# Supplementary material for: Unraveling the Contributions to Spin–Lattice Relaxation in Kramers Single-Molecule Magnets
Source: J Am Chem Soc. 2022 Dec 9;144(50):22965–75. doi: 10.1021/jacs.2c08876 (PMC9782788; doi:10.1021/jacs.2c08876)
Supplement: Supplementary file 2 — ja2c08876_si_002.zip [file ja2c08876_si_002.zip › phonon_Dy/mol-10/mode-1-10/9/Cart_disp.xyz]

         240

 C   9.1558601767432855        6.1495552386611259       -9.3500955691035177     
 C   9.7441652246962747        5.9750895849333761       -8.0538075652941767     
 C   9.4788920259677969        7.3342051598679294       -10.084475957171957     
 N   8.3030345739210407        5.2086713940843952       -9.9167673797150098     
 C   10.662164682638201        6.9184890178007015       -7.5813228990150092     
 C   9.4342854250454895        4.7938680890691909       -7.1391000718424467     
 C   10.411722881443259        8.2400186278144076       -9.5695815933381407     
 C   8.8805299351117846        7.5671039369432167       -11.461387615382375     
 Dy   7.2023492405945424        4.5131089369260105       -11.766775879237924     
 H   8.1917722387427752        4.4352335040767903       -9.2535454867844908     
 H   11.112833529371692        6.7647913742966779       -6.6014598761045429     
 C   11.026705278312649        8.0369766503347844       -8.3328020720070999     
 C   7.9467936641880499        4.7060193513794566       -6.7434199595126172     
 C   9.9999934417505401        3.4486199027003872       -7.6455797199661921     
 H   9.9765250804028511        5.0077823726771058       -6.2039203393912921     
 H   10.666616686869190        9.1233327936999125       -10.152596819811729     
 C   9.7809077173121182        6.9459240716959556       -12.549000624179197     
 H   7.8943259777466723        7.0615381686963241       -11.484174843804221     
 C   8.5987146195545048        9.0434082337856143       -11.791383198368568     
 N   6.5795035087548062        5.3656513195695377       -13.753252066110058     
 H   5.6094378379435055        5.5998339283611704       -13.505729283441646     
 N   5.9532382454112671        2.7236080051237268       -12.173776849335894     
 O   9.1360645729290209        3.2000306976789461       -12.181386614659379     
 O   5.2333119741828087        5.5065238387099003       -10.792347315329279     
 H   11.775229284690683        8.7311729390680117       -7.9570660354268155     
 H   7.7831719440542697        3.8936089604761306       -6.0236099321428744     
 H   7.2727579437842049        4.5259749888203817       -7.5915433303473678     
 H   7.6214714670623476        5.6437404413951757       -6.2721884339838638     
 H   11.089290020611974        3.5138705795731058       -7.7695088741352354     
 H   9.5816437692942813        3.1342565783292522       -8.6107324681224249     
 H   9.7966670476509972        2.6457985696788882       -6.9218127623409078     
 H   9.3444003784894285        7.0522481465645752       -13.550262434430577     
 H   9.9695711862165020        5.8799894627542804       -12.362890145351239     
 H   10.760762019062229        7.4455925375189906       -12.544578815288672     
 H   9.5295747867178093        9.6179882893699205       -11.889640709880450     
 H   7.9962685888523337        9.5252712772739674       -11.010751541920543     
 H   8.0674843900725683        9.1227367583582559       -12.750665173698382     
 C   7.0188596545387263        6.2724404049995428       -14.711898355781583     
 C   5.1076035322260367        1.6628306868922724       -11.905048783096129     
 H   5.9684511921121741        2.8730088874536612       -13.190622587477710     
 C   9.0970784659566721        1.8809291944592466       -12.850376401039938     
 C   10.497305401239160        3.4144936960543109       -11.666221079421014     
 C   3.8507660042233756        5.1331408501610731       -11.148494677482690     
 C   5.1336119487037246        6.3022262093818417       -9.5362560435829558     
 C   6.3774414606941647        7.5360618335865412       -14.900574912111056     
 C   8.1592062681602258        5.9452233871490927       -15.509252051346056     
 C   4.4475764048145230       0.95951666591472962       -12.967160161380569     
 C   4.8660407724755039        1.2625130263881592       -10.556211544284094     
 H   8.9209943608517204        2.0604806748349174       -13.918808900856755     
 H   8.2359371314831940        1.3482419597164437       -12.432009203017236     
 C   10.442651585090296        1.2142701662845508       -12.555353756611348     
 C   11.004426280309348        2.0184457170308563       -11.370457290572556     
 H   10.393247670560775        4.0824228094699020       -10.804859945083180     
 H   11.091105003469380        3.9044237038381429       -12.454460411259019     
 H   3.4487907037960026        5.9342528029875856       -11.815213191490873     
 H   3.9124839440110319        4.1717162185402747       -11.707281738350618     
 C   3.0864535993005253        5.0378664003780020       -9.7887565348808359     
 C   4.0944950443155861        5.5355734809216433       -8.7068267350833075     
 H   6.1409642024851916        6.3486381896139488       -9.1074758013032131     
 H   4.7962096344285712        7.3287900744273031       -9.7956582968046302     
 C   6.9410781178200356        8.4558939211912687       -15.788745935733708     
 C   5.0871126611020339        7.8443612239332117       -14.152626751866684     
 C   8.6832804023294887        6.9017222913499445       -16.384790573461267     
 C   8.7333552528061826        4.5393661921942119       -15.415715577510108     
 C   3.6590495090292769      -0.15321921043112088       -12.663255437647846     
 C   4.6220469400183219        1.4495537221037094       -14.398573485136083     
 C   4.0419612998407990       0.15872377108757182       -10.310393894824191     
 C   5.5264627774350465        2.0259022392954522       -9.4190719902593809     
 H   11.121492192072719        1.3011353987494256       -13.413584541620281     
 H   10.324492318660539       0.14867311883116413       -12.318137669981775     
 H   10.597926070291589        1.6474818310904755       -10.418810289846165     
 H   12.099597131315438        1.9695579435616817       -11.320942358657922     
 H   2.7631824399489893        3.9911513040565332       -9.5877162936829556     
 H   2.1950115433949069        5.6846062925819840       -9.7948406426640098     
 H   3.6161557876874055        6.1778207682737802       -7.9433342693240778     
 H   4.5620113991639082        4.6779355314848186       -8.1884036089649310     
 H   6.4695985993628327        9.4278959087882246       -15.903834124857637     
 C   8.0925865766420131        8.1625673620228074       -16.522572306635581     
 C   4.7730905635585605        9.3432149278787975       -14.032451289577939     
 H   5.2038401793076599        7.4637702381043205       -13.122143335109781     
 C   3.8986251510035159        7.0969382059476596       -14.813367434859495     
 H   9.5726213851053430        6.6699266961544765       -16.970721055525672     
 C   10.187191959513532        4.4101964996348206       -15.880549959592484     
 H   8.7068479035580957        4.2491772186125285       -14.356393174366978     
 C   7.8253594708387917        3.5556558068584354       -16.188056861444995     
 H   3.1848808019007109      -0.70437345200564572       -13.472184461231139     
 C   3.4458216715004792      -0.56495864682424513       -11.345887043862758     
 C   3.8598112254068360        2.7744346164639149       -14.636386232775974     
 H   5.6986485032233789        1.6475478775200518       -14.552449436478470     
 C   4.2211859581690963       0.43056054191489213       -15.470552316393841     
 H   3.8452861487794023      -0.13840505879247214       -9.2830635210750572     
 C   4.7513961911655000        1.9594667487352468       -8.0928311016828172     
 H   5.5581222569343600        3.0874607873502673       -9.7259163609085757     
 C   6.9793842126280223        1.5476376631485398       -9.2025817253240998     
 H   8.5277917686046205        8.8961043436084815       -17.196700484400633     
 H   5.6313448976789102        9.9045995082418248       -13.638580694996419     
 H   3.9223469543482929        9.5090101898695085       -13.356657392289844     
 H   4.5034797969035063        9.7803629859859971       -15.003563993453540     
 H   3.7518617235155096        7.4686268721222087       -15.838719998888710     
 H   2.9589030643152054        7.2473528440282129       -14.258623784645200     
 H   4.0800678614994403        6.0151315875413154       -14.892243359960323     
 H   10.551508952959606        3.3842547543279835       -15.719226019530893     
 H   10.857281634554520        5.0986745618753222       -15.344943569973202     
 H   10.287913173892816        4.6181004326845096       -16.953933099420617     
 H   7.8252908662678626        3.8053634670090895       -17.258471546295837     
 H   6.7897589545572492        3.6132892332198514       -15.821399514353784     
 H   8.1705097817010337        2.5134121768644282       -16.089321127153397     
 H   2.7830881333442403       -1.4010054639513576       -11.128033417643945     
 H   2.7759230204395307        2.5938552395846051       -14.644929989149892     
 H   4.1366238725483919        3.2165188364234623       -15.603480251494979     
 H   4.0654825309227869        3.5250514099299237       -13.862840554882411     
 H   3.1483165275363811       0.20527172785297257       -15.433661931766855     
 H   4.7773946689061120      -0.50880023098383387       -15.361539854409271     
 H   4.4323228882005834       0.83561205261545379       -16.469050415145340     
 H   3.7070519279087284        2.2881518436573880       -8.2076296969142675     
 H   5.2270405421012178        2.5934838846514205       -7.3315191097160968     
 H   4.7333505607520250       0.93892474267419390       -7.6845915779912461     
 H   6.9897862667322066       0.48345158448480841       -8.9227195958136303     
 H   7.4704289161766084        2.1095239149194418       -8.3957127848026509     
 H   7.5847896130391783        1.6530132827309041       -10.115422063950788     
 C  -3.9149141618545542       -3.2119205460363460        1.5529091241920134     
 C  -4.5118006580416194       -3.3780524241174348       0.25921369938115418     
 C  -4.2423567378296081       -2.0378256938782129        2.3013635029174018     
 N  -3.0493369534986314       -4.1493808531301273        2.1065519900272882     
 C  -5.4379578321837982       -2.4349097789390099      -0.19873048479632213     
 C  -4.2053529264904199       -4.5502969934492148      -0.66819647347699729     
 C  -5.1834066040860591       -1.1316704162275639        1.8009181792064124     
 C  -3.6371312561197850       -1.8169685903187511        3.6775788152492805     
 Dy  -1.9697408773939078       -4.8908386469412406        3.9561906256257289     
 H  -2.9171664192781175       -4.9027323228036135        1.4267709910879671     
 H  -5.8950487609090860       -2.5825307824225163       -1.1767146231098775     
 C  -5.8034402538117158       -1.3250829947529823       0.56496414012380469     
 C  -2.7234988855028197       -4.6264249959021697       -1.0846003957231778     
 C  -4.7517005235184513       -5.9030754143699466      -0.16221269437966679     
 H  -4.7618821412601449       -4.3342970987859957       -1.5944205285352755     
 H  -5.4401097534100478      -0.25593580921713099        2.3943004055043180     
 C  -4.5362977061351275       -2.4412589474261179        4.7640840123875074     
 H  -2.6538839114900838       -2.3284680839154088        3.6925053421540781     
 C  -3.3459700477930112      -0.34450088308425469        4.0137749539353145     
 N  -1.3374554144956257       -4.0996790265102669        5.9733597707211068     
 H -0.35266211375114009       -3.8920207933159006        5.7473331348115586     
 N -0.72101630431290353       -6.6818381240736384        4.3437163997065138     
 O  -3.9158688570335922       -6.1763779043294393        4.3653248117346442     
 O   1.1651221849663523E-003  -3.8658634007055546        3.0289910214421938     
 H  -6.5569630662988914      -0.63047172799121987       0.19936677448863582     
 H  -2.4050152286681450       -3.6797481904172145       -1.5431032885794926     
 H  -2.0378632537769170       -4.8213451665997091      -0.24812094856733358     
 H  -2.5680985929557241       -5.4263081855115178       -1.8209462691029874     
 H  -4.5529880108684226       -6.7001918514740764      -0.89362732950772139     
 H  -4.3145043974514676       -6.2177013399301382       0.79402807684852872     
 H  -5.8389904802340595       -5.8480439486113998       -2.0106524273465883E-002
 H  -4.0973013288401949       -2.3412036489525874        5.7649325481723164     
 H  -4.7269412289211772       -3.5059388812628840        4.5736478413184960     
 H  -5.5151500967926870       -1.9403709729994389        4.7638957360854262     
 H  -4.2725633528497191       0.23696634241818620        4.1077988006828576     
 H  -2.7354970421506706       0.13451105914663095        3.2376262486678762     
 H  -2.8199154958343140      -0.27214311381550738        4.9764227862551431     
 C  -1.7791414958742793       -3.1727587567919642        6.9133855687450554     
 C  0.12141133963579767       -7.7456026432561815        4.0754063476296345     
 H -0.73610484735099369       -6.5329151229151581        5.3606605028863212     
 C  -3.8851754916754415       -7.5037591873221929        5.0196511201983833     
 C  -5.2665938783118653       -5.9610025940098419        3.8221065430955492     
 C   1.3837184797285316       -4.2578772699467553        3.3495051234250504     
 C   9.3905193291073275E-002  -3.0393869147255823        1.7921425082378817     
 C  -1.1409521796619702       -1.9052056259349197        7.0765224018420412     
 C  -2.9224814503772998       -3.4845320612024135        7.7130530059596243     
 C  0.77537764917084362       -8.4527575495936702        5.1385293571601549     
 C  0.36329621205751994       -8.1448904981240560        2.7266191372699264     
 H  -3.7179722584522428       -7.3366060417434555        6.0918061824493837     
 H  -3.0216212061573122       -8.0337177867593539        4.6020783519106034     
 C  -5.2288309042470216       -8.1637029681290123        4.7040211890715504     
 C  -5.7683245409906885       -7.3564624487525663        3.5117077375253620     
 H  -5.1460797173719683       -5.2898917810688468        2.9655182188091849     
 H  -5.8744389950456855       -5.4740832974094502        4.6007075057169287     
 H   1.8079073291670518       -3.4652404257189744        4.0184763994732693     
 H   1.3194609741923657       -5.2287728015342676        3.8996055430760821     
 C   2.1212910551375654       -4.3415389325104661        1.9665882941863240     
 C   1.1023312156284168       -3.8030349741135390       0.92022200332052018     
 H -0.91978713446270777       -2.9675806018483746        1.3880416597980014     
 H  0.45813802858338137       -2.0255940179420042        2.0698867801825469     
 C  -1.7059329590720969      -0.96967161654562650        7.9480459651285980     
 C  0.14443742743808241       -1.6072735888892811        6.3166442585699167     
 C  -3.4475135121597793       -2.5133256299369457        8.5725138376637808     
 C  -3.4999790505887920       -4.8899556559021482        7.6362443830306397     
 C   1.5692752033200488       -9.5614904274305736        4.8339249023878370     
 C  0.59063120681145731       -7.9700193769729211        6.5713552259237211     
 C   1.1884061074732022       -9.2479170088843059        2.4802885154171950     
 C -0.29983928114202585       -7.3807913068173887        1.5916093927663491     
 H  -5.9199617744855404       -8.0731474887967778        5.5511393704470997     
 H  -5.1131897510310438       -9.2294400749733843        4.4683779509517159     
 H  -5.3442322609483632       -7.7233953887002649        2.5663934506495956     
 H  -6.8623685323360322       -7.4070311346531206        3.4417809819913732     
 H   2.4163657431356609       -5.3936992251727940        1.7363783978968921     
 H   3.0285699251094664       -3.7098228615284325        1.9624179672520503     
 H   1.5771622878252640       -3.1497636464047050       0.15971497066674856     
 H  0.60775041730197976       -4.6423980292490103       0.39494616881297645     
 H  -1.2378702924565472        5.4892711670754615E-003   8.0422534607942406     
 C  -2.8562689120163620       -1.2508158010435622        8.6888246187221743     
 C  0.44710774087336658      -0.10907192727904724        6.1594192328990971     
 H   2.6728612897410811E-002  -2.0155753735727511        5.2965510867211183     
 C   1.3398393241831721       -2.3306001436031880        6.9910758884535911     
 H  -4.3375284899323185       -2.7340799538196756        9.1623987129362749     
 C  -4.9565188826915163       -5.0073521494399813        8.0963798748010642     
 H  -3.4678143611665626       -5.1923736380867567        6.5807770136574106     
 C  -2.5981142393345391       -5.8670647345687676        8.4238175797990706     
 H   2.0424700420956996       -10.113365919356950        5.6430666662785249     
 C   1.7875829793839488       -9.9691958627838133        3.5160163414558818     
 C   1.3655989135352402       -6.6556004215943174        6.8259272122966648     
 H -0.48505438713169019       -7.7595958797838849        6.7134836456746170     
 C  0.96497220542214590       -8.9998003137607228        7.6431446821055564     
 H   1.3827412985544958       -9.5468007026647825        1.4529081082744879     
 C  0.47048711331288118       -7.4476340522735249       0.25984359679137625     
 H -0.32871899869900217       -6.3182783903457409        1.9004834965467876     
 C  -1.7558044942648368       -7.8597490072374905        1.3828232477593398     
 H  -3.2909622241560590      -0.50629434356822123        9.3515496615975628     
 H -0.41572690296905512       0.43690613441984949        5.7541865021879639     
 H   1.2956346161198953        4.6287995271359961E-002   5.4780142816396191     
 H  0.71464956041536698       0.35451983041708607        7.1195349909333290     
 H   1.4847800553095802       -1.9354244483611258        8.0079435277374262     
 H   2.2771556266074220       -2.1848710612016156        6.4315988715928691     
 H   1.1692218994831765       -3.4119890562186419        7.0940642199721733     
 H  -5.3254363005469303       -6.0332211413215768        7.9451211179490047     
 H  -5.6204796658831020       -4.3212728642839853        7.5499164066338693     
 H  -5.0614692673411685       -4.7864956499492051        9.1669224194763341     
 H  -2.6028649249081215       -5.6060935983572149        9.4917231862762641     
 H  -1.5609841352891167       -5.8154990576053276        8.0599375651355256     
 H  -2.9445689306696581       -6.9096904632306630        8.3339309596729603     
 H   2.4539048991394439       -10.802520353671978        3.2979460541128027     
 H   2.4464322755695092       -6.8501262886441348        6.8563864745466505     
 H   1.0751972003230177       -6.2101401926733697        7.7874043572652667     
 H   1.1852883655873434       -5.9027121752753189        6.0485985803230982     
 H   2.0355557319970146       -9.2374281195064718        7.6200101955170068     
 H  0.39942094260885264       -9.9320929921660657        7.5216374342016117     
 H  0.74433431285174367       -8.5971541369224926        8.6406152838058325     
 H   1.5189170645579748       -7.1244739815568190       0.37080879112782894     
 H  -4.1907935836230925E-003  -6.8073584700223746      -0.49671485901829387     
 H  0.48101885731633021       -8.4681274284998800      -0.15378902667393402     
 H  -1.7673097114571492       -8.9237407559190558        1.0993943558067751     
 H  -2.2526545580908031       -7.2961192835734954       0.58076046672419435     
 H  -2.3558892052802172       -7.7576979263404731        2.3010523013570610     
         240

 C   9.1505234326061196        6.1504140677030694       -9.3497867183483425     
 C   9.7380924186164606        5.9757329357617071       -8.0531782386644686     
 C   9.4750185900394062        7.3345214818195332       -10.084386874513360     
 N   8.2969383234049872        5.2102602132351752       -9.9164514883842596     
 C   10.656194571716291        6.9187693737906661       -7.5801758088792592     
 C   9.4273324224382140        4.7945466878857319       -7.1387285528053246     
 C   10.407847109746095        8.2400241745786875       -9.5689089207712339     
 C   8.8779200926461943        7.5673499532960564       -11.461837469928255     
 Dy   7.1988359863798150        4.5125973017397101       -11.767211935811028     
 H   8.1832610086706357        4.4382097511729510       -9.2522916233552657     
 H   11.106447317868106        6.7649312322918442       -6.6001191992043156     
 C   11.021548973887016        8.0370554843780457       -8.3315314361317441     
 C   7.9399263609886477        4.7078029529854835       -6.7424969667319870     
 C   9.9915002686030139        3.4489320582353677       -7.6458547378428818     
 H   9.9700782220527078        5.0076244984732510       -6.2036776528967277     
 H   10.663911800720731        9.1229537057599170       -10.151964216831143     
 C   9.7782811790665125        6.9447523462061582       -12.548618602600238     
 H   7.8913389755793384        7.0626491810615075       -11.485177841389010     
 C   8.5979216200617792        9.0437549854063324       -11.792597276475139     
 N   6.5769018793920653        5.3673363279510609       -13.752666443649556     
 H   5.6083077030963295        5.6044667352731121       -13.503412168019564     
 N   5.9503096355907035        2.7232193640225404       -12.175550359599100     
 O   9.1337459063175714        3.2003962610549990       -12.179093618251409     
 O   5.2286065797936683        5.5054967981244047       -10.796019678867815     
 H   11.770025061341148        8.7310352666246125       -7.9553189922304748     
 H   7.7760096471015556        3.8951355908423242       -6.0230602945807306     
 H   7.2654187170799949        4.5287218447793620       -7.5904470887699995     
 H   7.6154729739692302        5.6455147017754168       -6.2706732129946703     
 H   11.080754894376376        3.5131562929244504       -7.7705207932334739     
 H   9.5721793214045672        3.1352172808877894       -8.6107478855913033     
 H   9.7879328060734476        2.6461395895699438       -6.9221171524388625     
 H   9.3426300934399578        7.0513595944963461       -13.550215592779047     
 H   9.9653274666156761        5.8786380564665661       -12.362170443768678     
 H   10.758771938174117        7.4430591135130406       -12.543597069009239     
 H   9.5293896771669200        9.6173986897064232       -11.890136839701427     
 H   7.9952236590747177        9.5264995758452677       -11.012747727514515     
 H   8.0677675315139403        9.1232107498503439       -12.752423106503462     
 C   7.0176308644667893        6.2729200167245658       -14.711647743192504     
 C   5.1051985033797349        1.6620074447226587       -11.906985473821322     
 H   5.9645486225915656        2.8736906191459783       -13.192193154228825     
 C   9.0953900487938384        1.8814494193212843       -12.848455722847941     
 C   10.494320492532202        3.4145784370665955       -11.661973285909962     
 C   3.8458929561622068        5.1293689462730194       -11.146286440178557     
 C   5.1306769066735383        6.3103939261727504       -9.5481903124688081     
 C   6.3795259944694562        7.5381126852322140       -14.899433783580504     
 C   8.1560972000672134        5.9428325124166381       -15.510111185073754     
 C   4.4452574479887970       0.95867190331899310       -12.969122881771542     
 C   4.8640859826667286        1.2612524687887512       -10.558243670719889     
 H   8.9180633906691344        2.0611210929031714       -13.916623074058917     
 H   8.2352249087690357        1.3477074645656215       -12.429498530796375     
 C   10.441754611155782        1.2161819951453232       -12.554850059950780     
 C   11.002001250263881        2.0183652548993134       -11.368091678358930     
 H   10.389130345717737        4.0810969819314069       -10.799727224149020     
 H   11.088612178185912        3.9060488543662357       -12.448735772921069     
 H   3.4427923177312025        5.9228106093432071       -11.818751651291329     
 H   3.9074618973154802        4.1645445780882611       -11.695566675938087     
 C   3.0832108484904990        5.0469924900691012       -9.7871979121367954     
 C   4.0931245153398068        5.5517542784305611       -8.7121479878341415     
 H   6.1385870532609328        6.3596769012382515       -9.1216485831330516     
 H   4.7927524963571431        7.3335540442259379       -9.8152129518643978     
 C   6.9445737022640337        8.4564530390567043       -15.788150816007022     
 C   5.0912385553369317        7.8492873403815508       -14.149612430133351     
 C   8.6815604725680142        6.8978266549524481       -16.386329631608202     
 C   8.7266737669258720        4.5357439796145007       -15.416630985989602     
 C   3.6573210225328130      -0.15447262655956484       -12.665325240265453     
 C   4.6195505532224059        1.4491087338435238       -14.400386527344279     
 C   4.0406599260187592       0.15696120020319324       -10.312495822552981     
 C   5.5242586678682946        2.0244683320606796       -9.4208701253364122     
 H   11.120537540504083        1.3061760221669545       -13.412574110619268     
 H   10.325288983282512       0.15001747611960592       -12.320224890077688     
 H   10.594898873412008        1.6454923531459518       -10.417556613293858     
 H   12.097139377249666        1.9698082243585975       -11.317661154400026     
 H   2.7588334189715398        4.0042990541787065       -9.5770218567538095     
 H   2.1925211228901613        5.6939621481078850       -9.7981174905608093     
 H   3.6163623691280349        6.1992567453250915       -7.9535298597828739     
 H   4.5616879733107130        4.6987936432155770       -8.1887301181166841     
 H   6.4759540192446909        9.4297259799838127       -15.902392896719755     
 C   8.0941677665699121        8.1600931259366671       -16.523427774658803     
 C   4.7796188451406323        9.3485939430148584       -14.030296818509042     
 H   5.2092460180222773        7.4693648944541042       -13.119046278409291     
 C   3.9005145550183400        7.1032050983652768       -14.807362504246520     
 H   9.5693921783100748        6.6637307612467529       -16.973334198779387     
 C   10.179927154587856        4.4030679371980792       -15.881697339512860     
 H   8.6997289466501915        4.2459061840119023       -14.357208473173630     
 C   7.8160999939118518        3.5542498765755135       -16.188416768097746     
 H   3.1833499067856756      -0.70571314398536344       -13.474306268304582     
 C   3.4446781512454554      -0.56676145589803284       -11.348011411059620     
 C   3.8564959135814942        2.7735820274557192       -14.637998711612177     
 H   5.6960316999372100        1.6478457701540492       -14.553946467094548     
 C   4.2196558761306413       0.43005237993914752       -15.472628831269150     
 H   3.8443940350754322      -0.14043084978284853       -9.2851673530713033     
 C   4.7465520454222254        1.9619255524484844       -8.0962906131036760     
 H   5.5589781107326424        3.0854469165677538       -9.7287462049231479     
 C   6.9754291104916213        1.5431709421161128       -9.2012908751478939     
 H   8.5305409431943886        8.8925459058580572       -17.197900671200600     
 H   5.6389417891699649        9.9089972616647337       -13.637537415146598     
 H   3.9297550960658780        9.5161486823260333       -13.353941697565350     
 H   4.5097955799133311        9.7853765796866981       -15.001505094300862     
 H   3.7517158549147340        7.4751415996860979       -15.832234762164274     
 H   2.9624684676944448        7.2545985976768019       -14.250402878032940     
 H   4.0805095859094687        6.0212454673142499       -14.886749474187308     
 H   10.541925262456626        3.3764120586065842       -15.720445458754348     
 H   10.851565580101793        5.0900034029265564       -15.346251279124541     
 H   10.280894677698175        4.6107232231902842       -16.955098678654586     
 H   7.8169993435494698        3.8029395221586348       -17.259032166441045     
 H   6.7808007277543867        3.6153214897838590       -15.822128948341096     
 H   8.1579831829309821        2.5112700217812067       -16.088591394855726     
 H   2.7826992692520283       -1.4034034378187896       -11.130241121386748     
 H   2.7727818622225544        2.5921994718003747       -14.647576842507398     
 H   4.1336686193409724        3.2164761379072893       -15.604606295495230     
 H   4.0609691339416480        3.5238155699884275       -13.863784222518291     
 H   3.1468566532295621       0.20440863982532395       -15.436292049938512     
 H   4.7761555294958065      -0.50912636378964216       -15.363347651828807     
 H   4.4311866987905546       0.83523836299968113       -16.470987882243072     
 H   3.7032113768982922        2.2920059867595186       -8.2141113911085526     
 H   5.2216759730261568        2.5967514775538496       -7.3353659470852923     
 H   4.7258173304394235       0.94243015671548425       -7.6861152005666833     
 H   6.9830775651105963       0.47911335721556797       -8.9213199980629483     
 H   7.4660586701677776        2.1042415035434701       -8.3936439550275175     
 H   7.5827200889372195        1.6470362209643588       -10.112904146493248     
 C  -3.9100659330368268       -3.2136107815445287        1.5527538388174127     
 C  -4.5057874237195383       -3.3800375117665631       0.25856931043209647     
 C  -4.2381437819631280       -2.0393570817643023        2.3007260073015314     
 N  -3.0449661899286999       -4.1510352440086207        2.1071116290859235     
 C  -5.4311229004246080       -2.4367647532120595      -0.20065592735150603     
 C  -4.1986526129358985       -4.5527469331617541      -0.66801008814814733     
 C  -5.1782013720967566       -1.1329747247061859        1.7989011953210918     
 C  -3.6346692324437955       -1.8184681438528136        3.6776578956218167     
 Dy  -1.9667791163842123       -4.8929017420641783        3.9572850248944427     
 H  -2.9119044257092117       -4.9041107005384328        1.4272337177335688     
 H  -5.8875360307386320       -2.5845848074463906       -1.1789393851443837     
 C  -5.7967498408061298       -1.3264799270353331       0.56227725596261435     
 C  -2.7165908476176783       -4.6285882606970619       -1.0838654601120188     
 C  -4.7447304087025284       -5.9054625278214496      -0.16153003662568344     
 H  -4.7549247175071381       -4.3374883657966956       -1.5945388340885116     
 H  -5.4355303358045450      -0.25708952301627441        2.3917876817091019     
 C  -4.5345483039183705       -2.4435928058798120        4.7630810239631316     
 H  -2.6512378543405797       -2.3294539048096383        3.6937368707163740     
 C  -3.3448566872433609      -0.34592215815504196        4.0145196919585491     
 N  -1.3354213530058445       -4.0959697472497538        5.9718423160200516     
 H -0.35284315503358310       -3.8841011186201055        5.7429554228959807     
 N -0.71847601858225840       -6.6834439926799565        4.3470379001661881     
 O  -3.9135294809019130       -6.1782047157779676        4.3643081460579118     
 O   4.8757525907180271E-003  -3.8688172116152768        3.0315873979950840     
 H  -6.5495490083089463      -0.63168077843165882       0.19564807889920405     
 H  -2.3986032214497377       -3.6825251961563534       -1.5438762928155179     
 H  -2.0311438552380712       -4.8215044817997237      -0.24685671773896692     
 H  -2.5604428377279378       -5.4295809677959426       -1.8187448731278382     
 H  -4.5459858785700016       -6.7027063918153722      -0.89279668910733534     
 H  -4.3073870645838941       -6.2198594474086315       0.79470688514610233     
 H  -5.8320342250123565       -5.8506536886008300       -1.9324102444792587E-002
 H  -4.0966040619081845       -2.3435280854349583        5.7643800913887002     
 H  -4.7242251398201178       -3.5083355273697401        4.5721871713025717     
 H  -5.5137167277380525       -1.9433681226444670        4.7620474586761548     
 H  -4.2718756169922329       0.23497630220227689        4.1076744803837153     
 H  -2.7338425672781370       0.13369596545429940        3.2392140724194820     
 H  -2.8199564133925987      -0.27354198933973206        4.9777533448073861     
 C  -1.7781896973155653       -3.1711719564673659        6.9131202606228026     
 C  0.12380700468900779       -7.7472383422633726        4.0786049116781529     
 H -0.73263095309844406       -6.5336321559693999        5.3638018546620048     
 C  -3.8831492564416696       -7.5051288744960827        5.0195322707634640     
 C  -5.2640993466162724       -5.9630012904143497        3.8204997112207719     
 C   1.3877642613671051       -4.2623366475594180        3.3476169578187975     
 C   9.5795531101519615E-002  -3.0332666306843032        1.8033386721859876     
 C  -1.1428890735138717       -1.9023578548781739        7.0767363027449388     
 C  -2.9195560409734349       -3.4863773408072927        7.7138326776266428     
 C  0.77804370414730151       -8.4543772422389871        5.1415506178171473     
 C  0.36532245667464391       -8.1465442828778531        2.7298025205814298     
 H  -3.7144843526046305       -7.3373564645362830        6.0912982252319141     
 H  -3.0206003619294468       -8.0361816552413856        4.6013888604450734     
 C  -5.2276139984996703       -8.1640165180225619        4.7059899612229730     
 C  -5.7666008473161536       -7.3586025214499378        3.5123410485390938     
 H  -5.1432207963083698       -5.2932369198204041        2.9629511051437256     
 H  -5.8717441812084008       -5.4745891690639779        4.5982307786060819     
 H   1.8115282261636991       -3.4779449194280256        4.0232620812396060     
 H   1.3242133660927475       -5.2367015147625544        3.8871343579622781     
 C   2.1252187003806871       -4.3313397588849423        1.9669226847170078     
 C   1.1047066515719959       -3.7871904788778621       0.92632899843449412     
 H -0.91813707540957235       -2.9599924012109557        1.4001842579281012     
 H  0.45856823669421232       -2.0225923083349042        2.0891073957984196     
 C  -1.7089877064984920      -0.96903828765834521        7.9497302587221679     
 C  0.14077696910117826       -1.6011881295148169        6.3156148762064213     
 C  -3.4456746435317900       -2.5173722420050986        8.5748914200455921     
 C  -3.4936155568443525       -4.8929493361620402        7.6362125745191074     
 C   1.5711286688190462       -9.5636021232940447        4.8368004660184454     
 C  0.59401760686588445       -7.9711006461292744        6.5742433368475348     
 C   1.1897580543495421       -9.2500218508200902        2.4832732659763352     
 C -0.29727883383992459       -7.3821710782165191        1.5946888674280317     
 H  -5.9181803113262630       -8.0708216991919386        5.5531182249697446     
 H  -5.1134302447244915       -9.2302489156897156        4.4725462422291296     
 H  -5.3427066818759448       -7.7274015610702511        2.5677503339621159     
 H  -6.8606602642492298       -7.4087497842204648        3.4424213333418043     
 H   2.4235374583338780       -5.3784041286391542        1.7277441167320475     
 H   3.0305420048639928       -3.6982755721970109        1.9691850627644478     
 H   1.5777894539790007       -3.1281114342344698       0.17158383798341112     
 H  0.61096002329188071       -4.6222450086015598       0.39533420861232765     
 H  -1.2433808446537198        7.1357188287216877E-003   8.0441906103095295     
 C  -2.8575008207205439       -1.2536327056613841        8.6916510311410651     
 C  0.44174217790969827      -0.10252544106009487        6.1610076273641425     
 H   2.1854906922540274E-002  -2.0074939653091133        5.2949397894300620     
 C   1.3379900137390135       -2.3244216168880287        6.9864827214709111     
 H  -4.3341409498057031       -2.7408528696736920        9.1657185799794600     
 C  -4.9494113204119401       -5.0142004812429821        8.0970058146010118     
 H  -3.4615341360132343       -5.1943265751774188        6.5804254500145403     
 C  -2.5889334341128123       -5.8684153224353288        8.4222530325641163     
 H   2.0442391949709147       -10.115701888909102        5.6458286719545985     
 C   1.7886056733947515       -9.9716986005496224        3.5188596131430878     
 C   1.3689173660034781       -6.6564250351146015        6.8278606734918315     
 H -0.48162259650010569       -7.7607995517646904        6.7167836259208862     
 C  0.96905568046603852       -9.0004452894076863        7.6461413324352785     
 H   1.3838217635317711       -9.5488343952315429        1.4558214130307636     
 C  0.47650206454223715       -7.4438968159848491       0.26525198037680742     
 H -0.32983820491405202       -6.3205243430234539        1.9051126056044481     
 C  -1.7510548311565950       -7.8644043454556156        1.3815470069113729     
 H  -3.2932136564732564      -0.51069160401481017        9.3553527705776851     
 H -0.42187419476560239       0.44329580031385696        5.7573928116285655     
 H   1.2895404302189006        5.4989914197791978E-002   5.4793337455876383     
 H  0.70961866303959864       0.35941848814623178        7.1217462441766628     
 H   1.4849590661741012       -1.9302101860630694        8.0033273273205534     
 H   2.2738252104970509       -2.1774833096965347        6.4251311065282257     
 H   1.1682199446490176       -3.4059825974627098        7.0887139167435649     
 H  -5.3160142376645840       -6.0407084321354976        7.9452682037865543     
 H  -5.6151729591039468       -4.3293589172447859        7.5514021602571759     
 H  -5.0542179956041098       -4.7943162866717453        9.1677427226825170     
 H  -2.5942253118527154       -5.6091169947593542        9.4905063540674508     
 H  -1.5522119931746610       -5.8132485052600611        8.0584658585537490     
 H  -2.9322528119611753       -6.9116990550441297        8.3307855431943114     
 H   2.4540470319574719       -10.805656721343379        3.3006916154821626     
 H   2.4497694975760340       -6.8508412504019276        6.8582274064393181     
 H   1.0787677129118669       -6.2104539083947010        7.7891731115220031     
 H   1.1883704056529762       -5.9040087654015521        6.0501156690119435     
 H   2.0397264671221640       -9.2375634829761477        7.6227037488711566     
 H  0.40387320164841001       -9.9330221547427620        7.5249705759415306     
 H  0.74853713020915658       -8.5976993226863687        8.6435960754655419     
 H   1.5234527666350761       -7.1186761099289777       0.38018468979643749     
 H   2.3465783505580567E-003  -6.8028586520862557      -0.49095713015737918     
 H  0.49081883869051368       -8.4630214239248858      -0.15062828315023730     
 H  -1.7592919093792918       -8.9280344874081035        1.0973717330614363     
 H  -2.2471521009362627       -7.3012068676798210       0.57874950526798463     
 H  -2.3535803958712065       -7.7646429037234501        2.2981458231042078     
         240

 C   9.1451866884689554        6.1512728967450130       -9.3494778675931656     
 C   9.7320196125366465        5.9763762865900381       -8.0525489120347586     
 C   9.4711451541110172        7.3348378037711370       -10.084297791854761     
 N   8.2908420728889354        5.2118490323859552       -9.9161355970535094     
 C   10.650224460794382        6.9190497297806308       -7.5790287187435084     
 C   9.4203794198309403        4.7952252867022720       -7.1383570337682025     
 C   10.403971338048933        8.2400297213429674       -9.5682362482043271     
 C   8.8753102501806058        7.5675959696488952       -11.462287324474136     
 Dy   7.1953227321650877        4.5120856665534097       -11.767647992384132     
 H   8.1747497785984979        4.4411859982691118       -9.2510377599260423     
 H   11.100061106364521        6.7650710902870106       -6.5987785223040891     
 C   11.016392669461384        8.0371343184213053       -8.3302608002563900     
 C   7.9330590577892446        4.7095865545915103       -6.7415739739513558     
 C   9.9830070954554859        3.4492442137703487       -7.6461297557195724     
 H   9.9636313637025644        5.0074666242693953       -6.2034349664021633     
 H   10.661206914572272        9.1225746178199216       -10.151331613850557     
 C   9.7756546408209051        6.9435806207163600       -12.548236581021277     
 H   7.8883519734120053        7.0637601934266918       -11.486180838973798     
 C   8.5971286205690536        9.0441017370270522       -11.793811354581711     
 N   6.5743002500293253        5.3690213363325840       -13.752080821189052     
 H   5.6071775682491545        5.6090995421850538       -13.501095052597481     
 N   5.9473810257701407        2.7228307229213540       -12.177323869862304     
 O   9.1314272397061202        3.2007618244310518       -12.176800621843441     
 O   5.2239011854045279        5.5044697575389101       -10.799692042406351     
 H   11.764820837991614        8.7308975941812115       -7.9535719490341341     
 H   7.7688473501488424        3.8966622212085174       -6.0225106570185867     
 H   7.2580794903757848        4.5314687007383432       -7.5893508471926312     
 H   7.6094744808761128        5.6472889621556579       -6.2691579920054776     
 H   11.072219768140778        3.5124420062757955       -7.7715327123317124     
 H   9.5627148735148531        3.1361779834463270       -8.6107633030601818     
 H   9.7791985644958981        2.6464806094609994       -6.9224215425368172     
 H   9.3408598083904852        7.0504710424281170       -13.550168751127519     
 H   9.9610837470148503        5.8772866501788528       -12.361450742186115     
 H   10.756781857286004        7.4405256895070906       -12.542615322729805     
 H   9.5292045676160289        9.6168090900429277       -11.890632969522404     
 H   7.9941787292971007        9.5277278744165699       -11.014743913108489     
 H   8.0680506729553105        9.1236847413424318       -12.754181039308543     
 C   7.0164020743948532        6.2733996284495888       -14.711397130603425     
 C   5.1027934745334331        1.6611842025530450       -11.908922164546517     
 H   5.9606460530709562        2.8743723508382950       -13.193763720979939     
 C   9.0937016316310046        1.8819696441833218       -12.846535044655944     
 C   10.491335583825244        3.4146631780788796       -11.657725492398912     
 C   3.8410199081010381        5.1255970423849657       -11.144078202874422     
 C   5.1277418646433519        6.3185616429636582       -9.5601245813546605     
 C   6.3816105282447486        7.5401635368778868       -14.898292655049952     
 C   8.1529881319742028        5.9404416376841835       -15.510970318801451     
 C   4.4429384911630709       0.95782714072325670       -12.971085602162512     
 C   4.8621311928579534        1.2599919111893434       -10.560275797155684     
 H   8.9151324204865485        2.0617615109714253       -13.914437247261079     
 H   8.2345126860548756        1.3471729694147991       -12.426987858575513     
 C   10.440857637221267        1.2180938240060957       -12.554346363290213     
 C   10.999576220218414        2.0182847927677710       -11.365726066145301     
 H   10.385013020874698        4.0797711543929118       -10.794594503214862     
 H   11.086119352902443        3.9076740048943286       -12.443011134583116     
 H   3.4367939316664020        5.9113684156988278       -11.822290111091785     
 H   3.9024398506199285        4.1573729376362474       -11.683851613525556     
 C   3.0799680976804726        5.0561185797602013       -9.7856392893927531     
 C   4.0917539863640275        5.5679350759394790       -8.7174692405849772     
 H   6.1362099040366731        6.3707156128625542       -9.1358213649628919     
 H   4.7892953582857141        7.3383180140245727       -9.8347676069241672     
 C   6.9480692867080318        8.4570121569221417       -15.787555696280336     
 C   5.0953644495718304        7.8542134568298900       -14.146598108400017     
 C   8.6798405428065397        6.8939310185549507       -16.387868689755138     
 C   8.7199922810455632        4.5321217670347904       -15.417546394469097     
 C   3.6555925360363490      -0.15572604268800880       -12.667395042883062     
 C   4.6170541664264899        1.4486637455833384       -14.402199569552476     
 C   4.0393585521967195       0.15519862931881465       -10.314597750281772     
 C   5.5220545583015417        2.0230344248259069       -9.4226682604134435     
 H   11.119582888935446        1.3112166455844831       -13.411563679618252     
 H   10.326085647904485       0.15136183340804771       -12.322312110173598     
 H   10.591871676532429        1.6435028752014280       -10.416302936741548     
 H   12.094681623183893        1.9700585051555135       -11.314379950142129     
 H   2.7544843979940903        4.0174468043008797       -9.5663274198246615     
 H   2.1900307023854162        5.7033180036337860       -9.8013943384576088     
 H   3.6165689505686647        6.2206927223764019       -7.9637254502416699     
 H   4.5613645474575177        4.7196517549463364       -8.1890566272684371     
 H   6.4823094391265492        9.4315560511794008       -15.900951668581873     
 C   8.0957489564978129        8.1576188898505269       -16.524283242682024     
 C   4.7861471267227040        9.3539729581509192       -14.028142347440145     
 H   5.2146518567368938        7.4749595508038880       -13.115949221708803     
 C   3.9024039590331641        7.1094719907828940       -14.801357573633545     
 H   9.5661629715148084        6.6575348263390293       -16.975947342033106     
 C   10.172662349662179        4.3959393747613387       -15.882844719433237     
 H   8.6926099897422873        4.2426351494112753       -14.358023771980282     
 C   7.8068405169849120        3.5528439462925916       -16.188776674750496     
 H   3.1818190116706400      -0.70705283596508117       -13.476428075378026     
 C   3.4435346309904311      -0.56856426497182055       -11.350135778256481     
 C   3.8531806017561521        2.7727294384475236       -14.639611190448377     
 H   5.6934148966510403        1.6481436627880466       -14.555443497710623     
 C   4.2181257940921872       0.42954421796340292       -15.474705346144457     
 H   3.8435019213714621      -0.14245664077322492       -9.2872711850675511     
 C   4.7417078996789499        1.9643843561617220       -8.0997501245245349     
 H   5.5598339645309247        3.0834330457852408       -9.7315760489377183     
 C   6.9714740083552202        1.5387042210836859       -9.2000000249716898     
 H   8.5332901177841585        8.8889874681076346       -17.199100858000570     
 H   5.6465386806610196        9.9133950150876426       -13.636494135296777     
 H   3.9371632377834636        9.5232871747825580       -13.351226002840859     
 H   4.5161113629231560        9.7903901733873973       -14.999446195148185     
 H   3.7515699863139584        7.4816563272499872       -15.825749525439839     
 H   2.9660338710736847        7.2618443513253910       -14.242181971420681     
 H   4.0809513103194970        6.0273593470871836       -14.881255588414291     
 H   10.532341571953646        3.3685693628851849       -15.721664897977805     
 H   10.845849525649067        5.0813322439777897       -15.347558988275882     
 H   10.273876181503535        4.6033460136960587       -16.956264257888556     
 H   7.8087078208310770        3.8005155773081802       -17.259592786586254     
 H   6.7718425009515242        3.6173537463478667       -15.822858382328405     
 H   8.1454565841609305        2.5091278666979853       -16.087861662558055     
 H   2.7823104051598162       -1.4058014116862219       -11.132448825129551     
 H   2.7696407040055777        2.5905437040161448       -14.650223695864902     
 H   4.1307133661335529        3.2164334393911158       -15.605732339495480     
 H   4.0564557369605083        3.5225797300469313       -13.864727890154169     
 H   3.1453967789227431       0.20354555179767531       -15.438922168110169     
 H   4.7749163900855010      -0.50945249659545044       -15.365155449248343     
 H   4.4300505093805258       0.83486467338390846       -16.472925349340805     
 H   3.6993708258878555        2.2958601298616492       -8.2205930853028395     
 H   5.2163114039510958        2.6000190704562787       -7.3392127844544870     
 H   4.7182841001268221       0.94593557075677459       -7.6876388231421213     
 H   6.9763688634889860       0.47477512994632753       -8.9199204003122681     
 H   7.4616884241589476        2.0989590921674979       -8.3915751252523858     
 H   7.5806505648352607        1.6410591591978136       -10.110386229035710     
 C  -3.9052177042190990       -3.2153010170527114        1.5525985534428122     
 C  -4.4997741893974581       -3.3820225994156914       0.25792492148303875     
 C  -4.2339308260966471       -2.0408884696503917        2.3000885116856615     
 N  -3.0405954263587684       -4.1526896348871141        2.1076712681445593     
 C  -5.4242879686654186       -2.4386197274851091      -0.20258136990668993     
 C  -4.1919522993813780       -4.5551968728742933      -0.66782370281929748     
 C  -5.1729961401074531       -1.1342790331848076        1.7968842114357713     
 C  -3.6322072087678063       -1.8199676973868761        3.6777369759943523     
 Dy  -1.9638173553745168       -4.8949648371871168        3.9583794241631560     
 H  -2.9066424321403059       -4.9054890782732521        1.4276964443791704     
 H  -5.8800233005681779       -2.5866388324702649       -1.1811641471788898     
 C  -5.7900594278005437       -1.3278768593176842       0.55959037180142412     
 C  -2.7096828097325374       -4.6307515254919531       -1.0831305245008600     
 C  -4.7377602938866064       -5.9078496412729526      -0.16084737887170011     
 H  -4.7479672937541304       -4.3406796328073955       -1.5946571396417479     
 H  -5.4309509181990423      -0.25824323681541789        2.3892749579138859     
 C  -4.5327989017016144       -2.4459266643335060        4.7620780355387566     
 H  -2.6485917971910755       -2.3304397257038678        3.6949683992786704     
 C  -3.3437433266937102      -0.34734343322582922        4.0152644299817837     
 N  -1.3333872915160632       -4.0922604679892398        5.9703248613189963     
 H -0.35302419631602616       -3.8761814439243105        5.7385777109804028     
 N -0.71593573285161327       -6.6850498612862745        4.3503594006258623     
 O  -3.9111901047702333       -6.1800315272264958        4.3632914803811795     
 O   8.5863829964697019E-003  -3.8717710225249991        3.0341837745479743     
 H  -6.5421349503190021      -0.63288982887209788       0.19192938330977224     
 H  -2.3921912142313304       -3.6853022018954928       -1.5446492970515433     
 H  -2.0244244566992253       -4.8216637969997382      -0.24559248691060023     
 H  -2.5527870825001515       -5.4328537500803664       -1.8165434771526887     
 H  -4.5389837462715805       -6.7052209321566680      -0.89196604870694929     
 H  -4.3002697317163214       -6.2220175548871248       0.79538569344367582     
 H  -5.8250779697906534       -5.8532634285902603       -1.8541680616119292E-002
 H  -4.0959067949761749       -2.3458525219173287        5.7638276346050850     
 H  -4.7215090507190594       -3.5107321734765957        4.5707265012866465     
 H  -5.5122833586834181       -1.9463652722894951        4.7601991812668834     
 H  -4.2711878811347477       0.23298626198636760        4.1075501600845721     
 H  -2.7321880924056035       0.13288087176196786        3.2408018961710883     
 H  -2.8199973309508830      -0.27494086486395669        4.9790839033596290     
 C  -1.7772378987568513       -3.1695851561427677        6.9128549525005498     
 C  0.12620266974221789       -7.7488740412705637        4.0818034757266712     
 H -0.72915705884589443       -6.5343491890236418        5.3669432064376892     
 C  -3.8811230212078973       -7.5064985616699733        5.0194134213285446     
 C  -5.2616048149206787       -5.9649999868188575        3.8188928793459942     
 C   1.3918100430056783       -4.2667960251720798        3.3457287922125452     
 C   9.7685868911965956E-002  -3.0271463466430242        1.8145348361340936     
 C  -1.1448259673657732       -1.8995100838214278        7.0769502036478364     
 C  -2.9166306315695696       -3.4882226204121722        7.7146123492936622     
 C  0.78070975912375928       -8.4559969348843023        5.1445718784741397     
 C  0.36734870129176794       -8.1481980676316503        2.7329859038929336     
 H  -3.7109964467570182       -7.3381068873291104        6.0907902680144455     
 H  -3.0195795177015814       -8.0386455237234173        4.6006993689795435     
 C  -5.2263970927523191       -8.1643300679161115        4.7079587333743955     
 C  -5.7648771536416197       -7.3607425941473092        3.5129743595528256     
 H  -5.1403618752447722       -5.2965820585719623        2.9603839914782664     
 H  -5.8690493673711170       -5.4750950407185046        4.5957540514952351     
 H   1.8151491231603465       -3.4906494131370769        4.0280477630059428     
 H   1.3289657579931293       -5.2446302279908412        3.8746631728484742     
 C   2.1291463456238087       -4.3211405852594194        1.9672570752476917     
 C   1.1070820875155751       -3.7713459836421848       0.93243599354846807     
 H -0.91648701635643703       -2.9524042005735369        1.4123268560582012     
 H  0.45899844480504332       -2.0195905987278042        2.1083280114142924     
 C  -1.7120424539248871      -0.96840495877106381        7.9514145523157378     
 C  0.13711651076427411       -1.5951026701403530        6.3145854938429249     
 C  -3.4438357749038011       -2.5214188540732514        8.5772690024274016     
 C  -3.4872520630999126       -4.8959430164219331        7.6361807660075760     
 C   1.5729821343180437       -9.5657138191575157        4.8396760296490537     
 C  0.59740400692031148       -7.9721819152856286        6.5771314477713494     
 C   1.1911100012258820       -9.2521266927558745        2.4862580165354755     
 C -0.29471838653782328       -7.3835508496156503        1.5977683420897142     
 H  -5.9163988481669865       -8.0684959095871012        5.5550970794923895     
 H  -5.1136707384179392       -9.2310577564060452        4.4767145335065441     
 H  -5.3411811028035272       -7.7314077334402382        2.5691072172746359     
 H  -6.8589519961624283       -7.4104684337878082        3.4430616846922355     
 H   2.4307091735320947       -5.3631090321055144        1.7191098355672028     
 H   3.0325140846185197       -3.6867282828655892        1.9759521582768451     
 H   1.5784166201327376       -3.1064592220642346       0.18345270530007368     
 H  0.61416962928178176       -4.6020919879541093       0.39572224841167880     
 H  -1.2488913968508923        8.7821664903679139E-003   8.0461277598248166     
 C  -2.8587327294247258       -1.2564496102792060        8.6944774435599559     
 C  0.43637661494602997       -9.5978954841142522E-002   6.1625960218291871     
 H   1.6981200947669750E-002  -1.9994125570454759        5.2933284921390058     
 C   1.3361407032948549       -2.3182430901728694        6.9818895544882320     
 H  -4.3307534096790867       -2.7476257855277084        9.1690384470226469     
 C  -4.9423037581323648       -5.0210488130459838        8.0976317544009575     
 H  -3.4552539108599061       -5.1962795122680818        6.5800738863716690     
 C  -2.5797526288910855       -5.8697659103018909        8.4206884853291637     
 H   2.0460083478461297       -10.118037858461255        5.6485906776306729     
 C   1.7896283674055540       -9.9742013383154315        3.5217028848302938     
 C   1.3722358184717161       -6.6572496486348856        6.8297941346869981     
 H -0.47819080586852120       -7.7620032237454968        6.7200836061671554     
 C  0.97313915550993113       -9.0010902650546498        7.6491379827650015     
 H   1.3849022285090462       -9.5508680877983032        1.4587347177870391     
 C  0.48251701577159312       -7.4401595796961724       0.27066036396223858     
 H -0.33095741112910193       -6.3227702957011669        1.9097417146621087     
 C  -1.7463051680483530       -7.8690596836737416        1.3802707660634059     
 H  -3.2954650887904533      -0.51508886446139912        9.3591558795578074     
 H -0.42802148656214967       0.44968546620786454        5.7605991210691672     
 H   1.2834462443179058        6.3691833124223968E-002   5.4806532095356575     
 H  0.70458776566383030       0.36431714587537750        7.1239574974199966     
 H   1.4851380770386222       -1.9249959237650132        7.9987111269036832     
 H   2.2704947943866798       -2.1700955581914538        6.4186633414635823     
 H   1.1672179898148589       -3.3999761387067777        7.0833636135149565     
 H  -5.3065921747822369       -6.0481957229494192        7.9454152896241039     
 H  -5.6098662523247915       -4.3374449702055866        7.5528879138804825     
 H  -5.0469667238670519       -4.8021369233942846        9.1685630258887016     
 H  -2.5855856987973094       -5.6121403911614935        9.4892895218586375     
 H  -1.5434398510602052       -5.8109979529147946        8.0569941519719741     
 H  -2.9199366932526925       -6.9137076468575964        8.3276401267156643     
 H   2.4541891647754994       -10.808793089014781        3.3034371768515225     
 H   2.4531067195825584       -6.8515562121597213        6.8600683383319856     
 H   1.0823382255007159       -6.2107676241160323        7.7909418657787395     
 H   1.1914524457186091       -5.9053053555277861        6.0516327577007880     
 H   2.0438972022473134       -9.2376988464458254        7.6253973022253065     
 H  0.40832546068796738       -9.9339513173194600        7.5283037176814505     
 H  0.75273994756656937       -8.5982445084502430        8.6465768671252494     
 H   1.5279884687121774       -7.1128782383011373       0.38956058846504604     
 H   8.8839502847392060E-003  -6.7983588341501369      -0.48519940129646449     
 H  0.50061882006469716       -8.4579154193498933      -0.14746753962654061     
 H  -1.7512741073014344       -8.9323282188971511        1.0953491103160975     
 H  -2.2416496437817228       -7.3062944517861457       0.57673854381177492     
 H  -2.3512715864621958       -7.7715878811064263        2.2952393448513551     
         240

 C   9.1398499443317913        6.1521317257869574       -9.3491690168379904     
 C   9.7259468064568342        5.9770196374183699       -8.0519195854050505     
 C   9.4672717181826265        7.3351541257227399       -10.084208709196163     
 N   8.2847458223728836        5.2134378515367352       -9.9158197057227575     
 C   10.644254349872471        6.9193300857705955       -7.5778816286077575     
 C   9.4134264172236648        4.7959038855188121       -7.1379855147310804     
 C   10.400095566351769        8.2400352681072455       -9.5675635756374202     
 C   8.8727004077150173        7.5678419860017350       -11.462737179020017     
 Dy   7.1918094779503603        4.5115740313671093       -11.768084048957236     
 H   8.1662385485263584        4.4441622453652716       -9.2497838964968171     
 H   11.093674894860937        6.7652109482821761       -6.5974378454038618     
 C   11.011236365035751        8.0372131524645667       -8.3289901643810342     
 C   7.9261917545898424        4.7113701561975381       -6.7406509811707247     
 C   9.9745139223079580        3.4495563693053293       -7.6464047735962630     
 H   9.9571845053524228        5.0073087500655404       -6.2031922799075980     
 H   10.658502028423813        9.1221955298799262       -10.150699010869969     
 C   9.7730281025752994        6.9424088952265626       -12.547854559442317     
 H   7.8853649712446714        7.0648712057918752       -11.487183836558588     
 C   8.5963356210763280        9.0444484886477721       -11.795025432688282     
 N   6.5716986206665853        5.3707063447141072       -13.751495198728549     
 H   5.6060474334019794        5.6137323490969955       -13.498777937175399     
 N   5.9444524159495771        2.7224420818201676       -12.179097380125510     
 O   9.1291085730946691        3.2011273878071043       -12.174507625435472     
 O   5.2191957910153874        5.5034427169534146       -10.803364405944887     
 H   11.759616614642081        8.7307599217378105       -7.9518249058377934     
 H   7.7616850531961283        3.8981888515747110       -6.0219610194564428     
 H   7.2507402636715748        4.5342155566973243       -7.5882546056152629     
 H   7.6034759877829954        5.6490632225358990       -6.2676427710162841     
 H   11.063684641905178        3.5117277196271401       -7.7725446314299500     
 H   9.5532504256251389        3.1371386860048642       -8.6107787205290602     
 H   9.7704643229183468        2.6468216293520550       -6.9227259326347719     
 H   9.3390895233410145        7.0495824903598887       -13.550121909475990     
 H   9.9568400274140263        5.8759352438911385       -12.360731040603554     
 H   10.754791776397893        7.4379922655011415       -12.541633576450371     
 H   9.5290194580651377        9.6162194903794322       -11.891129099343383     
 H   7.9931337995194838        9.5289561729878720       -11.016740098702462     
 H   8.0683338143966825        9.1241587328345179       -12.755938972113624     
 C   7.0151732843229171        6.2738792401746117       -14.711146518014347     
 C   5.1003884456871313        1.6603609603834315       -11.910858855271711     
 H   5.9567434835503477        2.8750540825306121       -13.195334287731054     
 C   9.0920132144681709        1.8824898690453595       -12.844614366463947     
 C   10.488350675118285        3.4147479190911643       -11.653477698887862     
 C   3.8361468600398694        5.1218251384969120       -11.141869965570287     
 C   5.1248068226131664        6.3267293597545660       -9.5720588502405128     
 C   6.3836950620200401        7.5422143885235595       -14.897151526519398     
 C   8.1498790638811922        5.9380507629517290       -15.511829452529149     
 C   4.4406195343373449       0.95698237812752018       -12.973048322553485     
 C   4.8601764030491790        1.2587313535899354       -10.562307923591479     
 H   8.9122014503039626        2.0624019290396798       -13.912251420463241     
 H   8.2338004633407156        1.3466384742639770       -12.424477186354650     
 C   10.439960663286753        1.2200056528668681       -12.553842666629645     
 C   10.997151190172946        2.0182043306362281       -11.363360453931675     
 H   10.380895696031660        4.0784453268544167       -10.789461782280704     
 H   11.083626527618973        3.9092991554224215       -12.437286496245166     
 H   3.4307955456016019        5.8999262220544484       -11.825828570892241     
 H   3.8974178039243772        4.1502012971842328       -11.672136551113026     
 C   3.0767253468704463        5.0652446694513014       -9.7840806666487108     
 C   4.0903834573882483        5.5841158734483969       -8.7227904933358111     
 H   6.1338327548124134        6.3817543244868569       -9.1499941467927304     
 H   4.7858382202142860        7.3430819838232075       -9.8543222619839348     
 C   6.9515648711520299        8.4575712747875773       -15.786960576553652     
 C   5.0994903438067283        7.8591395732782292       -14.143583786666682     
 C   8.6781206130450652        6.8900353821574534       -16.389407747902077     
 C   8.7133107951652544        4.5284995544550801       -15.418461802948592     
 C   3.6538640495398851      -0.15697945881645275       -12.669464845500670     
 C   4.6145577796305739        1.4482187573231529       -14.404012611760672     
 C   4.0380571783746797       0.15343605843443606       -10.316699678010561     
 C   5.5198504487347897        2.0216005175911342       -9.4244663954904730     
 H   11.118628237366810        1.3162572690020118       -13.410553248617239     
 H   10.326882312526459       0.15270619069648950       -12.324399330269509     
 H   10.588844479652849        1.6415133972569043       -10.415049260189241     
 H   12.092223869118122        1.9703087859524293       -11.311098745884234     
 H   2.7501353770166408        4.0305945544230530       -9.5556329828955135     
 H   2.1875402818806706        5.7126738591596862       -9.8046711863544083     
 H   3.6167755320092945        6.2421286994277132       -7.9739210407004659     
 H   4.5610411216043225        4.7405098666770957       -8.1893831364201919     
 H   6.4886648590084075        9.4333861223749906       -15.899510440443990     
 C   8.0973301464257119        8.1551446537643866       -16.525138710705246     
 C   4.7926754083047767        9.3593519732869783       -14.025987876371248     
 H   5.2200576954515112        7.4805542071536717       -13.112852165008315     
 C   3.9042933630479881        7.1157388832005104       -14.795352643020571     
 H   9.5629337647195420        6.6513388914313047       -16.978560485286820     
 C   10.165397544736502        4.3888108123245972       -15.883992099353613     
 H   8.6854910328343813        4.2393641148106491       -14.358839070786933     
 C   7.7975810400579730        3.5514380160096701       -16.189136581403247     
 H   3.1802881165556043      -0.70839252794479890       -13.478549882451469     
 C   3.4423911107354073      -0.57036707404560838       -11.352260145453345     
 C   3.8498652899308103        2.7718768494393276       -14.641223669284578     
 H   5.6907980933648714        1.6484415554220440       -14.556940528326701     
 C   4.2165957120537323       0.42903605598765832       -15.476781861019765     
 H   3.8426098076674919      -0.14448243176360132       -9.2893750170637972     
 C   4.7368637539356753        1.9668431598749598       -8.1032096359453956     
 H   5.5606898183292071        3.0814191750027273       -9.7344058929522905     
 C   6.9675189062188192        1.5342375000512587       -9.1987091747954839     
 H   8.5360392923739266        8.8854290303572103       -17.200301044800536     
 H   5.6541355721520734        9.9177927685105516       -13.635450855446955     
 H   3.9445713795010486        9.5304256672390828       -13.348510308116367     
 H   4.5224271459329799        9.7954037670880982       -14.997387295995509     
 H   3.7514241177131828        7.4881710548138773       -15.819264288715402     
 H   2.9695992744529245        7.2690901049739809       -14.233961064808421     
 H   4.0813930347295244        6.0334732268601181       -14.875761702641276     
 H   10.522757881450666        3.3607266671637861       -15.722884337201259     
 H   10.840133471196340        5.0726610850290239       -15.348866697427221     
 H   10.266857685308894        4.5959688042018332       -16.957429837122525     
 H   7.8004162981126832        3.7980916324577261       -17.260153406731462     
 H   6.7628842741486617        3.6193860029118738       -15.823587816315717     
 H   8.1329299853908772        2.5069857116147642       -16.087131930260387     
 H   2.7819215410676046       -1.4081993855536539       -11.134656528872354     
 H   2.7664995457886010        2.5888879362319144       -14.652870549222408     
 H   4.1277581129261334        3.2163907408749428       -15.606858383495732     
 H   4.0519423399793695        3.5213438901054350       -13.865671557790050     
 H   3.1439369046159240       0.20268246377002669       -15.441552286281826     
 H   4.7736772506751954      -0.50977862940125873       -15.366963246667881     
 H   4.4289143199704961       0.83449098376813580       -16.474862816438538     
 H   3.6955302748774193        2.2997142729637798       -8.2270747794971264     
 H   5.2109468348760348        2.6032866633587077       -7.3430596218236825     
 H   4.7107508698142206       0.94944098479806482       -7.6891624457175594     
 H   6.9696601618673757       0.47043690267708715       -8.9185208025615861     
 H   7.4573181781501168        2.0936766807915257       -8.3895062954772524     
 H   7.5785810407333019        1.6350820974312685       -10.107868311578169     
 C  -3.9003694754013716       -3.2169912525608941        1.5524432680682114     
 C  -4.4937609550753770       -3.3840076870648197       0.25728053253398103     
 C  -4.2297178702301670       -2.0424198575364811        2.2994510160697916     
 N  -3.0362246627888365       -4.1543440257656075        2.1082309072031946     
 C  -5.4174530369062284       -2.4404747017581587      -0.20450681246187383     
 C  -4.1852519858268566       -4.5576468125868326      -0.66763731749044763     
 C  -5.1677909081181506       -1.1355833416634293        1.7948672275504505     
 C  -3.6297451850918172       -1.8214672509209384        3.6778160563668885     
 Dy  -1.9608555943648214       -4.8970279323100545        3.9594738234318698     
 H  -2.9013804385713997       -4.9068674560080714        1.4281591710247721     
 H  -5.8725105703977230       -2.5886928574941392       -1.1833889092133960     
 C  -5.7833690147949586       -1.3292737916000350       0.55690348764023390     
 C  -2.7027747718473965       -4.6329147902868444       -1.0823955888897010     
 C  -4.7307901790706834       -5.9102367547244548      -0.16016472111771676     
 H  -4.7410098700011236       -4.3438708998180964       -1.5947754451949840     
 H  -5.4263715005935396      -0.25939695061456131        2.3867622341186703     
 C  -4.5310494994848582       -2.4482605227872001        4.7610750471143817     
 H  -2.6459457400415713       -2.3314255465980973        3.6961999278409663     
 C  -3.3426299661440595      -0.34876470829661649        4.0160091680050174     
 N  -1.3313532300262818       -4.0885511887287267        5.9688074066179411     
 H -0.35320523759846917       -3.8682617692285155        5.7341999990648249     
 N -0.71339544712096814       -6.6866557298925926        4.3536809010855366     
 O  -3.9088507286385537       -6.1818583386750241        4.3622748147044472     
 O   1.2297013402221377E-002  -3.8747248334347213        3.0367801511008645     
 H  -6.5347208923290578      -0.63409887931253683       0.18821068772034044     
 H  -2.3857792070129231       -3.6880792076346323       -1.5454223012875687     
 H  -2.0177050581603795       -4.8218231121997528      -0.24432825608223355     
 H  -2.5451313272723652       -5.4361265323647903       -1.8143420811775395     
 H  -4.5319816139731586       -6.7077354724979648      -0.89113540830656324     
 H  -4.2931523988487479       -6.2241756623656173       0.79606450174124943     
 H  -5.8181217145689503       -5.8558731685796896       -1.7759258787445997E-002
 H  -4.0952095280441654       -2.3481769583996996        5.7632751778214688     
 H  -4.7187929616180009       -3.5131288195834514        4.5692658312707222     
 H  -5.5108499896287837       -1.9493624219345231        4.7583509038576119     
 H  -4.2705001452772615       0.23099622177045828        4.1074258397854289     
 H  -2.7305336175330699       0.13206577806963629        3.2423897199226945     
 H  -2.8200382485091673      -0.27633974038818132        4.9804144619118720     
 C  -1.7762861001981374       -3.1679983558181695        6.9125896443782970     
 C  0.12859833479542801       -7.7505097402777539        4.0850020397751896     
 H -0.72568316459334470       -6.5350662220778846        5.3700845582133727     
 C  -3.8790967859741254       -7.5078682488438639        5.0192945718936262     
 C  -5.2591102832250858       -5.9669986832233652        3.8172860474712169     
 C   1.3958558246442518       -4.2712554027847425        3.3438406266062928     
 C   9.9576206722412297E-002  -3.0210260626017451        1.8257310000821994     
 C  -1.1467628612176746       -1.8966623127646820        7.0771641045507350     
 C  -2.9137052221657047       -3.4900679000170514        7.7153920209606808     
 C  0.78337581410021717       -8.4576166275296192        5.1475931391311311     
 C  0.36937494590889192       -8.1498518523854475        2.7361692872044374     
 H  -3.7075085409094064       -7.3388573101219370        6.0902823107969759     
 H  -3.0185586734737155       -8.0411093922054508        4.6000098775140135     
 C  -5.2251801870049679       -8.1646436178096611        4.7099275055258181     
 C  -5.7631534599670848       -7.3628826668446807        3.5136076705665578     
 H  -5.1375029541811736       -5.2999271973235196        2.9578168778128071     
 H  -5.8663545535338324       -5.4756009123730323        4.5932773243843892     
 H   1.8187700201569941       -3.5033539068461281        4.0328334447722787     
 H   1.3337181498935109       -5.2525589412191280        3.8621919877346702     
 C   2.1330739908669307       -4.3109414116338955        1.9675914657783753     
 C   1.1094575234591542       -3.7555014884065079       0.93854298866244212     
 H -0.91483695730330161       -2.9448159999361181        1.4244694541883012     
 H  0.45942865291587426       -2.0165888891207038        2.1275486270301651     
 C  -1.7150972013512824      -0.96777162988378251        7.9530988459093086     
 C  0.13345605242736996       -1.5890172107658889        6.3135561114794294     
 C  -3.4419969062758122       -2.5254654661414042        8.5796465848092129     
 C  -3.4808885693554732       -4.8989366966818251        7.6361489574960437     
 C   1.5748355998170411       -9.5678255150209885        4.8425515932796612     
 C  0.60079040697473862       -7.9732631844419828        6.5800195586951631     
 C   1.1924619481022218       -9.2542315346916606        2.4892427670946153     
 C -0.29215793923572198       -7.3849306210147807        1.6008478167513969     
 H  -5.9146173850077091       -8.0661701199822620        5.5570759340150344     
 H  -5.1139112321113869       -9.2318665971223766        4.4808828247839587     
 H  -5.3396555237311087       -7.7354139058102245        2.5704641005871562     
 H  -6.8572437280756269       -7.4121870833551524        3.4437020360426671     
 H   2.4378808887303118       -5.3478139355718746        1.7104755544023582     
 H   3.0344861643730461       -3.6751809935341675        1.9827192537892426     
 H   1.5790437862864743       -3.0848070098939995       0.19532157261673627     
 H  0.61737923527168270       -4.5819389673066588       0.39611028821103000     
 H  -1.2544019490480651        1.0428614152014140E-002   8.0480649093401055     
 C  -2.8599646381289077       -1.2592665148970279        8.6973038559788485     
 C  0.43101105198236161       -8.9432468622190148E-002   6.1641844162942325     
 H   1.2107494972799213E-002  -1.9913311487818384        5.2917171948479504     
 C   1.3342913928506963       -2.3120645634577097        6.9772963875055520     
 H  -4.3273658695524713       -2.7543987013817244        9.1723583140658338     
 C  -4.9351961958527886       -5.0278971448489846        8.0982576942009050     
 H  -3.4489736857065778       -5.1982324493587440        6.5797223227287986     
 C  -2.5705718236693582       -5.8711164981684520        8.4191239380942093     
 H   2.0477775007213443       -10.120373828013408        5.6513526833067464     
 C   1.7906510614163567       -9.9767040760812407        3.5245461565174998     
 C   1.3755542709399542       -6.6580742621551696        6.8317275958821648     
 H -0.47475901523693670       -7.7632068957263023        6.7233835864134246     
 C  0.97722263055382386       -9.0017352407016133        7.6521346330947235     
 H   1.3859826934863215       -9.5529017803650635        1.4616480225433148     
 C  0.48853196700094903       -7.4364223434074965       0.27606874754766980     
 H -0.33207661734415178       -6.3250162483788790        1.9143708237197694     
 C  -1.7415555049401112       -7.8737150218918668        1.3789945252154387     
 H  -3.2977165211076502      -0.51948612490798807        9.3629589885379279     
 H -0.43416877835869694       0.45607513210187201        5.7638054305097688     
 H   1.2773520584169111        7.2393752050655985E-002   5.4819726734836767     
 H  0.69955686828806196       0.36921580360452322        7.1261687506633296     
 H   1.4853170879031434       -1.9197816614669567        7.9940949264868113     
 H   2.2671643782763087       -2.1627078066863730        6.4121955763989380     
 H   1.1662160349807000       -3.3939696799508456        7.0780133102863481     
 H  -5.2971701118998906       -6.0556830137633400        7.9455623754616536     
 H  -5.6045595455456363       -4.3455310231663873        7.5543736675037891     
 H  -5.0397154521299932       -4.8099575601168247        9.1693833290948845     
 H  -2.5769460857419033       -5.6151637875636329        9.4880726896498242     
 H  -1.5346677089457494       -5.8087474005695281        8.0555224453901975     
 H  -2.9076205745442092       -6.9157162386710640        8.3244947102370155     
 H   2.4543312975935274       -10.811929456686181        3.3061827382208824     
 H   2.4564439415890829       -6.8522711739175142        6.8619092702246531     
 H   1.0859087380895651       -6.2110813398373637        7.7927106200354768     
 H   1.1945344857842419       -5.9066019456540202        6.0531498463896334     
 H   2.0480679373724624       -9.2378342099155013        7.6280908555794555     
 H  0.41277771972752481       -9.9348804798961563        7.5316368594213703     
 H  0.75694276492398216       -8.5987896942141191        8.6495576587849587     
 H   1.5325241707892787       -7.1070803666732960       0.39893648713365459     
 H   1.5421322218920369E-002  -6.7938590162140189      -0.47944167243554980     
 H  0.51041880143888063       -8.4528094147748991      -0.14430679610284392     
 H  -1.7432563052235768       -8.9366219503861970        1.0933264875707589     
 H  -2.2361471866271825       -7.3113820358924713       0.57472758235556520     
 H  -2.3489627770531847       -7.7785328584894025        2.2923328665985019     
         240

 C   9.1345132001946272        6.1529905548289010       -9.3488601660828152     
 C   9.7198740003770201        5.9776629882467009       -8.0512902587753423     
 C   9.4633982822542375        7.3354704476743438       -10.084119626537566     
 N   8.2786495718568318        5.2150266706875161       -9.9155038143920073     
 C   10.638284238950561        6.9196104417605602       -7.5767345384720075     
 C   9.4064734146163911        4.7965824843353531       -7.1376139956939575     
 C   10.396219794654607        8.2400408148715254       -9.5668909030705134     
 C   8.8700905652494271        7.5680880023545738       -11.463187033565900     
 Dy   7.1882962237356338        4.5110623961808090       -11.768520105530341     
 H   8.1577273184542207        4.4471384924614323       -9.2485300330675919     
 H   11.087288683357352        6.7653508062773424       -6.5960971685036345     
 C   11.006080060610119        8.0372919865078281       -8.3277195285056802     
 C   7.9193244513904402        4.7131537578035649       -6.7397279883900945     
 C   9.9660207491604318        3.4498685248403098       -7.6466797914729536     
 H   9.9507376470022795        5.0071508758616847       -6.2029495934130336     
 H   10.655797142275352        9.1218164419399308       -10.150066407889383     
 C   9.7704015643296938        6.9412371697367643       -12.547472537863356     
 H   7.8823779690773375        7.0659822181570586       -11.488186834143377     
 C   8.5955426215836024        9.0447952402684901       -11.796239510794853     
 N   6.5690969913038444        5.3723913530956304       -13.750909576268047     
 H   5.6049172985548035        5.6183651560089363       -13.496460821753317     
 N   5.9415238061290134        2.7220534407189811       -12.180870890388716     
 O   9.1267899064832179        3.2014929511831571       -12.172214629027502     
 O   5.2144903966262470        5.5024156763679199       -10.807036769483423     
 H   11.754412391292545        8.7306222492944094       -7.9500778626414528     
 H   7.7545227562434151        3.8997154819409046       -6.0214113818942998     
 H   7.2434010369673638        4.5369624126563055       -7.5871583640378946     
 H   7.5974774946898780        5.6508374829161410       -6.2661275500270914     
 H   11.055149515669580        3.5110134329784848       -7.7735565505281885     
 H   9.5437859777354248        3.1380993885634019       -8.6107941379979387     
 H   9.7617300813407972        2.6471626492431106       -6.9230303227327257     
 H   9.3373192382915420        7.0486939382916596       -13.550075067824460     
 H   9.9525963078132005        5.8745838376034243       -12.360011339020991     
 H   10.752801695509781        7.4354588414951914       -12.540651830170937     
 H   9.5288343485142484        9.6156298907159350       -11.891625229164360     
 H   7.9920888697418677        9.5301844715591724       -11.018736284296434     
 H   8.0686169558380545        9.1246327243266059       -12.757696904918705     
 C   7.0139444942509810        6.2743588518996338       -14.710895905425268     
 C   5.0979834168408296        1.6595377182138178       -11.912795545996904     
 H   5.9528409140297391        2.8757358142229288       -13.196904854482169     
 C   9.0903247973053372        1.8830100939073973       -12.842693688271950     
 C   10.485365766411329        3.4148326601034484       -11.649229905376810     
 C   3.8312738119787006        5.1180532346088583       -11.139661728266153     
 C   5.1218717805829801        6.3348970765454737       -9.5839931191263652     
 C   6.3857795957953316        7.5442652401692323       -14.896010397988846     
 C   8.1467699957881798        5.9356598882192735       -15.512688586256845     
 C   4.4383005775116189       0.95613761553178367       -12.975011042944455     
 C   4.8582216132404037        1.2574707959905274       -10.564340050027274     
 H   8.9092704801213767        2.0630423471079338       -13.910065593665403     
 H   8.2330882406265555        1.3461039791131548       -12.421966514133789     
 C   10.439063689352238        1.2219174817276406       -12.553338969969078     
 C   10.994726160127479        2.0181238685046852       -11.360994841718046     
 H   10.376778371188621        4.0771194993159217       -10.784329061346543     
 H   11.081133702335505        3.9109243059505143       -12.431561857907216     
 H   3.4247971595368019        5.8884840284100690       -11.829367030692698     
 H   3.8923957572288255        4.1430296567322191       -11.660421488700495     
 C   3.0734825960604200        5.0743707591424005       -9.7825220439046685     
 C   4.0890129284124690        5.6002966709573148       -8.7281117460866469     
 H   6.1314556055881537        6.3927930361111596       -9.1641669286225707     
 H   4.7823810821428570        7.3478459536218423       -9.8738769170437042     
 C   6.9550604555960280        8.4581303926530147       -15.786365456826966     
 C   5.1036162380416270        7.8640656897265693       -14.140569464933348     
 C   8.6764006832835907        6.8861397457599560       -16.390946806049012     
 C   8.7066293092849456        4.5248773418753689       -15.419377211428086     
 C   3.6521355630434211      -0.15823287494489671       -12.671534648118277     
 C   4.6120613928346579        1.4477737690629675       -14.405825653968867     
 C   4.0367558045526390       0.15167348755005747       -10.318801605739353     
 C   5.5176463391680368        2.0201666103563616       -9.4262645305675044     
 H   11.117673585798174        1.3212978924195407       -13.409542817616225     
 H   10.327678977148432       0.15405054798493129       -12.326486550365420     
 H   10.585817282773270        1.6395239193123805       -10.413795583636933     
 H   12.089766115052349        1.9705590667493453       -11.307817541626338     
 H   2.7457863560391913        4.0437423045452263       -9.5449385459663656     
 H   2.1850498613759255        5.7220297146855872       -9.8079480342512078     
 H   3.6169821134499243        6.2635646764790245       -7.9841166311592620     
 H   4.5607176957511264        4.7613679784078551       -8.1897096455719449     
 H   6.4950202788902658        9.4352161935705787       -15.898069212306108     
 C   8.0989113363536109        8.1526704176782463       -16.525994178728467     
 C   4.7992036898868484        9.3647309884230392       -14.023833405302351     
 H   5.2254635341661277        7.4861488635034563       -13.109755108307825     
 C   3.9061827670628122        7.1220057756181276       -14.789347712407595     
 H   9.5597045579242739        6.6451429565235811       -16.981173628540539     
 C   10.158132739810826        4.3816822498878567       -15.885139479273988     
 H   8.6783720759264771        4.2360930802100230       -14.359654369593583     
 C   7.7883215631310332        3.5500320857267482       -16.189496488055998     
 H   3.1787572214405690      -0.70973221992451663       -13.480671689524911     
 C   3.4412475904803834      -0.57216988311939609       -11.354384512650206     
 C   3.8465499781054686        2.7710242604311319       -14.642836148120780     
 H   5.6881812900787025        1.6487394480560413       -14.558437558942776     
 C   4.2150656300152773       0.42852789401191371       -15.478858375895072     
 H   3.8417176939635218      -0.14650822275397771       -9.2914788490600451     
 C   4.7320196081924006        1.9693019635881974       -8.1066691473662544     
 H   5.5615456721274885        3.0794053042202139       -9.7372357369668610     
 C   6.9635638040824182        1.5297707790188317       -9.1974183246192798     
 H   8.5387884669636964        8.8818705926067860       -17.201501231600506     
 H   5.6617324636431281        9.9221905219334605       -13.634407575597134     
 H   3.9519795212186342        9.5375641596956076       -13.345794613391874     
 H   4.5287429289428047        9.8004173607887974       -14.995328396842831     
 H   3.7512782491124077        7.4946857823777666       -15.812779051990967     
 H   2.9731646778321639        7.2763358586225699       -14.225740158196160     
 H   4.0818347591395527        6.0395871066330518       -14.870267816868260     
 H   10.513174190947685        3.3528839714423868       -15.724103776424714     
 H   10.834417416743616        5.0639899260802581       -15.350174406578562     
 H   10.259839189114253        4.5885915947076077       -16.958595416356495     
 H   7.7921247753942904        3.7956676876072715       -17.260714026876670     
 H   6.7539260473457992        3.6214182594758815       -15.824317250303027     
 H   8.1204033866208256        2.5048435565315428       -16.086402197962716     
 H   2.7815326769753925       -1.4105973594210861       -11.136864232615157     
 H   2.7633583875716248        2.5872321684476844       -14.655517402579914     
 H   4.1248028597187139        3.2163480423587698       -15.607984427495984     
 H   4.0474289429982298        3.5201080501639388       -13.866615225425928     
 H   3.1424770303091050       0.20181937574237804       -15.444182404453484     
 H   4.7724381112648899      -0.51010476220706713       -15.368771044087417     
 H   4.4277781305604673       0.83411729415236313       -16.476800283536271     
 H   3.6916897238669826        2.3035684160659105       -8.2335564736914133     
 H   5.2055822658009747        2.6065542562611363       -7.3469064591928772     
 H   4.7032176395016192       0.95294639883935517       -7.6906860682929965     
 H   6.9629514602457654       0.46609867540784672       -8.9171212048109041     
 H   7.4529479321412868        2.0883942694155535       -8.3874374657021207     
 H   7.5765115166313430        1.6291050356647232       -10.105350394120631     
 C  -3.8955212465836437       -3.2186814880690768        1.5522879826936107     
 C  -4.4877477207532959       -3.3859927747139480       0.25663614358492332     
 C  -4.2255049143636869       -2.0439512454225706        2.2988135204539213     
 N  -3.0318538992189050       -4.1559984166441017        2.1087905462618304     
 C  -5.4106181051470390       -2.4423296760312079      -0.20643225501705770     
 C  -4.1785516722723361       -4.5600967522993718      -0.66745093216159779     
 C  -5.1625856761288471       -1.1368876501420513        1.7928502436651299     
 C  -3.6272831614158281       -1.8229668044550009        3.6778951367394246     
 Dy  -1.9578938333551261       -4.8990910274329922        3.9605682227005832     
 H  -2.8961184450024939       -4.9082458337428907        1.4286218976703737     
 H  -5.8649978402272689       -2.5907468825180135       -1.1856136712479022     
 C  -5.7766786017893725       -1.3306707238823858       0.55421660347904367     
 C  -2.6958667339622555       -4.6350780550817356       -1.0816606532785422     
 C  -4.7238200642547605       -5.9126238681759578      -0.15948206336373344     
 H  -4.7340524462481159       -4.3470621668287963       -1.5948937507482204     
 H  -5.4217920829880377      -0.26055066441370478        2.3842495103234542     
 C  -4.5293000972681021       -2.4505943812408946        4.7600720586900058     
 H  -2.6432996828920672       -2.3324113674923268        3.6974314564032622     
 C  -3.3415166055944088      -0.35018598336740375        4.0167539060282520     
 N  -1.3293191685365005       -4.0848419094682136        5.9672899519168858     
 H -0.35338627888091217       -3.8603420945327205        5.7298222871492470     
 N -0.71085516139032290       -6.6882615984989107        4.3570024015452109     
 O  -3.9065113525068740       -6.1836851501235515        4.3612581490277149     
 O   1.6007643807973045E-002  -3.8776786443444435        3.0393765276537548     
 H  -6.5273068343391127      -0.63530792975297590       0.18449199213090867     
 H  -2.3793671997945158       -3.6908562133737712       -1.5461953055235942     
 H  -2.0109856596215336       -4.8219824273997673      -0.24306402525386689     
 H  -2.5374755720445794       -5.4393993146492150       -1.8121406852023900     
 H  -4.5249794816747375       -6.7102500128392606      -0.89030476790617707     
 H  -4.2860350659811743       -6.2263337698441106       0.79674331003882304     
 H  -5.8111654593472473       -5.8584829085691199       -1.6976836958772702E-002
 H  -4.0945122611121558       -2.3505013948820701        5.7627227210378527     
 H  -4.7160768725169415       -3.5155254656903074        4.5678051612547970     
 H  -5.5094166205741493       -1.9523595715795512        4.7565026264483405     
 H  -4.2698124094197754       0.22900618155454897        4.1073015194862865     
 H  -2.7288791426605363       0.13125068437730475        3.2439775436743008     
 H  -2.8200791660674516      -0.27773861591240595        4.9817450204641140     
 C  -1.7753343016394234       -3.1664115554935712        6.9123243362560443     
 C  0.13099399984863813       -7.7521454392849449        4.0882006038237080     
 H -0.72220927034079507       -6.5357832551321264        5.3732259099890562     
 C  -3.8770705507403531       -7.5092379360177546        5.0191757224587068     
 C  -5.2566157515294920       -5.9689973796278739        3.8156792155964392     
 C   1.3999016062828253       -4.2757147803974043        3.3419524610000400     
 C  0.10146654453285864       -3.0149057785604660        1.8369271640303053     
 C  -1.1486997550695761       -1.8938145417079360        7.0773780054536326     
 C  -2.9107798127618398       -3.4919131796219305        7.7161716926276993     
 C  0.78604186907667506       -8.4592363201749361        5.1506143997881235     
 C  0.37140119052601589       -8.1515056371392447        2.7393526705159412     
 H  -3.7040206350617941       -7.3396077329147644        6.0897743535795064     
 H  -3.0175378292458501       -8.0435732606874826        4.5993203860484835     
 C  -5.2239632812576176       -8.1649571677032107        4.7118962776772406     
 C  -5.7614297662925500       -7.3650227395420531        3.5142409815802895     
 H  -5.1346440331175751       -5.3032723360750778        2.9552497641473479     
 H  -5.8636597396965477       -5.4761067840275599        4.5908005972735424     
 H   1.8223909171536414       -3.5160584005551794        4.0376191265386154     
 H   1.3384705417938927       -5.2604876544474148        3.8497208026208658     
 C   2.1370016361100523       -4.3007422380083726        1.9679258563090591     
 C   1.1118329594027334       -3.7396569931708310       0.94464998377641607     
 H -0.91318689825016619       -2.9372277992986997        1.4366120523184009     
 H  0.45985886102670520       -2.0135871795136033        2.1467692426460374     
 C  -1.7181519487776775      -0.96713830099650122        7.9547831395028785     
 C  0.12979559409046582       -1.5829317513914249        6.3125267291159330     
 C  -3.4401580376478234       -2.5295120782095570        8.5820241671910242     
 C  -3.4745250756110337       -4.9019303769417180        7.6361171489845114     
 C   1.5766890653160388       -9.5699372108844596        4.8454271569102696     
 C  0.60417680702916576       -7.9743444535983361        6.5829076696189768     
 C   1.1938138949785617       -9.2563363766274449        2.4922275176537556     
 C -0.28959749193362072       -7.3863103924139111        1.6039272914130793     
 H  -5.9128359218484325       -8.0638443303774228        5.5590547885376802     
 H  -5.1141517258048346       -9.2326754378387079        4.4850511160613724     
 H  -5.3381299446586903       -7.7394200781802116        2.5718209838996766     
 H  -6.8555354599888254       -7.4139057329224967        3.4443423873930983     
 H   2.4450526039285290       -5.3325188390382348        1.7018412732375137     
 H   3.0364582441275729       -3.6636337042027458        1.9894863493016401     
 H   1.5796709524402111       -3.0631547977237643       0.20719043993339883     
 H  0.62058884126158376       -4.5617859466592083       0.39649832801038115     
 H  -1.2599125012452377        1.2075061813660366E-002   8.0500020588553927     
 C  -2.8611965468330895       -1.2620834195148498        8.7001302683977393     
 C  0.42564548901869331       -8.2885982403237801E-002   6.1657728107592780     
 H   7.2337889979286890E-003  -1.9832497405182008        5.2901058975568942     
 C   1.3324420824065377       -2.3058860367425504        6.9727032205228729     
 H  -4.3239783294258549       -2.7611716172357408        9.1756781811090189     
 C  -4.9280886335732133       -5.0347454766519855        8.0988836340008525     
 H  -3.4426934605532500       -5.2001853864494061        6.5793707590859283     
 C  -2.5613910184476314       -5.8724670860350141        8.4175593908592568     
 H   2.0495466535965594       -10.122709797565559        5.6541146889828200     
 C   1.7916737554271591       -9.9792068138470498        3.5273894282047054     
 C   1.3788727234081921       -6.6588988756754537        6.8336610570773324     
 H -0.47132722460535220       -7.7644105677071078        6.7266835666596929     
 C  0.98130610559771647       -9.0023802163485787        7.6551312834244456     
 H   1.3870631584635966       -9.5549354729318257        1.4645613272995903     
 C  0.49454691823030494       -7.4326851071188198       0.28147713113310097     
 H -0.33319582355920169       -6.3272622010565920        1.9189999327774301     
 C  -1.7368058418318695       -7.8783703601099928        1.3777182843674718     
 H  -3.2999679534248472      -0.52388338535457701        9.3667620975180501     
 H -0.44031607015524421       0.46246479799587958        5.7670117399503713     
 H   1.2712578725159163        8.1095670977087975E-002   5.4832921374316959     
 H  0.69452597091229351       0.37411446133366888        7.1283800039066634     
 H   1.4854960987676644       -1.9145673991689005        7.9894787260699403     
 H   2.2638339621659376       -2.1553200551812925        6.4057278113342946     
 H   1.1652140801465414       -3.3879632211949136        7.0726630070577388     
 H  -5.2877480490175435       -6.0631703045772616        7.9457094612992032     
 H  -5.5992528387664811       -4.3536170761271880        7.5558594211270957     
 H  -5.0324641803929353       -4.8177781968393640        9.1702036323010674     
 H  -2.5683064726864968       -5.6181871839657722        9.4868558574410109     
 H  -1.5258955668312937       -5.8064968482242625        8.0540507388084208     
 H  -2.8953044558357264       -6.9177248304845307        8.3213492937583684     
 H   2.4544734304115550       -10.815065824357584        3.3089282995902418     
 H   2.4597811635956073       -6.8529861356753070        6.8637502021173207     
 H   1.0894792506784141       -6.2113950555586950        7.7944793742922132     
 H   1.1976165258498748       -5.9078985357802543        6.0546669350784788     
 H   2.0522386724976118       -9.2379695733851772        7.6307844089336054     
 H  0.41722997876708218       -9.9358096424728526        7.5349700011612892     
 H  0.76114558228139495       -8.5993348799779952        8.6525384504446663     
 H   1.5370598728663798       -7.1012824950454556       0.40831238580226314     
 H   2.1958694153101518E-002  -6.7893591982779000      -0.47368394357463511     
 H  0.52021878281306422       -8.4477034101999049      -0.14114605257914720     
 H  -1.7352385031457194       -8.9409156818752447        1.0913038648254201     
 H  -2.2306447294726421       -7.3164696199987969       0.57271662089935549     
 H  -2.3466539676441740       -7.7854778358723786        2.2894263883456487     
         240

 C   9.1291764560574631        6.1538493838708446       -9.3485513153276383     
 C   9.7138011942972060        5.9783063390750319       -8.0506609321456324     
 C   9.4595248463258468        7.3357867696259467       -10.084030543878967     
 N   8.2725533213407783        5.2166154898382961       -9.9151879230612572     
 C   10.632314128028652        6.9198907977505257       -7.5755874483362566     
 C   9.3995204120091174        4.7972610831518931       -7.1372424766568354     
 C   10.392344022957445        8.2400463616358053       -9.5662182305036065     
 C   8.8674807227838386        7.5683340187074135       -11.463636888111781     
 Dy   7.1847829695209064        4.5105507609945077       -11.768956162103445     
 H   8.1492160883820812        4.4501147395575931       -9.2472761696383685     
 H   11.080902471853767        6.7654906642725088       -6.5947564916034072     
 C   11.000923756184486        8.0373708205510876       -8.3264488926303244     
 C   7.9124571481910380        4.7149373594095918       -6.7388049956094633     
 C   9.9575275760129038        3.4501806803752904       -7.6469548093496433     
 H   9.9442907886521361        5.0069930016578299       -6.2027069069184693     
 H   10.653092256126893        9.1214373539999336       -10.149433804908798     
 C   9.7677750260840881        6.9400654442469669       -12.547090516284397     
 H   7.8793909669100035        7.0670932305222429       -11.489189831728165     
 C   8.5947496220908786        9.0451419918892100       -11.797453588901426     
 N   6.5664953619411044        5.3740763614771536       -13.750323953807543     
 H   5.6037871637076284        5.6229979629208779       -13.494143706331235     
 N   5.9385951963084507        2.7216647996177947       -12.182644400651920     
 O   9.1244712398717667        3.2018585145592096       -12.169921632619534     
 O   5.2097850022371066        5.5013886357824244       -10.810709133021959     
 H   11.749208167943012        8.7304845768510102       -7.9483308194451121     
 H   7.7473604592907011        3.9012421123070977       -6.0208617443321559     
 H   7.2360618102631538        4.5397092686152867       -7.5860621224605254     
 H   7.5914790015967606        5.6526117432963821       -6.2646123290378979     
 H   11.046614389433982        3.5102991463298294       -7.7745684696264270     
 H   9.5343215298457107        3.1390600911219391       -8.6108095554668189     
 H   9.7529958397632477        2.6475036691341662       -6.9233347128306804     
 H   9.3355489532420712        7.0478053862234313       -13.550028226172932     
 H   9.9483525882123764        5.8732324313157100       -12.359291637438430     
 H   10.750811614621670        7.4329254174892423       -12.539670083891505     
 H   9.5286492389633572        9.6150402910524395       -11.892121358985337     
 H   7.9910439399642508        9.5314127701304745       -11.020732469890408     
 H   8.0689000972794265        9.1251067158186938       -12.759454837723785     
 C   7.0127157041790449        6.2748384636246568       -14.710645292836189     
 C   5.0955783879945278        1.6587144760442043       -11.914732236722097     
 H   5.9489383445091297        2.8764175459152459       -13.198475421233283     
 C   9.0886363801425034        1.8835303187694348       -12.840773010079953     
 C   10.482380857704371        3.4149174011157331       -11.644982111865760     
 C   3.8264007639175319        5.1142813307208046       -11.137453490962018     
 C   5.1189367385527937        6.3430647933363815       -9.5959273880122176     
 C   6.3878641295706231        7.5463160918149050       -14.894869269458294     
 C   8.1436609276951692        5.9332690134868189       -15.513547719984542     
 C   4.4359816206858929       0.95529285293604715       -12.976973763335428     
 C   4.8562668234316284        1.2562102383911196       -10.566372176463071     
 H   8.9063395099387908        2.0636827651761878       -13.907879766867566     
 H   8.2323760179123955        1.3455694839623327       -12.419455841912928     
 C   10.438166715417722        1.2238293105884130       -12.552835273308510     
 C   10.992301130082010        2.0180434063731423       -11.358629229504418     
 H   10.372661046345582        4.0757936717774266       -10.779196340412385     
 H   11.078640877052036        3.9125494564786072       -12.425837219569264     
 H   3.4187987734720013        5.8770418347656896       -11.832905490493154     
 H   3.8873737105332737        4.1358580162802054       -11.648706426287964     
 C   3.0702398452503941        5.0834968488335006       -9.7809634211606280     
 C   4.0876423994366897        5.6164774684662326       -8.7334329988374808     
 H   6.1290784563638940        6.4038317477354614       -9.1783397104524092     
 H   4.7789239440714288        7.3526099234204771       -9.8934315721034718     
 C   6.9585560400400261        8.4586895105184521       -15.785770337100280     
 C   5.1077421322765248        7.8689918061749085       -14.137555143200014     
 C   8.6746807535221162        6.8822441093624587       -16.392485864195947     
 C   8.6999478234046368        4.5212551292956586       -15.420292619907581     
 C   3.6504070765469576      -0.15948629107334067       -12.673604450735885     
 C   4.6095650060387410        1.4473287808027819       -14.407638696177063     
 C   4.0354544307305993       0.14991091666567888       -10.320903533468144     
 C   5.5154422296012848        2.0187327031215889       -9.4280626656445357     
 H   11.116718934229539        1.3263385158370693       -13.408532386615210     
 H   10.328475641770405       0.15539490527337307       -12.328573770461333     
 H   10.582790085893691        1.6375344413678568       -10.412541907084623     
 H   12.087308360986578        1.9708093475462611       -11.304536337368441     
 H   2.7414373350617418        4.0568900546673996       -9.5342441090372176     
 H   2.1825594408711799        5.7313855702114882       -9.8112248821480073     
 H   3.6171886948905536        6.2850006535303349       -7.9943122216180589     
 H   4.5603942698979312        4.7822260901386144       -8.1900361547236979     
 H   6.5013756987721241        9.4370462647661686       -15.896627984168227     
 C   8.1004925262815100        8.1501961815921042       -16.526849646751685     
 C   4.8057319714689202        9.3701100035590983       -14.021678934233455     
 H   5.2308693728807452        7.4917435198532401       -13.106658051607337     
 C   3.9080721710776367        7.1282726680357449       -14.783342781794621     
 H   9.5564753511290075        6.6389470216158575       -16.983786771794254     
 C   10.150867934885149        4.3745536874511153       -15.886286859194364     
 H   8.6712531190185729        4.2328220456093968       -14.360469668400235     
 C   7.7790620862040933        3.5486261554438263       -16.189856394708748     
 H   3.1772263263255334      -0.71107191190423436       -13.482793496598354     
 C   3.4401040702253596      -0.57397269219318381       -11.356508879847068     
 C   3.8432346662801269        2.7701716714229363       -14.644448626956981     
 H   5.6855644867925337        1.6490373406900389       -14.559934589558853     
 C   4.2135355479768224       0.42801973203616911       -15.480934890770381     
 H   3.8408255802595517      -0.14853401374435410       -9.2935826810562929     
 C   4.7271754624491251        1.9717607673014350       -8.1101286587871133     
 H   5.5624015259257709        3.0773914334377004       -9.7400655809814314     
 C   6.9596087019460171        1.5253040579864048       -9.1961274744430739     
 H   8.5415376415534645        8.8783121548563617       -17.202701418400473     
 H   5.6693293551341828        9.9265882753563695       -13.633364295747313     
 H   3.9593876629362192        9.5447026521521323       -13.343078918667382     
 H   4.5350587119526296        9.8054309544894984       -14.993269497690155     
 H   3.7511323805116321        7.5012005099416559       -15.806293815266532     
 H   2.9767300812114037        7.2835816122711590       -14.217519251583900     
 H   4.0822764835495802        6.0457009864059863       -14.864773931095243     
 H   10.503590500444705        3.3450412757209875       -15.725323215648171     
 H   10.828701362290889        5.0553187671314923       -15.351482115729901     
 H   10.252820692919611        4.5812143852133822       -16.959760995590464     
 H   7.7838332526758975        3.7932437427568169       -17.261274647021878     
 H   6.7449678205429366        3.6234505160398887       -15.825046684290339     
 H   8.1078767878507740        2.5027014014483213       -16.085672465665048     
 H   2.7811438128831805       -1.4129953332885181       -11.139071936357960     
 H   2.7602172293546481        2.5855764006634541       -14.658164255937420     
 H   4.1218476065112943        3.2163053438425964       -15.609110471496235     
 H   4.0429155460170909        3.5188722102224430       -13.867558893061808     
 H   3.1410171560022859       0.20095628771472943       -15.446812522625141     
 H   4.7711989718545844      -0.51043089501287542       -15.370578841506953     
 H   4.4266419411504385       0.83374360453659035       -16.478737750634004     
 H   3.6878491728565463        2.3074225591680411       -8.2400381678857002     
 H   5.2002176967259137        2.6098218491635654       -7.3507532965620728     
 H   4.6956844091890177       0.95645181288064551       -7.6922096908684345     
 H   6.9562427586241551       0.46176044813860628       -8.9157216070602221     
 H   7.4485776861324560        2.0831118580395813       -8.3853686359269872     
 H   7.5744419925293842        1.6231279738981781       -10.102832476663091     
 C  -3.8906730177659159       -3.2203717235772595        1.5521326973190102     
 C  -4.4817344864312147       -3.3879778623630759       0.25599175463586560     
 C  -4.2212919584972060       -2.0454826333086595        2.2981760248380514     
 N  -3.0274831356489735       -4.1576528075225951        2.1093501853204661     
 C  -5.4037831733878487       -2.4441846503042575      -0.20835769757224160     
 C  -4.1718513587178148       -4.5625466920119111      -0.66726454683274794     
 C  -5.1573804441395446       -1.1381919586206730        1.7908332597798093     
 C  -3.6248211377398385       -1.8244663579890634        3.6779742171119603     
 Dy  -1.9549320723454306       -4.9011541225559307        3.9616626219692965     
 H  -2.8908564514335882       -4.9096242114777100        1.4290846243159754     
 H  -5.8574851100568139       -2.5928009075418874       -1.1878384332824081     
 C  -5.7699881887837865       -1.3320676561647367       0.55152971931785344     
 C  -2.6889586960771146       -4.6372413198766278       -1.0809257176673832     
 C  -4.7168499494388385       -5.9150109816274608      -0.15879940560975009     
 H  -4.7270950224951092       -4.3502534338394963       -1.5950120563014565     
 H  -5.4172126653825350      -0.26170437821284825        2.3817367865282382     
 C  -4.5275506950513451       -2.4529282396945886        4.7590690702656309     
 H  -2.6406536257425630       -2.3333971883865563        3.6986629849655586     
 C  -3.3404032450447585      -0.35160725843819102        4.0174986440514857     
 N  -1.3272851070467191       -4.0811326302077005        5.9657724972158297     
 H -0.35356732016335524       -3.8524224198369255        5.7254445752336691     
 N -0.70831487565967777       -6.6898674671052287        4.3603239020048852     
 O  -3.9041719763751943       -6.1855119615720797        4.3602414833509826     
 O   1.9718274213724719E-002  -3.8806324552541658        3.0419729042066450     
 H  -6.5198927763491685      -0.63651698019341485       0.18077329654147689     
 H  -2.3729551925761085       -3.6936332191129106       -1.5469683097596194     
 H  -2.0042662610826878       -4.8221417425997819      -0.24179979442550020     
 H  -2.5298198168167931       -5.4426720969336388       -1.8099392892272408     
 H  -4.5179773493763165       -6.7127645531805564      -0.88947412750579102     
 H  -4.2789177331136008       -6.2284918773226039       0.79742211833639653     
 H  -5.8042092041255442       -5.8610926485585502       -1.6194415130099411E-002
 H  -4.0938149941801454       -2.3528258313644406        5.7621702642542374     
 H  -4.7133607834158830       -3.5179221117971631        4.5663444912388726     
 H  -5.5079832515195148       -1.9553567212245793        4.7546543490390700     
 H  -4.2691246735622892       0.22701614133863968        4.1071771991871433     
 H  -2.7272246677880028       0.13043559068497321        3.2455653674259071     
 H  -2.8201200836257359      -0.27913749143663058        4.9830755790163570     
 C  -1.7743825030807094       -3.1648247551689730        6.9120590281337915     
 C  0.13338966490184825       -7.7537811382921360        4.0913991678722264     
 H -0.71873537608824534       -6.5365002881863683        5.3763672617647407     
 C  -3.8750443155065812       -7.5106076231916443        5.0190568730237874     
 C  -5.2541212198338991       -5.9709960760323817        3.8140723837216619     
 C   1.4039473879213986       -4.2801741580100670        3.3400642953937876     
 C  0.10335688234330498       -3.0087854945191870        1.8481233279784113     
 C  -1.1506366489214777       -1.8909667706511899        7.0775919063565302     
 C  -2.9078544033579750       -3.4937584592268101        7.7169513642947187     
 C  0.78870792405313284       -8.4608560128202530        5.1536356604451159     
 C  0.37342743514313992       -8.1531594218930419        2.7425360538274446     
 H  -3.7005327292141819       -7.3403581557075919        6.0892663963620377     
 H  -3.0165169850179847       -8.0460371291695143        4.5986308945829526     
 C  -5.2227463755102663       -8.1652707175967603        4.7138650498286632     
 C  -5.7597060726180160       -7.3671628122394246        3.5148742925940213     
 H  -5.1317851120539766       -5.3066174748266350        2.9526826504818886     
 H  -5.8609649258592640       -5.4766126556820875        4.5883238701626965     
 H   1.8260118141502888       -3.5287628942642311        4.0424048083049522     
 H   1.3432229336942743       -5.2684163676757008        3.8372496175070618     
 C   2.1409292813531740       -4.2905430643828488        1.9682602468397430     
 C   1.1142083953463127       -3.7238124979351541       0.95075697889039013     
 H -0.91153683919703088       -2.9296395986612809        1.4487546504485009     
 H  0.46028906913753614       -2.0105854699065033        2.1659898582619102     
 C  -1.7212066962040726      -0.96650497210921993        7.9564674330964484     
 C  0.12613513575356167       -1.5768462920169608        6.3114973467524376     
 C  -3.4383191690198340       -2.5335586902777094        8.5844017495728355     
 C  -3.4681615818665938       -4.9049240572016108        7.6360853404729800     
 C   1.5785425308150363       -9.5720489067479306        4.8483027205408780     
 C  0.60756320708359290       -7.9754257227546903        6.5857957805427914     
 C   1.1951658418549018       -9.2584412185632292        2.4952122682128959     
 C -0.28703704463151941       -7.3876901638130414        1.6070067660747620     
 H  -5.9110544586891551       -8.0615185407725836        5.5610336430603251     
 H  -5.1143922194982832       -9.2334842785550375        4.4892194073387870     
 H  -5.3366043655862727       -7.7434262505501978        2.5731778672121965     
 H  -6.8538271919020239       -7.4156243824898400        3.4449827387435299     
 H   2.4522243191267457       -5.3172237425045950        1.6932069920726691     
 H   3.0384303238820993       -3.6520864148713246        1.9962534448140377     
 H   1.5802981185939480       -3.0415025855535287       0.21905930725006140     
 H  0.62379844725148481       -4.5416329260117578       0.39688636780973235     
 H  -1.2654230534424102        1.3721509475306592E-002   8.0519392083706816     
 C  -2.8624284555372714       -1.2649003241326717        8.7029566808166301     
 C  0.42027992605502495       -7.6339496184285427E-002   6.1673612052243225     
 H   2.3600830230581654E-003  -1.9751683322545632        5.2884946002658380     
 C   1.3305927719623791       -2.2997075100273912        6.9681100535401930     
 H  -4.3205907892992395       -2.7679445330897567        9.1789980481522058     
 C  -4.9209810712936370       -5.0415938084549863        8.0995095738007983     
 H  -3.4364132353999217       -5.2021383235400682        6.5790191954430579     
 C  -2.5522102132259046       -5.8738176739015753        8.4159948436243024     
 H   2.0513158064717745       -10.125045767117712        5.6568766946588935     
 C   1.7926964494379618       -9.9817095516128589        3.5302326998919114     
 C   1.3821911758764300       -6.6597234891957378        6.8355945182724991     
 H -0.46789543397376770       -7.7656142396879133        6.7299835469059621     
 C  0.98538958064160920       -9.0030251919955422        7.6581279337541677     
 H   1.3881436234408719       -9.5569691654985860        1.4674746320558660     
 C  0.50056186945966097       -7.4289478708301440       0.28688551471853219     
 H -0.33431502977425159       -6.3295081537343050        1.9236290418350905     
 C  -1.7320561787236275       -7.8830256983281179        1.3764420435195048     
 H  -3.3022193857420445      -0.52828064580116596        9.3705652064981724     
 H -0.44646336195179148       0.46885446388988705        5.7702180493909729     
 H   1.2651636866149214        8.9797589903519964E-002   5.4846116013797142     
 H  0.68949507353652517       0.37901311906281460        7.1305912571499972     
 H   1.4856751096321854       -1.9093531368708443        7.9848625256530692     
 H   2.2605035460555665       -2.1479323036762117        6.3992600462696512     
 H   1.1642121253123825       -3.3819567624389815        7.0673127038291303     
 H  -5.2783259861351972       -6.0706575953911823        7.9458565471367537     
 H  -5.5939461319873267       -4.3617031290879886        7.5573451747504024     
 H  -5.0252129086558766       -4.8255988335619042        9.1710239355072503     
 H  -2.5596668596310908       -5.6212105803679115        9.4856390252321994     
 H  -1.5171234247168379       -5.8042462958789960        8.0525790322266442     
 H  -2.8829883371272436       -6.9197334222979974        8.3182038772797195     
 H   2.4546155632295830       -10.818202192028984        3.3116738609596017     
 H   2.4631183856021321       -6.8537010974331007        6.8655911340099882     
 H   1.0930497632672633       -6.2117087712800272        7.7962481285489496     
 H   1.2006985659155076       -5.9091951259064883        6.0561840237673232     
 H   2.0564094076227608       -9.2381049368548549        7.6334779622877553     
 H  0.42168223780663955       -9.9367388050495489        7.5383031429012091     
 H  0.76534839963880774       -8.5998800657418695        8.6555192421043756     
 H   1.5415955749434811       -7.0954846234176143       0.41768828447087170     
 H   2.8496066087282668E-002  -6.7848593803417812      -0.46792621471372042     
 H  0.53001876418724769       -8.4425974056249107      -0.13798530905545051     
 H  -1.7272207010678620       -8.9452094133642923        1.0892812420800813     
 H  -2.2251422723181022       -7.3215572041051216       0.57070565944314577     
 H  -2.3443451582351629       -7.7924228132553548        2.2865199100927955     
         240

 C   9.1238397119202990        6.1547082129127881       -9.3482424645724631     
 C   9.7077283882173919        5.9789496899033630       -8.0500316055159242     
 C   9.4556514103974578        7.3361030915775505       -10.083941461220370     
 N   8.2664570708247265        5.2182043089890762       -9.9148720317305070     
 C   10.626344017106742        6.9201711537404904       -7.5744403582005067     
 C   9.3925674094018419        4.7979396819684341       -7.1368709576197134     
 C   10.388468251260282        8.2400519084000852       -9.5655455579366997     
 C   8.8648708803182483        7.5685800350602523       -11.464086742657662     
 Dy   7.1812697153061791        4.5100391258082073       -11.769392218676549     
 H   8.1407048583099417        4.4530909866537529       -9.2460223062091433     
 H   11.074516260350181        6.7656305222676743       -6.5934158147031798     
 C   10.995767451758855        8.0374496545943490       -8.3251782567549704     
 C   7.9055898449916349        4.7167209610156196       -6.7378820028288322     
 C   9.9490344028653777        3.4504928359102709       -7.6472298272263339     
 H   9.9378439303019945        5.0068351274539742       -6.2024642204239049     
 H   10.650387369978434        9.1210582660599382       -10.148801201928210     
 C   9.7651484878384824        6.9388937187571686       -12.546708494705438     
 H   7.8764039647426705        7.0682042428874263       -11.490192829312955     
 C   8.5939566225981530        9.0454887435099298       -11.798667667007997     
 N   6.5638937325783644        5.3757613698586768       -13.749738331347041     
 H   5.6026570288604525        5.6276307698328196       -13.491826590909152     
 N   5.9356665864878870        2.7212761585166083       -12.184417910915126     
 O   9.1221525732603155        3.2022240779352624       -12.167628636211564     
 O   5.2050796078479662        5.5003615951969298       -10.814381496560495     
 H   11.744003944593478        8.7303469044076092       -7.9465837762487714     
 H   7.7401981623379879        3.9027687426732913       -6.0203121067700121     
 H   7.2287225835589437        4.5424561245742670       -7.5849658808831570     
 H   7.5854805085036432        5.6543860036766231       -6.2630971080487043     
 H   11.038079263198382        3.5095848596811745       -7.7755803887246646     
 H   9.5248570819559966        3.1400207936804763       -8.6108249729356974     
 H   9.7442615981856981        2.6478446890252219       -6.9236391029286350     
 H   9.3337786681926005        7.0469168341552022       -13.549981384521404     
 H   9.9441088686115506        5.8718810250279958       -12.358571935855867     
 H   10.748821533733558        7.4303919934832923       -12.538688337612070     
 H   9.5284641294124661        9.6144506913889440       -11.892617488806314     
 H   7.9899990101866338        9.5326410687017766       -11.022728655484380     
 H   8.0691832387207985        9.1255807073107800       -12.761212770528868     
 C   7.0114869141071088        6.2753180753496798       -14.710394680247109     
 C   5.0931733591482260        1.6578912338745906       -11.916668927447290     
 H   5.9450357749885212        2.8770992776075630       -13.200045987984398     
 C   9.0869479629796697        1.8840505436314725       -12.838852331887956     
 C   10.479395948997412        3.4150021421280172       -11.640734318354710     
 C   3.8215277158563632        5.1105094268327509       -11.135245253657883     
 C   5.1160016965226074        6.3512325101272893       -9.6078616568980699     
 C   6.3899486633459155        7.5483669434605787       -14.893728140927740     
 C   8.1405518596021587        5.9308781387543643       -15.514406853712240     
 C   4.4336626638601668       0.95444809034031075       -12.978936483726399     
 C   4.8543120336228531        1.2549496807917115       -10.568404302898866     
 H   8.9034085397562048        2.0643231832444418       -13.905693940069728     
 H   8.2316637951982354        1.3450349888115105       -12.416945169692065     
 C   10.437269741483208        1.2257411394491855       -12.552331576647942     
 C   10.989876100036543        2.0179629442415994       -11.356263617290791     
 H   10.368543721502544        4.0744678442389315       -10.774063619478227     
 H   11.076148051768566        3.9141746070067001       -12.420112581231313     
 H   3.4128003874072013        5.8655996411213103       -11.836443950293610     
 H   3.8823516638377225        4.1286863758281918       -11.636991363875433     
 C   3.0669970944403677        5.0926229385246007       -9.7794047984165857     
 C   4.0862718704609104        5.6326582659751505       -8.7387542515883148     
 H   6.1267013071396343        6.4148704593597641       -9.1925124922822494     
 H   4.7754668059999998        7.3573738932191119       -9.9129862271632412     
 C   6.9620516244840243        8.4592486283838877       -15.785175217373595     
 C   5.1118680265114236        7.8739179226232476       -14.134540821466679     
 C   8.6729608237606417        6.8783484729649613       -16.394024922342886     
 C   8.6932663375243262        4.5176329167159484       -15.421208028387076     
 C   3.6486785900504937      -0.16073970720178463       -12.675674253353492     
 C   4.6070686192428250        1.4468837925425966       -14.409451738385259     
 C   4.0341530569085595       0.14814834578130029       -10.323005461196933     
 C   5.5132381200345320        2.0172987958868163       -9.4298608007215670     
 H   11.115764282660903        1.3313791392545979       -13.407521955614197     
 H   10.329272306392378       0.15673926256181489       -12.330660990557243     
 H   10.579762889014111        1.6355449634233330       -10.411288230532316     
 H   12.084850606920806        1.9710596283431772       -11.301255133110546     
 H   2.7370883140842923        4.0700378047895729       -9.5235496721080697     
 H   2.1800690203664348        5.7407414257373892       -9.8145017300448067     
 H   3.6173952763311834        6.3064366305816462       -8.0045078120768540     
 H   4.5600708440447359        4.8030842018693729       -8.1903626638754510     
 H   6.5077311186539823        9.4388763359617567       -15.895186756030345     
 C   8.1020737162094090        8.1477219455059640       -16.527705114774907     
 C   4.8122602530509919        9.3754890186951592       -14.019524463164558     
 H   5.2362752115953617        7.4973381762030238       -13.103560994906847     
 C   3.9099615750924608        7.1345395604533621       -14.777337851181647     
 H   9.5532461443337393        6.6327510867081338       -16.986399915047972     
 C   10.143603129959473        4.3674251250143739       -15.887434239114739     
 H   8.6641341621106669        4.2295510110087697       -14.361284967206887     
 C   7.7698026092771544        3.5472202251609048       -16.190216301361495     
 H   3.1756954312104981      -0.71241160388395197       -13.484915303671798     
 C   3.4389605499703353      -0.57577550126697152       -11.358633247043931     
 C   3.8399193544547847        2.7693190824147407       -14.646061105793182     
 H   5.6829476835063648        1.6493352333240363       -14.561431620174931     
 C   4.2120054659383674       0.42751157006042451       -15.483011405645689     
 H   3.8399334665555811      -0.15055980473473049       -9.2956865130525390     
 C   4.7223313167058505        1.9742195710146728       -8.1135881702079722     
 H   5.5632573797240532        3.0753775626551874       -9.7428954249960036     
 C   6.9556535998096152        1.5208373369539778       -9.1948366242668698     
 H   8.5442868161432344        8.8747537171059374       -17.203901605200443     
 H   5.6769262466252375        9.9309860287792784       -13.632321015897492     
 H   3.9667958046538043        9.5518411446086571       -13.340363223942891     
 H   4.5413744949624544        9.8104445481901994       -14.991210598537478     
 H   3.7509865119108565        7.5077152375055451       -15.799808578542097     
 H   2.9802954845906435        7.2908273659197480       -14.209298344971641     
 H   4.0827182079596085        6.0518148661789208       -14.859280045322228     
 H   10.494006809941725        3.3371985799995882       -15.726542654871626     
 H   10.822985307838163        5.0466476081827256       -15.352789824881240     
 H   10.245802196724972        4.5738371757191567       -16.960926574824434     
 H   7.7755417299575047        3.7908197979063627       -17.261835267167086     
 H   6.7360095937400732        3.6254827726038963       -15.825776118277648     
 H   8.0953501890807225        2.5005592463650999       -16.084942733367377     
 H   2.7807549487909684       -1.4153933071559504       -11.141279640100761     
 H   2.7570760711376714        2.5839206328792237       -14.660811109294924     
 H   4.1188923533038748        3.2162626453264234       -15.610236515496485     
 H   4.0384021490359512        3.5176363702809468       -13.868502560697687     
 H   3.1395572816954669       0.20009319968708078       -15.449442640796798     
 H   4.7699598324442789      -0.51075702781868371       -15.372386638926489     
 H   4.4255057517404088       0.83336991492081769       -16.480675217731736     
 H   3.6840086218461101        2.3112767022701717       -8.2465198620799871     
 H   5.1948531276508527        2.6130894420659945       -7.3546001339312683     
 H   4.6881511788764163       0.95995722692193575       -7.6937333134438717     
 H   6.9495340570025448       0.45742222086936590       -8.9143220093095419     
 H   7.4442074401236260        2.0778294466636096       -8.3832998061518555     
 H   7.5723724684274254        1.6171509121316330       -10.100314559205552     
 C  -3.8858247889481885       -3.2220619590854422        1.5519774119444094     
 C  -4.4757212521091336       -3.3899629500122042       0.25534736568680794     
 C  -4.2170790026307259       -2.0470140211947490        2.2975385292221810     
 N  -3.0231123720790420       -4.1593071984010885        2.1099098243791015     
 C  -5.3969482416286594       -2.4460396245773071      -0.21028314012742549     
 C  -4.1651510451632943       -4.5649966317244504      -0.66707816150389809     
 C  -5.1521752121502411       -1.1394962670992947        1.7888162758944888     
 C  -3.6223591140638494       -1.8259659115231259        3.6780532974844964     
 Dy  -1.9519703113357352       -4.9032172176788684        3.9627570212380103     
 H  -2.8855944578646824       -4.9110025892125293        1.4295473509615770     
 H  -5.8499723798863599       -2.5948549325657617       -1.1900631953169143     
 C  -5.7632977757782005       -1.3334645884470877       0.54884283515666321     
 C  -2.6820506581919736       -4.6394045846715191       -1.0801907820562244     
 C  -4.7098798346229156       -5.9173980950789629      -0.15811674785576674     
 H  -4.7201375987421015       -4.3534447008501971       -1.5951303618546928     
 H  -5.4126332477770323      -0.26285809201199167        2.3792240627330226     
 C  -4.5258012928345890       -2.4552620981482827        4.7580660818412550     
 H  -2.6380075685930588       -2.3343830092807858        3.6998945135278545     
 C  -3.3392898844951078      -0.35302853350897828        4.0182433820747203     
 N  -1.3252510455569377       -4.0774233509471864        5.9642550425147745     
 H -0.35374836144579824       -3.8445027451411304        5.7210668633180912     
 N -0.70577458992903264       -6.6914733357115468        4.3636454024645595     
 O  -3.9018326002435151       -6.1873387730206080        4.3592248176742503     
 O   2.3428904619476394E-002  -3.8835862661638885        3.0445692807595357     
 H  -6.5124787183592243      -0.63772603063385391       0.17705460095204509     
 H  -2.3665431853577013       -3.6964102248520496       -1.5477413139956449     
 H  -1.9975468625438420       -4.8223010577997965      -0.24053556359713352     
 H  -2.5221640615890069       -5.4459448792180627       -1.8077378932520913     
 H  -4.5109752170778954       -6.7152790935218531      -0.88864348710540497     
 H  -4.2718004002460273       -6.2306499848010963       0.79810092663397014     
 H  -5.7972529489038411       -5.8637023885479795       -1.5411993301426116E-002
 H  -4.0931177272481358       -2.3551502678468115        5.7616178074706212     
 H  -4.7106446943148237       -3.5203187579040187        4.5648838212229474     
 H  -5.5065498824648804       -1.9583538708696073        4.7528060716297986     
 H  -4.2684369377048039       0.22502610112273036        4.1070528788880010     
 H  -2.7255701929154692       0.12962049699264167        3.2471531911775133     
 H  -2.8201610011840201      -0.28053636696085521        4.9844061375686000     
 C  -1.7734307045219955       -3.1632379548443748        6.9117937200115387     
 C  0.13578532995505838       -7.7554168372993271        4.0945977319207447     
 H -0.71526148183569571       -6.5372173212406102        5.3795086135404242     
 C  -3.8730180802728089       -7.5119773103655350        5.0189380235888681     
 C  -5.2516266881383062       -5.9729947724368895        3.8124655518468846     
 C   1.4079931695599721       -4.2846335356227296        3.3381761297875352     
 C  0.10524722015375132       -3.0026652104779079        1.8593194919265172     
 C  -1.1525735427733792       -1.8881189995944441        7.0778058072594288     
 C  -2.9049289939541096       -3.4956037388316892        7.7177310359617373     
 C  0.79137397902959072       -8.4624757054655682        5.1566569211021083     
 C  0.37545367976026389       -8.1548132066468391        2.7457194371389484     
 H  -3.6970448233665696       -7.3411085785004193        6.0887584391445682     
 H  -3.0154961407901189       -8.0485009976515478        4.5979414031174226     
 C  -5.2215294697629151       -8.1655842674903081        4.7158338219800857     
 C  -5.7579823789434812       -7.3693028849367961        3.5155076036077535     
 H  -5.1289261909903781       -5.3099626135781932        2.9501155368164294     
 H  -5.8582701120219793       -5.4771185273366152        4.5858471430518497     
 H   1.8296327111469364       -3.5414673879732819        4.0471904900712889     
 H   1.3479753255946560       -5.2763450809039876        3.8247784323932579     
 C   2.1448569265962956       -4.2803438907573259        1.9685946373704268     
 C   1.1165838312898917       -3.7079680026994772       0.95686397400436407     
 H -0.90988678014389546       -2.9220513980238620        1.4608972485786009     
 H  0.46071927724836709       -2.0075837602994033        2.1852104738777829     
 C  -1.7242614436304677      -0.96587164322193853        7.9581517266900184     
 C  0.12247467741665753       -1.5707608326424967        6.3104679643889421     
 C  -3.4364803003918452       -2.5376053023458622        8.5867793319546468     
 C  -3.4617980881221544       -4.9079177374615028        7.6360535319614478     
 C   1.5803959963140337       -9.5741606026114017        4.8511782841714863     
 C  0.61094960713802005       -7.9765069919110445        6.5886838914666050     
 C   1.1965177887312417       -9.2605460604990135        2.4981970187720361     
 C -0.28447659732941810       -7.3890699352121718        1.6100862407364445     
 H  -5.9092729955298786       -8.0591927511677444        5.5630124975829700     
 H  -5.1146327131917309       -9.2342931192713689        4.4933876986162007     
 H  -5.3350787865138543       -7.7474324229201850        2.5745347505247169     
 H  -6.8521189238152225       -7.4173430320571843        3.4456230900939611     
 H   2.4593960343249628       -5.3019286459709551        1.6845727109078246     
 H   3.0404024036366262       -3.6405391255399029        2.0030205403264354     
 H   1.5809252847476847       -3.0198503733832935       0.23092817456672399     
 H  0.62700805324138575       -4.5214799053643073       0.39727440760908350     
 H  -1.2709336056395828        1.5367957136952819E-002   8.0538763578859687     
 C  -2.8636603642414529       -1.2677172287504936        8.7057830932355209     
 C  0.41491436309135665       -6.9793009965333080E-002   6.1689495996893680     
 H  -2.5136229518123721E-003  -1.9670869239909257        5.2868833029747826     
 C   1.3287434615182205       -2.2935289833122319        6.9635168865575130     
 H  -4.3172032491726231       -2.7747174489437731        9.1823179151953926     
 C  -4.9138735090140617       -5.0484421402579871        8.1001355136007458     
 H  -3.4301330102465935       -5.2040912606307304        6.5786676318001875     
 C  -2.5430294080041773       -5.8751682617681373        8.4144302963893498     
 H   2.0530849593469895       -10.127381736669864        5.6596387003349680     
 C   1.7937191434487643       -9.9842122893786680        3.5330759715791173     
 C   1.3855096283446682       -6.6605481027160218        6.8375279794676658     
 H -0.46446364334218321       -7.7668179116687197        6.7332835271522313     
 C  0.98947305568550181       -9.0036701676425057        7.6611245840838897     
 H   1.3892240884181470       -9.5590028580653463        1.4703879368121415     
 C  0.50657682068901688       -7.4252106345414672       0.29229389830396335     
 H -0.33543423598930144       -6.3317541064120180        1.9282581508927512     
 C  -1.7273065156153857       -7.8876810365462440        1.3751658026715379     
 H  -3.3044708180592415      -0.53267790624775491        9.3743683154782946     
 H -0.45261065374833875       0.47524412978389463        5.7734243588315746     
 H   1.2590695007139268        9.8499508829951982E-002   5.4859310653277333     
 H  0.68446417616075683       0.38391177679196031        7.1328025103933301     
 H   1.4858541204967066       -1.9041388745727881        7.9802463252361981     
 H   2.2571731299451954       -2.1405445521711308        6.3927922812050078     
 H   1.1632101704782238       -3.3759503036830494        7.0619624006005219     
 H  -5.2689039232528501       -6.0781448862051040        7.9460036329743033     
 H  -5.5886394252081715       -4.3697891820487893        7.5588309283737090     
 H  -5.0179616369188178       -4.8334194702844435        9.1718442387134349     
 H  -2.5510272465756847       -5.6242339767700509        9.4844221930233861     
 H  -1.5083512826023822       -5.8019957435337295        8.0511073256448675     
 H  -2.8706722184187607       -6.9217420141114641        8.3150584608010725     
 H   2.4547576960476110       -10.821338559700386        3.3144194223289616     
 H   2.4664556076086566       -6.8544160591908936        6.8674320659026558     
 H   1.0966202758561123       -6.2120224870013585        7.7980168828056868     
 H   1.2037806059811405       -5.9104917160327224        6.0577011124561686     
 H   2.0605801427479102       -9.2382403003245308        7.6361715156419052     
 H  0.42613449684619692       -9.9376679676262469        7.5416362846411280     
 H  0.76955121699622053       -8.6004252515057455        8.6585000337640832     
 H   1.5461312770205824       -7.0896867517897730       0.42706418313948025     
 H   3.5033438021463831E-002  -6.7803595624056623      -0.46216848585280573     
 H  0.53981874556143117       -8.4374914010499165      -0.13482456553175381     
 H  -1.7192028989900046       -8.9495031448533382        1.0872586193347427     
 H  -2.2196398151635619       -7.3266447882114472       0.56869469798693606     
 H  -2.3420363488261522       -7.7993677906383319        2.2836134318399428     
         240

 C   9.1185029677831348        6.1555670419547326       -9.3479336138172862     
 C   9.7016555821375796        5.9795930407316940       -8.0494022788862143     
 C   9.4517779744690671        7.3364194135291534       -10.083852378561772     
 N   8.2603608203086747        5.2197931281398571       -9.9145561403997569     
 C   10.620373906184833        6.9204515097304551       -7.5732932680647558     
 C   9.3856144067945682        4.7986182807849742       -7.1364994385825904     
 C   10.384592479563119        8.2400574551643651       -9.5648728853697911     
 C   8.8622610378526598        7.5688260514130921       -11.464536597203544     
 Dy   7.1777564610914517        4.5095274906219069       -11.769828275249653     
 H   8.1321936282378040        4.4560672337499136       -9.2447684427799182     
 H   11.068130048846598        6.7657703802628406       -6.5920751378029534     
 C   10.990611147333222        8.0375284886376104       -8.3239076208796146     
 C   7.8987225417922327        4.7185045626216464       -6.7369590100482011     
 C   9.9405412297178497        3.4508049914452519       -7.6475048451030245     
 H   9.9313970719518512        5.0066772532501194       -6.2022215339293396     
 H   10.647682483829975        9.1206791781199428       -10.148168598947624     
 C   9.7625219495928750        6.9377219932673713       -12.546326473126477     
 H   7.8734169625753365        7.0693152552526106       -11.491195826897744     
 C   8.5931636231054274        9.0458354951306497       -11.799881745114570     
 N   6.5612921032156235        5.3774463782402000       -13.749152708886538     
 H   5.6015268940132774        5.6322635767447613       -13.489509475487070     
 N   5.9327379766673234        2.7208875174154223       -12.186191421178332     
 O   9.1198339066488643        3.2025896413113148       -12.165335639803596     
 O   5.2003742134588258        5.4993345546114352       -10.818053860099031     
 H   11.738799721243943        8.7302092319642082       -7.9448367330524299     
 H   7.7330358653852747        3.9042953730394849       -6.0197624692078682     
 H   7.2213833568547336        4.5452029805332481       -7.5838696393057887     
 H   7.5794820154105258        5.6561602640568642       -6.2615818870595117     
 H   11.029544136962784        3.5088705730325191       -7.7765923078229031     
 H   9.5153926340662824        3.1409814962390139       -8.6108403904045758     
 H   9.7355273566081486        2.6481857089162775       -6.9239434930265897     
 H   9.3320083831431280        7.0460282820869731       -13.549934542869874     
 H   9.9398651490107266        5.8705296187402825       -12.357852234273306     
 H   10.746831452845447        7.4278585694773431       -12.537706591332636     
 H   9.5282790198615768        9.6138610917254486       -11.893113618627293     
 H   7.9889540804090178        9.5338693672730770       -11.024724841078353     
 H   8.0694663801621687        9.1260546988028679       -12.762970703333949     
 C   7.0102581240351718        6.2757976870747028       -14.710144067658030     
 C   5.0907683303019242        1.6570679917049771       -11.918605618172485     
 H   5.9411332054679127        2.8777810092998797       -13.201616554735512     
 C   9.0852595458168359        1.8845707684935102       -12.836931653695959     
 C   10.476411040290454        3.4150868831403018       -11.636486524843658     
 C   3.8166546677951945        5.1067375229446972       -11.133037016353748     
 C   5.1130666544924210        6.3594002269181971       -9.6197959257839205     
 C   6.3920331971212070        7.5504177951062514       -14.892587012397188     
 C   8.1374427915091463        5.9284872640219097       -15.515265987439937     
 C   4.4313437070344408       0.95360332774457424       -12.980899204117371     
 C   4.8523572438140778        1.2536891231923035       -10.570436429334661     
 H   8.9004775695736189        2.0649636013126962       -13.903508113271890     
 H   8.2309515724840772        1.3445004936606884       -12.414434497471204     
 C   10.436372767548693        1.2276529683099580       -12.551827879987375     
 C   10.987451069991076        2.0178824821100565       -11.353898005077163     
 H   10.364426396659505        4.0731420167004364       -10.768930898544067     
 H   11.073655226485098        3.9157997575347929       -12.414387942893363     
 H   3.4068020013424012        5.8541574474769309       -11.839982410094066     
 H   3.8773296171421707        4.1215147353761781       -11.625276301462902     
 C   3.0637543436303414        5.1017490282157008       -9.7778461756725434     
 C   4.0849013414851312        5.6488390634840684       -8.7440755043391505     
 H   6.1243241579153747        6.4259091709840668       -9.2066852741120879     
 H   4.7720096679285717        7.3621378630177468       -9.9325408822230088     
 C   6.9655472089280233        8.4598077462493251       -15.784580097646909     
 C   5.1159939207463214        7.8788440390715868       -14.131526499733345     
 C   8.6712408939991690        6.8744528365674640       -16.395563980489822     
 C   8.6865848516440174        4.5140107041362372       -15.422123436866571     
 C   3.6469501035540297      -0.16199312333022858       -12.677744055971100     
 C   4.6045722324469089        1.4464388042824110       -14.411264780593456     
 C   4.0328516830865189       0.14638577489692167       -10.325107388925725     
 C   5.5110340104677800        2.0158648886520436       -9.4316589357985983     
 H   11.114809631092267        1.3364197626721268       -13.406511524613183     
 H   10.330068971014351       0.15808361985025668       -12.332748210653154     
 H   10.576735692134532        1.6335554854788090       -10.410034553980008     
 H   12.082392852855033        1.9713099091400930       -11.297973928852651     
 H   2.7327392931068428        4.0831855549117462       -9.5128552351789217     
 H   2.1775785998616892        5.7500972812632893       -9.8177785779416062     
 H   3.6176018577718132        6.3278726076329566       -8.0147034025356501     
 H   4.5597474181915407        4.8239423136001323       -8.1906891730272058     
 H   6.5140865385358406        9.4407064071573465       -15.893745527892463     
 C   8.1036549061373098        8.1452477094198237       -16.528560582798129     
 C   4.8187885346330646        9.3808680338312200       -14.017369992095661     
 H   5.2416810503099791        7.5029328325528075       -13.100463938206358     
 C   3.9118509791072849        7.1408064528709794       -14.771332920568671     
 H   9.5500169375384729        6.6265551518004102       -16.989013058301687     
 C   10.136338325033796        4.3602965625776333       -15.888581619035115     
 H   8.6570152052027627        4.2262799764081436       -14.362100266013536     
 C   7.7605431323502145        3.5458142948779829       -16.190576208014246     
 H   3.1741645360954625      -0.71375129586366970       -13.487037110745241     
 C   3.4378170297153114      -0.57757831034075924       -11.360757614240793     
 C   3.8366040426294430        2.7684664934065446       -14.647673584629384     
 H   5.6803308802201959        1.6496331259580337       -14.562928650791006     
 C   4.2104753838999125       0.42700340808467990       -15.485087920520996     
 H   3.8390413528516110      -0.15258559572510688       -9.2977903450487869     
 C   4.7174871709625750        1.9766783747279104       -8.1170476816288311     
 H   5.5641132335223347        3.0733636918726739       -9.7457252690105740     
 C   6.9516984976732141        1.5163706159215506       -9.1935457740906639     
 H   8.5470359907330025        8.8711952793555131       -17.205101792000409     
 H   5.6845231381162913        9.9353837822021873       -13.631277736047672     
 H   3.9742039463713899        9.5589796370651801       -13.337647529218399     
 H   4.5476902779722792        9.8154581418908986       -14.989151699384800     
 H   3.7508406433100809        7.5142299650694353       -15.793323341817661     
 H   2.9838608879698829        7.2980731195683379       -14.201077438359381     
 H   4.0831599323696359        6.0579287459518545       -14.853786159549211     
 H   10.484423119438745        3.3293558842781890       -15.727762094095080     
 H   10.817269253385438        5.0379764492339598       -15.354097534032581     
 H   10.238783700530330        4.5664599662249312       -16.962092154058404     
 H   7.7672502072391110        3.7883958530559081       -17.262395887312294     
 H   6.7270513669372107        3.6275150291679039       -15.826505552264960     
 H   8.0828235903106709        2.4984170912818784       -16.084213001069706     
 H   2.7803660846987563       -1.4177912810233824       -11.143487343843564     
 H   2.7539349129206951        2.5822648650949938       -14.663457962652430     
 H   4.1159371000964544        3.2162199468102504       -15.611362559496737     
 H   4.0338887520548123        3.5164005303394505       -13.869446228333567     
 H   3.1380974073886478       0.19923011165943216       -15.452072758968455     
 H   4.7687206930339725      -0.51108316062449199       -15.374194436346025     
 H   4.4243695623303800       0.83299622530504502       -16.482612684829469     
 H   3.6801680708356734        2.3151308453723023       -8.2530015562742740     
 H   5.1894885585757917        2.6163570349684235       -7.3584469713004630     
 H   4.6806179485638157       0.96346264096322609       -7.6952569360193097     
 H   6.9428253553809345       0.45308399360012547       -8.9129224115588599     
 H   7.4398371941147952        2.0725470352876374       -8.3812309763767221     
 H   7.5703029443254666        1.6111738503650876       -10.097796641748012     
 C  -3.8809765601304607       -3.2237521945936249        1.5518221265698087     
 C  -4.4697080177870525       -3.3919480376613325       0.25470297673775022     
 C  -4.2128660467642458       -2.0485454090808384        2.2969010336063111     
 N  -3.0187416085091101       -4.1609615892795819        2.1104694634377372     
 C  -5.3901133098694691       -2.4478945988503567      -0.21220858268260939     
 C  -4.1584507316087729       -4.5674465714369896      -0.66689177617504825     
 C  -5.1469699801609385       -1.1408005755779167        1.7867992920091680     
 C  -3.6198970903878602       -1.8274654650571884        3.6781323778570325     
 Dy  -1.9490085503260397       -4.9052803128018061        3.9638514205067237     
 H  -2.8803324642957766       -4.9123809669473486        1.4300100776071787     
 H  -5.8424596497159058       -2.5969089575896360       -1.1922879573514205     
 C  -5.7566073627726144       -1.3348615207294385       0.54615595099547298     
 C  -2.6751426203068323       -4.6415678494664103       -1.0794558464450654     
 C  -4.7029097198069936       -5.9197852085304659      -0.15743409010178341     
 H  -4.7131801749890947       -4.3566359678608970       -1.5952486674079289     
 H  -5.4080538301715304      -0.26401180581113515        2.3767113389378065     
 C  -4.5240518906178329       -2.4575959566019767        4.7570630934168801     
 H  -2.6353615114435547       -2.3353688301750153        3.7011260420901508     
 C  -3.3381765239454571      -0.35444980857976555        4.0189881200979549     
 N  -1.3232169840671564       -4.0737140716866733        5.9627375878137192     
 H -0.35392940272824130       -3.8365830704453354        5.7166891514025133     
 N -0.70323430419838751       -6.6930792043178648        4.3669669029242337     
 O  -3.8994932241118354       -6.1891655844691353        4.3582081519975180     
 O   2.7139535025228069E-002  -3.8865400770736107        3.0471656573124259     
 H  -6.5050646603692792      -0.63893508107429287       0.17333590536261329     
 H  -2.3601311781392940       -3.6991872305911890       -1.5485143182316703     
 H  -1.9908274640049959       -4.8224603729998110      -0.23927133276876683     
 H  -2.5145083063612206       -5.4492176615024865       -1.8055364972769419     
 H  -4.5039730847794743       -6.7177936338631490      -0.88781284670501892     
 H  -4.2646830673784537       -6.2328080922795897       0.79877973493154364     
 H  -5.7902966936821381       -5.8663121285374098       -1.4629571472752822E-002
 H  -4.0924204603161263       -2.3574747043291819        5.7610653506870051     
 H  -4.7079286052137652       -3.5227154040108748        4.5634231512070222     
 H  -5.5051165134102460       -1.9613510205146354        4.7509577942205272     
 H  -4.2677492018473178       0.22303606090682104        4.1069285585888577     
 H  -2.7239157180429361       0.12880540330031012        3.2487410149291196     
 H  -2.8202019187423044      -0.28193524248507984        4.9857366961208429     
 C  -1.7724789059632817       -3.1616511545197765        6.9115284118892859     
 C  0.13818099500826847       -7.7570525363065173        4.0977962959692631     
 H -0.71178758758314609       -6.5379343542948529        5.3826499653161086     
 C  -3.8709918450390370       -7.5133469975394256        5.0188191741539487     
 C  -5.2491321564427125       -5.9749934688413973        3.8108587199721069     
 C   1.4120389511985456       -4.2890929132353914        3.3362879641812828     
 C  0.10713755796419766       -2.9965449264366288        1.8705156558746232     
 C  -1.1545104366252805       -1.8852712285376980        7.0780197081623264     
 C  -2.9020035845502448       -3.4974490184365683        7.7185107076287558     
 C  0.79404003400604850       -8.4640953981108851        5.1596781817591006     
 C  0.37747992437738787       -8.1564669914006362        2.7489028204504522     
 H  -3.6935569175189573       -7.3418590012932459        6.0882504819270995     
 H  -3.0144752965622534       -8.0509648661335795        4.5972519116518926     
 C  -5.2203125640155639       -8.1658978173838577        4.7178025941315083     
 C  -5.7562586852689472       -7.3714429576341676        3.5161409146214853     
 H  -5.1260672699267795       -5.3133077523297505        2.9475484231509701     
 H  -5.8555752981846947       -5.4776243989911428        4.5833704159410029     
 H   1.8332536081435837       -3.5541718816823336        4.0519761718376248     
 H   1.3527277174950378       -5.2842737941322744        3.8123072472794535     
 C   2.1487845718394176       -4.2701447171318030        1.9689290279011107     
 C   1.1189592672334709       -3.6921235074638004       0.96297096911833813     
 H -0.90823672109076004       -2.9144631973864432        1.4730398467087009     
 H  0.46114948535919809       -2.0045820506923029        2.2044310894936556     
 C  -1.7273161910568631      -0.96523831433465723        7.9598360202835883     
 C  0.11881421907975338       -1.5646753732680327        6.3094385820254457     
 C  -3.4346414317638563       -2.5416519144140151        8.5891569143364563     
 C  -3.4554345943777149       -4.9109114177213957        7.6360217234499164     
 C   1.5822494618130314       -9.5762722984748727        4.8540538478020938     
 C  0.61433600719244719       -7.9775882610673987        6.5915720023904187     
 C   1.1978697356075816       -9.2626509024347978        2.5011817693311764     
 C -0.28191615002731685       -7.3904497066113031        1.6131657153981269     
 H  -5.9074915323706012       -8.0568669615629069        5.5649913521056149     
 H  -5.1148732068851785       -9.2351019599877002        4.4975559898936153     
 H  -5.3335532074414358       -7.7514385952901712        2.5758916338372373     
 H  -6.8504106557284210       -7.4190616816245285        3.4462634414443927     
 H   2.4665677495231799       -5.2866335494373162        1.6759384297429798     
 H   3.0423744833911526       -3.6289918362084812        2.0097876358388325     
 H   1.5815524509014214       -2.9981981612130584       0.24279704188338655     
 H  0.63021765923128681       -4.5013268847168568       0.39766244740843470     
 H  -1.2764441578367554        1.7014404798599048E-002   8.0558135074012576     
 C  -2.8648922729456348       -1.2705341333683156        8.7086095056544135     
 C  0.40954880012768835       -6.3246523746380706E-002   6.1705379941544134     
 H  -7.3873289266828956E-003  -1.9590055157272881        5.2852720056837263     
 C   1.3268941510740619       -2.2873504565970721        6.9589237195748339     
 H  -4.3138157090460076       -2.7814903647977891        9.1856377822385777     
 C  -4.9067659467344855       -5.0552904720609879        8.1007614534006915     
 H  -3.4238527850932652       -5.2060441977213925        6.5783160681573163     
 C  -2.5338486027824505       -5.8765188496346985        8.4128657491543954     
 H   2.0548541122222042       -10.129717706222017        5.6624007060110415     
 C   1.7947418374595669       -9.9867150271444771        3.5359192432663233     
 C   1.3888280808129061       -6.6613727162363059        6.8394614406628325     
 H -0.46103185271059871       -7.7680215836495252        6.7365835073985005     
 C  0.99355653072939454       -9.0043151432894692        7.6641212344136118     
 H   1.3903045533954224       -9.5610365506321067        1.4733012415684172     
 C  0.51259177191837280       -7.4214733982527914       0.29770228188939452     
 H -0.33655344220435135       -6.3340000590897310        1.9328872599504119     
 C  -1.7225568525071440       -7.8923363747643691        1.3738895618235709     
 H  -3.3067222503764384      -0.53707516669434385        9.3781714244584151     
 H -0.45875794554488603       0.48163379567790210        5.7766306682721762     
 H   1.2529753148129319       0.10720142775638399        5.4872505292757525     
 H  0.67943327878498849       0.38881043452110597        7.1350137636366640     
 H   1.4860331313612276       -1.8989246122747316        7.9756301248193262     
 H   2.2538427138348243       -2.1331568006660500        6.3863245161403643     
 H   1.1622082156440650       -3.3699438449271173        7.0566120973719135     
 H  -5.2594818603705038       -6.0856321770190247        7.9461507188118530     
 H  -5.5833327184290162       -4.3778752350095900        7.5603166819970156     
 H  -5.0107103651817599       -4.8412401070069837        9.1726645419196178     
 H  -2.5423876335202786       -5.6272573731721902        9.4832053608145728     
 H  -1.4995791404879264       -5.7997451911884630        8.0496356190630927     
 H  -2.8583560997102775       -6.9237506059249307        8.3119130443224236     
 H   2.4548998288656385       -10.824474927371787        3.3171649836983215     
 H   2.4697928296151810       -6.8551310209486873        6.8692729977953224     
 H   1.1001907884449615       -6.2123362027226898        7.7997856370624232     
 H   1.2068626460467733       -5.9117883061589565        6.0592182011450140     
 H   2.0647508778730592       -9.2383756637942067        7.6388650689960551     
 H  0.43058675588575435       -9.9385971302029432        7.5449694263810478     
 H  0.77375403435363332       -8.6009704372696216        8.6614808254237907     
 H   1.5506669790976837       -7.0838888801619326       0.43644008180808880     
 H   4.1570809955644980E-002  -6.7758597444695434      -0.45641075699189104     
 H  0.54961872693561475       -8.4323853964749222      -0.13166382200805710     
 H  -1.7111850969121472       -8.9537968763423859        1.0852359965894038     
 H  -2.2141373580090220       -7.3317323723177719       0.56668373653072635     
 H  -2.3397275394171415       -7.8063127680213080        2.2807069535870896     
         240

 C   9.1131662236459707        6.1564258709966762       -9.3476247630621110     
 C   9.6955827760577655        5.9802363915600258       -8.0487729522565061     
 C   9.4479045385406781        7.3367357354807572       -10.083763295903175     
 N   8.2542645697926229        5.2213819472906371       -9.9142402490690049     
 C   10.614403795262922        6.9207318657204198       -7.5721461779290058     
 C   9.3786614041872927        4.7992968796015143       -7.1361279195454683     
 C   10.380716707865956        8.2400630019286432       -9.5642002128028842     
 C   8.8596511953870714        7.5690720677659309       -11.464986451749425     
 Dy   7.1742432068767252        4.5090158554356066       -11.770264331822755     
 H   8.1236823981656645        4.4590434808460744       -9.2435145793506948     
 H   11.061743837343013        6.7659102382580070       -6.5907344609027261     
 C   10.985454842907590        8.0376073226808700       -8.3226369850042605     
 C   7.8918552385928304        4.7202881642276742       -6.7360360172675708     
 C   9.9320480565703235        3.4511171469802324       -7.6477798629797151     
 H   9.9249502136017078        5.0065193790462637       -6.2019788474347752     
 H   10.644977597681514        9.1203000901799474       -10.147535995967038     
 C   9.7598954113472693        6.9365502677775739       -12.545944451547518     
 H   7.8704299604080026        7.0704262676177940       -11.492198824482532     
 C   8.5923706236127018        9.0461822467513677       -11.801095823221141     
 N   6.5586904738528835        5.3791313866217223       -13.748567086426036     
 H   5.6003967591661024        5.6368963836567021       -13.487192360064988     
 N   5.9298093668467606        2.7204988763142359       -12.187964931441538     
 O   9.1175152400374131        3.2029552046873677       -12.163042643395627     
 O   5.1956688190696854        5.4983075140259396       -10.821726223637567     
 H   11.733595497894409        8.7300715595208072       -7.9430896898560892     
 H   7.7258735684325606        3.9058220034056781       -6.0192128316457243     
 H   7.2140441301505236        4.5479498364922293       -7.5827733977284204     
 H   7.5734835223174084        5.6579345244371053       -6.2600666660703181     
 H   11.021009010727186        3.5081562863838638       -7.7776042269211416     
 H   9.5059281861765683        3.1419421987975511       -8.6108558078734543     
 H   9.7267931150305973        2.6485267288073331       -6.9242478831245444     
 H   9.3302380980936572        7.0451397300187448       -13.549887701218346     
 H   9.9356214294099008        5.8691782124525682       -12.357132532690745     
 H   10.744841371957335        7.4253251454713931       -12.536724845053204     
 H   9.5280939103106856        9.6132714920619513       -11.893609748448270     
 H   7.9879091506314008        9.5350976658443791       -11.026721026672325     
 H   8.0697495216035406        9.1265286902949558       -12.764728636139029     
 C   7.0090293339632357        6.2762772987997257       -14.709893455068951     
 C   5.0883633014556224        1.6562447495353634       -11.920542308897678     
 H   5.9372306359473042        2.8784627409921968       -13.203187121486627     
 C   9.0835711286540040        1.8850909933555478       -12.835010975503963     
 C   10.473426131583496        3.4151716241525865       -11.632238731332608     
 C   3.8117816197340257        5.1029656190566435       -11.130828779049615     
 C   5.1101316124622347        6.3675679437091048       -9.6317301946697729     
 C   6.3941177308964985        7.5524686467519242       -14.891445883866634     
 C   8.1343337234161357        5.9260963892894551       -15.516125121167635     
 C   4.4290247502087148       0.95275856514883772       -12.982861924508342     
 C   4.8504024540053026        1.2524285655928957       -10.572468555770456     
 H   8.8975465993910330        2.0656040193809502       -13.901322286474052     
 H   8.2302393497699171        1.3439659985098662       -12.411923825250341     
 C   10.435475793614179        1.2295647971707304       -12.551324183326809     
 C   10.985026039945609        2.0178020199785136       -11.351532392863534     
 H   10.360309071816467        4.0718161891619413       -10.763798177609909     
 H   11.071162401201628        3.9174249080628858       -12.408663304555411     
 H   3.4008036152776011        5.8427152538325515       -11.843520869894524     
 H   3.8723075704466190        4.1143430949241644       -11.613561239050371     
 C   3.0605115928203150        5.1108751179067999       -9.7762875529285029     
 C   4.0835308125093519        5.6650198609929863       -8.7493967570899844     
 H   6.1219470086911150        6.4369478826083695       -9.2208580559419282     
 H   4.7685525298571427        7.3669018328163816       -9.9520955372827782     
 C   6.9690427933720214        8.4603668641147607       -15.783984977920225     
 C   5.1201198149812202        7.8837701555199269       -14.128512178000010     
 C   8.6695209642376945        6.8705572001699666       -16.397103038636761     
 C   8.6799033657637086        4.5103884915565269       -15.423038845346065     
 C   3.6452216170575658      -0.16324653945867254       -12.679813858588707     
 C   4.6020758456509929        1.4459938160222257       -14.413077822801650     
 C   4.0315503092644791       0.14462320401254308       -10.327209316654514     
 C   5.5088299009010271        2.0144309814172709       -9.4334570708756278     
 H   11.113854979523630        1.3414603860896555       -13.405501093612170     
 H   10.330865635636323       0.15942797713869847       -12.334835430749065     
 H   10.573708495254953        1.6315660075342853       -10.408780877427699     
 H   12.079935098789262        1.9715601899370090       -11.294692724594753     
 H   2.7283902721293933        4.0963333050339195       -9.5021607982497738     
 H   2.1750881793569441        5.7594531367891904       -9.8210554258384057     
 H   3.6178084392124430        6.3493085846842678       -8.0248989929944461     
 H   4.5594239923383455        4.8448004253308916       -8.1910156821789588     
 H   6.5204419584176989        9.4425364783529346       -15.892304299754581     
 C   8.1052360960652088        8.1427734733336834       -16.529416050821350     
 C   4.8253168162151363        9.3862470489672791       -14.015215521026763     
 H   5.2470868890245956        7.5085274889025921       -13.097366881505868     
 C   3.9137403831221089        7.1470733452885966       -14.765327989955697     
 H   9.5467877307432065        6.6203592168926857       -16.991626201555402     
 C   10.129073520108118        4.3531680001408919       -15.889728998955491     
 H   8.6498962482948585        4.2230089418075174       -14.362915564820188     
 C   7.7512836554232747        3.5444083645950610       -16.190936114666997     
 H   3.1726336409804268      -0.71509098784338743       -13.489158917818685     
 C   3.4366735094602876      -0.57938111941454706       -11.362881981437654     
 C   3.8332887308041013        2.7676139043983490       -14.649286063465585     
 H   5.6777140769340271        1.6499310185920311       -14.564425681407084     
 C   4.2089453018614575       0.42649524610893530       -15.487164435396306     
 H   3.8381492391476408      -0.15461138671548330       -9.2998941770450347     
 C   4.7126430252193003        1.9791371784411482       -8.1205071930496899     
 H   5.5649690873206170        3.0713498210901604       -9.7485551130251462     
 C   6.9477433955368131        1.5119038948891237       -9.1922549239144598     
 H   8.5497851653227723        8.8676368416050888       -17.206301978800379     
 H   5.6921200296073460        9.9397815356250963       -13.630234456197851     
 H   3.9816120880889749        9.5661181295217048       -13.334931834493906     
 H   4.5540060609821031        9.8204717355915996       -14.987092800232125     
 H   3.7506947747093058        7.5207446926333246       -15.786838105093226     
 H   2.9874262913491227        7.3053188732169270       -14.192856531747120     
 H   4.0836016567796642        6.0640426257247890       -14.848292273776195     
 H   10.474839428935764        3.3215131885567901       -15.728981533318537     
 H   10.811553198932712        5.0293052902851940       -15.355405243183920     
 H   10.231765204335689        4.5590827567307057       -16.963257733292370     
 H   7.7589586845207181        3.7859719082054535       -17.262956507457503     
 H   6.7180931401343482        3.6295472857319111       -15.827234986252270     
 H   8.0702969915406193        2.4962749361986569       -16.083483268772039     
 H   2.7799772206065443       -1.4201892548908146       -11.145695047586367     
 H   2.7507937547037185        2.5806090973107634       -14.666104816009936     
 H   4.1129818468890349        3.2161772482940769       -15.612488603496988     
 H   4.0293753550736726        3.5151646903979543       -13.870389895969447     
 H   3.1366375330818288       0.19836702363178352       -15.454702877140113     
 H   4.7674815536236670      -0.51140929343030028       -15.376002233765563     
 H   4.4232333729203503       0.83262253568927236       -16.484550151927202     
 H   3.6763275198252372        2.3189849884744329       -8.2594832504685609     
 H   5.1841239895007307        2.6196246278708526       -7.3622938086696585     
 H   4.6730847182512143       0.96696805500451632       -7.6967805585947477     
 H   6.9361166537593242       0.44874576633088503       -8.9115228138081779     
 H   7.4354669481059652        2.0672646239116652       -8.3791621466015904     
 H   7.5682334202235078        1.6051967885985425       -10.095278724290473     
 C  -3.8761283313127333       -3.2254424301018076        1.5516668411952081     
 C  -4.4636947834649714       -3.3939331253104608       0.25405858778869250     
 C  -4.2086530908977648       -2.0500767969669278        2.2962635379904408     
 N  -3.0143708449391786       -4.1626159801580762        2.1110291024963730     
 C  -5.3832783781102798       -2.4497495731234062      -0.21413402523779329     
 C  -4.1517504180542524       -4.5698965111495289      -0.66670539084619840     
 C  -5.1417647481716351       -1.1421048840565384        1.7847823081238474     
 C  -3.6174350667118711       -1.8289650185912509        3.6782114582295686     
 Dy  -1.9460467893163442       -4.9073434079247447        3.9649458197754375     
 H  -2.8750704707268708       -4.9137593446821679        1.4304728042527803     
 H  -5.8349469195454509       -2.5989629826135103       -1.1945127193859266     
 C  -5.7499169497670293       -1.3362584530117894       0.54346906683428275     
 C  -2.6682345824216913       -4.6437311142613025       -1.0787209108339066     
 C  -4.6959396049910707       -5.9221723219819680      -0.15675143234780006     
 H  -4.7062227512360870       -4.3598272348715970       -1.5953669729611653     
 H  -5.4034744125660277      -0.26516551961027857        2.3741986151425909     
 C  -4.5223024884010758       -2.4599298150556712        4.7560601049925042     
 H  -2.6327154542940505       -2.3363546510692452        3.7023575706524467     
 C  -3.3370631633958063      -0.35587108365055281        4.0197328581211886     
 N  -1.3211829225773752       -4.0700047924261602        5.9612201331126640     
 H -0.35411044401068431       -3.8286633957495404        5.7123114394869354     
 N -0.70069401846774237       -6.6946850729241829        4.3702884033839080     
 O  -3.8971538479801557       -6.1909923959176636        4.3571914863207866     
 O   3.0850165430979744E-002  -3.8894938879833330        3.0497620338653162     
 H  -6.4976506023793350      -0.64014413151473193       0.16961720977318151     
 H  -2.3537191709208871       -3.7019642363303285       -1.5492873224676955     
 H  -1.9841080654661500       -4.8226196881998256      -0.23800710194040017     
 H  -2.5068525511334343       -5.4524904437869113       -1.8033351013017926     
 H  -4.4969709524810533       -6.7203081742044448      -0.88698220630463287     
 H  -4.2575657345108811       -6.2349661997580821       0.79945854322911725     
 H  -5.7833404384604350       -5.8689218685268401       -1.3847149644079527E-002
 H  -4.0917231933841158       -2.3597991408115524        5.7605128939033898     
 H  -4.7052125161127059       -3.5251120501177304        4.5619624811910979     
 H  -5.5036831443556116       -1.9643481701596635        4.7491095168112558     
 H  -4.2670614659898316       0.22104602069091173        4.1068042382897145     
 H  -2.7222612431704025       0.12799030960797858        3.2503288386807259     
 H  -2.8202428363005887      -0.28333411800930447        4.9870672546730859     
 C  -1.7715271074045678       -3.1600643541951783        6.9112631037670331     
 C  0.14057666006147859       -7.7586882353137083        4.1009948600177806     
 H -0.70831369333059635       -6.5386513873490948        5.3857913170917922     
 C  -3.8689656098052647       -7.5147166847133153        5.0187003247190303     
 C  -5.2466376247471196       -5.9769921652459050        3.8092518880973296     
 C   1.4160847328371189       -4.2935522908480541        3.3343997985750300     
 C  0.10902789577464400       -2.9904246423953493        1.8817118198227289     
 C  -1.1564473304771821       -1.8824234574809520        7.0782336090652249     
 C  -2.8990781751463799       -3.4992942980414479        7.7192903792957743     
 C  0.79670608898250639       -8.4657150907562020        5.1626994424160930     
 C  0.37950616899451184       -8.1581207761544334        2.7520862037619556     
 H  -3.6900690116713455       -7.3426094240860733        6.0877425247096300     
 H  -3.0134544523343876       -8.0534287346156130        4.5965624201863626     
 C  -5.2190956582682126       -8.1662113672774073        4.7197713662829299     
 C  -5.7545349915944124       -7.3735830303315391        3.5167742256352170     
 H  -5.1232083488631810       -5.3166528910813078        2.9449813094855108     
 H  -5.8528804843474100       -5.4781302706456705        4.5808936888301570     
 H   1.8368745051402311       -3.5668763753913848        4.0567618536039616     
 H   1.3574801093954194       -5.2922025073605612        3.7998360621656495     
 C   2.1527122170825392       -4.2599455435062792        1.9692634184317943     
 C   1.1213347031770502       -3.6762790122281230       0.96907796423231207     
 H -0.90658666203762461       -2.9068749967490248        1.4851824448388007     
 H  0.46157969347002903       -2.0015803410852024        2.2236517051095284     
 C  -1.7303709384832582      -0.96460498544737594        7.9615203138771591     
 C  0.11515376074284923       -1.5585899138935686        6.3084091996619502     
 C  -3.4328025631358670       -2.5456985264821679        8.5915344967182676     
 C  -3.4490711006332750       -4.9139050979812877        7.6359899149383841     
 C   1.5841029273120288       -9.5783839943383438        4.8569294114327022     
 C  0.61772240724687433       -7.9786695302237520        6.5944601133142333     
 C   1.1992216824839215       -9.2647557443705821        2.5041665198903167     
 C -0.27935570272521554       -7.3918294780104334        1.6162451900598096     
 H  -5.9057100692113247       -8.0545411719580677        5.5669702066282598     
 H  -5.1151137005786262       -9.2359108007040298        4.5017242811710299     
 H  -5.3320276283690182       -7.7554447676601583        2.5772485171497572     
 H  -6.8487023876416195       -7.4207803311918727        3.4469037927948238     
 H   2.4737394647213966       -5.2713384529036764        1.6673041485781352     
 H   3.0443465631456794       -3.6174445468770595        2.0165547313512300     
 H   1.5821796170551581       -2.9765459490428232       0.25466590920004911     
 H  0.63342726522118786       -4.4811738640694063       0.39805048720778591     
 H  -1.2819547100339279        1.8660852460245275E-002   8.0577506569165447     
 C  -2.8661241816498166       -1.2733510379861375        8.7114359180733043     
 C  0.40418323716401999       -5.6700037527428353E-002   6.1721263886194579     
 H  -1.2261034901553433E-002  -1.9509241074636505        5.2836607083926710     
 C   1.3250448406299034       -2.2811719298819129        6.9543305525921539     
 H  -4.3104281689193913       -2.7882632806518055        9.1889576492817646     
 C  -4.8996583844549102       -5.0621388038639887        8.1013873932006391     
 H  -3.4175725599399369       -5.2079971348120546        6.5779645045144459     
 C  -2.5246677975607237       -5.8778694375012606        8.4113012019194429     
 H   2.0566232650974192       -10.132053675774170        5.6651627116871150     
 C   1.7957645314703694       -9.9892177649102862        3.5387625149535293     
 C   1.3921465332811440       -6.6621973297565900        6.8413949018579991     
 H -0.45760006207901421       -7.7692252556303307        6.7398834876447697     
 C  0.99764000577328715       -9.0049601189364328        7.6671178847433339     
 H   1.3913850183726975       -9.5630702431988670        1.4762145463246927     
 C  0.51860672314772871       -7.4177361619641156       0.30311066547482574     
 H -0.33767264841940120       -6.3362460117674440        1.9375163690080726     
 C  -1.7178071893989020       -7.8969917129824951        1.3726133209756040     
 H  -3.3089736826936353      -0.54147242714093280        9.3819745334385374     
 H -0.46490523734143330       0.48802346157190968        5.7798369777127787     
 H   1.2468811289119373       0.11590334668281599        5.4885699932237717     
 H  0.67440238140922015       0.39370909225025169        7.1372250168799978     
 H   1.4862121422257486       -1.8937103499766754        7.9710139244024552     
 H   2.2505122977244532       -2.1257690491609691        6.3798567510757209     
 H   1.1612062608099061       -3.3639373861711852        7.0512617941433042     
 H  -5.2500597974881575       -6.0931194678329454        7.9462978046494026     
 H  -5.5780260116498610       -4.3859612879703906        7.5618024356203222     
 H  -5.0034590934447012       -4.8490607437295230        9.1734848451258006     
 H  -2.5337480204648726       -5.6302807695743295        9.4819885286057595     
 H  -1.4908069983734704       -5.7974946388431965        8.0481639124813160     
 H  -2.8460399810017947       -6.9257591977383974        8.3087676278437765     
 H   2.4550419616836665       -10.827611295043189        3.3199105450676814     
 H   2.4731300516217058       -6.8558459827064802        6.8711139296879900     
 H   1.1037613010338105       -6.2126499184440211        7.8015543913191596     
 H   1.2099446861124059       -5.9130848962851905        6.0607352898338585     
 H   2.0689216129982086       -9.2385110272638826        7.6415586223502041     
 H  0.43503901492531172       -9.9395262927796395        7.5483025681209668     
 H  0.77795685171104612       -8.6015156230334959        8.6644616170835000     
 H   1.5552026811747850       -7.0780910085340913       0.44581598047669735     
 H   4.8108181889826143E-002  -6.7713599265334246      -0.45065302813097635     
 H  0.55941870830979823       -8.4272793918999280      -0.12850307848436041     
 H  -1.7031672948342895       -8.9580906078314335        1.0832133738440650     
 H  -2.2086349008544817       -7.3368199564240975       0.56467277507451663     
 H  -2.3374187300081304       -7.8132577454042842        2.2778004753342365     
         240

 C   9.1078294795088066        6.1572847000386197       -9.3473159123069358     
 C   9.6895099699779514        5.9808797423883568       -8.0481436256267980     
 C   9.4440311026122874        7.3370520574323610       -10.083674213244576     
 N   8.2481683192765711        5.2229707664414171       -9.9139243577382548     
 C   10.608433684341012        6.9210122217103853       -7.5709990877932549     
 C   9.3717084015800189        4.7999754784180553       -7.1357564005083463     
 C   10.376840936168794        8.2400685486929230       -9.5635275402359774     
 C   8.8570413529214811        7.5693180841187706       -11.465436306295306     
 Dy   7.1707299526619979        4.5085042202493062       -11.770700388395859     
 H   8.1151711680935268        4.4620197279422342       -9.2422607159214696     
 H   11.055357625839427        6.7660500962531733       -6.5893937840024988     
 C   10.980298538481957        8.0376861567241313       -8.3213663491289047     
 C   7.8849879353934273        4.7220717658337010       -6.7351130244869397     
 C   9.9235548834227956        3.4514293025152130       -7.6480548808564057     
 H   9.9185033552515645        5.0063615048424088       -6.2017361609402109     
 H   10.642272711533055        9.1199210022399519       -10.146903392986450     
 C   9.7572688731016637        6.9353785422877756       -12.545562429968557     
 H   7.8674429582406695        7.0715372799829783       -11.493201822067322     
 C   8.5915776241199779        9.0465289983720876       -11.802309901327712     
 N   6.5560888444901435        5.3808163950032455       -13.747981463965532     
 H   5.5992666243189264        5.6415291905686438       -13.484875244642906     
 N   5.9268807570261970        2.7201102352130495       -12.189738441704742     
 O   9.1151965734259637        3.2033207680634206       -12.160749646987657     
 O   5.1909634246805449        5.4972804734404450       -10.825398587176103     
 H   11.728391274544876        8.7299338870774061       -7.9413426466597485     
 H   7.7187112714798474        3.9073486337718717       -6.0186631940835813     
 H   7.2067049034463126        4.5506966924512104       -7.5816771561510521     
 H   7.5674850292242901        5.6597087848173473       -6.2585514450811255     
 H   11.012473884491587        3.5074419997352084       -7.7786161460193792     
 H   9.4964637382868542        3.1429029013560887       -8.6108712253423327     
 H   9.7180588734530478        2.6488677486983887       -6.9245522732224991     
 H   9.3284678130441847        7.0442511779505157       -13.549840859566817     
 H   9.9313777098090750        5.8678268061648540       -12.356412831108182     
 H   10.742851291069224        7.4227917214654440       -12.535743098773770     
 H   9.5279088007597945        9.6126818923984558       -11.894105878269247     
 H   7.9868642208537839        9.5363259644156795       -11.028717212266299     
 H   8.0700326630449126        9.1270026817870420       -12.766486568944110     
 C   7.0078005438912996        6.2767569105247487       -14.709642842479871     
 C   5.0859582726093207        1.6554215073657497       -11.922478999622871     
 H   5.9333280664266947        2.8791444726845135       -13.204757688237741     
 C   9.0818827114911702        1.8856112182175855       -12.833090297311966     
 C   10.470441222876540        3.4152563651648706       -11.627990937821558     
 C   3.8069085716728575        5.0991937151685898       -11.128620541745480     
 C   5.1071965704320483        6.3757356605000135       -9.6436644635556252     
 C   6.3962022646717909        7.5545194983975970       -14.890304755336082     
 C   8.1312246553231233        5.9237055145570006       -15.516984254895332     
 C   4.4267057933829888       0.95191380255310132       -12.984824644899314     
 C   4.8484476641965273        1.2511680079934877       -10.574500682206251     
 H   8.8946156292084471        2.0662444374492042       -13.899136459676216     
 H   8.2295271270557571        1.3434315033590438       -12.409413153029480     
 C   10.434578819679663        1.2314766260315029       -12.550820486666241     
 C   10.982601009900140        2.0177215578469712       -11.349166780649908     
 H   10.356191746973428        4.0704903616234462       -10.758665456675748     
 H   11.068669575918159        3.9190500585909787       -12.402938666217461     
 H   3.3948052292128006        5.8312730601881722       -11.847059329694980     
 H   3.8672855237510673        4.1071714544721507       -11.601846176637840     
 C   3.0572688420102887        5.1200012075979000       -9.7747289301844607     
 C   4.0821602835335726        5.6812006585019041       -8.7547180098408202     
 H   6.1195698594668553        6.4479865942326722       -9.2350308377717667     
 H   4.7650953917857146        7.3716658026150164       -9.9716501923425458     
 C   6.9725383778160195        8.4609259819801981       -15.783389858193539     
 C   5.1242457092161180        7.8886962719682661       -14.125497856266676     
 C   8.6678010344762200        6.8666615637724702       -16.398642096783696     
 C   8.6732218798833998        4.5067662789768166       -15.423954253825558     
 C   3.6434931305611018      -0.16449995558711650       -12.681883661206315     
 C   4.5995794588550769        1.4455488277620401       -14.414890865009847     
 C   4.0302489354424393       0.14286063312816449       -10.329311244383305     
 C   5.5066257913342751        2.0129970741824983       -9.4352552059526591     
 H   11.112900327954994        1.3465010095071841       -13.404490662611154     
 H   10.331662300258296       0.16077233442714026       -12.336922650844976     
 H   10.570681298375373        1.6295765295897615       -10.407527200875391     
 H   12.077477344723489        1.9718104707339248       -11.291411520336858     
 H   2.7240412511519443        4.1094810551560927       -9.4914663613206258     
 H   2.1725977588521985        5.7688089923150914       -9.8243322737352052     
 H   3.6180150206530723        6.3707445617355791       -8.0350945834532421     
 H   4.5591005664851494        4.8656585370616510       -8.1913421913307118     
 H   6.5267973782995572        9.4443665495485227       -15.890863071616700     
 C   8.1068172859931078        8.1402992372475431       -16.530271518844572     
 C   4.8318450977972081        9.3916260641033400       -14.013061049957866     
 H   5.2524927277392131        7.5141221452523759       -13.094269824805380     
 C   3.9156297871369334        7.1533402377062139       -14.759323059342723     
 H   9.5435585239479384        6.6141632819849621       -16.994239344809120     
 C   10.121808715182443        4.3460394377041514       -15.890876378875868     
 H   8.6427772913869525        4.2197379072068912       -14.363730863626840     
 C   7.7420241784963357        3.5430024343121391       -16.191296021319747     
 H   3.1711027458653915      -0.71643067982310515       -13.491280724892128     
 C   3.4355299892052638      -0.58118392848833478       -11.365006348634518     
 C   3.8299734189787591        2.7667613153901534       -14.650898542301787     
 H   5.6750972736478582        1.6502289112260284       -14.565922712023159     
 C   4.2074152198230026       0.42598708413319064       -15.489240950271613     
 H   3.8372571254436707      -0.15663717770585966       -9.3019980090412808     
 C   4.7077988794760248        1.9815959821543858       -8.1239667044705488     
 H   5.5658249411188994        3.0693359503076469       -9.7513849570397166     
 C   6.9437882934004120        1.5074371738566967       -9.1909640737382539     
 H   8.5525343399125404        8.8640784038546663       -17.207502165600346     
 H   5.6997169210984007        9.9441792890480052       -13.629191176348030     
 H   3.9890202298065605        9.5732566219782296       -13.332216139769415     
 H   4.5603218439919280        9.8254853292922988       -14.985033901079447     
 H   3.7505489061085302        7.5272594201972138       -15.780352868368791     
 H   2.9909916947283626        7.3125646268655160       -14.184635625134860     
 H   4.0840433811896926        6.0701565054977236       -14.842798388003178     
 H   10.465255738432784        3.3136704928353908       -15.730200972541992     
 H   10.805837144479986        5.0206341313364273       -15.356712952335261     
 H   10.224746708141049        4.5517055472364802       -16.964423312526339     
 H   7.7506671618023253        3.7835479633549993       -17.263517127602711     
 H   6.7091349133314857        3.6315795422959187       -15.827964420239582     
 H   8.0577703927705677        2.4941327811154355       -16.082753536474367     
 H   2.7795883565143322       -1.4225872287582466       -11.147902751329170     
 H   2.7476525964867418        2.5789533295265334       -14.668751669367442     
 H   4.1100265936816154        3.2161345497779039       -15.613614647497238     
 H   4.0248619580925338        3.5139288504564581       -13.871333563605326     
 H   3.1351776587750098       0.19750393560413490       -15.457332995311770     
 H   4.7662424142133615      -0.51173542623610857       -15.377810031185099     
 H   4.4220971835103215       0.83224884607349958       -16.486487619024935     
 H   3.6724869688148005        2.3228391315765635       -8.2659649446628460     
 H   5.1787594204256697        2.6228922207732812       -7.3661406460388532     
 H   4.6655514879386129       0.97047346904580667       -7.6983041811701849     
 H   6.9294079521377139       0.44440753906164465       -8.9101232160574959     
 H   7.4310967020971344        2.0619822125356930       -8.3770933168264570     
 H   7.5661638961215489        1.5992197268319972       -10.092760806832933     
 C  -3.8712801024950054       -3.2271326656099903        1.5515115558206074     
 C  -4.4576815491428903       -3.3959182129595891       0.25341419883963479     
 C  -4.2044401350312848       -2.0516081848530172        2.2956260423745709     
 N  -3.0100000813692471       -4.1642703710365696        2.1115887415550083     
 C  -5.3764434463510895       -2.4516045473964554      -0.21605946779297719     
 C  -4.1450501044997310       -4.5723464508620681      -0.66651900551734844     
 C  -5.1365595161823325       -1.1434091925351602        1.7827653242385268     
 C  -3.6149730430358820       -1.8304645721253134        3.6782905386021043     
 Dy  -1.9430850283066490       -4.9094065030476823        3.9660402190441508     
 H  -2.8698084771579651       -4.9151377224169872        1.4309355308983820     
 H  -5.8274341893749968       -2.6010170076373842       -1.1967374814204326     
 C  -5.7432265367614432       -1.3376553852941402       0.54078218267309253     
 C  -2.6613265445365504       -4.6458943790561937       -1.0779859752227476     
 C  -4.6889694901751477       -5.9245594354334710      -0.15606877459381674     
 H  -4.6992653274830802       -4.3630185018822978       -1.5954852785144014     
 H  -5.3988949949605249      -0.26631923340942204        2.3716858913473748     
 C  -4.5205530861843197       -2.4622636735093653        4.7550571165681292     
 H  -2.6300693971445464       -2.3373404719634747        3.7035890992147431     
 C  -3.3359498028461556      -0.35729235872134008        4.0204775961444232     
 N  -1.3191488610875939       -4.0662955131656471        5.9597026784116087     
 H -0.35429148529312732       -3.8207437210537454        5.7079337275713575     
 N -0.69815373273709724       -6.6962909415305010        4.3736099038435823     
 O  -3.8948144718484761       -6.1928192073661918        4.3561748206440543     
 O   3.4560795836731419E-002  -3.8924476988930552        3.0523584104182064     
 H  -6.4902365443893908      -0.64135318195517088       0.16589851418374971     
 H  -2.3473071637024798       -3.7047412420694674       -1.5500603267037210     
 H  -1.9773886669273042       -4.8227790033998401      -0.23674287111203349     
 H  -2.4991967959056480       -5.4557632260713351       -1.8011337053266432     
 H  -4.4899688201826322       -6.7228227145457415      -0.88615156590424682     
 H  -4.2504484016433075       -6.2371243072365754       0.80013735152669085     
 H  -5.7763841832387319       -5.8715316085162703       -1.3064727815406234E-002
 H  -4.0910259264521063       -2.3621235772939233        5.7599604371197737     
 H  -4.7024964270116474       -3.5275086962245861        4.5605018111751727     
 H  -5.5022497753009771       -1.9673453198046915        4.7472612394019844     
 H  -4.2663737301323454       0.21905598047500241        4.1066799179905722     
 H  -2.7206067682978690       0.12717521591564701        3.2519166624323317     
 H  -2.8202837538588734      -0.28473299353352910        4.9883978132253288     
 C  -1.7705753088458538       -3.1584775538705800        6.9109977956447803     
 C  0.14297232511468871       -7.7603239343208994        4.1041934240662989     
 H -0.70483979907804672       -6.5393684204033367        5.3889326688674766     
 C  -3.8669393745714928       -7.5160863718872060        5.0185814752841109     
 C  -5.2441430930515258       -5.9789908616504128        3.8076450562225519     
 C   1.4201305144756924       -4.2980116684607159        3.3325116329687776     
 C  0.11091823358509034       -2.9843043583540703        1.8929079837708349     
 C  -1.1583842243290836       -1.8795756864242061        7.0784475099681226     
 C  -2.8961527657425150       -3.5011395776463270        7.7200700509627938     
 C  0.79937214395896417       -8.4673347834015189        5.1657207030730854     
 C  0.38153241361163587       -8.1597745609082306        2.7552695870734594     
 H  -3.6865811058237332       -7.3433598468789008        6.0872345674921604     
 H  -3.0124336081065222       -8.0558926030976448        4.5958729287208318     
 C  -5.2178787525208614       -8.1665249171709569        4.7217401384343525     
 C  -5.7528112979198784       -7.3757231030289105        3.5174075366489492     
 H  -5.1203494277995834       -5.3199980298328660        2.9424141958200516     
 H  -5.8501856705101263       -5.4786361423001981        4.5784169617193102     
 H   1.8404954021368787       -3.5795808691004360        4.0615475353702983     
 H   1.3622325012958012       -5.3001312205888471        3.7873648770518455     
 C   2.1566398623256609       -4.2497463698807563        1.9695978089624782     
 C   1.1237101391206292       -3.6604345169924462       0.97518495934628602     
 H -0.90493660298448930       -2.8992867961116060        1.4973250429689007     
 H  0.46200990158085997       -1.9985786314781024        2.2428723207254007     
 C  -1.7334256859096533      -0.96397165656009454        7.9632046074707290     
 C  0.11149330240594507       -1.5525044545191047        6.3073798172984539     
 C  -3.4309636945078781       -2.5497451385503207        8.5939120791000789     
 C  -3.4427076068888356       -4.9168987782411806        7.6359581064268518     
 C   1.5859563928110263       -9.5804956902018148        4.8598049750633106     
 C  0.62110880730130136       -7.9797507993801062        6.5973482242380470     
 C   1.2005736293602614       -9.2668605863063664        2.5071512704494570     
 C -0.27679525542311423       -7.3932092494095638        1.6193246647214921     
 H  -5.9039286060520473       -8.0522153823532285        5.5689490611509047     
 H  -5.1153541942720739       -9.2367196414203612        4.5058925724484435     
 H  -5.3305020492965998       -7.7594509400301446        2.5786054004622776     
 H  -6.8469941195548172       -7.4224989807592161        3.4475441441452550     
 H   2.4809111799196137       -5.2560433563700366        1.6586698674132907     
 H   3.0463186429002058       -3.6058972575456378        2.0233218268636275     
 H   1.5828067832088950       -2.9548937368725881       0.26653477651671170     
 H  0.63663687121108881       -4.4610208434219558       0.39843852700713706     
 H  -1.2874652622311005        2.0307300121891501E-002   8.0596878064318336     
 C  -2.8673560903539985       -1.2761679426039594        8.7142623304921951     
 C  0.39881767420035169       -5.0153551308475978E-002   6.1737147830845034     
 H  -1.7134740876423957E-002  -1.9428426992000130        5.2820494111016147     
 C   1.3231955301857448       -2.2749934031667536        6.9497373856094748     
 H  -4.3070406287927758       -2.7950361965058219        9.1922775163249515     
 C  -4.8925508221753340       -5.0689871356669904        8.1020133330005866     
 H  -3.4112923347866091       -5.2099500719027176        6.5776129408715756     
 C  -2.5154869923389964       -5.8792200253678217        8.4097366546844885     
 H   2.0583924179726343       -10.134389645326323        5.6679247173631886     
 C   1.7967872254811721       -9.9917205026760954        3.5416057866407349     
 C   1.3954649857493819       -6.6630219432768740        6.8433283630531658     
 H -0.45416827144742972       -7.7704289276111371        6.7431834678910390     
 C   1.0017234808171798       -9.0056050945833981        7.6701145350730560     
 H   1.3924654833499728       -9.5651039357656291        1.4791278510809684     
 C  0.52462167437708462       -7.4139989256754388       0.30851904906025690     
 H -0.33879185463445111       -6.3384919644451569        1.9421454780657332     
 C  -1.7130575262906602       -7.9016470512006203        1.3713370801276370     
 H  -3.3112251150108323      -0.54586968758752175        9.3857776424186596     
 H -0.47105252913798057       0.49441312746591720        5.7830432871533803     
 H   1.2407869430109424       0.12460526560924798        5.4898894571717909     
 H  0.66937148403345181       0.39860774997939741        7.1394362701233307     
 H   1.4863911530902696       -1.8884960876786192        7.9663977239855841     
 H   2.2471818816140821       -2.1183812976558887        6.3733889860110775     
 H   1.1602043059757474       -3.3579309274152531        7.0459114909146958     
 H  -5.2406377346058104       -6.1006067586468671        7.9464448904869531     
 H  -5.5727193048707058       -4.3940473409311913        7.5632881892436288     
 H  -4.9962078217076433       -4.8568813804520632        9.1743051483319835     
 H  -2.5251084074094665       -5.6333041659764689        9.4807716963969462     
 H  -1.4820348562590147       -5.7952440864979300        8.0466922058995394     
 H  -2.8337238622933119       -6.9277677895518641        8.3056222113651277     
 H   2.4551840945016941       -10.830747662714590        3.3226561064370412     
 H   2.4764672736282303       -6.8565609444642730        6.8729548615806575     
 H   1.1073318136226598       -6.2129636341653534        7.8033231455758969     
 H   1.2130267261780387       -5.9143814864114246        6.0622523785227038     
 H   2.0730923481233581       -9.2386463907335603        7.6442521757043540     
 H  0.43949127396486909       -9.9404554553563358        7.5516357098608866     
 H  0.78215966906845891       -8.6020608087973720        8.6674424087432076     
 H   1.5597383832518863       -7.0722931369062509       0.45519187914530590     
 H   5.4645553824007292E-002  -6.7668601085973057      -0.44489529927006166     
 H  0.56921868968398170       -8.4221733873249338      -0.12534233496066371     
 H  -1.6951494927564321       -8.9623843393204794        1.0811907510987264     
 H  -2.2031324436999413       -7.3419075405304222       0.56266181361830692     
 H  -2.3351099205991197       -7.8202027227872604        2.2748939970813837     
         240

 C   9.1024927353716425        6.1581435290805633       -9.3470070615517589     
 C   9.6834371638981374        5.9815230932166878       -8.0475142989970880     
 C   9.4401576666838967        7.3373683793839639       -10.083585130585979     
 N   8.2420720687605176        5.2245595855921971       -9.9136084664075046     
 C   10.602463573419103        6.9212925777003500       -7.5698519976575049     
 C   9.3647553989727434        4.8006540772345954       -7.1353848814712242     
 C   10.372965164471630        8.2400740954572029       -9.5628548676690706     
 C   8.8544315104558926        7.5695641004716094       -11.465886160841189     
 Dy   7.1672166984472705        4.5079925850630058       -11.771136444968963     
 H   8.1066599380213873        4.4649959750383950       -9.2410068524922444     
 H   11.048971414335844        6.7661899542483388       -6.5880531071022714     
 C   10.975142234056324        8.0377649907673927       -8.3200957132535489     
 C   7.8781206321940251        4.7238553674397279       -6.7341900317063086     
 C   9.9150617102752694        3.4517414580501935       -7.6483298987330954     
 H   9.9120564969014229        5.0062036306385531       -6.2014934744456465     
 H   10.639567825384596        9.1195419142999565       -10.146270790005865     
 C   9.7546423348560580        6.9342068167979782       -12.545180408389598     
 H   7.8644559560733356        7.0726482923481617       -11.494204819652111     
 C   8.5907846246272523        9.0468757499928074       -11.803523979434285     
 N   6.5534872151274026        5.3825014033847687       -13.747395841505030     
 H   5.5981364894717514        5.6461619974805854       -13.482558129220823     
 N   5.9239521472056333        2.7197215941118631       -12.191511951967948     
 O   9.1128779068145125        3.2036863314394730       -12.158456650579689     
 O   5.1862580302914045        5.4962534328549495       -10.829070950714639     
 H   11.723187051195341        8.7297962146340069       -7.9395956034634079     
 H   7.7115489745271333        3.9088752641380653       -6.0181135565214374     
 H   7.1993656767421026        4.5534435484101907       -7.5805809145736838     
 H   7.5614865361311727        5.6614830451975884       -6.2570362240919319     
 H   11.003938758255988        3.5067277130865535       -7.7796280651176177     
 H   9.4869992903971401        3.1438636039146259       -8.6108866428112112     
 H   9.7093246318754982        2.6492087685894443       -6.9248566633204538     
 H   9.3266975279947140        7.0433626258822866       -13.549794017915287     
 H   9.9271339902082509        5.8664753998771397       -12.355693129525621     
 H   10.740861210181112        7.4202582974594939       -12.534761352494336     
 H   9.5277236912089052        9.6120922927349604       -11.894602008090224     
 H   7.9858192910761678        9.5375542629869816       -11.030713397860271     
 H   8.0703158044862846        9.1274766732791299       -12.768244501749191     
 C   7.0065717538193635        6.2772365222497717       -14.709392229890794     
 C   5.0835532437630189        1.6545982651961362       -11.924415690348065     
 H   5.9294254969060862        2.8798262043768306       -13.206328254988854     
 C   9.0801942943283365        1.8861314430796232       -12.831169619119969     
 C   10.467456314169581        3.4153411061771553       -11.623743144310506     
 C   3.8020355236116887        5.0954218112805361       -11.126412304441345     
 C   5.1042615284018629        6.3839033772909213       -9.6555987324414776     
 C   6.3982867984470824        7.5565703500432697       -14.889163626805530     
 C   8.1281155872301127        5.9213146398245451       -15.517843388623028     
 C   4.4243868365572618       0.95106903995736480       -12.986787365290285     
 C   4.8464928743877520        1.2499074503940797       -10.576532808642046     
 H   8.8916846590258611        2.0668848555174582       -13.896950632878378     
 H   8.2288149043415970        1.3428970082082217       -12.406902480808618     
 C   10.433681845745149        1.2333884548922753       -12.550316790005674     
 C   10.980175979854673        2.0176410957154283       -11.346801168436279     
 H   10.352074422130388        4.0691645340849512       -10.753532735741590     
 H   11.066176750634691        3.9206752091190715       -12.397214027879510     
 H   3.3888068431480005        5.8198308665437928       -11.850597789495437     
 H   3.8622634770555160        4.0999998140201370       -11.590131114225310     
 C   3.0540260912002624        5.1291272972890001       -9.7731703074404184     
 C   4.0807897545577925        5.6973814560108220       -8.7600392625916541     
 H   6.1171927102425956        6.4590253058569749       -9.2492036196016070     
 H   4.7616382537142856        7.3764297724136512       -9.9912048474023152     
 C   6.9760339622600176        8.4614850998456337       -15.782794738466853     
 C   5.1283716034510167        7.8936223884166052       -14.122483534533343     
 C   8.6660811047147455        6.8627659273749728       -16.400181154930632     
 C   8.6665403940030910        4.5031440663971054       -15.424869662305053     
 C   3.6417646440646378      -0.16575337171556045       -12.683953463823922     
 C   4.5970830720591609        1.4451038395018547       -14.416703907218043     
 C   4.0289475616203996       0.14109806224378590       -10.331413172112095     
 C   5.5044216817675222        2.0115631669477256       -9.4370533410296904     
 H   11.111945676386359        1.3515416329247130       -13.403480231610141     
 H   10.332458964880271       0.16211669171558205       -12.339009870940888     
 H   10.567654101495794        1.6275870516452378       -10.406273524323083     
 H   12.075019590657718        1.9720607515308408       -11.288130316078963     
 H   2.7196922301744948        4.1226288052782660       -9.4807719243914779     
 H   2.1701073383474534        5.7781648478409924       -9.8276091216320047     
 H   3.6182216020937021        6.3921805387868895       -8.0452901739120399     
 H   4.5587771406319542        4.8865166487924103       -8.1916687004824649     
 H   6.5331527981814155        9.4461966207441126       -15.889421843478818     
 C   8.1083984759210068        8.1378250011614028       -16.531126986867793     
 C   4.8383733793792798        9.3970050792393991       -14.010906578888969     
 H   5.2578985664538296        7.5197168016021596       -13.091172768104890     
 C   3.9175191911517575        7.1596071301238302       -14.753318128729747     
 H   9.5403293171526720        6.6079673470772384       -16.996852488062835     
 C   10.114543910256765        4.3389108752674099       -15.892023758796244     
 H   8.6356583344790483        4.2164668726062642       -14.364546162433490     
 C   7.7327647015693959        3.5415965040292177       -16.191655927972498     
 H   3.1695718507503559      -0.71777037180282288       -13.493402531965572     
 C   3.4343864689502395      -0.58298673756212249       -11.367130715831379     
 C   3.8266581071534174        2.7659087263819577       -14.652511021137988     
 H   5.6724804703616885        1.6505268038600258       -14.567419742639236     
 C   4.2058851377845476       0.42547892215744604       -15.491317465146921     
 H   3.8363650117397006      -0.15866296869623608       -9.3041018410375287     
 C   4.7029547337327502        1.9840547858676234       -8.1274262158914095     
 H   5.5666807949171808        3.0673220795251339       -9.7542148010542888     
 C   6.9398331912640110        1.5029704528242698       -9.1896732235620497     
 H   8.5552835145023103        8.8605199661042420       -17.208702352400316     
 H   5.7073138125894554        9.9485770424709141       -13.628147896498209     
 H   3.9964283715241455        9.5803951144347543       -13.329500445044923     
 H   4.5666376270017528        9.8304989229929998       -14.982975001926770     
 H   3.7504030375077546        7.5337741477611031       -15.773867631644354     
 H   2.9945570981076020        7.3198103805141050       -14.176414718522601     
 H   4.0844851055997200        6.0762703852706572       -14.837304502230163     
 H   10.455672047929802        3.3058277971139916       -15.731420411765447     
 H   10.800121090027259        5.0119629723876615       -15.358020661486600     
 H   10.217728211946408        4.5443283377422548       -16.965588891760309     
 H   7.7423756390839324        3.7811240185045447       -17.264077747747919     
 H   6.7001766865286232        3.6336117988599264       -15.828693854226893     
 H   8.0452437940005161        2.4919906260322140       -16.082023804176696     
 H   2.7791994924221202       -1.4249852026256788       -11.150110455071973     
 H   2.7445114382697655        2.5772975617423031       -14.671398522724946     
 H   4.1070713404741959        3.2160918512617305       -15.614740691497490     
 H   4.0203485611113940        3.5126930105149619       -13.872277231241206     
 H   3.1337177844681907       0.19664084757648626       -15.459963113483427     
 H   4.7650032748030560      -0.51206155904191686       -15.379617828604635     
 H   4.4209609941002928       0.83187515645772692       -16.488425086122668     
 H   3.6686464178043643        2.3266932746786937       -8.2724466388571329     
 H   5.1733948513506087        2.6261598136757103       -7.3699874834080488     
 H   4.6580182576260114       0.97397888308709701       -7.6998278037456229     
 H   6.9226992505161036       0.44006931179240422       -8.9087236183068157     
 H   7.4267264560883044        2.0566998011597208       -8.3750244870513253     
 H   7.5640943720195901        1.5932426650654521       -10.090242889375395     
 C  -3.8664318736772780       -3.2288229011181730        1.5513562704460067     
 C  -4.4516683148208092       -3.3979033006087174       0.25276980989057707     
 C  -4.2002271791648047       -2.0531395727391066        2.2949885467587006     
 N  -3.0056293177993156       -4.1659247619150630        2.1121483806136441     
 C  -5.3696085145919001       -2.4534595216695050      -0.21798491034816109     
 C  -4.1383497909452096       -4.5747963905746074      -0.66633262018849859     
 C  -5.1313542841930300       -1.1447135010137821        1.7807483403532063     
 C  -3.6125110193598924       -1.8319641256593757        3.6783696189746404     
 Dy  -1.9401232672969535       -4.9114695981706200        3.9671346183128646     
 H  -2.8645464835890593       -4.9165161001518065        1.4313982575439836     
 H  -5.8199214592045427       -2.6030710326612585       -1.1989622434549387     
 C  -5.7365361237558572       -1.3390523175764912       0.53809529851190230     
 C  -2.6544185066514094       -4.6480576438510850       -1.0772510396115889     
 C  -4.6819993753592257       -5.9269465488849740      -0.15538611683983339     
 H  -4.6923079037300726       -4.3662097688929977       -1.5956035840676377     
 H  -5.3943155773550231      -0.26747294720856546        2.3691731675521588     
 C  -4.5188036839675636       -2.4645975319630593        4.7540541281437534     
 H  -2.6274233399950417       -2.3383262928577042        3.7048206277770390     
 C  -3.3348364422965053      -0.35871363379212734        4.0212223341676578     
 N  -1.3171147995978125       -4.0625862339051331        5.9581852237105535     
 H -0.35447252657557038       -3.8128240463579504        5.7035560156557796     
 N -0.69561344700645211       -6.6978968101368190        4.3769314043032566     
 O  -3.8924750957167964       -6.1946460188147201        4.3551581549673219     
 O   3.8271426242483093E-002  -3.8954015098027774        3.0549547869710967     
 H  -6.4828224863994457      -0.64256223239560994       0.16217981859431790     
 H  -2.3408951564840725       -3.7075182478086068       -1.5508333309397464     
 H  -1.9706692683884584       -4.8229383185998547      -0.23547864028366680     
 H  -2.4915410406778618       -5.4590360083557590       -1.7989323093514940     
 H  -4.4829666878842112       -6.7253372548870374      -0.88532092550386077     
 H  -4.2433310687757340       -6.2392824147150687       0.80081615982426435     
 H  -5.7694279280170289       -5.8741413485056997       -1.2282305986732940E-002
 H  -4.0903286595200967       -2.3644480137762938        5.7594079803361575     
 H  -4.6997803379105880       -3.5299053423314422        4.5590411411592484     
 H  -5.5008164062463427       -1.9703424694497196        4.7454129619927130     
 H  -4.2656859942748602       0.21706594025909312        4.1065555976914290     
 H  -2.7189522934253354       0.12636012222331547        3.2535044861839379     
 H  -2.8203246714171577      -0.28613186905775373        4.9897283717775718     
 C  -1.7696235102871398       -3.1568907535459818        6.9107324875225276     
 C  0.14536799016789881       -7.7619596333280905        4.1073919881148173     
 H -0.70136590482549699       -6.5400854534575785        5.3920740206431601     
 C  -3.8649131393377205       -7.5174560590610966        5.0184626258491916     
 C  -5.2416485613559329       -5.9809895580549206        3.8060382243477746     
 C   1.4241762961142659       -4.3024710460733786        3.3306234673625252     
 C  0.11280857139553668       -2.9781840743127912        1.9041041477189409     
 C  -1.1603211181809852       -1.8767279153674601        7.0786614108710202     
 C  -2.8932273563386497       -3.5029848572512061        7.7208497226298123     
 C  0.80203819893542205       -8.4689544760468340        5.1687419637300769     
 C  0.38355865822875984       -8.1614283456620278        2.7584529703849632     
 H  -3.6830931999761209       -7.3441102696717282        6.0867266102746918     
 H  -3.0114127638786568       -8.0583564715796765        4.5951834372553018     
 C  -5.2166618467735102       -8.1668384670645064        4.7237089105857750     
 C  -5.7510876042453436       -7.3778631757262820        3.5180408476626810     
 H  -5.1174905067359848       -5.3233431685844232        2.9398470821545923     
 H  -5.8474908566728416       -5.4791420139547249        4.5759402346084643     
 H   1.8441162991335260       -3.5922853628094873        4.0663332171366351     
 H   1.3669848931961830       -5.3080599338171339        3.7748936919380411     
 C   2.1605675075687825       -4.2395471962552325        1.9699321994931620     
 C   1.1260855750642085       -3.6445900217567693       0.98129195446026007     
 H -0.90328654393135388       -2.8916985954741872        1.5094676410990007     
 H  0.46244010969169091       -1.9955769218710022        2.2620929363412734     
 C  -1.7364804333360486      -0.96333832767281324        7.9648889010642989     
 C  0.10783284406904092       -1.5464189951446405        6.3063504349349584     
 C  -3.4291248258798892       -2.5537917506184735        8.5962896614818902     
 C  -3.4363441131443961       -4.9198924585010726        7.6359262979153204     
 C   1.5878098583100237       -9.5826073860652876        4.8626805386939189     
 C  0.62449520735572850       -7.9808320685364604        6.6002363351618616     
 C   1.2019255762366012       -9.2689654282421525        2.5101360210085972     
 C -0.27423480812101297       -7.3945890208086942        1.6224041393831747     
 H  -5.9021471428927699       -8.0498895927483893        5.5709279156735505     
 H  -5.1155946879655216       -9.2375284821366908        4.5100608637258581     
 H  -5.3289764702241822       -7.7634571124001317        2.5799622837747980     
 H  -6.8452858514680157       -7.4242176303265603        3.4481844954956866     
 H   2.4880828951178309       -5.2407482598363968        1.6500355862484462     
 H   3.0482907226547327       -3.5943499682142162        2.0300889223760250     
 H   1.5834339493626317       -2.9332415247023529       0.27840364383337424     
 H  0.63984647720098986       -4.4408678227745053       0.39882656680648826     
 H  -1.2929758144282730        2.1953747783537730E-002   8.0616249559471207     
 C  -2.8685879990581804       -1.2789848472217813        8.7170887429110859     
 C  0.39345211123668333       -4.3607065089523618E-002   6.1753031775495488     
 H  -2.2008446851294487E-002  -1.9347612909363754        5.2804381138105585     
 C   1.3213462197415862       -2.2688148764515943        6.9451442186267949     
 H  -4.3036530886661595       -2.8018091123598379        9.1955973833681366     
 C  -4.8854432598957578       -5.0758354674699913        8.1026392728005323     
 H  -3.4050121096332808       -5.2119030089933798        6.5772613772287052     
 C  -2.5063061871172696       -5.8805706132343838        8.4081721074495359     
 H   2.0601615708478493       -10.136725614878475        5.6706867230392630     
 C   1.7978099194919748       -9.9942232404419045        3.5444490583279409     
 C   1.3987834382176201       -6.6638465567971581        6.8452618242483325     
 H -0.45073648081584516       -7.7716325995919426        6.7464834481373082     
 C   1.0058069558610725       -9.0062500702303616        7.6731111854027780     
 H   1.3935459483272479       -9.5671376283323895        1.4820411558372439     
 C  0.53063662560644065       -7.4102616893867630       0.31392743264568812     
 H -0.33991106084950096       -6.3407379171228699        1.9467745871233937     
 C  -1.7083078631824185       -7.9063023894187463        1.3700608392796698     
 H  -3.3134765473280297      -0.55026694803411069        9.3895807513987819     
 H -0.47719982093452784       0.50080279335992473        5.7862495965939820     
 H   1.2346927571099475       0.13330718453567997        5.4912089211198101     
 H  0.66434058665768347       0.40350640770854312        7.1416475233666645     
 H   1.4865701639547908       -1.8832818253805628        7.9617815235687130     
 H   2.2438514655037110       -2.1109935461508078        6.3669212209464341     
 H   1.1592023511415885       -3.3519244686593210        7.0405611876860874     
 H  -5.2312156717234641       -6.1080940494607878        7.9465919763245028     
 H  -5.5674125980915505       -4.4021333938919920        7.5647739428669345     
 H  -4.9889565499705846       -4.8647020171746034        9.1751254515381682     
 H  -2.5164687943540605       -5.6363275623786082        9.4795548641881329     
 H  -1.4732627141445589       -5.7929935341526635        8.0452204993177627     
 H  -2.8214077435848290       -6.9297763813653308        8.3024767948864806     
 H   2.4553262273197221       -10.833884030385992        3.3254016678064011     
 H   2.4798044956347547       -6.8572759062220667        6.8747957934733250     
 H   1.1109023262115088       -6.2132773498866847        7.8050918998326333     
 H   1.2161087662436716       -5.9156780765376586        6.0637694672115492     
 H   2.0772630832485071       -9.2387817542032362        7.6469457290585039     
 H  0.44394353300442646       -9.9413846179330339        7.5549688516008056     
 H  0.78636248642587170       -8.6026059945612481        8.6704232004029169     
 H   1.5642740853289876       -7.0664952652784097       0.46456777781391445     
 H   6.1182925758188456E-002  -6.7623602906611877      -0.43913757040914697     
 H  0.57901867105816518       -8.4170673827499396      -0.12218159143696701     
 H  -1.6871316906785747       -8.9666780708095271        1.0791681283533876     
 H  -2.1976299865454014       -7.3469951246367478       0.56065085216209720     
 H  -2.3328011111901086       -7.8271477001702365        2.2719875188285306     
         240

 C   9.0971559912344784        6.1590023581225077       -9.3466982107965837     
 C   9.6773643578183250        5.9821664440450188       -8.0468849723673799     
 C   9.4362842307555077        7.3376847013355677       -10.083496047927381     
 N   8.2359758182444658        5.2261484047429780       -9.9132925750767544     
 C   10.596493462497193        6.9215729336903147       -7.5687049075217541     
 C   9.3578023963654697        4.8013326760511363       -7.1350133624341012     
 C   10.369089392774468        8.2400796422214828       -9.5621821951021637     
 C   8.8518216679903023        7.5698101168244492       -11.466336015387069     
 Dy   7.1637034442325440        4.5074809498767046       -11.771572501542067     
 H   8.0981487079492478        4.4679722221345557       -9.2397529890630210     
 H   11.042585202832258        6.7663298122435052       -6.5867124302020441     
 C   10.969985929630692        8.0378438248106523       -8.3188250773781949     
 C   7.8712533289946229        4.7256389690457556       -6.7332670389256783     
 C   9.9065685371277414        3.4520536135851740       -7.6486049166097860     
 H   9.9056096385512795        5.0060457564346983       -6.2012507879510812     
 H   10.636862939236137        9.1191628263599611       -10.145638187025279     
 C   9.7520157966104524        6.9330350913081800       -12.544798386810639     
 H   7.8614689539060016        7.0737593047133460       -11.495207817236901     
 C   8.5899916251345267        9.0472225016135273       -11.804738057540856     
 N   6.5508855857646626        5.3841864117662919       -13.746810219044526     
 H   5.5970063546245763        5.6507948043925262       -13.480241013798741     
 N   5.9210235373850706        2.7193329530106767       -12.193285462231154     
 O   9.1105592402030613        3.2040518948155259       -12.156163654171721     
 O   5.1815526359022641        5.4952263922694549       -10.832743314253175     
 H   11.717982827845807        8.7296585421906059       -7.9378485602670672     
 H   7.7043866775744201        3.9104018945042589       -6.0175639189592935     
 H   7.1920264500378925        4.5561904043691719       -7.5794846729963155     
 H   7.5554880430380553        5.6632573055778295       -6.2555210031027384     
 H   10.995403632020389        3.5060134264378982       -7.7806399842158562     
 H   9.4775348425074259        3.1448243064731636       -8.6109020602800914     
 H   9.7005903902979487        2.6495497884804999       -6.9251610534184085     
 H   9.3249272429452432        7.0424740738140583       -13.549747176263759     
 H   9.9228902706074251        5.8651239935894255       -12.354973427943058     
 H   10.738871129293001        7.4177248734535448       -12.533779606214901     
 H   9.5275385816580140        9.6115026930714649       -11.895098137911203     
 H   7.9847743612985509        9.5387825615582837       -11.032709583454244     
 H   8.0705989459276566        9.1279506647712179       -12.770002434554272     
 C   7.0053429637474274        6.2777161339747938       -14.709141617301714     
 C   5.0811482149167171        1.6537750230265225       -11.926352381073258     
 H   5.9255229273854777        2.8805079360691477       -13.207898821739969     
 C   9.0785058771655027        1.8866516679416607       -12.829248940927972     
 C   10.464471405462623        3.4154258471894394       -11.619495350799456     
 C   3.7971624755505200        5.0916499073924824       -11.124204067137210     
 C   5.1013264863716765        6.3920710940818291       -9.6675330013273300     
 C   6.4003713322223739        7.5586212016889425       -14.888022498274976     
 C   8.1250065191371021        5.9189237650920905       -15.518702522350726     
 C   4.4220678797315358       0.95022427736162829       -12.988750085681257     
 C   4.8445380845789767        1.2486468927946719       -10.578564935077843     
 H   8.8887536888432752        2.0675252735857126       -13.894764806080540     
 H   8.2281026816274370        1.3423625130573995       -12.404391808587755     
 C   10.432784871810634        1.2353002837530478       -12.549813093345106     
 C   10.977750949809206        2.0175606335838854       -11.344435556222653     
 H   10.347957097287349        4.0678387065464561       -10.748400014807432     
 H   11.063683925351221        3.9223003596471644       -12.391489389541558     
 H   3.3828084570832004        5.8083886728994134       -11.854136249295893     
 H   3.8572414303599643        4.0928281735681233       -11.578416051812779     
 C   3.0507833403902365        5.1382533869800993       -9.7716116846963761     
 C   4.0794192255820132        5.7135622535197399       -8.7653605153424881     
 H   6.1148155610183359        6.4700640174812776       -9.2633764014314455     
 H   4.7581811156428575        7.3811937422122869       -10.010759502462083     
 C   6.9795295467040157        8.4620442177110711       -15.782199618740169     
 C   5.1324974976859146        7.8985485048649453       -14.119469212800007     
 C   8.6643611749532710        6.8588702909774755       -16.401720213077571     
 C   8.6598589081227821        4.4995218538173951       -15.425785070784547     
 C   3.6400361575681743      -0.16700678784400441       -12.686023266441531     
 C   4.5945866852632449        1.4446588512416692       -14.418516949426238     
 C   4.0276461877983589       0.13933549135940732       -10.333515099840886     
 C   5.5022175722007702        2.0101292597129530       -9.4388514761067217     
 H   11.110991024817723        1.3565822563422416       -13.402469800609127     
 H   10.333255629502244       0.16346104900402386       -12.341097091036799     
 H   10.564626904616214        1.6255975737007140       -10.405019847770774     
 H   12.072561836591946        1.9723110323277566       -11.284849111821066     
 H   2.7153432091970453        4.1357765554004384       -9.4700774874623299     
 H   2.1676169178427078        5.7875207033668925       -9.8308859695288042     
 H   3.6184281835343319        6.4136165158382008       -8.0554857643708360     
 H   4.5584537147787589        4.9073747605231697       -8.1919952096342197     
 H   6.5395082180632738        9.4480266919397007       -15.887980615340936     
 C   8.1099796658489058        8.1353507650752626       -16.531982454891011     
 C   4.8449016609613524        9.4023840943754600       -14.008752107820072     
 H   5.2633044051684470        7.5253114579519442       -13.088075711404402     
 C   3.9194085951665816        7.1658740225414475       -14.747313198116773     
 H   9.5371001103574056        6.6017714121695148       -16.999465631316554     
 C   10.107279105331090        4.3317823128306694       -15.893171138716619     
 H   8.6285393775711441        4.2131958380056380       -14.365361461240141     
 C   7.7235052246424560        3.5401905737462958       -16.192015834625249     
 H   3.1680409556353202      -0.71911006378254061       -13.495524339039013     
 C   3.4332429486952156      -0.58478954663591021       -11.369255083028241     
 C   3.8233427953280756        2.7650561373737617       -14.654123499974189     
 H   5.6698636670755196        1.6508246964940234       -14.568916773255314     
 C   4.2043550557460927       0.42497076018170143       -15.493393980022228     
 H   3.8354728980357304      -0.16068875968661248       -9.3062056730337748     
 C   4.6981105879894747        1.9865135895808612       -8.1308857273122683     
 H   5.5675366487154632        3.0653082087426204       -9.7570446450688593     
 C   6.9358780891276099        1.4985037317918426       -9.1883823733858438     
 H   8.5580326890920784        8.8569615283538177       -17.209902539200282     
 H   5.7149107040805092        9.9529747958938231       -13.627104616648388     
 H   4.0038365132417306        9.5875336068912791       -13.326784750320432     
 H   4.5729534100115776        9.8355125166936990       -14.980916102774094     
 H   3.7502571689069790        7.5402888753249933       -15.767382394919919     
 H   2.9981225014868418        7.3270561341626950       -14.168193811910340     
 H   4.0849268300097483        6.0823842650435918       -14.831810616457146     
 H   10.446088357426822        3.2979851013925923       -15.732639850988903     
 H   10.794405035574535        5.0032918134388957       -15.359328370637941     
 H   10.210709715751767        4.5369511282480293       -16.966754470994278     
 H   7.7340841163655387        3.7787000736540901       -17.264638367893127     
 H   6.6912184597257607        3.6356440554239335       -15.829423288214203     
 H   8.0327171952304646        2.4898484709489925       -16.081294071879029     
 H   2.7788106283299081       -1.4273831764931109       -11.152318158814776     
 H   2.7413702800527888        2.5756417939580727       -14.674045376082452     
 H   4.1041160872667763        3.2160491527455575       -15.615866735497741     
 H   4.0158351641302543        3.5114571705734656       -13.873220898877085     
 H   3.1322579101613717       0.19577775954883764       -15.462593231655084     
 H   4.7637641353927505      -0.51238769184772526       -15.381425626024171     
 H   4.4198248046902631       0.83150146684195425       -16.490362553220400     
 H   3.6648058667939281        2.3305474177808243       -8.2789283330514198     
 H   5.1680302822755477        2.6294274065781393       -7.3738343207772434     
 H   4.6504850273134100       0.97748429712838725       -7.7013514263210601     
 H   6.9159905488944933       0.43573108452316378       -8.9073240205561337     
 H   7.4223562100794735        2.0514173897837487       -8.3729556572761918     
 H   7.5620248479176313        1.5872656032989070       -10.087724971917854     
 C  -3.8615836448595502       -3.2305131366263558        1.5512009850714061     
 C  -4.4456550804987280       -3.3998883882578457       0.25212542094151935     
 C  -4.1960142232983237       -2.0546709606251956        2.2943510511428307     
 N  -3.0012585542293837       -4.1675791527935573        2.1127080196722794     
 C  -5.3627735828327099       -2.4553144959425546      -0.21991035290334496     
 C  -4.1316494773906891       -4.5772463302871467      -0.66614623485964874     
 C  -5.1261490522037265       -1.1460178094924038        1.7787313564678855     
 C  -3.6100489956839033       -1.8334636791934382        3.6784486993471766     
 Dy  -1.9371615062872580       -4.9135326932935586        3.9682290175815780     
 H  -2.8592844900201535       -4.9178944778866249        1.4318609841895853     
 H  -5.8124087290340878       -2.6051250576851328       -1.2011870054894449     
 C  -5.7298457107502712       -1.3404492498588421       0.53540841435071207     
 C  -2.6475104687662685       -4.6502209086459763       -1.0765161040004299     
 C  -4.6750292605433028       -5.9293336623364761      -0.15470345908585004     
 H  -4.6853504799770658       -4.3694010359036977       -1.5957218896208738     
 H  -5.3897361597495204      -0.26862666100770893        2.3666604437569432     
 C  -4.5170542817508075       -2.4669313904167534        4.7530511397193784     
 H  -2.6247772828455376       -2.3393121137519337        3.7060521563393349     
 C  -3.3337230817468546      -0.36013490886291460        4.0219670721908916     
 N  -1.3150807381080312       -4.0588769546446199        5.9566677690094982     
 H -0.35465356785801339       -3.8049043716621553        5.6991783037402017     
 N -0.69307316127580687       -6.6995026787431371        4.3802529047629317     
 O  -3.8901357195851167       -6.1964728302632475        4.3541414892905896     
 O   4.1982056648234768E-002  -3.8983553207124997        3.0575511635239869     
 H  -6.4754084284095015      -0.64377128283604890       0.15846112300488613     
 H  -2.3344831492656652       -3.7102952535477458       -1.5516063351757718     
 H  -1.9639498698496125       -4.8230976337998692      -0.23421440945530014     
 H  -2.4838852854500755       -5.4623087906401828       -1.7967309133763445     
 H  -4.4759645555857901       -6.7278517952283332      -0.88449028510347460     
 H  -4.2362137359081604       -6.2414405221935612       0.80149496812183796     
 H  -5.7624716727953258       -5.8767510884951299       -1.1499884158059647E-002
 H  -4.0896313925880872       -2.3667724502586647        5.7588555235525423     
 H  -4.6970642488095296       -3.5323019884382978        4.5575804711433232     
 H  -5.4993830371917083       -1.9733396190947476        4.7435646845834416     
 H  -4.2649982584173740       0.21507590004318380        4.1064312773922866     
 H  -2.7172978185528018       0.12554502853098393        3.2550923099355442     
 H  -2.8203655889754420      -0.28753074458197836        4.9910589303298138     
 C  -1.7686717117284259       -3.1553039532213836        6.9104671794002748     
 C  0.14776365522110893       -7.7635953323352807        4.1105905521633357     
 H -0.69789201057294736       -6.5408024865118213        5.3952153724188445     
 C  -3.8628869041039486       -7.5188257462349872        5.0183437764142722     
 C  -5.2391540296603392       -5.9829882544594293        3.8044313924729973     
 C   1.4282220777528394       -4.3069304236860404        3.3287353017562729     
 C  0.11469890920598302       -2.9720637902715121        1.9153003116670468     
 C  -1.1622580120328865       -1.8738801443107143        7.0788753117739187     
 C  -2.8903019469347848       -3.5048301368560857        7.7216293942968308     
 C  0.80470425391187983       -8.4705741686921510        5.1717632243870693     
 C  0.38558490284588381       -8.1630821304158250        2.7616363536964670     
 H  -3.6796052941285087       -7.3448606924645548        6.0862186530572222     
 H  -3.0103919196507909       -8.0608203400617100        4.5944939457897718     
 C  -5.2154449410261599       -8.1671520169580560        4.7256776827371976     
 C  -5.7493639105708088       -7.3800032484236544        3.5186741586764128     
 H  -5.1146315856723863       -5.3266883073359814        2.9372799684891331     
 H  -5.8447960428355570       -5.4796478856092525        4.5734635074976175     
 H   1.8477371961301734       -3.6049898565185385        4.0711188989029710     
 H   1.3717372850965646       -5.3159886470454207        3.7624225068242372     
 C   2.1644951528119045       -4.2293480226297095        1.9702665900238459     
 C   1.1284610110077875       -3.6287455265210924       0.98739894957423402     
 H -0.90163648487821846       -2.8841103948367688        1.5216102392291004     
 H  0.46287031780252186       -1.9925752122639020        2.2813135519571461     
 C  -1.7395351807624437      -0.96270499878553195        7.9665731946578688     
 C  0.10417238573213677       -1.5403335357701764        6.3053210525714629     
 C  -3.4272859572519003       -2.5578383626866259        8.5986672438637015     
 C  -3.4299806193999562       -4.9228861387609655        7.6358944894037881     
 C   1.5896633238090214       -9.5847190819287587        4.8655561023245264     
 C  0.62788160741015564       -7.9819133376928137        6.6031244460856753     
 C   1.2032775231129413       -9.2710702701779368        2.5131207715677375     
 C -0.27167436081891166       -7.3959687922078245        1.6254836140448572     
 H  -5.9003656797334934       -8.0475638031435501        5.5729067701961954     
 H  -5.1158351816589702       -9.2383373228530221        4.5142291550032727     
 H  -5.3274508911517637       -7.7674632847701179        2.5813191670873179     
 H  -6.8435775833812142       -7.4259362798939046        3.4488248468461178     
 H   2.4952546103160476       -5.2254531633027570        1.6414013050836016     
 H   3.0502628024092591       -3.5828026788827949        2.0368560178884225     
 H   1.5840611155163684       -2.9115893125321177       0.29027251115003683     
 H  0.64305608319089080       -4.4207148021270548       0.39921460660583941     
 H  -1.2984863666254458        2.3600195445183957E-002   8.0635621054624096     
 C  -2.8698199077623623       -1.2818017518396032        8.7199151553299785     
 C  0.38808654827301503       -3.7060578870571258E-002   6.1768915720145934     
 H  -2.6882152826165018E-002  -1.9266798826727378        5.2788268165195031     
 C   1.3194969092974276       -2.2626363497364346        6.9405510516441158     
 H  -4.3002655485395440       -2.8085820282138543        9.1989172504113235     
 C  -4.8783356976161825       -5.0826837992729921        8.1032652126004798     
 H  -3.3987318844799526       -5.2138559460840419        6.5769098135858348     
 C  -2.4971253818955428       -5.8819212011009450        8.4066075602145816     
 H   2.0619307237230640       -10.139061584430626        5.6734487287153366     
 C   1.7988326135027772       -9.9967259782077136        3.5472923300151469     
 C   1.4021018906858580       -6.6646711703174422        6.8471952854435001     
 H -0.44730469018426067       -7.7728362715727481        6.7497834283835774     
 C   1.0098904309049652       -9.0068950458773251        7.6761078357325001     
 H   1.3946264133045232       -9.5691713208991498        1.4849544605935197     
 C  0.53665157683579656       -7.4065244530980863       0.31933581623111928     
 H -0.34103026706455086       -6.3429838698005829        1.9514036961810544     
 C  -1.7035582000741765       -7.9109577276368714        1.3687845984317029     
 H  -3.3157279796452266      -0.55466420848069964        9.3933838603789024     
 H -0.48334711273107511       0.50719245925393219        5.7894559060345836     
 H   1.2285985712089529       0.14200910346211199        5.4925283850678284     
 H  0.65930968928191502       0.40840506543768879        7.1438587766099984     
 H   1.4867491748193118       -1.8780675630825066        7.9571653231518411     
 H   2.2405210493933398       -2.1036057946457269        6.3604534558817907     
 H   1.1582003963074299       -3.3459180099033889        7.0352108844574781     
 H  -5.2217936088411170       -6.1155813402747095        7.9467390621620524     
 H  -5.5621058913123962       -4.4102194468527927        7.5662596964902411     
 H  -4.9817052782335258       -4.8725226538971427        9.1759457547443510     
 H  -2.5078291812986540       -5.6393509587807475        9.4783380319793196     
 H  -1.4644905720301031       -5.7907429818073970        8.0437487927359861     
 H  -2.8090916248763458       -6.9317849731787975        8.2993313784078317     
 H   2.4554683601377496       -10.837020398057392        3.3281472291757610     
 H   2.4831417176412791       -6.8579908679798596        6.8766367253659926     
 H   1.1144728388003580       -6.2135910656080160        7.8068606540893697     
 H   1.2191908063093044       -5.9169746666638927        6.0652865559003946     
 H   2.0814338183736565       -9.2389171176729121        7.6496392824126538     
 H  0.44839579204398383       -9.9423137805097301        7.5583019933407254     
 H  0.79056530378328449       -8.6031511803251224        8.6734039920626245     
 H   1.5688097874060889       -7.0606973936505684       0.47394367648252300     
 H   6.7720297692369605E-002  -6.7578604727250688      -0.43337984154823228     
 H  0.58881865243234877       -8.4119613781749454      -0.11902084791327031     
 H  -1.6791138886007173       -8.9709718022985747        1.0771455056080488     
 H  -2.1921275293908611       -7.3520827087430733       0.55863989070588749     
 H  -2.3304923017810979       -7.8340926775532127        2.2690810405756774     
         240

 C   9.0918192470973143        6.1598611871644513       -9.3463893600414067     
 C   9.6712915517385110        5.9828097948733499       -8.0462556457376699     
 C   9.4324107948271170        7.3380010232871706       -10.083406965268782     
 N   8.2298795677284140        5.2277372238937581       -9.9129766837460043     
 C   10.590523351575284        6.9218532896802794       -7.5675578173860032     
 C   9.3508493937581942        4.8020112748676764       -7.1346418433969792     
 C   10.365213621077304        8.2400851889857627       -9.5615095225352569     
 C   8.8492118255247139        7.5700561331772880       -11.466785869932950     
 Dy   7.1601901900178166        4.5069693146904042       -11.772008558115171     
 H   8.0896374778771101        4.4709484692307155       -9.2384991256337958     
 H   11.036198991328673        6.7664696702386715       -6.5853717533018168     
 C   10.964829625205059        8.0379226588539137       -8.3175544415028391     
 C   7.8643860257952198        4.7274225706517825       -6.7323440461450472     
 C   9.8980753639802135        3.4523657691201550       -7.6488799344864766     
 H   9.8991627802011362        5.0058878822308426       -6.2010081014565168     
 H   10.634158053087678        9.1187837384199657       -10.145005584044691     
 C   9.7493892583648467        6.9318633658183826       -12.544416365231678     
 H   7.8584819517386686        7.0748703170785294       -11.496210814821689     
 C   8.5891986256418011        9.0475692532342453       -11.805952135647427     
 N   6.5482839564019226        5.3858714201478151       -13.746224596584023     
 H   5.5958762197774004        5.6554276113044679       -13.477923898376659     
 N   5.9180949275645069        2.7189443119094903       -12.195058972494358     
 O   9.1082405735916101        3.2044174581915783       -12.153870657763751     
 O   5.1768472415131237        5.4941993516839593       -10.836415677791711     
 H   11.712778604496274        8.7295208697472049       -7.9361015170707265     
 H   7.6972243806217060        3.9119285248704521       -6.0170142813971497     
 H   7.1846872233336825        4.5589372603281531       -7.5783884314189471     
 H   7.5494895499449379        5.6650315659580706       -6.2540057821135457     
 H   10.986868505784791        3.5052991397892428       -7.7816519033140938     
 H   9.4680703946177118        3.1457850090317008       -8.6109174777489699     
 H   9.6918561487203991        2.6498908083715556       -6.9254654435163632     
 H   9.3231569578957707        7.0415855217458292       -13.549700334612231     
 H   9.9186465510066011        5.8637725873017112       -12.354253726360497     
 H   10.736881048404889        7.4151914494475948       -12.532797859935469     
 H   9.5273534721071229        9.6109130934079676       -11.895594267732180     
 H   7.9837294315209340        9.5400108601295841       -11.034705769048218     
 H   8.0708820873690286        9.1284246562633040       -12.771760367359352     
 C   7.0041141736754904        6.2781957456998168       -14.708891004712635     
 C   5.0787431860704153        1.6529517808569090       -11.928289071798451     
 H   5.9216203578648683        2.8811896677614643       -13.209469388491083     
 C   9.0768174600026690        1.8871718928036985       -12.827328262735975     
 C   10.461486496755665        3.4155105882017240       -11.615247557288406     
 C   3.7922894274893513        5.0878780035044286       -11.121995829833077     
 C   5.0983914443414902        6.4002388108727368       -9.6794672702131823     
 C   6.4024558659976663        7.5606720533346152       -14.886881369744424     
 C   8.1218974510440898        5.9165328903596359       -15.519561656078423     
 C   4.4197489229058098       0.94937951476589189       -12.990712806072228     
 C   4.8425832947702014        1.2473863351952639       -10.580597061513638     
 H   8.8858227186606893        2.0681656916539666       -13.892578979282701     
 H   8.2273904589132787        1.3418280179065774       -12.401881136366894     
 C   10.431887897876120        1.2372121126138202       -12.549309396684539     
 C   10.975325919763739        2.0174801714523425       -11.342069944009024     
 H   10.343839772444310        4.0665128790079610       -10.743267293873272     
 H   11.061191100067752        3.9239255101752573       -12.385764751203608     
 H   3.3768100710183999        5.7969464792550340       -11.857674709096349     
 H   3.8522193836644125        4.0856565331161097       -11.566700989400248     
 C   3.0475405895802101        5.1473794766711993       -9.7700530619523356     
 C   4.0780486966062339        5.7297430510286578       -8.7706817680933238     
 H   6.1124384117940762        6.4811027291055794       -9.2775491832612857     
 H   4.7547239775714285        7.3859577120109217       -10.030314157521852     
 C   6.9830251311480138        8.4626033355765085       -15.781604499013483     
 C   5.1366233919208133        7.9034746213132845       -14.116454891066674     
 C   8.6626412451917965        6.8549746545799781       -16.403259271224506     
 C   8.6531774222424716        4.4958996412376848       -15.426700479264042     
 C   3.6383076710717104      -0.16826020397244837       -12.688093069059139     
 C   4.5920902984673289        1.4442138629814838       -14.420329991634434     
 C   4.0263448139763192       0.13757292047502873       -10.335617027569675     
 C   5.5000134626340174        2.0086953524781803       -9.4406496111837530     
 H   11.110036373249088        1.3616228797597703       -13.401459369608112     
 H   10.334052294124216       0.16480540629246565       -12.343184311132710     
 H   10.561599707736635        1.6236080957561903       -10.403766171218466     
 H   12.070104082526173        1.9725613131246726       -11.281567907563170     
 H   2.7109941882195958        4.1489243055226117       -9.4593830505331820     
 H   2.1651264973379627        5.7968765588927935       -9.8341628174256037     
 H   3.6186347649749617        6.4350524928895112       -8.0656813548296320     
 H   4.5581302889255637        4.9282328722539281       -8.1923217187859727     
 H   6.5458636379451320        9.4498567631352905       -15.886539387203054     
 C   8.1115608557768049        8.1328765289891223       -16.532837922914233     
 C   4.8514299425434242        9.4077631095115191       -14.006597636751176     
 H   5.2687102438830635        7.5309061143017280       -13.084978654703914     
 C   3.9212979991814056        7.1721409149590647       -14.741308267503799     
 H   9.5338709035621374        6.5955754772617912       -17.002078774570268     
 C   10.100014300405412        4.3246537503939280       -15.894318518636995     
 H   8.6214204206632399        4.2099248034050119       -14.366176760046793     
 C   7.7142457477155162        3.5387846434633738       -16.192375741277999     
 H   3.1665100605202849      -0.72044975576225834       -13.497646146112457     
 C   3.4320994284401918      -0.58659235570969792       -11.371379450225104     
 C   3.8200274835027335        2.7642035483655660       -14.655735978810391     
 H   5.6672468637893507        1.6511225891280208       -14.570413803871389     
 C   4.2028249737076377       0.42446259820595683       -15.495470494897537     
 H   3.8345807843317599      -0.16271455067698887       -9.3083095050300226     
 C   4.6932664422462000        1.9889723932940988       -8.1343452387331272     
 H   5.5683925025137455        3.0632943379601070       -9.7598744890834315     
 C   6.9319229869912089        1.4940370107594156       -9.1870915232096397     
 H   8.5607818636818482        8.8534030906033934       -17.211102726000252     
 H   5.7225075955715639        9.9573725493167320       -13.626061336798568     
 H   4.0112446549593157        9.5946720993478039       -13.324069055595938     
 H   4.5792691930214025        9.8405261103944000       -14.978857203621416     
 H   3.7501113003062034        7.5468036028888825       -15.760897158195483     
 H   3.0016879048660816        7.3343018878112840       -14.159972905298080     
 H   4.0853685544197758        6.0884981448165263       -14.826316730684130     
 H   10.436504666923842        3.2901424056711930       -15.733859290212358     
 H   10.788688981121808        4.9946206544901290       -15.360636079789280     
 H   10.203691219557127        4.5295739187538038       -16.967920050228248     
 H   7.7257925936471459        3.7762761288036359       -17.265198988038335     
 H   6.6822602329228982        3.6376763119879412       -15.830152722201515     
 H   8.0201905964604130        2.4877063158657711       -16.080564339581358     
 H   2.7784217642376960       -1.4297811503605431       -11.154525862557579     
 H   2.7382291218358121        2.5739860261738428       -14.676692229439958     
 H   4.1011608340593568        3.2160064542293845       -15.616992779497991     
 H   4.0113217671491155        3.5102213306319694       -13.874164566512965     
 H   3.1307980358545522       0.19491467152118902       -15.465223349826742     
 H   4.7625249959824449      -0.51271382465353355       -15.383233423443707     
 H   4.4186886152802343       0.83112777722618159       -16.492300020318137     
 H   3.6609653157834914        2.3344015608829549       -8.2854100272457067     
 H   5.1626657132004867        2.6326949994805684       -7.3776811581464390     
 H   4.6429517970008085       0.98098971116967759       -7.7028750488964981     
 H   6.9092818472728830       0.43139285725392340       -8.9059244228054517     
 H   7.4179859640706436        2.0461349784077769       -8.3708868275010602     
 H   7.5599553238156716        1.5812885415323616       -10.085207054460316     
 C  -3.8567354160418228       -3.2322033721345385        1.5510456996968054     
 C  -4.4396418461766469       -3.4018734759069740       0.25148103199246169     
 C  -4.1918012674318437       -2.0562023485112850        2.2937135555269608     
 N  -2.9968877906594522       -4.1692335436720507        2.1132676587309152     
 C  -5.3559386510735205       -2.4571694702156042      -0.22183579545852886     
 C  -4.1249491638361677       -4.5796962699996859      -0.66595984953079890     
 C  -5.1209438202144240       -1.1473221179710256        1.7767143725825649     
 C  -3.6075869720079141       -1.8349632327275007        3.6785277797197122     
 Dy  -1.9341997452775626       -4.9155957884164962        3.9693234168502913     
 H  -2.8540224964512477       -4.9192728556214442        1.4323237108351869     
 H  -5.8048959988636337       -2.6071790827090071       -1.2034117675239511     
 C  -5.7231552977446851       -1.3418461821411929       0.53272153018952184     
 C  -2.6406024308811271       -4.6523841734408684       -1.0757811683892711     
 C  -4.6680591457273808       -5.9317207757879791      -0.15402080133186671     
 H  -4.6783930562240581       -4.3725923029143985       -1.5958401951741101     
 H  -5.3851567421440176      -0.26978037480685235        2.3641477199617271     
 C  -4.5153048795340505       -2.4692652488704474        4.7520481512950035     
 H  -2.6221312256960334       -2.3402979346461632        3.7072836849016313     
 C  -3.3326097211972039      -0.36155618393370187        4.0227118102141262     
 N  -1.3130466766182498       -4.0551676753841068        5.9551503143084430     
 H -0.35483460914045645       -3.7969846969663603        5.6948005918246238     
 N -0.69053287554516174       -6.7011085473494552        4.3835744052226060     
 O  -3.8877963434534375       -6.1982996417117757        4.3531248236138573     
 O   4.5692687053986436E-002  -3.9013091316222219        3.0601475400768776     
 H  -6.4679943704195573      -0.64498033327648796       0.15474242741545433     
 H  -2.3280711420472580       -3.7130722592868852       -1.5523793394117971     
 H  -1.9572304713107667       -4.8232569489998838      -0.23295017862693346     
 H  -2.4762295302222892       -5.4655815729246076       -1.7945295174011953     
 H  -4.4689624232873690       -6.7303663355696290      -0.88365964470308855     
 H  -4.2290964030405869       -6.2435986296720545       0.80217377641941146     
 H  -5.7555154175736227       -5.8793608284845602       -1.0717462329386352E-002
 H  -4.0889341256560767       -2.3690968867410351        5.7583030667689261     
 H  -4.6943481597084711       -3.5346986345451534        4.5561198011273989     
 H  -5.4979496681370739       -1.9763367687397757        4.7417164071741702     
 H  -4.2643105225598879       0.21308585982727449        4.1063069570931434     
 H  -2.7156433436802683       0.12472993483865238        3.2566801336871505     
 H  -2.8204065065337263      -0.28892962010620299        4.9923894888820568     
 C  -1.7677199131697119       -3.1537171528967853        6.9102018712780220     
 C  0.15015932027431905       -7.7652310313424717        4.1137891162118541     
 H -0.69441811632039763       -6.5415195195660631        5.3983567241945281     
 C  -3.8608606688701768       -7.5201954334088770        5.0182249269793529     
 C  -5.2366594979647463       -5.9849869508639371        3.8028245605982196     
 C   1.4322678593914127       -4.3113898012987031        3.3268471361500200     
 C  0.11658924701642936       -2.9659435062302331        1.9264964756151528     
 C  -1.1641949058847880       -1.8710323732539682        7.0790892126768163     
 C  -2.8873765375309199       -3.5066754164609648        7.7224090659638502     
 C  0.80737030888833772       -8.4721938613374679        5.1747844850440616     
 C  0.38761114746300784       -8.1647359151696222        2.7648197370079703     
 H  -3.6761173882808964       -7.3456111152573822        6.0857106958397535     
 H  -3.0093710754229255       -8.0632842085437417        4.5938044543242418     
 C  -5.2142280352788086       -8.1674655668516056        4.7276464548886201     
 C  -5.7476402168962748       -7.3821433211210259        3.5193074696901445     
 H  -5.1117726646087878       -5.3300334460875387        2.9347128548236738     
 H  -5.8421012289982732       -5.4801537572637802        4.5709867803867716     
 H   1.8513580931268208       -3.6176943502275898        4.0759045806693077     
 H   1.3764896769969464       -5.3239173602737075        3.7499513217104332     
 C   2.1684227980550261       -4.2191488490041857        1.9706009805545297     
 C   1.1308364469513668       -3.6129010312854155       0.99350594468820808     
 H -0.89998642582508315       -2.8765221941993500        1.5337528373592004     
 H  0.46330052591335280       -1.9895735026568018        2.3005341675730189     
 C  -1.7425899281888388      -0.96207166989825055        7.9682574882514388     
 C  0.10051192739523263       -1.5342480763957125        6.3042916702079665     
 C  -3.4254470886239110       -2.5618849747547787        8.6010448262455128     
 C  -3.4236171256555168       -4.9258798190208575        7.6358626808922558     
 C   1.5915167893080189       -9.5868307777922297        4.8684316659551348     
 C  0.63126800746458278       -7.9829946068491680        6.6060125570094890     
 C   1.2046294699892812       -9.2731751121137211        2.5161055221268778     
 C -0.26911391351681035       -7.3973485636069549        1.6285630887065399     
 H  -5.8985842165742159       -8.0452380135387127        5.5748856247188403     
 H  -5.1160756753524179       -9.2391461635693535        4.5183974462806864     
 H  -5.3259253120793453       -7.7714694571401051        2.5826760503998383     
 H  -6.8418693152944128       -7.4276549294612479        3.4494651981965494     
 H   2.5024263255142647       -5.2101580667691172        1.6327670239187571     
 H   3.0522348821637859       -3.5712553895513732        2.0436231134008200     
 H   1.5846882816701053       -2.8899371003618826       0.30214137846669942     
 H  0.64626568918079186       -4.4005617814796043       0.39960264640519061     
 H  -1.3039969188226184        2.5246643106830183E-002   8.0654992549776967     
 C  -2.8710518164665442       -1.2846186564574249        8.7227415677488693     
 C  0.38272098530934667       -3.0514092651618897E-002   6.1784799664796388     
 H  -3.1755858801035548E-002  -1.9185984744091003        5.2772155192284469     
 C   1.3176475988532690       -2.2564578230212753        6.9359578846614358     
 H  -4.2968780084129277       -2.8153549440678702        9.2022371174545103     
 C  -4.8712281353366063       -5.0895321310759929        8.1038911524004256     
 H  -3.3924516593266243       -5.2158088831747040        6.5765582499429645     
 C  -2.4879445766738160       -5.8832717889675070        8.4050430129796272     
 H   2.0636998765982790       -10.141397553982779        5.6762107343914101     
 C   1.7998553075135799       -9.9992287159735227        3.5501356017023529     
 C   1.4054203431540959       -6.6654957838377262        6.8491287466386668     
 H -0.44387289955267617       -7.7740399435535545        6.7530834086298466     
 C   1.0139739059488577       -9.0075400215242887        7.6791044860622222     
 H   1.3957068782817983       -9.5712050134659101        1.4878677653497951     
 C  0.54266652806515248       -7.4027872168094104       0.32474419981655051     
 H -0.34214947327960077       -6.3452298224782959        1.9560328052387150     
 C  -1.6988085369659347       -7.9156130658549975        1.3675083575837359     
 H  -3.3179794119624235      -0.55906146892728859        9.3971869693590246     
 H -0.48949440452762238       0.51358212514793977        5.7926622154751852     
 H   1.2225043853079580       0.15071102238854400        5.4938478490158476     
 H  0.65427879190614668       0.41330372316683450        7.1460700298533322     
 H   1.4869281856838328       -1.8728533007844503        7.9525491227349701     
 H   2.2371906332829692       -2.0962180431406461        6.3539856908171473     
 H   1.1571984414732710       -3.3399115511474569        7.0298605812288697     
 H  -5.2123715459587707       -6.1230686310886302        7.9468861479996020     
 H  -5.5567991845332410       -4.4183054998135933        7.5677454501135477     
 H  -4.9744540064964680       -4.8803432906196829        9.1767660579505339     
 H  -2.4991895682432479       -5.6423743551828860        9.4771211997705063     
 H  -1.4557184299156474       -5.7884924294621305        8.0422770861542094     
 H  -2.7967755061678630       -6.9337935649922642        8.2961859619291829     
 H   2.4556104929557776       -10.840156765728793        3.3308927905451209     
 H   2.4864789396478040       -6.8587058297376533        6.8784776572586601     
 H   1.1180433513892072       -6.2139047813293473        7.8086294083461070     
 H   1.2222728463749373       -5.9182712567901268        6.0668036445892390     
 H   2.0856045534988055       -9.2390524811425898        7.6523328357668037     
 H  0.45284805108354120       -9.9432429430864264        7.5616351350806452     
 H  0.79476812114069728       -8.6036963660889985        8.6763847837223338     
 H   1.5733454894831902       -7.0548995220227280       0.48331957515113155     
 H   7.4257669626550754E-002  -6.7533606547889500      -0.42762211268731759     
 H  0.59861863380653224       -8.4068553735999512      -0.11586010438957361     
 H  -1.6710960865228599       -8.9752655337876206        1.0751228828627100     
 H  -2.1866250722363212       -7.3571702928493981       0.55662892924967777     
 H  -2.3281834923720868       -7.8410376549361898        2.2661745623228247     
         240

 C   9.0864825029601501        6.1607200162063949       -9.3460805092862316     
 C   9.6652187456586969        5.9834531457016817       -8.0456263191079618     
 C   9.4285373588987280        7.3383173452387744       -10.083317882610185     
 N   8.2237833172123622        5.2293260430445381       -9.9126607924152523     
 C   10.584553240653372        6.9221336456702440       -7.5664107272502532     
 C   9.3438963911509205        4.8026898736842165       -7.1342703243598571     
 C   10.361337849380142        8.2400907357500408       -9.5608368499683500     
 C   8.8466019830591254        7.5703021495301277       -11.467235724478833     
 Dy   7.1566769358030893        4.5064576795041038       -11.772444614688276     
 H   8.0811262478049706        4.4739247163268763       -9.2372452622045707     
 H   11.029812779825090        6.7666095282338370       -6.5840310764015904     
 C   10.959673320779427        8.0380014928971733       -8.3162838056274850     
 C   7.8575187225958176        4.7292061722578094       -6.7314210533644161     
 C   9.8895821908326873        3.4526779246551356       -7.6491549523631672     
 H   9.8927159218509946        5.0057300080269878       -6.2007654149619524     
 H   10.631453166939217        9.1184046504799703       -10.144372981064105     
 C   9.7467627201192393        6.9306916403285843       -12.544034343652719     
 H   7.8554949495713347        7.0759813294437137       -11.497213812406478     
 C   8.5884056261490755        9.0479160048549652       -11.807166213754000     
 N   6.5456823270391817        5.3875564285293382       -13.745638974123521     
 H   5.5947460849302253        5.6600604182164096       -13.475606782954575     
 N   5.9151663177439442        2.7185556708083038       -12.196832482757564     
 O   9.1059219069801589        3.2047830215676312       -12.151577661355782     
 O   5.1721418471239833        5.4931723110984647       -10.840088041330247     
 H   11.707574381146738        8.7293831973038039       -7.9343544738743859     
 H   7.6900620836689928        3.9134551552366457       -6.0164646438350058     
 H   7.1773479966294715        4.5616841162871342       -7.5772921898415788     
 H   7.5434910568518205        5.6668058263383125       -6.2524905611243522     
 H   10.978333379549191        3.5045848531405874       -7.7826638224123323     
 H   9.4586059467279977        3.1467457115902384       -8.6109328952178483     
 H   9.6831219071428478        2.6502318282626107       -6.9257698336143179     
 H   9.3213866728463000        7.0406969696776001       -13.549653492960701     
 H   9.9144028314057753        5.8624211810139979       -12.353534024777934     
 H   10.734890967516778        7.4126580254416456       -12.531816113656035     
 H   9.5271683625562336        9.6103234937444721       -11.896090397553158     
 H   7.9826845017433179        9.5412391587008862       -11.036701954642190     
 H   8.0711652288103988        9.1288986477553919       -12.773518300164433     
 C   7.0028853836035543        6.2786753574248397       -14.708640392123556     
 C   5.0763381572241144        1.6521285386872953       -11.930225762523646     
 H   5.9177177883442598        2.8818713994537815       -13.211039955242198     
 C   9.0751290428398352        1.8876921176657360       -12.825407584543978     
 C   10.458501588048708        3.4155953292140082       -11.610999763777354     
 C   3.7874163794281825        5.0841060996163758       -11.119787592528942     
 C   5.0954564023113038        6.4084065276636446       -9.6914015390990347     
 C   6.4045403997729577        7.5627229049802880       -14.885740241213872     
 C   8.1187883829510792        5.9141420156271813       -15.520420789806121     
 C   4.4174299660800838       0.94853475217015537       -12.992675526463200     
 C   4.8406285049614262        1.2461257775958559       -10.582629187949433     
 H   8.8828917484781034        2.0688061097222206       -13.890393152484863     
 H   8.2266782361991186        1.3412935227557552       -12.399370464146033     
 C   10.430990923941605        1.2391239414745927       -12.548805700023971     
 C   10.972900889718272        2.0173997093207996       -11.339704331795396     
 H   10.339722447601272        4.0651870514694659       -10.738134572939114     
 H   11.058698274784284        3.9255506607033501       -12.380040112865656     
 H   3.3708116849535998        5.7855042856106547       -11.861213168896805     
 H   3.8471973369688612        4.0784848926640960       -11.554985926987717     
 C   3.0442978387701838        5.1565055663622994       -9.7684944392082933     
 C   4.0766781676304547        5.7459238485375757       -8.7760030208441577     
 H   6.1100612625698165        6.4921414407298821       -9.2917219650911242     
 H   4.7512668395000004        7.3907216818095565       -10.049868812581620     
 C   6.9865207155920119        8.4631624534419441       -15.781009379286797     
 C   5.1407492861557111        7.9084007377616237       -14.113440569333340     
 C   8.6609213154303220        6.8510790181824808       -16.404798329371442     
 C   8.6464959363621627        4.4922774286579736       -15.427615887743537     
 C   3.6365791845752464      -0.16951362010089233       -12.690162871676746     
 C   4.5895939116714128        1.4437688747212982       -14.422143033842630     
 C   4.0250434401542794       0.13581034959065014       -10.337718955298467     
 C   5.4978093530672654        2.0072614452434081       -9.4424477462607825     
 H   11.109081721680450        1.3666635031772991       -13.400448938607099     
 H   10.334848958746189       0.16614976358090744       -12.345271531228621     
 H   10.558572510857056        1.6216186178116665       -10.402512494666157     
 H   12.067646328460402        1.9728115939215884       -11.278286703305273     
 H   2.7066451672421463        4.1620720556447850       -9.4486886136040340     
 H   2.1626360768332171        5.8062324144186945       -9.8374396653224032     
 H   3.6188413464155915        6.4564884699408225       -8.0758769452884280     
 H   4.5578068630723685        4.9490909839846875       -8.1926482279377257     
 H   6.5522190578269903        9.4516868343308786       -15.885098159065173     
 C   8.1131420457047057        8.1304022929029820       -16.533693390937454     
 C   4.8579582241254959        9.4131421246475799       -14.004443165682279     
 H   5.2741160825976809        7.5365007706515117       -13.081881598003424     
 C   3.9231874031962297        7.1784078073766819       -14.735303336890823     
 H   9.5306416967668710        6.5893795423540666       -17.004691917823987     
 C   10.092749495479735        4.3175251879571874       -15.895465898557370     
 H   8.6143014637553339        4.2066537688043857       -14.366992058853443     
 C   7.7049862707885772        3.5373787131804524       -16.192735647930750     
 H   3.1649791654052493      -0.72178944774197606       -13.499767953185900     
 C   3.4309559081851679      -0.58839516478348575       -11.373503817421966     
 C   3.8167121716773917        2.7633509593573704       -14.657348457646592     
 H   5.6646300605031819        1.6514204817620182       -14.571910834487467     
 C   4.2012948916691828       0.42395443623021223       -15.497547009772845     
 H   3.8336886706277897      -0.16474034166736526       -9.3104133370262705     
 C   4.6884222965029245        1.9914311970073364       -8.1378047501539861     
 H   5.5692483563120270        3.0612804671775935       -9.7627043330980019     
 C   6.9279678848548079        1.4895702897269887       -9.1858006730334338     
 H   8.5635310382716163        8.8498446528529691       -17.212302912800219     
 H   5.7301044870626185        9.9617703027396409       -13.625018056948747     
 H   4.0186527966769017        9.6018105918043286       -13.321353360871447     
 H   4.5855849760312264        9.8455397040950992       -14.976798304468739     
 H   3.7499654317054283        7.5533183304527718       -15.754411921471048     
 H   3.0052533082453210        7.3415476414598730       -14.151751998685819     
 H   4.0858102788298041        6.0946120245894599       -14.820822844911113     
 H   10.426920976420861        3.2822997099497941       -15.735078729435815     
 H   10.782972926669082        4.9859494955413632       -15.361943788940621     
 H   10.196672723362486        4.5221967092595783       -16.969085629462217     
 H   7.7175010709287530        3.7738521839531813       -17.265759608183544     
 H   6.6733020061200357        3.6397085685519488       -15.830882156188824     
 H   8.0076639976903614        2.4855641607825496       -16.079834607283686     
 H   2.7780329001454840       -1.4321791242279751       -11.156733566300382     
 H   2.7350879636188359        2.5723302583896124       -14.679339082797464     
 H   4.0982055808519373        3.2159637557132110       -15.618118823498243     
 H   4.0068083701679758        3.5089854906904732       -13.875108234148843     
 H   3.1293381615477331       0.19405158349354037       -15.467853467998399     
 H   4.7612858565721394      -0.51303995745934183       -15.385041220863245     
 H   4.4175524258702055       0.83075408761040892       -16.494237487415869     
 H   3.6571247647730551        2.3382557039850855       -8.2918917214399936     
 H   5.1573011441254257        2.6359625923829970       -7.3815279955156337     
 H   4.6354185666882071       0.98449512521096794       -7.7043986714719361     
 H   6.9025731456512727       0.42705462998468297       -8.9045248250547697     
 H   7.4136157180618127        2.0408525670318047       -8.3688179977259267     
 H   7.5578857997137128        1.5753114797658165       -10.082689137002776     
 C  -3.8518871872240950       -3.2338936076427212        1.5508904143222049     
 C  -4.4336286118545658       -3.4038585635561023       0.25083664304340397     
 C  -4.1875883115653627       -2.0577337363973744        2.2930760599110904     
 N  -2.9925170270895207       -4.1708879345505441        2.1138272977895509     
 C  -5.3491037193143303       -2.4590244444886533      -0.22376123801371275     
 C  -4.1182488502816472       -4.5821462097122252      -0.66577346420194905     
 C  -5.1157385882251205       -1.1486264264496475        1.7746973886972444     
 C  -3.6051249483319250       -1.8364627862615632        3.6786068600922484     
 Dy  -1.9312379842678673       -4.9176588835394348        3.9704178161190051     
 H  -2.8487605028823419       -4.9206512333562635        1.4327864374807884     
 H  -5.7973832686931797       -2.6092331077328814       -1.2056365295584572     
 C  -5.7164648847391000       -1.3432431144235437       0.53003464602833161     
 C  -2.6336943929959862       -4.6545474382357597       -1.0750462327781121     
 C  -4.6610890309114579       -5.9341078892394821      -0.15333814357788336     
 H  -4.6714356324710513       -4.3757835699250984       -1.5959585007273462     
 H  -5.3805773245385158      -0.27093408860599583        2.3616349961665111     
 C  -4.5135554773172943       -2.4715991073241419        4.7510451628706276     
 H  -2.6194851685465292       -2.3412837555403927        3.7085152134639272     
 C  -3.3314963606475532      -0.36297745900448913        4.0234565482373608     
 N  -1.3110126151284685       -4.0514583961235937        5.9536328596073878     
 H -0.35501565042289945       -3.7890650222705653        5.6904228799090459     
 N -0.68799258981451661       -6.7027144159557732        4.3868959056822803     
 O  -3.8854569673217578       -6.2001264531603040        4.3521081579371250     
 O   4.9403317459738111E-002  -3.9042629425319442        3.0627439166297679     
 H  -6.4605803124296122      -0.64618938371692691       0.15102373182602255     
 H  -2.3216591348288507       -3.7158492650260246       -1.5531523436478225     
 H  -1.9505110727719208       -4.8234162641998983      -0.23168594779856677     
 H  -2.4685737749945029       -5.4688543552090314       -1.7923281214260458     
 H  -4.4619602909889480       -6.7328808759109258      -0.88282900430270250     
 H  -4.2219790701730142       -6.2457567371505478       0.80285258471698506     
 H  -5.7485591623519205       -5.8819705684739896       -9.9350405007130570E-003
 H  -4.0882368587240672       -2.3714213232234056        5.7577506099853109     
 H  -4.6916320706074117       -3.5370952806520095        4.5546591311114737     
 H  -5.4965162990824394       -1.9793339183848038        4.7398681297648988     
 H  -4.2636227867024017       0.21109581961136517        4.1061826367940002     
 H  -2.7139888688077347       0.12391484114632083        3.2582679574387567     
 H  -2.8204474240920105      -0.29032849563042762        4.9937200474342998     
 C  -1.7667681146109979       -3.1521303525721871        6.9099365631557692     
 C  0.15255498532752917       -7.7668667303496628        4.1169876802603724     
 H -0.69094422206784800       -6.5422365526203050        5.4014980759702125     
 C  -3.8588344336364044       -7.5215651205827676        5.0181060775444344     
 C  -5.2341649662691525       -5.9869856472684448        3.8012177287234423     
 C   1.4363136410299862       -4.3158491789113649        3.3249589705437677     
 C  0.11847958482687571       -2.9598232221889540        1.9376926395632585     
 C  -1.1661317997366896       -1.8681846021972222        7.0793031135797140     
 C  -2.8844511281270551       -3.5085206960658444        7.7231887376308688     
 C  0.81003636386479549       -8.4738135539827848        5.1778057457010540     
 C  0.38963739208013182       -8.1663896999234193        2.7680031203194742     
 H  -3.6726294824332846       -7.3463615380502096        6.0852027386222840     
 H  -3.0083502311950601       -8.0657480770257735        4.5931149628587118     
 C  -5.2130111295314574       -8.1677791167451552        4.7296152270400427     
 C  -5.7459165232217400       -7.3842833938183974        3.5199407807038767     
 H  -5.1089137435451892       -5.3333785848390969        2.9321457411582146     
 H  -5.8394064151609886       -5.4806596289183078        4.5685100532759249     
 H   1.8549789901234683       -3.6303988439366410        4.0806902624356445     
 H   1.3812420688973281       -5.3318460735019944        3.7374801365966288     
 C   2.1723504432981477       -4.2089496753786628        1.9709353710852133     
 C   1.1332118828949460       -3.5970565360497382       0.99961293980218202     
 H -0.89833636677194773       -2.8689339935619311        1.5458954354893004     
 H  0.46373073402418380       -1.9865717930497016        2.3197547831888912     
 C  -1.7456446756152342      -0.96143834101096926        7.9699417818450096     
 C   9.6851469058328477E-002  -1.5281626170212483        6.3032622878444711     
 C  -3.4236082199959221       -2.5659315868229315        8.6034224086273223     
 C  -3.4172536319110769       -4.9288734992807504        7.6358308723807244     
 C   1.5933702548070163       -9.5889424736557007        4.8713072295857431     
 C  0.63465440751900992       -7.9840758760055222        6.6089006679333036     
 C   1.2059814168656211       -9.2752799540495054        2.5190902726860180     
 C -0.26655346621470910       -7.3987283350060862        1.6316425633682223     
 H  -5.8968027534149394       -8.0429122239338735        5.5768644792414852     
 H  -5.1163161690458656       -9.2399550042856831        4.5225657375581010     
 H  -5.3243997330069277       -7.7754756295100913        2.5840329337123582     
 H  -6.8401610472076113       -7.4293735790285922        3.4501055495469806     
 H   2.5095980407124814       -5.1948629702354774        1.6241327427539123     
 H   3.0542069619183123       -3.5597081002199515        2.0503902089132175     
 H   1.5853154478238420       -2.8682848881916474       0.31401024578336201     
 H  0.64947529517069291       -4.3804087608321538       0.39999068620454176     
 H  -1.3095074710197909        2.6893090768476409E-002   8.0674364044929856     
 C  -2.8722837251707261       -1.2874355610752468        8.7255679801677601     
 C  0.37735542234567837       -2.3967606432666537E-002   6.1800683609446843     
 H  -3.6629564775906079E-002  -1.9105170661454629        5.2756042219373906     
 C   1.3157982884091106       -2.2502792963061160        6.9313647176787567     
 H  -4.2934904682863122       -2.8221278599218866        9.2055569844976954     
 C  -4.8641205730570309       -5.0963804628789937        8.1045170922003731     
 H  -3.3861714341732965       -5.2177618202653662        6.5762066863000932     
 C  -2.4787637714520887       -5.8846223768340682        8.4034784657446746     
 H   2.0654690294734941       -10.143733523534932        5.6789727400674836     
 C   1.8008780015243824       -10.001731453739332        3.5529788733895584     
 C   1.4087387956223341       -6.6663203973580103        6.8510622078338335     
 H -0.44044110892109167       -7.7752436155343601        6.7563833888761158     
 C   1.0180573809927504       -9.0081849971712522        7.6821011363919443     
 H   1.3967873432590736       -9.5732387060326705        1.4907810701060709     
 C  0.54868147929450839       -7.3990499805207337       0.33015258340198167     
 H -0.34326867949465062       -6.3474757751560089        1.9606619142963757     
 C  -1.6940588738576927       -7.9202684040731226        1.3662321167357689     
 H  -3.3202308442796205      -0.56345872937387753        9.4009900783391469     
 H -0.49564169632416966       0.51997179104194724        5.7958685249157877     
 H   1.2164101994069632       0.15941294131497599        5.4951673129638667     
 H  0.64924789453037834       0.41820238089598022        7.1482812830966651     
 H   1.4871071965483540       -1.8676390384863939        7.9479329223180990     
 H   2.2338602171725981       -2.0888302916355657        6.3475179257525038     
 H   1.1561964866391123       -3.3339050923915248        7.0245102780002613     
 H  -5.2029494830764236       -6.1305559219025518        7.9470332338371517     
 H  -5.5514924777540857       -4.4263915527743949        7.5692312037368543     
 H  -4.9672027347594092       -4.8881639273422222        9.1775863611567168     
 H  -2.4905499551878418       -5.6453977515850253        9.4759043675616930     
 H  -1.4469462878011916       -5.7862418771168640        8.0408053795724346     
 H  -2.7844593874593802       -6.9358021568057309        8.2930405454505358     
 H   2.4557526257738052       -10.843293133400195        3.3336383519144808     
 H   2.4898161616543284       -6.8594207914954461        6.8803185891513277     
 H   1.1216138639780562       -6.2142184970506786        7.8103981626028434     
 H   1.2253548864405701       -5.9195678469163608        6.0683207332780844     
 H   2.0897752886239549       -9.2391878446122657        7.6550263891209527     
 H  0.45730031012309863       -9.9441721056631227        7.5649682768205642     
 H  0.79897093849811007       -8.6042415518528728        8.6793655753820413     
 H   1.5778811915602915       -7.0491016503948867       0.49269547381974010     
 H   8.0795041560731917E-002  -6.7488608368528311      -0.42186438382640290     
 H  0.60841861518071572       -8.4017493690249569      -0.11269936086587691     
 H  -1.6630782844450023       -8.9795592652766683        1.0731002601173714     
 H  -2.1811226150817808       -7.3622578769557236       0.55461796779346795     
 H  -2.3258746829630761       -7.8479826323191659        2.2632680840699715     
         240

 C   9.0811457588229842        6.1615788452483384       -9.3457716585310546     
 C   9.6591459395788828        5.9840964965300127       -8.0449969924782518     
 C   9.4246639229703373        7.3386336671903782       -10.083228799951588     
 N   8.2176870666963087        5.2309148621953181       -9.9123449010845022     
 C   10.578583129731463        6.9224140016602096       -7.5652636371145023     
 C   9.3369433885436468        4.8033684725007575       -7.1338988053227350     
 C   10.357462077682980        8.2400962825143207       -9.5601641774014432     
 C   8.8439921405935351        7.5705481658829665       -11.467685579024714     
 Dy   7.1531636815883619        4.5059460443178034       -11.772880671261380     
 H   8.0726150177328329        4.4769009634230370       -9.2359913987753472     
 H   11.023426568321504        6.7667493862290033       -6.5826903995013630     
 C   10.954517016353794        8.0380803269404346       -8.3150131697521292     
 C   7.8506514193964154        4.7309897738638371       -6.7304980605837850     
 C   9.8810890176851593        3.4529900801901161       -7.6494299702398569     
 H   9.8862690635008512        5.0055721338231320       -6.2005227284673881     
 H   10.628748280790758        9.1180255625399749       -10.143740378083519     
 C   9.7441361818736336        6.9295199148387869       -12.543652322073758     
 H   7.8525079474040007        7.0770923418088971       -11.498216809991268     
 C   8.5876126266563517        9.0482627564756850       -11.808380291860571     
 N   6.5430806976764417        5.3892414369108614       -13.745053351663017     
 H   5.5936159500830493        5.6646932251283513       -13.473289667532493     
 N   5.9122377079233805        2.7181670297071174       -12.198605993020770     
 O   9.1036032403687077        3.2051485849436840       -12.149284664947812     
 O   5.1674364527348429        5.4921452705129701       -10.843760404868783     
 H   11.702370157797205        8.7292455248604046       -7.9326074306780452     
 H   7.6828997867162796        3.9149817856028393       -6.0159150062728628     
 H   7.1700087699252615        4.5644309722461145       -7.5761959482642105     
 H   7.5374925637587031        5.6685800867185536       -6.2509753401351595     
 H   10.969798253313593        3.5038705664919325       -7.7836757415105708     
 H   9.4491414988382836        3.1477064141487756       -8.6109483126867268     
 H   9.6743876655652983        2.6505728481536663       -6.9260742237122725     
 H   9.3196163877968274        7.0398084176093718       -13.549606651309173     
 H   9.9101591118049495        5.8610697747262837       -12.352814323195373     
 H   10.732900886628666        7.4101246014356956       -12.530834367376601     
 H   9.5269832530053424        9.6097338940809767       -11.896586527374135     
 H   7.9816395719657010        9.5424674572721866       -11.038698140236162     
 H   8.0714483702517708        9.1293726392474799       -12.775276232969514     
 C   7.0016565935316182        6.2791549691498627       -14.708389779534476     
 C   5.0739331283778126        1.6513052965176818       -11.932162453248839     
 H   5.9138152188236512        2.8825531311460981       -13.212610521993312     
 C   9.0734406256770015        1.8882123425277737       -12.823486906351981     
 C   10.455516679341750        3.4156800702262928       -11.606751970266304     
 C   3.7825433313670138        5.0803341957283221       -11.117579355224807     
 C   5.0925213602811175        6.4165742444545524       -9.7033358079848870     
 C   6.4066249335482492        7.5647737566259607       -14.884599112683318     
 C   8.1156793148580668        5.9117511408947268       -15.521279923533818     
 C   4.4151110092543577       0.94768998957441886       -12.994638246854171     
 C   4.8386737151526509        1.2448652199964481       -10.584661314385228     
 H   8.8799607782955157        2.0694465277904746       -13.888207325687027     
 H   8.2259660134849586        1.3407590276049330       -12.396859791925170     
 C   10.430093950007089        1.2410357703353652       -12.548302003363403     
 C   10.970475859672803        2.0173192471892567       -11.337338719581769     
 H   10.335605122758233        4.0638612239309708       -10.733001852004953     
 H   11.056205449500814        3.9271758112314430       -12.374315474527705     
 H   3.3648132988887998        5.7740620919662762       -11.864751628697261     
 H   3.8421752902733095        4.0713132522120823       -11.543270864575184     
 C   3.0410550879601574        5.1656316560533995       -9.7669358164642510     
 C   4.0753076386546754        5.7621046460464926       -8.7813242735949935     
 H   6.1076841133455577        6.5031801523541848       -9.3058947469209645     
 H   4.7478097014285714        7.3954856516081913       -10.069423467641389     
 C   6.9900163000360100        8.4637215713073815       -15.780414259560112     
 C   5.1448751803906099        7.9133268542099628       -14.110426247600005     
 C   8.6592013856688475        6.8471833817849834       -16.406337387518381     
 C   8.6398144504818539        4.4886552160782633       -15.428531296223031     
 C   3.6348506980787825      -0.17076703622933628       -12.692232674294354     
 C   4.5870975248754968        1.4433238864611129       -14.423956076050827     
 C   4.0237420663322396       0.13404777870627155       -10.339820883027258     
 C   5.4956052435005125        2.0058275380086354       -9.4442458813378138     
 H   11.108127070111815        1.3717041265948278       -13.399438507606085     
 H   10.335645623368162       0.16749412086934923       -12.347358751324533     
 H   10.555545313977476        1.6196291398671427       -10.401258818113849     
 H   12.065188574394629        1.9730618747185045       -11.275005499047378     
 H   2.7022961462646968        4.1752198057669583       -9.4379941766748878     
 H   2.1601456563284720        5.8155882699445955       -9.8407165132192027     
 H   3.6190479278562209        6.4779244469921338       -8.0860725357472241     
 H   4.5574834372191724        4.9699490957154469       -8.1929747370894788     
 H   6.5585744777088486        9.4535169055264667       -15.883656930927291     
 C   8.1147232356326047        8.1279280568168417       -16.534548858960676     
 C   4.8644865057075677        9.4185211397836408       -14.002288694613382     
 H   5.2795219213122975        7.5420954270012954       -13.078784541302936     
 C   3.9250768072110542        7.1846746997942992       -14.729298406277849     
 H   9.5274124899716028        6.5831836074463430       -17.007305061077702     
 C   10.085484690554059        4.3103966255204460       -15.896613278477746     
 H   8.6071825068474297        4.2033827342037586       -14.367807357660094     
 C   7.6957267938616374        3.5359727828975305       -16.193095554583500     
 H   3.1634482702902140      -0.72312913972169379       -13.501889760259344     
 C   3.4298123879301436      -0.59019797385727346       -11.375628184618828     
 C   3.8133968598520500        2.7624983703491748       -14.658960936482794     
 H   5.6620132572170130        1.6517183743960155       -14.573407865103542     
 C   4.1997648096307287       0.42344627425446763       -15.499623524648152     
 H   3.8327965569238196      -0.16676613265774165       -9.3125171690225166     
 C   4.6835781507596499        1.9938900007205742       -8.1412642615748450     
 H   5.5701042101103093        3.0592665963950805       -9.7655341771125723     
 C   6.9240127827184068        1.4851035686945617       -9.1845098228572297     
 H   8.5662802128613862        8.8462862151025448       -17.213503099600189     
 H   5.7377013785536732        9.9661680561625499       -13.623974777098926     
 H   4.0260609383944868        9.6089490842608534       -13.318637666146955     
 H   4.5919007590410512        9.8505532977958001       -14.974739405316063     
 H   3.7498195631046527        7.5598330580166611       -15.747926684746613     
 H   3.0088187116245608        7.3487933951084621       -14.143531092073561     
 H   4.0862520032398324        6.1007259043623945       -14.815328959138098     
 H   10.417337285917881        3.2744570142283949       -15.736298168659269     
 H   10.777256872216356        4.9772783365925974       -15.363251498091961     
 H   10.189654227167845        4.5148194997653528       -16.970251208696187     
 H   7.7092095482103602        3.7714282391027267       -17.266320228328752     
 H   6.6643437793171731        3.6417408251159560       -15.831611590176136     
 H   7.9951373989203098        2.4834220056993281       -16.079104874986019     
 H   2.7776440360532719       -1.4345770980954073       -11.158941270043185     
 H   2.7319468054018592        2.5706744906053824       -14.681985936154968     
 H   4.0952503276445178        3.2159210571970380       -15.619244867498495     
 H   4.0022949731868369        3.5077496507489769       -13.876051901784724     
 H   3.1278782872409141       0.19318849546589176       -15.470483586170056     
 H   4.7600467171618339      -0.51336609026515012       -15.386849018282781     
 H   4.4164162364601758       0.83038039799463614       -16.496174954513602     
 H   3.6532842137626185        2.3421098470872161       -8.2983734156342805     
 H   5.1519365750503647        2.6392301852854261       -7.3853748328848292     
 H   4.6278853363756056       0.98800053925225817       -7.7059222940473733     
 H   6.8958644440296615       0.42271640271544253       -8.9031252273040895     
 H   7.4092454720529828        2.0355701556558325       -8.3667491679507950     
 H   7.5558162756117540        1.5693344179992712       -10.080171219545237     
 C  -3.8470389584063671       -3.2355838431509039        1.5507351289476041     
 C  -4.4276153775324847       -3.4058436512052306       0.25019225409434626     
 C  -4.1833753556988826       -2.0592651242834639        2.2924385642952205     
 N  -2.9881462635195892       -4.1725423254290375        2.1143869368481862     
 C  -5.3422687875551409       -2.4608794187617029      -0.22568668056889665     
 C  -4.1115485367271258       -4.5845961494247645      -0.66558707887309920     
 C  -5.1105333562358179       -1.1499307349282692        1.7726804048119238     
 C  -3.6026629246559354       -1.8379623397956257        3.6786859404647845     
 Dy  -1.9282762232581718       -4.9197219786623725        3.9715122153877185     
 H  -2.8434985093134362       -4.9220296110910828        1.4332491641263900     
 H  -5.7898705385227247       -2.6112871327567553       -1.2078612915929632     
 C  -5.7097744717335139       -1.3446400467058948       0.52734776186714138     
 C  -2.6267863551108452       -4.6567107030306509       -1.0743112971669533     
 C  -4.6541189160955359       -5.9364950026909842      -0.15265548582390004     
 H  -4.6644782087180436       -4.3789748369357984       -1.5960768062805826     
 H  -5.3759979069330130      -0.27208780240513930        2.3591222723712955     
 C  -4.5118060751005382       -2.4739329657778359        4.7500421744462527     
 H  -2.6168391113970251       -2.3422695764346222        3.7097467420262236     
 C  -3.3303830000979029      -0.36439873407527640        4.0242012862605945     
 N  -1.3089785536386871       -4.0477491168630797        5.9521154049063325     
 H -0.35519669170534252       -3.7811453475747703        5.6860451679934680     
 N -0.68545230408387148       -6.7043202845620913        4.3902174061419545     
 O  -3.8831175911900782       -6.2019532646088322        4.3510914922603927     
 O   5.3113947865489786E-002  -3.9072167534416664        3.0653402931826581     
 H  -6.4531662544396680      -0.64739843415736598       0.14730503623659075     
 H  -2.3152471276104434       -3.7186262707651636       -1.5539253478838480     
 H  -1.9437916742330750       -4.8235755793999129      -0.23042171697020009     
 H  -2.4609180197667166       -5.4721271374934553       -1.7901267254508964     
 H  -4.4549581586905269       -6.7353954162522216      -0.88199836390231645     
 H  -4.2148617373054407       -6.2479148446290402       0.80353139301455856     
 H  -5.7416029071302175       -5.8845803084634198       -9.1526186720397636E-003
 H  -4.0875395917920576       -2.3737457597057765        5.7571981532016947     
 H  -4.6889159815063532       -3.5394919267588651        4.5531984610955485     
 H  -5.4950829300278059       -1.9823310680298318        4.7380198523556274     
 H  -4.2629350508449164       0.20910577939545588        4.1060583164948579     
 H  -2.7123343939352011       0.12309974745398929        3.2598557811903630     
 H  -2.8204883416502948      -0.29172737115465225        4.9950506059865427     
 C  -1.7658163160522840       -3.1505435522475893        6.9096712550335164     
 C  0.15495065038073930       -7.7685024293568539        4.1201862443088908     
 H -0.68747032781529838       -6.5429535856745469        5.4046394277458960     
 C  -3.8568081984026326       -7.5229348077566582        5.0179872281095150     
 C  -5.2316704345735596       -5.9889843436729526        3.7996108968486646     
 C   1.4403594226685597       -4.3203085565240276        3.3230708049375153     
 C  0.12036992263732205       -2.9537029381476749        1.9488888035113645     
 C  -1.1680686935885911       -1.8653368311404763        7.0795170144826125     
 C  -2.8815257187231897       -3.5103659756707235        7.7239684092978873     
 C  0.81270241884125338       -8.4754332466280999        5.1808270063580464     
 C  0.39166363669725579       -8.1680434846772165        2.7711865036309780     
 H  -3.6691415765856723       -7.3471119608430371        6.0846947814048153     
 H  -3.0073293869671942       -8.0682119455078070        4.5924254713931809     
 C  -5.2117942237841062       -8.1680926666387048        4.7315839991914652     
 C  -5.7441928295472060       -7.3864234665157689        3.5205740917176085     
 H  -5.1060548224815907       -5.3367237235906542        2.9295786274927553     
 H  -5.8367116013237039       -5.4811655005728355        4.5660333261650781     
 H   1.8585998871201157       -3.6431033376456923        4.0854759442019812     
 H   1.3859944607977097       -5.3397747867302803        3.7250089514828248     
 C   2.1762780885412694       -4.1987505017531399        1.9712697616158972     
 C   1.1355873188385250       -3.5812120408140613        1.0057199349161561     
 H -0.89668630771881230       -2.8613457929245123        1.5580380336194004     
 H  0.46416094213501474       -1.9835700834426013        2.3389753988047639     
 C  -1.7486994230416293      -0.96080501212368796        7.9716260754385795     
 C   9.3191010721424328E-002  -1.5220771576467844        6.3022329054809747     
 C  -3.4217693513679333       -2.5699781988910844        8.6057999910091336     
 C  -3.4108901381666374       -4.9318671795406432        7.6357990638691922     
 C   1.5952237203060138       -9.5910541695191718        4.8741827932163515     
 C  0.63804080757343706       -7.9851571451618764        6.6117887788571172     
 C   1.2073333637419610       -9.2773847959852898        2.5220750232451583     
 C -0.26399301891260779       -7.4001081064052165        1.6347220380299048     
 H  -5.8950212902556620       -8.0405864343290343        5.5788433337641301     
 H  -5.1165566627393133       -9.2407638450020144        4.5267340288355147     
 H  -5.3228741539345092       -7.7794818018800784        2.5853898170248786     
 H  -6.8384527791208098       -7.4310922285959364        3.4507459008974117     
 H   2.5167697559106985       -5.1795678737018376        1.6154984615890677     
 H   3.0561790416728392       -3.5481608108885299        2.0571573044256151     
 H   1.5859426139775787       -2.8466326760214122       0.32587911310002454     
 H  0.65268490116059386       -4.3602557401847033       0.40037872600389296     
 H  -1.3150180232169635        2.8539538430122635E-002   8.0693735540082727     
 C  -2.8735156338749079       -1.2902524656930687        8.7283943925866510     
 C  0.37198985938201001       -1.7421120213714177E-002   6.1816567554097288     
 H  -4.1503270750776609E-002  -1.9024356578818253        5.2739929246463353     
 C   1.3139489779649520       -2.2441007695909567        6.9267715506960768     
 H  -4.2901029281596958       -2.8289007757759030        9.2088768515408823     
 C  -4.8570130107774547       -5.1032287946819945        8.1051430320003188     
 H  -3.3798912090199682       -5.2197147573560283        6.5758551226572228     
 C  -2.4695829662303619       -5.8859729647006302        8.4019139185097202     
 H   2.0672381823487092       -10.146069493087085        5.6817347457435581     
 C   1.8019006955351851       -10.004234191505141        3.5558221450767644     
 C   1.4120572480905720       -6.6671450108782944        6.8529956690290001     
 H -0.43700931828950718       -7.7764472875151656        6.7596833691223850     
 C   1.0221408560366432       -9.0088299728182175        7.6850977867216672     
 H   1.3978678082363487       -9.5752723985994326        1.4936943748623464     
 C  0.55469643052386441       -7.3953127442320579       0.33556096698741289     
 H -0.34438788570970053       -6.3497217278337219        1.9652910233540362     
 C  -1.6893092107494510       -7.9249237422912486        1.3649558758878020     
 H  -3.3224822765968178      -0.56785598982046648        9.4047931873192692     
 H -0.50178898812071693       0.52636145693595482        5.7990748343563894     
 H   1.2103160135059685       0.16811486024140798        5.4964867769118859     
 H  0.64421699715461000       0.42310103862512594        7.1504925363399989     
 H   1.4872862074128750       -1.8624247761883377        7.9433167219012280     
 H   2.2305298010622270       -2.0814425401304848        6.3410501606878604     
 H   1.1551945318049535       -3.3278986336355927        7.0191599747716529     
 H  -5.1935274201940773       -6.1380432127164726        7.9471803196747022     
 H  -5.5461857709749305       -4.4344776057351956        7.5707169573601609     
 H  -4.9599514630223513       -4.8959845640647623        9.1784066643629014     
 H  -2.4819103421324358       -5.6484211479871647        9.4746875353528797     
 H  -1.4381741456867358       -5.7839913247715975        8.0393336729906579     
 H  -2.7721432687508973       -6.9378107486191976        8.2898951289718870     
 H   2.4558947585918331       -10.846429501071595        3.3363839132838407     
 H   2.4931533836608528       -6.8601357532532399        6.8821595210439952     
 H   1.1251843765669054       -6.2145322127720108        7.8121669168595798     
 H   1.2284369265062030       -5.9208644370425940        6.0698378219669298     
 H   2.0939460237491039       -9.2393232080819416        7.6577199424751026     
 H  0.46175256916265600       -9.9451012682398208        7.5683014185604840     
 H  0.80317375585552298       -8.6047867376167488        8.6823463670417489     
 H   1.5824168936373928       -7.0433037787670463       0.50207137248834866     
 H   8.7332413494913080E-002  -6.7443610189167122      -0.41610665496548821     
 H  0.61821859655489919       -8.3966433644499645      -0.10953861734218021     
 H  -1.6550604823671449       -8.9838529967657159        1.0710776373720325     
 H  -2.1756201579272405       -7.3673454610620484       0.55260700633725823     
 H  -2.3235658735540654       -7.8549276097021421        2.2603616058171183     
         240

 C   9.0758090146858201        6.1624376742902829       -9.3454628077758795     
 C   9.6530731334990705        5.9847398473583437       -8.0443676658485437     
 C   9.4207904870419483        7.3389499891419812       -10.083139717292989     
 N   8.2115908161802569        5.2325036813460990       -9.9120290097537520     
 C   10.572613018809554        6.9226943576501743       -7.5641165469787524     
 C   9.3299903859363713        4.8040470713172976       -7.1335272862856121     
 C   10.353586305985816        8.2401018292786006       -9.5594915048345364     
 C   8.8413822981279466        7.5707941822358062       -11.468135433570595     
 Dy   7.1496504273736354        4.5054344091315031       -11.773316727834484     
 H   8.0641037876606934        4.4798772105191977       -9.2347375353461221     
 H   11.017040356817919        6.7668892442241697       -6.5813497226011357     
 C   10.949360711928161        8.0381591609836960       -8.3137425338767752     
 C   7.8437841161970132        4.7327733754698640       -6.7295750678031547     
 C   9.8725958445376332        3.4533022357250966       -7.6497049881165475     
 H   9.8798222051507079        5.0054142596192772       -6.2002800419728228     
 H   10.626043394642299        9.1176464745999777       -10.143107775102933     
 C   9.7415096436280280        6.9283481893489887       -12.543270300494799     
 H   7.8495209452366668        7.0782033541740814       -11.499219807576056     
 C   8.5868196271636261        9.0486095080964031       -11.809594369967142     
 N   6.5404790683137017        5.3909264452923846       -13.744467729202515     
 H   5.5924858152358743        5.6693260320402921       -13.470972552110410     
 N   5.9093090981028169        2.7177783886059310       -12.200379503283974     
 O   9.1012845737572565        3.2055141483197365       -12.146991668539844     
 O   5.1627310583457025        5.4911182299274746       -10.847432768407320     
 H   11.697165934447671        8.7291078524170036       -7.9308603874817045     
 H   7.6757374897635655        3.9165084159690324       -6.0153653687107189     
 H   7.1626695432210514        4.5671778282050957       -7.5750997066868413     
 H   7.5314940706655857        5.6703543470987947       -6.2494601191459660     
 H   10.961263127077995        3.5031562798432772       -7.7846876606088093     
 H   9.4396770509485695        3.1486671167073133       -8.6109637301556052     
 H   9.6656534239877487        2.6509138680447220       -6.9263786138102263     
 H   9.3178461027473567        7.0389198655411427       -13.549559809657644     
 H   9.9059153922041254        5.8597183684385694       -12.352094621612810     
 H   10.730910805740555        7.4075911774297465       -12.529852621097168     
 H   9.5267981434544513        9.6091442944174794       -11.897082657195114     
 H   7.9805946421880840        9.5436957558434887       -11.040694325830136     
 H   8.0717315116931427        9.1298466307395678       -12.777034165774594     
 C   7.0004278034596821        6.2796345808748857       -14.708139166945397     
 C   5.0715280995315108        1.6504820543480681       -11.934099143974032     
 H   5.9099126493030418        2.8832348628384152       -13.214181088744427     
 C   9.0717522085141677        1.8887325673898114       -12.821566228159984     
 C   10.452531770634792        3.4157648112385770       -11.602504176755254     
 C   3.7776702833058451        5.0765622918402684       -11.115371117920674     
 C   5.0895863182509311        6.4247419612454602       -9.7152700768707394     
 C   6.4087094673235407        7.5668246082716335       -14.883457984152766     
 C   8.1125702467650562        5.9093602661622722       -15.522139057261516     
 C   4.4127920524286317       0.94684522697868234       -12.996600967245143     
 C   4.8367189253438765        1.2436046623970400       -10.586693440821023     
 H   8.8770298081129297        2.0700869458587290       -13.886021498889189     
 H   8.2252537907707985        1.3402245324541109       -12.394349119704309     
 C   10.429196976072575        1.2429475991961376       -12.547798306702836     
 C   10.968050829627336        2.0172387850577138       -11.334973107368141     
 H   10.331487797915194        4.0625353963924757       -10.727869131070795     
 H   11.053712624217345        3.9288009617595359       -12.368590836189755     
 H   3.3588149128239992        5.7626198983218968       -11.868290088497718     
 H   3.8371532435777578        4.0641416117600677       -11.531555802162654     
 C   3.0378123371501311        5.1747577457444986       -9.7653771937202105     
 C   4.0739371096788961        5.7782854435554105       -8.7866455263458274     
 H   6.1053069641212980        6.5142188639784875       -9.3200675287508030     
 H   4.7443525633571433        7.4002496214068261       -10.088978122701157     
 C   6.9935118844800082        8.4642806891728171       -15.779819139833426     
 C   5.1490010746255077        7.9182529706583029       -14.107411925866671     
 C   8.6574814559073729        6.8432877453874861       -16.407876445665316     
 C   8.6331329646015451        4.4850330034985531       -15.429446704702526     
 C   3.6331222115823185      -0.17202045235778024       -12.694302476911961     
 C   4.5846011380795799        1.4428788982009273       -14.425769118259021     
 C   4.0224406925101990       0.13228520782189296       -10.341922810756047     
 C   5.4934011339337605        2.0043936307738628       -9.4460440164148451     
 H   11.107172418543179        1.3767447500123564       -13.398428076605070     
 H   10.336442287990135       0.16883847815779102       -12.349445971420444     
 H   10.552518117097897        1.6176396619226190       -10.400005141561541     
 H   12.062730820328857        1.9733121555154203       -11.271724294789482     
 H   2.6979471252872473        4.1883675558891316       -9.4272997397457399     
 H   2.1576552358237264        5.8249441254704957       -9.8439933611160022     
 H   3.6192545092968507        6.4993604240434442       -8.0962681262060201     
 H   4.5571600113659771        4.9908072074462062       -8.1933012462412336     
 H   6.5649298975907069        9.4553469767220566       -15.882215702789409     
 C   8.1163044255605037        8.1254538207307014       -16.535404326983898     
 C   4.8710147872896403        9.4239001549196999       -14.000134223544485     
 H   5.2849277600269149        7.5476900833510800       -13.075687484602446     
 C   3.9269662112258783        7.1909415922119164       -14.723293475664875     
 H   9.5241832831763364        6.5769876725386194       -17.009918204331420     
 C   10.078219885628382        4.3032680630837055       -15.897760658398122     
 H   8.6000635499395255        4.2001116996031325       -14.368622656466746     
 C   7.6864673169346975        3.5345668526146086       -16.193455461236251     
 H   3.1619173751751783      -0.72446883170141152       -13.504011567332787     
 C   3.4286688676751198      -0.59200078293106118       -11.377752551815689     
 C   3.8100815480267083        2.7616457813409787       -14.660573415318995     
 H   5.6593964539308441        1.6520162670300129       -14.574904895719619     
 C   4.1982347275922738       0.42293811227872302       -15.501700039523461     
 H   3.8319044432198495      -0.16879192364811804       -9.3146210010187644     
 C   4.6787340050163744        1.9963488044338118       -8.1447237729957038     
 H   5.5709600639085917        3.0572527256125670       -9.7683640211271445     
 C   6.9200576805820058        1.4806368476621345       -9.1832189726810238     
 H   8.5690293874511543        8.8427277773521205       -17.214703286400155     
 H   5.7452982700447270        9.9705658095854588       -13.622931497249104     
 H   4.0334690801120718        9.6160875767173781       -13.315921971422462     
 H   4.5982165420508760        9.8555668914964993       -14.972680506163385     
 H   3.7496736945038771        7.5663477855805512       -15.741441448022178     
 H   3.0123841150038007        7.3560391487570520       -14.135310185461300     
 H   4.0866937276498598        6.1068397841353290       -14.809835073365081     
 H   10.407753595414901        3.2666143185069956       -15.737517607882724     
 H   10.771540817763631        4.9686071776438308       -15.364559207243301     
 H   10.182635730973203        4.5074422902711273       -16.971416787930156     
 H   7.7009180254919665        3.7690042942522721       -17.266880848473960     
 H   6.6553855525143106        3.6437730816799636       -15.832341024163446     
 H   7.9826108001502583        2.4812798506161071       -16.078375142688348     
 H   2.7772551719610603       -1.4369750719628394       -11.161148973785988     
 H   2.7288056471848825        2.5690187228211521       -14.684632789512474     
 H   4.0922950744370983        3.2158783586808650       -15.620370911498746     
 H   3.9977815762056972        3.5065138108074811       -13.876995569420602     
 H   3.1264184129340951       0.19232540743824311       -15.473113704341714     
 H   4.7588075777515284      -0.51369222307095841       -15.388656815702317     
 H   4.4152800470501470       0.83000670837886348       -16.498112421611335     
 H   3.6494436627521822        2.3459639901893468       -8.3048551098285674     
 H   5.1465720059753046        2.6424977781878551       -7.3892216702540239     
 H   4.6203521060630042       0.99150595329354851       -7.7074459166228113     
 H   6.8891557424080512       0.41837817544620209       -8.9017256295534075     
 H   7.4048752260441519        2.0302877442798604       -8.3646803381756616     
 H   7.5537467515097951        1.5633573562327261       -10.077653302087697     
 C  -3.8421907295886397       -3.2372740786590866        1.5505798435730034     
 C  -4.4216021432104045       -3.4078287388543584       0.24954786514528854     
 C  -4.1791623998324026       -2.0607965121695533        2.2918010686793502     
 N  -2.9837754999496573       -4.1741967163075318        2.1149465759068220     
 C  -5.3354338557959506       -2.4627343930347525      -0.22761212312408055     
 C  -4.1048482231726053       -4.5870460891373037      -0.66540069354424936     
 C  -5.1053281242465145       -1.1512350434068910        1.7706634209266030     
 C  -3.6002009009799463       -1.8394618933296882        3.6787650208373202     
 Dy  -1.9253144622484764       -4.9217850737853102        3.9726066146564323     
 H  -2.8382365157445300       -4.9234079888259021        1.4337118907719917     
 H  -5.7823578083522706       -2.6133411577806296       -1.2100860536274693     
 C  -5.7030840587279279       -1.3460369789882456       0.52466087770595116     
 C  -2.6198783172257043       -4.6588739678255431       -1.0735763615557943     
 C  -4.6471488012796129       -5.9388821161424872      -0.15197282806991669     
 H  -4.6575207849650369       -4.3821661039464983       -1.5961951118338187     
 H  -5.3714184893275103      -0.27324151620428272        2.3566095485760794     
 C  -4.5100566728837812       -2.4762668242315300        4.7490391860218768     
 H  -2.6141930542475209       -2.3432553973288517        3.7109782705885195     
 C  -3.3292696395482522      -0.36582000914606366        4.0249460242838291     
 N  -1.3069444921489057       -4.0440398376025666        5.9505979502052764     
 H -0.35537773298778552       -3.7732256728789753        5.6816674560778901     
 N -0.68291201835322635       -6.7059261531684093        4.3935389066016288     
 O  -3.8807782150583985       -6.2037800760573596        4.3500748265836604     
 O   5.6824578271241460E-002  -3.9101705643513887        3.0679366697355483     
 H  -6.4457521964497237      -0.64860748459780493       0.14358634064715897     
 H  -2.3088351203920361       -3.7214032765043030       -1.5546983521198732     
 H  -1.9370722756942291       -4.8237348945999274      -0.22915748614183343     
 H  -2.4532622645389308       -5.4753999197778800       -1.7879253294757471     
 H  -4.4479560263921050       -6.7379099565935174      -0.88116772350193040     
 H  -4.2077444044378671       -6.2500729521075336       0.80421020131213217     
 H  -5.7346466519085144       -5.8871900484528501       -8.3701968433664703E-003
 H  -4.0868423248600472       -2.3760701961881470        5.7566456964180786     
 H  -4.6861998924052939       -3.5418885728657208        4.5517377910796242     
 H  -5.4936495609731715       -1.9853282176748599        4.7361715749463569     
 H  -4.2622473149874303       0.20711573917954657        4.1059339961957146     
 H  -2.7106799190626676       0.12228465376165774        3.2614436049419693     
 H  -2.8205292592085791      -0.29312624667887688        4.9963811645387857     
 C  -1.7648645174935700       -3.1489567519229911        6.9094059469112636     
 C  0.15734631543394939       -7.7701381283640441        4.1233848083574092     
 H -0.68399643356274864       -6.5436706187287896        5.4077807795215804     
 C  -3.8547819631688602       -7.5243044949305480        5.0178683786745957     
 C  -5.2291759028779659       -5.9909830400774604        3.7980040649738873     
 C   1.4444052043071329       -4.3247679341366894        3.3211826393312625     
 C  0.12226026044776839       -2.9475826541063959        1.9600849674594705     
 C  -1.1700055874404924       -1.8624890600837303        7.0797309153855101     
 C  -2.8786003093193249       -3.5122112552756026        7.7247480809649067     
 C  0.81536847381771116       -8.4770529392734169        5.1838482670150388     
 C  0.39368988131437976       -8.1696972694310137        2.7743698869424813     
 H  -3.6656536707380600       -7.3478623836358636        6.0841868241873458     
 H  -3.0063085427393288       -8.0706758139898387        4.5917359799276509     
 C  -5.2105773180367549       -8.1684062165322544        4.7335527713428878     
 C  -5.7424691358726712       -7.3885635392131404        3.5212074027313403     
 H  -5.1031959014179922       -5.3400688623422123        2.9270115138272961     
 H  -5.8340167874864202       -5.4816713722273631        4.5635565990542322     
 H   1.8622207841167631       -3.6558078313547435        4.0902616259683171     
 H   1.3907468526980915       -5.3477034999585671        3.7125377663690209     
 C   2.1802057337843914       -4.1885513281276161        1.9716041521465810     
 C   1.1379627547821043       -3.5653675455783844        1.0118269300301299     
 H -0.89503624866567699       -2.8537575922870939        1.5701806317495002     
 H  0.46459115024584569       -1.9805683738355011        2.3581960144206366     
 C  -1.7517541704680244      -0.96017168323640667        7.9733103690321494     
 C   8.9530552384520179E-002  -1.5159916982723203        6.3012035231174792     
 C  -3.4199304827399439       -2.5740248109592372        8.6081775733909449     
 C  -3.4045266444221980       -4.9348608598005352        7.6357672553576599     
 C   1.5970771858050115       -9.5931658653826428        4.8770583568469590     
 C  0.64142720762786420       -7.9862384143182297        6.6146768897809309     
 C   1.2086853106183009       -9.2794896379210741        2.5250597738042986     
 C -0.26143257161050648       -7.4014878778043469        1.6378015126915875     
 H  -5.8932398270963855       -8.0382606447241951        5.5808221882867750     
 H  -5.1167971564327610       -9.2415726857183458        4.5309023201129293     
 H  -5.3213485748620908       -7.7834879742500647        2.5867467003373990     
 H  -6.8367445110340084       -7.4328108781632798        3.4513862522478433     
 H   2.5239414711089156       -5.1642727771681978        1.6068641804242232     
 H   3.0581511214273656       -3.5366135215571082        2.0639243999380126     
 H   1.5865697801313157       -2.8249804638511771       0.33774798041668713     
 H  0.65589450715049491       -4.3401027195372528       0.40076676580324411     
 H  -1.3205285754141360        3.0185986091768865E-002   8.0713107035235616     
 C  -2.8747475425790898       -1.2930693703108906        8.7312208050055435     
 C  0.36662429641834171       -1.0874633994761809E-002   6.1832451498747742     
 H  -4.6376976725647140E-002  -1.8943542496181878        5.2723816273552790     
 C   1.3120996675207934       -2.2379222428757970        6.9221783837133977     
 H  -4.2867153880330804       -2.8356736916299190        9.2121967185840692     
 C  -4.8499054484978794       -5.1100771264849953        8.1057689718002663     
 H  -3.3736109838666399       -5.2216676944466904        6.5755035590143525     
 C  -2.4604021610086351       -5.8873235525671914        8.4003493712747677     
 H   2.0690073352239238       -10.148405462639237        5.6844967514196316     
 C   1.8029233895459875       -10.006736929270950        3.5586654167639704     
 C   1.4153757005588099       -6.6679696243985784        6.8549291302241668     
 H -0.43357752765792268       -7.7776509594959711        6.7629833493686542     
 C   1.0262243310805357       -9.0094749484651810        7.6880944370513893     
 H   1.3989482732136240       -9.5773060911661929        1.4966076796186221     
 C  0.56071138175322033       -7.3915755079433811       0.34096935057284405     
 H -0.34550709192475038       -6.3519676805114340        1.9699201324116968     
 C  -1.6845595476412092       -7.9295790805093738        1.3636796350398350     
 H  -3.3247337089140148      -0.57225325026705542        9.4085962962993896     
 H -0.50793627991726420       0.53275112282996229        5.8022811437969910     
 H   1.2042218276049736       0.17681677916784000        5.4978062408599051     
 H  0.63918609977884167       0.42799969635427160        7.1527037895833327     
 H   1.4874652182773960       -1.8572105138902815        7.9387005214843560     
 H   2.2271993849518559       -2.0740547886254039        6.3345823956232170     
 H   1.1541925769707948       -3.3218921748796606        7.0138096715430436     
 H  -5.1841053573117302       -6.1455305035303942        7.9473274055122518     
 H  -5.5408790641957752       -4.4425636586959962        7.5722027109834675     
 H  -4.9527001912852926       -4.9038052007873016        9.1792269675690843     
 H  -2.4732707290770297       -5.6514445443893040        9.4734707031440664     
 H  -1.4294020035722801       -5.7817407724263319        8.0378619664088813     
 H  -2.7598271500424141       -6.9398193404326651        8.2867497124932399     
 H   2.4560368914098607       -10.849565868742998        3.3391294746532005     
 H   2.4964906056673777       -6.8608507150110327        6.8840004529366627     
 H   1.1287548891557544       -6.2148459284933422        7.8139356711163162     
 H   1.2315189665718358       -5.9221610271688281        6.0713549106557743     
 H   2.0981167588742533       -9.2394585715516193        7.6604134958292525     
 H  0.46620482820221337       -9.9460304308165171        7.5716345603004029     
 H  0.80737657321293577       -8.6053319233806249        8.6853271587014582     
 H   1.5869525957144939       -7.0375059071392050       0.51144727115695721     
 H   9.3869785429094230E-002  -6.7398612009805934      -0.41034892610457352     
 H  0.62801857792908278       -8.3915373598749703      -0.10637787381848351     
 H  -1.6470426802892875       -8.9881467282547636        1.0690550146266937     
 H  -2.1701177007727006       -7.3724330451683739       0.55059604488104852     
 H  -2.3212570641450543       -7.8618725870851183        2.2574551275642651     
         240

 C   9.0704722705486560        6.1632965033322265       -9.3451539570207043     
 C   9.6470003274192564        5.9853831981866747       -8.0437383392188355     
 C   9.4169170511135576        7.3392663110935850       -10.083050634634391     
 N   8.2054945656642051        5.2340925004968790       -9.9117131184230018     
 C   10.566642907887644        6.9229747136401389       -7.5629694568430015     
 C   9.3230373833290976        4.8047256701338377       -7.1331557672484900     
 C   10.349710534288654        8.2401073760428805       -9.5588188322676277     
 C   8.8387724556623581        7.5710401985886451       -11.468585288116477     
 Dy   7.1461371731589081        4.5049227739452027       -11.773752784407586     
 H   8.0555925575885539        4.4828534576153576       -9.2334836719168987     
 H   11.010654145314335        6.7670291022193352       -6.5800090457009084     
 C   10.944204407502530        8.0382379950269556       -8.3124718980014194     
 C   7.8369168129976101        4.7345569770758917       -6.7286520750225236     
 C   9.8641026713901052        3.4536143912600772       -7.6499800059932381     
 H   9.8733753468005663        5.0052563854154215       -6.2000373554782584     
 H   10.623338508493839        9.1172673866599823       -10.142475172122346     
 C   9.7388831053824223        6.9271764638591913       -12.542888278915839     
 H   7.8465339430693337        7.0793143665392648       -11.500222805160845     
 C   8.5860266276709005        9.0489562597171229       -11.810808448073715     
 N   6.5378774389509609        5.3926114536739069       -13.743882106742012     
 H   5.5913556803886992        5.6739588389522337       -13.468655436688328     
 N   5.9063804882822541        2.7173897475047446       -12.202153013547180     
 O   9.0989659071458053        3.2058797116957893       -12.144698672131875     
 O   5.1580256639565620        5.4900911893419799       -10.851105131945856     
 H   11.691961711098136        8.7289701799736026       -7.9291133442853630     
 H   7.6685751928108523        3.9180350463352260       -6.0148157311485750     
 H   7.1553303165168414        4.5699246841640768       -7.5740034651094730     
 H   7.5254955775724675        5.6721286074790358       -6.2479448981567725     
 H   10.952728000842395        3.5024419931946218       -7.7856995797070470     
 H   9.4302126030588553        3.1496278192658504       -8.6109791476244837     
 H   9.6569191824101992        2.6512548879357776       -6.9266830039081810     
 H   9.3160758176978860        7.0380313134729144       -13.549512968006114     
 H   9.9016716726032996        5.8583669621508552       -12.351374920030249     
 H   10.728920724852443        7.4050577534237965       -12.528870874817734     
 H   9.5266130339035620        9.6085546947539839       -11.897578787016091     
 H   7.9795497124104680        9.5449240544147909       -11.042690511424109     
 H   8.0720146531345147        9.1303206222316540       -12.778792098579677     
 C   6.9991990133877460        6.2801141925999087       -14.707888554356318     
 C   5.0691230706852091        1.6496588121784543       -11.936035834699226     
 H   5.9060100797824333        2.8839165945307323       -13.215751655495541     
 C   9.0700637913513358        1.8892527922518489       -12.819645549967987     
 C   10.449546861927834        3.4158495522508616       -11.598256383244202     
 C   3.7727972352446764        5.0727903879522147       -11.113162880616539     
 C   5.0866512762207448        6.4329096780363679       -9.7272043457565900     
 C   6.4107940010988331        7.5688754599173071       -14.882316855622213     
 C   8.1094611786720456        5.9069693914298176       -15.522998190989213     
 C   4.4104730956029057       0.94600046438294594       -12.998563687636114     
 C   4.8347641355351012        1.2423441047976322       -10.588725567256818     
 H   8.8740988379303438        2.0707273639269830       -13.883835672091351     
 H   8.2245415680566385        1.3396900373032887       -12.391838447483446     
 C   10.428300002138061        1.2448594280569101       -12.547294610042270     
 C   10.965625799581868        2.0171583229261709       -11.332607495154512     
 H   10.327370473072156        4.0612095688539807       -10.722736410136637     
 H   11.051219798933875        3.9304261122876287       -12.362866197851803     
 H   3.3528165267591992        5.7511777046775174       -11.871828548298176     
 H   3.8321311968822065        4.0569699713080540       -11.519840739750123     
 C   3.0345695863401048        5.1838838354355987       -9.7638185709761682     
 C   4.0725665807031168        5.7944662410643284       -8.7919667790966614     
 H   6.1029298148970383        6.5252575756027902       -9.3342403105806433     
 H   4.7408954252857143        7.4050135912054609       -10.108532777760926     
 C   6.9970074689240072        8.4648398070382544       -15.779224020106742     
 C   5.1531269688604064        7.9231790871066421       -14.104397604133336     
 C   8.6557615261458984        6.8393921089899887       -16.409415503812255     
 C   8.6264514787212363        4.4814107909188419       -15.430362113182021     
 C   3.6313937250858546      -0.17327386848622420       -12.696372279529569     
 C   4.5821047512836639        1.4424339099407419       -14.427582160467217     
 C   4.0211393186881592       0.13052263693751434       -10.344024738484839     
 C   5.4911970243670076        2.0029597235390901       -9.4478421514918765     
 H   11.106217766974543        1.3817853734298853       -13.397417645604056     
 H   10.337238952612108       0.17018283544623281       -12.351533191516355     
 H   10.549490920218318        1.6156501839780950       -10.398751465009232     
 H   12.060273066263086        1.9735624363123363       -11.268443090531585     
 H   2.6935981043097978        4.2015153060113049       -9.4166053028165919     
 H   2.1551648153189813        5.8342999809963967       -9.8472702090128017     
 H   3.6194610907374805        6.5207964010947554       -8.1064637166648161     
 H   4.5568365855127819        5.0116653191769656       -8.1936277553929866     
 H   6.5712853174725652        9.4571770479176447       -15.880774474651528     
 C   8.1178856154884027        8.1229795846445612       -16.536259795007119     
 C   4.8775430688717121        9.4292791700557608       -13.997979752475587     
 H   5.2903335987415314        7.5532847397008638       -13.072590427901957     
 C   3.9288556152407024        7.1972084846295337       -14.717288545051899     
 H   9.5209540763810701        6.5707917376308957       -17.012531347585135     
 C   10.070955080702705        4.2961395006469640       -15.898908038318497     
 H   8.5929445930316195        4.1968406650025063       -14.369437955273396     
 C   7.6772078400077586        3.5331609223316871       -16.193815367888998     
 H   3.1603864800601427      -0.72580852368112914       -13.506133374406231     
 C   3.4275253474200960      -0.59380359200484889       -11.379876919012553     
 C   3.8067662362013661        2.7607931923327831       -14.662185894155195     
 H   5.6567796506446753        1.6523141596640103       -14.576401926335697     
 C   4.1967046455538188       0.42242995030297842       -15.503776554398769     
 H   3.8310123295158793      -0.17081771463849443       -9.3167248330150123     
 C   4.6738898592730997        1.9988076081470496       -8.1481832844165627     
 H   5.5718159177068731        3.0552388548300535       -9.7711938651417150     
 C   6.9161025784456047        1.4761701266297076       -9.1819281225048197     
 H   8.5717785620409241        8.8391693396016962       -17.215903473200125     
 H   5.7528951615357817        9.9749635630083677       -13.621888217399283     
 H   4.0408772218296569        9.6232260691739011       -13.313206276697970     
 H   4.6045323250607009        9.8605804851972003       -14.970621607010710     
 H   3.7495278259031015        7.5728625131444405       -15.734956211297742     
 H   3.0159495183830400        7.3632849024056410       -14.127089278849040     
 H   4.0871354520598882        6.1129536639082627       -14.804341187592065     
 H   10.398169904911921        3.2587716227855963       -15.738737047106181     
 H   10.765824763310905        4.9599360186950650       -15.365866916394641     
 H   10.175617234778564        4.5000650807769018       -16.972582367164122     
 H   7.6926265027735736        3.7665803494018180       -17.267441468619168     
 H   6.6464273257114481        3.6458053382439708       -15.833070458150758     
 H   7.9700842013802067        2.4791376955328857       -16.077645410390680     
 H   2.7768663078688482       -1.4393730458302716       -11.163356677528789     
 H   2.7256644889679063        2.5673629550369217       -14.687279642869980     
 H   4.0893398212296779        3.2158356601646916       -15.621496955498996     
 H   3.9932681792245579        3.5052779708659849       -13.877939237056482     
 H   3.1249585386272760       0.19146231941059449       -15.475743822513371     
 H   4.7575684383412220      -0.51401835587676670       -15.390464613121853     
 H   4.4141438576401173       0.82963301876309081       -16.500049888709068     
 H   3.6456031117417460        2.3498181332914774       -8.3113368040228544     
 H   5.1412074369002436        2.6457653710902842       -7.3930685076232194     
 H   4.6128188757504036       0.99501136733483875       -7.7089695391982493     
 H   6.8824470407864409       0.41403994817696171       -8.9003260318027255     
 H   7.4005049800353220        2.0250053329038882       -8.3626115084005299     
 H   7.5516772274078363        1.5573802944661810       -10.075135384630158     
 C  -3.8373425007709119       -3.2389643141672693        1.5504245581984029     
 C  -4.4155889088883233       -3.4098138265034867       0.24890347619623085     
 C  -4.1749494439659216       -2.0623279000556427        2.2911635730634803     
 N  -2.9794047363797258       -4.1758511071860251        2.1155062149654578     
 C  -5.3285989240367613       -2.4645893673078021      -0.22953756567926445     
 C  -4.0981479096180840       -4.5894960288498430      -0.66521430821539951     
 C  -5.1001228922572119       -1.1525393518855129        1.7686464370412824     
 C  -3.5977388773039571       -1.8409614468637507        3.6788441012098563     
 Dy  -1.9223527012387809       -4.9238481689082487        3.9737010139251456     
 H  -2.8329745221756242       -4.9247863665607214        1.4341746174175933     
 H  -5.7748450781818157       -2.6153951828045039       -1.2123108156619755     
 C  -5.6963936457223419       -1.3474339112705964       0.52197399354476093     
 C  -2.6129702793405634       -4.6610372326204343       -1.0728414259446355     
 C  -4.6401786864636900       -5.9412692295939893      -0.15129017031593334     
 H  -4.6505633612120292       -4.3853573709571991       -1.5963134173870550     
 H  -5.3668390717220085      -0.27439523000342619        2.3540968247808638     
 C  -4.5083072706670251       -2.4786006826852240        4.7480361975975018     
 H  -2.6115469970980167       -2.3442412182230812        3.7122097991508154     
 C  -3.3281562789986014      -0.36724128421685093        4.0256907623070628     
 N  -1.3049104306591244       -4.0403305583420535        5.9490804955042211     
 H -0.35555877427022853       -3.7653059981831802        5.6772897441623122     
 N -0.68037173262258122       -6.7075320217747274        4.3968604070613031     
 O  -3.8784388389267188       -6.2056068875058878        4.3490581609069290     
 O   6.0535208676993135E-002  -3.9131243752611109        3.0705330462884386     
 H  -6.4383381384597786      -0.64981653503824399       0.13986764505772717     
 H  -2.3024231131736292       -3.7241802822434424       -1.5554713563558986     
 H  -1.9303528771553831       -4.8238942097999420      -0.22789325531346674     
 H  -2.4456065093111445       -5.4786727020623038       -1.7857239335005977     
 H  -4.4409538940936839       -6.7404244969348142      -0.88033708310154435     
 H  -4.2006270715702936       -6.2522310595860260       0.80488900960970577     
 H  -5.7276903966868113       -5.8897997884422795       -7.5877750146931761E-003
 H  -4.0861450579280376       -2.3783946326705174        5.7560932396344633     
 H  -4.6834838033042354       -3.5442852189725769        4.5502771210636990     
 H  -5.4922161919185370       -1.9883253673198880        4.7343232975370855     
 H  -4.2615595791299441       0.20512569896363725        4.1058096758965714     
 H  -2.7090254441901345       0.12146956006932619        3.2630314286935755     
 H  -2.8205701767668634      -0.29452512220310151        4.9977117230910286     
 C  -1.7639127189348562       -3.1473699515983928        6.9091406387890109     
 C  0.15974198048715951       -7.7717738273712351        4.1265833724059267     
 H -0.68052253931019902       -6.5443876517830315        5.4109221312972640     
 C  -3.8527557279350884       -7.5256741821044386        5.0177495292396763     
 C  -5.2266813711823730       -5.9929817364819682        3.7963972330991100     
 C   1.4484509859457064       -4.3292273117493520        3.3192944737250101     
 C  0.12415059825821473       -2.9414623700651163        1.9712811314075764     
 C  -1.1719424812923940       -1.8596412890269842        7.0799448162884087     
 C  -2.8756748999154600       -3.5140565348804822        7.7255277526319253     
 C  0.81803452879416905       -8.4786726319187338        5.1868695276720311     
 C  0.39571612593150379       -8.1713510541848109        2.7775532702539851     
 H  -3.6621657648904478       -7.3486128064286911        6.0836788669698763     
 H  -3.0052876985114629       -8.0731396824718722        4.5910464884621209     
 C  -5.2093604122894037       -8.1687197664258022        4.7355215434943094     
 C  -5.7407454421981363       -7.3907036119105118        3.5218407137450725     
 H  -5.1003369803543936       -5.3434140010937696        2.9244444001618368     
 H  -5.8313219736491355       -5.4821772438818908        4.5610798719433854     
 H   1.8658416811134106       -3.6685123250637948        4.0950473077346539     
 H   1.3954992445984731       -5.3556322131868539        3.7000665812552165     
 C   2.1841333790275130       -4.1783521545020932        1.9719385426772649     
 C   1.1403381907256835       -3.5495230503427075        1.0179339251441040     
 H -0.89338618961254157       -2.8461693916496751        1.5823232298796002     
 H  0.46502135835667663       -1.9775666642284009        2.3774166300365094     
 C  -1.7548089178944197      -0.95953835434912527        7.9749946626257193     
 C   8.5870094047616030E-002  -1.5099062388978561        6.3001741407539837     
 C  -3.4180916141119551       -2.5780714230273900        8.6105551557727562     
 C  -3.3981631506777581       -4.9378545400604281        7.6357354468461285     
 C   1.5989306513040089       -9.5952775612461139        4.8799339204775674     
 C  0.64481360768229135       -7.9873196834745839        6.6175650007047455     
 C   1.2100372574946408       -9.2815944798568584        2.5280445243634388     
 C -0.25887212430840523       -7.4028676492034773        1.6408809873532699     
 H  -5.8914583639371081       -8.0359348551193559        5.5828010428094199     
 H  -5.1170376501262087       -9.2423815264346754        4.5350706113903438     
 H  -5.3198229957896732       -7.7874941466200518        2.5881035836499189     
 H  -6.8350362429472069       -7.4345295277306240        3.4520266035982745     
 H   2.5311131863071323       -5.1489776806345589        1.5982298992593786     
 H   3.0601232011818924       -3.5250662322256865        2.0706914954504101     
 H   1.5871969462850524       -2.8033282516809415       0.34961684773334967     
 H  0.65910411314039596       -4.3199496988898023       0.40115480560259531     
 H  -1.3260391276113086        3.1832433753415088E-002   8.0732478530388487     
 C  -2.8759794512832717       -1.2958862749287126        8.7340472174244344     
 C  0.36125873345467341       -4.3281477758094489E-003   6.1848335443398188     
 H  -5.1250682700517664E-002  -1.8862728413545502        5.2707703300642237     
 C   1.3102503570766348       -2.2317437161606377        6.9175852167307177     
 H  -4.2833278479064640       -2.8424466074839354        9.2155165856272543     
 C  -4.8427978862183032       -5.1169254582879962        8.1063949116002139     
 H  -3.3673307587133117       -5.2236206315373526        6.5751519953714821     
 C  -2.4512213557869078       -5.8886741404337535        8.3987848240398133     
 H   2.0707764880991388       -10.150741432191390        5.6872587570957052     
 C   1.8039460835567902       -10.009239667036759        3.5615086884511764     
 C   1.4186941530270480       -6.6687942379188625        6.8568625914193335     
 H -0.43014573702633818       -7.7788546314767775        6.7662833296149234     
 C   1.0303078061244284       -9.0101199241121446        7.6910910873811114     
 H   1.4000287381908991       -9.5793397837329533        1.4995209843748976     
 C  0.56672633298257624       -7.3878382716547053       0.34637773415827522     
 H -0.34662629813980028       -6.3542136331891470        1.9745492414693575     
 C  -1.6798098845329672       -7.9342344187274998        1.3624033941918681     
 H  -3.3269851412312117      -0.57665051071364437        9.4123994052795119     
 H -0.51408357171381147       0.53914078872396987        5.8054874532375926     
 H   1.1981276417039788       0.18551869809427199        5.4991257048079243     
 H  0.63415520240307333       0.43289835408341731        7.1549150428266657     
 H   1.4876442291419172       -1.8519962515922250        7.9340843210674850     
 H   2.2238689688414848       -2.0666670371203231        6.3281146305585736     
 H   1.1531906221366359       -3.3158857161237285        7.0084593683144352     
 H  -5.1746832944293839       -6.1530177943443150        7.9474744913498014     
 H  -5.5355723574166200       -4.4506497116567969        7.5736884646067741     
 H  -4.9454489195482338       -4.9116258375098418        9.1800472707752672     
 H  -2.4646311160216237       -5.6544679407914433        9.4722538709352531     
 H  -1.4206298614578241       -5.7794902200810654        8.0363902598271046     
 H  -2.7475110313339313       -6.9418279322461318        8.2836042960145910     
 H   2.4561790242278887       -10.852702236414398        3.3418750360225604     
 H   2.4998278276739021       -6.8615656767688256        6.8858413848293294     
 H   1.1323254017446036       -6.2151596442146735        7.8157044253730534     
 H   1.2346010066374684       -5.9234576172950621        6.0728719993446196     
 H   2.1022874939994027       -9.2395939350212952        7.6631070491834024     
 H  0.47065708724177074       -9.9469595933932133        7.5749677020403228     
 H  0.81157939057034856       -8.6058771091444992        8.6883079503611658     
 H   1.5914882977915952       -7.0317080355113637       0.52082316982556576     
 H  0.10040715736327538       -6.7353613830444745      -0.40459119724365883     
 H  0.63781855930326625       -8.3864313552999761      -0.10321713029478681     
 H  -1.6390248782114301       -8.9924404597438095        1.0670323918813551     
 H  -2.1646152436181603       -7.3775206292746995       0.54858508342483880     
 H  -2.3189482547360436       -7.8688175644680944        2.2545486493114124     
         240

 C   9.0651355264114919        6.1641553323741700       -9.3448451062655273     
 C   9.6409275213394423        5.9860265490150057       -8.0431090125891256     
 C   9.4130436151851686        7.3395826330451879       -10.082961551975794     
 N   8.1993983151481533        5.2356813196476590       -9.9113972270922517     
 C   10.560672796965735        6.9232550696301036       -7.5618223667072515     
 C   9.3160843807218221        4.8054042689503786       -7.1327842482113679     
 C   10.345834762591490        8.2401129228071603       -9.5581461597007209     
 C   8.8361626131967679        7.5712862149414848       -11.469035142662358     
 Dy   7.1426239189441807        4.5044111387589014       -11.774188840980690     
 H   8.0470813275164161        4.4858297047115183       -9.2322298084876735     
 H   11.004267933810750        6.7671689602145015       -6.5786683688006811     
 C   10.939048103076898        8.0383168290702169       -8.3112012621260654     
 C   7.8300495097982079        4.7363405786819186       -6.7277290822418925     
 C   9.8556094982425790        3.4539265467950577       -7.6502550238699287     
 H   9.8669284884504229        5.0050985112115667       -6.1997946689836940     
 H   10.620633622345380        9.1168882987199868       -10.141842569141760     
 C   9.7362565671368166        6.9260047383693930       -12.542506257336878     
 H   7.8435469409019998        7.0804253789044491       -11.501225802745635     
 C   8.5852336281781749        9.0493030113378428       -11.812022526180286     
 N   6.5352758095882209        5.3942964620554301       -13.743296484281510     
 H   5.5902255455415233        5.6785916458641754       -13.466338321266246     
 N   5.9034518784616905        2.7170011064035582       -12.203926523810386     
 O   9.0966472405343559        3.2062452750718418       -12.142405675723905     
 O   5.1533202695674216        5.4890641487564844       -10.854777495484392     
 H   11.686757487748602        8.7288325075302016       -7.9273663010890223     
 H   7.6614128958581382        3.9195616767014196       -6.0142660935864312     
 H   7.1479910898126313        4.5726715401230580       -7.5729072235321047     
 H   7.5194970844793501        5.6739028678592769       -6.2464296771675798     
 H   10.944192874606797        3.5017277065459664       -7.7867114988052855     
 H   9.4207481551691412        3.1505885218243881       -8.6109945650933639     
 H   9.6481849408326497        2.6515959078268332       -6.9269873940061357     
 H   9.3143055326484134        7.0371427614046853       -13.549466126354586     
 H   9.8974279530024756        5.8570155558631409       -12.350655218447686     
 H   10.726930643964332        7.4025243294178473       -12.527889128538300     
 H   9.5264279243526708        9.6079650950904885       -11.898074916837068     
 H   7.9785047826328510        9.5461523529860912       -11.044686697018081     
 H   8.0722977945758867        9.1307946137237419       -12.780550031384758     
 C   6.9979702233158099        6.2805938043249308       -14.707637941767240     
 C   5.0667180418389073        1.6488355700088408       -11.937972525424419     
 H   5.9021075102618248        2.8845983262230490       -13.217322222246656     
 C   9.0683753741885020        1.8897730171138867       -12.817724871775990     
 C   10.446561953220876        3.4159342932631458       -11.594008589733152     
 C   3.7679241871835076        5.0690184840641610       -11.110954643312404     
 C   5.0837162341905593        6.4410773948272766       -9.7391386146424423     
 C   6.4128785348741246        7.5709263115629799       -14.881175727091660     
 C   8.1063521105790333        5.9045785166973621       -15.523857324716909     
 C   4.4081541387771797       0.94515570178720942       -13.000526408027087     
 C   4.8328093457263259        1.2410835471982242       -10.590757693692614     
 H   8.8711678677477579        2.0713677819952370       -13.881649845293513     
 H   8.2238293453424784        1.3391555421524663       -12.389327775262585     
 C   10.427403028203546        1.2467712569176825       -12.546790913381702     
 C   10.963200769536401        2.0170778607946285       -11.330241882940886     
 H   10.323253148229117        4.0598837413154856       -10.717603689202477     
 H   11.048726973650407        3.9320512628157216       -12.357141559513853     
 H   3.3468181406943991        5.7397355110331381       -11.875367008098632     
 H   3.8271091501866548        4.0497983308560404       -11.508125677337592     
 C   3.0313268355300789        5.1930099251266988       -9.7622599482321260     
 C   4.0711960517273376        5.8106470385732463       -8.7972880318474971     
 H   6.1005526656727787        6.5362962872270920       -9.3484130924104818     
 H   4.7374382872142862        7.4097775610040957       -10.128087432820694     
 C   7.0005030533680053        8.4653989249036901       -15.778628900380056     
 C   5.1572528630953043        7.9281052035549813       -14.101383282400002     
 C   8.6540415963844239        6.8354964725924923       -16.410954561959191     
 C   8.6197699928409275        4.4777885783391316       -15.431277521661515     
 C   3.6296652385893911      -0.17452728461466815       -12.698442082147176     
 C   4.5796083644877479        1.4419889216805564       -14.429395202675414     
 C   4.0198379448661195       0.12876006605313575       -10.346126666213628     
 C   5.4889929148002556        2.0015258163043175       -9.4496402865689078     
 H   11.105263115405908        1.3868259968474139       -13.396407214603043     
 H   10.338035617234082       0.17152719273467459       -12.353620411612265     
 H   10.546463723338737        1.6136607060335713       -10.397497788456924     
 H   12.057815312197313        1.9738127171092521       -11.265161886273690     
 H   2.6892490833323484        4.2146630561334781       -9.4059108658874440     
 H   2.1526743948142357        5.8436558365222977       -9.8505470569096012     
 H   3.6196676721781103        6.5422323781460658       -8.1166593071236122     
 H   4.5565131596595867        5.0325234309077249       -8.1939542645447396     
 H   6.5776407373544235        9.4590071191132346       -15.879333246513646     
 C   8.1194668054163017        8.1205053485584209       -16.537115263030337     
 C   4.8840713504537838        9.4346581851918199       -13.995825281406690     
 H   5.2957394374561488        7.5588793960506475       -13.069493371201467     
 C   3.9307450192555264        7.2034753770471500       -14.711283614438925     
 H   9.5177248695858019        6.5645958027231721       -17.015144490838853     
 C   10.063690275777029        4.2890109382102235       -15.900055418238875     
 H   8.5858256361237153        4.1935696304018801       -14.370253254080048     
 C   7.6679483630808187        3.5317549920487652       -16.194175274541749     
 H   3.1588555849451074      -0.72714821566084686       -13.508255181479672     
 C   3.4263818271650721      -0.59560640107863660       -11.382001286209414     
 C   3.8034509243760244        2.7599406033245875       -14.663798372991398     
 H   5.6541628473585055        1.6526120522980079       -14.577898956951772     
 C   4.1951745635153639       0.42192178832723382       -15.505853069274076     
 H   3.8301202158119092      -0.17284350562887082       -9.3188286650112584     
 C   4.6690457135298242        2.0012664118602870       -8.1516427958374233     
 H   5.5726717715051555        3.0532249840475401       -9.7740237091562872     
 C   6.9121474763092037        1.4717034055972806       -9.1806372723286138     
 H   8.5745277366306922        8.8356109018512736       -17.217103660000092     
 H   5.7604920530268364        9.9793613164312767       -13.620844937549462     
 H   4.0482853635472420        9.6303645616304259       -13.310490581973479     
 H   4.6108481080705257        9.8655940788978995       -14.968562707858032     
 H   3.7493819573023259        7.5793772407083297       -15.728470974573305     
 H   3.0195149217622799        7.3705306560542301       -14.118868372236779     
 H   4.0875771764699156        6.1190675436811972       -14.798847301819048     
 H   10.388586214408940        3.2509289270641970       -15.739956486329636     
 H   10.760108708858178        4.9512648597462992       -15.367174625545982     
 H   10.168598738583922        4.4926878712826763       -16.973747946398092     
 H   7.6843349800551808        3.7641564045513634       -17.268002088764376     
 H   6.6374690989085856        3.6478375948079784       -15.833799892138067     
 H   7.9575576026101551        2.4769955404496642       -16.076915678093009     
 H   2.7764774437766362       -1.4417710196977036       -11.165564381271592     
 H   2.7225233307509296        2.5657071872526918       -14.689926496227486     
 H   4.0863845680222584        3.2157929616485186       -15.622622999499248     
 H   3.9887547822434186        3.5040421309244887       -13.878882904692361     
 H   3.1234986643204570       0.19059923138294585       -15.478373940685028     
 H   4.7563292989309165      -0.51434448868257510       -15.392272410541390     
 H   4.4130076682300885       0.82925932914731815       -16.501987355806801     
 H   3.6417625607313093        2.3536722763936080       -8.3178184982171395     
 H   5.1358428678251826        2.6490329639927133       -7.3969153449924141     
 H   4.6052856454378022       0.99851678137612909       -7.7104931617736865     
 H   6.8757383391648306       0.40970172090772128       -8.8989264340520435     
 H   7.3961347340264911        2.0197229215279160       -8.3605426786253965     
 H   7.5496077033058775        1.5514032326996356       -10.072617467172618     
 C  -3.8324942719531845       -3.2406545496754520        1.5502692728238021     
 C  -4.4095756745662422       -3.4117989141526150       0.24825908724717313     
 C  -4.1707364880994415       -2.0638592879417317        2.2905260774476099     
 N  -2.9750339728097943       -4.1775054980645185        2.1160658540240931     
 C  -5.3217639922775710       -2.4664443415808517      -0.23146300823444832     
 C  -4.0914475960635635       -4.5919459685623822      -0.66502792288654955     
 C  -5.0949176602679085       -1.1538436603641347        1.7666294531559619     
 C  -3.5952768536279680       -1.8424610003978130        3.6789231815823924     
 Dy  -1.9193909402290854       -4.9259112640311864        3.9747954131938594     
 H  -2.8277125286067184       -4.9261647442955407        1.4346373440631950     
 H  -5.7673323480113616       -2.6174492078283782       -1.2145355776964817     
 C  -5.6897032327167558       -1.3488308435529472       0.51928710938357070     
 C  -2.6060622414554224       -4.6632004974153256       -1.0721064903334765     
 C  -4.6332085716477680       -5.9436563430454923      -0.15060751256195001     
 H  -4.6436059374590224       -4.3885486379678991       -1.5964317229402911     
 H  -5.3622596541165057      -0.27554894380256961        2.3515841009856477     
 C  -4.5065578684502690       -2.4809345411389181        4.7470332091731260     
 H  -2.6089009399485126       -2.3452270391173107        3.7134413277131118     
 C  -3.3270429184489507      -0.36866255928763819        4.0264355003302974     
 N  -1.3028763691693432       -4.0366212790815403        5.9475630408031659     
 H -0.35573981555267159       -3.7573863234873852        5.6729120322467343     
 N -0.67783144689193597       -6.7091378903810455        4.4001819075209774     
 O  -3.8760994627950391       -6.2074336989544161        4.3480414952301967     
 O   6.4245839082744810E-002  -3.9160781861708331        3.0731294228413288     
 H  -6.4309240804698344      -0.65102558547868294       0.13614894946829537     
 H  -2.2960111059552220       -3.7269572879825814       -1.5562443605919241     
 H  -1.9236334786165372       -4.8240535249999565      -0.22662902448510006     
 H  -2.4379507540833583       -5.4819454843467277       -1.7835225375254484     
 H  -4.4339517617952628       -6.7429390372761100      -0.87950644270115819     
 H  -4.1935097387027200       -6.2543891670645193       0.80556781790727927     
 H  -5.7207341414651083       -5.8924095284317097       -6.8053531860198819E-003
 H  -4.0854477909960281       -2.3807190691528883        5.7555407828508471     
 H  -4.6807677142031761       -3.5466818650794325        4.5488164510477747     
 H  -5.4907828228639026       -1.9913225169649160        4.7324750201278141     
 H  -4.2608718432724579       0.20313565874772793        4.1056853555974291     
 H  -2.7073709693176009       0.12065446637699465        3.2646192524451814     
 H  -2.8206110943251481      -0.29592399772732614        4.9990422816432707     
 C  -1.7629609203761423       -3.1457831512737946        6.9088753306667581     
 C  0.16213764554036963       -7.7734095263784262        4.1297819364544450     
 H -0.67704864505764928       -6.5451046848372734        5.4140634830729484     
 C  -3.8507294927013160       -7.5270438692783292        5.0176306798047570     
 C  -5.2241868394867792       -5.9949804328864769        3.7947904012243323     
 C   1.4524967675842799       -4.3336866893620138        3.3174063081187577     
 C  0.12604093606866107       -2.9353420860238373        1.9824772953556824     
 C  -1.1738793751442955       -1.8567935179702384        7.0801587171913063     
 C  -2.8727494905115951       -3.5159018144853613        7.7263074242989438     
 C  0.82070058377062682       -8.4802923245640507        5.1898907883290226     
 C  0.39774237054862777       -8.1730048389386081        2.7807366535654889     
 H  -3.6586778590428355       -7.3493632292215185        6.0831709097524076     
 H  -3.0042668542835975       -8.0756035509539039        4.5903569969965909     
 C  -5.2081435065420534       -8.1690333163193518        4.7374903156457320     
 C  -5.7390217485236024       -7.3928436846078842        3.5224740247588042     
 H  -5.0974780592907960       -5.3467591398453278        2.9218772864963776     
 H  -5.8286271598118509       -5.4826831155364175        4.5586031448325395     
 H   1.8694625781100580       -3.6812168187728460        4.0998329895009906     
 H   1.4002516364988549       -5.3635609264151407        3.6875953961414125     
 C   2.1880610242706346       -4.1681529808765694        1.9722729332079487     
 C   1.1427136266692626       -3.5336785551070307        1.0240409202580780     
 H -0.89173613055940615       -2.8385811910122563        1.5944658280097002     
 H  0.46545156646750757       -1.9745649546213007        2.3966372456523821     
 C  -1.7578636653208148      -0.95890502546184397        7.9766789562192892     
 C   8.2209635710711881E-002  -1.5038207795233922        6.2991447583904874     
 C  -3.4162527454839662       -2.5821180350955424        8.6129327381545675     
 C  -3.3917996569333186       -4.9408482203203201        7.6357036383345962     
 C   1.6007841168030064       -9.5973892571095867        4.8828094841081757     
 C  0.64820000773671838       -7.9884009526309381        6.6204531116285592     
 C   1.2113892043709809       -9.2836993217926445        2.5310292749225791     
 C -0.25631167700630392       -7.4042474206026077        1.6439604620149526     
 H  -5.8896769007778316       -8.0336090655145167        5.5847798973320657     
 H  -5.1172781438196573       -9.2431903671510067        4.5392389026677575     
 H  -5.3182974167172548       -7.7915003189900380        2.5894604669624393     
 H  -6.8333279748604046       -7.4362481772979683        3.4526669549487061     
 H   2.5382849015053495       -5.1336825841009190        1.5895956180945341     
 H   3.0620952809364188       -3.5135189428942653        2.0774585909628076     
 H   1.5878241124387891       -2.7816760395107063       0.36148571505001226     
 H  0.66231371913029691       -4.2997966782423518       0.40154284540194646     
 H  -1.3315496798084814        3.3478881415061321E-002   8.0751850025541376     
 C  -2.8772113599874536       -1.2987031795465345        8.7368736298433252     
 C  0.35589317049100505        2.2183384431429115E-003   6.1864219388048642     
 H  -5.6124388675388201E-002  -1.8781914330909126        5.2691590327731674     
 C   1.3084010466324763       -2.2255651894454784        6.9129920497480386     
 H  -4.2799403077798486       -2.8492195233379514        9.2188364526704412     
 C  -4.8356903239387279       -5.1237737900909979        8.1070208514001596     
 H  -3.3610505335599834       -5.2255735686280156        6.5748004317286117     
 C  -2.4420405505651810       -5.8900247283003146        8.3972202768048607     
 H   2.0725456409743539       -10.153077401743541        5.6900207627717787     
 C   1.8049687775675927       -10.011742404802568        3.5643519601383824     
 C   1.4220126054952860       -6.6696188514391466        6.8587960526145011     
 H -0.42671394639475368       -7.7800583034575830        6.7695833098611926     
 C   1.0343912811683211       -9.0107648997591081        7.6940877377108334     
 H   1.4011092031681744       -9.5813734762997136        1.5024342891311733     
 C  0.57274128421193216       -7.3841010353660286       0.35178611774370644     
 H -0.34774550435485013       -6.3564595858668600        1.9791783505270182     
 C  -1.6750602214247254       -7.9388897569456249        1.3611271533439009     
 H  -3.3292365735484086      -0.58104777116023332        9.4162025142596342     
 H -0.52023086351035874       0.54553045461797733        5.8086937626781943     
 H   1.1920334558029841       0.19422061702070401        5.5004451687559426     
 H  0.62912430502730488       0.43779701181256303        7.1571262960699995     
 H   1.4878232400064382       -1.8467819892941688        7.9294681206506139     
 H   2.2205385527311137       -2.0592792856152422        6.3216468654939302     
 H   1.1521886673024773       -3.3098792573677964        7.0031090650858268     
 H  -5.1652612315470368       -6.1605050851582366        7.9476215771873511     
 H  -5.5302656506374657       -4.4587357646175976        7.5751742182300807     
 H  -4.9381976478111760       -4.9194464742323811        9.1808675739814500     
 H  -2.4559915029662172       -5.6574913371935827        9.4710370387264398     
 H  -1.4118577193433683       -5.7772396677357989        8.0349185532453280     
 H  -2.7351949126254484       -6.9438365240595985        8.2804588795359440     
 H   2.4563211570459162       -10.855838604085800        3.3446205973919203     
 H   2.5031650496804265       -6.8622806385266193        6.8876823167219969     
 H   1.1358959143334526       -6.2154733599360048        7.8174731796297898     
 H   1.2376830467031013       -5.9247542074212962        6.0743890880334650     
 H   2.1064582291245517       -9.2397292984909711        7.6658006025375522     
 H  0.47510934628132812       -9.9478887559699096        7.5783008437802417     
 H  0.81578220792776135       -8.6064222949083753        8.6912887420208751     
 H   1.5960239998686965       -7.0259101638835233       0.53019906849417431     
 H  0.10694452929745654       -6.7308615651083565      -0.39883346838274414     
 H  0.64761854067744973       -8.3813253507249819      -0.10005638677109011     
 H  -1.6310070761335727       -8.9967341912328571        1.0650097691360163     
 H  -2.1591127864636204       -7.3826082133810242       0.54657412196862909     
 H  -2.3166394453270325       -7.8757625418510706        2.2516421710585592     
         240

 C   9.0597987822743278        6.1650141614161136       -9.3445362555103522     
 C   9.6348547152596282        5.9866698998433376       -8.0424796859594174     
 C   9.4091701792567779        7.3398989549967917       -10.082872469317197     
 N   8.1933020646320998        5.2372701387984391       -9.9110813357614997     
 C   10.554702686043823        6.9235354256200692       -7.5606752765715006     
 C   9.3091313781145484        4.8060828677669187       -7.1324127291742458     
 C   10.341958990894328        8.2401184695714385       -9.5574734871338141     
 C   8.8335527707311794        7.5715322312943236       -11.469484997208239     
 Dy   7.1391106647294533        4.5038995035726010       -11.774624897553794     
 H   8.0385700974442766        4.4888059518076791       -9.2309759450584483     
 H   10.997881722307165        6.7673088182096679       -6.5773276919004546     
 C   10.933891798651265        8.0383956631134783       -8.3099306262507096     
 C   7.8231822065988057        4.7381241802879455       -6.7268060894612614     
 C   9.8471163250950511        3.4542387023300387       -7.6505300417466184     
 H   9.8604816301002796        5.0049406370077110       -6.1995519824891296     
 H   10.617928736196919        9.1165092107799914       -10.141209966161174     
 C   9.7336300288912092        6.9248330128795956       -12.542124235757919     
 H   7.8405599387346658        7.0815363912696325       -11.502228800330425     
 C   8.5844406286854511        9.0496497629585626       -11.813236604286857     
 N   6.5326741802254809        5.3959814704369533       -13.742710861821006     
 H   5.5890954106943482        5.6832244527761171       -13.464021205844164     
 N   5.9005232686411269        2.7166124653023718       -12.205700034073592     
 O   9.0943285739229047        3.2066108384478946       -12.140112679315937     
 O   5.1486148751782812        5.4880371081709898       -10.858449859022928     
 H   11.681553264399069        8.7286948350868023       -7.9256192578926816     
 H   7.6542505989054250        3.9210883070676132       -6.0137164560242882     
 H   7.1406518631084204        4.5754183960820383       -7.5718109819547363     
 H   7.5134985913862327        5.6756771282395189       -6.2449144561783863     
 H   10.935657748371199        3.5010134198973115       -7.7877234179035240     
 H   9.4112837072794271        3.1515492243829253       -8.6110099825622424     
 H   9.6394506992550983        2.6519369277178888       -6.9272917841040904     
 H   9.3125352475989427        7.0362542093364562       -13.549419284703058     
 H   9.8931842334016498        5.8556641495754276       -12.349935516865125     
 H   10.724940563076220        7.3999909054118973       -12.526907382258866     
 H   9.5262428148017797        9.6073754954269930       -11.898571046658045     
 H   7.9774598528552341        9.5473806515573933       -11.046682882612053     
 H   8.0725809360172569        9.1312686052158298       -12.782307964189839     
 C   6.9967414332438729        6.2810734160499537       -14.707387329178161     
 C   5.0643130129926055        1.6480123278392271       -11.939909216149614     
 H   5.8982049407412163        2.8852800579153661       -13.218892788997771     
 C   9.0666869570256683        1.8902932419759244       -12.815804193583993     
 C   10.443577044513919        3.4160190342754304       -11.589760796222102     
 C   3.7630511391223389        5.0652465801761073       -11.108746406008269     
 C   5.0807811921603729        6.4492451116181844       -9.7510728835282947     
 C   6.4149630686494161        7.5729771632086527       -14.880034598561108     
 C   8.1032430424860227        5.9021876419649075       -15.524716458444606     
 C   4.4058351819514536       0.94431093919147291       -13.002489128418057     
 C   4.8308545559175506        1.2398229895988162       -10.592789820128409     
 H   8.8682368975651720        2.0720082000634910       -13.879464018495677     
 H   8.2231171226283202        1.3386210470016442       -12.386817103041723     
 C   10.426506054269030        1.2486830857784550       -12.546287216721135     
 C   10.960775739490932        2.0169973986630856       -11.327876270727257     
 H   10.319135823386079        4.0585579137769905       -10.712470968268319     
 H   11.046234148366938        3.9336764133438145       -12.351416921175902     
 H   3.3408197546295990        5.7282933173887587       -11.878905467899088     
 H   3.8220871034911030        4.0426266904040267       -11.496410614925061     
 C   3.0280840847200525        5.2021360148177989       -9.7607013254880837     
 C   4.0698255227515583        5.8268278360821641       -8.8026092845983310     
 H   6.0981755164485190        6.5473349988513947       -9.3625858742403221     
 H   4.7339811491428572        7.4145415308027305       -10.147642087880463     
 C   7.0039986378120034        8.4659580427691274       -15.778033780653370     
 C   5.1613787573302030        7.9330313200033205       -14.098368960666669     
 C   8.6523216666229494        6.8316008361949949       -16.412493620106126     
 C   8.6130885069606169        4.4741663657594213       -15.432192930141010     
 C   3.6279367520929271      -0.17578070074311211       -12.700511884764785     
 C   4.5771119776918319        1.4415439334203710       -14.431208244883610     
 C   4.0185365710440797       0.12699749516875716       -10.348228593942419     
 C   5.4867888052335028        2.0000919090695448       -9.4514384216459373     
 H   11.104308463837270        1.3918666202649426       -13.395396783602029     
 H   10.338832281856055       0.17287155002311641       -12.355707631708178     
 H   10.543436526459159        1.6116712280890475       -10.396244111904617     
 H   12.055357558131542        1.9740629979061681       -11.261880682015795     
 H   2.6849000623548989        4.2278108062556514       -9.3952164289582960     
 H   2.1501839743094906        5.8530116920481987       -9.8538239048064007     
 H   3.6198742536187396        6.5636683551973771       -8.1268548975824082     
 H   4.5561897338063906        5.0533815426384834       -8.1942807736964927     
 H   6.5839961572362817        9.4608371903088226       -15.877892018375764     
 C   8.1210479953442025        8.1180311124722806       -16.537970731053559     
 C   4.8905996320358556        9.4400372003278807       -13.993670810337793     
 H   5.3011452761707654        7.5644740524004312       -13.066396314500979     
 C   3.9326344232703510        7.2097422694647673       -14.705278683825950     
 H   9.5144956627905355        6.5583998678154476       -17.017757634092568     
 C   10.056425470851352        4.2818823757734821       -15.901202798159250     
 H   8.5787066792158111        4.1902985958012531       -14.371068552886699     
 C   7.6586888861538789        3.5303490617658433       -16.194535181194500     
 H   3.1573246898300718      -0.72848790764056459       -13.510376988553116     
 C   3.4252383069100478      -0.59740921015242443       -11.384125653406276     
 C   3.8001356125506827        2.7590880143163918       -14.665410851827598     
 H   5.6515460440723366        1.6529099449320053       -14.579395987567850     
 C   4.1936444814769089       0.42141362635148921       -15.507929584149384     
 H   3.8292281021079386      -0.17486929661924722       -9.3209324970075063     
 C   4.6642015677865496        2.0037252155735250       -8.1551023072582822     
 H   5.5735276253034378        3.0512111132650270       -9.7768535531708576     
 C   6.9081923741728026        1.4672366845648537       -9.1793464221524097     
 H   8.5772769112204621        8.8320524641008493       -17.218303846800062     
 H   5.7680889445178911        9.9837590698541856       -13.619801657699641     
 H   4.0556935052648280        9.6375030540869506       -13.307774887248987     
 H   4.6171638910803496        9.8706076725986005       -14.966503808705355     
 H   3.7492360887015508        7.5858919682722190       -15.721985737848870     
 H   3.0230803251415197        7.3777764097028191       -14.110647465624520     
 H   4.0880189008799439        6.1251814234541317       -14.793353416046033     
 H   10.379002523905960        3.2430862313427982       -15.741175925553090     
 H   10.754392654405452        4.9425937007975334       -15.368482334697321     
 H   10.161580242389281        4.4853106617884508       -16.974913525632061     
 H   7.6760434573367879        3.7617324597009087       -17.268562708909585     
 H   6.6285108721057231        3.6498698513719861       -15.834529326125379     
 H   7.9450310038401035        2.4748533853664427       -16.076185945795338     
 H   2.7760885796844241       -1.4441689935651358       -11.167772085014395     
 H   2.7193821725339529        2.5640514194684614       -14.692573349584990     
 H   4.0834293148148388        3.2157502631323456       -15.623749043499499     
 H   3.9842413852622793        3.5028062909829925       -13.879826572328241     
 H   3.1220387900136379       0.18973614335529723       -15.481004058856685     
 H   4.7550901595206110      -0.51467062148838338       -15.394080207960927     
 H   4.4118714788200597       0.82888563953154537       -16.503924822904533     
 H   3.6379220097208731        2.3575264194957386       -8.3243001924114264     
 H   5.1304782987501216        2.6523005568951419       -7.4007621823616097     
 H   4.5977524151252007        1.0020221954174193       -7.7120167843491245     
 H   6.8690296375432203       0.40536349363848084       -8.8975268363013633     
 H   7.3917644880176612        2.0144405101519443       -8.3584738488502648     
 H   7.5475381792039187        1.5454261709330905       -10.070099549715080     
 C  -3.8276460431354566       -3.2423447851836347        1.5501139874492014     
 C  -4.4035624402441611       -3.4137840018017434       0.24761469829811542     
 C  -4.1665235322329615       -2.0653906758278211        2.2898885818317400     
 N  -2.9706632092398628       -4.1791598889430119        2.1166254930827288     
 C  -5.3149290605183817       -2.4682993158539008      -0.23338845078963222     
 C  -4.0847472825090421       -4.5943959082749215      -0.66484153755769970     
 C  -5.0897124282786059       -1.1551479688427564        1.7646124692706413     
 C  -3.5928148299519784       -1.8439605539318755        3.6790022619549285     
 Dy  -1.9164291792193902       -4.9279743591541241        3.9758898124625728     
 H  -2.8224505350378126       -4.9275431220303600        1.4351000707087966     
 H  -5.7598196178409076       -2.6195032328522521       -1.2167603397309876     
 C  -5.6830128197111707       -1.3502277758352983       0.51660022522238047     
 C  -2.5991542035702810       -4.6653637622102169       -1.0713715547223177     
 C  -4.6262384568318451       -5.9460434564969953      -0.14992485480796666     
 H  -4.6366485137060147       -4.3917399049785990       -1.5965500284935275     
 H  -5.3576802365110030      -0.27670265760171309        2.3490713771904317     
 C  -4.5048084662335128       -2.4832683995926126        4.7460302207487510     
 H  -2.6062548827990084       -2.3462128600115402        3.7146728562754077     
 C  -3.3259295578993004      -0.37008383435842546        4.0271802383535320     
 N  -1.3008423076795619       -4.0329119998210263        5.9460455861021106     
 H -0.35592085683511460       -3.7494666487915902        5.6685343203311565     
 N -0.67529116116129084       -6.7107437589873635        4.4035034079806517     
 O  -3.8737600866633599       -6.2092605104029444        4.3470248295534644     
 O   6.7956469488496485E-002  -3.9190319970805554        3.0757257993942195     
 H  -6.4235100224798902      -0.65223463591912201       0.13243025387886359     
 H  -2.2895990987368147       -3.7297342937217208       -1.5570173648279495     
 H  -1.9169140800776914       -4.8242128401999711      -0.22536479365673337     
 H  -2.4302949988555720       -5.4852182666311515       -1.7813211415502990     
 H  -4.4269496294968418       -6.7454535776174058      -0.87867580230077214     
 H  -4.1863924058351474       -6.2565472745430126       0.80624662620485288     
 H  -5.7137778862434052       -5.8950192684211400       -6.0229313573465885E-003
 H  -4.0847505240640185       -2.3830435056352588        5.7549883260672310     
 H  -4.6780516251021176       -3.5490785111862881        4.5473557810318495     
 H  -5.4893494538092682       -1.9943196666099441        4.7306267427185427     
 H  -4.2601841074149727       0.20114561853181864        4.1055610352982859     
 H  -2.7057164944450673       0.11983937268466310        3.2662070761967876     
 H  -2.8206520118834324      -0.29732287325155077        5.0003728401955136     
 C  -1.7620091218174283       -3.1441963509491964        6.9086100225445053     
 C  0.16453331059357973       -7.7750452253856173        4.1329805005029634     
 H -0.67357475080509965       -6.5458217178915152        5.4172048348486319     
 C  -3.8487032574675442       -7.5284135564522199        5.0175118303698385     
 C  -5.2216923077911863       -5.9969791292909846        3.7931835693495550     
 C   1.4565425492228534       -4.3381460669746765        3.3155181425125053     
 C  0.12793127387910741       -2.9292218019825582        1.9936734593037881     
 C  -1.1758162689961971       -1.8539457469134923        7.0803726180942039     
 C  -2.8698240811077298       -3.5177470940902404        7.7270870959659623     
 C  0.82336663874708471       -8.4819120172093658        5.1929120489860150     
 C  0.39976861516575174       -8.1746586236924053        2.7839200368769927     
 H  -3.6551899531952237       -7.3501136520143460        6.0826629525349381     
 H  -3.0032460100557321       -8.0780674194359356        4.5896675055310601     
 C  -5.2069266007947022       -8.1693468662129014        4.7394590877971545     
 C  -5.7372980548490675       -7.3949837573052557        3.5231073357725360     
 H  -5.0946191382271975       -5.3501042785968851        2.9193101728309183     
 H  -5.8259323459745662       -5.4831889871909452        4.5561264177216927     
 H   1.8730834751067054       -3.6939213124818973        4.1046186712673274     
 H   1.4050040283992367       -5.3714896396434266        3.6751242110276086     
 C   2.1919886695137563       -4.1579538072510465        1.9726073237386323     
 C   1.1450890626128418       -3.5178340598713533        1.0301479153720521     
 H -0.89008607150627073       -2.8309929903748374        1.6066084261398001     
 H  0.46588177457833857       -1.9715632450142004        2.4158578612682544     
 C  -1.7609184127472099      -0.95827169657456268        7.9783632498128600     
 C   7.8549177373807733E-002  -1.4977353201489281        6.2981153760269919     
 C  -3.4144138768559773       -2.5861646471636952        8.6153103205363770     
 C  -3.3854361631888792       -4.9438419005802130        7.6356718298230639     
 C   1.6026375823020038       -9.5995009529730577        4.8856850477387841     
 C  0.65158640779114552       -7.9894822217872923        6.6233412225523729     
 C   1.2127411512473207       -9.2858041637284288        2.5340140254817194     
 C -0.25375122970420261       -7.4056271920017389        1.6470399366766351     
 H  -5.8878954376185542       -8.0312832759096793        5.5867587518547106     
 H  -5.1175186375131050       -9.2439992078673381        4.5434071939451721     
 H  -5.3167718376448363       -7.7955064913600252        2.5908173502749596     
 H  -6.8316197067736031       -7.4379668268653125        3.4533073062991373     
 H   2.5454566167035666       -5.1183874875672792        1.5809613369296893     
 H   3.0640673606909457       -3.5019716535628436        2.0842256864752051     
 H   1.5884512785925258       -2.7600238273404711       0.37335458236667485     
 H  0.66552332512019796       -4.2796436575949013       0.40193088520129766     
 H  -1.3370602320056539        3.5125329076707547E-002   8.0771221520694247     
 C  -2.8784432686916355       -1.3015200841643564        8.7397000422622160     
 C  0.35052760752733675        8.7648246620952754E-003   6.1880103332699097     
 H  -6.0998094650258725E-002  -1.8701100248272751        5.2675477354821112     
 C   1.3065517361883177       -2.2193866627303191        6.9083988827653586     
 H  -4.2765527676532322       -2.8559924391919678        9.2221563197136280     
 C  -4.8285827616591517       -5.1306221218939987        8.1076467912001071     
 H  -3.3547703084066556       -5.2275265057186777        6.5744488680857405     
 C  -2.4328597453434542       -5.8913753161668767        8.3956557295699064     
 H   2.0743147938495690       -10.155413371295694        5.6927827684478531     
 C   1.8059914715783953       -10.014245142568377        3.5671952318255880     
 C   1.4253310579635239       -6.6704434649594306        6.8607295138096678     
 H -0.42328215576316919       -7.7812619754383885        6.7728832901074618     
 C   1.0384747562122139       -9.0114098754060734        7.6970843880405555     
 H   1.4021896681454495       -9.5834071688664757        1.5053475938874488     
 C  0.57875623544128818       -7.3803637990773527       0.35719450132913760     
 H -0.34886471056990004       -6.3587055385445730        1.9838074595846786     
 C  -1.6703105583164837       -7.9435450951637510        1.3598509124959339     
 H  -3.3314880058656060      -0.58544503160682226        9.4200056232397564     
 H -0.52637815530690601       0.55192012051198491        5.8119000721187968     
 H   1.1859392699019893       0.20292253594713600        5.5017646327039618     
 H  0.62409340765153654       0.44269566954170875        7.1593375493133333     
 H   1.4880022508709592       -1.8415677269961126        7.9248519202337429     
 H   2.2172081366207426       -2.0518915341101618        6.3151791004292868     
 H   1.1511867124683184       -3.3038727986118643        6.9977587618572183     
 H  -5.1558391686646905       -6.1679923759721573        7.9477686630249016     
 H  -5.5249589438583104       -4.4668218175783982        7.5766599718533874     
 H  -4.9309463760741172       -4.9272671109549213        9.1816878771876347     
 H  -2.4473518899108111       -5.6605147335957220        9.4698202065176265     
 H  -1.4030855772289126       -5.7749891153905324        8.0334468466635531     
 H  -2.7228787939169656       -6.9458451158730652        8.2773134630572951     
 H   2.4564632898639442       -10.858974971757201        3.3473661587612802     
 H   2.5065022716869509       -6.8629956002844121        6.8895232486146645     
 H   1.1394664269223018       -6.2157870756573370        7.8192419338865262     
 H   1.2407650867687341       -5.9260507975475303        6.0759061767223104     
 H   2.1106289642497011       -9.2398646619606470        7.6684941558917012     
 H  0.47956160532088554       -9.9488179185466077        7.5816339855201615     
 H  0.81998502528517414       -8.6069674806722514        8.6942695336805826     
 H   1.6005597019457978       -7.0201122922556820       0.53957496716278286     
 H  0.11348190123163769       -6.7263617471722377      -0.39307573952182945     
 H  0.65741852205163320       -8.3762193461499876       -9.6895643247393401E-002
 H  -1.6229892740557150       -9.0010279227219048        1.0629871463906775     
 H  -2.1536103293090800       -7.3876957974873498       0.54456316051241938     
 H  -2.3143306359180218       -7.8827075192340477        2.2487356928057061     
         240

 C   9.0544620381371637        6.1658729904580580       -9.3442274047551752     
 C   9.6287819091798159        5.9873132506716686       -8.0418503593297075     
 C   9.4052967433283889        7.3402152769483946       -10.082783386658598     
 N   8.1872058141160480        5.2388589579492200       -9.9107654444307496     
 C   10.548732575121914        6.9238157816100339       -7.5595281864357506     
 C   9.3021783755072729        4.8067614665834597       -7.1320412101371229     
 C   10.338083219197165        8.2401240163357183       -9.5568008145669072     
 C   8.8309429282655891        7.5717782476471633       -11.469934851754122     
 Dy   7.1355974105147268        4.5033878683863007       -11.775060954126898     
 H   8.0300588673721389        4.4917821989038389       -9.2297220816292249     
 H   10.991495510803581        6.7674486762048334       -6.5759870150002273     
 C   10.928735494225633        8.0384744971567379       -8.3086599903753555     
 C   7.8163149033994026        4.7399077818939732       -6.7258830966806311     
 C   9.8386231519475249        3.4545508578650193       -7.6508050596233090     
 H   9.8540347717501380        5.0047827628038561       -6.1993092959945644     
 H   10.615223850048460        9.1161301228399960       -10.140577363180586     
 C   9.7310034906456035        6.9236612873897974       -12.541742214178958     
 H   7.8375729365673328        7.0826474036348168       -11.503231797915213     
 C   8.5836476291927255        9.0499965145792807       -11.814450682393430     
 N   6.5300725508627400        5.3976664788184765       -13.742125239360504     
 H   5.5879652758471723        5.6878572596880579       -13.461704090422081     
 N   5.8975946588205641        2.7162238242011854       -12.207473544336796     
 O   9.0920099073114535        3.2069764018239471       -12.137819682907967     
 O   5.1439094807891408        5.4870100675854943       -10.862122222561464     
 H   11.676349041049534        8.7285571626434013       -7.9238722146963410     
 H   7.6470883019527109        3.9226149374338064       -6.0131668184621443     
 H   7.1333126364042103        4.5781652520410194       -7.5707147403773680     
 H   7.5075000982931153        5.6774513886197600       -6.2433992351891936     
 H   10.927122622135599        3.5002991332486562       -7.7887353370017616     
 H   9.4018192593897130        3.1525099269414629       -8.6110254000311208     
 H   9.6307164576775488        2.6522779476089444       -6.9275961742020451     
 H   9.3107649625494702        7.0353656572682279       -13.549372443051528     
 H   9.8889405138008257        5.8543127432877133       -12.349215815282562     
 H   10.722950482188109        7.3974574814059482       -12.525925635979434     
 H   9.5260577052508904        9.6067858957634957       -11.899067176479024     
 H   7.9764149230776180        9.5486089501286937       -11.048679068206027     
 H   8.0728640774586289        9.1317425967079160       -12.784065896994919     
 C   6.9955126431719368        6.2815530277749767       -14.707136716589082     
 C   5.0619079841463037        1.6471890856696136       -11.941845906874807     
 H   5.8943023712206069        2.8859617896076828       -13.220463355748885     
 C   9.0649985398628345        1.8908134668379619       -12.813883515391996     
 C   10.440592135806961        3.4161037752877146       -11.585513002711050     
 C   3.7581780910611702        5.0614746762880536       -11.106538168704136     
 C   5.0778461501301866        6.4574128284090921       -9.7630071524141471     
 C   6.4170476024247085        7.5750280148543254       -14.878893470030555     
 C   8.1001339743930103        5.8997967672324529       -15.525575592172304     
 C   4.4035162251257276       0.94346617659573651       -13.004451848809030     
 C   4.8288997661087754        1.2385624319994084       -10.594821946564204     
 H   8.8653059273825860        2.0726486181317454       -13.877278191697838     
 H   8.2224048999141601        1.3380865518508220       -12.384306430820860     
 C   10.425609080334516        1.2505949146392275       -12.545783520060567     
 C   10.958350709445465        2.0169169365315427       -11.325510658513631     
 H   10.315018498543040        4.0572320862384954       -10.707338247334159     
 H   11.043741323083468        3.9353015638719073       -12.345692282837950     
 H   3.3348213685647985        5.7168511237443793       -11.882443927699544     
 H   3.8170650567955517        4.0354550499520130       -11.484695552512530     
 C   3.0248413339100262        5.2112621045088980       -9.7591427027440432     
 C   4.0684549937757790        5.8430086335910820       -8.8079305373491668     
 H   6.0957983672242593        6.5583737104756974       -9.3767586560701606     
 H   4.7305240110714291        7.4193055006013653       -10.167196742940231     
 C   7.0074942222560015        8.4665171606345631       -15.777438660926686     
 C   5.1655046515651009        7.9379574364516605       -14.095354638933333     
 C   8.6506017368614749        6.8277051997974976       -16.414032678253065     
 C   8.6064070210803081        4.4705441531797101       -15.433108338620505     
 C   3.6262082655964631      -0.17703411687155607       -12.702581687382391     
 C   4.5746155908959159        1.4410989451601854       -14.433021287091805     
 C   4.0172351972220390       0.12523492428437857       -10.350330521671209     
 C   5.4845846956667508        1.9986580018347722       -9.4532365567229686     
 H   11.103353812268635        1.3969072436824714       -13.394386352601014     
 H   10.339628946478028       0.17421590731155820       -12.357794851804089     
 H   10.540409329579578        1.6096817501445237       -10.394990435352307     
 H   12.052899804065769        1.9743132787030839       -11.258599477757897     
 H   2.6805510413774494        4.2409585563778247       -9.3845219920291481     
 H   2.1476935538047450        5.8623675475740988       -9.8571007527032002     
 H   3.6200808350593694        6.5851043322486875       -8.1370504880412042     
 H   4.5558663079531954        5.0742396543692427       -8.1946072828482475     
 H   6.5903515771181400        9.4626672615044125       -15.876450790237882     
 C   8.1226291852721015        8.1155568763861403       -16.538826199076780     
 C   4.8971279136179282        9.4454162154639398       -13.991516339268896     
 H   5.3065511148853828        7.5700687087502159       -13.063299257800489     
 C   3.9345238272851750        7.2160091618823845       -14.699273753212974     
 H   9.5112664559952673        6.5522039329077240       -17.020370777346287     
 C   10.049160665925676        4.2747538133367415       -15.902350178079626     
 H   8.5715877223079051        4.1870275612006269       -14.371883851693349     
 C   7.6494294092269399        3.5289431314829218       -16.194895087847250     
 H   3.1557937947150365      -0.72982759962028232       -13.512498795626559     
 C   3.4240947866550240      -0.59921201922621214       -11.386250020603139     
 C   3.7968203007253405        2.7582354253081958       -14.667023330663801     
 H   5.6489292407861678        1.6532078375660026       -14.580893018183925     
 C   4.1921143994384540       0.42090546437574461       -15.510006099024693     
 H   3.8283359884039685      -0.17689508760962361       -9.3230363290037523     
 C   4.6593574220432741        2.0061840192867626       -8.1585618186791411     
 H   5.5743834791017193        3.0491972424825136       -9.7796833971854298     
 C   6.9042372720364016        1.4627699635324265       -9.1780555719762038     
 H   8.5800260858102302        8.8284940263504250       -17.219504033600028     
 H   5.7756858360089449        9.9881568232770945       -13.618758377849820     
 H   4.0631016469824131        9.6446415465434754       -13.305059192524494     
 H   4.6234796740901745        9.8756212662992997       -14.964444909552679     
 H   3.7490902201007752        7.5924066958361092       -15.715500501124435     
 H   3.0266457285207591        7.3850221633514090       -14.102426559012260     
 H   4.0884606252899713        6.1312953032270654       -14.787859530273016     
 H   10.369418833402980        3.2352435356213989       -15.742395364776547     
 H   10.748676599952727        4.9339225418487667       -15.369790043848662     
 H   10.154561746194641        4.4779334522942253       -16.976079104866031     
 H   7.6677519346183942        3.7593085148504546       -17.269123329054793     
 H   6.6195526453028606        3.6519021079359932       -15.835258760112689     
 H   7.9325044050700519        2.4727112302832213       -16.075456213497670     
 H   2.7756997155922121       -1.4465669674325679       -11.169979788757198     
 H   2.7162410143169766        2.5623956516842314       -14.695220202942496     
 H   4.0804740616074193        3.2157075646161721       -15.624875087499749     
 H   3.9797279882811400        3.5015704510414962       -13.880770239964120     
 H   3.1205789157068189       0.18887305532764859       -15.483634177028343     
 H   4.7538510201103055      -0.51499675429419167       -15.395888005380463     
 H   4.4107352894100300       0.82851194991577271       -16.505862290002266     
 H   3.6340814587104364        2.3613805625978692       -8.3307818866057133     
 H   5.1251137296750606        2.6555681497975709       -7.4046090197308043     
 H   4.5902191848125993        1.0055276094587098       -7.7135404069245617     
 H   6.8623209359216100       0.40102526636924046       -8.8961272385506813     
 H   7.3873942420088303        2.0091580987759721       -8.3564050190751313     
 H   7.5454686551019599        1.5394491091665452       -10.067581632257539     
 C  -3.8227978143177292       -3.2440350206918174        1.5499587020746008     
 C  -4.3975492059220800       -3.4157690894508717       0.24697030934905773     
 C  -4.1623105763664805       -2.0669220637139105        2.2892510862158697     
 N  -2.9662924456699309       -4.1808142798215062        2.1171851321413642     
 C  -5.3080941287591914       -2.4701542901269504      -0.23531389334481612     
 C  -4.0780469689545216       -4.5968458479874608      -0.66465515222884985     
 C  -5.0845071962893025       -1.1564522773213783        1.7625954853853205     
 C  -3.5903528062759893       -1.8454601074659380        3.6790813423274642     
 Dy  -1.9134674182096947       -4.9300374542770626        3.9769842117312866     
 H  -2.8171885414689068       -4.9289214997651793        1.4355627973543983     
 H  -5.7523068876704526       -2.6215572578761264       -1.2189851017654938     
 C  -5.6763224067055846       -1.3516247081176491       0.51391334106119024     
 C  -2.5922461656851401       -4.6675270270051090       -1.0706366191111587     
 C  -4.6192683420159231       -5.9484305699484974      -0.14924219705398334     
 H  -4.6296910899530079       -4.3949311719892998       -1.5966683340467636     
 H  -5.3531008189055012      -0.27785637140085651        2.3465586533952161     
 C  -4.5030590640167558       -2.4856022580463066        4.7450272323243752     
 H  -2.6036088256495042       -2.3471986809057697        3.7159043848377040     
 C  -3.3248161973496497      -0.37150510942921272        4.0279249763767657     
 N  -1.2988082461897805       -4.0292027205605132        5.9445281314010554     
 H -0.35610189811755766       -3.7415469740957952        5.6641566084155786     
 N -0.67275087543064571       -6.7123496275936816        4.4068249084403259     
 O  -3.8714207105316802       -6.2110873218514717        4.3460081638767321     
 O   7.1667099894248160E-002  -3.9219858079902776        3.0783221759471098     
 H  -6.4160959644899451      -0.65344368635956096       0.12871155828943179     
 H  -2.2831870915184074       -3.7325112994608598       -1.5577903690639747     
 H  -1.9101946815388455       -4.8243721553999857      -0.22410056282836671     
 H  -2.4226392436277857       -5.4884910489155763       -1.7791197455751497     
 H  -4.4199474971984207       -6.7479681179587025      -0.87784516190038608     
 H  -4.1792750729675738       -6.2587053820215051       0.80692543450242638     
 H  -5.7068216310217021       -5.8976290084105694       -5.2405095286732943E-003
 H  -4.0840532571320081       -2.3853679421176297        5.7544358692836157     
 H  -4.6753355360010582       -3.5514751572931442        4.5458951110159251     
 H  -5.4879160847546338       -1.9973168162549721        4.7287784653092713     
 H  -4.2594963715574865       0.19915557831590933        4.1054367149991435     
 H  -2.7040620195725338       0.11902427899233155        3.2677948999483939     
 H  -2.8206929294417167      -0.29872174877577540        5.0017033987477566     
 C  -1.7610573232587143       -3.1426095506245981        6.9083447144222525     
 C  0.16692897564678985       -7.7766809243928074        4.1361790645514818     
 H -0.67010085655254992       -6.5465387509457580        5.4203461866243163     
 C  -3.8466770222337718       -7.5297832436261096        5.0173929809349191     
 C  -5.2191977760955925       -5.9989778256954924        3.7915767374747773     
 C   1.4605883308614267       -4.3426054445873383        3.3136299769062525     
 C  0.12982161168955375       -2.9231015179412791        2.0048696232518943     
 C  -1.1777531628480984       -1.8510979758567465        7.0805865189971025     
 C  -2.8668986717038649       -3.5195923736951200        7.7278667676329817     
 C  0.82603269372354249       -8.4835317098546827        5.1959333096430074     
 C  0.40179485978287577       -8.1763124084462024        2.7871034201884961     
 H  -3.6517020473476114       -7.3508640748071725        6.0821549953174694     
 H  -3.0022251658278662       -8.0805312879179692        4.5889780140655301     
 C  -5.2057096950473509       -8.1696604161064510        4.7414278599485771     
 C  -5.7355743611745336       -7.3971238300026272        3.5237406467862682     
 H  -5.0917602171635989       -5.3534494173484433        2.9167430591654591     
 H  -5.8232375321372825       -5.4836948588454728        4.5536496906108468     
 H   1.8767043721033529       -3.7066258061909485        4.1094043530336632     
 H   1.4097564202996182       -5.3794183528717134        3.6626530259138042     
 C   2.1959163147568783       -4.1477546336255227        1.9729417142693162     
 C   1.1474644985564209       -3.5019895646356765        1.0362549104860259     
 H -0.88843601245313542       -2.8234047897374190        1.6187510242698999     
 H  0.46631198268916951       -1.9685615354071002        2.4350784768841272     
 C  -1.7639731601736053      -0.95763836768728128        7.9800475434064300     
 C   7.4888719036903584E-002  -1.4916498607744642        6.2970859936634955     
 C  -3.4125750082279880       -2.5902112592318480        8.6176879029181883     
 C  -3.3790726694444393       -4.9468355808401050        7.6356400213115325     
 C   1.6044910478010015       -9.6016126488365288        4.8885606113693916     
 C  0.65497280784557266       -7.9905634909436456        6.6262293334761875     
 C   1.2140930981236606       -9.2879090056642131        2.5369987760408597     
 C -0.25119078240210135       -7.4070069634008693        1.6501194113383177     
 H  -5.8861139744592776       -8.0289574863048401        5.5887376063773555     
 H  -5.1177591312065527       -9.2448080485836677        4.5475754852225858     
 H  -5.3152462585724187       -7.7995126637300114        2.5921742335874796     
 H  -6.8299114386868016       -7.4396854764326559        3.4539476576495689     
 H   2.5526283319017833       -5.1030923910336394        1.5723270557648448     
 H   3.0660394404454721       -3.4904243642314219        2.0909927819876026     
 H   1.5890784447462627       -2.7383716151702360       0.38522344968333738     
 H  0.66873293111009890       -4.2594906369474508       0.40231892500064881     
 H  -1.3425707842028265        3.6771776738353773E-002   8.0790593015847136     
 C  -2.8796751773958174       -1.3043369887821783        8.7425264546811086     
 C  0.34516204456366839        1.5311310881047637E-002   6.1895987277349542     
 H  -6.5871800625129262E-002  -1.8620286165636375        5.2659364381910558     
 C   1.3047024257441591       -2.2132081360151594        6.9038057157826795     
 H  -4.2731652275266168       -2.8627653550459837        9.2254761867568131     
 C  -4.8214751993795764       -5.1374704536969995        8.1082727310000529     
 H  -3.3484900832533273       -5.2294794428093399        6.5740973044428701     
 C  -2.4236789401217269       -5.8927259040334379        8.3940911823349538     
 H   2.0760839467247836       -10.157749340847847        5.6955447741239267     
 C   1.8070141655891978       -10.016747880334187        3.5700385035127939     
 C   1.4286495104317620       -6.6712680784797147        6.8626629750048345     
 H -0.41985036513158469       -7.7824656474191949        6.7761832703537310     
 C   1.0425582312561064       -9.0120548510530369        7.7000810383702776     
 H   1.4032701331227249       -9.5854408614332360        1.5082608986437245     
 C  0.58477118667064409       -7.3766265627886760       0.36260288491456882     
 H -0.34998391678494989       -6.3609514912222860        1.9884365686423393     
 C  -1.6655608952082417       -7.9482004333818761        1.3585746716479670     
 H  -3.3337394381828029      -0.58984229205341121        9.4238087322198769     
 H -0.53252544710345329       0.55830978640599238        5.8151063815593984     
 H   1.1798450840009946       0.21162445487356801        5.5030840966519809     
 H  0.61906251027576820       0.44759432727085441        7.1615488025566663     
 H   1.4881812617354804       -1.8363534646980562        7.9202357198168709     
 H   2.2138777205103715       -2.0445037826050809        6.3087113353646433     
 H   1.1501847576341597       -3.2978663398559322        6.9924084586286090     
 H  -5.1464171057823433       -6.1754796667860790        7.9479157488624512     
 H  -5.5196522370791552       -4.4749078705391989        7.5781457254766940     
 H  -4.9236951043370594       -4.9350877476774606        9.1825081803938176     
 H  -2.4387122768554050       -5.6635381299978613        9.4686033743088132     
 H  -1.3943134351144568       -5.7727385630452659        8.0319751400817765     
 H  -2.7105626752084824       -6.9478537076865319        8.2741680465786480     
 H   2.4566054226819718       -10.862111339428603        3.3501117201306401     
 H   2.5098394936934758       -6.8637105620422059        6.8913641805073320     
 H   1.1430369395111508       -6.2161007913786683        7.8210106881432635     
 H   1.2438471268343669       -5.9273473876737643        6.0774232654111549     
 H   2.1147996993748501       -9.2400000254303247        7.6711877092458511     
 H  0.48401386436044291       -9.9497470811233040        7.5849671272600805     
 H  0.82418784264258693       -8.6075126664361257        8.6972503253402920     
 H   1.6050954040228991       -7.0143144206278416       0.54895086583139141     
 H  0.12001927316581885       -6.7218619292361188      -0.38731801066091476     
 H  0.66721850342581679       -8.3711133415749934       -9.3734899723696710E-002
 H  -1.6149714719778576       -9.0053216542109507        1.0609645236453389     
 H  -2.1481078721545401       -7.3927833815936745       0.54255219905620966     
 H  -2.3120218265090107       -7.8896524966170238        2.2458292145528533     
         240

 C   9.0491252939999995        6.1667318195000016       -9.3439185540000000     
 C   9.6227091031000018        5.9879566014999996       -8.0412210326999993     
 C   9.4014233073999982        7.3405315988999984       -10.082694304000000     
 N   8.1811095635999962        5.2404477771000000       -9.9104495530999994     
 C   10.542762464200004        6.9240961375999985       -7.5583810962999998     
 C   9.2952253728999992        4.8074400653999998       -7.1316696911000008     
 C   10.334207447500003        8.2401295630999982       -9.5561281420000004     
 C   8.8283330858000006        7.5720242640000022       -11.470384706300003     
 Dy   7.1320841562999995        4.5028762332000003       -11.775497010700002     
 H   8.0215476372999994        4.4947584459999996       -9.2284682181999997     
 H   10.985109299299996        6.7675885341999997       -6.5746463381000000     
 C   10.923579189800000        8.0385533311999993       -8.3073893544999997     
 C   7.8094476002000004        4.7416913835000001       -6.7249601039000000     
 C   9.8301299787999969        3.4548630133999998       -7.6510800774999996     
 H   9.8475879133999946        5.0046248886000004       -6.1990666095000000     
 H   10.612518963900001        9.1157510349000006       -10.139944760200001     
 C   9.7283769523999979        6.9224895619000000       -12.541360192599999     
 H   7.8345859343999988        7.0837584160000002       -11.504234795500002     
 C   8.5828546296999999        9.0503432662000005       -11.815664760500001     
 N   6.5274709215000000        5.3993514871999997       -13.741539616900001     
 H   5.5868351409999972        5.6924900665999996       -13.459386974999999     
 N   5.8946660490000005        2.7158351830999989       -12.209247054600002     
 O   9.0896912407000023        3.2073419651999999       -12.135526686499999     
 O   5.1392040864000004        5.4859830269999996       -10.865794586100000     
 H   11.671144817700000        8.7284194902000003       -7.9221251715000003     
 H   7.6399260049999977        3.9241415678000000       -6.0126171809000004     
 H   7.1259734097000003        4.5809121080000006       -7.5696184987999997     
 H   7.5015016051999979        5.6792256490000010       -6.2418840142000001     
 H   10.918587495900001        3.4995848466000008       -7.7897472561000001     
 H   9.3923548114999988        3.1534706295000001       -8.6110408174999993     
 H   9.6219822160999993        2.6526189675000000       -6.9279005642999998     
 H   9.3089946774999994        7.0344771051999988       -13.549325601400000     
 H   9.8846967941999999        5.8529613369999991       -12.348496113700001     
 H   10.720960401299997        7.3949240573999981       -12.524943889699999     
 H   9.5258725956999992        9.6061962961000003       -11.899563306300001     
 H   7.9753699933000011        9.5498372486999958       -11.050675253800000     
 H   8.0731472189000009        9.1322165882000039       -12.785823829800000     
 C   6.9942838531000007        6.2820326394999997       -14.706886104000002     
 C   5.0595029553000019        1.6463658434999999       -11.943782597600000     
 H   5.8903998016999983        2.8866435212999999       -13.222033922500000     
 C   9.0633101227000008        1.8913336916999997       -12.811962837199999     
 C   10.437607227100003        3.4161885162999992       -11.581265209200000     
 C   3.7533050430000015        5.0577027723999999       -11.104329931400001     
 C   5.0749111081000002        6.4655805451999999       -9.7749414212999994     
 C   6.4191321362000000        7.5770788664999982       -14.877752341500003     
 C   8.0970249062999997        5.8974058924999984       -15.526434725900002     
 C   4.4011972683000016       0.94262141399999999       -13.006414569200000     
 C   4.8269449763000001        1.2373018744000004       -10.596854072999999     
 H   8.8623749572000001        2.0732890361999994       -13.875092364900000     
 H   8.2216926772000001        1.3375520566999999       -12.381795758599999     
 C   10.424712106400001        1.2525067434999999       -12.545279823400000     
 C   10.955925679399998        2.0168364743999998       -11.323145046300002     
 H   10.310901173700001        4.0559062587000003       -10.702205526400000     
 H   11.041248497800000        3.9369267144000002       -12.339967644500000     
 H   3.3288229824999984        5.7054089300999999       -11.885982387500000     
 H   3.8120430101000000        4.0282834094999993       -11.472980490099999     
 C   3.0215985830999998        5.2203881941999981       -9.7575840800000009     
 C   4.0670844647999997        5.8591894310999999       -8.8132517901000007     
 H   6.0934212179999996        6.5694124221000001       -9.3909314379000008     
 H   4.7270668730000001        7.4240694704000001       -10.186751398000000     
 C   7.0109898066999996        8.4670762785000004       -15.776843541200000     
 C   5.1696305457999996        7.9428835528999997       -14.092340317200000     
 C   8.6488818071000004        6.8238095634000002       -16.415571736400000     
 C   8.5997255351999993        4.4669219405999998       -15.434023747099999     
 C   3.6244797790999992      -0.17828753300000003       -12.704651490000000     
 C   4.5721192040999998        1.4406539569000001       -14.434834329300001     
 C   4.0159338233999993       0.12347235339999998       -10.352432449400000     
 C   5.4823805860999979        1.9972240945999995       -9.4550346917999999     
 H   11.102399160699999        1.4019478671000001       -13.393375921600001     
 H   10.340425611100001       0.17556026459999999       -12.359882071900000     
 H   10.537382132699999        1.6076922722000000       -10.393736758799999     
 H   12.050442049999997        1.9745635595000000       -11.255318273500002     
 H   2.6762020203999999        4.2541063064999980       -9.3738275551000001     
 H   2.1452031332999999        5.8717234030999998       -9.8603776005999997     
 H   3.6202874164999992        6.6065403092999988       -8.1472460785000003     
 H   4.5555428821000001        5.0950977661000021       -8.1949337920000005     
 H   6.5967069969999983        9.4644973327000006       -15.875009562100001     
 C   8.1242103752000006        8.1130826403000000       -16.539681667100002     
 C   4.9036561952000000        9.4507952306000007       -13.989361868200000     
 H   5.3119569535999993        7.5756633650999996       -13.060202201100001     
 C   3.9364132312999991        7.2222760543000017       -14.693268822600000     
 H   9.5080372492000009        6.5460079980000003       -17.022983920600002     
 C   10.041895860999999        4.2676252509000001       -15.903497558000002     
 H   8.5644687654000009        4.1837565266000007       -14.372699150500001     
 C   7.6401699323000001        3.5275372011999999       -16.195254994500001     
 H   3.1542628996000008      -0.73116729160000005       -13.514620602700003     
 C   3.4229512664000001      -0.60101482829999986       -11.388374387800001     
 C   3.7935049888999988        2.7573828363000001       -14.668635809500001     
 H   5.6463124374999989        1.6535057302000000       -14.582390048800002     
 C   4.1905843173999990       0.42039730240000001       -15.512082613900001     
 H   3.8274438746999984      -0.17892087860000000       -9.3251401610000002     
 C   4.6545132762999994        2.0086428230000002       -8.1620213301000000     
 H   5.5752393329000016        3.0471833717000001       -9.7825132412000002     
 C   6.9002821699000005        1.4583032424999995       -9.1767647217999997     
 H   8.5827752604000001        8.8249355886000007       -17.220704220399998     
 H   5.7832827274999996        9.9925545767000035       -13.617715098000000     
 H   4.0705097886999981        9.6517800390000001       -13.302343497800003     
 H   4.6297954570999993        9.8806348600000007       -14.962386010400001     
 H   3.7489443514999996        7.5989214233999984       -15.709015264400000     
 H   3.0302111318999989        7.3922679169999981       -14.094205652399999     
 H   4.0889023496999997        6.1374091829999999       -14.782365644500000     
 H   10.359835142900000        3.2274008398999996       -15.743614804000002     
 H   10.742960545500001        4.9252513829000009       -15.371097753000001     
 H   10.147543250000000        4.4705562427999999       -16.977244684100000     
 H   7.6594604119000014        3.7568845700000000       -17.269683949200001     
 H   6.6105944184999981        3.6539343645000009       -15.835988194100000     
 H   7.9199778063000004        2.4705690751999998       -16.074726481199999     
 H   2.7753108515000000       -1.4489649413000001       -11.172187492500001     
 H   2.7130998560999999        2.5607398839000011       -14.697867056300002     
 H   4.0775188083999998        3.2156648660999991       -15.626001131500001     
 H   3.9752145913000008        3.5003346111000000       -13.881713907600000     
 H   3.1191190413999998       0.18800996729999997       -15.486264295200000     
 H   4.7526118807000000      -0.51532288709999996       -15.397695802799999     
 H   4.4095991000000012       0.82813826030000004       -16.507799757099999     
 H   3.6302409077000002        2.3652347056999998       -8.3372635808000002     
 H   5.1197491605999996        2.6588357427000000       -7.4084558570999999     
 H   4.5826859544999978        1.0090330235000000       -7.7150640294999997     
 H   6.8556122342999997       0.39668703910000003       -8.8947276407999993     
 H   7.3830239960000004        2.0038756873999999       -8.3543361892999997     
 H   7.5433991310000010        1.5334720474000001       -10.065063714800001     
 C  -3.8179495855000014       -3.2457252562000001        1.5498034167000001     
 C  -4.3915359715999989       -3.4177541771000000       0.24632592040000001     
 C  -4.1580976205000004       -2.0684534515999999        2.2886135905999998     
 N  -2.9619216820999994       -4.1824686706999996        2.1177447711999999     
 C  -5.3012591970000020       -2.4720092644000000      -0.23723933590000001     
 C  -4.0713466554000002       -4.5992957877000000      -0.66446876690000001     
 C  -5.0793019642999999       -1.1577565858000001        1.7605785014999999     
 C  -3.5878907826000002       -1.8469596610000005        3.6791604227000003     
 Dy  -1.9105056571999992       -4.9321005494000003        3.9780786109999999     
 H  -2.8119265479000011       -4.9302998774999987        1.4360255239999999     
 H  -5.7447941574999986       -2.6236112829000007       -1.2212098638000000     
 C  -5.6696319936999986       -1.3530216403999999       0.51122645690000001     
 C  -2.5853381277999992       -4.6696902918000003       -1.0699016834999999     
 C  -4.6122982272000002       -5.9508176834000004      -0.14855953929999999
[truncated: 1,175,947 more chars]
