# Supplementary material for: Unraveling the Contributions to Spin–Lattice Relaxation in Kramers Single-Molecule Magnets
Source: J Am Chem Soc. 2022 Dec 9;144(50):22965–75. doi: 10.1021/jacs.2c08876 (PMC9782788; doi:10.1021/jacs.2c08876)
Supplement: Supplementary file 2 — ja2c08876_si_002.zip [file ja2c08876_si_002.zip › phonon_Dy/mol-11/mode-1-10/10/Cart_disp.xyz]

         456

 C   7.5010554461172125        2.7560827126869523        2.8592743723331457     
 N   7.9140700733870704        2.1720759963456193        4.0285846808196730     
 N   6.3243156167041858        2.1221295794746386        2.5679666043120157     
 Dy   8.0015034942537859        4.6403152505057816        1.2306138192829110     
 C   7.0132616364894824        1.2036451839928237        4.4616179434158996     
 C   9.0982850132086135        2.5583815529581027        4.7859598834499257     
 C   6.0108174446181959        1.1772989587720588        3.5291842872979489     
 B   5.5879293623100939        2.4411686211517201        1.2267814685678138     
 C   7.6159378868266776        2.6107931816558403      -0.27203535588794758     
 C   9.8570161524772768        5.1572530789955628        2.8904132408177654     
 C   9.9544693526833896        5.2868198819208470      -0.25928355598802444     
 C   6.6129043641046961        5.9891391572970791        2.8623892181342416     
 C   6.4781615585617036        6.0022278947797254      -0.25757149680132796     
 H   7.1851243324045919       0.61814528097166477        5.3552013559142679     
 H   9.3084949269503205        1.7928006564401329        5.5422358371507228     
 H   8.9407374935810981        3.5222473484205761        5.2913739236982611     
 H   9.9595571552340747        2.6552555520395016        4.1183356294443243     
 H   5.1185754302666657       0.56838530875067661        3.4758493257109730     
 N   6.4861023683027552        1.9202096339243349        6.8224615110065417E-002
 H   5.5129967006410512        3.6602338575598656        1.1270108661584328     
 H   4.4919197062923670        1.9311625568071260        1.2025641578882869     
 N   8.2130145269781156        1.8310925826927407       -1.2281781858432026     
 N   10.144165920981337        5.8355461320898376        4.0463872744304430     
 N   11.005841693939189        4.4704437154390089        2.6128568409623947     
 N   11.122142414067191        4.6804048627544947       0.10963892938729503     
 N   10.326785309228287        6.1770825232315243       -1.2331881709215144     
 N   5.9046616688929596        5.9073270505176181        4.0340079663083444     
 N   6.6631397989706480        7.3298458026015005        2.5972550497330578     
 N   6.4206827263299635        7.3210296211509327        9.5053456327840499E-002
 N   5.5307433343153924        5.8694498702041340       -1.2394128932265289     
 C   6.4020453877556465       0.73122314442055192      -0.63844501010315391     
 C   9.4831754242509305        2.1382363770569652       -1.8680136945208816     
 C   7.4836734366447386       0.67219274339261637       -1.4685755402238672     
 C   11.439069368014280        5.5731935567223703        4.4829382154854400     
 C   9.2086030162248367        6.6743446544451803        4.7860296322634053     
 C   11.978187267604147        4.7087336428679194        3.5679017133364601     
 B   11.107792216553692        3.6576542527675615        1.2833848493493094     
 C   12.194440095597447        5.2035548006029098      -0.59582975245481229     
 C   9.4168858300285798        7.0895653806000505       -1.9104571078179602     
 C   11.698968350829540        6.1420096154382637       -1.4552696069908899     
 C   5.5321265827100712        7.1661877070525781        4.4934809506537707     
 C   5.6224813297840273        4.6790670181195440        4.7671933431554931     
 C   6.0151742093011480        8.0603713773858079        3.5759411745301408     
 B   7.3050701498287518        7.8390031677619172        1.2666168564323099     
 C   5.4386635274812836        7.9812375270759466      -0.62627660037389132     
 C   5.2033167210347484        4.6183082504937989       -1.9090012372364471     
 C   4.8788714466709084        7.0734072732330135       -1.4790685778193613     
 H   5.6105877159471742        9.9333231902246286E-003 -0.48610054886026877     
 H   9.4300743391920285        1.9229025622587061       -2.9410292606022059     
 H   10.291889434886349        1.5372716490893530       -1.4293802942087852     
 H   9.7017686579736644        3.1983886274624642       -1.7037632320377922     
 H   7.8083125695320126       -8.4213016684530864E-002  -2.1697609513840863     
 H   11.850842631040315        6.0402360646540538        5.3679583968398132     
 H   9.7523423848473119        7.2082388431528477        5.5726747001862664     
 H   8.4220611926273907        6.0639060789799659        5.2489914748707829     
 H   8.7340451177804255        7.3989329102495160        4.1185533469635089     
 H   12.959180828608456        4.2558089860934274        3.5228107938506734     
 H   10.085717314849475        2.9883448525946021        1.1818558243391981     
 H   12.090610725390095        2.9562910814015777        1.2746661497186997     
 H   13.217299839479946        4.8923581898017421      -0.43015337874509163     
 H   9.6543973122407589        7.1371064350963795       -2.9824385423061921     
 H   9.4979274759933396        8.1036765076280570       -1.4857585316385749     
 H   8.3925184212683650        6.7235716126206420       -1.7620032786679638     
 H   12.189894576441221        6.7934476001433683       -2.1661720833405678     
 H   4.9453011372472870        7.2968770360477047        5.3928575296930479     
 H   4.8388756468778560        4.8746789861548692        5.5066226495350197     
 H   6.5192021625304157        4.3201285754849525        5.2897274240755250     
 H   5.2868016271375904        3.8971595635376586        4.0815473129491657     
 H   5.9435125341863948        9.1386172953356475        3.5404516631666803     
 H   8.4094318039652745        7.3195531968435708        1.1629500473830414     
 H   7.3810954348795423        9.0451987942188232        1.2624115453402711     
 H   5.1954433677849128        9.0243956309372404      -0.47439375130649825     
 H   5.0341049750079341        4.7937673955948936       -2.9777860999894217     
 H   4.2944932962136289        4.1749143547074805       -1.4775946226653212     
 H   6.0385216837282147        3.9245486217252843       -1.7657304982639781     
 H   4.0766511689546583        7.1684802206434135       -2.1973167323798508     
 C -0.31486587380406006        7.3851684034906020        9.2552919014864550     
 N  0.10732273554393826        6.8044792755776431        10.423448960411196     
 N  -1.4922352554850158        6.7481111916582108        8.9739708617186675     
 Dy  0.16007283263905514        9.2597282462068904        7.6037836756943014     
 C -0.78845116315318853        5.8350136695987738        10.865068829594724     
 C   1.2963955738174726        7.1929793946135447        11.171668277265747     
 C  -1.7971281365891361        5.8050767016023777        9.9395949038952374     
 B  -2.2407403524259486        7.0633054368044368        7.6387163760897483     
 C -0.23725861525783107        7.2367594483976543        6.1098106598126822     
 C   2.0294849737989571        9.7837374357310374        9.2509189929254116     
 C   2.1063653972615453        9.9208539817328276        6.1047573710014156     
 C  -1.2183057534523380        10.611094008811891        9.2415829489852808     
 C  -1.3774348141634416        10.616505623033294        6.1228944944279480     
 H -0.60875816457549536        5.2505036134930982        11.758014836482076     
 H   1.5237802537986291        6.4206850545226359        11.913512114881399     
 H   1.1361123588229349        8.1467014901534629        11.692040229049482     
 H   2.1476592299850776        7.3077191566673338        10.496170216245307     
 H  -2.6883837972637901        5.1944173460335996        9.8935444632571681     
 N  -1.3567516248182976        6.5398798471118598        6.4702092679953846     
 H  -2.3157194255963272        8.2826407241404585        7.5363783901791130     
 H  -3.3376323399342329        6.5551126265015949        7.6275957804363586     
 N  0.34988161782365612        6.4598360854685675        5.1455832781346773     
 N   2.3197431488014706        10.458183639890677        10.408501141155268     
 N   3.1780407584699488        9.0979536989870802        8.9687373126080487     
 N   3.2800131768240659        9.3236236837939455        6.4696079391345238     
 N   2.4722467066966796        10.830373802832074        5.1463669535427652     
 N  -1.9214566927939336        10.534349136998157        10.416476305284839     
 N  -1.1684021505146418        11.950732344450461        8.9707953356317738     
 N  -1.4212859937860975        11.937678381171976        6.4689046617318882     
 N  -2.3279631926508602        10.488462428219838        5.1438987174992699     
 C  -1.4439738689026544        5.3488229272217538        5.7670353747525906     
 C   1.6072056167226560        6.7767134258756956        4.4851389472209888     
 C -0.37542056754081404        5.2956286999066071        4.9192647341589071     
 C   3.6160461027267821        10.194485869125225        10.840936197126414     
 C   1.3850499064212107        11.292099981966279        11.154934242180460     
 C   4.1534254156798038        9.3335628553295820        9.9216971608822639     
 B   3.2733448892038002        8.2922107476428941        7.6350193757163378     
 C   4.3491566251918776        9.8720172629313261        5.7790362323886519     
 C   1.5543998213114631        11.741814029096851        4.4785620220967735     
 C   3.8457279820267898        10.816206061526765        4.9308099094780928     
 C  -2.2911673115859803        11.795413814919575        10.872503793478730     
 C  -2.1975169599881217        9.3089718145145710        11.157347406108352     
 C  -1.8118405186508666        12.685758078020973        9.9493098784599816     
 B -0.52970638306103679        12.453265008020891        7.6359319901817742     
 C  -2.3969719440193304        12.604361140701801        5.7450334892386197     
 C  -2.6718049720393648        9.2368135787074319        4.4840751171766096     
 C  -2.9673805420027413        11.697928249005610        4.8982538720853146     
 H  -2.2304013974609447        4.6243211708945289        5.9299789828759915     
 H   1.5389184177455262        6.5601388590529703        3.4123366296833781     
 H   2.4283750313749479        6.1815280768209950        4.9111166914035440     
 H   1.8187865812788213        7.8396519135697718        4.6462967489000357     
 H  -5.7812336495807790E-002   4.5396367831904074        4.2144268930737878     
 H   4.0298385749633097        10.658588583086804        11.726507993370360     
 H   1.9313520308090970        11.832441644447085        11.934839377854882     
 H  0.60752923035612050        10.677212986352895        11.626301120997500     
 H  0.89955112604040355        12.011413860772082        10.490342808392002     
 H   5.1352422845273606        8.8821175418411293        9.8723240412422708     
 H   2.2511258491040778        7.6228429674436740        7.5343065567592635     
 H   4.2563047131672072        7.5907104096720648        7.6183177042992325     
 H   5.3752418570536502        9.5735402285262907        5.9477247255840986     
 H   1.8181486690936968        11.835859383836144        3.4192420892856443     
 H   1.5925806227254951        12.737810899856763        4.9414192957636889     
 H  0.53915286125576367        11.345568149299506        4.5823822175508839     
 H   4.3312701844420598        11.483251184251410        4.2307793060882393     
 H  -2.8730619115529485        11.930646214897463        11.774334332477839     
 H  -2.9708181791351387        9.5095269523203090        11.908043052008926     
 H  -1.2936950010124835        8.9487072575422850        11.668940049804643     
 H  -2.5449631944969644        8.5257436623087912        10.477989955347184     
 H  -1.8831479371026392        13.763926586074206        9.9108348304021785     
 H  0.57159324079825957        11.928114059093369        7.5300868592900478     
 H -0.44665586298025106        13.659210712025985        7.6284355808000557     
 H  -2.6305535009736132        13.650275974293798        5.8926365261131188     
 H  -2.8225569060981845        9.4026086176836596        3.4109797203556496     
 H  -3.5959749072963780        8.8181535652620493        4.9072104480510603     
 H  -1.8531562310277301        8.5277144635213542        4.6474784178427866     
 H  -3.7693041388322248        11.797543569539334        4.1805959052651023     
 C   1.9104952801152491       0.57308423305725165        15.637608100276999     
 N   2.1933992507934823        1.2470996729490285        16.797218767489941     
 N   3.0607531888683970      -0.11256449184620831        15.362154569774289     
 Dy   5.4735006897704816E-002   5.1158664171232930E-002   13.979090384786854     
 C   3.4869741194603652       0.98313841690326775        17.237427525183705     
 C   1.2547842541378549        2.0816035331047207        17.538278518645598     
 C   4.0300377651391406       0.12221765267344369        16.321473516172180     
 B   3.1644558369344353      -0.91817595198903457        14.029050394051330     
 C   2.0068906338967634       0.70994297062818446        12.491002413749369     
 C  -1.3379421331687176        1.3893308121227235        15.623704476095181     
 C  -1.4874968341869628        1.4056660104469865        12.500075573053607     
 C -0.43732133736108919       -1.8287717517900925        15.619978062672674     
 C -0.34508691834307526       -1.9754190139597518        12.484744569998851     
 H   3.8949551136301106        1.4484911032495218        18.124984832066247     
 H   1.7952690510448144        2.6112358685714994        18.331506197253812     
 H  0.46507829650484300        1.4676475455143492        17.993318593331889     
 H  0.78361404507760135        2.8108293361293688        16.872627473297062     
 H   5.0116518276455242      -0.33029282716330371        16.278233931131691     
 N   3.1781283282601018       0.11195520339877953        12.862198315039562     
 H   2.1428462065958427       -1.5876175163392532        13.922334366318585     
 H   4.1477310247477783       -1.6191564619050516        14.018661674474679     
 N   2.3770464637724431        1.6158128975169384        11.531533157323373     
 N  -2.0497875726274142        1.3075707953758959        16.793440790906132     
 N  -1.2907756159790493        2.7297571514861425        15.356771492467873     
 N  -1.5381982954130999        2.7240795977737062        12.855268271952118     
 N  -2.4453223220110614        1.2768584220652959        11.528299147197346     
 N  -2.2802905702695594E-002  -2.4078385218164637        16.791424400017743     
 N  -1.6156502509746566       -2.4627913621927831        15.334588826474883     
 N  -1.4728442699333661       -2.6659302931345827        12.832002092379099     
 N  0.24602053292839193       -2.7540171552326811        11.524265254209071     
 C   4.2503232678766727       0.65619263930327543        12.173508821454782     
 C   1.4615203847616818        2.5265869369024219        10.859783105788994     
 C   3.7511310725389673        1.5982574492668200        11.320622018464492     
 C  -2.4271015081276306        2.5664546514151363        17.249992292695307     
 C  -2.3306162681918634        7.9550903075381665E-002   17.527804329862224     
 C  -1.9442630670839161        3.4605567246943139        16.332239504597151     
 B -0.64659356835687753        3.2331257856177493        14.025091595317429     
 C  -2.5256210124413787        3.3879024395499115        12.144951781304782     
 C  -2.7827221815294401        2.7756244249787815E-002   10.860129004884408     
 C  -3.0965204960817676        2.4827001713266887        11.296901996199198     
 C -0.92412431677569717       -3.3725142612712586        17.231674597443121     
 C   1.1631339820197673       -2.0203265347267085        17.545282075964849     
 C  -1.9284877935762608       -3.4018309297488636        16.301523978942146     
 B  -2.3613839411267494       -2.1448636168102722        13.998008988606379     
 C  -1.5617707082170904       -3.8541542943435596        12.124036182163232     
 C   1.5128765976105472       -2.4459881892594342        10.878536830422139     
 C -0.48486617205094079       -3.9126050626420117        11.287271282857411     
 H   5.2753449760772240       0.35498497058666423        12.344208573268364     
 H   1.7100151591940909        2.5979811333317384        9.7946416003475232     
 H   1.5204256411651869        3.5309756326602657        11.302781162734931     
 H  0.44291315488903416        2.1446539218374903        10.987234564509851     
 H   4.2407561144066754        2.2616505643394027        10.620760294628239     
 H  -3.0150579611136448        2.6985248540879088        18.148635982839096     
 H  -3.1114080350048514       0.27621173704861385        18.269887585461195     
 H  -1.4325298143289353      -0.28022216921607968        18.047170628376161     
 H  -2.6693916054172639      -0.70223739571388066        16.843547034315126     
 H  -2.0192784545127669        4.5386133507006985        16.295947080448563     
 H  0.45226766656058176        2.7019558769753980        13.919816160019467     
 H -0.55500558234126596        4.4380577752600132        14.020635053373837     
 H  -2.7644348589356156        4.4315027081534337        12.300193402902948     
 H  -2.9565044686497330       0.20467969567536512        9.7921340305078761     
 H  -3.6919575242159488      -0.41072550730841939        11.296293456881124     
 H  -1.9503682828359130      -0.67055715588520270        10.998970233511612     
 H  -3.9053145687576514        2.5809581208584884        10.586376043391580     
 H -0.75151062958221393       -3.9535444765863024        18.128016140267210     
 H   1.3820815741930215       -2.7900251139272916        18.293382265462984     
 H   1.0032745308040751       -1.0625778337698792        18.059788026596344     
 H   2.0195146224430398       -1.9134493883869506        16.874368207703345     
 H  -2.8218917885260955       -4.0093941001973175        16.253576105103381     
 H  -2.4373038507176212      -0.92584452927419592        13.898403939797323     
 H  -3.4576777777529144       -2.6550631733516501        13.983087142828706     
 H  -2.3538366325463005       -4.5744682955119762        12.278442600385388     
 H   1.4534909785128833       -2.6551037416358536        9.8044640132715166     
 H   2.3228269589801545       -3.0518554294333682        11.308518076958938     
 H   1.7346055976515120       -1.3869762990768457        11.047930271728818     
 H -0.16497796421583297       -4.6681945130469744        10.583068032239328     
 C  0.73650827247429029        11.165196966082792        16.276465131845189     
 N  0.32019264571320877        11.745118098475443        15.106577804218421     
 N   1.9089099554967457        11.807003203831647        16.567797593568507     
 Dy  0.24852304139701081        9.2861044261803762        17.920302266708500     
 C   1.2146267676845564        12.719131673792887        14.672775433851049     
 C -0.86139491584665950        11.349847282698041        14.349696848087824     
 C   2.2165375177509099        12.752878525697428        15.605546294344597     
 B   2.6497175466397511        11.491501546049282        17.907786834537514     
 C  0.62950992123023497        11.314938332059731        19.414433797474842     
 C  -1.6104531827899218        8.7598813970555032        16.268761490807343     
 C  -1.7121312056654541        8.6359217259606300        19.410438391683766     
 C   1.6460440163725236        7.9438957769492742        16.292494556985151     
 C   1.7794839580686312        7.9437728151958851        19.419730231148847     
 H   1.0393701637009085        13.302487163474337        13.778460320553380     
 H  -1.0773653476511227        12.112717131401212        13.593713264710052     
 H -0.69733059893384819        10.387618429374717        13.845014431754834     
 H  -1.7214520773492736        11.247400733205213        15.016854797288389     
 H   3.1047214976906119        13.367706786087748        15.658473459047501     
 N   1.7553431204322310        12.010208894009306        19.070444952391320     
 H   2.7278311330508975        10.272480092467932        18.007832908949734     
 H   3.7449312162488524        12.003696461743491        17.927576228376541     
 N   3.2961596135650244E-002   12.091013698531087        20.373892117471573     
 N  -1.8944144293046377        8.0794785802667413        15.113162311692957     
 N  -2.7601381585724014        9.4475444593761058        16.541309775781386     
 N  -2.8801560263678185        9.2418127797944614        19.042280632291117     
 N  -2.0856387768183118        7.7393269976342260        20.378068450041198     
 N   2.3521566343298441        8.0218165480969592        15.119332864007530     
 N   1.5972697822610504        6.6046044008592251        16.563213924387949     
 N   1.8406890643563341        6.6250140549742280        19.065795528754645     
 N   2.7305987638460234        8.0794720954338910        20.396696900023571     
 C   1.8383515013869145        13.198091057724019        19.779607473292121     
 C  -1.2348920037295352        11.778985683133376        21.016098033776753     
 C  0.75924618559627111        13.252141762100893        20.613534529130948     
 C  -3.1883606567028040        8.3408506186973685        14.672502861987148     
 C -0.95480187627572521        7.2429686931785717        14.376188143085111     
 C  -3.7301225682180172        9.2071039439796962        15.584265326472183     
 B  -2.8639461468256764        10.263652018104651        17.868654705714970     
 C  -3.9536049529439694        8.7127281196400261        19.741721045384889     
 C  -1.1757544929033612        6.8250532069149896        21.052357256988479     
 C  -3.4585143696957119        7.7705773485781604        20.597123652924729     
 C   2.7245777989916760        6.7612334013433744        14.664333158118643     
 C   2.6325979769534613        9.2476332733048352        14.381009923223631     
 C   2.2439175795363302        5.8702909997533492        15.586503748543180     
 B  0.95471704138410529        6.1045129230047808        17.897128281487092     
 C   2.8289068459173849        5.9685421326072063        19.781352960451173     
 C   3.0569002891391031        9.3318431879322414        21.064557925232641     
 C   3.3882685525543628        6.8781552442025973        20.632320486936496     
 H   2.6274829099799817        13.921902153286984        19.626991331371801     
 H  -1.1849412978749569        12.008144758915922        22.086664390721282     
 H  -2.0493208370574165        12.366351890381907        20.568791374642117     
 H  -1.4430662434080033        10.714478584910983        20.864462231714747     
 H  0.43415383181394579        14.006647425391028        21.316760480269085     
 H  -3.5974835802351626        7.8720178461326684        13.787238684922938     
 H  -1.4958312667185421        6.7021386474497691        13.592047331328841     
 H -0.17170705584436494        7.8560788488718902        13.910175662394501     
 H -0.47603853340015689        6.5239940240089975        15.046668016062670     
 H  -4.7117082784231785        9.6595107737971642        15.626040748804698     
 H  -1.8418189805450293        10.932816196338370        17.970329923389325     
 H  -3.8467866529449650        10.965204379465789        17.873705991472107     
 H  -4.9767451305614028        9.0225884690669123        19.575053977987555     
 H  -1.4112222859962396        6.7760724587730650        22.123987853661273     
 H  -1.2584352269425487        5.8122902905054250        20.626717834221967     
 H -0.15164955504322375        7.1898739183997558        20.903132080974210     
 H  -3.9500562953175962        7.1151778411443578        21.303829566389471     
 H   3.3089192397690366        6.6269804303162614        13.763790726693699     
 H   3.4173437571682861        9.0502485149548075        13.642912273657174     
 H   1.7355342070459099        9.6026671528339538        13.855980235350705     
 H   2.9657951041071624        10.033143463310937        15.064053601775809     
 H   2.3171113240112140        4.7923267968680161        15.625835413220363     
 H -0.14793582021801679        6.6282210606711400        17.998452640982443     
 H  0.87250725323913536        4.8987385076284218        17.906295752892518     
 H   3.0754669246115300        4.9264121391115063        19.627844971224981     
 H   3.2394136095948318        9.1559872108311353        22.129930490029079     
 H   3.9568148700825336        9.7820325844547416        20.624122707017275     
 H   2.2164869404332053        10.020092663041048        20.932556137622736     
 H   4.1923830348148554        6.7856094260023765        21.348253322864625     
 C   8.5473741187022316        6.5332968400406823        9.8938885909010033     
 N   8.1257842360962140        7.1188268613378529        8.7278879995517205     
 N   9.7327409410451686        7.1580839405916015        10.169672903317863     
 Dy   8.0539947175595543        4.6541860739329275        11.537559472409376     
 C   9.0297816399276218        8.0784449909721356        8.2818140271874210     
 C   6.9276246776833048        6.7454662630221183        7.9868097820297903     
 C   10.043080706700449        8.0978181784595424        9.2025013380375373     
 B   10.480986398578541        6.8395103507084665        11.504282056396907     
 C   8.4681768404553051        6.6853694781256623        13.024474186826565     
 C   6.1933745397403612        4.1344623007340973        9.8848820868353329     
 C   6.1169748356868610        4.0005544535084603        13.041926645773277     
 C   9.4354995899353309        3.3045162644564310        9.8971941107518351     
 C   9.5932617413430545        3.2943841779245457        13.015100170075597     
 H   8.8518843105342100        8.6648519739876537        7.3897915985154086     
 H   6.6967490693952696        7.5282420697106263        7.2567979970638552     
 H   7.0771601952622838        5.7971581699660168        7.4526838450259350     
 H   6.0828441147183554        6.6268068119707726        8.6700968501883064     
 H   10.941058861944240        8.6990330146757398        9.2443665733149256     
 N   9.5973336587801583        7.3695406346197050        12.670078108938027     
 H   10.550340426776412        5.6204505452018454        11.607963252686014     
 H   11.579701087119915        7.3440372215532825        11.515653548700458     
 N   7.8843019008973103        7.4698450392633147        13.984636954940655     
 N   5.9054642487244493        3.4656468670140863        8.7237138405900296     
 N   5.0438301644989512        4.8176281381955368        10.169624661078632     
 N   4.9420310321167324        4.5930807461308296        12.673082577207648     
 N   5.7545703841784421        3.1000500116642842        14.009451742280794     
 N   10.143358422308470        3.3840668429366185        8.7251407448212941     
 N   9.3878857393108888        1.9644594656956491        10.166154740266812     
 N   9.6408098523901771        1.9743012139428198        12.666316436404330     
 N   10.547869776716977        3.4240616878358052        13.990484702678080     
 C   9.6933829697327258        8.5602457527414568        13.372101238668582     
 C   6.6206041561529680        7.1671470317630215        14.639380830384757     
 C   8.6207942569483560        8.6263572696718391        14.213856566977176     
 C   4.6097380676159103        3.7308788903392340        8.2909350161270545     
 C   6.8416511642646993        2.6357514578078867        7.9743815499601407     
 C   4.0705146497782723        4.5869754782055630        9.2135707680970373     
 B   4.9467287795113437        5.6216035331862138        11.504415032361983     
 C   3.8750986829095186        4.0502884939961703        13.371579978059707     
 C   6.6749400326323354        2.1954794459245242        14.683166694273456     
 C   4.3816109064675706        3.1148347918976307        14.227542197979284     
 C   10.518980090398298        2.1246031886676553        8.2698922914148127     
 C   10.422040977858511        4.6105496456425215        7.9872742005262012     
 C   10.038037445575997        1.2320711133857043        9.1901201974363342     
 B   8.7480592017206220        1.4604843280901540        11.499490633349163     
 C   10.623320111654472        1.3099245049343282        13.383525811457801     
 C   10.888224557544204        4.6752864512948848        14.652879778388701     
 C   11.194144781301151        2.2166244033840261        14.229888875143258     
 H   10.487849019438592        9.2763347702061481        13.211313646852272     
 H   6.6934716821824303        7.3584193611613395        15.716270214518994     
 H   5.8136260605565724        7.7899076713752979        14.227649687541819     
 H   6.3855631822143746        6.1133910255985251        14.455670661098265     
 H   8.3068188692623526        9.3868003715210122        14.915429351016536     
 H   4.1976174030437292        3.2707572721117093        7.4026426503156468     
 H   6.2969038764978515        2.1026527759339930        7.1874031855807585     
 H   7.6223139534506501        3.2536115847717078        7.5109818654558751     
 H   7.3232461687881560        1.9099273046505965        8.6356315147562963     
 H   3.0888246647304998        5.0382594458080350        9.2631683273028589     
 H   5.9675915055648066        6.2933765759290026        11.604887934908549     
 H   3.9624572055815253        6.3209867237192432        11.520849508808929     
 H   2.8483661111058876        4.3476194254271308        13.204535980756683     
 H   6.4133961303094367        2.1103485076093702        15.743527680883069     
 H   6.6365750332140552        1.1955032084993222        14.229421896076346     
 H   7.6894703657286083        2.5917949877179507        14.573491436187977     
 H   3.8985231393828728        2.4544792996939626        14.935219249089837     
 H   11.105379882591940        1.9924266176480734        7.3704807440480966     
 H   11.176615491096568        4.4036204152123224        7.2201494980329288     
 H   9.5135974680068820        4.9868118936307289        7.4972629545978942     
 H   10.794061950935784        5.3849708025114751        8.6635009693134286     
 H   10.111885844649265       0.15409249469560921        9.2281847793963951     
 H   7.6474759444946416        1.9873371005553262        11.606572789075017     
 H   8.6627522313710763       0.25486828261494904        11.506085933734587     
 H   10.860361215805002       0.26521287900396273        13.232467963260701     
 H   11.049803965175679        4.5043814790155841        15.726331259854570     
 H   11.807549375994245        5.1039375820522599        14.221701036666852     
 H   10.060367341976088        5.3797542185225931        14.498801688655842     
 H   12.001205385362839        2.1190896876030725        14.942557227949461     
 C   6.3420485803427331        13.378575274994789        3.4913119381350493     
 N   6.0567531653950226        12.703240486831350        2.3330472909591808     
 N   5.1875071627402374        14.053675389945370        3.7758028125286511     
 Dy   8.2061473370197255        13.900444603813954        5.1461319877506702     
 C   4.7570242487997563        12.955261720002120        1.9029373613524820     
 C   6.9987209780113409        11.879532305405707        1.5836684116225395     
 C   4.2126877100864828        13.810254719342655        2.8236406103961360     
 B   5.0856751794405675        14.856735908891553        5.1107331679327306     
 C   6.2607337128317946        13.231797761278500        6.6407550326955418     
 C   9.5941502666608205        12.548499935290369        3.5109813937556900     
 C   9.7374339053078529        12.540595252157926        6.6281162540555600     
 C   8.6936185693677999        15.775246021749167        3.5004136249691102     
 C   8.6031713742360569        15.925312703458937        6.6427676852569233     
 H   4.3464193860534053        12.487507959194421        1.0177934551103058     
 H   6.4601530737167714        11.352151806903102       0.78843363223061202     
 H   7.7826333160779670        12.501640129844578        1.1311004550923855     
 H   7.4758456309351278        11.148315294444672        2.2419433455997226     
 H   3.2269389853118482        14.253482331931714        2.8741968554814128     
 N   5.0845708872571489        13.824500737214782        6.2761461934603320     
 H   6.1033313500292046        15.532916419349712        5.2133607135527571     
 H   4.0973565628879145        15.550565825367554        5.1279580364899813     
 N   5.8997370681798271        12.324914230976054        7.6036259519830649     
 N   10.300945779381712        12.623341161444751        2.3379110531831038     
 N   9.5335317292931716        11.208496498829117        3.7773238253168988     
 N   9.7777736116919378        11.219967358601755        6.2795624582974732     
 N   10.692067267364797        12.665291266499635        7.6035894718797916     
 N   8.2793442074549883        16.352719854731706        2.3280576125560222     
 N   9.8705141202374804        16.411429306724582        3.7864387618263327     
 N   9.7260140579646901        16.620240923499445        6.2893651965559867     
 N   8.0174002015264403        16.698407381540495        7.6112189767047065     
 C   4.0187384981071848        13.276362995956021        6.9719305051910760     
 C   6.8212458545920791        11.417517151216408        8.2723319692432202     
 C   4.5268352607994524        12.336237174578001        7.8221087911124352     
 C   10.662090840683536        11.360929734785964        1.8786358842740543     
 C   10.589615378671603        13.848806564046047        1.6027555284458843     
 C   10.173913798097487        10.471509297770471        2.7981564132529027     
 B   8.8872574514896243        10.708946229381647        5.1098886910367565     
 C   10.755486600832773        10.550498605219689        6.9982143993991883     
 C   11.038816227806491        13.915032683678328        8.2654388179892120     
 C   11.331015056514433        11.454434627010528        7.8441061183834213     
 C   9.1792734195202570        17.319063615176542        1.8884185696508262     
 C   7.0944030996653131        15.963582245392670        1.5736115945236386     
 C   10.182607676041926        17.350581902413897        2.8195272775012512     
 B   10.613769100064109        16.095984708458989        5.1242871219137669     
 C   9.8162574579407007        17.807055999098495        6.9999984823328569     
 C   6.7583752945116240        16.381524209372188        8.2682495236519156     
 C   8.7465489137311643        17.858715409269109        7.8464285933898212     
 H   2.9915747365968270        13.572598372109457        6.8057457755368596     
 H   6.5400368207949455        11.301394020143325        9.3239961082623548     
 H   6.8091402982956346        10.429821028157095        7.7922339245677934     
 H   7.8310834033869936        11.831121396763187        8.1942519475202165     
 H   4.0450008874775021        11.670173609717882        8.5256155929014170     
 H   11.245628741620328        11.223512670963926       0.97799469301283570     
 H   11.387828738590663        13.654069037559879       0.87910837264963715     
 H   9.7009830358401157        14.200054463055325        1.0614479313856655     
 H   10.907867987976919        14.635767670203162        2.2906430167205962     
 H   10.237016650896217        9.3926637059409099        2.8334859965215369     
 H   7.7885257522013394        11.240345006104969        5.2118993686362041     
 H   8.7970397006922791        9.5035446946463544        5.1171410921848013     
 H   10.986633625459213        9.5045498694520543        6.8472720138755241     
 H   11.185966331230583        13.747551090732145        9.3389954606802039     
 H   11.965703259192590        14.330852461329888        7.8448084233437543     
 H   10.222684437684777        14.626933641981191        8.1005003236565187     
 H   12.135858969268410        11.352219702175272        8.5583057389362764     
 H   9.0064550222448165        17.899504216510937       0.99167552392925362     
 H   6.8635191886260998        16.741413984510579       0.83868273157534334     
 H   7.2621869952917786        15.016243920573768        1.0439875738482651     
 H   6.2428242854514870        15.837417229831155        2.2465111706089980     
 H   11.074505208891996        17.960057458217108        2.8688454927617708     
 H   10.687182200390643        14.876707242296899        5.2269029100221882     
 H   11.711265682852662        16.602638518034588        5.1394303057923345     
 H   10.604434026558771        18.530908361724901        6.8419775257870903     
 H   6.8334633508770475        16.569464002089248        9.3476514930683603     
 H   5.9432130123132110        17.000131536870061        7.8606061720919458     
 H   6.5324444278597209        15.324314556528243        8.0800376988474572     
 H   8.4305175986651921        18.611041309191187        8.5560094392939430     
         456

 C   7.5010563512363522        2.7562423964026048        2.8556644668214886     
 N   7.9135542399677163        2.1730309782133381        4.0255923437536891     
 N   6.3237432546189769        2.1229901649409069        2.5650340327314152     
 Dy   8.0024552801210955        4.6399322259704920        1.2260565038637654     
 C   7.0118480014400086        1.2060112854481826        4.4596861199051041     
 C   9.0982724512181825        2.5583699163651978        4.7826340400324296     
 C   6.0093980603622867        1.1795797758684559        3.5272916865130517     
 B   5.5871788363945898        2.4409604085391341        1.2236455826644230     
 C   7.6151635317403441        2.6100403329880479      -0.27536301027855020     
 C   9.8585213780284136        5.1555476377507850        2.8859798934918772     
 C   9.9558206989742200        5.2863018718898038      -0.26334679368862318     
 C   6.6149900546644611        5.9894868544922257        2.8585402295975295     
 C   6.4788015778136190        6.0026321205257398      -0.26095407201126158     
 H   7.1832633744143628       0.62132623174308155        5.3538659912935538     
 H   9.3099990404228041        1.7910852507431263        5.5364792359631867     
 H   8.9406522310470429        3.5205871806595472        5.2907990811133478     
 H   9.9585991425923712        2.6576847880475265        4.1143887017921079     
 H   5.1166300030033325       0.57142005396814277        3.4745929689404242     
 N   6.4854769805476176        1.9194788004081180        6.5449276959562153E-002
 H   5.5117693087189989        3.6598888568468722        1.1230902654505113     
 H   4.4913827550277485        1.9303647962167698        1.1999545557988724     
 N   8.2125995295242102        1.8296097823231037       -1.2306338897260425     
 N   10.145536098747270        5.8325690789203462        4.0427324882539208     
 N   11.007016130042230        4.4680973409220588        2.6084703420842752     
 N   11.123631562198833        4.6800918623717704       0.10552362207793027     
 N   10.328209954706871        6.1782015659549474       -1.2356090588854387     
 N   5.9075403994233122        5.9079807823817374        4.0306842103029270     
 N   6.6660140253221156        7.3302414597464249        2.5936481634114048     
 N   6.4217391897834659        7.3214484763283858        9.1726365961448467E-002
 N   5.5297228446546232        5.8696595754939276       -1.2410464867902025     
 C   6.4019353082228641       0.72975062212452435      -0.63999481661299629     
 C   9.4826444520233846        2.1366362455141172       -1.8707437035698375     
 C   7.4836994261125023       0.67025933188298548       -1.4699053517876737     
 C   11.439858903818566        5.5686673192462521        4.4798523695011685     
 C   9.2105897744685947        6.6718095302129212        4.7826550512952348     
 C   11.978889087078940        4.7046691335595234        3.5643592716896371     
 B   11.109350561466007        3.6563485744591837        1.2783483656518440     
 C   12.196059115982575        5.2050121250877641      -0.59830765167207167     
 C   9.4181782079471503        7.0910191291700482       -1.9122328054070623     
 C   11.700526908188063        6.1443679410813505       -1.4566724491513454     
 C   5.5363981574295673        7.1669995826349497        4.4907091201810827     
 C   5.6243013000848254        4.6799335535085662        4.7638228358427188     
 C   6.0193894831460906        8.0610212316165164        3.5730049574586338     
 B   7.3071071382823138        7.8393511445788207        1.2625302122206943     
 C   5.4383704672372195        7.9814490313021489      -0.62784273891019671     
 C   5.2014092585330109        4.6184689244441088       -1.9100796666796247     
 C   4.8772496218023633        7.0734701866763636       -1.4795236997883934     
 H   5.6107548577298152        8.2957121207133978E-003 -0.48702487651225534     
 H   9.4299261942474271        1.9193103489007708       -2.9432789278720954     
 H   10.291750793102031        1.5372139592898852       -1.4308942098233459     
 H   9.7003673178149814        3.1971858969243407       -1.7084162530259026     
 H   7.8085692403004119       -8.6671725400304322E-002  -2.1703561727598819     
 H   11.851358251348300        6.0346479494363514        5.3655136191828223     
 H   9.7551222789049472        7.2070170233852053        5.5677578446569536     
 H   8.4250500969010211        6.0616848085609680        5.2475618891722444     
 H   8.7347615567664043        7.3952514083770406        4.1149498599403334     
 H   12.959569389843034        4.2510640925737562        3.5194820996381395     
 H   10.087498063922002        2.9868618223498720        1.1761131097122381     
 H   12.092455190610590        2.9553132414864987        1.2693674929977647     
 H   13.219036615305948        4.8943875088366546      -0.43230254420783704     
 H   9.6582131351787215        7.1424624570715602       -2.9830383792408823     
 H   9.4959170671436723        8.1035472896216554       -1.4842497953916463     
 H   8.3944038475749476        6.7228867490146103       -1.7677762846945657     
 H   12.191501271654159        6.7970345962962000       -2.1662950003185393     
 H   4.9502809010299220        7.2978511542603188        5.3905054051233954     
 H   4.8396409653439632        4.8757584321621259        5.5020252927532685     
 H   6.5201889760288951        4.3210764320307051        5.2877566644267482     
 H   5.2895824553757116        3.8978835398707758        4.0779178008017070     
 H   5.9484862815820749        9.1393222573588648        3.5378687505383462     
 H   8.4113032436720108        7.3197713473913915        1.1580998345888895     
 H   7.3832562081205655        9.0455881977028820        1.2583509013282577     
 H   5.1951453237106673        9.0245464000703794      -0.47557129835117334     
 H   5.0294190684825377        4.7941005882301493       -2.9782376777399509     
 H   4.2941049237779474        4.1743931888271062       -1.4765168024170552     
 H   6.0372565004668042        3.9251766344740200       -1.7691340214907791     
 H   4.0738690175219254        7.1684461853862427       -2.1963776731458582     
 C -0.31614222543385712        7.3853757552860717        9.2510480307671319     
 N  0.10504288394174136        6.8056646950737614        10.420047933125637     
 N  -1.4939686787857651        6.7489767347253000        8.9699820471027341     
 Dy  0.16061066861710246        9.2594129111565451        7.5990998532145859     
 C -0.79178981386052905        5.8376542284838351        10.862452705734988     
 C   1.2942412763165989        7.1934639960128672        11.168423691107460     
 C  -1.8001020593596793        5.8074681037472589        9.9366185744004749     
 B  -2.2420368140646514        7.0630839184492151        7.6341893492652604     
 C -0.23783350241493956        7.2359465166077719        6.1060782027420482     
 C   2.0301134454340093        9.7820404068194868        9.2468628406291415     
 C   2.1077512077184681        9.9200045650811859        6.1011332785363450     
 C  -1.2167278861397213        10.611561534781297        9.2377460226760153     
 C  -1.3766245520152696        10.617487919146630        6.1194572571715504     
 H -0.61286554917172054        5.2541109910584431        11.756135557467973     
 H   1.5219066249986977        6.4203515900615038        11.909296825657330     
 H   1.1340365728767881        8.1465470067507901        11.689943728117008     
 H   2.1453004266808238        7.3090197174889671        10.492848155793041     
 H  -2.6918628255206003        5.1975401515619195        9.8909333026793096     
 N  -1.3573389254023829        6.5390838315212667        6.4665121502106153     
 H  -2.3173893932765108        8.2822717052534358        7.5309901682201579     
 H  -3.3387366109875214        6.5543463002115150        7.6231019408245402     
 N  0.35030036734747327        6.4581032987851383        5.1432813089729432     
 N   2.3202402267663973        10.455594239886143        10.405015996042506     
 N   3.1782048456264511        9.0952566306227265        8.9651251547176454     
 N   3.2811705319178626        9.3224302316692480        6.4661999092777975     
 N   2.4742721077618457        10.830762650005470        5.1442668650856271     
 N  -1.9192102051742370        10.535085933043248        10.413096358000598     
 N  -1.1658103018639099        11.951277293247937        8.9674012624851844     
 N  -1.4202049791417926        11.938594530578376        6.4657812307502933     
 N  -2.3285559528233173        10.489393374703846        5.1419340793793058     
 C  -1.4435329064075217        5.3471268826456662        5.7648202518199616     
 C   1.6079617084065232        6.7746700458719111        4.4833523661099397     
 C -0.37435320605877337        5.2933662600262767        4.9179232465959615     
 C   3.6158387045204430        10.190222609628965        10.838281643025095     
 C   1.3863930463451501        11.290677573942967        11.151178665381437     
 C   4.1530385009958133        9.3292811458381024        9.9189807495631506     
 B   3.2738777660836100        8.2902624721907490        7.6309192710505211     
 C   4.3507863727872840        9.8718604436297603        5.7772642528492195     
 C   1.5568251393858903        11.742823073692007        4.4767856346819350     
 C   3.8478936151154501        10.817070241075426        4.9299053476591883     
 C  -2.2873550966666816        11.796292542678597        10.869832783909793     
 C  -2.1967921315387158        9.3098915227138423        11.153653692367934     
 C  -1.8078555310033233        12.686510277954923        9.9466322898169821     
 B -0.52778610389298497        12.453967217854846        7.6322340978276859     
 C  -2.3971596033383640        12.605147396006711        5.7436092157016887     
 C  -2.6728929951123970        9.2378282996770604        4.4822177762977784     
 C  -2.9686376175476044        11.698704008695330        4.8975921129910480     
 H  -2.2296603487578976        4.6223922082398028        5.9281664491721919     
 H   1.5410230262182498        6.5552597586103216        3.4112406003592093     
 H   2.4292633538312005        6.1816769094899451        4.9116699843533667     
 H   1.8183307905148802        7.8380887726862829        4.6418710476800342     
 H  -5.6034116341017376E-002   4.5367344849058870        4.2141863689200987     
 H   4.0293753454301440        10.653534462467464        11.724351761391842     
 H   1.9334811186886423        11.831755588604731        11.929977911137136     
 H  0.60899827004831453        10.676738195260249        11.623897705997626     
 H  0.90065808328838326        12.009341667923477        10.486098332212404     
 H   5.1344106708659920        8.8768665352740737        9.8701692216901584     
 H   2.2515977361288737        7.6211526683964905        7.5294254683612998     
 H   4.2567874980988467        7.5886292904534614        7.6142238929792709     
 H   5.3768057245409677        9.5733854881249751        5.9463648978298931     
 H   1.8218827280940120        11.838675359209338        3.4180627943063624     
 H   1.5938805609692206        12.738010307373925        4.9412786176055050     
 H  0.54168609784797550        11.346002227714530        4.5786460543733396     
 H   4.3339332472949570        11.484972935788839        4.2311440411338266     
 H  -2.8685912500503012        11.931649946802590        11.772057344713946     
 H  -2.9721063962883818        9.5104102316942942        11.902053277673479     
 H  -1.2944167005218592        8.9500840166251709        11.667802183269412     
 H  -2.5421461354221164        8.5263859103933513        10.473712683469824     
 H  -1.8782197244725074        13.764744642080496        9.9086062186970700     
 H  0.57337606774334648        11.928752963288700        7.5256496609855459     
 H -0.44469335056123860        13.659961997029686        7.6249599962150532     
 H  -2.6308019349199325        13.650972779534110        5.8917427952224628     
 H  -2.8262790578682755        9.4041292489194763        3.4097248519528671     
 H  -3.5955826777515592        8.8181295346239477        4.9072333042335075     
 H  -1.8534169822463435        8.5293187022702863        4.6432331322906473     
 H  -3.7715844917006138        11.798302607297368        4.1811636849368474     
 C   1.9108922931894867       0.57197691179938914        15.633855495158150     
 N   2.1937947282388084        1.2449353077715770        16.794100916150445     
 N   3.0606144283149774      -0.11473507037389791        15.358700711435574     
 Dy   5.4621839087819569E-002   5.1506349322671278E-002   13.975037403942512     
 C   3.4866521034273470       0.97912208954310442        17.235047013294519     
 C   1.2561232416859620        2.0805397571944844        17.535074809683316     
 C   4.0294026866671837       0.11826230777977149        16.318880616653573     
 B   3.1645904403027134      -0.91972283659958287        14.025170594423763     
 C   2.0073994417569252       0.70916611062677515        12.487545874111900     
 C  -1.3365827876002816        1.3911300704915874        15.620009555390421     
 C  -1.4875625718726146        1.4068848630246371        12.496842055330927     
 C -0.43870943496803472       -1.8277140878055880        15.616835626374041     
 C -0.34658838153592147       -1.9756338844567642        12.481944598723908     
 H   3.8944697661836050        1.4434660776220456        18.123172055477934     
 H   1.7977292715825737        2.6121087524579245        18.325999104221122     
 H  0.46763557288460084        1.4674015241836318        17.992933439940295     
 H  0.78343811549372122        2.8080320308829005        16.868793989547211     
 H   5.0105293571732474      -0.33528457077013851        16.276057602400105     
 N   3.1785270163870969       0.11103186520384055        12.858897901652584     
 H   2.1430464261210505       -1.5891234457872907        13.917906567312656     
 H   4.1479840319553896       -1.6206134531247991        14.014735582520943     
 N   2.3779355560338211        1.6160064666260914        11.529206778892204     
 N  -2.0473299732960433        1.3099566164321010        16.790455487790826     
 N  -1.2885694207050968        2.7315557479568353        15.353066983184478     
 N  -1.5380031543474451        2.7253628496450211        12.851882506399512     
 N  -2.4467793743705082        1.2777084050870311        11.526574511097479     
 N  -2.4809804027560799E-002  -2.4061067810056405        16.788860827206857     
 N  -1.6176578735009239       -2.4608811444981438        15.332005538871138     
 N  -1.4743530122866979       -2.6658980326378536        12.829666478635145     
 N  0.24507106576697238       -2.7553444736860468        11.522776534188619     
 C   4.2510182890978392       0.65619412550311162        12.171447741737042     
 C   1.4626045767685976        2.5270512021823008        10.857568547159543     
 C   3.7521201257020191        1.5989873839834789        11.319215570621267     
 C  -2.4230229236062488        2.5691022812543798        17.247422848200543     
 C  -2.3290295665022702        8.2316337166612574E-002   17.525117675644115     
 C  -1.9403899836147203        3.4628362058995981        16.329228891717293     
 B -0.64542895665403366        3.2347388233168619        14.020781478831557     
 C  -2.5266538350393097        3.3888233016324159        12.143021533299542     
 C  -2.7847810227629681        2.8450953402298425E-002   10.859016622215188     
 C  -3.0985896826676789        2.4833348522603544        11.296033999239237     
 C -0.92712634514691228       -3.3693333645526953        17.230018415305963     
 C   1.1616590019037789       -2.0197514147753730        17.542443128901606     
 C  -1.9314633437074478       -3.3985824293314204        16.299865105620039     
 B  -2.3631559156854118       -2.1439113941047583        13.995029186141061     
 C  -1.5626860678712360       -3.8550787772913813        12.123319654570071     
 C   1.5120552852100198       -2.4478300121764627        10.877057374216031     
 C -0.48543784175839377       -3.9143735489199107        11.287096510679541     
 H   5.2760276447833627       0.35514190940733104        12.342503232584948     
 H   1.7127555002043864        2.6004672457301514        9.7931011986551475     
 H   1.5197551149969275        3.5306329241672523        11.302323371398185     
 H  0.44423328595958250        2.1440561274306158        10.982652714344360     
 H   4.2420329639663423        2.2630683634874322        10.620276154591828     
 H  -3.0100497973579623        2.7015026099885135        18.146592832887141     
 H  -3.1108169657246090       0.27929803900618316        18.266020818783133     
 H  -1.4316719831424884      -0.27714805803527570        18.045883020097353     
 H  -2.6668644675564006      -0.69981137790818670        16.840832434284373     
 H  -2.0145565680371287        4.5409475895356630        16.293064611061137     
 H  0.45336968553255264        2.7036808116616280        13.914729397663493     
 H -0.55407088961420259        4.4397499953120123        14.016136699545147     
 H  -2.7656256031338349        4.4323470823707618        12.298543591072800     
 H  -2.9614969849322463       0.20547729273659687        9.7916948065674827     
 H  -3.6922982514501514      -0.41097712688799842        11.297411366442068     
 H  -1.9516062753341175      -0.66916702639094250        10.995435114331032     
 H  -3.9083772205797689        2.5813307824855638        10.586698834617000     
 H -0.75500379997810330       -3.9496498368219872        18.126891343188849     
 H   1.3814587513083705       -2.7908155721659273        18.288749323054837     
 H   1.0021201119588714       -1.0631422523413854        18.058982537446528     
 H   2.0173772388408877       -1.9113740072676031        16.871033499648178     
 H  -2.8254539848947906       -4.0052913792024514        16.252484412793212     
 H  -2.4390624203017399      -0.92500100325048618        13.894501243887456     
 H  -3.4594305183602687       -2.6542520067240676        13.980344648982271     
 H  -2.3545610356989859       -4.5754477254113777        12.278389135246117     
 H   1.4533363809872391       -2.6592482354440610        9.8035179228829410     
 H   2.3221664173861467       -3.0521266936516995        11.308714450925992     
 H   1.7330293468439364       -1.3884147022780033        11.044272345562376     
 H -0.16520558500004129       -4.6707654646846253        10.583997219097363     
 C  0.73780198513557571        11.165714418203653        16.279791940517928     
 N  0.32209925892754832        11.744918163021669        15.109303106537499     
 N   1.9108144622319083        11.806718261120064        16.570535353705083     
 Dy  0.24881004284716030        9.2871592583663567        17.924352773588073     
 C   1.2175151811903284        12.717497685353244        14.674552204668498     
 C -0.85998141796432659        11.350716567018139        14.352663911513433     
 C   2.2193951236683644        12.751232277137557        15.607328999087368     
 B   2.6515432500677636        11.492127338306817        17.910817897610638     
 C  0.63129966891872324        11.316230481306743        19.417575868041098     
 C  -1.6108411029954257        8.7624539829327279        16.272615692731975     
 C  -1.7122677840221814        8.6376172144275980        19.413974203869579     
 C   1.6445432994688973        7.9436634205468106        16.295819927715893     
 C   1.7797759292001998        7.9434863594460907        19.422494332751405     
 H   1.0427368069408631        13.300087303165620        13.779671940900711     
 H  -1.0768567195785665        12.114960194666152        13.598467362069551     
 H -0.69613868006715585        10.389643623450981        13.845903021382092     
 H  -1.7193757608618099        11.246693264439951        15.020313844213970     
 H   3.1081541047860815        13.365238795363359        15.659679348600125     
 N   1.7569617486406193        12.011493271118841        19.072994259936753     
 H   2.7298326170083529        10.273210061074534        18.011658891317246     
 H   3.7466622981564095        12.004621671191318        17.930298212617714     
 N   3.4230426403867656E-002   12.093194452324534        20.375931186777994     
 N  -1.8948589717844058        8.0832124644684029        15.116327157583308     
 N  -2.7600122554337814        9.4510878016673008        16.545019535327317     
 N  -2.8803456515294275        9.2433894823447371        19.045741728426563     
 N  -2.0859698050373963        7.7395509246475145        20.380065314849137     
 N   2.3497397123033519        8.0211386290021114        15.122068502482154     
 N   1.5948781387129980        6.6043423776162635        16.566393491698552     
 N   1.8401496014185172        6.6246499717255167        19.068720136936914     
 N   2.7321794350687223        8.0790868255921975        20.398151925547392     
 C   1.8392814161125688        13.200272100612818        19.780658574192515     
 C  -1.2335705889180584        11.781354594071706        21.018330192232913     
 C  0.75996381708645744        13.254866019185847        20.614256464829403     
 C  -3.1881439538776637        8.3464143795024999        14.675056528717791     
 C -0.95622896124693901        7.2456716607396432        14.379296154810856     
 C  -3.7295769341571163        9.2124784175607122        15.587160234163573     
 B  -2.8641141595843926        10.266207548274418        17.872999538794222     
 C  -3.9539937816117710        8.7127132627980259        19.743547491165643     
 C  -1.1760612566631932        6.8249852771042399        21.053929424669057     
 C  -3.4589816335859265        7.7697129919342522        20.598014211868492     
 C   2.7206017276620917        6.7603461596062058        14.666553022942709     
 C   2.6311002541957880        9.2466778052545937        14.383645257067450     
 C   2.2400114532495135        5.8696708045956818        15.588992512671021     
 B  0.95316967193489988        6.1042892606145420        17.900782210757736     
 C   2.8291095965765156        5.9680370480318459        19.783085741093615     
 C   3.0595229668221475        9.3314271023356294        21.065514663871006     
 C   3.3898384498216445        6.8776639400874675        20.633077086934669     
 H   2.6280958520359827        13.924273549132634        19.627347193748211     
 H  -1.1842361770862091        12.012861322580125        22.088292945065216     
 H  -2.0483589898045458        12.366866685787812        20.569497528905011     
 H  -1.4407167034526032        10.716439302140435        20.868958940989010     
 H  0.43452721269824846        14.010016226711477        21.316549299205633     
 H  -3.5971561417884046        7.8786115299160349        13.789231825101792     
 H  -1.4983267501076150        6.7034387564922806        13.597008045342399     
 H -0.17399900717214678        7.8579814497632956        13.911019432309775     
 H -0.47635286563514906        6.5279389260235474        15.050203666014536     
 H  -4.7107038223520199        9.6658666023473057        15.628650626149463     
 H  -1.8421547451677780        10.935459685236451        17.975361549034861     
 H  -3.8471948580677164        10.967507336547499        17.878334039798499     
 H  -4.9772088348183328        9.0220693468885660        19.576441101388177     
 H  -1.4139847602714275        6.7725279584294116        22.124488487573210     
 H  -1.2556957271954212        5.8136099321551544        20.625324969595869     
 H -0.15246602801606254        7.1917662169947674        20.908436460970499     
 H  -3.9506737394217168        7.1131982376671399        21.303475685319995     
 H   3.3040913507005847        6.6258147589154488        13.765526881204014     
 H   3.4171078294348716        9.0491768304120672        13.647004837374315     
 H   1.7349180975236143        9.6012840837672560        13.856940925463169     
 H   2.9629871860468042        10.032517977310389        15.066871408907017     
 H   2.3123380694656532        4.7916479688446154        15.628048629159345     
 H -0.14930403944211601        6.6281383755575831        18.002882278688322     
 H  0.87087686414717846        4.8984634012470005        17.909927559227892     
 H   3.0753276244909533        4.9258555651459304        19.629389085043730     
 H   3.2434527709350900        9.1555403280845784        22.130593205607624     
 H   3.9588496255734067        9.7815047629570060        20.623849656786412     
 H   2.2190563633615450        10.019796789093997        20.934644129436602     
 H   4.1948103950891129        6.7849851141372577        21.347961812096393     
 C   8.5472970966771200        6.5329663754736478        9.8978396738309531     
 N   8.1266756204014019        7.1176260320009597        8.7310439744241357     
 N   9.7330498789729099        7.1571634522070218        10.173469782286970     
 Dy   8.0523450496365765        4.6544159868462813        11.542074933943907     
 C   9.0316508771262409        8.0759177235135287        8.2843099875530495     
 C   6.9284945889491389        6.7448927460460126        7.9896951682333004     
 C   10.044553072675427        8.0955072697865660        9.2053968399406596     
 B   10.480994629554614        6.8395251424980428        11.508523160107062     
 C   8.4675494765075410        6.6860037981493790        13.028031924820237     
 C   6.1918451781933435        4.1358002957673925        9.8886442812635664     
 C   6.1143673681625179        4.0012950875580380        13.045200247659613     
 C   9.4331386567035640        3.3039499396686094        9.9012162498042429     
 C   9.5917927260209019        3.2940398690983184        13.018777093111817     
 H   8.8545310707374991        8.6614390626782711        7.3915932021396378     
 H   6.6970392722505059        7.5286978272000944        7.2610458712606629     
 H   7.0782414911441691        5.7975680359627155        7.4539880756246379     
 H   6.0840020266724375        6.6248091961372344        8.6730054893388910     
 H   10.942970802362028        8.6960624399869531        9.2469881123391779     
 N   9.5968310436761506        7.3700120225287193        12.673684529901125     
 H   10.550729552107592        5.6205893643917531        11.612875241706714     
 H   11.579531271448920        7.3445720403156178        11.519805955230435     
 N   7.8829572676374449        7.4712876804501498        13.987035037033621     
 N   5.9042543598182267        3.4678423562283820        8.7268830127555272     
 N   5.0426879613440034        4.8199021542707596        10.172778821629702     
 N   4.9396210541108960        4.5939907474042876        12.675979106182266     
 N   5.7513562131295197        3.0995822081860700        14.011273791081754     
 N   10.140245626258048        3.3832387487497875        8.7286594773952295     
 N   9.3849221927203459        1.9638390512158665        10.169973078203473     
 N   9.6395473287806688        1.9739797109956787        12.669854623839115     
 N   10.547945485241128        3.4243008709490153        13.992453816934175     
 C   9.6922298537610896        8.5614067032793830        13.374599017080154     
 C   6.6189188479803196        7.1690079085498697        14.641274861955520     
 C   8.6190851522809382        8.6281243204432467        14.215557949098317     
 C   4.6092682480551153        3.7346495423972721        8.2931153542157023     
 C   6.8397501628414643        2.6368686251124926        7.9779103312971333     
 C   4.0700548118593582        4.5907402323402851        9.2157418844271852     
 B   4.9449763190757769        5.6232156447769031        11.507972634728883     
 C   3.8722193252690427        4.0500750128813614        13.372789252401722     
 C   6.6714206756607188        2.1945880276082979        14.684825558834783     
 C   4.3782369667191920        3.1137518666377493        14.228061252790321     
 C   10.514634744528381        2.1236413604992723        8.2728890860240725     
 C   10.419875223390585        4.6095118948103950        7.9908053182148908     
 C   10.033835260452197        1.2312431661314192        9.1932939744245168     
 B   8.7460578063895920        1.4597840875156465        11.503786913756704     
 C   10.623704396636748        1.3102532497276118        13.385257475829912     
 C   10.888551467686995        4.6756631677351406        14.654470493809265     
 C   11.195375406111093        2.2173208391398247        14.230601294601096     
 H   10.486555284146663        9.2775929741258398        13.213545292509659     
 H   6.6907070789683090        7.3626721853882717        15.717664736263044     
 H   5.8118638032887437        7.7901177576365335        14.227518593769727     
 H   6.3847566369336555        6.1147846802635994        14.459712413573351     
 H   8.3046359593242354        9.3891016181099616        14.916272634475710     
 H   4.1975562133915423        3.2752775444561242        7.4042769094298642     
 H   6.2942012457079590        2.1021858983072930        7.1927053332567201     
 H   7.6196488210681173        3.2539120756631226        7.5123487170880816     
 H   7.3223269640437483        1.9124558410780665        8.6398640609684811     
 H   3.0887582256139750        5.0428976938476335        9.2647167403077155     
 H   5.9658135066765663        6.2948473429675520        11.609326983898121     
 H   3.9606806548224491        6.3226258917882818        11.524206582698483     
 H   2.8455342206155931        4.3472749433257745        13.205212539528848     
 H   6.4086583234339649        2.1078408930239014        15.744663589173916     
 H   6.6341971153433521        1.1952865393043561        14.229661261932529     
 H   7.6858231877521774        2.5915500807370533        14.576944629888578     
 H   3.8946499799737291        2.4525349684342643        14.934485041190344     
 H   11.100379316722343        1.9913337191206697        7.3730851595506914     
 H   11.176194969596740        4.4026576217067062        7.2255298649212820     
 H   9.5124471190915383        4.9851140230691922        7.4986321633079989     
 H   10.790042280063997        5.3843645118009009        8.6674239658327572     
 H   10.107081374436802       0.15321526756582876        9.2310701144265757     
 H   7.6454234556849094        1.9863016377925600        11.611579659366267     
 H   8.6611948642875234       0.25408075565420157        11.510398892147858     
 H   10.861226772684752       0.26572560296376463        13.233739062577666     
 H   11.054678459291896        4.5042673515198048        15.726730514086842     
 H   11.804931735104534        5.1063963177796463        14.220139974723509     
 H   10.059188248897284        5.3786513304914632        14.504455666168049     
 H   12.003565743044698        2.1202298463429190        14.941941526671988     
 C   6.3414353227355962        13.379069934705049        3.4958062667832968     
 N   6.0561091933652715        12.704841365669783        2.3368928906162219     
 N   5.1876445828832258        14.055671700958102        3.7797632268422183     
 Dy   8.2058527386737392        13.899254651008256        5.1509646851731370     
 C   4.7572937421397681        12.959183295622015        1.9057915237048579     
 C   6.9969503994357742        11.879644742080421        1.5878185122114126     
 C   4.2134187774721585        13.814362108040523        2.8265681107713290     
 B   5.0856696351035389        14.858074095156974        5.1151476036010939     
 C   6.2594337388502055        13.231711959534575        6.6446069072857652     
 C   9.5925220835827805        12.546640094725850        3.5148143194979053     
 C   9.7371188132124598        12.538184705735031        6.6316573626927822     
 C   8.6948475342294103        15.773600765931707        3.5045598650306546     
 C   8.6041623499392550        15.924523001460990        6.6465657954390771     
 H   4.3468585164957343        12.492528130189699        1.0200342528597905     
 H   6.4572461429809325        11.350857933727948       0.79444518169908140     
 H   7.7802987696840686        12.500596135532350        1.1329496878927663     
 H   7.4748588194233720        11.149690715842437        2.2468180712547365     
 H   3.2283179327962559        14.258983053955129        2.8764994087423421     
 N   5.0836613118292915        13.825107331984043        6.2798621616473147     
 H   6.1035683543527446        15.533708945192227        5.2185167827751187     
 H   4.0976052945235182        15.552333159909177        5.1323245056704820     
 N   5.8975660782158359        12.323651351602251        7.6059296192989123     
 N   10.298523374697625        12.621343453577513        2.3412313979989485     
 N   9.5312894610035137        11.206558591622661        3.7808153371910542     
 N   9.7773647644173405        11.217632918256667        6.2827721293875989     
 N   10.693154399491558        12.663058960994654        7.6056324770658019     
 N   8.2813177297122387        16.350337203105120        2.3315529062232212     
 N   9.8722809183306062        16.409032417008351        3.7901699865050160     
 N   9.7269073114164559        16.619457447424473        6.2928117439431874     
 N   8.0173529720651189        16.698782360053471        7.6133493320944714     
 C   4.0172122823568257        13.276194006053220        6.9740175341915229     
 C   6.8184828891774751        11.415424989330589        8.2742760432760587     
 C   4.5245264119944792        12.334880700064099        7.8232865975868133     
 C   10.658447720384359        11.358867959296665        1.8813253000453514     
 C   10.588261326218023        13.846644673193746        1.6062178064635901     
 C   10.170425037512613        10.469484137926948        2.8009344157252576     
 B   8.8859419552251442        10.706735599017565        5.1137623377549186     
 C   10.756431717731134        10.548420703713704        6.9997062505592291     
 C   11.040317753076167        13.912772192214412        8.2673121893797514     
 C   11.332902800413711        11.452439011095002        7.8448413167042501     
 C   9.1822482328942439        17.315274547767714        1.8910926497532847     
 C   7.0960154225670475        15.962147748483035        1.5771976525124567     
 C   10.185426425499829        17.346829060673201        2.8223434467161890     
 B   10.615226325245905        16.094581702676042        5.1284702822080792     
 C   9.8160069829186654        17.807402581258572        7.0015532351262149     
 C   6.7580770032560427        16.382276196408579        8.2700665248193204     
 C   8.7457115132246059        17.859782498245654        7.8471439986503304     
 H   2.9901858081269856        13.572674168913984        6.8074182069800173     
 H   6.5369138546901979        11.298697524101160        9.3257582062192359     
 H   6.8061011929108526        10.428078871224240        7.7934949209594038     
 H   7.8285073630926432        11.828662663030029        8.1967545082142053     
 H   4.0420161864186275        11.668061950241988        8.5255061348413470     
 H   11.241303155004312        11.221474561500729       0.98026150016719393     
 H   11.387346589801131        13.651655308976883       0.88363384417215529     
 H   9.7004210050481099        14.197970381097559        1.0637291739463821     
 H   10.905815801168073        14.633635802183003        2.2943575088845667     
 H   10.232879297346406        9.3905929487688642        2.8358604061154602     
 H   7.7872845506012727        11.238043569649721        5.2166820893393933     
 H   8.7958512285276651        9.5012793089240368        5.1207785085105613     
 H   10.987766268041252        9.5025838471844501        6.8482711606017483     
 H   11.190336416894054        13.744821464365538        9.3402246585011941     
 H   11.965565843747960        14.329775487643394        7.8446347086815660     
 H   10.223231223055539        14.623950740867132        8.1049089670686936     
 H   12.138773608524989        11.350329233196508        8.5578012361744626     
 H   9.0100216970325757        17.894965199865393       0.99377705018779094     
 H   6.8649452965097950        16.740772610975050       0.84319642544657614     
 H   7.2633492574121901        15.015338994665079        1.0465270342658519     
 H   6.2447075737939128        15.835478909974599        2.2503174801985479     
 H   11.077872289047395        17.955515951701251        2.8711903008486823     
 H   10.688945783426110        14.875441269542053        5.2319250819510783     
 H   11.712564813700030        16.601727359877859        5.1434817570127178     
 H   10.603812758130832        18.531494910378655        6.8428593460927356     
 H   6.8316370732431944        16.574183609604788        9.3485183650749413     
 H   5.9425446859825506        16.997812602056559        7.8594027264223483     
 H   6.5338703881567346        15.324364990456830        8.0855766069150850     
 H   8.4289214109469324        18.612954124851626        8.5553743718292452     
         456

 C   7.5010572563554909        2.7564020801182569        2.8520545613098314     
 N   7.9130384065483632        2.1739859600810574        4.0226000066877052     
 N   6.3231708925337680        2.1238507504071751        2.5621014611508142     
 Dy   8.0034070659884069        4.6395492014352033        1.2214991884446200     
 C   7.0104343663905349        1.2083773869035415        4.4577542963943095     
 C   9.0982598892277515        2.5583582797722926        4.7793081966149336     
 C   6.0079786761063767        1.1818605929648529        3.5253990857281541     
 B   5.5864283104790848        2.4407521959265481        1.2205096967610323     
 C   7.6143891766540106        2.6092874843202560      -0.27869066466915282     
 C   9.8600266035795503        5.1538421965060062        2.8815465461659890     
 C   9.9571720452650503        5.2857838618587616      -0.26741003138922198     
 C   6.6170757452242270        5.9898345516873714        2.8546912410608174     
 C   6.4794415970655335        6.0030363462717533      -0.26433664722119515     
 H   7.1814024164241328       0.62450718251449822        5.3525306266728405     
 H   9.3115031538952877        1.7893698450461195        5.5307226347756506     
 H   8.9405669685129876        3.5189270128985184        5.2902242385284346     
 H   9.9576411299506677        2.6601140240555514        4.1104417741398915     
 H   5.1146845757399992       0.57445479918560893        3.4733366121698759     
 N   6.4848515927924799        1.9187479668919012        6.2673938809058888E-002
 H   5.5105419167969458        3.6595438561338791        1.1191696647425895     
 H   4.4908458037631309        1.9295670356264134        1.1973449537094580     
 N   8.2121845320703049        1.8281269819534667       -1.2330895936088824     
 N   10.146906276513203        5.8295920257508538        4.0390777020773987     
 N   11.008190566145270        4.4657509664051078        2.6040838432061553     
 N   11.125120710330473        4.6797788619890452       0.10140831476856553     
 N   10.329634600185457        6.1793206086783714       -1.2380299468493630     
 N   5.9104191299536639        5.9086345142458558        4.0273604542975097     
 N   6.6688882516735832        7.3306371168913502        2.5900412770897518     
 N   6.4227956532369674        7.3218673315058389        8.8399275595056448E-002
 N   5.5287023549938530        5.8698692807837212       -1.2426800803538760     
 C   6.4018252286900816       0.72827809982849667      -0.64154462312283855     
 C   9.4821134797958386        2.1350361139712688       -1.8734737126187935     
 C   7.4837254155802651       0.66832592037335470       -1.4712351633514804     
 C   11.440648439622851        5.5641410817701331        4.4767665235168961     
 C   9.2125765327123528        6.6692744059806621        4.7792804703270644     
 C   11.979590906553733        4.7006046242511275        3.5608168300428140     
 B   11.110908906378324        3.6550428961508055        1.2733118819543785     
 C   12.197678136367703        5.2064694495726185      -0.60078555088933105     
 C   9.4194705858657208        7.0924728777400450       -1.9140085029961642     
 C   11.702085465546586        6.1467262667244373       -1.4580752913118009     
 C   5.5406697321490634        7.1678114582173205        4.4879372897083938     
 C   5.6261212703856245        4.6808000888975894        4.7604523285299436     
 C   6.0236047569910323        8.0616710858472267        3.5700687403871267     
 B   7.3091441267358768        7.8396991213957250        1.2584435680090789     
 C   5.4380774069931554        7.9816605355283512      -0.62940887744650220     
 C   5.1995017960312744        4.6186295983944188       -1.9111580961228023     
 C   4.8756277969338173        7.0735331001197128       -1.4799788217574252     
 H   5.6109219995124571        6.6581010512021671E-003 -0.48794920416424187     
 H   9.4297780493028256        1.9157181355428357       -2.9455285951419854     
 H   10.291612151317715        1.5371562694904177       -1.4324081254379066     
 H   9.6989659776562984        3.1959831663862177       -1.7130692740140130     
 H   7.8088259110688112       -8.9130434116077767E-002  -2.1709513941356775     
 H   11.851873871656284        6.0290598342186481        5.3630688415258314     
 H   9.7579021729625808        7.2057952036175630        5.5628409891276398     
 H   8.4280390011746515        6.0594635381419693        5.2461323034737051     
 H   8.7354779957523832        7.3915699065045644        4.1113463729171587     
 H   12.959957951077611        4.2463191990540849        3.5161534054256061     
 H   10.089278812994529        2.9853787921051418        1.1703703950852784     
 H   12.094299655831085        2.9543354015714201        1.2640688362768298     
 H   13.220773391131951        4.8964168278715672      -0.43445170967058250     
 H   9.6620289581166823        7.1478184790467409       -2.9836382161755730     
 H   9.4939066582940068        8.1034180716152520       -1.4827410591447174     
 H   8.3962892738815285        6.7222018854085777       -1.7735492907211674     
 H   12.193107966867098        6.8006215924490316       -2.1664179172965108     
 H   4.9552606648125579        7.2988252724729339        5.3881532805537429     
 H   4.8404062838100703        4.8768378781693826        5.4974279359715172     
 H   6.5211757895273745        4.3220242885764568        5.2857859047779723     
 H   5.2923632836138319        3.8986075162038927        4.0742882886542491     
 H   5.9534600289777551        9.1400272193820840        3.5352858379100121     
 H   8.4131746833787471        7.3199894979392131        1.1532496217947374     
 H   7.3854169813615886        9.0459776011869408        1.2542902573162440     
 H   5.1948472796364218        9.0246971692035167      -0.47674884539584839     
 H   5.0247331619571405        4.7944337808654041       -2.9786892554904796     
 H   4.2937165513422659        4.1738720229467328       -1.4754389821687890     
 H   6.0359913172053936        3.9258046472227561       -1.7725375447175804     
 H   4.0710868660891926        7.1684121501290718       -2.1954386139118656     
 C -0.31741857706365423        7.3855831070815423        9.2468041600478088     
 N  0.10276303233954445        6.8068501145698788        10.416646905840077     
 N  -1.4957021020865144        6.7498422777923901        8.9659932324868006     
 Dy  0.16114850459514979        9.2590975761062015        7.5944160307348714     
 C -0.79512846456786967        5.8402947873688964        10.859836581875252     
 C   1.2920869788157254        7.1939485974121897        11.165179104949173     
 C  -1.8030759821302225        5.8098595058921401        9.9336422449057142     
 B  -2.2433332757033542        7.0628624000939935        7.6296623224407734     
 C -0.23840838957204805        7.2351335848178886        6.1023457456714141     
 C   2.0307419170690615        9.7803433779079345        9.2428066883328697     
 C   2.1091370181753906        9.9191551484295442        6.0975091860712736     
 C  -1.2151500188271045        10.612029060750702        9.2339090963667516     
 C  -1.3758142898670975        10.618470215259965        6.1160200199151529     
 H -0.61697293376794582        5.2577183686237881        11.754256278453868     
 H   1.5200329961987662        6.4200181256003717        11.905081536433260     
 H   1.1319607869306414        8.1463925233481174        11.687847227184534     
 H   2.1429416233765699        7.3103202783106003        10.489526095340777     
 H  -2.6953418537774110        5.2006629570902394        9.8883221421014511     
 N  -1.3579262259864679        6.5382878159306737        6.4628150324258460     
 H  -2.3190593609566945        8.2819026863664131        7.5256019462612018     
 H  -3.3398408820408099        6.5535799739214351        7.6186081012127227     
 N  0.35071911687129048        6.4563705121017101        5.1409793398112091     
 N   2.3207373047313236        10.453004839881610        10.401530850929742     
 N   3.1783689327829534        9.0925595622583728        8.9615129968272438     
 N   3.2823278870116597        9.3212367795445505        6.4627918794210713     
 N   2.4762975088270118        10.831151497178867        5.1421667766284882     
 N  -1.9169637175545402        10.535822729088341        10.409716410716355     
 N  -1.1632184532131780        11.951822242045415        8.9640071893385951     
 N  -1.4191239644974878        11.939510679984776        6.4626577997686994     
 N  -2.3291487129957744        10.490324321187854        5.1399694412593426     
 C  -1.4430919439123890        5.3454308380695785        5.7626051288873317     
 C   1.6087178000903903        6.7726266658681258        4.4815657849988897     
 C -0.37328584457673275        5.2911038201459464        4.9165817590330168     
 C   3.6156313063141035        10.185959350132704        10.835627088923774     
 C   1.3877361862690896        11.289255165919652        11.147423088582412     
 C   4.1526515863118236        9.3249994363466246        9.9162643382440372     
 B   3.2744106429634199        8.2883141967386038        7.6268191663847036     
 C   4.3524161203826894        9.8717036243281946        5.7754922733097871     
 C   1.5592504574603172        11.743832118287164        4.4750092472670957     
 C   3.8500592482041109        10.817934420624088        4.9290007858402838     
 C  -2.2835428817473824        11.797171270437618        10.867161774340856     
 C  -2.1960673030893099        9.3108112309131137        11.149959978627516     
 C  -1.8038705433557798        12.687262477888876        9.9439547011739826     
 B -0.52586582472493326        12.454669427688801        7.6285362054735968     
 C  -2.3973472626573975        12.605933651311620        5.7421849421647577     
 C  -2.6739810181854287        9.2388430206466889        4.4803604354189481     
 C  -2.9698946930924675        11.699479768385050        4.8969303538967823     
 H  -2.2289193000548506        4.6204632455850767        5.9263539154683924     
 H   1.5431276346909735        6.5503806581676729        3.4101445710350404     
 H   2.4301516762874531        6.1818257421588951        4.9122232773031893     
 H   1.8178749997509391        7.8365256318027949        4.6374453464600327     
 H  -5.4255896186226962E-002   4.5338321866213667        4.2139458447664095     
 H   4.0289121158969783        10.648480341848124        11.722195529413325     
 H   1.9356102065681873        11.831069532762378        11.925116444419393     
 H  0.61046730974050845        10.676263404167605        11.621494290997751     
 H  0.90176504053636308        12.007269475074875        10.481853856032803     
 H   5.1335790572046243        8.8716155287070162        9.8680144021380443     
 H   2.2520696231536697        7.6194623693493062        7.5245443799633369     
 H   4.2572702830304863        7.5865481712348579        7.6101300816593094     
 H   5.3783695920282852        9.5732307477236613        5.9450050700756885     
 H   1.8256167870943272        11.841491334582530        3.4168834993270800     
 H   1.5951804992129459        12.738209714891086        4.9411379394473203     
 H  0.54421933444018733        11.346436306129554        4.5749098911957953     
 H   4.3365963101478542        11.486694687326269        4.2315087761794148     
 H  -2.8641205885476539        11.932653678707718        11.769780356950054     
 H  -2.9733946134416249        9.5112935110682777        11.896063503338032     
 H  -1.2951384000312351        8.9514607757080569        11.666664316734179     
 H  -2.5393290763472685        8.5270281584779113        10.469435411592464     
 H  -1.8732915118423756        13.765562698086786        9.9063776069919616     
 H  0.57515889468843340        11.929391867484032        7.5212124626810430     
 H -0.44273083814222614        13.660713282033386        7.6214844116300497     
 H  -2.6310503688662519        13.651669584774419        5.8908490643318068     
 H  -2.8300012096383664        9.4056498801552930        3.4084699835500847     
 H  -3.5951904482067403        8.8181055039858443        4.9072561604159546     
 H  -1.8536777334649570        8.5309229410192184        4.6389878467385079     
 H  -3.7738648445690024        11.799061645055401        4.1817314646085917     
 C   1.9112893062637242       0.57086959054152653        15.630102890039300     
 N   2.1941902056841340        1.2427709425941256        16.790983064810948     
 N   3.0604756677615574      -0.11690564890158749        15.355246853096858     
 Dy   5.4508671277934330E-002   5.1854034474109634E-002   13.970984423098169     
 C   3.4863300873943284       0.97510576218294098        17.232666501405337     
 C   1.2574622292340694        2.0794759812842485        17.531871100721037     
 C   4.0287676081952259       0.11430696288609932        16.316287717134962     
 B   3.1647250436709919      -0.92126972121013107        14.021290794796196     
 C   2.0079082496170870       0.70838925062536595        12.484089334474431     
 C  -1.3352234420318458        1.3929293288604512        15.616314634685663     
 C  -1.4876283095582665        1.4081037156022878        12.493608537608246     
 C -0.44009753257498024       -1.8266564238210832        15.613693190075406     
 C -0.34808984472876769       -1.9758487549537767        12.479144627448967     
 H   3.8939844187370998        1.4384410519945696        18.121359278889621     
 H   1.8001894921203330        2.6129816363443497        18.320492011188431     
 H  0.47019284926435867        1.4671555028529144        17.992548286548701     
 H  0.78326218590984120        2.8052347256364318        16.864960505797356     
 H   5.0094068867009716      -0.34027631437697337        16.273881273668522     
 N   3.1789257045140915       0.11010852700890157        12.855597488265605     
 H   2.1432466456462582       -1.5906293752353280        13.913478768306726     
 H   4.1482370391630008       -1.6220704443445464        14.010809490567210     
 N   2.3788246482951991        1.6162000357352444        11.526880400461035     
 N  -2.0448723739646728        1.3123424374883064        16.787470184675520     
 N  -1.2863632254311443        2.7333543444275281        15.349362473901085     
 N  -1.5378080132817900        2.7266461015163355        12.848496740846906     
 N  -2.4482364267299550        1.2785583881087663        11.524849874997612     
 N  -2.6816702352425996E-002  -2.4043750401948172        16.786297254395969     
 N  -1.6196654960271910       -2.4589709268035045        15.329422251267394     
 N  -1.4758617546400294       -2.6658657721411245        12.827330864891190     
 N  0.24412159860555283       -2.7566717921394126        11.521287814168165     
 C   4.2517133103190057       0.65619561170294782        12.169386662019303     
 C   1.4636887687755136        2.5275154674621798        10.855353988530094     
 C   3.7531091788650710        1.5997173187001379        11.317809122778042     
 C  -2.4189443390848675        2.5717499110936228        17.244853403705775     
 C  -2.3274428648126770        8.5081771257843497E-002   17.522431021426002     
 C  -1.9365169001455245        3.4651156871048823        16.326218278837434     
 B -0.64426434495118989        3.2363518610159745        14.016471362345685     
 C  -2.5276866576372408        3.3897441637149206        12.141091285294303     
 C  -2.7868398639964962        2.9145662554809035E-002   10.857904239545968     
 C  -3.1006588692535906        2.4839695331940201        11.295166002279277     
 C -0.93012837351812749       -3.3661524678341324        17.228362233168809     
 C   1.1601840217877906       -2.0191762948240375        17.539604181838364     
 C  -1.9344388938386348       -3.3953339289139772        16.298206232297932     
 B  -2.3649278902440742       -2.1429591713992449        13.992049383675742     
 C  -1.5636014275253816       -3.8560032602392034        12.122603126976909     
 C   1.5112339728094923       -2.4496718350934907        10.875577918009924     
 C -0.48600951146584670       -3.9161420351978102        11.286921738501670     
 H   5.2767103134895015       0.35529884822799779        12.340797891901529     
 H   1.7154958412146819        2.6029533581285644        9.7915607969627700     
 H   1.5190845888286681        3.5302902156742388        11.301865580061438     
 H  0.44555341703013079        2.1434583330237413        10.978070864178866     
 H   4.2433098135260083        2.2644861626354622        10.619792014555415     
 H  -3.0050416336022803        2.7044803658891179        18.144549682935185     
 H  -3.1102258964443661       0.28238434096375242        18.262154052105075     
 H  -1.4308141519560418      -0.27407394685447173        18.044595411818545     
 H  -2.6643373296955377      -0.69738536010249264        16.838117834253616     
 H  -2.0098346815614905        4.5432818283706284        16.290182141673707     
 H  0.45447170450452351        2.7054057463478580        13.909642635307518     
 H -0.55313619688713933        4.4414422153640114        14.011638345716454     
 H  -2.7668163473320542        4.4331914565880899        12.296893779242653     
 H  -2.9664895012147596       0.20627488979782860        9.7912555826270893     
 H  -3.6926389786843541      -0.41122874646757746        11.298529276003011     
 H  -1.9528442678323219      -0.66777689689668240        10.991899995150451     
 H  -3.9114398724018864        2.5817034441126392        10.587021625842421     
 H -0.75849697037399255       -3.9457551970576721        18.125766546110487     
 H   1.3808359284237193       -2.7916060304045627        18.284116380646687     
 H   1.0009656931136677       -1.0637066709128913        18.058177048296709     
 H   2.0152398552387356       -1.9092986261482554        16.867698791593011     
 H  -2.8290161812634858       -4.0011886582075862        16.251392720483043     
 H  -2.4408209898858590      -0.92415747722677632        13.890598547977591     
 H  -3.4611832589676230       -2.6534408400964851        13.977602155135836     
 H  -2.3552854388516709       -4.5764271553107783        12.278335670106848     
 H   1.4531817834615950       -2.6633927292522683        9.8025718324943654     
 H   2.3215058757921390       -3.0523979578700313        11.308910824893045     
 H   1.7314530960363608       -1.3898531054791610        11.040614419395936     
 H -0.16543320578424958       -4.6733364163222770        10.584926405955397     
 C  0.73909569779686113        11.166231870324513        16.283118749190670     
 N  0.32400587214188781        11.744718227567898        15.112028408856579     
 N   1.9127189689670709        11.806433318408482        16.573273113841658     
 Dy  0.24909704429730975        9.2882140905523389        17.928403280467649     
 C   1.2204035946961005        12.715863696913599        14.676328975485944     
 C -0.85856792008199367        11.351585851338237        14.355630974939041     
 C   2.2222527295858190        12.749586028577685        15.609111703830138     
 B   2.6533689534957761        11.492753130564353        17.913848960683762     
 C  0.63308941660721152        11.317522630553757        19.420717938607357     
 C  -1.6112290232009296        8.7650265688099527        16.276469894656607     
 C  -1.7124043623789087        8.6393127028945678        19.417510016055388     
 C   1.6430425825652712        7.9434310641443462        16.299145298446636     
 C   1.7800679003317681        7.9431999036962964        19.425258434353960     
 H   1.0461034501808177        13.297687442856903        13.780883561248041     
 H  -1.0763480915060104        12.117203257931092        13.603221459429047     
 H -0.69494676120046339        10.391668817527245        13.846791611009351     
 H  -1.7172994443743461        11.245985795674692        15.023772891139549     
 H   3.1115867118815506        13.362770804638972        15.660885238152751     
 N   1.7585803768490076        12.012777648228374        19.075543567482189     
 H   2.7318341009658078        10.273940029681139        18.015484873684763     
 H   3.7483933800639671        12.005546880639143        17.933020196858887     
 N   3.5499256672085075E-002   12.095375206117978        20.377970256084414     
 N  -1.8953035142641739        8.0869463486700663        15.119492003473662     
 N  -2.7598863522951613        9.4546311439584958        16.548729294873247     
 N  -2.8805352766910364        9.2449661848950146        19.049202824562006     
 N  -2.0863008332564807        7.7397748516608038        20.382062179657080     
 N   2.3473227902768596        8.0204607099072636        15.124804140956776     
 N   1.5924864951649453        6.6040803543733020        16.569573059009151     
 N   1.8396101384807007        6.6242858884768054        19.071644745119183     
 N   2.7337601062914212        8.0787015557505022        20.399606951071213     
 C   1.8402113308382231        13.202453143501616        19.781709675092909     
 C  -1.2322491741065815        11.783723505010038        21.020562350689076     
 C  0.76068144857664377        13.257590276270804        20.614978400527853     
 C  -3.1879272510525238        8.3519781403076312        14.677610195448434     
 C -0.95765604621815270        7.2483746283007147        14.382404166536599     
 C  -3.7290313000962154        9.2178528911417263        15.590055141854965     
 B  -2.8642821723431089        10.268763078444184        17.877344371873473     
 C  -3.9543826102795725        8.7126984059560240        19.745373936946400     
 C  -1.1763680204230251        6.8249173472934910        21.055501592349632     
 C  -3.4594488974761410        7.7688486352903441        20.598904770812258     
 C   2.7166256563325080        6.7594589178690363        14.668772887766778     
 C   2.6296025314381151        9.2457223372043522        14.386280590911268     
 C   2.2361053269626971        5.8690506094380144        15.591481276798863     
 B  0.95162230248569446        6.1040655982243033        17.904436140028380     
 C   2.8293123472356467        5.9675319634564863        19.784818521736057     
 C   3.0621456445051924        9.3310110167390174        21.066471402509375     
 C   3.3914083470889262        6.8771726359723377        20.633833686932846     
 H   2.6287087940919833        13.926644944978285        19.627703056124620     
 H  -1.1835310562974612        12.017577886244329        22.089921499409154     
 H  -2.0473971425516750        12.367381481193718        20.570203683167904     
 H  -1.4383671634972033        10.718400019369884        20.873455650263271     
 H  0.43490059358255118        14.013385028031927        21.316338118142177     
 H  -3.5968287033416462        7.8852052136994013        13.791224965280644     
 H  -1.5008222334966879        6.7047388655347921        13.601968759355957     
 H -0.17629095849992865        7.8598840506547010        13.911863202225051     
 H -0.47666719787014128        6.5318838280380973        15.053739315966403     
 H  -4.7096993662808613        9.6722224308974472        15.631260503494229     
 H  -1.8424905097905264        10.938103174134532        17.980393174680394     
 H  -3.8476030631904683        10.969810293629209        17.882962088124895     
 H  -4.9776725390752627        9.0215502247102197        19.577828224788799     
 H  -1.4167472345466157        6.7689834580857582        22.124989121485147     
 H  -1.2529562274482939        5.8149295738048830        20.623932104969771     
 H -0.15328250098890137        7.1936585155897799        20.913740840966788     
 H  -3.9512911835258371        7.1112186341899219        21.303121804250523     
 H   3.2992634616321328        6.6246490875146353        13.767263035714329     
 H   3.4168719017014575        9.0481051458693251        13.651097401091457     
 H   1.7343019880013189        9.5999010147005581        13.857901615575635     
 H   2.9601792679864460        10.031892491309842        15.069689216038228     
 H   2.3075648149200929        4.7909691408212147        15.630261845098326     
 H -0.15067225866621523        6.6280556904440253        18.007311916394201     
 H  0.86924647505522168        4.8981882948655793        17.913559365563266     
 H   3.0751883243703770        4.9252989911803553        19.630933198862483     
 H   3.2474919322753486        9.1550934453380215        22.131255921186170     
 H   3.9608843810642798        9.7809769414592687        20.623576606555549     
 H   2.2216257862898847        10.019500915146944        20.936732121250465     
 H   4.1972377553633704        6.7843608022721389        21.347670301328161     
 C   8.5472200746520084        6.5326359109066141        9.9017907567609029     
 N   8.1275670047065915        7.1164252026640673        8.7341999492965492     
 N   9.7333588169006511        7.1562429638224412        10.177266661256079     
 Dy   8.0506953817135987        4.6546458997596352        11.546590395478438     
 C   9.0335201143248600        8.0733904560549217        8.2868059479186780     
 C   6.9293645002149740        6.7443192290699061        7.9925805544368114     
 C   10.046025438650403        8.0931963611135878        9.2082923418437836     
 B   10.481002860530687        6.8395399342876191        11.512764263817216     
 C   8.4669221125597751        6.6866381181730956        13.031589662813907     
 C   6.1903158166463248        4.1371382908006877        9.8924064756918000     
 C   6.1117599006381749        4.0020357216076148        13.048473849545950     
 C   9.4307777234717971        3.3033836148807878        9.9052383888566506     
 C   9.5903237106987493        3.2936955602720910        13.022454016148037     
 H   8.8571778309407883        8.6580261513688885        7.3933948057638679     
 H   6.6973294751057431        7.5291535846895634        7.2652937454574698     
 H   7.0793227870260553        5.7979779019594151        7.4552923062233409     
 H   6.0851599386265196        6.6228115803036953        8.6759141284894756     
 H   10.944882742779816        8.6930918652981664        9.2496096513634321     
 N   9.5963284285721429        7.3704834104377346        12.677290950864224     
 H   10.551118677438771        5.6207281835816607        11.617787230727414     
 H   11.579361455777923        7.3451068590779540        11.523958361760412     
 N   7.8816126343775794        7.4727303216369840        13.989433119126588     
 N   5.9030444709120040        3.4700378454426777        8.7300521849210266     
 N   5.0415457581890557        4.8221761703459833        10.175932982180770     
 N   4.9372110761050587        4.5949007486777464        12.678875635156883     
 N   5.7481420420805982        3.0991144047078558        14.013095839882714     
 N   10.137132830207625        3.3824106545629564        8.7321782099691649     
 N   9.3819586461298012        1.9632186367360842        10.173791416140132     
 N   9.6382848051711605        1.9736582080485379        12.673392811273898     
 N   10.548021193765278        3.4245400540622248        13.994422931190272     
 C   9.6910767377894533        8.5625676538173110        13.377096795491724     
 C   6.6172335398076711        7.1708687853367188        14.643168893526282     
 C   8.6173760476135204        8.6298913712146543        14.217259331219459     
 C   4.6087984284943193        3.7384201944553106        8.2952956923043502     
 C   6.8378491614182293        2.6379857924170982        7.9814391126341269     
 C   4.0695949739404451        4.5945049864750063        9.2179130007573331     
 B   4.9432238586402093        5.6248277563675924        11.511530237095785     
 C   3.8693399676285667        4.0498615317665525        13.373998526743737     
 C   6.6679013186891023        2.1936966092920716        14.686484423396111     
 C   4.3748630269708135        3.1126689413778679        14.228580307601355     
 C   10.510289398658466        2.1226795323308898        8.2758858806333304     
 C   10.417709468922661        4.6084741439782695        7.9943364359035813     
 C   10.029633075328396        1.2304152188771340        9.1964677514127011     
 B   8.7440564110585601        1.4590838469411387        11.508083194164247     
 C   10.624088681619025        1.3105819945208954        13.386989140202020     
 C   10.888878377829784        4.6760398841753963        14.656061209229831     
 C   11.196606030921036        2.2180172748956233        14.231313714058933     
 H   10.485261548854732        9.2788511780455334        13.215776938167044     
 H   6.6879424757541877        7.3669250096152048        15.719059258007094     
 H   5.8101015460209151        7.7903278438977681        14.227387499997636     
 H   6.3839500916529373        6.1161783349286729        14.463754166048439     
 H   8.3024530493861164        9.3914028646989109        14.917115917934883     
 H   4.1974950237393562        3.2797978168005386        7.4059111685440824     
 H   6.2914986149180665        2.1017190206805934        7.1980074809326826     
 H   7.6169836886855853        3.2542125665545369        7.5137155687202872     
 H   7.3214077592993405        1.9149843775055366        8.6440966071806660     
 H   3.0886917864974497        5.0475359418872312        9.2662651533125722     
 H   5.9640355077883251        6.2963181100061023        11.613766032887693     
 H   3.9589041040633726        6.3242650598573196        11.527563656588036     
 H   2.8427023301252987        4.3469304612244173        13.205889098301013     
 H   6.4039205165584931        2.1053332784384331        15.745799497464763     
 H   6.6318191974726490        1.1950698701093900        14.229900627788712     
 H   7.6821760097757474        2.5913051737561554        14.580397823589179     
 H   3.8907768205645854        2.4505906371745665        14.933750833290853     
 H   11.095378750852745        1.9902408205932660        7.3756895750532872     
 H   11.175774448096911        4.4016948282010899        7.2309102318096361     
 H   9.5112967701761946        4.9834161525076563        7.5000013720181045     
 H   10.786022609192207        5.3837582210903276        8.6713469623520858     
 H   10.102276904224340       0.15233804043604829        9.2339554494567562     
 H   7.6433709668751773        1.9852661750297935        11.616586529657516     
 H   8.6596374972039687       0.25329322869345411        11.514711850561127     
 H   10.862092329564502       0.26623832692356647        13.235010161894630     
 H   11.059552953408112        4.5041532240240256        15.727129768319113     
 H   11.802314094214822        5.1088550535070336        14.218578912780167     
 H   10.058009155818478        5.3775484424603333        14.510109643680257     
 H   12.005926100726557        2.1213700050827651        14.941325825394514     
 C   6.3408220651284601        13.379564594415310        3.5003005954315443     
 N   6.0554652213355205        12.706442244508215        2.3407384902732629     
 N   5.1877820030262134        14.057668011970833        3.7837236411557860     
 Dy   8.2055581403277529        13.898064698202559        5.1557973825956029     
 C   4.7575632354797799        12.963104871241908        1.9086456860572338     
 C   6.9951798208602067        11.879757178755137        1.5919686128002857     
 C   4.2141498448578343        13.818469496738389        2.8294956111465224     
 B   5.0856640907665103        14.859412281422397        5.1195620392694572     
 C   6.2581337648686155        13.231626157790650        6.6484587818759877     
 C   9.5908939005047404        12.544780254161331        3.5186472452401207     
 C   9.7368037211170684        12.535774159312133        6.6351984713300043     
 C   8.6960764990910207        15.771955510114250        3.5087061050921990     
 C   8.6051533256424513        15.923733299463043        6.6503639056212309     
 H   4.3472976469380642        12.497548301184979        1.0222750506092753     
 H   6.4543392122450944        11.349564060552792       0.80045673116755078     
 H   7.7779642232901711        12.499552141220120        1.1347989206931470     
 H   7.4738720079116154        11.151066137240203        2.2516927969097504     
 H   3.2296968802806636        14.264483775978544        2.8788019620032714     
 N   5.0827517364014341        13.825713926753302        6.2835781298342983     
 H   6.1038053586762846        15.534501471034742        5.2236728519974811     
 H   4.0978540261591228        15.554100494450799        5.1366909748509828     
 N   5.8953950882518447        12.322388472228448        7.6082332866147588     
 N   10.296100970013541        12.619345745710275        2.3445517428147933     
 N   9.5290471927138540        11.204620684416206        3.7843068490652092     
 N   9.7769559171427431        11.215298477911579        6.2859818004777255     
 N   10.694241531618317        12.660826655489672        7.6076754822518122     
 N   8.2832912519694908        16.347954551478537        2.3350481998904202     
 N   9.8740477164237319        16.406635527292121        3.7939012111836994     
 N   9.7278005648682218        16.618673971349502        6.2962582913303882     
 N   8.0173057426037957        16.699157338566447        7.6154796874842363     
 C   4.0156860666064667        13.276025016150419        6.9761045631919689     
 C   6.8157199237628712        11.413332827444767        8.2762201173088989     
 C   4.5222175631895070        12.333524225550200        7.8244644040611924     
 C   10.654804600085182        11.356806183807368        1.8840147158166487     
 C   10.586907273764442        13.844482782341442        1.6096800844812957     
 C   10.166936276927739        10.467458978083425        2.8037124181976121     
 B   8.8846264589606623        10.704524968653482        5.1176359844730808     
 C   10.757376834629497        10.546342802207720        7.0011981017192699     
 C   11.041819278345843        13.910511700750494        8.2691855607702909     
 C   11.334790544312989        11.450443395179475        7.8455765150250789     
 C   9.1852230462682307        17.311485480358886        1.8937667298557435     
 C   7.0976277454687819        15.960713251573402        1.5807837105012748     
 C   10.188245174957732        17.343076218932506        2.8251596159311263     
 B   10.616683550427698        16.093178696893091        5.1326534425023906     
 C   9.8157565078966300        17.807749163418645        7.0031079879195719     
 C   6.7577787120004622        16.383028183444971        8.2718835259867252     
 C   8.7448741127180476        17.860849587222198        7.8478594039108396     
 H   2.9887968796571442        13.572749965718511        6.8090906384231742     
 H   6.5337908885854503        11.296001028058994        9.3275203041761188     
 H   6.8030620875260714        10.426336714291386        7.7947559173510141     
 H   7.8259313227982936        11.826203929296868        8.1992570689081941     
 H   4.0390314853597520        11.665950290766094        8.5253966767812752     
 H   11.236977568388296        11.219436452037533       0.98252830732155216     
 H   11.386864441011598        13.649241580393889       0.88815931569467343     
 H   9.6998589742561041        14.195886299139792        1.0660104165070989     
 H   10.903763614359228        14.631503934162845        2.2980720010485367     
 H   10.228741943796596        9.3885221915968184        2.8382348157093831     
 H   7.7860433490012051        11.235742133194472        5.2214648100425833     
 H   8.7946627563630511        9.4990139232017192        5.1244159248363212     
 H   10.988898910623291        9.5006178249168478        6.8492703073279717     
 H   11.194706502557525        13.742091837998929        9.3414538563221843     
 H   11.965428428303332        14.328698513956899        7.8444609940193786     
 H   10.223778008426299        14.620967839753071        8.1093176104808666     
 H   12.141688247781568        11.348438764217745        8.5572967334126488     
 H   9.0135883718203349        17.890426183219844       0.99587857644632827     
 H   6.8663714043934894        16.740131237439520       0.84771011931780893     
 H   7.2645115195326007        15.014434068756390        1.0490664946834387     
 H   6.2465908621363386        15.833540590118041        2.2541237897880979     
 H   11.081239369202796        17.950974445185398        2.8735351089355938     
 H   10.690709366461578        14.874175296787207        5.2369472538799684     
 H   11.713863944547397        16.600816201721130        5.1475332082331002     
 H   10.603191489702894        18.532081459032412        6.8437411663983809     
 H   6.8298107956093421        16.578903217120324        9.3493852370815240     
 H   5.9418763596518893        16.995493667243057        7.8581992807527508     
 H   6.5352963484537492        15.324415424385418        8.0911155149827110     
 H   8.4273252232286726        18.614866940512066        8.5547393043645474     
         456

 C   7.5010581614746306        2.7565617638339095        2.8484446557981737     
 N   7.9125225731290101        2.1749409419487762        4.0196076696217222     
 N   6.3225985304485581        2.1247113358734429        2.5591688895702136     
 Dy   8.0043588518557165        4.6391661768999137        1.2169418730254744     
 C   7.0090207313410602        1.2107434883589001        4.4558224728835150     
 C   9.0982473272373223        2.5583466431793873        4.7759823531974375     
 C   6.0065592918504667        1.1841414100612500        3.5235064849432565     
 B   5.5856777845635799        2.4405439833139622        1.2173738108576417     
 C   7.6136148215676762        2.6085346356524641      -0.28201831905975544     
 C   9.8615318291306853        5.1521367552612283        2.8771131988401009     
 C   9.9585233915558806        5.2852658518277194      -0.27147326908982072     
 C   6.6191614357839921        5.9901822488825172        2.8508422525241053     
 C   6.4800816163174479        6.0034405720177668      -0.26771922243112878     
 H   7.1795414584339037       0.62768813328591500        5.3511952620521273     
 H   9.3130072673677731        1.7876544393491129        5.5249660335881146     
 H   8.9404817059789323        3.5172668451374896        5.2896493959435213     
 H   9.9566831173089625        2.6625432600635763        4.1064948464876752     
 H   5.1127391484766660       0.57748954440307509        3.4720802553993271     
 N   6.4842262050373423        1.9180171333756846        5.9898600658555609E-002
 H   5.5093145248748936        3.6591988554208856        1.1152490640346679     
 H   4.4903088524985124        1.9287692750360572        1.1947353516200436     
 N   8.2117695346163977        1.8266441815838297       -1.2355452974917223     
 N   10.148276454279136        5.8266149725813623        4.0354229159008765     
 N   11.009365002248311        4.4634045918881577        2.5996973443280353     
 N   11.126609858462114        4.6794658616063209        9.7293007459200775E-002
 N   10.331059245664044        6.1804396514017954       -1.2404508348132872     
 N   5.9132978604840165        5.9092882461099752        4.0240366982920923     
 N   6.6717624780250508        7.3310327740362755        2.5864343907680989     
 N   6.4238521166904690        7.3222861866832920        8.5072185228664415E-002
 N   5.5276818653330837        5.8700789860735139       -1.2443136739175495     
 C   6.4017151491573001       0.72680557753246910      -0.64309442963268082     
 C   9.4815825075682909        2.1334359824284204       -1.8762037216677494     
 C   7.4837514050480287       0.66639250886372381       -1.4725649749152872     
 C   11.441437975427139        5.5596148442940141        4.4736806775326237     
 C   9.2145632909561108        6.6667392817484030        4.7759058893588939     
 C   11.980292726028525        4.6965401149427315        3.5572743883959910     
 B   11.112467251290639        3.6537372178424272        1.2682753982569130     
 C   12.199297156752831        5.2079267740574728      -0.60326345010659044     
 C   9.4207629637842931        7.0939266263100427       -1.9157842005852661     
 C   11.703644022905110        6.1490845923675241       -1.4594781334722564     
 C   5.5449413068685596        7.1686233337996912        4.4851654592357058     
 C   5.6279412406864227        4.6816666242866116        4.7570818212171693     
 C   6.0278200308359748        8.0623209400779352        3.5671325233156197     
 B   7.3111811151894388        7.8400470982126294        1.2543569237974632     
 C   5.4377843467490914        7.9818720397545544      -0.63097501598280759     
 C   5.1975943335295369        4.6187902723447287       -1.9122365255659799     
 C   4.8740059720652722        7.0735960135630620       -1.4804339437264571     
 H   5.6110891412950981        5.0204899816909364E-003 -0.48887353181622845     
 H   9.4296299043582241        1.9121259221849003       -2.9477782624118749     
 H   10.291473509533397        1.5370985796909500       -1.4339220410524673     
 H   9.6975646374976154        3.1947804358480942       -1.7177222950021234     
 H   7.8090825818372114       -9.1589142831851225E-002  -2.1715466155114735     
 H   11.852389491964267        6.0234717190009457        5.3606240638688405     
 H   9.7606820670202161        7.2045733838499206        5.5579241335983269     
 H   8.4310279054482820        6.0572422677229714        5.2447027177751657     
 H   8.7361944347383620        7.3878884046320890        4.1077428858939831     
 H   12.960346512312189        4.2415743055344137        3.5128247112130722     
 H   10.091059562067056        2.9838957618604116        1.1646276804583184     
 H   12.096144121051580        2.9533575616563410        1.2587701795558948     
 H   13.222510166957953        4.8984461469064806      -0.43660087513332790     
 H   9.6658447810546448        7.1531745010219225       -2.9842380531102632     
 H   9.4918962494443395        8.1032888536088485       -1.4812323228977886     
 H   8.3981747001881111        6.7215170218025460       -1.7793222967477693     
 H   12.194714662080036        6.8042085886018633       -2.1665408342744823     
 H   4.9602404285951938        7.2997993906855481        5.3858011559840904     
 H   4.8411716022761775        4.8779173241766394        5.4928305791897669     
 H   6.5221626030258530        4.3229721451222094        5.2838151451291964     
 H   5.2951441118519522        3.8993314925370099        4.0706587765067912     
 H   5.9584337763734352        9.1407321814053013        3.5327029252816784     
 H   8.4150461230854834        7.3202076484870346        1.1483994090005853     
 H   7.3875777546026118        9.0463670046709996        1.2502296133042305     
 H   5.1945492355621763        9.0248479383366540      -0.47792639244052348     
 H   5.0200472554317441        4.7947669735006597       -2.9791408332410088     
 H   4.2933281789065845        4.1733508570663584       -1.4743611619205230     
 H   6.0347261339439831        3.9264326599714918       -1.7759410679443814     
 H   4.0683047146564597        7.1683781148719010       -2.1944995546778729     
 C -0.31869492869345128        7.3857904588770120        9.2425602893284857     
 N  0.10048318073734756        6.8080355340659962        10.413245878554518     
 N  -1.4974355253872635        6.7507078208594793        8.9620044178708671     
 Dy  0.16168634057319714        9.2587822410558562        7.5897322082551559     
 C -0.79846711527521019        5.8429353462539577        10.857220458015515     
 C   1.2899326813148517        7.1944331988115131        11.161934518790884     
 C  -1.8060499049007657        5.8122509080370213        9.9306659154109518     
 B  -2.2446297373420565        7.0626408817387709        7.6251352956162863     
 C -0.23898327672915654        7.2343206530280062        6.0986132886007800     
 C   2.0313703887041137        9.7786463489963822        9.2387505360365996     
 C   2.1105228286323134        9.9183057317779024        6.0938850936062030     
 C  -1.2135721515144879        10.612496586720107        9.2300721700574879     
 C  -1.3750040277189255        10.619452511373300        6.1125827826587562     
 H -0.62108031836417110        5.2613257461891330        11.752376999439765     
 H   1.5181593673988347        6.4196846611392404        11.900866247209191     
 H   1.1298850009844945        8.1462380399454446        11.685750726252060     
 H   2.1405828200723160        7.3116208391322335        10.486204034888511     
 H  -2.6988208820342217        5.2037857626185593        9.8857109815235926     
 N  -1.3585135265705532        6.5374918003400806        6.4591179146410767     
 H  -2.3207293286368786        8.2815336674793905        7.5202137243022467     
 H  -3.3409451530940983        6.5528136476313552        7.6141142616009043     
 N  0.35113786639510769        6.4546377254182818        5.1386773706494759     
 N   2.3212343826962498        10.450415439877075        10.398045705816978     
 N   3.1785330199394561        9.0898624938940173        8.9579008389368404     
 N   3.2834852421054563        9.3200433274198531        6.4593838495643450     
 N   2.4783229098921780        10.831540344352263        5.1400666881713502     
 N  -1.9147172299348434        10.536559525133432        10.406336463432114     
 N  -1.1606266045624460        11.952367190842892        8.9606131161920075     
 N  -1.4180429498531828        11.940426829391178        6.4595343687871045     
 N  -2.3297414731682311        10.491255267671862        5.1380048031393795     
 C  -1.4426509814172563        5.3437347934934909        5.7603900059547026     
 C   1.6094738917742575        6.7705832858643413        4.4797792038878406     
 C -0.37221848309469208        5.2888413802656160        4.9152402714700711     
 C   3.6154239081077644        10.181696090636441        10.832972534822453     
 C   1.3890793261930292        11.287832757896338        11.143667511783390     
 C   4.1522646716278331        9.3207177268551451        9.9135479269249238     
 B   3.2749435198432297        8.2863659212864587        7.6227190617188869     
 C   4.3540458679780958        9.8715468050266271        5.7737202937703547     
 C   1.5616757755347441        11.744841162882322        4.4732328598522573     
 C   3.8522248812927713        10.818798600172750        4.9280962240213793     
 C  -2.2797306668280837        11.798049998196639        10.864490764771919     
 C  -2.1953424746399040        9.3117309391123850        11.146266264887100     
 C  -1.7998855557082365        12.688014677822826        9.9412771125309849     
 B -0.52394554555688144        12.455371637522758        7.6248383131195085     
 C  -2.3975349219764310        12.606719906616531        5.7407606686278267     
 C  -2.6750690412584603        9.2398577416163175        4.4785030945401179     
 C  -2.9711517686373305        11.700255528074768        4.8962685948025166     
 H  -2.2281782513518036        4.6185342829303497        5.9245413817645920     
 H   1.5452322431636973        6.5455015577250251        3.4090485417108716     
 H   2.4310399987437057        6.1819745748278452        4.9127765702530120     
 H   1.8174192089869980        7.8349624909193061        4.6330196452400312     
 H  -5.2477676031436549E-002   4.5309298883368463        4.2137053206127195     
 H   4.0284488863638135        10.643426221228783        11.720039297434807     
 H   1.9377392944477325        11.830383476920023        11.920254977701649     
 H  0.61193634943270248        10.675788613074960        11.619090875997875     
 H  0.90287199778434279        12.005197282226270        10.477609379853202     
 H   5.1327474435432556        8.8663645221399587        9.8658595825859301     
 H   2.2525415101784656        7.6177720703021228        7.5196632915653741     
 H   4.2577530679621258        7.5844670520162545        7.6060362703393478     
 H   5.3799334595156028        9.5730760073223458        5.9436452423214829     
 H   1.8293508460946422        11.844307309955722        3.4157042043477976     
 H   1.5964804374566712        12.738409122408248        4.9409972612891355     
 H  0.54675257103239916        11.346870384544580        4.5711737280182509     
 H   4.3392593730007514        11.488416438863698        4.2318735112250030     
 H  -2.8596499270450066        11.933657410612843        11.767503369186162     
 H  -2.9746828305948680        9.5121767904422629        11.890073729002587     
 H  -1.2958600995406111        8.9528375347909428        11.665526450198948     
 H  -2.5365120172724200        8.5276704065624713        10.465158139715106     
 H  -1.8683632992122439        13.766380754093076        9.9041489952868513     
 H  0.57694172163352042        11.930030771679363        7.5167752643765411     
 H -0.44076832572321362        13.661464567037088        7.6180088270450472     
 H  -2.6312988028125717        13.652366390014729        5.8899553334411507     
 H  -2.8337233614084569        9.4071705113911097        3.4072151151473022     
 H  -3.5947982186619214        8.8180814733477426        4.9072790165984017     
 H  -1.8539384846835705        8.5325271797681506        4.6347425611863686     
 H  -3.7761451974373914        11.799820682813435        4.1822992442803368     
 C   1.9116863193379618       0.56976226928366391        15.626350284920450     
 N   2.1945856831294601        1.2406065774166741        16.787865213471452     
 N   3.0603369072081374      -0.11907622742927707        15.351792994758144     
 Dy   5.4395503468049090E-002   5.2201719625547989E-002   13.966931442253825     
 C   3.4860080713613102       0.97108943482277765        17.230285989516151     
 C   1.2588012167821767        2.0784122053740126        17.528667391758756     
 C   4.0281325297232691       0.11035161799242714        16.313694817616355     
 B   3.1648596470392700      -0.92281660582067937        14.017410995168630     
 C   2.0084170574772489       0.70761239062395676        12.480632794836962     
 C  -1.3338640964634099        1.3947285872293149        15.612619713980903     
 C  -1.4876940472439184        1.4093225681799384        12.490375019885565     
 C -0.44148563018192583       -1.8255987598365786        15.610550753776772     
 C -0.34959130792161391       -1.9760636254507891        12.476344656174025     
 H   3.8934990712905941        1.4334160263670934        18.119546502301311     
 H   1.8026497126580923        2.6138545202307744        18.314984918155741     
 H  0.47275012564411656        1.4669094815221968        17.992163133157106     
 H  0.78308625632596107        2.8024374203899636        16.861127022047505     
 H   5.0082844162286948      -0.34526805798380816        16.271704944936936     
 N   3.1793243926410866       0.10918518881396259        12.852297074878628     
 H   2.1434468651714664       -1.5921353046833653        13.909050969300797     
 H   4.1484900463706120       -1.6235274355642939        14.006883398613477     
 N   2.3797137405565767        1.6163936048443974        11.524554022029868     
 N  -2.0424147746333019        1.3147282585445115        16.784484881560211     
 N  -1.2841570301571918        2.7351529408982209        15.345657964617692     
 N  -1.5376128722161351        2.7279293533876503        12.845110975294300     
 N  -2.4496934790894023        1.2794083711305015        11.523125238897745     
 N  -2.8823600677291200E-002  -2.4026432993839939        16.783733681585083     
 N  -1.6216731185534583       -2.4570607091088656        15.326838963663651     
 N  -1.4773704969933612       -2.6658335116443954        12.824995251147234     
 N  0.24317213144413327       -2.7579991105927788        11.519799094147711     
 C   4.2524083315401713       0.65619709790278402        12.167325582301565     
 C   1.4647729607824296        2.5279797327420583        10.853139429900645     
 C   3.7540982320281224        1.6004472534167968        11.316402674934817     
 C  -2.4148657545634862        2.5743975409328659        17.242283959211012     
 C  -2.3258561631230839        8.7847205349074420E-002   17.519744367207892     
 C  -1.9326438166763287        3.4673951683101665        16.323207665957579     
 B -0.64309973324834602        3.2379648987150871        14.012161245859813     
 C  -2.5287194802351718        3.3906650257974249        12.139161037289064     
 C  -2.7888987052300238        2.9840371707319645E-002   10.856791856876747     
 C  -3.1027280558395023        2.4846042141276854        11.294298005319318     
 C -0.93313040188934260       -3.3629715711155694        17.226706051031652     
 C   1.1587090416718022       -2.0186011748727020        17.536765234775121     
 C  -1.9374144439698218       -3.3920854284965340        16.296547358975825     
 B  -2.3666998648027366       -2.1420069486937314        13.989069581210423     
 C  -1.5645167871795269       -3.8569277431870255        12.121886599383748     
 C   1.5104126604089649       -2.4515136580105192        10.874098461803817     
 C -0.48658118117329968       -3.9179105214757097        11.286746966323799     
 H   5.2773929821956402       0.35545578704866460        12.339092551218110     
 H   1.7182361822249774        2.6054394705269774        9.7900203952703944     
 H   1.5184140626604088        3.5299475071812259        11.301407788724692     
 H  0.44687354810067909        2.1428605386168669        10.973489014013374     
 H   4.2445866630856743        2.2659039617834922        10.619307874519004     
 H  -3.0000334698465978        2.7074581217897222        18.142506532983234     
 H  -3.1096348271641236       0.28547064292132174        18.258287285427013     
 H  -1.4299563207695951      -0.27099983567366775        18.043307803539737     
 H  -2.6618101918346744      -0.69495934229679857        16.835403234222859     
 H  -2.0051127950858518        4.5456160672055930        16.287299672286281     
 H  0.45557372347649439        2.7071306810340880        13.904555872951546     
 H -0.55220150416007607        4.4431344354160114        14.007139991887762     
 H  -2.7680070915302735        4.4340358308054189        12.295243967412505     
 H  -2.9714820174972729       0.20707248685906035        9.7908163586866941     
 H  -3.6929797059185567      -0.41148036604715649        11.299647185563956     
 H  -1.9540822603305261      -0.66638676740242231        10.988364875969870     
 H  -3.9145025242240039        2.5820761057397150        10.587344417067841     
 H -0.76199014076988192       -3.9418605572933569        18.124641749032126     
 H   1.3802131055390683       -2.7923964886431980        18.279483438238536     
 H  0.99981127426846383       -1.0642710894843974        18.057371559146894     
 H   2.0131024716365835       -1.9072232450289079        16.864364083537843     
 H  -2.8325783776321809       -3.9970859372127201        16.250301028172874     
 H  -2.4425795594699777      -0.92331395120306659        13.886695852067724     
 H  -3.4629359995749773       -2.6526296734689025        13.974859661289400     
 H  -2.3560098420043558       -4.5774065852101797        12.278282204967580     
 H   1.4530271859359509       -2.6675372230604757        9.8016257421057897     
 H   2.3208453341981312       -3.0526692220883627        11.309107198860097     
 H   1.7298768452287852       -1.3912915086803188        11.036956493229495     
 H -0.16566082656845790       -4.6759073679599279        10.585855592813429     
 C  0.74038941045814655        11.166749322445373        16.286445557863409     
 N  0.32591248535622735        11.744518292114126        15.114753711175657     
 N   1.9146234757022338        11.806148375696900        16.576010873978230     
 Dy  0.24938404574745923        9.2892689227383194        17.932453787347225     
 C   1.2232920082018726        12.714229708473955        14.678105746303393     
 C -0.85715442219966065        11.352455135658335        14.358598038364651     
 C   2.2251103355032740        12.747939780017813        15.610894408572909     
 B   2.6551946569237881        11.493378922821888        17.916880023756885     
 C  0.63487916429569979        11.318814779800769        19.423860009173616     
 C  -1.6116169434064336        8.7675991546871774        16.280324096581239     
 C  -1.7125409407356360        8.6410081913615358        19.421045828241201     
 C   1.6415418656616452        7.9431987077418826        16.302470669177378     
 C   1.7803598714633364        7.9429134479465020        19.428022535956519     
 H   1.0494700934207721        13.295287582548186        13.782095181595372     
 H  -1.0758394634334543        12.119446321196030        13.607975556788544     
 H -0.69375484233377094        10.393694011603509        13.847680200636608     
 H  -1.7152231278868826        11.245278326909430        15.027231938065130     
 H   3.1150193189770197        13.360302813914585        15.662091127705375     
 N   1.7601990050573959        12.014062025337909        19.078092875027622     
 H   2.7338355849232632        10.274669998287742        18.019310856052275     
 H   3.7501244619715242        12.006472090086968        17.935742181100061     
 N   3.6768086940302494E-002   12.097555959911425        20.380009325390837     
 N  -1.8957480567439422        8.0906802328717298        15.122656849364013     
 N  -2.7597604491565413        9.4581744862496890        16.552439054419178     
 N  -2.8807249018526453        9.2465428874452904        19.052663920697452     
 N  -2.0866318614755652        7.7399987786740923        20.384059044465019     
 N   2.3449058682503674        8.0197827908124157        15.127539779431400     
 N   1.5900948516168929        6.6038183311303413        16.572752626319755     
 N   1.8390706755428838        6.6239218052280933        19.074569353301449     
 N   2.7353407775141201        8.0783162859088069        20.401061976595035     
 C   1.8411412455638774        13.204634186390416        19.782760775993303     
 C  -1.2309277592951049        11.786092415948369        21.022794509145239     
 C  0.76139908006683010        13.260314533355759        20.615700336226308     
 C  -3.1877105482273835        8.3575419011127625        14.680163862179077     
 C -0.95908313118936639        7.2510775958617861        14.385512178262344     
 C  -3.7284856660353145        9.2232273647227423        15.592950049546355     
 B  -2.8644501851018251        10.271318608613953        17.881689204952725     
 C  -3.9547714389473740        8.7126835491140220        19.747200382727154     
 C  -1.1766747841828569        6.8248494174827412        21.057073760030210     
 C  -3.4599161613663556        7.7679842786464359        20.599795329756020     
 C   2.7126495850029242        6.7585716761318677        14.670992752590845     
 C   2.6281048086804422        9.2447668691541089        14.388915924755086     
 C   2.2321992006758804        5.8684304142803470        15.593970040926703     
 B  0.95007493303648916        6.1038419358340636        17.908090069299028     
 C   2.8295150978947774        5.9670268788811258        19.786551302378498     
 C   3.0647683221882374        9.3305949311424055        21.067428141147744     
 C   3.3929782443562084        6.8766813318572080        20.634590286931022     
 H   2.6293217361479839        13.929016340823935        19.628058918501029     
 H  -1.1828259355087134        12.022294449908534        22.091550053753089     
 H  -2.0464352952988043        12.367896276599621        20.570909837430801     
 H  -1.4360176235418032        10.720360736599336        20.877952359537534     
 H  0.43527397446685390        14.016753829352375        21.316126937078725     
 H  -3.5965012648948882        7.8917988974827677        13.793218105459497     
 H  -1.5033177168857608        6.7060389745773037        13.606929473369515     
 H -0.17858290982771050        7.8617866515461072        13.912706972140326     
 H -0.47698153010513344        6.5358287300526472        15.057274965918269     
 H  -4.7086949102097018        9.6785782594475886        15.633870380838994     
 H  -1.8428262744132751        10.940746663032614        17.985424800325926     
 H  -3.8480112683132202        10.972113250710921        17.887590136451291     
 H  -4.9781362433321927        9.0210311025318752        19.579215348189422     
 H  -1.4195097088218036        6.7654389577421048        22.125489755397084     
 H  -1.2502167277011664        5.8162492154546115        20.622539240343674     
 H -0.15409897396174019        7.1955508141847924        20.919045220963078     
 H  -3.9519086276299573        7.1092390307127040        21.302767923181047     
 H   3.2944355725636809        6.6234834161138227        13.768999190224644     
 H   3.4166359739680434        9.0470334613265848        13.655189964808597     
 H   1.7336858784790232        9.5985179456338603        13.858862305688099     
 H   2.9573713499260879        10.031267005309296        15.072507023169438     
 H   2.3027915603745321        4.7902903127978140        15.632475061037310     
 H -0.15204047789031444        6.6279730053304684        18.011741554100077     
 H  0.86761608596326478        4.8979131884841589        17.917191171898640     
 H   3.0750490242498003        4.9247424172147802        19.632477312681232     
 H   3.2515310936156072        9.1546465625914646        22.131918636764716     
 H   3.9629191365551533        9.7804491199615313        20.623303556324686     
 H   2.2241952092182244        10.019205041199891        20.938820113064327     
 H   4.1996651156376270        6.7837364904070201        21.347378790559933     
 C   8.5471430526268968        6.5323054463395795        9.9057418396908528     
 N   8.1284583890117812        7.1152243733271749        8.7373559241689627     
 N   9.7336677548283941        7.1553224754378615        10.181063540225185     
 Dy   8.0490457137906208        4.6548758126729881        11.551105857012969     
 C   9.0353893515234791        8.0708631885963147        8.2893019082843082     
 C   6.9302344114808090        6.7437457120938005        7.9954659406403215     
 C   10.047497804625381        8.0908854524406113        9.2111878437469059     
 B   10.481011091506760        6.8395547260771963        11.517005367527371     
 C   8.4662947486120110        6.6872724381968132        13.035147400807579     
 C   6.1887864550993070        4.1384762858339830        9.8961686701200335     
 C   6.1091524331138318        4.0027763556571916        13.051747451432286     
 C   9.4284167902400320        3.3028172900929662        9.9092605279090584     
 C   9.5888546953765967        3.2933512514458636        13.026130939184258     
 H   8.8598245911440774        8.6546132400595059        7.3951964093880971     
 H   6.6976196779609793        7.5296093421790324        7.2695416196542775     
 H   7.0804040829079415        5.7983877679561138        7.4565965368220448     
 H   6.0863178505806026        6.6208139644701562        8.6788227676400602     
 H   10.946794683197604        8.6901212906093797        9.2522311903876862     
 N   9.5958258134681351        7.3709547983467489        12.680897371827323     
 H   10.551507802769951        5.6208670027715684        11.622699219748112     
 H   11.579191640106927        7.3456416778402902        11.528110768290389     
 N   7.8802680011177140        7.4741729628238183        13.991831201219556     
 N   5.9018345820057814        3.4722333346569734        8.7332213570865243     
 N   5.0404035550341080        4.8244501864212062        10.179087142731838     
 N   4.9348010980992223        4.5958107499512044        12.681772164131500     
 N   5.7449278710316758        3.0986466012296416        14.014917888683675     
 N   10.134020034157201        3.3815825603761258        8.7356969425431004     
 N   9.3789950995392566        1.9625982222563016        10.177609754076791     
 N   9.6370222815616522        1.9733367051013968        12.676930998708681     
 N   10.548096902289430        3.4247792371754344        13.996392045446367     
 C   9.6899236218178171        8.5637286043552372        13.379594573903296     
 C   6.6155482316350227        7.1727296621235679        14.645062925097044     
 C   8.6156669429461026        8.6316584219860619        14.218960713340600     
 C   4.6083286089335243        3.7421908465133487        8.2974760303929962     
 C   6.8359481599949943        2.6391029597217037        7.9849678939711195     
 C   4.0691351360215311        4.5982697406097284        9.2200841170874810     
 B   4.9414713982046425        5.6264398679582817        11.515087839462685     
 C   3.8664606099880907        4.0496480506517445        13.375207801085752     
 C   6.6643819617174849        2.1928051909758457        14.688143287957438     
 C   4.3714890872224350        3.1115860161179860        14.229099362412391     
 C   10.505944052788552        2.1217177041625068        8.2788826752425901     
 C   10.415543714454735        4.6074363931461431        7.9978675535922710     
 C   10.025430890204596        1.2295872716228486        9.1996415284008837     
 B   8.7420550157275301        1.4583836063666309        11.512379474571787     
 C   10.624472966601301        1.3109107393141790        13.388720804574131     
 C   10.889205287972574        4.6764166006156520        14.657651924650397     
 C   11.197836655730978        2.2187137106514219        14.232026133516769     
 H   10.483967813562803        9.2801093819652252        13.218008583824432     
 H   6.6851778725400655        7.3711778338421379        15.720453779751146     
 H   5.8083392887530865        7.7905379301590036        14.227256406225544     
 H   6.3831435463722181        6.1175719895937464        14.467795918523525     
 H   8.3002701394479992        9.3937041112878603        14.917959201394057     
 H   4.1974338340871693        3.2843180891449530        7.4075454276582997     
 H   6.2887959841281740        2.1012521430538937        7.2033096286086442     
 H   7.6143185563030524        3.2545130574459518        7.5150824203524937     
 H   7.3204885545549327        1.9175129139330069        8.6483291533928508     
 H   3.0886253473809249        5.0521741899268298        9.2678135663174288     
 H   5.9622575089000849        6.2977888770446517        11.618205081877266     
 H   3.9571275533042964        6.3259042279263573        11.530920730477590     
 H   2.8398704396350043        4.3465859791230610        13.206565657073179     
 H   6.3991827096830214        2.1028256638529648        15.746935405755609     
 H   6.6294412796019468        1.1948532009144239        14.230139993644894     
 H   7.6785288317993174        2.5910602667752580        14.583851017289780     
 H   3.8869036611554422        2.4486463059148682        14.933016625391360     
 H   11.090378184983148        1.9891479220658623        7.3782939905558820     
 H   11.175353926597083        4.4007320346954737        7.2362905986979893     
 H   9.5101464212608491        4.9817182819461197        7.5013705807282101     
 H   10.782002938320417        5.3831519303797535        8.6752699588714144     
 H   10.097472434011877       0.15146081330626784        9.2368407844869349     
 H   7.6413184780654451        1.9842307122670273        11.621593399948765     
 H   8.6580801301204158       0.25250570173270664        11.519024808974399     
 H   10.862957886444251       0.26675105088336831        13.236281261211596     
 H   11.064427447524327        4.5040390965282464        15.727529022551385     
 H   11.799696453325110        5.1113137892344209        14.217017850836823     
 H   10.056830062739675        5.3764455544292034        14.515763621192464     
 H   12.008286458408413        2.1225101638226116        14.940710124117041     
 C   6.3402088075213232        13.380059254125570        3.5047949240797918     
 N   6.0548212493057694        12.708043123346647        2.3445840899303034     
 N   5.1879194231692010        14.059664322983565        3.7876840554693532     
 Dy   8.2052635419817666        13.896874745396859        5.1606300800180698     
 C   4.7578327288197926        12.967026446861803        1.9114998484096097     
 C   6.9934092422846401        11.879869615429850        1.5961187133891586     
 C   4.2148809122435100        13.822576885436257        2.8324231115217153     
 B   5.0856585464294826        14.860750467687819        5.1239764749378205     
 C   6.2568337908870255        13.231540356046725        6.6523106564662111     
 C   9.5892657174266986        12.542920413596814        3.5224801709823366     
 C   9.7364886290216752        12.533363612889238        6.6387395799672255     
 C   8.6973054639526310        15.770310254296790        3.5128523451537434     
 C   8.6061443013456493        15.922943597465096        6.6541620158033847     
 H   4.3477367773803941        12.502568472180258        1.0245158483587600     
 H   6.4514322815092555        11.348270187377636       0.80646828063602016     
 H   7.7756296768962727        12.498508146907891        1.1366481534935278     
 H   7.4728851963998588        11.152441558637969        2.2565675225647643     
 H   3.2310758277650709        14.269984498001957        2.8811045152642007     
 N   5.0818421609735775        13.826320521522563        6.2872940980212819     
 H   6.1040423629998237        15.535293996877256        5.2288289212198436     
 H   4.0981027577947273        15.555867828992421        5.1410574440314836     
 N   5.8932240982878525        12.321125592854646        7.6105369539306054     
 N   10.293678565329454        12.617348037843037        2.3478720876306380     
 N   9.5268049244241961        11.202682777209750        3.7877983609393642     
 N   9.7765470698681476        11.212964037566492        6.2891914715678512     
 N   10.695328663745078        12.658594349984689        7.6097184874378234     
 N   8.2852647742267411        16.345571899851951        2.3385434935576188     
 N   9.8758145145168577        16.404238637575894        3.7976324358623827     
 N   9.7286938183199876        16.617890495274526        6.2997048387175889     
 N   8.0172585131424743        16.699532317079420        7.6176100428740003     
 C   4.0141598508561076        13.275856026247617        6.9781915921924149     
 C   6.8129569583482672        11.411240665558948        8.2781641913417374     
 C   4.5199087143845338        12.332167751036300        7.8256422105355705     
 C   10.651161479786005        11.354744408318069        1.8867041315879460     
 C   10.585553221310862        13.842320891489139        1.6131423624990016     
 C   10.163447516342865        10.465433818239900        2.8064904206699670     
 B   8.8833109626961821        10.702314338289399        5.1215096311912429     
 C   10.758321951527858        10.544264900701735        7.0026899528793098     
 C   11.043320803615519        13.908251209286577        8.2710589321608303     
 C   11.336678288212267        11.448447779263949        7.8463117133459077     
 C   9.1881978596422176        17.307696412950058        1.8964408099582022     
 C   7.0992400683705172        15.959278754663769        1.5843697684900928     
 C   10.191063924415637        17.339323377191810        2.8279757851460636     
 B   10.618140775609493        16.091775691110140        5.1368366027967021     
 C   9.8155060328745947        17.808095745578722        7.0046627407129289     
 C   6.7574804207448809        16.383780170481359        8.2737005271541282     
 C   8.7440367122114893        17.861916676198742        7.8485748091713479     
 H   2.9874079511873033        13.572825762523038        6.8107630698663311     
 H   6.5306679224807036        11.293304532016826        9.3292824021330016     
 H   6.8000229821412894        10.424594557358530        7.7960169137426245     
 H   7.8233552825039441        11.823745195563710        8.2017596296021846     
 H   4.0360467843008774        11.663838631290201        8.5252872187212052     
 H   11.232651981772280        11.217398342574336       0.98479511447591039     
 H   11.386382292222065        13.646827851810896       0.89268478721719158     
 H   9.6992969434640983        14.193802217182027        1.0682916590678155     
 H   10.901711427550381        14.629372066142688        2.3017864932125067     
 H   10.224604590246784        9.3864514344247727        2.8406092253033064     
 H   7.7848021474011384        11.233440696739223        5.2262475307457734     
 H   8.7934742841984370        9.4967485374794016        5.1280533411620812     
 H   10.990031553205331        9.4986518026492455        6.8502694540541960     
 H   11.199076588220995        13.739362211632322        9.3426830541431745     
 H   11.965291012858701        14.327621540270405        7.8442872793571903     
 H   10.224324793797061        14.617984938639012        8.1137262538930415     
 H   12.144602887038147        11.346548295238982        8.5567922306508351     
 H   9.0171550466080941        17.885887166574296       0.99798010270486559     
 H   6.8677975122771846        16.739489863903991       0.85222381318904183     
 H   7.2656737816530121        15.013529142847702        1.0516059551010255     
 H   6.2484741504787644        15.831602270261483        2.2579300993776483     
 H   11.084606449358196        17.946432938669542        2.8758799170225053     
 H   10.692472949497047        14.872909324032364        5.2419694258088594     
 H   11.715163075394763        16.599905043564398        5.1515846594534835     
 H   10.602570221274956        18.532668007686166        6.8446229867040271     
 H   6.8279845179754899        16.583622824635864        9.3502521090881050     
 H   5.9412080333212289        16.993174732429551        7.8569958350831532     
 H   6.5367223087507629        15.324465858314005        8.0966544230503388     
 H   8.4257290355104129        18.616779756172509        8.5541042368998514     
         456

 C   7.5010590665937693        2.7567214475495616        2.8448347502865166     
 N   7.9120067397096561        2.1758959238164950        4.0166153325557383     
 N   6.3220261683633492        2.1255719213397111        2.5562363179896126     
 Dy   8.0053106377230279        4.6387831523646250        1.2123845576063288     
 C   7.0076070962915864        1.2131095898142590        4.4538906493727195     
 C   9.0982347652468913        2.5583350065864821        4.7726565097799405     
 C   6.0051399075945575        1.1864222271576470        3.5216138841583593     
 B   5.5849272586480749        2.4403357707013758        1.2142379249542510     
 C   7.6128404664813427        2.6077817869846722      -0.28534597345035806     
 C   9.8630370546818220        5.1504313140164504        2.8726798515142122     
 C   9.9598747378467110        5.2847478417966771      -0.27553650679041952     
 C   6.6212471263437571        5.9905299460776638        2.8469932639873932     
 C   6.4807216355693633        6.0038447977637803      -0.27110179764106235     
 H   7.1776805004436737       0.63086908405733177        5.3498598974314140     
 H   9.3145113808402566        1.7859390336521062        5.5192094324005776     
 H   8.9403964434448788        3.5156066773764607        5.2890745533586081     
 H   9.9557251046672590        2.6649724960716012        4.1025479188354597     
 H   5.1107937212133328       0.58052428962054126        3.4708238986287783     
 N   6.4836008172822046        1.9172862998594677        5.7123262508052337E-002
 H   5.5080871329528405        3.6588538547078922        1.1113284633267462     
 H   4.4897719012338939        1.9279715144457008        1.1921257495306294     
 N   8.2113545371624923        1.8251613812141927       -1.2380010013745619     
 N   10.149646632045069        5.8236379194118699        4.0317681297243544     
 N   11.010539438351351        4.4610582173712068        2.5953108454499159     
 N   11.128099006593754        4.6791528612235957        9.3177700149836021E-002
 N   10.332483891142630        6.1815586941252185       -1.2428717227772115     
 N   5.9161765910143682        5.9099419779740945        4.0207129422866750     
 N   6.6746367043765185        7.3314284311811999        2.5828275044464459     
 N   6.4249085801439714        7.3227050418607460        8.1745094862272397E-002
 N   5.5266613756723144        5.8702886913633074       -1.2459472674812231     
 C   6.4016050696245177       0.72533305523644143      -0.64464423614252309     
 C   9.4810515353407450        2.1318358508855724       -1.8789337307167053     
 C   7.4837773945157915       0.66445909735409303       -1.4738947864790937     
 C   11.442227511231424        5.5550886068178960        4.4705948315483521     
 C   9.2165500491998689        6.6642041575161439        4.7725313083907235     
 C   11.980994545503318        4.6924756056343355        3.5537319467491679     
 B   11.114025596202955        3.6524315395340494        1.2632389145594476     
 C   12.200916177137959        5.2093840985423281      -0.60574134932384982     
 C   9.4220553417028636        7.0953803748800404       -1.9175598981743682     
 C   11.705202580263633        6.1514429180106109       -1.4608809756327119     
 C   5.5492128815880566        7.1694352093820628        4.4823936287630168     
 C   5.6297612109872217        4.6825331596756348        4.7537113139043949     
 C   6.0320353046809174        8.0629707943086455        3.5641963062441127     
 B   7.3132181036430008        7.8403950750295328        1.2502702795858478     
 C   5.4374912865050273        7.9820835439807567      -0.63254115451911308     
 C   5.1956868710277995        4.6189509462950387       -1.9133149550091575     
 C   4.8723841471967262        7.0736589270064112       -1.4808890656954892     
 H   5.6112562830777390        3.3828789121797057E-003 -0.48979785946821502     
 H   9.4294817594136227        1.9085337088269649       -2.9500279296817649     
 H   10.291334867749079        1.5370408898914822       -1.4354359566670283     
 H   9.6961632973389325        3.1935777053099712       -1.7223753159902337     
 H   7.8093392526056107       -9.4047851547624683E-002  -2.1721418368872691     
 H   11.852905112272252        6.0178836037832433        5.3581792862118505     
 H   9.7634619610778497        7.2033515640822774        5.5530072780690132     
 H   8.4340168097219124        6.0550209973039726        5.2432731320766264     
 H   8.7369108737243408        7.3842069027596127        4.1041393988708075     
 H   12.960735073546765        4.2368294120147416        3.5094960170005387     
 H   10.092840311139582        2.9824127316156814        1.1588849658313585     
 H   12.097988586272074        2.9523797217412620        1.2534715228349598     
 H   13.224246942783957        4.9004754659413932      -0.43875004059607331     
 H   9.6696606039926056        7.1585305229971032       -2.9848378900449535     
 H   9.4898858405946722        8.1031596356024451       -1.4797235866508600     
 H   8.4000601264946919        6.7208321581965134       -1.7850953027743710     
 H   12.196321357292975        6.8077955847546949       -2.1666637512524543     
 H   4.9652201923778296        7.3007735088981631        5.3834490314144379     
 H   4.8419369207422847        4.8789967701838952        5.4882332224080157     
 H   6.5231494165243324        4.3239200016679620        5.2818443854804196     
 H   5.2979249400900725        3.9000554688701268        4.0670292643593324     
 H   5.9634075237691153        9.1414371434285187        3.5301200126533443     
 H   8.4169175627922197        7.3204257990348562        1.1435491962064332     
 H   7.3897385278436341        9.0467564081550584        1.2461689692922169     
 H   5.1942511914879308        9.0249987074697930      -0.47910393948519858     
 H   5.0153613489063478        4.7951001661359145       -2.9795924109915375     
 H   4.2929398064709030        4.1728296911859841       -1.4732833416722568     
 H   6.0334609506825716        3.9270606727202275       -1.7793445911711825     
 H   4.0655225632237268        7.1683440796147302       -2.1935604954438808     
 C -0.31997128032324840        7.3859978106724817        9.2383164186091626     
 N   9.8203329135150674E-002   6.8092209535621144        10.409844851268957     
 N  -1.4991689486880129        6.7515733639265685        8.9580156032549336     
 Dy  0.16222417655124446        9.2584669060055109        7.5850483857754405     
 C -0.80180576598255082        5.8455759051390190        10.854604334155779     
 C   1.2877783838139780        7.1949178002108356        11.158689932632598     
 C  -1.8090238276713089        5.8146423101819016        9.9276895859161893     
 B  -2.2459261989807593        7.0624193633835493        7.6206082687917984     
 C -0.23955816388626502        7.2335077212381238        6.0948808315301459     
 C   2.0319988603391654        9.7769493200848299        9.2346943837403295     
 C   2.1119086390892363        9.9174563151262607        6.0902610011411324     
 C  -1.2119942842018712        10.612964112689513        9.2262352437482242     
 C  -1.3741937655707535        10.620434807486635        6.1091455454023587     
 H -0.62518770296039627        5.2649331237544787        11.750497720425660     
 H   1.5162857385989030        6.4193511966781083        11.896650957985120     
 H   1.1278092150383479        8.1460835565427701        11.683654225319586     
 H   2.1382240167680626        7.3129213999538667        10.482881974436246     
 H  -2.7022999102910319        5.2069085681468792        9.8830998209457341     
 N  -1.3591008271546383        6.5366957847494875        6.4554207968563073     
 H  -2.3223992963170623        8.2811646485923678        7.5148255023432906     
 H  -3.3420494241473868        6.5520473213412753        7.6096204219890868     
 N  0.35155661591892484        6.4529049387348536        5.1363754014877419     
 N   2.3217314606611761        10.447826039872540        10.394560560704214     
 N   3.1786971070959584        9.0871654255296637        8.9542886810464388     
 N   3.2846425971992530        9.3188498752951556        6.4559758197076187     
 N   2.4803483109573441        10.831929191525658        5.1379665997142121     
 N  -1.9124707423151468        10.537296321178525        10.402956516147871     
 N  -1.1580347559117141        11.952912139640368        8.9572190430454182     
 N  -1.4169619352088780        11.941342978797579        6.4564109378055106     
 N  -2.3303342333406882        10.492186214155870        5.1360401650194154     
 C  -1.4422100189221236        5.3420387489174033        5.7581748830220727     
 C   1.6102299834581248        6.7685399058605560        4.4779926227767914     
 C -0.37115112161265146        5.2865789403852856        4.9138987839071255     
 C   3.6152165099014248        10.177432831140180        10.830317980721132     
 C   1.3904224661169686        11.286410349873023        11.139911934984367     
 C   4.1518777569438434        9.3164360173636656        9.9108315156058104     
 B   3.2754763967230396        8.2844176458343153        7.6186189570530702     
 C   4.3556756155735021        9.8713899857250613        5.7719483142309214     
 C   1.5641010936091710        11.745850207477480        4.4714564724374188     
 C   3.8543905143814317        10.819662779721412        4.9271916622024747     
 C  -2.2759184519087849        11.798928725955660        10.861819755202983     
 C  -2.1946176461904980        9.3126506473116564        11.142572551146682     
 C  -1.7959005680606932        12.688766877756779        9.9385995238879854     
 B -0.52202526638882962        12.456073847356713        7.6211404207654194     
 C  -2.3977225812954646        12.607506161921441        5.7393363950908958     
 C  -2.6761570643314920        9.2408724625859442        4.4766457536612876     
 C  -2.9724088441821932        11.701031287764488        4.8956068357082509     
 H  -2.2274372026487561        4.6166053202756236        5.9227288480607925     
 H   1.5473368516364210        6.5406224572823763        3.4079525123867023     
 H   2.4319283211999583        6.1821234074967952        4.9133298632028346     
 H   1.8169634182230570        7.8333993500358172        4.6285939440200288     
 H  -5.0699455876646128E-002   4.5280275900523259        4.2134647964590304     
 H   4.0279856568306478        10.638372100609443        11.717883065456288     
 H   1.9398683823272778        11.829697421077668        11.915393510983904     
 H  0.61340538912489651        10.675313821982316        11.616687460998000     
 H  0.90397895503232251        12.003125089377665        10.473364903673602     
 H   5.1319158298818879        8.8611135155729031        9.8637047630338177     
 H   2.2530133972032615        7.6160817712549385        7.5147822031674103     
 H   4.2582358528937654        7.5823859327976511        7.6019424590193863     
 H   5.3814973270029203        9.5729212669210320        5.9422854145672783     
 H   1.8330849050949574        11.847123285328916        3.4145249093685157     
 H   1.5977803757003968        12.738608529925409        4.9408565831309517     
 H  0.54928580762461099        11.347304462959604        4.5674375648407066     
 H   4.3419224358536486        11.490138190401126        4.2322382462705912     
 H  -2.8551792655423593        11.934661142517971        11.765226381422270     
 H  -2.9759710477481112        9.5130600698162464        11.884083954667140     
 H  -1.2965817990499870        8.9542142938738287        11.664388583663715     
 H  -2.5336949581975721        8.5283126546470331        10.460880867837746     
 H  -1.8634350865821121        13.767198810099364        9.9019203835817429     
 H  0.57872454857860733        11.930669675874695        7.5123380660720382     
 H -0.43880581330420110        13.662215852040788        7.6145332424600447     
 H  -2.6315472367588910        13.653063195255038        5.8890616025504947     
 H  -2.8374455131785479        9.4086911426269264        3.4059602467445198     
 H  -3.5944059891171025        8.8180574427096392        4.9073018727808480     
 H  -1.8541992359021842        8.5341314185170827        4.6304972756342293     
 H  -3.7784255503057800        11.800579720571466        4.1828670239520820     
 C   1.9120833324121993       0.56865494802580141        15.622597679801601     
 N   2.1949811605747862        1.2384422122392227        16.784747362131952     
 N   3.0601981466547179      -0.12124680595696666        15.348339136419430     
 Dy   5.4282335658163851E-002   5.2549404776986337E-002   13.962878461409483     
 C   3.4856860553282920       0.96707310746261421        17.227905477626965     
 C   1.2601402043302838        2.0773484294637763        17.525463682796477     
 C   4.0274974512513122       0.10639627309875495        16.311101918097744     
 B   3.1649942504075486      -0.92436349043122767        14.013531195541063     
 C   2.0089258653374107       0.70683553062254756        12.477176255199494     
 C  -1.3325047508949741        1.3965278455981789        15.608924793276143     
 C  -1.4877597849295701        1.4105414207575893        12.487141502162885     
 C -0.44287372778887135       -1.8245410958520738        15.607408317478139     
 C -0.35109277111446013       -1.9762784959478015        12.473544684899082     
 H   3.8930137238440889        1.4283910007396174        18.117733725712998     
 H   1.8051099331958516        2.6147274041171995        18.309477825123050     
 H  0.47530740202387439        1.4666634601914794        17.991777979765512     
 H  0.78291032674208105        2.7996401151434949        16.857293538297650     
 H   5.0071619457564189      -0.35025980159064296        16.269528616205353     
 N   3.1797230807680816       0.10826185061902362        12.848996661491649     
 H   2.1436470846966742       -1.5936412341314026        13.904623170294867     
 H   4.1487430535782224       -1.6249844267840412        14.002957306659741     
 N   2.3806028328179547        1.6165871739535504        11.522227643598699     
 N  -2.0399571753019314        1.3171140796007166        16.781499578444905     
 N  -1.2819508348832394        2.7369515373689137        15.341953455334297     
 N  -1.5374177311504802        2.7292126052589651        12.841725209741695     
 N  -2.4511505314488491        1.2802583541522368        11.521400602797877     
 N  -3.0830499002156397E-002  -2.4009115585731706        16.781170108774194     
 N  -1.6236807410797254       -2.4551504914142264        15.324255676059906     
 N  -1.4788792393466930       -2.6658012511476663        12.822659637403278     
 N  0.24222266428271372       -2.7593264290461446        11.518310374127257     
 C   4.2531033527613378       0.65619858410262022        12.165264502583826     
 C   1.4658571527893454        2.5284439980219373        10.850924871271195     
 C   3.7550872851911743        1.6011771881334558        11.314996227091594     
 C  -2.4107871700421044        2.5770451707721094        17.239714514716244     
 C  -2.3242694614334907        9.0612639440305329E-002   17.517057712989782     
 C  -1.9287707332071329        3.4696746495154507        16.320197053077720     
 B -0.64193512154550225        3.2395779364141997        14.007851129373943     
 C  -2.5297523028331028        3.3915858878799292        12.137230789283825     
 C  -2.7909575464635519        3.0535080859830255E-002   10.855679474207527     
 C  -3.1047972424254140        2.4852388950613511        11.293430008359358     
 C -0.93613243026055770       -3.3597906743970065        17.225049868894494     
 C   1.1572340615558139       -2.0180260549213669        17.533926287711878     
 C  -1.9403899941010085       -3.3888369280790909        16.294888485653715     
 B  -2.3684718393613995       -2.1410547259882176        13.986089778745104     
 C  -1.5654321468336725       -3.8578522261348471        12.121170071790587     
 C   1.5095913480084375       -2.4533554809275473        10.872619005597711     
 C -0.48715285088075266       -3.9196790077536088        11.286572194145929     
 H   5.2780756509017790       0.35561272586933140        12.337387210534692     
 H   1.7209765232352727        2.6079255829253905        9.7884799935780187     
 H   1.5177435364921494        3.5296047986882124        11.300949997387946     
 H  0.44819367917122738        2.1422627442099924        10.968907163847881     
 H   4.2458635126453403        2.2673217609315222        10.618823734482591     
 H  -2.9950253060909158        2.7104358776903270        18.140463383031278     
 H  -3.1090437578838812       0.28855694487889105        18.254420518748955     
 H  -1.4290984895831482      -0.26792572449286378        18.042020195260928     
 H  -2.6592830539738110      -0.69253332449110450        16.832688634192102     
 H  -2.0003909086102136        4.5479503060405584        16.284417202898851     
 H  0.45667574244846526        2.7088556157203181        13.899469110595572     
 H -0.55126681143301282        4.4448266554680105        14.002641638059071     
 H  -2.7691978357284928        4.4348802050227469        12.293594155582358     
 H  -2.9764745337797867       0.20787008392029210        9.7903771347463007     
 H  -3.6933204331527594      -0.41173198562673546        11.300765095124898     
 H  -1.9553202528287306      -0.66499663790816210        10.984829756789290     
 H  -3.9175651760461214        2.5824487673667904        10.587667208293263     
 H -0.76548331116577129       -3.9379659175290418        18.123516951953768     
 H   1.3795902826544173       -2.7931869468818333        18.274850495830389     
 H  0.99865685542326010       -1.0648355080559035        18.056566069997075     
 H   2.0109650880344319       -1.9051478639095605        16.861029375482673     
 H  -2.8361405740008760       -3.9929832162178540        16.249209335862705     
 H  -2.4443381290540969      -0.92247042517935673        13.882793156157858     
 H  -3.4646887401823316       -2.6518185068413200        13.972117167442965     
 H  -2.3567342451570408       -4.5783860151095803        12.278228739828309     
 H   1.4528725884103066       -2.6716817168686831        9.8006796517172141     
 H   2.3201847926041235       -3.0529404863066945        11.309303572827151     
 H   1.7283005944212095       -1.3927299118814764        11.033298567063053     
 H -0.16588844735266622       -4.6784783195975796        10.586784779671463     
 C  0.74168312311943208        11.167266774566233        16.289772366536152     
 N  0.32781909857056690        11.744318356660354        15.117479013494737     
 N   1.9165279824373964        11.805863432985317        16.578748634114806     
 Dy  0.24967104719760871        9.2903237549243016        17.936504294226800     
 C   1.2261804217076446        12.712595720034310        14.679882517120840     
 C -0.85574092431732773        11.353324419978433        14.361565101790259     
 C   2.2279679414207285        12.746293531457942        15.612677113315678     
 B   2.6570203603518006        11.494004715079424        17.919911086830012     
 C  0.63666891198418796        11.320106929047784        19.427002079739871     
 C  -1.6120048636119377        8.7701717405644022        16.284178298505875     
 C  -1.7126775190923633        8.6427036798285037        19.424581640427011     
 C   1.6400411487580191        7.9429663513394191        16.305796039908120     
 C   1.7806518425949049        7.9426269921967076        19.430786637559077     
 H   1.0528367366607267        13.292887722239469        13.783306801942704     
 H  -1.0753308353608984        12.121689384460970        13.612729654148042     
 H -0.69256292346707848        10.395719205679773        13.848568790263867     
 H  -1.7131468113994188        11.244570858144170        15.030690984990711     
 H   3.1184519260724888        13.357834823190197        15.663297017258001     
 N   1.7618176332657844        12.015346402447443        19.080642182573055     
 H   2.7358370688807181        10.275399966894346        18.023136838419788     
 H   3.7518555438790817        12.007397299534793        17.938464165341234     
 N   3.8036917208519906E-002   12.099736713704869        20.382048394697257     
 N  -1.8961925992237103        8.0944141170733932        15.125821695254364     
 N  -2.7596345460179212        9.4617178285408841        16.556148813965109     
 N  -2.8809145270142547        9.2481195899955679        19.056125016832894     
 N  -2.0869628896946497        7.7402227056873807        20.386055909272958     
 N   2.3424889462238752        8.0191048717175679        15.130275417906024     
 N   1.5877032080688402        6.6035563078873798        16.575932193630358     
 N   1.8385312126050672        6.6235577219793820        19.077493961483718     
 N   2.7369214487368190        8.0779310160671134        20.402517002118856     
 C   1.8420711602895317        13.206815229279215        19.783811876893694     
 C  -1.2296063444836280        11.788461326886701        21.025026667601402     
 C  0.76211671155701644        13.263038790440714        20.616422271924758     
 C  -3.1874938454022432        8.3631056619178938        14.682717528909718     
 C -0.96051021616058019        7.2537805634228576        14.388620189988089     
 C  -3.7279400319744140        9.2286018383037565        15.595844957237746     
 B  -2.8646181978605414        10.273874138783720        17.886034038031976     
 C  -3.9551602676151756        8.7126686922720218        19.749026828507912     
 C  -1.1769815479426888        6.8247814876719914        21.058645927710785     
 C  -3.4603834252565702        7.7671199220025287        20.600685888699783     
 C   2.7086735136733404        6.7576844343946991        14.673212617414913     
 C   2.6266070859227688        9.2438114011038675        14.391551258598906     
 C   2.2282930743890641        5.8678102191226795        15.596458805054544     
 B  0.94852756358728374        6.1036182734438249        17.911743998569673     
 C   2.8297178485539081        5.9665217943057653        19.788284083020940     
 C   3.0673909998712818        9.3301788455457935        21.068384879786112     
 C   3.3945481416234902        6.8761900277420773        20.635346886929195     
 H   2.6299346782039850        13.931387736669587        19.628414780877439     
 H  -1.1821208147199656        12.027011013572737        22.093178608097027     
 H  -2.0454734480459336        12.368411072005527        20.571615991693694     
 H  -1.4336680835864031        10.722321453828787        20.882449068811798     
 H  0.43564735535115662        14.020122630672823        21.315915756015269     
 H  -3.5961738264481298        7.8983925812661342        13.795211245638351     
 H  -1.5058132002748339        6.7073390836198152        13.611890187383072     
 H -0.18087486115549234        7.8636892524375126        13.913550742055600     
 H -0.47729586234012561        6.5397736320671971        15.060810615870135     
 H  -4.7076904541385431        9.6849340879977301        15.636480258183758     
 H  -1.8431620390360235        10.943390151930695        17.990456425971463     
 H  -3.8484194734359720        10.974416207792631        17.892218184777683     
 H  -4.9785999475891227        9.0205119803535290        19.580602471590044     
 H  -1.4222721830969918        6.7618944573984514        22.125990389309020     
 H  -1.2474772279540389        5.8175688571043400        20.621146375717576     
 H -0.15491544693457898        7.1974431127798040        20.924349600959367     
 H  -3.9525260717340776        7.1072594272354870        21.302414042111575     
 H   3.2896076834952295        6.6223177447130093        13.770735344734959     
 H   3.4164000462346289        9.0459617767838445        13.659282528525738     
 H   1.7330697689567276        9.5971348765671625        13.859822995800563     
 H   2.9545634318657297        10.030641519308748        15.075324830300646     
 H   2.2980183058289714        4.7896114847744133        15.634688276976291     
 H -0.15340869711441363        6.6278903202169115        18.016171191805956     
 H  0.86598569687130800        4.8976380821027377        17.920822978234014     
 H   3.0749097241292240        4.9241858432492043        19.634021426499984     
 H   3.2555702549558658        9.1541996798449077        22.132581352343262     
 H   3.9649538920460263        9.7799212984637940        20.623030506093819     
 H   2.2267646321465642        10.018909167252840        20.940908104878190     
 H   4.2020924759118845        6.7831121785419013        21.347087279791701     
 C   8.5470660306017852        6.5319749817725459        9.9096929226208026     
 N   8.1293497733169708        7.1140235439902817        8.7405118990413779     
 N   9.7339766927561353        7.1544019870532809        10.184860419194292     
 Dy   8.0473960458676430        4.6551057255863419        11.555621318547500     
 C   9.0372585887220982        8.0683359211377077        8.2917978686499367     
 C   6.9311043227466440        6.7431721951176948        7.9983513268438315     
 C   10.048970170600359        8.0885745437676331        9.2140833456500300     
 B   10.481019322482833        6.8395695178667726        11.521246471237525     
 C   8.4656673846642452        6.6879067582205298        13.038705138801252     
 C   6.1872570935522893        4.1398142808672773        9.8999308645482671     
 C   6.1065449655894888        4.0035169897067684        13.055021053318621     
 C   9.4260558570082651        3.3022509653051446        9.9132826669614680     
 C   9.5873856800544441        3.2930069426196367        13.029807862220478     
 H   8.8624713513473665        8.6512003287501233        7.3969980130123272     
 H   6.6979098808162156        7.5300650996685006        7.2737894938510843     
 H   7.0814853787898269        5.7987976339528133        7.4579007674207478     
 H   6.0874757625346847        6.6188163486366181        8.6817314067906448     
 H   10.948706623615392        8.6871507159205912        9.2548527294119403     
 N   9.5953231983641274        7.3714261862557642        12.684503792790421     
 H   10.551896928101129        5.6210058219614760        11.627611208768812     
 H   11.579021824435932        7.3461764966026255        11.532263174820367     
 N   7.8789233678578485        7.4756156040106525        13.994229283312523     
 N   5.9006246930995596        3.4744288238712691        8.7363905292520236     
 N   5.0392613518791602        4.8267242024964299        10.182241303282908     
 N   4.9323911200933850        4.5967207512246633        12.684668693106119     
 N   5.7417136999827543        3.0981787977514275        14.016739937484633     
 N   10.130907238106778        3.3807544661892948        8.7392156751170358     
 N   9.3760315529487119        1.9619778077765193        10.181428092013450     
 N   9.6357597579521421        1.9730152021542557        12.680469186143464     
 N   10.548172610813580        3.4250184202886444        13.998361159702462     
 C   9.6887705058461790        8.5648895548931652        13.382092352314867     
 C   6.6138629234623743        7.1745905389104170        14.646956956667806     
 C   8.6139578382786848        8.6334254727574713        14.220662095461741     
 C   4.6078587893727283        3.7459614985713872        8.2996563684816440     
 C   6.8340471585717584        2.6402201270263093        7.9884966753081121     
 C   4.0686752981026180        4.6020344947444505        9.2222552334176289     
 B   4.9397189377690749        5.6280519795489710        11.518645441829586     
 C   3.8635812523476147        4.0494345695369356        13.376417075427765     
 C   6.6608626047458683        2.1919137726596194        14.689802152518766     
 C   4.3681151474740565        3.1105030908581046        14.229618417223428     
 C   10.501598706918637        2.1207558759941243        8.2818794698518499     
 C   10.413377959986809        4.6063986423140166        8.0013986712809615     
 C   10.021228705080796        1.2287593243685635        9.2028153053890680     
 B   8.7400536203964982        1.4576833657921233        11.516675754979330     
 C   10.624857251583578        1.3112394841074626        13.390452468946242     
 C   10.889532198115363        4.6767933170559077        14.659242640070961     
 C   11.199067280540921        2.2194101464072209        14.232738552974606     
 H   10.482674078270874        9.2813675858849187        13.220240229481817     
 H   6.6824132693259441        7.3754306580690709        15.721848301495196     
 H   5.8065770314852578        7.7907480164202383        14.227125312453454     
 H   6.3823370010914990        6.1189656442588207        14.471837670998612     
 H   8.2980872295098802        9.3960053578768097        14.918802484853229     
 H   4.1973726444349833        3.2888383614893675        7.4091796867725170     
 H   6.2860933533382815        2.1007852654271941        7.2086117762846067     
 H   7.6116534239205196        3.2548135483373661        7.5164492719847003     
 H   7.3195693498105250        1.9200414503604770        8.6525616996050374     
 H   3.0885589082643996        5.0568124379664283        9.2693619793222872     
 H   5.9604795100118446        6.2992596440832012        11.622644130866838     
 H   3.9553510025452203        6.3275433959953951        11.534277804367143     
 H   2.8370385491447099        4.3462414970217047        13.207242215845344     
 H   6.3944449028075496        2.1003180492674960        15.748071314046454     
 H   6.6270633617312438        1.1946365317194578        14.230379359501077     
 H   7.6748816538228866        2.5908153597943606        14.587304210990382     
 H   3.8830305017462985        2.4467019746551699        14.932282417491869     
 H   11.085377619113551        1.9880550235384586        7.3808984060584777     
 H   11.174933405097255        4.3997692411898575        7.2416709655863425     
 H   9.5089960723455054        4.9800204113845830        7.5027397894383148     
 H   10.777983267448629        5.3825456396691802        8.6791929553907430     
 H   10.092667963799414       0.15058358617648737        9.2397261195171154     
 H   7.6392659892557129        1.9831952495042611        11.626600270240013     
 H   8.6565227630368611       0.25171817477195918        11.523337767387670     
 H   10.863823443324002       0.26726377484317015        13.237552360528561     
 H   11.069301941640543        4.5039249690324672        15.727928276783656     
 H   11.797078812435396        5.1137725249618073        14.215456788893482     
 H   10.055650969660871        5.3753426663980743        14.521417598704673     
 H   12.010646816090272        2.1236503225624581        14.940094422839568     
 C   6.3395955499141863        13.380553913835831        3.5092892527280393     
 N   6.0541772772760183        12.709644002185080        2.3484296895873444     
 N   5.1880568433121894        14.061660633996297        3.7916444697829208     
 Dy   8.2049689436357802        13.895684792591162        5.1654627774405357     
 C   4.7581022221598044        12.970948022481696        1.9143540107619856     
 C   6.9916386637090735        11.879982052104564        1.6002688139780317     
 C   4.2156119796291858        13.826684274134124        2.8353506118969087     
 B   5.0856530020924540        14.862088653953240        5.1283909106061847     
 C   6.2555338169054355        13.231454554302799        6.6561625310564336     
 C   9.5876375343486586        12.541060573032295        3.5263130967245520     
 C   9.7361735369262821        12.530953066466342        6.6422806886044476     
 C   8.6985344288142414        15.768664998479332        3.5169985852152879     
 C   8.6071352770488456        15.922153895467149        6.6579601259855385     
 H   4.3481759078227240        12.507588643175536        1.0267566461082447     
 H   6.4485253507734175        11.346976314202482       0.81247983010448954     
 H   7.7732951305023743        12.497464152595661        1.1384973862939085     
 H   7.4718983848881022        11.153816980035735        2.2614422482197782     
 H   3.2324547752494786        14.275485220025372        2.8834070685251301     
 N   5.0809325855457201        13.826927116291824        6.2910100662082655     
 H   6.1042793673233637        15.536086522719771        5.2339849904422051     
 H   4.0983514894303319        15.557635163534043        5.1454239132119843     
 N   5.8910531083238613        12.319862713480845        7.6128406212464519     
 N   10.291256160645368        12.615350329975799        2.3511924324464832     
 N   9.5245626561345365        11.200744870003295        3.7912898728135191     
 N   9.7761382225935503        11.210629597221404        6.2924011426579778     
 N   10.696415795871838        12.656362044479708        7.6117614926238337     
 N   8.2872382964839915        16.343189248225364        2.3420387872248178     
 N   9.8775813126099834        16.401841747859663        3.8013636605410661     
 N   9.7295870717717516        16.617107019199555        6.3031513861047896     
 N   8.0172112836811511        16.699907295592396        7.6197403982637653     
 C   4.0126336351057486        13.275687036344817        6.9802786211928609     
 C   6.8101939929336632        11.409148503673126        8.2801082653745759     
 C   4.5175998655795615        12.330811276522399        7.8268200170099487     
 C   10.647518359486829        11.352682632828770        1.8893935473592434     
 C   10.584199168857282        13.840159000636838        1.6166046405167074     
 C   10.159958755757991        10.463408658396377        2.8092684231423219     
 B   8.8819954664317002        10.700103707925317        5.1253832779094051     
 C   10.759267068426219        10.542186999195751        7.0041818040393506     
 C   11.044822328885193        13.905990717822661        8.2729323035513698     
 C   11.338566032111546        11.446452163348422        7.8470469116667365     
 C   9.1911726730162044        17.303907345541234        1.8991148900606607     
 C   7.1008523912722517        15.957844257754134        1.5879558264789109     
 C   10.193882673873540        17.335570535451115        2.8307919543610010     
 B   10.619598000791289        16.090372685327193        5.1410197630910135     
 C   9.8152555578525611        17.808442327738796        7.0062174935062860     
 C   6.7571821294892995        16.384532157517750        8.2755175283215330     
 C   8.7431993117049309        17.862983765175287        7.8492902144318570     
 H   2.9860190227174619        13.572901559327565        6.8124355013094879     
 H   6.5275449563759560        11.290608035974660        9.3310445000898827     
 H   6.7969838767565074        10.422852400425676        7.7972779101342349     
 H   7.8207792422095945        11.821286461830550        8.2042621902961734     
 H   4.0330620832420019        11.661726971814305        8.5251777606611334     
 H   11.228326395156262        11.215360233111140       0.98706192163026862     
 H   11.385900143432531        13.644414123227902       0.89721025873970972     
 H   9.6987349126720925        14.191718135224260        1.0705729016285324     
 H   10.899659240741537        14.627240198122529        2.3055009853764772     
 H   10.220467236696972        9.3843806772527270        2.8429836348972293     
 H   7.7835609458010717        11.231139260283975        5.2310302514489626     
 H   8.7922858120338230        9.4944831517570840        5.1316907574878412     
 H   10.991164195787372        9.4966857803816414        6.8512686007804193     
 H   11.203446673884466        13.736632585265715        9.3439122519641629     
 H   11.965153597414073        14.326544566583909        7.8441135646950029     
 H   10.224871579167822        14.615002037524953        8.1181348973052145     
 H   12.147517526294727        11.344657826260217        8.5562877278890213     
 H   9.0207217213958533        17.881348149928751        1.0000816289634029     
 H   6.8692236201608798        16.738848490368465       0.85673750706027463     
 H   7.2668360437734227        15.012624216939013        1.0541454155186121     
 H   6.2503574388211902        15.829663950404925        2.2617364089671983     
 H   11.087973529513595        17.941891432153685        2.8782247251094164     
 H   10.694236532532514        14.871643351277518        5.2469915977377495     
 H   11.716462206242131        16.598993885407669        5.1556361106738668     
 H   10.601948952847016        18.533254556339919        6.8455048070096725     
 H   6.8261582403416368        16.588342432151400        9.3511189810946878     
 H   5.9405397069905685        16.990855797616049        7.8557923894135566     
 H   6.5381482690477766        15.324516292242592        8.1021933311179666     
 H   8.4241328477921531        18.618692571832948        8.5534691694351537     
         456

 C   7.5010599717129089        2.7568811312652142        2.8412248447748594     
 N   7.9114909062903029        2.1768509056842142        4.0136229954897544     
 N   6.3214538062781402        2.1264325068059793        2.5533037464090120     
 Dy   8.0062624235903392        4.6384001278293354        1.2078272421871832     
 C   7.0061934612421117        1.2154756912696179        4.4519588258619249     
 C   9.0982222032564604        2.5583233699935768        4.7693306663624444     
 C   6.0037205233386475        1.1887030442540441        3.5197212833734617     
 B   5.5841767327325709        2.4401275580887898        1.2111020390508602     
 C   7.6120661113950092        2.6070289383168799      -0.28867362784096068     
 C   9.8645422802329588        5.1487258727716716        2.8682465041883241     
 C   9.9612260841375413        5.2842298317656349      -0.27959974449101832     
 C   6.6233328169035222        5.9908776432728095        2.8431442754506810     
 C   6.4813616548212778        6.0042490235097938      -0.27448437285099597     
 H   7.1758195424534446       0.63405003482874844        5.3485245328106998     
 H   9.3160154943127402        1.7842236279550996        5.5134528312130415     
 H   8.9403111809108236        3.5139465096154319        5.2884997107736957     
 H   9.9547670920255555        2.6674017320796262        4.0986009911832433     
 H   5.1088482939499995       0.58355903483800742        3.4695675418582299     
 N   6.4829754295270670        1.9165554663432509        5.4347924357549066E-002
 H   5.5068597410307882        3.6585088539948991        1.1074078626188246     
 H   4.4892349499692754        1.9271737538553446        1.1895161474412150     
 N   8.2109395397085869        1.8236785808445555       -1.2404567052574018     
 N   10.151016809811003        5.8206608662423784        4.0281133435478322     
 N   11.011713874454392        4.4587118428542567        2.5909243465717959     
 N   11.129588154725395        4.6788398608408714        8.9062392840471266E-002
 N   10.333908536621216        6.1826777368486425       -1.2452926107411360     
 N   5.9190553215447208        5.9105957098382129        4.0173891862812576     
 N   6.6775109307279861        7.3318240883261252        2.5792206181247930     
 N   6.4259650435974729        7.3231238970381991        7.8418004495880378E-002
 N   5.5256408860115442        5.8704983966531001       -1.2475808610448966     
 C   6.4014949900917353       0.72386053294041386      -0.64619404265236546     
 C   9.4805205631131972        2.1302357193427239       -1.8816637397656613     
 C   7.4838033839835552       0.66252568584446214       -1.4752245980429004     
 C   11.443017047035710        5.5505623693417769        4.4675089855640797     
 C   9.2185368074436269        6.6616690332838848        4.7691567274225539     
 C   11.981696364978111        4.6884110963259396        3.5501895051023449     
 B   11.115583941115270        3.6511258612256712        1.2582024308619821     
 C   12.202535197523085        5.2108414230271825      -0.60821924854110909     
 C   9.4233477196214341        7.0968341234500381       -1.9193355957634701     
 C   11.706761137622156        6.1538012436536977       -1.4622838177931674     
 C   5.5534844563075527        7.1702470849644335        4.4796217982903279     
 C   5.6315811812880199        4.6833996950646570        4.7503408065916197     
 C   6.0362505785258600        8.0636206485393540        3.5612600891726052     
 B   7.3152550920965638        7.8407430518464372        1.2461836353742324     
 C   5.4371982262609633        7.9822950482069599      -0.63410729305541846     
 C   5.1937794085260620        4.6191116202453486       -1.9143933844523353     
 C   4.8707623223281811        7.0737218404497604       -1.4813441876645210     
 H   5.6114234248603800        1.7452678426684749E-003 -0.49072218712020155     
 H   9.4293336144690212        1.9049414954690296       -2.9522775969516544     
 H   10.291196225964761        1.5369832000920147       -1.4369498722815890     
 H   9.6947619571802477        3.1923749747718477       -1.7270283369783441     
 H   7.8095959233740100       -9.6506560263398128E-002  -2.1727370582630647     
 H   11.853420732580236        6.0122954885655400        5.3557345085548596     
 H   9.7662418551354850        7.2021297443146350        5.5480904225397003     
 H   8.4370057139955428        6.0527997268849747        5.2418435463780879     
 H   8.7376273127103179        7.3805254008871373        4.1005359118476319     
 H   12.961123634781343        4.2320845184950704        3.5061673227880048     
 H   10.094621060212109        2.9809297013709517        1.1531422512043985     
 H   12.099833051492569        2.9514018818261833        1.2481728661140248     
 H   13.225983718609958        4.9025047849763057      -0.44089920605881872     
 H   9.6734764269305682        7.1638865449722839       -2.9854377269796437     
 H   9.4878754317450067        8.1030304175960435       -1.4782148504039312     
 H   8.4019455528012745        6.7201472945904817       -1.7908683088009729     
 H   12.197928052505913        6.8113825809075266       -2.1667866682304258     
 H   4.9701999561604655        7.3017476271107773        5.3810969068447854     
 H   4.8427022392083918        4.8800762161911519        5.4836358656262645     
 H   6.5241362300228118        4.3248678582137137        5.2798736258316437     
 H   5.3007057683281937        3.9007794452032440        4.0633997522118745     
 H   5.9683812711647954        9.1421421054517360        3.5275371000250102     
 H   8.4187890024989560        7.3206439495826769        1.1386989834122812     
 H   7.3918993010846572        9.0471458116391172        1.2421083252802034     
 H   5.1939531474136853        9.0251494766029303      -0.48028148652987362     
 H   5.0106754423809505        4.7954333587711702       -2.9800439887420662     
 H   4.2925514340352215        4.1723085253056107       -1.4722055214239909     
 H   6.0321957674211610        3.9276886854689632       -1.7827481143979835     
 H   4.0627404117909940        7.1683100443575594       -2.1926214362098881     
 C -0.32124763195304551        7.3862051624679514        9.2340725478898413     
 N   9.5923477532953771E-002   6.8104063730582318        10.406443823983398     
 N  -1.5009023719887622        6.7524389069936577        8.9540267886390001     
 Dy  0.16276201252929179        9.2581515709551674        7.5803645632957259     
 C -0.80514441668989134        5.8482164640240795        10.851988210296042     
 C   1.2856240863131045        7.1954024016101581        11.155445346474311     
 C  -1.8119977504418523        5.8170337123267828        9.9247132564214269     
 B  -2.2472226606194616        7.0621978450283276        7.6160812419673114     
 C -0.24013305104337351        7.2326947894482405        6.0911483744595110     
 C   2.0326273319742176        9.7752522911732793        9.2306382314440594     
 C   2.1132944495461587        9.9166068984746190        6.0866369086760619     
 C  -1.2104164168892546        10.613431638658918        9.2223983174389605     
 C  -1.3733835034225814        10.621417103599970        6.1057083081459611     
 H -0.62929508755662156        5.2685405013198237        11.748618441411557     
 H   1.5144121097989716        6.4190177322169761        11.892435668761051     
 H   1.1257334290922010        8.1459290731400973        11.681557724387112     
 H   2.1358652134638088        7.3142219607754999        10.479559913983980     
 H  -2.7057789385478426        5.2100313736751991        9.8804886603678757     
 N  -1.3596881277387234        6.5358997691588945        6.4517236790715380     
 H  -2.3240692639972460        8.2807956297053433        7.5094372803843346     
 H  -3.3431536952006748        6.5512809950511954        7.6051265823772685     
 N  0.35197536544274205        6.4511721520514254        5.1340734323260078     
 N   2.3222285386261028        10.445236639868007        10.391075415591452     
 N   3.1788611942524607        9.0844683571653100        8.9506765231560355     
 N   3.2857999522930497        9.3176564231704582        6.4525677898508924     
 N   2.4823737120225102        10.832318038699055        5.1358665112570741     
 N  -1.9102242546954500        10.538033117223616        10.399576568863630     
 N  -1.1554429072609822        11.953457088437846        8.9538249698988288     
 N  -1.4158809205645730        11.942259128203981        6.4532875068239157     
 N  -2.3309269935131454        10.493117160639878        5.1340755268994522     
 C  -1.4417690564269907        5.3403427043413148        5.7559597600894437     
 C   1.6109860751419920        6.7664965258567715        4.4762060416657414     
 C -0.37008376013061078        5.2843165005049553        4.9125572963441799     
 C   3.6150091116950858        10.173169571643919        10.827663426619811     
 C   1.3917656060409080        11.284987941849709        11.136156358185344     
 C   4.1514908422598529        9.3121543078721860        9.9081151042866988     
 B   3.2760092736028499        8.2824693703821701        7.6145188523872527     
 C   4.3573053631689076        9.8712331664234956        5.7701763346914889     
 C   1.5665264116835980        11.746859252072637        4.4696800850225804     
 C   3.8565561474700925        10.820526959270074        4.9262871003835693     
 C  -2.2721062369894858        11.799807453714681        10.859148745634046     
 C  -2.1938928177410921        9.3135703555109295        11.138878837406264     
 C  -1.7919155804131499        12.689519077690729        9.9359219352449859     
 B -0.52010498722077791        12.456776057190668        7.6174425284113312     
 C  -2.3979102406144981        12.608292417226350        5.7379121215539648     
 C  -2.6772450874045242        9.2418871835555727        4.4747884127824564     
 C  -2.9736659197270563        11.701807047454208        4.8949450766139853     
 H  -2.2266961539457091        4.6146763576208967        5.9209163143569929     
 H   1.5494414601091449        6.5357433568397276        3.4068564830625334     
 H   2.4328166436562109        6.1822722401657453        4.9138831561526573     
 H   1.8165076274591159        7.8318362091523284        4.6241682428000273     
 H  -4.8921235721855708E-002   4.5251252917678055        4.2132242723053412     
 H   4.0275224272974821        10.633317979990103        11.715726833477770     
 H   1.9419974702068228        11.829011365235315        11.910532044266160     
 H  0.61487442881709053        10.674839030889672        11.614284045998126     
 H  0.90508591228030233        12.001052896529062        10.469120427494001     
 H   5.1310842162205192        8.8558625090058456        9.8615499434817036     
 H   2.2534852842280575        7.6143914722077550        7.5099011147694474     
 H   4.2587186378254049        7.5803048135790476        7.5978486476994247     
 H   5.3830611944902378        9.5727665265197164        5.9409255868130737     
 H   1.8368189640952726        11.849939260702108        3.4133456143892333     
 H   1.5990803139441221        12.738807937442571        4.9407159049727669     
 H  0.55181904421682282        11.347738541374628        4.5637014016631632     
 H   4.3445854987065458        11.491859941938555        4.2326029813161794     
 H  -2.8507086040397116        11.935664874423097        11.762949393658378     
 H  -2.9772592649013543        9.5139433491902317        11.878094180331695     
 H  -1.2973034985593628        8.9555910529567146        11.663250717128482     
 H  -2.5308778991227237        8.5289549027315932        10.456603595960388     
 H  -1.8585068739519803        13.768016866105654        9.8996917718766344     
 H  0.58050737552369425        11.931308580070025        7.5079008677675363     
 H -0.43684330088518863        13.662967137044490        7.6110576578750413     
 H  -2.6317956707052104        13.653760000495350        5.8881678716598387     
 H  -2.8411676649486388        9.4102117738627449        3.4047053783417374     
 H  -3.5940137595722836        8.8180334120715376        4.9073247289632951     
 H  -1.8544599871207976        8.5357356572660148        4.6262519900820900     
 H  -3.7807059031741685        11.801338758329500        4.1834348036238271     
 C   1.9124803454864370       0.56754762676793880        15.618845074682749     
 N   2.1953766380201118        1.2362778470617715        16.781629510792456     
 N   3.0600593861012979      -0.12341738448465625        15.344885278080715     
 Dy   5.4169167848278611E-002   5.2897089928424693E-002   13.958825480565141     
 C   3.4853640392952738       0.96305678010245088        17.225524965737780     
 C   1.2614791918783912        2.0762846535535404        17.522259973834199     
 C   4.0268623727793553       0.10244092820508277        16.308509018579137     
 B   3.1651288537758266      -0.92591037504177598        14.009651395913497     
 C   2.0094346731975725       0.70605867062113825        12.473719715562027     
 C  -1.3311454053265381        1.3983271039670426        15.605229872571385     
 C  -1.4878255226152219        1.4117602733352399        12.483907984440204     
 C -0.44426182539581688       -1.8234834318675692        15.604265881179504     
 C -0.35259423430730641       -1.9764933664448139        12.470744713624139     
 H   3.8925283763975833        1.4233659751121412        18.115920949124686     
 H   1.8075701537336109        2.6156002880036242        18.303970732090360     
 H  0.47786467840363223        1.4664174388607618        17.991392826373918     
 H  0.78273439715820092        2.7968428098970266        16.853460054547799     
 H   5.0060394752841422      -0.35525154519747781        16.267352287473766     
 N   3.1801217688950763       0.10733851242408464        12.845696248104671     
 H   2.1438473042218820       -1.5951471635794399        13.900195371288939     
 H   4.1489960607858336       -1.6264414180037887        13.999031214706008     
 N   2.3814919250793323        1.6167807430627037        11.519901265167530     
 N  -2.0374995759705605        1.3194999006569219        16.778514275329599     
 N  -1.2797446396092869        2.7387501338396070        15.338248946050903     
 N  -1.5372225900848251        2.7304958571302795        12.838339444189089     
 N  -2.4526075838082959        1.2811083371739720        11.519675966698010     
 N  -3.2837397327021595E-002  -2.3991798177623473        16.778606535963309     
 N  -1.6256883636059924       -2.4532402737195871        15.321672388456161     
 N  -1.4803879817000245       -2.6657689906509372        12.820324023659325     
 N  0.24127319712129414       -2.7606537474995103        11.516821654106804     
 C   4.2537983739825043       0.65620007030245653        12.163203422866086     
 C   1.4669413447962614        2.5289082633018163        10.848710312641746     
 C   3.7560763383542257        1.6019071228501149        11.313589779248369     
 C  -2.4067085855207231        2.5796928006113524        17.237145070221480     
 C  -2.3226827597438975        9.3378073531536238E-002   17.514371058771669     
 C  -1.9248976497379369        3.4719541307207349        16.317186440197862     
 B -0.64077050984265838        3.2411909741133123        14.003541012888071     
 C  -2.5307851254310343        3.3925067499624335        12.135300541278585     
 C  -2.7930163876970799        3.1229790012340865E-002   10.854567091538307     
 C  -3.1068664290113257        2.4858735759950168        11.292562011399397     
 C -0.93913445863177281       -3.3566097776784436        17.223393686757341     
 C   1.1557590814398255       -2.0174509349700314        17.531087340648636     
 C  -1.9433655442321955       -3.3855884276616477        16.293229612331608     
 B  -2.3702438139200619       -2.1401025032827041        13.983109976279785     
 C  -1.5663475064878181       -3.8587767090826692        12.120453544197424     
 C   1.5087700356079103       -2.4551973038445754        10.871139549391604     
 C -0.48772452058820559       -3.9214474940315083        11.286397421968058     
 H   5.2787583196079186       0.35576966468999816        12.335681869851275     
 H   1.7237168642455682        2.6104116953238035        9.7869395918856412     
 H   1.5170730103238903        3.5292620901951990        11.300492206051198     
 H  0.44951381024177567        2.1416649498031175        10.964325313682387     
 H   4.2471403622050072        2.2687395600795517        10.618339594446180     
 H  -2.9900171423352333        2.7134136335909314        18.138420233079323     
 H  -3.1084526886036383       0.29164324683646037        18.250553752070896     
 H  -1.4282406583967016      -0.26485161331205975        18.040732586982120     
 H  -2.6567559161129481      -0.69010730668541054        16.829974034161346     
 H  -1.9956690221345754        4.5502845448755229        16.281534733511425     
 H  0.45777776142043614        2.7105805504065481        13.894382348239599     
 H -0.55033211870594956        4.4465188755200096        13.998143284230379     
 H  -2.7703885799267116        4.4357245792400750        12.291944343752212     
 H  -2.9814670500623000       0.20866768098152386        9.7899379108059073     
 H  -3.6936611603869620      -0.41198360520631450        11.301883004685843     
 H  -1.9565582453269350      -0.66360650841390201        10.981294637608709     
 H  -3.9206278278682385        2.5828214289938658        10.587989999518685     
 H -0.76897648156166054       -3.9340712777647262        18.122392154875406     
 H   1.3789674597697661       -2.7939774051204687        18.270217553422238     
 H  0.99750243657805637       -1.0653999266274095        18.055760580847259     
 H   2.0088277044322798       -1.9030724827902128        16.857694667427506     
 H  -2.8397027703695712       -3.9888804952229884        16.248117643552536     
 H  -2.4460966986382155      -0.92162689915564688        13.878890460247991     
 H  -3.4664414807896859       -2.6510073402137375        13.969374673596530     
 H  -2.3574586483097257       -4.5793654450089818        12.278175274689040     
 H   1.4527179908846626       -2.6758262106768904        9.7997335613286367     
 H   2.3195242510101157       -3.0532117505250258        11.309499946794205     
 H   1.7267243436136339       -1.3941683150826341        11.029640640896613     
 H -0.16611606813687455       -4.6810492712352305        10.587713966529495     
 C  0.74297683578071749        11.167784226687093        16.293099175208891     
 N  0.32972571178490645        11.744118421206581        15.120204315813815     
 N   1.9184324891725590        11.805578490273735        16.581486394251382     
 Dy  0.24995804864775817        9.2913785871102821        17.940554801106373     
 C   1.2290688352134167        12.710961731594667        14.681659287938286     
 C -0.85432742643499482        11.354193704298531        14.364532165215866     
 C   2.2308255473381831        12.744647282898070        15.614459818058448     
 B   2.6588460637798130        11.494630507336959        17.922942149903136     
 C  0.63845865967267623        11.321399078294796        19.430144150306131     
 C  -1.6123927838174417        8.7727443264416269        16.288032500430507     
 C  -1.7128140974490906        8.6443991682954735        19.428117452612824     
 C   1.6385404318543930        7.9427339949369555        16.309121410638863     
 C   1.7809438137264733        7.9423405364469133        19.433550739161635     
 H   1.0562033799006811        13.290487861930751        13.784518422290034     
 H  -1.0748222072883422        12.123932447725910        13.617483751507539     
 H -0.69137100460038614        10.397744399756037        13.849457379891126     
 H  -1.7110704949119551        11.243863389378909        15.034150031916290     
 H   3.1218845331679583        13.355366832465810        15.664502906810625     
 N   1.7634362614741728        12.016630779556978        19.083191490118491     
 H   2.7378385528381735        10.276129935500949        18.026962820787301     
 H   3.7535866257866388        12.008322508982618        17.941186149582407     
 N   3.9305747476737318E-002   12.101917467498316        20.384087464003677     
 N  -1.8966371417034786        8.0981480012750549        15.128986541144718     
 N  -2.7595086428793012        9.4652611708320791        16.559858573511040     
 N  -2.8811041521758636        9.2496962925458455        19.059586112968340     
 N  -2.0872939179137342        7.7404466327006691        20.388052774080897     
 N   2.3400720241973829        8.0184269526227201        15.133011056380647     
 N   1.5853115645207878        6.6032942846444183        16.579111760940961     
 N   1.8379917496672504        6.6231936387306707        19.080418569665984     
 N   2.7385021199595174        8.0775457462254181        20.403972027642677     
 C   1.8430010750151860        13.208996272168013        19.784862977794088     
 C  -1.2282849296721512        11.790830237825030        21.027258826057565     
 C  0.76283434304720277        13.265763047525670        20.617144207623213     
 C  -3.1872771425771029        8.3686694227230252        14.685271195640361     
 C -0.96193730113179388        7.2564835309839282        14.391728201713832     
 C  -3.7273943979135131        9.2339763118847724        15.598739864929136     
 B  -2.8647862106192576        10.276429668953487        17.890378871111228     
 C  -3.9555490962829771        8.7126538354300198        19.750853274288666     
 C  -1.1772883117025208        6.8247135578612426        21.060218095391360     
 C  -3.4608506891467843        7.7662555653586205        20.601576447643545     
 C   2.7046974423437562        6.7567971926575305        14.675432482238980     
 C   2.6251093631650959        9.2428559330536260        14.394186592442724     
 C   2.2243869481022474        5.8671900239650121        15.598947569182386     
 B  0.94698019413807843        6.1033946110535853        17.915397927840317     
 C   2.8299205992130387        5.9660167097304049        19.790016863663382     
 C   3.0700136775543267        9.3297627599491815        21.069341618424481     
 C   3.3961180388907719        6.8756987236269476        20.636103486927372     
 H   2.6305476202599856        13.933759132515238        19.628770643253851     
 H  -1.1814156939312177        12.031727577236941        22.094807162440961     
 H  -2.0445116007930628        12.368925867411431        20.572322145956587     
 H  -1.4313185436310030        10.724282171058238        20.886945778086059     
 H  0.43602073623545934        14.023491431993271        21.315704574951816     
 H  -3.5958463880013718        7.9049862650495006        13.797204385817203     
 H  -1.5083086836639068        6.7086391926623259        13.616850901396630     
 H -0.18316681248327421        7.8655918533289180        13.914394511970874     
 H -0.47761019457511783        6.5437185340817470        15.064346265822001     
 H  -4.7066859980673845        9.6912899165478716        15.639090135528523     
 H  -1.8434978036587721        10.946033640828777        17.995488051616995     
 H  -3.8488276785587239        10.976719164874341        17.896846233104078     
 H  -4.9790636518460527        9.0199928581751827        19.581989594990667     
 H  -1.4250346573721799        6.7583499570547989        22.126491023220954     
 H  -1.2447377282069116        5.8188884987540686        20.619753511091474     
 H -0.15573191990741780        7.1993354113748165        20.929653980955656     
 H  -3.9531435158381978        7.1052798237582691        21.302060161042103     
 H   3.2847797944267776        6.6211520733121958        13.772471499245274     
 H   3.4161641185012148        9.0448900922411042        13.663375092242880     
 H   1.7324536594344320        9.5957518075004646        13.860783685913029     
 H   2.9517555138053715        10.030016033308200        15.078142637431856     
 H   2.2932450512834111        4.7889326567510118        15.636901492915273     
 H -0.15477691633851284        6.6278076351033546        18.020600829511832     
 H  0.86435530777935110        4.8973629757213164        17.924454784569388     
 H   3.0747704240086473        4.9236292692836292        19.635565540318737     
 H   3.2596094162961244        9.1537527970983508        22.133244067921808     
 H   3.9669886475368998        9.7793934769660567        20.622757455862956     
 H   2.2293340550749039        10.018613293305787        20.942996096692053     
 H   4.2045198361861420        6.7824878666767825        21.346795769023469     
 C   8.5469890085766735        6.5316445172055113        9.9136440055507524     
 N   8.1302411576221605        7.1128227146533893        8.7436678739137914     
 N   9.7342856306838765        7.1534814986687012        10.188657298163399     
 Dy   8.0457463779446652        4.6553356384996958        11.560136780082031     
 C   9.0391278259207173        8.0658086536791025        8.2942938290155652     
 C   6.9319742340124790        6.7425986781415892        8.0012367130473425     
 C   10.050442536575337        8.0862636350946566        9.2169788475531522     
 B   10.481027553458905        6.8395843096563489        11.525487574947681     
 C   8.4650400207164811        6.6885410782442465        13.042262876794924     
 C   6.1857277320052706        4.1411522759005726        9.9036930589765007     
 C   6.1039374980651457        4.0042576237563452        13.058294655204957     
 C   9.4236949237764982        3.3016846405173230        9.9173048060138758     
 C   9.5859166647322915        3.2926626337934093        13.033484785256697     
 H   8.8651181115506574        8.6477874174407408        7.3987996166365564     
 H   6.6982000836714528        7.5305208571579696        7.2780373680478911     
 H   7.0825666746717131        5.7992074999495120        7.4592049980194508     
 H   6.0886336744887668        6.6168187328030790        8.6846400459412294     
 H   10.950618564033180        8.6841801412318045        9.2574742684361944     
 N   9.5948205832601197        7.3718975741647785        12.688110213753520     
 H   10.552286053432310        5.6211446411513837        11.632523197789510     
 H   11.578852008764937        7.3467113153649617        11.536415581350344     
 N   7.8775787345979822        7.4770582451974867        13.996627365405489     
 N   5.8994148041933370        3.4766243130855647        8.7395597014175213     
 N   5.0381191487242125        4.8289982185716527        10.185395463833975     
 N   4.9299811420875486        4.5976307524981213        12.687565222080735     
 N   5.7384995289338319        3.0977109942732128        14.018561986285594     
 N   10.127794442056354        3.3799263720024637        8.7427344076909712     
 N   9.3730680063581673        1.9613573932967368        10.185246429950110     
 N   9.6344972343426338        1.9726936992071149        12.684007373578249     
 N   10.548248319337732        3.4252576034018540        14.000330273958559     
 C   9.6876173898745428        8.5660505054310914        13.384590130726437     
 C   6.6121776152897258        7.1764514156972652        14.648850988238568     
 C   8.6122487336112670        8.6351925235288789        14.222363477582881     
 C   4.6073889698119332        3.7497321506294252        8.3018367065702918     
 C   6.8321461571485234        2.6413372943309152        7.9920254566451057     
 C   4.0682154601837039        4.6057992488791717        9.2244263497477785     
 B   4.9379664773335081        5.6296640911396603        11.522203044196488     
 C   3.8607018947071392        4.0492210884221276        13.377626349769780     
 C   6.6573432477742518        2.1910223543433931        14.691461017080092     
 C   4.3647412077256780        3.1094201655982232        14.230137472034462     
 C   10.497253361048722        2.1197940478257413        8.2848762644611096     
 C   10.411212205518884        4.6053608914818911        8.0049297889696511     
 C   10.017026519956996        1.2279313771142781        9.2059890823772506     
 B   8.7380522250654664        1.4569831252176155        11.520972035386873     
 C   10.625241536565854        1.3115682289007462        13.392184133318350     
 C   10.889859108258154        4.6771700334961634        14.660833355491526     
 C   11.200297905350864        2.2201065821630195        14.233450972432443     
 H   10.481380342978944        9.2826257898046105        13.222471875139204     
 H   6.6796486661118228        7.3796834822960040        15.723242823239246     
 H   5.8048147742174292        7.7909581026814738        14.226994218681362     
 H   6.3815304558107808        6.1203592989238942        14.475879423473698     
 H   8.2959043195717630        9.3983066044657591        14.919645768312401     
 H   4.1973114547827963        3.2933586338337819        7.4108139458867353     
 H   6.2833907225483889        2.1003183878004945        7.2139139239605683     
 H   7.6089882915379876        3.2551140392287810        7.5178161236169059     
 H   7.3186501450661172        1.9225699867879473        8.6567942458172222     
 H   3.0884924691478748        5.0614506860060260        9.2709103923271439     
 H   5.9587015111236044        6.3007304111217515        11.627083179856411     
 H   3.9535744517861438        6.3291825640644328        11.537634878256696     
 H   2.8342066586544155        4.3458970149203475        13.207918774617511     
 H   6.3897070959320779        2.0978104346820277        15.749207222337301     
 H   6.6246854438605407        1.1944198625244915        14.230618725357260     
 H   7.6712344758464566        2.5905704528134628        14.590757404690983     
 H   3.8791573423371548        2.4447576433954721        14.931548209592377     
 H   11.080377053243954        1.9869621250110550        7.3835028215610725     
 H   11.174512883597426        4.3988064476842412        7.2470513324746966     
 H   9.5078457234301617        4.9783225408230471        7.5041089981484204     
 H   10.773963596576840        5.3819393489586060        8.6831159519100716     
 H   10.087863493586950       0.14970635904670693        9.2426114545472959     
 H   7.6372135004459807        1.9821597867414946        11.631607140531262     
 H   8.6549653959533082       0.25093064781121177        11.527650725800941     
 H   10.864689000203752       0.26777649880297205        13.238823459845525     
 H   11.074176435756760        4.5038108415366880        15.728327531015928     
 H   11.794461171545684        5.1162312606891946        14.213895726950138     
 H   10.054471876582067        5.3742397783669444        14.527071576216880     
 H   12.013007173772131        2.1247904813023042        14.939478721562095     
 C   6.3389822923070493        13.381048573546090        3.5137835813762868     
 N   6.0535333052462672        12.711244881023511        2.3522752892443854     
 N   5.1881942634551770        14.063656945009027        3.7956048840964880     
 Dy   8.2046743452897921        13.894494839785464        5.1702954748630026     
 C   4.7583717154998162        12.974869598101590        1.9172081731143615     
 C   6.9898680851335060        11.880094488779280        1.6044189145669046     
 C   4.2163430470148615        13.830791662831992        2.8382781122721021     
 B   5.0856474577554263        14.863426840218663        5.1328053462745480     
 C   6.2542338429238455        13.231368752558874        6.6600144056466561     
 C   9.5860093512706186        12.539200732467776        3.5301460224667673     
 C   9.7358584448308907        12.528542520043445        6.6458217972416698     
 C   8.6997633936758518        15.767019742661875        3.5211448252768327     
 C   8.6081262527520419        15.921364193469202        6.6617582361676924     
 H   4.3486150382650539        12.512608814170814        1.0289974438577294     
 H   6.4456184200375786        11.345682441027327       0.81849137957295903     
 H   7.7709605841084759        12.496420158283433        1.1403466190942892     
 H   7.4709115733763456        11.155192401433503        2.2663169738747921     
 H   3.2338337227338858        14.280985942048787        2.8857096217860598     
 N   5.0800230101178627        13.827533711061085        6.2947260343952482     
 H   6.1045163716469037        15.536879048562286        5.2391410596645676     
 H   4.0986002210659356        15.559402498075665        5.1497903823924860     
 N   5.8888821183598701        12.318599834107042        7.6151442885622993     
 N   10.288833755961283        12.613352622108561        2.3545127772623280     
 N   9.5223203878448786        11.198806962796839        3.7947813846876741     
 N   9.7757293753189529        11.208295156876316        6.2956108137481044     
 N   10.697502927998599        12.654129738974726        7.6138044978098440     
 N   8.2892118187412436        16.340806596598778        2.3455340808920169     
 N   9.8793481107031091        16.399444858143436        3.8050948852197495     
 N   9.7304803252235175        16.616323543124583        6.3065979334919895     
 N   8.0171640542198297        16.700282274105369        7.6218707536535302     
 C   4.0111074193553886        13.275518046442015        6.9823656501933078     
 C   6.8074310275190593        11.407056341787307        8.2820523394074144     
 C   4.5152910167745883        12.329454802008499        7.8279978234843268     
 C   10.643875239187652        11.350620857339473        1.8920829631305407     
 C   10.582845116403702        13.837997109784535        1.6200669185344132     
 C   10.156469995173115        10.461383498552854        2.8120464256146769     
 B   8.8806799701672183        10.697893077561236        5.1292569246275672     
 C   10.760212185324580        10.540109097689767        7.0056736551993906     
 C   11.046323854154869        13.903730226358745        8.2748056749419092     
 C   11.340453776010824        11.444456547432896        7.8477821099875653     
 C   9.1941474863901895        17.300118278132405        1.9017889701631194     
 C   7.1024647141739861        15.956409760844501        1.5915418844677289     
 C   10.196701423331444        17.331817693710423        2.8336081235759387     
 B   10.621055225973082        16.088969679544242        5.1452029233853249     
 C   9.8150050828305258        17.808788909898869        7.0077722462996430     
 C   6.7568838382337191        16.385284144554142        8.2773345294889378     
 C   8.7423619111983726        17.864050854151831        7.8500056196923662     
 H   2.9846300942476205        13.572977356132093        6.8141079327526448     
 H   6.5244219902712084        11.287911539932495        9.3328065980467656     
 H   6.7939447713717254        10.421110243492821        7.7985389065258452     
 H   7.8182032019152450        11.818827728097391        8.2067647509901622     
 H   4.0300773821831273        11.659615312338412        8.5250683026010634     
 H   11.224000808540247        11.213322123647943       0.98932872878462674     
 H   11.385417994642998        13.642000394644908       0.90173573026222775     
 H   9.6981728818800867        14.189634053266493        1.0728541441892492     
 H   10.897607053932690        14.625108330102371        2.3092154775404472     
 H   10.216329883147163        9.3823099200806830        2.8453580444911526     
 H   7.7823197442010041        11.228837823828727        5.2358129721521527     
 H   8.7910973398692107        9.4922177660347664        5.1353281738136012     
 H   10.992296838369411        9.4947197581140390        6.8522677475066436     
 H   11.207816759547937        13.733902958899108        9.3451414497851530     
 H   11.965016181969442        14.325467592897414        7.8439398500328155     
 H   10.225418364538584        14.612019136410892        8.1225435407173894     
 H   12.150432165551306        11.342767357281454        8.5557832251272075     
 H   9.0242883961836107        17.876809133283203        1.0021831552219402     
 H   6.8706497280445751        16.738207116832935       0.86125120093150742     
 H   7.2679983058938342        15.011719291030325        1.0566848759361989     
 H   6.2522407271636160        15.827725630548366        2.2655427185567483     
 H   11.091340609668997        17.937349925637832        2.8805695331963279     
 H   10.696000115567982        14.870377378522672        5.2520137696666405     
 H   11.717761337089497        16.598082727250940        5.1596875618942502     
 H   10.601327684419077        18.533841104993677        6.8463866273153178     
 H   6.8243319627077845        16.593062039666936        9.3519858531012705     
 H   5.9398713806599082        16.988536862802544        7.8545889437439591     
 H   6.5395742293447912        15.324566726171181        8.1077322391855926     
 H   8.4225366600738933        18.620605387493388        8.5528341019704577     
         456

 C   7.5010608768320477        2.7570408149808667        2.8376149392632022     
 N   7.9109750728709498        2.1778058875519331        4.0106306584237705     
 N   6.3208814441929304        2.1272930922722471        2.5503711748284110     
 Dy   8.0072142094576488        4.6380171032940467        1.2032699267680378     
 C   7.0047798261926379        1.2178417927249765        4.4500270023511295     
 C   9.0982096412660294        2.5583117334006715        4.7660048229449483     
 C   6.0023011390827383        1.1909838613504411        3.5178286825885645     
 B   5.5834262068170659        2.4399193454762038        1.2079661531474697     
 C   7.6112917563086748        2.6062760896490880      -0.29200128223156330     
 C   9.8660475057840937        5.1470204315268937        2.8638131568624359     
 C   9.9625774304283716        5.2837118217345926      -0.28366298219161706     
 C   6.6254185074632881        5.9912253404679552        2.8392952869139689     
 C   6.4820016740731932        6.0046532492558082      -0.27786694806092960     
 H   7.1739585844632145       0.63723098560016522        5.3471891681899866     
 H   9.3175196077852238        1.7825082222580930        5.5076962300255055     
 H   8.9402259183767683        3.5122863418544030        5.2879248681887825     
 H   9.9538090793838521        2.6698309680876511        4.0946540635310269     
 H   5.1069028666866663       0.58659378005547358        3.4683111850876811     
 N   6.4823500417719293        1.9158246328270341        5.1572586207045794E-002
 H   5.5056323491087360        3.6581638532819056        1.1034872619109031     
 H   4.4886979987046569        1.9263759932649882        1.1869065453518006     
 N   8.2105245422546815        1.8221957804749185       -1.2429124091402417     
 N   10.152386987576936        5.8176838130728861        4.0244585573713101     
 N   11.012888310557432        4.4563654683373057        2.5865378476936765     
 N   11.131077302857035        4.6785268604581463        8.4947085531106512E-002
 N   10.335333182099800        6.1837967795720665       -1.2477134987050602     
 N   5.9219340520750725        5.9112494417023322        4.0140654302758412     
 N   6.6803851570794537        7.3322197454710505        2.5756137318031400     
 N   6.4270215070509744        7.3235427522156522        7.5090914129488345E-002
 N   5.5246203963507750        5.8707081019428937       -1.2492144546085702     
 C   6.4013849105589529       0.72238801064438629      -0.64774384916220773     
 C   9.4799895908856513        2.1286355877998755       -1.8843937488146172     
 C   7.4838293734513179       0.66059227433483136       -1.4765544096067069     
 C   11.443806582839997        5.5460361318656588        4.4644231395798082     
 C   9.2205235656873850        6.6591339090516257        4.7657821464543835     
 C   11.982398184452904        4.6843465870175436        3.5466470634555218     
 B   11.117142286027587        3.6498201829172929        1.2531659471645167     
 C   12.204154217908213        5.2122987475120368      -0.61069714775836847     
 C   9.4246400975400064        7.0982878720200349       -1.9211112933525720     
 C   11.708319694980679        6.1561595692967845       -1.4636866599536229     
 C   5.5577560310270488        7.1710589605468051        4.4768499678176399     
 C   5.6334011515888189        4.6842662304536802        4.7469702992788454     
 C   6.0404658523708026        8.0642705027700643        3.5583238721010981     
 B   7.3172920805501258        7.8410910286633415        1.2420969911626167     
 C   5.4369051660168992        7.9825065524331622      -0.63567343159172396     
 C   5.1918719460243246        4.6192722941956585       -1.9154718138955129     
 C   4.8691404974596360        7.0737847538931096       -1.4817993096335529     
 H   5.6115905666430219        1.0765677315724420E-004 -0.49164651477218813     
 H   9.4291854695244197        1.9013492821110944       -2.9545272642215443     
 H   10.291057584180445        1.5369255102925470       -1.4384637878961497     
 H   9.6933606170215647        3.1911722442337247       -1.7316813579664545     
 H   7.8098525941424093       -9.8965268979171586E-002  -2.1733322796388603     
 H   11.853936352888219        6.0067073733478376        5.3532897308978686     
 H   9.7690217491931186        7.2009079245469927        5.5431735670103865     
 H   8.4399946182691732        6.0505784564659759        5.2404139606795486     
 H   8.7383437516962967        7.3768438990146610        4.0969324248244563     
 H   12.961512196015919        4.2273396249753992        3.5028386285754713     
 H   10.096401809284636        2.9794466711262215        1.1473995365774388     
 H   12.101677516713064        2.9504240419111043        1.2428742093930898     
 H   13.227720494435962        4.9045341040112191      -0.44304837152156418     
 H   9.6772922498685308        7.1692425669474646       -2.9860375639143344     
 H   9.4858650228953394        8.1029011995896401       -1.4767061141570024     
 H   8.4038309791078554        6.7194624309844491       -1.7966413148275748     
 H   12.199534747718852        6.8149695770603573       -2.1669095852083973     
 H   4.9751797199431005        7.3027217453233924        5.3787447822751329     
 H   4.8434675576744990        4.8811556621984087        5.4790385088445133     
 H   6.5251230435212904        4.3258157147594662        5.2779028661828669     
 H   5.3034865965663140        3.9015034215363609        4.0597702400644158     
 H   5.9733550185604756        9.1428470674749551        3.5249541873966761     
 H   8.4206604422056923        7.3208621001304985        1.1338487706181291     
 H   7.3940600743256804        9.0475352151231760        1.2380476812681898     
 H   5.1936551033394398        9.0253002457360676      -0.48145903357454872     
 H   5.0059895358555542        4.7957665514064249       -2.9804955664925954     
 H   4.2921630615995401        4.1717873594252364       -1.4711277011757249     
 H   6.0309305841597505        3.9283166982176989       -1.7861516376247848     
 H   4.0599582603582611        7.1682760091003885       -2.1916823769758955     
 C -0.32252398358284257        7.3864125142634212        9.2298286771705182     
 N   9.3643625930756869E-002   6.8115917925543501        10.403042796697838     
 N  -1.5026357952895113        6.7533044500607478        8.9500379740230667     
 Dy  0.16329984850733914        9.2578362359048221        7.5756807408160105     
 C -0.80848306739723197        5.8508570229091408        10.849372086436306     
 C   1.2834697888122308        7.1958870030094806        11.152200760316022     
 C  -1.8149716732123955        5.8194251144716640        9.9217369269266662     
 B  -2.2485191222581644        7.0619763266731059        7.6115542151428235     
 C -0.24070793820048200        7.2318818576583581        6.0874159173888769     
 C   2.0332558036092698        9.7735552622617270        9.2265820791477875     
 C   2.1146802600030816        9.9157574818229772        6.0830128162109904     
 C  -1.2088385495766378        10.613899164628325        9.2185613911296951     
 C  -1.3725732412744096        10.622399399713306        6.1022710708895636     
 H -0.63340247215284673        5.2721478788851686        11.746739162397454     
 H   1.5125384809990401        6.4186842677558449        11.888220379536980     
 H   1.1236576431460543        8.1457745897374245        11.679461223454638     
 H   2.1335064101595549        7.3155225215971331        10.476237853531716     
 H  -2.7092579668046528        5.2131541792035190        9.8778774997900172     
 N  -1.3602754283228087        6.5351037535683014        6.4480265612867687     
 H  -2.3257392316774297        8.2804266108183207        7.5040490584253794     
 H  -3.3442579662539633        6.5505146687611155        7.6006327427654510     
 N  0.35239411496655926        6.4494393653679962        5.1317714631642737     
 N   2.3227256165910291        10.442647239863472        10.387590270478688     
 N   3.1790252814089635        9.0817712888009545        8.9470643652656339     
 N   3.2869573073868468        9.3164629710457607        6.4491597599941661     
 N   2.4843991130876768        10.832706885872451        5.1337664227999351     
 N  -1.9079777670757532        10.538769913268709        10.396196621579387     
 N  -1.1528510586102503        11.954002037235323        8.9504308967522412     
 N  -1.4147999059202683        11.943175277610381        6.4501640758423218     
 N  -2.3315197536856020        10.494048107123886        5.1321108887794891     
 C  -1.4413280939318580        5.3386466597652271        5.7537446371568137     
 C   1.6117421668258591        6.7644531458529862        4.4744194605546923     
 C -0.36901639864857017        5.2820540606246249        4.9112158087812343     
 C   3.6148017134887467        10.168906312147659        10.825008872518490     
 C   1.3931087459648475        11.283565533826394        11.132400781386321     
 C   4.1511039275758632        9.3078725983807065        9.9053986929675855     
 B   3.2765421504826597        8.2805210949300250        7.6104187477214360     
 C   4.3589351107643139        9.8710763471219281        5.7684043551520565     
 C   1.5689517297580249        11.747868296667795        4.4679036976077411     
 C   3.8587217805587528        10.821391138818734        4.9253825385646648     
 C  -2.2682940220701870        11.800686181473703        10.856477736065109     
 C  -2.1931679892916862        9.3144900637102008        11.135185123665845     
 C  -1.7879305927656066        12.690271277624682        9.9332443466019864     
 B -0.51818470805272610        12.457478267024623        7.6137446360572421     
 C  -2.3980978999335316        12.609078672531261        5.7364878480170338     
 C  -2.6783331104775558        9.2429019045252012        4.4729310719036262     
 C  -2.9749229952719194        11.702582807143926        4.8942833175197196     
 H  -2.2259551052426620        4.6127473949661706        5.9191037806531934     
 H   1.5515460685818685        6.5308642563970789        3.4057604537383646     
 H   2.4337049661124635        6.1824210728346953        4.9144364491024808     
 H   1.8160518366951748        7.8302730682688404        4.6197425415800257     
 H  -4.7143015567065294E-002   4.5222229934832852        4.2129837481516521     
 H   4.0270591977643164        10.628263859370763        11.713570601499253     
 H   1.9441265580863680        11.828325309392961        11.905670577548417     
 H  0.61634346850928445        10.674364239797027        11.611880630998250     
 H  0.90619286952828204        11.998980703680457        10.464875951314401     
 H   5.1302526025591506        8.8506115024387899        9.8593951239295894     
 H   2.2539571712528534        7.6127011731605716        7.5050200263714837     
 H   4.2592014227570445        7.5782236943604442        7.5937548363794631     
 H   5.3846250619775553        9.5726117861184026        5.9395657590588682     
 H   1.8405530230955878        11.852755236075300        3.4121663194099510     
 H   1.6003802521878474        12.739007344959733        4.9405752268145822     
 H  0.55435228080903465        11.348172619789654        4.5599652384856189     
 H   4.3472485615594429        11.493581693475985        4.2329677163617676     
 H  -2.8462379425370643        11.936668606328224        11.760672405894487     
 H  -2.9785474820545979        9.5148266285642169        11.872104405996248     
 H  -1.2980251980687387        8.9569678120395988        11.662112850593251     
 H  -2.5280608400478757        8.5295971508161532        10.452326324083028     
 H  -1.8535786613218488        13.768834922111944        9.8974631601715259     
 H  0.58229020246878116        11.931947484265358        7.5034636694630334     
 H -0.43488078846617617        13.663718422048190        7.6075820732900388     
 H  -2.6320441046515297        13.654456805735659        5.8872741407691827     
 H  -2.8448898167187298        9.4117324050985616        3.4034505099389545     
 H  -3.5936215300274652        8.8180093814334359        4.9073475851457422     
 H  -1.8547207383394111        8.5373398960149469        4.6220067045299507     
 H  -3.7829862560425576        11.802097796087534        4.1840025832955714     
 C   1.9128773585606744       0.56644030551007618        15.615092469563900     
 N   2.1957721154654379        1.2341134818843200        16.778511659452960     
 N   3.0599206255478779      -0.12558796301234582        15.341431419742001     
 Dy   5.4056000038393365E-002   5.3244775079863048E-002   13.954772499720798     
 C   3.4850420232622557       0.95904045274228744        17.223144453848594     
 C   1.2628181794264985        2.0752208776433041        17.519056264871917     
 C   4.0262272943073985        9.8485583311410579E-002   16.305916119060527     
 B   3.1652634571441052      -0.92745725965232417        14.005771596285930     
 C   2.0099434810577343       0.70528181061972905        12.470263175924558     
 C  -1.3297860597581024        1.4001263623359064        15.601534951866626     
 C  -1.4878912603008738        1.4129791259128905        12.480674466717524     
 C -0.44564992300276240       -1.8224257678830647        15.601123444880871     
 C -0.35409569750015263       -1.9767082369418265        12.467944742349196     
 H   3.8920430289510781        1.4183409494846653        18.114108172536373     
 H   1.8100303742713701        2.6164731718900494        18.298463639057669     
 H  0.48042195478339011        1.4661714175300444        17.991007672982324     
 H  0.78255846757432090        2.7940455046505579        16.849626570797945     
 H   5.0049170048118663      -0.36024328880431261        16.265175958742184     
 N   3.1805204570220713       0.10641517422914566        12.842395834717692     
 H   2.1440475237470897       -1.5966530930274772        13.895767572283010     
 H   4.1492490679934448       -1.6278984092235360        13.995105122752275     
 N   2.3823810173407103        1.6169743121718567        11.517574886736361     
 N  -2.0350419766391901        1.3218857217131270        16.775528972214293     
 N  -1.2775384443353344        2.7405487303102998        15.334544436767510     
 N  -1.5370274490191702        2.7317791090015944        12.834953678636483     
 N  -2.4540646361677427        1.2819583201957072        11.517951330598143     
 N  -3.4844295651886799E-002  -2.3974480769515241        16.776042963152420     
 N  -1.6276959861322597       -2.4513300560249478        15.319089100852418     
 N  -1.4818967240533563       -2.6657367301542081        12.817988409915369     
 N  0.24032372995987458       -2.7619810659528765        11.515332934086350     
 C   4.2544933952036708       0.65620155650229273        12.161142343148347     
 C   1.4680255368031774        2.5293725285816953        10.846495754012295     
 C   3.7570653915172776        1.6026370575667739        11.312183331405144     
 C  -2.4026300009993418        2.5823404304505955        17.234575625726713     
 C  -2.3210960580543043        9.6143507622767160E-002   17.511684404553559     
 C  -1.9210245662687411        3.4742336119260195        16.314175827318007     
 B -0.63960589813981450        3.2428040118124248        13.999230896402199     
 C  -2.5318179480289653        3.3934276120449383        12.133370293273348     
 C  -2.7950752289306080        3.1924499164851475E-002   10.853454708869085     
 C  -3.1089356155972374        2.4865082569286820        11.291694014439438     
 C -0.94213648700298802       -3.3534288809598807        17.221737504620183     
 C   1.1542841013238372       -2.0168758150186958        17.528248393585393     
 C  -1.9463410943633825       -3.3823399272442045        16.291570739009501     
 B  -2.3720157884787243       -2.1391502805771907        13.980130173814466     
 C  -1.5672628661419636       -3.8597011920304909        12.119737016604264     
 C   1.5079487232073829       -2.4570391267616039        10.869660093185496     
 C -0.48829619029565857       -3.9232159803094078        11.286222649790188     
 H   5.2794409883140574       0.35592660351066496        12.333976529167856     
 H   1.7264572052558638        2.6128978077222165        9.7853991901932655     
 H   1.5164024841556309        3.5289193817021860        11.300034414714451     
 H  0.45083394131232396        2.1410671553962430        10.959743463516896     
 H   4.2484172117646732        2.2701573592275817        10.617855454409767     
 H  -2.9850089785795513        2.7163913894915361        18.136377083127368     
 H  -3.1078616193233959       0.29472954879402968        18.246686985392834     
 H  -1.4273828272102549      -0.26177750213125578        18.039444978703312     
 H  -2.6542287782520848      -0.68768128887971647        16.827259434130589     
 H  -1.9909471356589370        4.5526187837104883        16.278652264123995     
 H  0.45887978039240701        2.7123054850927786        13.889295585883625     
 H -0.54939742597888619        4.4482110955720096        13.993644930401686     
 H  -2.7715793241249309        4.4365689534574031        12.290294531922063     
 H  -2.9864595663448132       0.20946527804275558        9.7894986868655138     
 H  -3.6940018876211647      -0.41223522478589353        11.303000914246786     
 H  -1.9577962378251395      -0.66221637891964191        10.977759518428128     
 H  -3.9236904796903560        2.5831940906209416        10.588312790744105     
 H -0.77246965195754991       -3.9301766380004111        18.121267357797045     
 H   1.3783446368851151       -2.7947678633591040        18.265584611014091     
 H  0.99634801773285264       -1.0659643451989156        18.054955091697440     
 H   2.0066903208301277       -1.9009971016708653        16.854359959372339     
 H  -2.8432649667382668       -3.9847777742281223        16.247025951242367     
 H  -2.4478552682223347      -0.92078337313193714        13.874987764338126     
 H  -3.4681942213970403       -2.6501961735861550        13.966632179750095     
 H  -2.3581830514624107       -4.5803448749083833        12.278121809549772     
 H   1.4525633933590183       -2.6799707044850978        9.7987874709400611     
 H   2.3188637094161080       -3.0534830147433576        11.309696320761256     
 H   1.7251480928060585       -1.3956067182837917        11.025982714730171     
 H -0.16634368892108287       -4.6836202228728823        10.588643153387530     
 C  0.74427054844200291        11.168301678807953        16.296425983881633     
 N  0.33163232499924600        11.743918485752809        15.122929618132895     
 N   1.9203369959077219        11.805293547562153        16.584224154387954     
 Dy  0.25024505009790765        9.2924334192962625        17.944605307985949     
 C   1.2319572487191888        12.709327743155022        14.683436058755735     
 C -0.85291392855266190        11.355062988618629        14.367499228641476     
 C   2.2336831532556376        12.743001034338199        15.616242522801219     
 B   2.6606717672078255        11.495256299594496        17.925973212976260     
 C  0.64024840736116451        11.322691227541810        19.433286220872390     
 C  -1.6127807040229456        8.7753169123188517        16.291886702355139     
 C  -1.7129506758058179        8.6460946567624415        19.431653264798634     
 C   1.6370397149507667        7.9425016385344911        16.312446781369605     
 C   1.7812357848580416        7.9420540806971198        19.436314840764194     
 H   1.0595700231406358        13.288088001622034        13.785730042637365     
 H  -1.0743135792157861        12.126175510990848        13.622237848867037     
 H -0.69017908573369369        10.399769593832302        13.850345969518385     
 H  -1.7089941784244913        11.243155920613649        15.037609078841871     
 H   3.1253171402634274        13.352898841741423        15.665708796363251     
 N   1.7650548896825611        12.017915156666513        19.085740797663924     
 H   2.7398400367956284        10.276859904107551        18.030788803154813     
 H   3.7553177076941959        12.009247718430444        17.943908133823580     
 N   4.0574577744954737E-002   12.104098221291760        20.386126533310101     
 N  -1.8970816841832467        8.1018818854767183        15.132151387035069     
 N  -2.7593827397406812        9.4688045131232741        16.563568333056971     
 N  -2.8812937773374725        9.2512729950961212        19.063047209103782     
 N  -2.0876249461328187        7.7406705597139585        20.390049638888840     
 N   2.3376551021708911        8.0177490335278705        15.135746694855271     
 N   1.5829199209727352        6.6030322614014576        16.582291328251564     
 N   1.8374522867294336        6.6228295554819594        19.083343177848253     
 N   2.7400827911822163        8.0771604763837228        20.405427053166498     
 C   1.8439309897408402        13.211177315056812        19.785914078694482     
 C  -1.2269635148606746        11.793199148763362        21.029490984513728     
 C  0.76355197453738910        13.268487304610625        20.617866143321663     
 C  -3.1870604397519631        8.3742331835281565        14.687824862371004     
 C -0.96336438610300756        7.2591864985449996        14.394836213439577     
 C  -3.7268487638526122        9.2393507854657866        15.601634772620528     
 B  -2.8649542233779739        10.278985199123255        17.894723704190479     
 C  -3.9559379249507782        8.7126389785880178        19.752679720069420     
 C  -1.1775950754623525        6.8246456280504928        21.061790263071938     
 C  -3.4613179530369989        7.7653912087147123        20.602467006587311     
 C   2.7007213710141724        6.7559099509203620        14.677652347063049     
 C   2.6236116404074230        9.2419004650033845        14.396821926286542     
 C   2.2204808218154310        5.8665698288073447        15.601436333310227     
 B  0.94543282468887302        6.1031709486633465        17.919051857110965     
 C   2.8301233498721698        5.9655116251550444        19.791749644305821     
 C   3.0726363552373717        9.3293466743525695        21.070298357062850     
 C   3.3976879361580536        6.8752074195118178        20.636860086925545     
 H   2.6311605623159862        13.936130528360888        19.629126505630261     
 H  -1.1807105731424699        12.036444140901144        22.096435716784896     
 H  -2.0435497535401921        12.369440662817336        20.573028300219480     
 H  -1.4289690036756031        10.726242888287688        20.891442487360322     
 H  0.43639411711976206        14.026860233313720        21.315493393888360     
 H  -3.5955189495546134        7.9115799488328671        13.799197525996057     
 H  -1.5108041670529797        6.7099393017048374        13.621811615410188     
 H -0.18545876381105605        7.8674944542203233        13.915238281886150     
 H -0.47792452681011000        6.5476634360962978        15.067881915773869     
 H  -4.7056815419962250        9.6976457450980131        15.641700012873288     
 H  -1.8438335682815208        10.948677129726859        18.000519677262528     
 H  -3.8492358836814757        10.979022121956051        17.901474281430474     
 H  -4.9795273561029818        9.0194737359968364        19.583376718391289     
 H  -1.4277971316473679        6.7548054567111455        22.126991657132891     
 H  -1.2419982284597841        5.8202081404037971        20.618360646465376     
 H -0.15654839288025663        7.2012277099698290        20.934958360951946     
 H  -3.9537609599423185        7.1033002202810511        21.301706279972628     
 H   3.2799519053583257        6.6199864019113832        13.774207653755589     
 H   3.4159281907678003        9.0438184076983639        13.667467655960021     
 H   1.7318375499121363        9.5943687384337686        13.861744376025493     
 H   2.9489475957450133        10.029390547307655        15.080960444563065     
 H   2.2884717967378503        4.7882538287276111        15.639114708854255     
 H -0.15614513556261206        6.6277249499897977        18.025030467217711     
 H  0.86272491868739420        4.8970878693398951        17.928086590904762     
 H   3.0746311238880710        4.9230726953180541        19.637109654137486     
 H   3.2636485776363826        9.1533059143517939        22.133906783500354     
 H   3.9690234030277729        9.7788656554683211        20.622484405632093     
 H   2.2319034780032441        10.018317419358734        20.945084088505915     
 H   4.2069471964603986        6.7818635548116637        21.346504258255237     
 C   8.5469119865515619        6.5313140526384768        9.9175950884807023     
 N   8.1311325419273501        7.1116218853164970        8.7468238487862049     
 N   9.7345945686116178        7.1525610102841206        10.192454177132506     
 Dy   8.0440967100216874        4.6555655514130487        11.564652241616564     
 C   9.0409970631193364        8.0632813862204955        8.2967897893811937     
 C   6.9328441452783141        6.7420251611654827        8.0041220992508535     
 C   10.051914902550314        8.0839527264216802        9.2198743494562763     
 B   10.481035784434978        6.8395991014459261        11.529728678657834     
 C   8.4644126567687152        6.6891753982679631        13.045820614788594     
 C   6.1841983704582528        4.1424902709338678        9.9074552534047324     
 C   6.1013300305408027        4.0049982578059220        13.061568257091293     
 C   9.4213339905447331        3.3011183157295014        9.9213269450662835     
 C   9.5844476494101389        3.2923183249671819        13.037161708292917     
 H   8.8677648717539466        8.6443745061313582        7.4006012202607856     
 H   6.6984902865266891        7.5309766146474377        7.2822852422446989     
 H   7.0836479705535984        5.7996173659462116        7.4605092286181538     
 H   6.0897915864428489        6.6148211169695408        8.6875486850918140     
 H   10.952530504450968        8.6812095665430178        9.2600958074604467     
 N   9.5943179681561119        7.3723689620737929        12.691716634716618     
 H   10.552675178763488        5.6212834603412913        11.637435186810210     
 H   11.578682193093940        7.3472461341272979        11.540567987880321     
 N   7.8762341013381167        7.4785008863843210        13.999025447498457     
 N   5.8982049152871143        3.4788198022998604        8.7427288735830206     
 N   5.0369769455692648        4.8312722346468755        10.188549624385043     
 N   4.9275711640817121        4.5985407537715801        12.690461751055354     
 N   5.7352853578849103        3.0972431907949987        14.020384035086554     
 N   10.124681646005930        3.3790982778156327        8.7462531402649066     
 N   9.3701044597676226        1.9607369788169544        10.189064767886769     
 N   9.6332347107331255        1.9723721962599738        12.687545561013032     
 N   10.548324027861883        3.4254967865150636        14.002299388214654     
 C   9.6864642739029065        8.5672114559690193        13.387087909138009     
 C   6.6104923071170774        7.1783122924841143        14.650745019809330     
 C   8.6105396289438474        8.6369595743002865        14.224064859704024     
 C   4.6069191502511373        3.7535028026874633        8.3040170446589379     
 C   6.8302451557252883        2.6424544616355208        7.9955542379820983     
 C   4.0677556222647908        4.6095640030138938        9.2265974660779264     
 B   4.9362140168979405        5.6312762027303496        11.525760646563388     
 C   3.8578225370666632        4.0490076073073187        13.378835624111796     
 C   6.6538238908026353        2.1901309360271668        14.693119881641419     
 C   4.3613672679772995        3.1083372403383418        14.230656526845499     
 C   10.492908015178807        2.1188322196573588        8.2878730590703693     
 C   10.409046451050958        4.6043231406497647        8.0084609066583408     
 C   10.012824334833198        1.2271034298599930        9.2091628593654331     
 B   8.7360508297344364        1.4562828846431080        11.525268315794413     
 C   10.625625821548130        1.3118969736940298        13.393915797690461     
 C   10.890186018400943        4.6775467499364192        14.662424070912090     
 C   11.201528530160806        2.2208030179188181        14.234163391890281     
 H   10.480086607687014        9.2838839937243041        13.224703520796590     
 H   6.6768840628977006        7.3839363065229371        15.724637344983297     
 H   5.8030525169496006        7.7911681889427085        14.226863124909272     
 H   6.3807239105300617        6.1217529535889676        14.479921175948785     
 H   8.2937214096336458        9.4006078510547084        14.920489051771575     
 H   4.1972502651306103        3.2978789061781963        7.4124482050009526     
 H   6.2806880917584964        2.0998515101737945        7.2192160716365308     
 H   7.6063231591554548        3.2554145301201958        7.5191829752491124     
 H   7.3177309403217095        1.9250985232154174        8.6610267920294071     
 H   3.0884260300313495        5.0660889340456245        9.2724588053320005     
 H   5.9569235122353641        6.3022011781603009        11.631522228845984     
 H   3.9517979010270676        6.3308217321334705        11.540991952146250     
 H   2.8313747681641210        4.3455525328189912        13.208595333389676     
 H   6.3849692890566061        2.0953028200965593        15.750343130628147     
 H   6.6223075259898385        1.1942031933295254        14.230858091213442     
 H   7.6675872978700266        2.5903255458325654        14.594210598391584     
 H   3.8752841829280111        2.4428133121357738        14.930814001692886     
 H   11.075376487374356        1.9858692264836513        7.3861072370636673     
 H   11.174092362097598        4.3978436541786250        7.2524316993630498     
 H   9.5066953745148179        4.9766246702615105        7.5054782068585251     
 H   10.769943925705050        5.3813330582480328        8.6870389484294002     
 H   10.083059023374487       0.14882913191692645        9.2454967895774764     
 H   7.6351610116362485        1.9811243239787284        11.636614010822512     
 H   8.6534080288697535       0.25014312085046431        11.531963684214210     
 H   10.865554557083501       0.26828922276277389        13.240094559162490     
 H   11.079050929872976        4.5036967140409088        15.728726785248199     
 H   11.791843530655973        5.1186899964165820        14.212334665006797     
 H   10.053292783503261        5.3731368903358145        14.532725553729088     
 H   12.015367531453988        2.1259306400421507        14.938863020284622     
 C   6.3383690346999124        13.381543233256352        3.5182779100245343     
 N   6.0528893332165152        12.712845759861944        2.3561208889014265     
 N   5.1883316835981645        14.065653256021760        3.7995652984100556     
 Dy   8.2043797469438058        13.893304886979767        5.1751281722854685     
 C   4.7586412088398289        12.978791173721484        1.9200623354667374     
 C   6.9880975065579394        11.880206925453994        1.6085690151557777     
 C   4.2170741144005381        13.834899051529860        2.8412056126472951     
 B   5.0856419134183977        14.864765026484084        5.1372197819429113     
 C   6.2529338689422564        13.231282950814949        6.6638662802368795     
 C   9.5843811681925768        12.537340891903257        3.5339789482089827     
 C   9.7355433527354975        12.526131973620549        6.6493629058788919     
 C   8.7009923585374604        15.765374486844415        3.5252910653383771     
 C   8.6091172284552400        15.920574491471255        6.6655563463498462     
 H   4.3490541687073838        12.517628985166093        1.0312382416072141     
 H   6.4427114893017405        11.344388567852171       0.82450292904142841     
 H   7.7686260377145784        12.495376163971203        1.1421958518946700     
 H   7.4699247618645890        11.156567822831269        2.2711916995298060     
 H   3.2352126702182935        14.286486664072200        2.8880121750469891     
 N   5.0791134346900053        13.828140305830345        6.2984420025822319     
 H   6.1047533759704438        15.537671574404799        5.2442971288869300     
 H   4.0988489527015401        15.561169832617287        5.1541568515729868     
 N   5.8867111283958788        12.317336954733239        7.6174479558781458     
 N   10.286411351277197        12.611354914241325        2.3578331220781727     
 N   9.5200781195552207        11.196869055590382        3.7982728965618291     
 N   9.7753205280443556        11.205960716531228        6.2988204848382301     
 N   10.698590060125358        12.651897433469745        7.6158475029958543     
 N   8.2911853409984939        16.338423944972192        2.3490293745592159     
 N   9.8811149087962349        16.397047968427206        3.8088261098984328     
 N   9.7313735786752833        16.615540067049611        6.3100444808791902     
 N   8.0171168247585065        16.700657252618345        7.6240011090432951     
 C   4.0095812036050296        13.275349056539214        6.9844526791937538     
 C   6.8046680621044553        11.404964179901485        8.2839964134402546     
 C   4.5129821679696160        12.328098327494599        7.8291756299587050     
 C   10.640232118888475        11.348559081850174        1.8947723789018380     
 C   10.581491063950121        13.835835218932234        1.6235291965521190     
 C   10.152981234588241        10.459358338709329        2.8148244280870318     
 B   8.8793644739027382        10.695682447197154        5.1331305713457294     
 C   10.761157302222941        10.538031196183782        7.0071655063594314     
 C   11.047825379424545        13.901469734894828        8.2766790463324487     
 C   11.342341519910102        11.442460931517369        7.8485173083083941     
 C   9.1971222997641764        17.296329210723577        1.9044630502655782     
 C   7.1040770370757205        15.954975263934868        1.5951279424565470     
 C   10.199520172789349        17.328064851969728        2.8364242927908760     
 B   10.622512451154877        16.087566673761295        5.1493860836796364     
 C   9.8147546078084904        17.809135492058946        7.0093269990930001     
 C   6.7565855469781377        16.386036131590533        8.2791515306563426     
 C   8.7415245106918160        17.865117943128375        7.8507210249528745     
 H   2.9832411657777791        13.573053152936620        6.8157803641958017     
 H   6.5212990241664617        11.285215043890327        9.3345686960036485     
 H   6.7909056659869442        10.419368086559967        7.7997999029174556     
 H   7.8156271616208945        11.816368994364231        8.2092673116841510     
 H   4.0270926811242518        11.657503652862518        8.5249588445409934     
 H   11.219675221924231        11.211284014184747       0.99159553593898497     
 H   11.384935845853464        13.639586666061914       0.90626120178474590     
 H   9.6976108510880810        14.187549971308727        1.0751353867499658     
 H   10.895554867123845        14.622976462082212        2.3129299697044177     
 H   10.212192529597351        9.3802391629086372        2.8477324540850755     
 H   7.7810785426009375        11.226536387373477        5.2405956928553428     
 H   8.7899088677045967        9.4899523803124488        5.1389655901393612     
 H   10.993429480951450        9.4927537358464367        6.8532668942328669     
 H   11.212186845211409        13.731173332532501        9.3463706476061432     
 H   11.964878766524814        14.324390619210920        7.8437661353706272     
 H   10.225965149909344        14.609036235296832        8.1269521841295624     
 H   12.153346804807885        11.340876888302690        8.5552787223653937     
 H   9.0278550709713699        17.872270116637658        1.0042846814804776     
 H   6.8720758359282703        16.737565743297406       0.86576489480274033     
 H   7.2691605680142448        15.010814365121636        1.0592243363537857     
 H   6.2541240155060418        15.825787310691808        2.2693490281462982     
 H   11.094707689824396        17.932808419121976        2.8829143412832394     
 H   10.697763698603451        14.869111405767827        5.2570359415955306     
 H   11.719060467936863        16.597171569094211        5.1637390131146335     
 H   10.600706415991139        18.534427653647430        6.8472684476209631     
 H   6.8225056850739323        16.597781647182476        9.3528527251078515     
 H   5.9392030543292478        16.986217927989042        7.8533854980743616     
 H   6.5410001896418049        15.324617160099768        8.1132711472532204     
 H   8.4209404723556336        18.622518203153831        8.5521990345057599     
         456

 C   7.5010617819511873        2.7572004986965188        2.8340050337515446     
 N   7.9104592394515958        2.1787608694196523        4.0076383213577875     
 N   6.3203090821077215        2.1281536777385153        2.5474386032478105     
 Dy   8.0081659953249602        4.6376340787587571        1.1987126113488922     
 C   7.0033661911431633        1.2202078941803354        4.4480951788403349     
 C   9.0981970792756002        2.5583000968077667        4.7626789795274513     
 C   6.0008817548268283        1.1932646784468381        3.5159360818036669     
 B   5.5826756809015610        2.4397111328636178        1.2048302672440789     
 C   7.6105174012223413        2.6055232409812961      -0.29532893662216592     
 C   9.8675527313352305        5.1453149902821158        2.8593798095365477     
 C   9.9639287767192020        5.2831938117035504      -0.28772621989221586     
 C   6.6275041980230531        5.9915730376631018        2.8354462983772568     
 C   6.4826416933251076        6.0050574750018217      -0.28124952327086317     
 H   7.1720976264729854       0.64041193637158200        5.3458538035692733     
 H   9.3190237212577074        1.7807928165610862        5.5019396288379694     
 H   8.9401406558427130        3.5106261740933746        5.2873500256038692     
 H   9.9528510667421486        2.6722602040956760        4.0907071358788105     
 H   5.1049574394233330       0.58962852527293974        3.4670548283171323     
 N   6.4817246540167917        1.9150937993108172        4.8797248056542522E-002
 H   5.5044049571866829        3.6578188525689126        1.0995666612029813     
 H   4.4881610474400384        1.9255782326746320        1.1842969432623862     
 N   8.2101095448007761        1.8207129801052815       -1.2453681130230816     
 N   10.153757165342869        5.8147067599033946        4.0208037711947879     
 N   11.014062746660473        4.4540190938203557        2.5821513488155565     
 N   11.132566450988676        4.6782138600754219        8.0831778221741771E-002
 N   10.336757827578387        6.1849158222954896       -1.2501343866689845     
 N   5.9248127826054242        5.9119031735664516        4.0107416742704238     
 N   6.6832593834309222        7.3326154026159758        2.5720068454814871     
 N   6.4280779705044768        7.3239616073931062        7.1763823763096313E-002
 N   5.5235999066900057        5.8709178072326864       -1.2508480481722437     
 C   6.4012748310261705       0.72091548834835861      -0.64929365567205000     
 C   9.4794586186581054        2.1270354562570275       -1.8871237578635731     
 C   7.4838553629190807       0.65865886282520059       -1.4778842211705137     
 C   11.444596118644283        5.5415098943895398        4.4613372935955358     
 C   9.2225103239311430        6.6565987848193666        4.7624075654862130     
 C   11.983100003927696        4.6802820777091476        3.5431046218086992     
 B   11.118700630939902        3.6485145046089151        1.2481294634670512     
 C   12.205773238293341        5.2137560719968912      -0.61317504697562786     
 C   9.4259324754585769        7.0997416205900326       -1.9228869909416741     
 C   11.709878252339202        6.1585178949398713       -1.4650895021140784     
 C   5.5620276057465450        7.1718708361291759        4.4740781373449510     
 C   5.6352211218896180        4.6851327658427024        4.7435997919660711     
 C   6.0446811262157452        8.0649203570007746        3.5553876550295911     
 B   7.3193290690036887        7.8414390054802450        1.2380103469510013     
 C   5.4366121057728352        7.9827180566593645      -0.63723957012802934     
 C   5.1899644835225871        4.6194329681459685       -1.9165502433386905     
 C   4.8675186725910899        7.0738476673364588       -1.4822544316025847     
 H   5.6117577084256629       -1.5299542963539865E-003 -0.49257084242417470     
 H   9.4290373245798182        1.8977570687531591       -2.9567769314914338     
 H   10.290918942396127        1.5368678204930795       -1.4399777035107104     
 H   9.6919592768628817        3.1899695136956017       -1.7363343789545649     
 H   7.8101092649108086      -0.10142397769494504       -2.1739275010146559     
 H   11.854451973196204        6.0011192581301351        5.3508449532408777     
 H   9.7718016432507540        7.1996861047793503        5.5382567114810737     
 H   8.4429835225428036        6.0483571860469780        5.2389843749810092     
 H   8.7390601906822756        7.3731623971421856        4.0933289378012807     
 H   12.961900757250497        4.2225947314557279        3.4995099343629374     
 H   10.098182558357163        2.9779636408814913        1.1416568219504788     
 H   12.103521981933559        2.9494462019960253        1.2375755526721548     
 H   13.229457270261964        4.9065634230461317      -0.44519753698430958     
 H   9.6811080728064915        7.1745985889226453       -2.9866374008490246     
 H   9.4838546140456721        8.1027719815832366       -1.4751973779100735     
 H   8.4057164054144380        6.7187775673784174       -1.8024143208541765     
 H   12.201141442931791        6.8185565732131890       -2.1670325021863688     
 H   4.9801594837257364        7.3036958635360065        5.3763926577054804     
 H   4.8442328761406062        4.8822351082056654        5.4744411520627629     
 H   6.5261098570197698        4.3267635713052188        5.2759321065340909     
 H   5.3062674248044344        3.9022273978694781        4.0561407279169579     
 H   5.9783287659561557        9.1435520294981725        3.5223712747683420     
 H   8.4225318819124286        7.3210802506783201        1.1289985578239770     
 H   7.3962208475667035        9.0479246186072348        1.2339870372561763     
 H   5.1933570592651943        9.0254510148692066      -0.48263658061922382     
 H   5.0013036293301569        4.7960997440416806       -2.9809471442431241     
 H   4.2917746891638586        4.1712661935448629       -1.4700498809274587     
 H   6.0296654008983399        3.9289447109664346       -1.7895551608515858     
 H   4.0571761089255292        7.1682419738432177       -2.1907433177419029     
 C -0.32380033521263968        7.3866198660588909        9.2255848064511952     
 N   9.1363774328559980E-002   6.8127772120504675        10.399641769412279     
 N  -1.5043692185902606        6.7541699931278369        8.9460491594071332     
 Dy  0.16383768448538646        9.2575209008544768        7.5709969183362960     
 C -0.81182171810457249        5.8534975817942021        10.846755962576569     
 C   1.2813154913113571        7.1963716044088040        11.148956174157735     
 C  -1.8179455959829387        5.8218165166165452        9.9187605974319037     
 B  -2.2498155838968668        7.0617548083178843        7.6070271883183365     
 C -0.24128282535759049        7.2310689258684748        6.0836834603182428     
 C   2.0338842752443220        9.7718582333501747        9.2225259268515174     
 C   2.1160660704600045        9.9149080651713355        6.0793887237459199     
 C  -1.2072606822640213        10.614366690597731        9.2147244648204314     
 C  -1.3717629791262376        10.623381695826641        6.0988338336331660     
 H -0.63750985674907201        5.2757552564505135        11.744859883383349     
 H   1.5106648521991084        6.4183508032947127        11.884005090312909     
 H   1.1215818571999074        8.1456201063347518        11.677364722522164     
 H   2.1311476068553010        7.3168230824187663        10.472915793079450     
 H  -2.7127369950614635        5.2162769847318398        9.8752663392121605     
 N  -1.3608627289068937        6.5343077379777084        6.4443294435020002     
 H  -2.3274091993576134        8.2800575919312980        7.4986608364664233     
 H  -3.3453622373072518        6.5497483424710357        7.5961389031536326     
 N  0.35281286449037641        6.4477065786845680        5.1294694940025405     
 N   2.3232226945559553        10.440057839858939        10.384105125365924     
 N   3.1791893685654657        9.0790742204366008        8.9434522073752305     
 N   3.2881146624806434        9.3152695189210633        6.4457517301374398     
 N   2.4864245141528429        10.833095733045846        5.1316663343427971     
 N  -1.9057312794560566        10.539506709313800        10.392816674295144     
 N  -1.1502592099595184        11.954546986032799        8.9470368236056519     
 N  -1.4137188912759633        11.944091427016783        6.4470406448607269     
 N  -2.3321125138580592        10.494979053607894        5.1301462506595250     
 C  -1.4408871314367253        5.3369506151891395        5.7515295142241838     
 C   1.6124982585097263        6.7624097658492017        4.4726328794436432     
 C -0.36794903716652949        5.2797916207442945        4.9098743212182896     
 C   3.6145943152824072        10.164643052651396        10.822354318417169     
 C   1.3944518858887871        11.282143125803081        11.128645204587299     
 C   4.1507170128918727        9.3035908888892269        9.9026822816484721     
 B   3.2770750273624696        8.2785728194778798        7.6063186430556193     
 C   4.3605648583597203        9.8709195278203623        5.7666323756126232     
 C   1.5713770478324518        11.748877341262951        4.4661273101929027     
 C   3.8608874136474132        10.822255318367397        4.9244779767457603     
 C  -2.2644818071508879        11.801564909232724        10.853806726496172     
 C  -2.1924431608422803        9.3154097719094722        11.131491409925429     
 C  -1.7839456051180633        12.691023477558632        9.9305667579589887     
 B -0.51626442888467428        12.458180476858578        7.6100467437031529     
 C  -2.3982855592525651        12.609864927836171        5.7350635744801028     
 C  -2.6794211335505875        9.2439166254948297        4.4710737310247959     
 C  -2.9761800708167825        11.703358566833646        4.8936215584254539     
 H  -2.2252140565396146        4.6108184323114436        5.9172912469493939     
 H   1.5536506770545921        6.5259851559544311        3.4046644244141957     
 H   2.4345932885687160        6.1825699055036454        4.9149897420523034     
 H   1.8155960459312337        7.8287099273853515        4.6153168403600233     
 H  -4.5364795412274880E-002   4.5193206951987648        4.2127432239979621     
 H   4.0265959682311507        10.623209738751422        11.711414369520735     
 H   1.9462556459659131        11.827639253550608        11.900809110830673     
 H  0.61781250820147848        10.673889448704381        11.609477215998375     
 H  0.90729982677626186        11.996908510831853        10.460631475134800     
 H   5.1294209888977829        8.8453604958717325        9.8572403043774770     
 H   2.2544290582776494        7.6110108741133873        7.5001389379735208     
 H   4.2596842076886841        7.5761425751418408        7.5896610250595016     
 H   5.3861889294648728        9.5724570457170870        5.9382059313046636     
 H   1.8442870820959030        11.855571211448494        3.4109870244306690     
 H   1.6016801904315727        12.739206752476894        4.9404345486563983     
 H  0.55688551740124648        11.348606698204678        4.5562290753080745     
 H   4.3499116244123401        11.495303445013414        4.2333324514073549     
 H  -2.8417672810344170        11.937672338233352        11.758395418130595     
 H  -2.9798356992078410        9.5157099079382004        11.866114631660801     
 H  -1.2987468975781147        8.9583445711224847        11.660974984058019     
 H  -2.5252437809730277        8.5302393989007133        10.448049052205668     
 H  -1.8486504486917170        13.769652978118234        9.8952345484664157     
 H  0.58407302941386818        11.932586388460690        7.4990264711585315     
 H -0.43291827604716365        13.664469707051891        7.6041064887050362     
 H  -2.6322925385978495        13.655153610975969        5.8863804098785266     
 H  -2.8486119684888207        9.4132530363343783        3.4021956415361720     
 H  -3.5932293004826463        8.8179853507953325        4.9073704413281893     
 H  -1.8549814895580246        8.5389441347638790        4.6177614189778113     
 H  -3.7852666089109461        11.802856833845567        4.1845703629673165     
 C   1.9132743716349121       0.56533298425221357        15.611339864445050     
 N   2.1961675929107640        1.2319491167068686        16.775393808113463     
 N   3.0597818649944579      -0.12775854154003541        15.337977561403285     
 Dy   5.3942832228508125E-002   5.3592460231301396E-002   13.950719518876454     
 C   3.4847200072292370       0.95502412538212411        17.220763941959408     
 C   1.2641571669746059        2.0741571017330682        17.515852555909639     
 C   4.0255922158354416        9.4530238417738388E-002   16.303323219541916     
 B   3.1653980605123833      -0.92900414426287248        14.001891796658363     
 C   2.0104522889178962       0.70450495061831986        12.466806636287089     
 C  -1.3284267141896664        1.4019256207047701        15.597840031161867     
 C  -1.4879569979865257        1.4141979784905412        12.477440948994845     
 C -0.44703802060970799       -1.8213681038985599        15.597981008582236     
 C -0.35559716069299885       -1.9769231074388389        12.465144771074254     
 H   3.8915576815045725        1.4133159238571891        18.112295395948060     
 H   1.8124905948091294        2.6173460557764745        18.292956546024978     
 H  0.48297923116314795        1.4659253961993270        17.990622519590726     
 H  0.78238253799044077        2.7912481994040896        16.845793087048090     
 H   5.0037945343395895      -0.36523503241114741        16.262999630010597     
 N   3.1809191451490664       0.10549183603420668        12.839095421330715     
 H   2.1442477432722979       -1.5981590224755144        13.891339773277080     
 H   4.1495020752010561       -1.6293554004432835        13.991179030798540     
 N   2.3832701096020883        1.6171678812810097        11.515248508305193     
 N  -2.0325843773078192        1.3242715427693323        16.772543669098987     
 N  -1.2753322490613819        2.7423473267809926        15.330839927484115     
 N  -1.5368323079535153        2.7330623608729092        12.831567913083877     
 N  -2.4555216885271900        1.2828083032174422        11.516226694498275     
 N  -3.6851193976751996E-002  -2.3957163361407008        16.773479390341532     
 N  -1.6297036086585268       -2.4494198383303085        15.316505813248673     
 N  -1.4834054664066880       -2.6657044696574790        12.815652796171413     
 N  0.23937426279845503       -2.7633083844062423        11.513844214065896     
 C   4.2551884164248372       0.65620304270212892        12.159081263430608     
 C   1.4691097288100932        2.5298367938615738        10.844281195382846     
 C   3.7580544446803290        1.6033669922834328        11.310776883561919     
 C  -2.3985514164779600        2.5849880602898385        17.232006181231949     
 C  -2.3195093563647111        9.8908941713998083E-002   17.508997750335446     
 C  -1.9171514827995453        3.4765130931313037        16.311165214438148     
 B -0.63844128643697073        3.2444170495115370        13.994920779916328     
 C  -2.5328507706268963        3.3943484741274426        12.131440045268109     
 C  -2.7971340701641361        3.2619208317362078E-002   10.852342326199865     
 C  -3.1110048021831487        2.4871429378623477        11.290826017479478     
 C -0.94513851537420313       -3.3502479842413178        17.220081322483029     
 C   1.1528091212078488       -2.0163006950673603        17.525409446522151     
 C  -1.9493166444945695       -3.3790914268267613        16.289911865687394     
 B  -2.3737877630373867       -2.1381980578716768        13.977150371349147     
 C  -1.5681782257961092       -3.8606256749783130        12.119020489011101     
 C   1.5071274108068555       -2.4588809496786319        10.868180636979391     
 C -0.48886786000311155       -3.9249844665873068        11.286047877612317     
 H   5.2801236570201961       0.35608354233133177        12.332271188484437     
 H   1.7291975462661593        2.6153839201206295        9.7838587885008899     
 H   1.5157319579873716        3.5285766732091726        11.299576623377705     
 H  0.45215407238287225        2.1404693609893686        10.955161613351402     
 H   4.2496940613243392        2.2715751583756116        10.617371314373356     
 H  -2.9800008148238688        2.7193691453921405        18.134333933175412     
 H  -3.1072705500431534       0.29781585075159900        18.242820218714776     
 H  -1.4265249960238080      -0.25870339095045181        18.038157370424507     
 H  -2.6517016403912215      -0.68525527107402240        16.824544834099832     
 H  -1.9862252491832986        4.5549530225454529        16.275769794736568     
 H  0.45998179936437789        2.7140304197790086        13.884208823527651     
 H -0.54846273325182293        4.4499033156240086        13.989146576572995     
 H  -2.7727700683231502        4.4374133276747321        12.288644720091916     
 H  -2.9914520826273265       0.21026287510398733        9.7890594629251204     
 H  -3.6943426148553673      -0.41248684436547256        11.304118823807730     
 H  -1.9590342303233439      -0.66082624942538171        10.974224399247548     
 H  -3.9267531315124735        2.5835667522480170        10.588635581969527     
 H -0.77596282235343916       -3.9262819982360959        18.120142560718687     
 H   1.3777218140004639       -2.7955583215977393        18.260951668605941     
 H  0.99519359888764891       -1.0665287637704215        18.054149602547625     
 H   2.0045529372279760       -1.8989217205515176        16.851025251317171     
 H  -2.8468271631069619       -3.9806750532332562        16.245934258932195     
 H  -2.4496138378064534      -0.91993984710822729        13.871085068428259     
 H  -3.4699469620043946       -2.6493850069585725        13.963889685903659     
 H  -2.3589074546150957       -4.5813243048077839        12.278068344410501     
 H   1.4524087958333742       -2.6841151982933051        9.7978413805514855     
 H   2.3182031678221002       -3.0537542789616889        11.309892694728310     
 H   1.7235718419984829       -1.3970451214849495        11.022324788563731     
 H -0.16657130970529119       -4.6861911745105331        10.589572340245564     
 C  0.74556426110328833        11.168819130928814        16.299752792554372     
 N  0.33353893821358549        11.743718550299038        15.125654920451973     
 N   1.9222415026428845        11.805008604850570        16.586961914524530     
 Dy  0.25053205154805713        9.2934882514822448        17.948655814865525     
 C   1.2348456622249608        12.707693754715377        14.685212829573182     
 C -0.85150043067032888        11.355932272938727        14.370466292067084     
 C   2.2365407591730926        12.741354785778327        15.618025227543988     
 B   2.6624974706358380        11.495882091852032        17.929004276049383     
 C  0.64203815504965278        11.323983376788822        19.436428291438645     
 C  -1.6131686242284495        8.7778894981960764        16.295740904279771     
 C  -1.7130872541625453        8.6477901452294095        19.435189076984447     
 C   1.6355389980471406        7.9422692821320275        16.315772152100347     
 C   1.7815277559896101        7.9417676249473255        19.439078942366748     
 H   1.0629366663805904        13.285688141313317        13.786941662984695     
 H  -1.0738049511432299        12.128418574255788        13.626991946226534     
 H -0.68898716686700123        10.401794787908566        13.851234559145642     
 H  -1.7069178619370275        11.242448451848388        15.041068125767451     
 H   3.1287497473588965        13.350430851017036        15.666914685915875     
 N   1.7666735178909496        12.019199533776048        19.088290105209360     
 H   2.7418415207530837        10.277589872714156        18.034614785522329     
 H   3.7570487896017535        12.010172927878269        17.946630118064753     
 N   4.1843408013172156E-002   12.106278975085207        20.388165602616521     
 N  -1.8975262266630151        8.1056157696783817        15.135316232925422     
 N  -2.7592568366020611        9.4723478554144673        16.567278092602901     
 N  -2.8814834024990814        9.2528496976463988        19.066508305239228     
 N  -2.0879559743519032        7.7408944867272469        20.392046503696779     
 N   2.3352381801443989        8.0170711144330227        15.138482333329893     
 N   1.5805282774246827        6.6027702381584961        16.585470895562164     
 N   1.8369128237916170        6.6224654722332472        19.086267786030518     
 N   2.7416634624049152        8.0767752065420275        20.406882078690320     
 C   1.8448609044664948        13.213358357945610        19.786965179594876     
 C  -1.2256421000491977        11.795568059701694        21.031723142969888     
 C  0.76426960602757532        13.271211561695580        20.618588079020117     
 C  -3.1868437369268228        8.3797969443332878        14.690378529101645     
 C -0.96479147107422136        7.2618894661060711        14.397944225165322     
 C  -3.7263031297917113        9.2447252590468025        15.604529680311918     
 B  -2.8651222361366901        10.281540729293022        17.899068537269727     
 C  -3.9563267536185798        8.7126241217460176        19.754506165850177     
 C  -1.1779018392221845        6.8245776982397430        21.063362430752512     
 C  -3.4617852169272134        7.7645268520708042        20.603357565531073     
 C   2.6967452996845886        6.7550227091831934        14.679872211887117     
 C   2.6221139176497497        9.2409449969531412        14.399457260130360     
 C   2.2165746955286143        5.8659496336496773        15.603925097438067     
 B  0.94388545523966771        6.1029472862731078        17.922705786381609     
 C   2.8303261005313005        5.9650065405796839        19.793482424948262     
 C   3.0752590329204166        9.3289305887559575        21.071255095701215     
 C   3.3992578334253354        6.8747161153966880        20.637616686923721     
 H   2.6317735043719872        13.938501924206539        19.629482368006670     
 H  -1.1800054523537220        12.041160704565350        22.098064271128834     
 H  -2.0425879062873213        12.369955458223240        20.573734454482373     
 H  -1.4266194637202030        10.728203605517139        20.895939196634583     
 H  0.43676749800406478        14.030229034634170        21.315282212824908     
 H  -3.5951915111078554        7.9181736326162335        13.801190666174909     
 H  -1.5132996504420526        6.7112394107473490        13.626772329423746     
 H -0.18775071513883790        7.8693970551117287        13.916082051801425     
 H -0.47823885904510216        6.5516083381108476        15.071417565725735     
 H  -4.7046770859250664        9.7040015736481546        15.644309890218054     
 H  -1.8441693329042692        10.951320618624939        18.005551302908064     
 H  -3.8496440888042276        10.981325079037763        17.906102329756870     
 H  -4.9799910603599118        9.0189546138184919        19.584763841791911     
 H  -1.4305596059225560        6.7512609563674921        22.127492291044828     
 H  -1.2392587287126566        5.8215277820535256        20.616967781839278     
 H -0.15736486585309542        7.2031200085648406        20.940262740948235     
 H  -3.9543784040464387        7.1013206168038332        21.301352398903155     
 H   3.2751240162898738        6.6188207305105697        13.775943808265904     
 H   3.4156922630343862        9.0427467231556236        13.671560219677161     
 H   1.7312214403898407        9.5929856693670708        13.862705066137957     
 H   2.9461396776846551        10.028765061307107        15.083778251694275     
 H   2.2836985421922895        4.7875750007042104        15.641327924793236     
 H -0.15751335478671127        6.6276422648762399        18.029460104923587     
 H  0.86109452959543742        4.8968127629584739        17.931718397240136     
 H   3.0744918237674947        4.9225161213524791        19.638653767956239     
 H   3.2676877389766412        9.1528590316052370        22.134569499078900     
 H   3.9710581585186460        9.7783378339705838        20.622211355401230     
 H   2.2344729009315838        10.018021545411681        20.947172080319781     
 H   4.2093745567346561        6.7812392429465449        21.346212747487005     
 C   8.5468349645264503        6.5309835880714431        9.9215461714106521     
 N   8.1320239262325398        7.1104210559796037        8.7499798236586184     
 N   9.7349035065393590        7.1516405218995409        10.196251056101612     
 Dy   8.0424470420987095        4.6557954643264026        11.569167703151095     
 C   9.0428663003179555        8.0607541187618885        8.2992857497468240     
 C   6.9337140565441491        6.7414516441893770        8.0070074854543627     
 C   10.053387268525292        8.0816418177487019        9.2227698513593985     
 B   10.481044015411051        6.8396138932355024        11.533969782367988     
 C   8.4637852928209512        6.6898097182916807        13.049378352782266     
 C   6.1826690089112342        4.1438282659671630        9.9112174478329660     
 C   6.0987225630164597        4.0057388918554997        13.064841858977628     
 C   9.4189730573129662        3.3005519909416803        9.9253490841186913     
 C   9.5829786340879863        3.2919740161409550        13.040838631329137     
 H   8.8704116319572357        8.6409615948219756        7.4024028238850157     
 H   6.6987804893819254        7.5314323721369067        7.2865331164415057     
 H   7.0847292664354846        5.8000272319429103        7.4618134592168577     
 H   6.0909494983969310        6.6128235011360017        8.6904573242423986     
 H   10.954442444868755        8.6782389918542293        9.2627173464847008     
 N   9.5938153530521042        7.3728403499828081        12.695323055679717     
 H   10.553064304094669        5.6214222795311990        11.642347175830910     
 H   11.578512377422944        7.3477809528896332        11.544720394410298     
 N   7.8748894680782513        7.4799435275711552        14.001423529591424     
 N   5.8969950263808917        3.4810152915141561        8.7458980457485183     
 N   5.0358347424143171        4.8335462507220992        10.191703784936111     
 N   4.9251611860758748        4.5994507550450381        12.693358280029971     
 N   5.7320711868359879        3.0967753873167845        14.022206083887514     
 N   10.121568849955507        3.3782701836288016        8.7497718728388421     
 N   9.3671409131770798        1.9601165643371719        10.192883105823428     
 N   9.6319721871236172        1.9720506933128328        12.691083748447815     
 N   10.548399736386035        3.4257359696282736        14.004268502470751     
 C   9.6853111579312703        8.5683724065069455        13.389585687549578     
 C   6.6088069989444289        7.1801731692709634        14.652639051380094     
 C   8.6088305242764296        8.6387266250716941        14.225766241825164     
 C   4.6064493306903422        3.7572734547455018        8.3061973827475857     
 C   6.8283441543020533        2.6435716289401263        7.9990830193190918     
 C   4.0672957843458768        4.6133287571486159        9.2287685824080743     
 B   4.9344615564623737        5.6328883143210389        11.529318248930288     
 C   3.8549431794261872        4.0487941261925107        13.380044898453809     
 C   6.6503045338310187        2.1892395177109405        14.694778746202747     
 C   4.3579933282289209        3.1072543150784599        14.231175581656533     
 C   10.488562669308893        2.1178703914889758        8.2908698536796290     
 C   10.406880696583032        4.6032853898176382        8.0119920243470304     
 C   10.008622149709398        1.2262754826057076        9.2123366363536174     
 B   8.7340494344034045        1.4555826440686002        11.529564596201956     
 C   10.626010106530407        1.3122257184873134        13.395647462062572     
 C   10.890512928543734        4.6779234663766749        14.664014786332656     
 C   11.202759154970748        2.2214994536746171        14.234875811348118     
 H   10.478792872395085        9.2851421976439958        13.226935166453977     
 H   6.6741194596835793        7.3881891307498702        15.726031866727347     
 H   5.8012902596817719        7.7913782752039440        14.226732031137180     
 H   6.3799173652493435        6.1231466082540411        14.483962928423871     
 H   8.2915384996955268        9.4029090976436578        14.921332335230748     
 H   4.1971890754784233        3.3023991785226108        7.4140824641151699     
 H   6.2779854609686039        2.0993846325470948        7.2245182193124933     
 H   7.6036580267729228        3.2557150210116101        7.5205498268813189     
 H   7.3168117355773017        1.9276270596428875        8.6652593382415919     
 H   3.0883595909148247        5.0707271820852231        9.2740072183368572     
 H   5.9551455133471238        6.3036719451988512        11.635961277835555     
 H   3.9500213502679911        6.3324609002025083        11.544349026035803     
 H   2.8285428776738266        4.3452080507176349        13.209271892161842     
 H   6.3802314821811343        2.0927952055110906        15.751479038918994     
 H   6.6199296081191354        1.1939865241345593        14.231097457069625     
 H   7.6639401198935957        2.5900806388516679        14.597663792092185     
 H   3.8714110235188679        2.4408689808760755        14.930079793793393     
 H   11.070375921504759        1.9847763279562476        7.3887116525662631     
 H   11.173671840597770        4.3968808606730088        7.2578120662514038     
 H   9.5055450255994742        4.9749267996999738        7.5068474155686307     
 H   10.765924254833262        5.3807267675374586        8.6909619449487288     
 H   10.078254553162024       0.14795190478714598        9.2483821246076570     
 H   7.6331085228265172        1.9800888612159619        11.641620881113761     
 H   8.6518506617862005       0.24935559388971684        11.536276642627481     
 H   10.866420113963251       0.26880194672257574        13.241365658479456     
 H   11.083925423989191        4.5035825865451296        15.729126039480471     
 H   11.789225889766261        5.1211487321439684        14.210773603063453     
 H   10.052113690424457        5.3720340023046846        14.538379531241295     
 H   12.017727889135847        2.1270707987819972        14.938247319007148     
 C   6.3377557770927764        13.382037892966611        3.5227722386727818     
 N   6.0522453611867641        12.714446638700377        2.3599664885584675     
 N   5.1884691037411530        14.067649567034490        3.8035257127236233     
 Dy   8.2040851485978195        13.892114934174069        5.1799608697079353     
 C   4.7589107021798407        12.982712749341378        1.9229164978191133     
 C   6.9863269279823719        11.880319362128708        1.6127191157446505     
 C   4.2178051817862139        13.839006440227726        2.8441331130224885     
 B   5.0856363690813691        14.866103212749508        5.1416342176112746     
 C   6.2516338949606665        13.231197149071024        6.6677181548271021     
 C   9.5827529851145368        12.535481051338738        3.5378118739511986     
 C   9.7352282606401062        12.523721427197652        6.6529040145161131     
 C   8.7022213233990708        15.763729231026957        3.5294373053999215     
 C   8.6101082041584363        15.919784789473308        6.6693544565320000     
 H   4.3494932991497137        12.522649156161373        1.0334790393566988     
 H   6.4398045585659016        11.343094694677017       0.83051447850989779     
 H   7.7662914913206800        12.494332169658975        1.1440450846950505     
 H   7.4689379503528333        11.157943244229035        2.2760664251848199     
 H   3.2365916177027012        14.291987386095615        2.8903147283079185     
 N   5.0782038592621479        13.828746900599606        6.3021579707692155     
 H   6.1049903802939829        15.538464100247314        5.2494531981092916     
 H   4.0990976843371447        15.562937167158909        5.1585233207534875     
 N   5.8845401384318876        12.316074075359436        7.6197516231939924     
 N   10.283988946593112        12.609357206374087        2.3611534668940175     
 N   9.5178358512655610        11.194931148383926        3.8017644084359841     
 N   9.7749116807697582        11.203626276186140        6.3020301559283567     
 N   10.699677192252119        12.649665127964763        7.6178905081818646     
 N   8.2931588632557443        16.336041293345605        2.3525246682264145     
 N   9.8828817068893606        16.394651078710979        3.8125573345771162     
 N   9.7322668321270491        16.614756590974636        6.3134910282663910     
 N   8.0170695952971851        16.701032231131322        7.6261314644330591     
 C   4.0080549878546705        13.275180066636413        6.9865397081941998     
 C   6.8019050966898513        11.402872018015666        8.2859404874730931     
 C   4.5106733191646438        12.326741852980698        7.8303534364330831     
 C   10.636588998589298        11.346497306360876        1.8974617946731351     
 C   10.580137011496541        13.833673328079930        1.6269914745698248     
 C   10.149492474003367        10.457333178865806        2.8176024305593868     
 B   8.8780489776382563        10.693471816833071        5.1370042180638915     
 C   10.762102419121302        10.535953294677798        7.0086573575194722     
 C   11.049326904694221        13.899209243430912        8.2785524177229881     
 C   11.344229263809380        11.440465315601843        7.8492525066292238     
 C   9.2000971131381633        17.292540143314749        1.9071371303680369     
 C   7.1056893599774549        15.953540767025235        1.5987140004453650     
 C   10.202338922247252        17.324312010229033        2.8392404620058134     
 B   10.623969676336671        16.086163667978344        5.1535692439739487     
 C   9.8145041327864551        17.809482074219019        7.0108817518863571     
 C   6.7562872557225564        16.386788118626921        8.2809685318237456     
 C   8.7406871101852577        17.866185032104916        7.8514364302133837     
 H   2.9818522373079377        13.573128949741147        6.8174527956389586     
 H   6.5181760580617141        11.282518547848161        9.3363307939605296     
 H   6.7878665606021622        10.417625929627111        7.8010608993090660     
 H   7.8130511213265450        11.813910260631072        8.2117698723781398     
 H   4.0241079800653772        11.655391993386624        8.5248493864809216     
 H   11.215349635308215        11.209245904721550       0.99386234309334320     
 H   11.384453697063931        13.637172937478919       0.91078667330726404     
 H   9.6970488202960752        14.185465889350960        1.0774166293106826     
 H   10.893502680314999        14.620844594062055        2.3166444618683877     
 H   10.208055176047541        9.3781684057365915        2.8501068636789988     
 H   7.7798373410008708        11.224234950918229        5.2453784135585320     
 H   8.7887203955399826        9.4876869945901312        5.1426030064651211     
 H   10.994562123533489        9.4907877135788343        6.8542660409590912     
 H   11.216556930874880        13.728443706165892        9.3475998454271334     
 H   11.964741351080184        14.323313645524426        7.8435924207084398     
 H   10.226511935280106        14.606053334182773        8.1313608275417373     
 H   12.156261444064466        11.338986419323927        8.5547742196035799     
 H   9.0314217457591290        17.867731099992110        1.0063862077390149     
 H   6.8735019438119647        16.736924369761876       0.87027858867397312     
 H   7.2703228301346563        15.009909439212947        1.0617637967713724     
 H   6.2560073038484676        15.823848990835250        2.2731553377358487     
 H   11.098074769979796        17.928266912606119        2.8852591493701509     
 H   10.699527281638918        14.867845433012981        5.2620581135244215     
 H   11.720359598784230        16.596260410937482        5.1677904643350168     
 H   10.600085147563201        18.535014202301184        6.8481502679266084     
 H   6.8206794074400801        16.602501254698012        9.3537195971144342     
 H   5.9385347279985874        16.983898993175540        7.8521820524047641     
 H   6.5424261499388194        15.324667594028355        8.1188100553208482     
 H   8.4193442846373738        18.624431018814271        8.5515639670410621     
         456

 C   7.5010626870703261        2.7573601824121714        2.8303951282398874     
 N   7.9099434060322427        2.1797158512873711        4.0046459842918036     
 N   6.3197367200225125        2.1290142632047830        2.5445060316672095     
 Dy   8.0091177811922716        4.6372510542234684        1.1941552959297466     
 C   7.0019525560936895        1.2225739956356940        4.4461633553295394     
 C   9.0981845172851692        2.5582884602148614        4.7593531361099553     
 C   5.9994623705709182        1.1955454955432352        3.5140434810187693     
 B   5.5819251549860569        2.4395029202510319        1.2016943813406882     
 C   7.6097430461360078        2.6047703923135042      -0.29865659101276854     
 C   9.8690579568863672        5.1436095490373379        2.8549464622106591     
 C   9.9652801230100323        5.2826758016725082      -0.29178945759281461     
 C   6.6295898885828182        5.9919207348582475        2.8315973098405451     
 C   6.4832817125770221        6.0054617007478353      -0.28463209848079679     
 H   7.1702366684827554       0.64359288714299878        5.3445184389485600     
 H   9.3205278347301928        1.7790774108640797        5.4961830276504333     
 H   8.9400553933086577        3.5089660063323458        5.2867751830189560     
 H   9.9518930541004451        2.6746894401037009        4.0867602082265941     
 H   5.1030120121599998       0.59266327049040590        3.4657984715465839     
 N   6.4810992662616540        1.9143629657946006        4.6021909906039250E-002
 H   5.5031775652646306        3.6574738518559191        1.0956460604950597     
 H   4.4876240961754199        1.9247804720842756        1.1816873411729720     
 N   8.2096945473468708        1.8192301797356445       -1.2478238169059215     
 N   10.155127343108802        5.8117297067339022        4.0171489850182658     
 N   11.015237182763514        4.4516727193034047        2.5777648499374370     
 N   11.134055599120316        4.6779008596926968        7.6716470912377016E-002
 N   10.338182473056973        6.1860348650189136       -1.2525552746329087     
 N   5.9276915131357768        5.9125569054305700        4.0074179182650065     
 N   6.6861336097823898        7.3330110597609002        2.5683999591598341     
 N   6.4291344339579783        7.3243804625705593        6.8436733396704294E-002
 N   5.5225794170292355        5.8711275125224800       -1.2524816417359173     
 C   6.4011647514933880       0.71944296605233105      -0.65084346218189226     
 C   9.4789276464305576        2.1254353247141791       -1.8898537669125290     
 C   7.4838813523868444       0.65672545131556970       -1.4792140327343202     
 C   11.445385654448568        5.5369836569134216        4.4582514476112642     
 C   9.2244970821749011        6.6540636605871075        4.7590329845180426     
 C   11.983801823402489        4.6762175684007516        3.5395621801618762     
 B   11.120258975852218        3.6472088263005369        1.2430929797695858     
 C   12.207392258678469        5.2152133964817455      -0.61565294619288724     
 C   9.4272248533771474        7.1011953691600302       -1.9246626885307760     
 C   11.711436809697725        6.1608762205829573       -1.4664923442745339     
 C   5.5662991804660411        7.1726827117115466        4.4713063068722620     
 C   5.6370410921904162        4.6859993012317256        4.7402292846532958     
 C   6.0488964000606877        8.0655702112314831        3.5524514379580840     
 B   7.3213660574572508        7.8417869822971493        1.2339237027393857     
 C   5.4363190455287702        7.9829295608855677      -0.63880570866433484     
 C   5.1880570210208496        4.6195936420962793       -1.9176286727818681     
 C   4.8658968477225448        7.0739105807798079       -1.4827095535716168     
 H   5.6119248502083039       -3.1675653658652173E-003 -0.49349517007616128     
 H   9.4288891796352168        1.8941648553952237       -2.9590265987613238     
 H   10.290780300611809        1.5368101306936117       -1.4414916191252711     
 H   9.6905579367041987        3.1887667831574782       -1.7409873999426750     
 H   7.8103659356792088      -0.10388268641071849       -2.1745227223904520     
 H   11.854967593504188        5.9955311429124318        5.3484001755838868     
 H   9.7745815373083875        7.1984642850117080        5.5333398559517599     
 H   8.4459724268164340        6.0461359156279793        5.2375547892824699     
 H   8.7397766296682544        7.3694808952697093        4.0897254507781051     
 H   12.962289318485073        4.2178498379360567        3.4961812401504035     
 H   10.099963307429688        2.9764806106367612        1.1359141073235188     
 H   12.105366447154054        2.9484683620809466        1.2322768959512198     
 H   13.231194046087968        4.9085927420810442      -0.44734670244705499     
 H   9.6849238957444541        7.1799546108978269       -2.9872372377837149     
 H   9.4818442051960048        8.1026427635768350       -1.4736886416631449     
 H   8.4076018317210188        6.7180927037723848       -1.8081873268807784     
 H   12.202748138144729        6.8221435693660206       -2.1671554191643407     
 H   4.9851392475083722        7.3046699817486207        5.3740405331358279     
 H   4.8449981946067133        4.8833145542129222        5.4698437952810117     
 H   6.5270966705182492        4.3277114278509705        5.2739613468853150     
 H   5.3090482530425556        3.9029513742025950        4.0525112157694991     
 H   5.9833025133518358        9.1442569915213898        3.5197883621400083     
 H   8.4244033216191649        7.3212984012261417        1.1241483450298249     
 H   7.3983816208077267        9.0483140220912937        1.2299263932441626     
 H   5.1930590151909479        9.0256017840023439      -0.48381412766389892     
 H   4.9966177228047606        4.7964329366769354       -2.9813987219936529     
 H   4.2913863167281772        4.1707450276644886       -1.4689720606791927     
 H   6.0284002176369293        3.9295727237151707       -1.7929586840783869     
 H   4.0543939574927963        7.1682079385860469       -2.1898042585079107     
 C -0.32507668684243674        7.3868272178543615        9.2213409357318721     
 N   8.9083922726363077E-002   6.8139626315465849        10.396240742126718     
 N  -1.5061026418910097        6.7550355361949261        8.9420603447912015     
 Dy  0.16437552046343379        9.2572055658041332        7.5663130958565805     
 C -0.81516036881191312        5.8561381406792634        10.844139838716833     
 C   1.2791611938104837        7.1968562058081265        11.145711587999449     
 C  -1.8209195187534819        5.8242079187614264        9.9157842679371413     
 B  -2.2511120455355695        7.0615332899626617        7.6025001614938486     
 C -0.24185771251469898        7.2302559940785924        6.0799510032476087     
 C   2.0345127468793742        9.7701612044386223        9.2184697745552473     
 C   2.1174518809169269        9.9140586485196955        6.0757646312808493     
 C  -1.2056828149514045        10.614834216567136        9.2108875385111677     
 C  -1.3709527169780655        10.624363991939978        6.0953965963767684     
 H -0.64161724134529718        5.2793626340158584        11.742980604369246     
 H   1.5087912233991769        6.4180173388335806        11.879789801088840     
 H   1.1195060712537608        8.1454656229320772        11.675268221589690     
 H   2.1287888035510472        7.3181236432403995        10.469593732627185     
 H  -2.7162160233182742        5.2193997902601597        9.8726551786343020     
 N  -1.3614500294909788        6.5335117223871153        6.4406323257172309     
 H  -2.3290791670377970        8.2796885730442753        7.4932726145074682     
 H  -3.3464665083605403        6.5489820161809558        7.5916450635418142     
 N  0.35323161401419362        6.4459737920011397        5.1271675248408064     
 N   2.3237197725208820        10.437468439854404        10.380619980253160     
 N   3.1793534557219685        9.0763771520722472        8.9398400494848289     
 N   3.2892720175744401        9.3140760667963658        6.4423437002807136     
 N   2.4884499152180091        10.833484580219244        5.1295662458856590     
 N  -1.9034847918363598        10.540243505358893        10.389436727010903     
 N  -1.1476673613087864        11.955091934830277        8.9436427504590643     
 N  -1.4126378766316585        11.945007576423183        6.4439172138791330     
 N  -2.3327052740305163        10.495910000091902        5.1281816125395618     
 C  -1.4404461689415926        5.3352545706130519        5.7493143912915547     
 C   1.6132543501935934        6.7603663858454164        4.4708462983325932     
 C -0.36688167568448882        5.2775291808639642        4.9085328336553440     
 C   3.6143869170760681        10.160379793155135        10.819699764315848     
 C   1.3957950258127265        11.280720717779767        11.124889627788276     
 C   4.1503300982078830        9.2993091793977474        9.8999658703293587     
 B   3.2776079042422794        8.2766245440257364        7.6022185383898018     
 C   4.3621946059551258        9.8707627085187966        5.7648603960731908     
 C   1.5738023659068787        11.749886385858108        4.4643509227780642     
 C   3.8630530467360735        10.823119497916059        4.9235734149268557     
 C  -2.2606695922315891        11.802443636991745        10.851135716927235     
 C  -2.1917183323928739        9.3163294801087435        11.127797696185011     
 C  -1.7799606174705198        12.691775677492585        9.9278891693159892     
 B -0.51434414971662257        12.458882686692535        7.6063488513490647     
 C  -2.3984732185715987        12.610651183141080        5.7336393009431710     
 C  -2.6805091566236192        9.2449313464644582        4.4692163901459656     
 C  -2.9774371463616451        11.704134326523365        4.8929597993311882     
 H  -2.2244730078365675        4.6088894696567175        5.9154787132455944     
 H   1.5557552855273160        6.5211060555117824        3.4035683950900268     
 H   2.4354816110249686        6.1827187381725963        4.9155430350021261     
 H   1.8151402551672928        7.8271467865018627        4.6108911391400218     
 H  -4.3586575257484467E-002   4.5164183969142444        4.2125026998442729     
 H   4.0261327386979859        10.618155618132082        11.709258137542216     
 H   1.9483847338454583        11.826953197708253        11.895947644112928     
 H  0.61928154789367251        10.673414657611737        11.607073800998501     
 H  0.90840678402424158        11.994836317983250        10.456386998955200     
 H   5.1285893752364142        8.8401094893046768        9.8550854848253628     
 H   2.2549009453024453        7.6093205750662039        7.4952578495755571     
 H   4.2601669926203236        7.5740614559232382        7.5855672137395400     
 H   5.3877527969521903        9.5723023053157732        5.9368461035504589     
 H   1.8480211410962182        11.858387186821686        3.4098077294513867     
 H   1.6029801286752983        12.739406159994056        4.9402938704982136     
 H  0.55941875399345831        11.349040776619702        4.5524929121305302     
 H   4.3525746872652373        11.497025196550844        4.2336971864529431     
 H  -2.8372966195317697        11.938676070138477        11.756118430366703     
 H  -2.9811239163610841        9.5165931873121856        11.860124857325356     
 H  -1.2994685970874904        8.9597213302053706        11.659837117522786     
 H  -2.5224267218981793        8.5308816469852751        10.443771780328310     
 H  -1.8437222360615853        13.770471034124522        9.8930059367613072     
 H  0.58585585635895510        11.933225292656020        7.4945892728540286     
 H -0.43095576362815119        13.665220992055591        7.6006309041200337     
 H  -2.6325409725441689        13.655850416216278        5.8854866789878706     
 H  -2.8523341202589112        9.4147736675701950        3.4009407731333896     
 H  -3.5928370709378274        8.8179613201572309        4.9073932975106356     
 H  -1.8552422407766382        8.5405483735128112        4.6135161334256720     
 H  -3.7875469617793351        11.803615871603599        4.1851381426390617     
 C   1.9136713847091495       0.56422566299435106        15.607587259326200     
 N   2.1965630703560897        1.2297847515294171        16.772275956773967     
 N   3.0596431044410384      -0.12992912006772500        15.334523703064571     
 Dy   5.3829664418622886E-002   5.3940145382739751E-002   13.946666538032112     
 C   3.4843979911962188       0.95100779802196067        17.218383430070222     
 C   1.2654961545227130        2.0730933258228323        17.512648846947357     
 C   4.0249571373634838        9.0574893524066211E-002   16.300730320023309     
 B   3.1655326638806613      -0.93055102887342078        13.998011997030797     
 C   2.0109610967780580       0.70372809061691066        12.463350096649620     
 C  -1.3270673686212306        1.4037248790736341        15.594145110457108     
 C  -1.4880227356721776        1.4154168310681918        12.474207431272164     
 C -0.44842611821665351       -1.8203104399140553        15.594838572283603     
 C -0.35709862388584507       -1.9771379779358513        12.462344799799311     
 H   3.8910723340580673        1.4082908982297129        18.110482619359747     
 H   1.8149508153468887        2.6182189396628992        18.287449452992288     
 H  0.48553650754290578        1.4656793748686094        17.990237366199132     
 H  0.78220660840656075        2.7884508941576209        16.841959603298239     
 H   5.0026720638673137      -0.37022677601798226        16.260823301279014     
 N   3.1813178332760610       0.10456849783926771        12.835795007943736     
 H   2.1444479627975057       -1.5996649519235517        13.886911974271150     
 H   4.1497550824086673       -1.6308123916630310        13.987252938844806     
 N   2.3841592018634659        1.6173614503901628        11.512922129874024     
 N  -2.0301267779764487        1.3266573638255375        16.769558365983681     
 N  -1.2731260537874296        2.7441459232516854        15.327135418200722     
 N  -1.5366371668878602        2.7343456127442236        12.828182147531271     
 N  -2.4569787408866368        1.2836582862391774        11.514502058398408     
 N  -3.8858092301617200E-002  -2.3939845953298780        16.770915817530646     
 N  -1.6317112311847939       -2.4475096206356697        15.313922525644930     
 N  -1.4849142087600196       -2.6656722091607494        12.813317182427459     
 N  0.23842479563703547       -2.7646357028596085        11.512355494045444     
 C   4.2558834376460037       0.65620452890196512        12.157020183712870     
 C   1.4701939208170092        2.5303010591414528        10.842066636753396     
 C   3.7590434978433809        1.6040969270000918        11.309370435718694     
 C  -2.3944728319565787        2.5876356901290820        17.229436736737185     
 C  -2.3179226546751179       0.10167437580522899        17.506311096117336     
 C  -1.9132783993303495        3.4787925743365880        16.308154601558289     
 B -0.63727667473412686        3.2460300872106496        13.990610663430456     
 C  -2.5338835932248274        3.3952693362099469        12.129509797262870     
 C  -2.7991929113976641        3.3313917469872688E-002   10.851229943530646     
 C  -3.1130739887690604        2.4877776187960134        11.289958020519519     
 C -0.94814054374541823       -3.3470670875227548        17.218425140345872     
 C   1.1513341410918603       -2.0157255751160248        17.522570499458908     
 C  -1.9522921946257565       -3.3758429264093182        16.288252992365287     
 B  -2.3755597375960495       -2.1372458351661634        13.974170568883828     
 C  -1.5690935854502546       -3.8615501579261351        12.118303961417940     
 C   1.5063060984063281       -2.4607227725956600        10.866701180773283     
 C -0.48943952971056448       -3.9267529528652063        11.285873105434447     
 H   5.2808063257263349       0.35624048115199852        12.330565847801019     
 H   1.7319378872764548        2.6178700325190425        9.7823183868085142     
 H   1.5150614318191122        3.5282339647161591        11.299118832040959     
 H  0.45347420345342054        2.1398715665824941        10.950579763185910     
 H   4.2509709108840052        2.2729929575236416        10.616887174336943     
 H  -2.9749926510681868        2.7223469012927448        18.132290783223457     
 H  -3.1066794807629110       0.30090215270916826        18.238953452036718     
 H  -1.4256671648373613      -0.25562927976964783        18.036869762145699     
 H  -2.6491745025303586      -0.68282925326832844        16.821830234069076     
 H  -1.9815033627076601        4.5572872613804183        16.272887325349139     
 H  0.46108381833634876        2.7157553544652386        13.879122061171678     
 H -0.54752804052475967        4.4515955356760077        13.984648222744303     
 H  -2.7739608125213695        4.4382577018920601        12.286994908261770     
 H  -2.9964445989098398       0.21106047216521909        9.7886202389847252     
 H  -3.6946833420895699      -0.41273846394505154        11.305236733368675     
 H  -1.9602722228215481      -0.65943611993112161        10.970689280066967     
 H  -3.9298157833345910        2.5839394138750928        10.588958373194947     
 H -0.77945599274932853       -3.9223873584717808        18.119017763640326     
 H   1.3770989911158129       -2.7963487798363746        18.256318726197790     
 H  0.99403918004244518       -1.0670931823419276        18.053344113397806     
 H   2.0024155536258239       -1.8968463394321702        16.847690543262004     
 H  -2.8503893594756571       -3.9765723322383906        16.244842566622026     
 H  -2.4513724073905725      -0.91909632108451755        13.867182372518393     
 H  -3.4716997026117489       -2.6485738403309900        13.961147192057224     
 H  -2.3596318577677806       -4.5823037347071853        12.278014879271232     
 H   1.4522541983077299       -2.6882596921015121        9.7968952901629098     
 H   2.3175426262280925       -3.0540255431800203        11.310089068695362     
 H   1.7219955911909073       -1.3984835246861071        11.018666862397289     
 H -0.16679893048949951       -4.6887621261481849        10.590501527103596     
 C  0.74685797376457375        11.169336583049676        16.303079601227115     
 N  0.33544555142792504        11.743518614845264        15.128380222771053     
 N   1.9241460093780474        11.804723662138988        16.589699674661105     
 Dy  0.25081905299820662        9.2945430836682252        17.952706321745097     
 C   1.2377340757307329        12.706059766275732        14.686989600390630     
 C -0.85008693278799596        11.356801557258825        14.373433355492693     
 C   2.2393983650905471        12.739708537218455        15.619807932286758     
 B   2.6643231740638500        11.496507884109567        17.932035339122507     
 C  0.64382790273814106        11.325275526035837        19.439570362004904     
 C  -1.6135565444339535        8.7804620840733012        16.299595106204407     
 C  -1.7132238325192726        8.6494856336963775        19.438724889170256     
 C   1.6340382811435146        7.9420369257295640        16.319097522831090     
 C   1.7818197271211784        7.9414811691975311        19.441843043969307     
 H   1.0663033096205448        13.283288281004602        13.788153283332026     
 H  -1.0732963230706738        12.130661637520728        13.631746043586030     
 H -0.68779524800030878        10.403819981984830        13.852123148772900     
 H  -1.7048415454495638        11.241740983083128        15.044527172693032     
 H   3.1321823544543657        13.347962860292649        15.668120575468501     
 N   1.7682921460993379        12.020483910885583        19.090839412754793     
 H   2.7438430047105387        10.278319841320759        18.038440767889842     
 H   3.7587798715093106        12.011098137326094        17.949352102305927     
 N   4.3112238281389569E-002   12.108459728878652        20.390204671922941     
 N  -1.8979707691427832        8.1093496538800434        15.138481078815774     
 N  -2.7591309334634411        9.4758911977056623        16.570987852148832     
 N  -2.8816730276606908        9.2544264001966763        19.069969401374671     
 N  -2.0882870025709876        7.7411184137405353        20.394043368504718     
 N   2.3328212581179066        8.0163931953381748        15.141217971804517     
 N   1.5781366338766301        6.6025082149155345        16.588650462872767     
 N   1.8363733608538002        6.6221013889845359        19.089192394212787     
 N   2.7432441336276141        8.0763899367003340        20.408337104214141     
 C   1.8457908191921490        13.215539400834411        19.788016280495270     
 C  -1.2243206852377211        11.797936970640023        21.033955301426051     
 C  0.76498723751776165        13.273935818780535        20.619310014718568     
 C  -3.1866270341016825        8.3853607051384191        14.692932195832288     
 C -0.96621855604543505        7.2645924336671426        14.401052236891067     
 C  -3.7257574957308104        9.2500997326278167        15.607424588003310     
 B  -2.8652902488954064        10.284096259462789        17.903413370348979     
 C  -3.9567155822863813        8.7126092649040157        19.756332611630931     
 C  -1.1782086029820165        6.8245097684289933        21.064934598433087     
 C  -3.4622524808174280        7.7636624954268960        20.604248124474836     
 C   2.6927692283550049        6.7541354674460248        14.682092076711184     
 C   2.6206161948920768        9.2399895289028997        14.402092593974178     
 C   2.2126685692417980        5.8653294384920098        15.606413861565908     
 B  0.94233808579046230        6.1027236238828682        17.926359715652254     
 C   2.8305288511904312        5.9645014560043235        19.795215205590704     
 C   3.0778817106034611        9.3285145031593455        21.072211834339583     
 C   3.4008277306926171        6.8742248112815583        20.638373286921897     
 H   2.6323864464279878        13.940873320052191        19.629838230383079     
 H  -1.1793003315649742        12.045877268229553        22.099692825472768     
 H  -2.0416260590344506        12.370470253629145        20.574440608745270     
 H  -1.4242699237648029        10.730164322746591        20.900435905908846     
 H  0.43714087888836750        14.033597835954618        21.315071031761452     
 H  -3.5948640726610970        7.9247673163996000        13.803183806353761     
 H  -1.5157951338311255        6.7125395197898605        13.631733043437304     
 H -0.19004266646661977        7.8712996560031350        13.916925821716699     
 H -0.47855319128009438        6.5555532401253975        15.074953215677601     
 H  -4.7036726298539078        9.7103574021982961        15.646919767562819     
 H  -1.8445050975270179        10.953964107523021        18.010582928553596     
 H  -3.8500522939269795        10.983628036119473        17.910730378083262     
 H  -4.9804547646168418        9.0184354916401457        19.586150965192534     
 H  -1.4333220801977440        6.7477164560238387        22.127992924956764     
 H  -1.2365192289655293        5.8228474237032550        20.615574917213181     
 H -0.15818133882593424        7.2050123071598531        20.945567120944524     
 H  -3.9549958481505589        7.0993410133266153        21.300998517833680     
 H   3.2702961272214219        6.6176550591097563        13.777679962776219     
 H   3.4154563353009721        9.0416750386128832        13.675652783394304     
 H   1.7306053308675451        9.5916026003003729        13.863665756250423     
 H   2.9433317596242969        10.028139575306561        15.086596058825483     
 H   2.2789252876467287        4.7868961726808097        15.643541140732218     
 H -0.15888157401081049        6.6275595797626830        18.033889742629466     
 H  0.85946414050348052        4.8965376565770535        17.935350203575510     
 H   3.0743525236469180        4.9219595473869031        19.640197881774988     
 H   3.2717269003168998        9.1524121488586800        22.135232214657446     
 H   3.9730929140095195        9.7778100124728464        20.621938305170367     
 H   2.2370423238599235        10.017725671464630        20.949260072133644     
 H   4.2118019170089127        6.7806149310814261        21.345921236718777     
 C   8.5467579425013387        6.5306531235044085        9.9254972543406019     
 N   8.1329153105377294        7.1092202266427114        8.7531357985310336     
 N   9.7352124444671020        7.1507200335149612        10.200047935070719     
 Dy   8.0407973741757335        4.6560253772397564        11.573683164685626     
 C   9.0447355375165728        8.0582268513032815        8.3017817101124525     
 C   6.9345839678099832        6.7408781272132714        8.0098928716578737     
 C   10.054859634500270        8.0793309090757255        9.2256653532625226     
 B   10.481052246387124        6.8396286850250787        11.538210886078144     
 C   8.4631579288731853        6.6904440383153974        13.052936090775939     
 C   6.1811396473642164        4.1451662610004583        9.9149796422611995     
 C   6.0961150954921166        4.0064795259050765        13.068115460863964     
 C   9.4166121240812011        3.2999856661538587        9.9293712231711009     
 C   9.5815096187658337        3.2916297073147276        13.044515554365358     
 H   8.8730583921605248        8.6375486835125930        7.4042044275092449     
 H   6.6990706922371617        7.5318881296263758        7.2907809906383125     
 H   7.0858105623173708        5.8004370979396098        7.4631176898155607     
 H   6.0921074103510131        6.6108258853024626        8.6933659633929832     
 H   10.956354385286545        8.6752684171654426        9.2653388855089549     
 N   9.5933127379480947        7.3733117378918225        12.698929476642816     
 H   10.553453429425847        5.6215610987211067        11.647259164851608     
 H   11.578342561751949        7.3483157716519694        11.548872800940275     
 N   7.8735448348183859        7.4813861687579895        14.003821611684391     
 N   5.8957851374746699        3.4832107807284518        8.7490672179140176     
 N   5.0346925392593693        4.8358202667973220        10.194857945487181     
 N   4.9227512080700384        4.6003607563184969        12.696254809004589     
 N   5.7288570157870664        3.0963075838385703        14.024028132688475     
 N   10.118456053905083        3.3774420894419710        8.7532906054127757     
 N   9.3641773665865351        1.9594961498573895        10.196701443760087     
 N   9.6307096635141090        1.9717291903656919        12.694621935882598     
 N   10.548475444910185        3.4259751527414832        14.006237616726846     
 C   9.6841580419596340        8.5695333570448735        13.392083465961150     
 C   6.6071216907717805        7.1820340460578125        14.654533082950856     
 C   8.6071214196090118        8.6404936758431017        14.227467623946305     
 C   4.6059795111295463        3.7610441068035398        8.3083777208362335     
 C   6.8264431528788183        2.6446887962447319        8.0026118006560854     
 C   4.0668359464269637        4.6170935112833380        9.2309396987382222     
 B   4.9327090960268070        5.6345004259117282        11.532875851297190     
 C   3.8520638217857113        4.0485806450777018        13.381254172795824     
 C   6.6467851768594013        2.1883480993947142        14.696437610764074     
 C   4.3546193884805424        3.1061713898185785        14.231694636467569     
 C   10.484217323438978        2.1169085633205929        8.2938666482888870     
 C   10.404714942115108        4.6022476389855127        8.0155231420357200     
 C   10.004419964585598        1.2254475353514225        9.2155104133418000     
 B   8.7320480390723745        1.4548824034940924        11.533860876609499     
 C   10.626394391512683        1.3125544632805970        13.397379126434680     
 C   10.890839838686523        4.6783001828169306        14.665605501753221     
 C   11.203989779780692        2.2221958894304157        14.235588230805956     
 H   10.477499137103155        9.2864004015636894        13.229166812111364     
 H   6.6713548564694571        7.3924419549768032        15.727426388471397     
 H   5.7995280024139433        7.7915883614651786        14.226600937365090     
 H   6.3791108199686244        6.1245402629191155        14.488004680898959     
 H   8.2893555897574096        9.4052103442326072        14.922175618689920     
 H   4.1971278858262373        3.3069194508670252        7.4157167232293881     
 H   6.2752828301787105        2.0989177549203952        7.2298203669884549     
 H   7.6009928943903899        3.2560155119030250        7.5219166785135254     
 H   7.3158925308328939        1.9301555960703578        8.6694918844537767     
 H   3.0882931517982999        5.0753654301248208        9.2755556313417156     
 H   5.9533675144588836        6.3051427122374006        11.640400326825128     
 H   3.9482447995089149        6.3341000682715460        11.547706099925358     
 H   2.8257109871835322        4.3448635686162786        13.209948450934007     
 H   6.3754936753056617        2.0902875909256222        15.752614947209841     
 H   6.6175516902484333        1.1937698549395932        14.231336822925808     
 H   7.6602929419171657        2.5898357318707705        14.601116985792785     
 H   3.8675378641097242        2.4389246496163777        14.929345585893902     
 H   11.065375355635162        1.9836834294288439        7.3913160680688579     
 H   11.173251319097941        4.3959180671673925        7.2631924331397570     
 H   9.5043946766841287        4.9732289291384379        7.5082166242787354     
 H   10.761904583961472        5.3801204768268853        8.6948849414680573     
 H   10.073450082949561       0.14707467765736554        9.2512674596378375     
 H   7.6310560340167850        1.9790533984531957        11.646627751405010     
 H   8.6502932947026459       0.24856806692896941        11.540589601040752     
 H   10.867285670843001       0.26931467068237763        13.242636757796420     
 H   11.088799918105408        4.5034684590493503        15.729525293712742     
 H   11.786608248876549        5.1236074678713557        14.209212541120111     
 H   10.050934597345654        5.3709311142735547        14.544033508753504     
 H   12.020088246817705        2.1282109575218437        14.937631617729675     
 C   6.3371425194856394        13.382532552676871        3.5272665673210293     
 N   6.0516013891570131        12.716047517538808        2.3638120882155085     
 N   5.1886065238841406        14.069645878047222        3.8074861270371905     
 Dy   8.2037905502518331        13.890924981368370        5.1847935671304013     
 C   4.7591801955198534        12.986634324961273        1.9257706601714890     
 C   6.9845563494068053        11.880431798803421        1.6168692163335237     
 C   4.2185362491718896        13.843113828925594        2.8470606133976815     
 B   5.0856308247443414        14.867441399014929        5.1460486532796388     
 C   6.2503339209790765        13.231111347327099        6.6715700294173255     
 C   9.5811248020364967        12.533621210774220        3.5416447996934139     
 C   9.7349131685447130        12.521310880774756        6.6564451231533353     
 C   8.7034502882606812        15.762083975209498        3.5335835454614659     
 C   8.6110991798616343        15.918995087475363        6.6731525667141538     
 H   4.3499324295920436        12.527669327156651        1.0357198371061835     
 H   6.4368976278300627        11.341800821501861       0.83652602797836717     
 H   7.7639569449267816        12.493288175346745        1.1458943174954312     
 H   7.4679511388410766        11.159318665626801        2.2809411508398338     
 H   3.2379705651871085        14.297488108119030        2.8926172815688478     
 N   5.0772942838342905        13.829353495368867        6.3058739389561991     
 H   6.1052273846175229        15.539256626089827        5.2546092673316540     
 H   4.0993464159727493        15.564704501700531        5.1628897899339883     
 N   5.8823691484678964        12.314811195985634        7.6220552905098389     
 N   10.281566541909026        12.607359498506849        2.3644738117098623     
 N   9.5155935829759031        11.192993241177470        3.8052559203101390     
 N   9.7745028334951627        11.201291835841053        6.3052398270184824     
 N   10.700764324378879        12.647432822459781        7.6199335133678749     
 N   8.2951323855129964        16.333658641719023        2.3560199618936135     
 N   9.8846485049824864        16.392254188994748        3.8162885592557996     
 N   9.7331600855788132        16.613973114899665        6.3169375756535917     
 N   8.0170223658358619        16.701407209644294        7.6282618198228240     
 C   4.0065287721043115        13.275011076733612        6.9886267371946458     
 C   6.7991421312752474        11.400779856129844        8.2878845615059316     
 C   4.5083644703596706        12.325385378466798        7.8315312429074613     
 C   10.632945878290121        11.344435530871579        1.9001512104444325     
 C   10.578782959042961        13.831511437227627        1.6304537525875307     
 C   10.146003713418493        10.455308019022283        2.8203804330317417     
 B   8.8767334813737744        10.691261186468989        5.1408778647820537     
 C   10.763047536019663        10.533875393171813        7.0101492086795121     
 C   11.050828429963897        13.896948751966995        8.2804257891135276     
 C   11.346117007708658        11.438469699686316        7.8499877049500526     
 C   9.2030719265121501        17.288751075905921        1.9098112104704954     
 C   7.1073016828791893        15.952106270115600        1.6023000584341831     
 C   10.205157671705155        17.320559168488337        2.8420566312207507     
 B   10.625426901518466        16.084760662195393        5.1577524042682601     
 C   9.8142536577644215        17.809828656379096        7.0124365046797141     
 C   6.7559889644669759        16.387540105663312        8.2827855329911504     
 C   8.7398497096786993        17.867252121081460        7.8521518354738919     
 H   2.9804633088380963        13.573204746545676        6.8191252270821154     
 H   6.5150530919569674        11.279822051805995        9.3380928919174124     
 H   6.7848274552173802        10.415883772694256        7.8023218957006764     
 H   7.8104750810321955        11.811451526897912        8.2142724330721304     
 H   4.0211232790065017        11.653280333910729        8.5247399284208516     
 H   11.211024048692199        11.207207795258354       0.99612915024770143     
 H   11.383971548274397        13.634759208895925       0.91531214482978218     
 H   9.6964867895040694        14.183381807393193        1.0796978718713992     
 H   10.891450493506152        14.618712726041897        2.3203589540323577     
 H   10.203917822497729        9.3760976485645458        2.8524812732729217     
 H   7.7785961394008032        11.221933514462979        5.2501611342617220     
 H   8.7875319233753686        9.4854216088678136        5.1462404227908811     
 H   10.995694766115529        9.4888216913112302        6.8552651876853146     
 H   11.220927016538351        13.725714079799285        9.3488290432481218     
 H   11.964603935635555        14.322236671837931        7.8434187060462524     
 H   10.227058720650867        14.603070433068712        8.1357694709539103     
 H   12.159176083321045        11.337095950345164        8.5542697168417661     
 H   9.0349884205468882        17.863192083346561        1.0084877339975522     
 H   6.8749280516956599        16.736282996226347       0.87479228254520591     
 H   7.2714850922550669        15.009004513304259        1.0643032571889592     
 H   6.2578905921908934        15.821910670978692        2.2769616473253986     
 H   11.101441850135197        17.923725406090263        2.8876039574570624     
 H   10.701290864674386        14.866579460258137        5.2670802854533116     
 H   11.721658729631597        16.595349252780753        5.1718419155554001     
 H   10.599463879135261        18.535600750954941        6.8490320882322537     
 H   6.8188531298062269        16.607220862213548        9.3545864691210152     
 H   5.9378664016679270        16.981580058362034        7.8509786067351666     
 H   6.5438521102358331        15.324718027956942        8.1243489633884742     
 H   8.4177480969191159        18.626343834474710        8.5509288995763661     
         456

 C   7.5010635921894657        2.7575198661278235        2.8267852227282302     
 N   7.9094275726128895        2.1806708331550904        4.0016536472258197     
 N   6.3191643579373027        2.1298748486710513        2.5415734600866089     
 Dy   8.0100695670595812        4.6368680296881788        1.1895979805106012     
 C   7.0005389210442157        1.2249400970910529        4.4442315318187449     
 C   9.0981719552947382        2.5582768236219562        4.7560272926924592     
 C   5.9980429863150091        1.1978263126396322        3.5121508802338721     
 B   5.5811746290705520        2.4392947076384459        1.1985584954372976     
 C   7.6089686910496734        2.6040175436457123      -0.30198424540337115     
 C   9.8705631824375022        5.1419041077925591        2.8505131148847709     
 C   9.9666314693008644        5.2821577916414650      -0.29585269529341340     
 C   6.6316755791425832        5.9922684320533932        2.8277483213038330     
 C   6.4839217318289375        6.0058659264938488      -0.28801467369073042     
 H   7.1683757104925263       0.64677383791441545        5.3431830743278459     
 H   9.3220319482026763        1.7773620051670729        5.4904264264628972     
 H   8.9399701307746042        3.5073058385713169        5.2862003404340436     
 H   9.9509350414587416        2.6771186761117258        4.0828132805743786     
 H   5.1010665848966665       0.59569801570787206        3.4645421147760351     
 N   6.4804738785065163        1.9136321322783838        4.3246571755535979E-002
 H   5.5019501733425784        3.6571288511429261        1.0917254597871380     
 H   4.4870871449108023        1.9239827114939194        1.1790777390835576     
 N   8.2092795498929654        1.8177473793660073       -1.2502795207887614     
 N   10.156497520874735        5.8087526535644107        4.0134941988417436     
 N   11.016411618866554        4.4493263447864546        2.5733783510593171     
 N   11.135544747251958        4.6775878593099725        7.2601163603012261E-002
 N   10.339607118535559        6.1871539077423376       -1.2549761625968330     
 N   5.9305702436661285        5.9132106372946893        4.0040941622595891     
 N   6.6890078361338574        7.3334067169058255        2.5647930728381816     
 N   6.4301908974114799        7.3247993177480124        6.5109643030312275E-002
 N   5.5215589273684662        5.8713372178122736       -1.2541152352995906     
 C   6.4010546719606056       0.71797044375630348      -0.65239326869173464     
 C   9.4783966742030117        2.1238351931713311       -1.8925837759614847     
 C   7.4839073418546072       0.65479203980593892       -1.4805438442981269     
 C   11.446175190252855        5.5324574194373026        4.4551656016269918     
 C   9.2264838404186591        6.6515285363548484        4.7556584035498730     
 C   11.984503642877282        4.6721530590923557        3.5360197385150531     
 B   11.121817320764533        3.6459031479921586        1.2380564960721201     
 C   12.209011279063597        5.2166707209665999      -0.61813084541014662     
 C   9.4285172312957197        7.1026491177300279       -1.9264383861198782     
 C   11.712995367056248        6.1632345462260441       -1.4678951864349894     
 C   5.5705707551855381        7.1734945872939182        4.4685344763995740     
 C   5.6388610624912152        4.6868658366207478        4.7368587773405215     
 C   6.0531116739056303        8.0662200654621934        3.5495152208865770     
 B   7.3234030459108137        7.8421349591140528        1.2298370585277703     
 C   5.4360259852847062        7.9831410651117700      -0.64037184720064022     
 C   5.1861495585191122        4.6197543160465893       -1.9187071022250457     
 C   4.8642750228539988        7.0739734942231580       -1.4831646755406487     
 H   5.6120919919909449       -4.8051764353764514E-003 -0.49441949772814781     
 H   9.4287410346906153        1.8905726420372884       -2.9612762660312133     
 H   10.290641658827491        1.5367524408941440       -1.4430055347398318     
 H   9.6891565965455158        3.1875640526193552       -1.7456404209307854     
 H   7.8106226064476081      -0.10634139512649195       -2.1751179437662476     
 H   11.855483213812173        5.9899430276947294        5.3459553979268968     
 H   9.7773614313660229        7.1972424652440656        5.5284230004224471     
 H   8.4489613310900662        6.0439146452089814        5.2361252035839314     
 H   8.7404930686542333        7.3657993933972339        4.0861219637549304     
 H   12.962677879719651        4.2131049444163855        3.4928525459378701     
 H   10.101744056502215        2.9749975803920310        1.1301713926965589     
 H   12.107210912374549        2.9474905221658676        1.2269782392302848     
 H   13.232930821913969        4.9106220611159577      -0.44949586790980040     
 H   9.6887397186824149        7.1853106328730076       -2.9878370747184055     
 H   9.4798337963463393        8.1025135455704316       -1.4721799054162161     
 H   8.4094872580276014        6.7174078401663531       -1.8139603329073801     
 H   12.204354833357669        6.8257305655188523       -2.1672783361423122     
 H   4.9901190112910081        7.3056440999612358        5.3716884085661754     
 H   4.8457635130728214        4.8843940002201780        5.4652464384992605     
 H   6.5280834840167277        4.3286592843967231        5.2719905872365382     
 H   5.3118290812806759        3.9036753505357122        4.0488817036220413     
 H   5.9882762607475160        9.1449619535446072        3.5172054495116742     
 H   8.4262747613259013        7.3215165517739633        1.1192981322356728     
 H   7.4005423940487498        9.0487034255753525        1.2258657492321492     
 H   5.1927609711167024        9.0257525531354812      -0.48499167470857396     
 H   4.9919318162793633        4.7967661293121910       -2.9818502997441820     
 H   4.2909979442924957        4.1702238617841143       -1.4678942404309265     
 H   6.0271350343755188        3.9302007364639064       -1.7963622073051879     
 H   4.0516118060600634        7.1681739033288761       -2.1888651992739181     
 C -0.32635303847223385        7.3870345696498312        9.2170970650125508     
 N   8.6804071124166188E-002   6.8151480510427032        10.392839714841159     
 N  -1.5078360651917591        6.7559010792620162        8.9380715301752680     
 Dy  0.16491335644148114        9.2568902307537879        7.5616292733768660     
 C -0.81849901951925363        5.8587786995643247        10.841523714857097     
 C   1.2770068963096100        7.1973408072074490        11.142467001841160     
 C  -1.8238934415240251        5.8265993209063076        9.9128079384423788     
 B  -2.2524085071742723        7.0613117716074401        7.5979731346693615     
 C -0.24243259967180747        7.2294430622887100        6.0762185461769747     
 C   2.0351412185144264        9.7684641755270700        9.2144136222589772     
 C   2.1188376913738498        9.9132092318680538        6.0721405388157788     
 C  -1.2041049476387877        10.615301742536541        9.2070506122019040     
 C  -1.3701424548298935        10.625346288053313        6.0919593591203709     
 H -0.64572462594152247        5.2829700115812033        11.741101325355141     
 H   1.5069175945992455        6.4176838743724494        11.875574511864770     
 H   1.1174302853076139        8.1453111395294044        11.673171720657216     
 H   2.1264300002467933        7.3194242040620328        10.466271672174919     
 H  -2.7196950515750844        5.2225225957884795        9.8700440180564435     
 N  -1.3620373300750641        6.5327157067965222        6.4369352079324615     
 H  -2.3307491347179807        8.2793195541572526        7.4878843925485121     
 H  -3.3475707794138283        6.5482156898908768        7.5871512239299967     
 N  0.35365036353801083        6.4442410053177115        5.1248655556790723     
 N   2.3242168504858083        10.434879039849870        10.377134835140398     
 N   3.1795175428784708        9.0736800837078917        8.9362278915944255     
 N   3.2904293726682372        9.3128826146716683        6.4389356704239873     
 N   2.4904753162831752        10.833873427392639        5.1274661574285210     
 N  -1.9012383042166630        10.540980301403984        10.386056779726660     
 N  -1.1450755126580545        11.955636883627754        8.9402486773124750     
 N  -1.4115568619873535        11.945923725829584        6.4407937828975381     
 N  -2.3332980342029734        10.496840946575910        5.1262169744195987     
 C  -1.4400052064464599        5.3335585260369642        5.7470992683589248     
 C   1.6140104418774608        6.7583230058416319        4.4690597172215440     
 C -0.36581431420244820        5.2752667409836338        4.9071913460923984     
 C   3.6141795188697285        10.156116533658874        10.817045210214529     
 C   1.3971381657366659        11.279298309756452        11.121134050989252     
 C   4.1499431835238925        9.2950274699062678        9.8972494590102453     
 B   3.2781407811220893        8.2746762685735913        7.5981184337239851     
 C   4.3638243535505321        9.8706058892172290        5.7630884165337584     
 C   1.5762276839813059        11.750895430453266        4.4625745353632258     
 C   3.8652186798247343        10.823983677464721        4.9226688531079512     
 C  -2.2568573773122904        11.803322364750766        10.848464707358300     
 C  -2.1909935039434680        9.3172491883080149        11.124103982444593     
 C  -1.7759756298229765        12.692527877426535        9.9252115806729897     
 B -0.51242387054857075        12.459584896526490        7.6026509589949756     
 C  -2.3986608778906326        12.611437438445991        5.7322150274062400     
 C  -2.6815971796966513        9.2459460674340868        4.4673590492671345     
 C  -2.9786942219065082        11.704910086213085        4.8922980402369225     
 H  -2.2237319591335205        4.6069605070019914        5.9136661795417949     
 H   1.5578598940000397        6.5162269550691336        3.4024723657658575     
 H   2.4363699334812212        6.1828675708415464        4.9160963279519487     
 H   1.8146844644033517        7.8255836456183738        4.6064654379200203     
 H  -4.1808355102694053E-002   4.5135160986297240        4.2122621756905838     
 H   4.0256695091648202        10.613101497512742        11.707101905563698     
 H   1.9505138217250035        11.826267141865898        11.891086177395184     
 H  0.62075058758586643        10.672939866519092        11.604670385998626     
 H  0.90951374127222140        11.992764125134645        10.452142522775601     
 H   5.1277577615750465        8.8348584827376193        9.8529306652732487     
 H   2.2553728323272413        7.6076302760190204        7.4903767611775942     
 H   4.2606497775519623        7.5719803367046348        7.5814734024195785     
 H   5.3893166644395079        9.5721475649144576        5.9354862757962534     
 H   1.8517552000965334        11.861203162194878        3.4086284344721043     
 H   1.6042800669190236        12.739605567511218        4.9401531923400288     
 H  0.56195199058567014        11.349474855034728        4.5487567489529859     
 H   4.3552377501181345        11.498746948088273        4.2340619214985313     
 H  -2.8328259580291220        11.939679802043605        11.753841442602811     
 H  -2.9824121335143272        9.5174764666861691        11.854135082989909     
 H  -1.3001902965968664        8.9610980892882566        11.658699250987555     
 H  -2.5196096628233313        8.5315238950698351        10.439494508450951     
 H  -1.8387940234314535        13.771289090130812        9.8907773250561988     
 H  0.58763868330404201        11.933864196851353        7.4901520745495267     
 H -0.42899325120913867        13.665972277059293        7.5971553195350303     
 H  -2.6327894064904882        13.656547221456588        5.8845929480972146     
 H  -2.8560562720290021        9.4162942988060117        3.3996859047306072     
 H  -3.5924448413930086        8.8179372895191275        4.9074161536930827     
 H  -1.8555029919952517        8.5421526122617433        4.6092708478735327     
 H  -3.7898273146477237        11.804374909361632        4.1857059223108060     
 C   1.9140683977833872       0.56311834173648845        15.603834654207349     
 N   2.1969585478014158        1.2276203863519657        16.769158105434467     
 N   3.0595043438876184      -0.13209969859541459        15.331069844725857     
 Dy   5.3716496608737646E-002   5.4287830534178107E-002   13.942613557187769     
 C   3.4840759751632007       0.94699147066179734        17.216002918181040     
 C   1.2668351420708204        2.0720295499125960        17.509445137985079     
 C   4.0243220588915269        8.6619548630394033E-002   16.298137420504698     
 B   3.1656672672489399      -0.93209791348396909        13.994132197403230     
 C   2.0114699046382198       0.70295123061550147        12.459893557012153     
 C  -1.3257080230527947        1.4055241374424978        15.590450189752350     
 C  -1.4880884733578295        1.4166356836458425        12.470973913549484     
 C -0.44981421582359904       -1.8192527759295505        15.591696135984970     
 C -0.35860008707869129       -1.9773528484328637        12.459544828524368     
 H   3.8905869866115617        1.4032658726022369        18.108669842771434     
 H   1.8174110358846480        2.6190918235493243        18.281942359959597     
 H  0.48809378392266367        1.4654333535378921        17.989852212807538     
 H  0.78203067882268062        2.7856535889111527        16.838126119548384     
 H   5.0015495933950369      -0.37521851962481706        16.258646972547428     
 N   3.1817165214030561       0.10364515964432873        12.832494594556758     
 H   2.1446481823227135       -1.6011708813715890        13.882484175265223     
 H   4.1500080896162785       -1.6322693828827783        13.983326846891073     
 N   2.3850482941248439        1.6175550194993158        11.510595751442855     
 N  -2.0276691786450778        1.3290431848817428        16.766573062868375     
 N  -1.2709198585134771        2.7459445197223782        15.323430908917329     
 N  -1.5364420258222053        2.7356288646155384        12.824796381978665     
 N  -2.4584357932460836        1.2845082692609127        11.512777422298541     
 N  -4.0864990626482398E-002  -2.3922528545190547        16.768352244719757     
 N  -1.6337188537110612       -2.4455994029410304        15.311339238041185     
 N  -1.4864229511133513       -2.6656399486640203        12.810981568683504     
 N  0.23747532847561592       -2.7659630213129742        11.510866774024990     
 C   4.2565784588671702       0.65620601510180132        12.154959103995131     
 C   1.4712781128239252        2.5307653244213317        10.839852078123947     
 C   3.7600325510064323        1.6048268617167507        11.307963987875471     
 C  -2.3903942474351974        2.5902833199683251        17.226867292242417     
 C  -2.3163359529855247       0.10443980989645991        17.503624441899223     
 C  -1.9094053158611537        3.4810720555418722        16.305143988678434     
 B -0.63611206303128309        3.2476431249097621        13.986300546944584     
 C  -2.5349164158227588        3.3961901982924512        12.127579549257630     
 C  -2.8012517526311922        3.4008626622383298E-002   10.850117560861424     
 C  -3.1151431753549721        2.4884122997296791        11.289090023559559     
 C -0.95114257211663333       -3.3438861908041915        17.216768958208714     
 C   1.1498591609758719       -2.0151504551646893        17.519731552395665     
 C  -1.9552677447569435       -3.3725944259918750        16.286594119043180     
 B  -2.3773317121547120       -2.1362936124606495        13.971190766418509     
 C  -1.5700089451044001       -3.8624746408739568        12.117587433824779     
 C   1.5054847860058007       -2.4625645955126885        10.865221724567176     
 C -0.49001119941801746       -3.9285214391431058        11.285698333256576     
 H   5.2814889944324737       0.35639741997266533        12.328860507117602     
 H   1.7346782282867501        2.6203561449174555        9.7807779851161367     
 H   1.5143909056508529        3.5278912562231457        11.298661040704213     
 H  0.45479433452396884        2.1392737721756192        10.945997913020417     
 H   4.2522477604436713        2.2744107566716711        10.616403034300532     
 H  -2.9699844873125043        2.7253246571933496        18.130247633271502     
 H  -3.1060884114826681       0.30398845466673757        18.235086685358656     
 H  -1.4248093336509147      -0.25255516858884386        18.035582153866891     
 H  -2.6466473646694952      -0.68040323546263437        16.819115634038319     
 H  -1.9767814762320219        4.5596215002153828        16.270004855961712     
 H  0.46218583730831964        2.7174802891514687        13.874035298815704     
 H -0.54659334779769642        4.4532877557280077        13.980149868915611     
 H  -2.7751515567195888        4.4391020761093882        12.285345096431621     
 H  -3.0014371151923531       0.21185806922645081        9.7881810150443318     
 H  -3.6950240693237726      -0.41299008352463057        11.306354642929618     
 H  -1.9615102153197526      -0.65804599043686152        10.967154160886386     
 H  -3.9328784351567085        2.5843120755021682        10.589281164420369     
 H -0.78294916314521779       -3.9184927187074656        18.117892966561964     
 H   1.3764761682311617       -2.7971392380750100        18.251685783789643     
 H  0.99288476119724145       -1.0676576009134338        18.052538624247990     
 H   2.0002781700236718       -1.8947709583128225        16.844355835206837     
 H  -2.8539515558443522       -3.9724696112435245        16.243750874311857     
 H  -2.4531309769746912      -0.91825279506080770        13.863279676608526     
 H  -3.4734524432191032       -2.6477626737034075        13.958404698210789     
 H  -2.3603562609204660       -4.5832831646065859        12.277961414131964     
 H   1.4520996007820859       -2.6924041859097194        9.7959491997743342     
 H   2.3168820846340847       -3.0542968073983521        11.310285442662416     
 H   1.7204193403833317       -1.3999219278872648        11.015008936230847     
 H -0.16702655127370780       -4.6913330777858357        10.591430713961630     
 C  0.74815168642585916        11.169854035170536        16.306406409899854     
 N  0.33735216464226458        11.743318679391493        15.131105525090131     
 N   1.9260505161132100        11.804438719427406        16.592437434797677     
 Dy  0.25110605444835610        9.2955979158542075        17.956756828624673     
 C   1.2406224892365050        12.704425777836089        14.688766371208077     
 C -0.84867343490566305        11.357670841578923        14.376400418918301     
 C   2.2422559710080017        12.738062288658584        15.621590637029529     
 B   2.6661488774918625        11.497133676367103        17.935066402195634     
 C  0.64561765042662933        11.326567675282849        19.442712432571163     
 C  -1.6139444646394574        8.7830346699505260        16.303449308129039     
 C  -1.7133604108759997        8.6511811221633472        19.442260701356069     
 C   1.6325375642398885        7.9418045693271004        16.322422893561832     
 C   1.7821116982527467        7.9411947134477368        19.444607145571865     
 H   1.0696699528604994        13.280888420695884        13.789364903679358     
 H  -1.0727876949981179        12.132904700785666        13.636500140945529     
 H -0.68660332913361632        10.405845176061094        13.853011738400159     
 H  -1.7027652289621000        11.241033514317866        15.047986219618611     
 H   3.1356149615498348        13.345494869568261        15.669326465021125     
 N   1.7699107743077263        12.021768287995116        19.093388720300226     
 H   2.7458444886679940        10.279049809927363        18.042266750257355     
 H   3.7605109534168681        12.012023346773919        17.952074086547100     
 N   4.4381068549606988E-002   12.110640482672098        20.392243741229365     
 N  -1.8984153116225513        8.1130835380817068        15.141645924706125     
 N  -2.7590050303248206        9.4794345399968574        16.574697611694763     
 N  -2.8818626528222997        9.2560031027469520        19.073430497510117     
 N  -2.0886180307900721        7.7413423407538247        20.396040233312657     
 N   2.3304043360914144        8.0157152762433270        15.143953610279141     
 N   1.5757449903285776        6.6022461916725730        16.591830030183370     
 N   1.8358338979159836        6.6217373057358246        19.092117002395057     
 N   2.7448248048503130        8.0760046668586387        20.409792129737962     
 C   1.8467207339178033        13.217720443723209        19.789067381395665     
 C  -1.2229992704262442        11.800305881578355        21.036187459882214     
 C  0.76570486900794799        13.276660075865491        20.620031950417022     
 C  -3.1864103312765422        8.3909244659435505        14.695485862562931     
 C -0.96764564101664874        7.2672954012282132        14.404160248616810     
 C  -3.7252118616699099        9.2554742062088327        15.610319495694700     
 B  -2.8654582616541227        10.286651789632556        17.907758203428230     
 C  -3.9571044109541829        8.7125944080620137        19.758159057411689     
 C  -1.1785153667418482        6.8244418386182444        21.066506766113665     
 C  -3.4627197447076425        7.7627981387829879        20.605138683418602     
 C   2.6887931570254211        6.7532482257088553        14.684311941535253     
 C   2.6191184721344039        9.2390340608526582        14.404727927817998     
 C   2.2087624429549813        5.8647092433343424        15.608902625693750     
 B  0.94079071634125688        6.1024999614926294        17.930013644922902     
 C   2.8307316018495623        5.9639963714289630        19.796947986233146     
 C   3.0805043882865060        9.3280984175627335        21.073168572977952     
 C   3.4023976279598989        6.8737335071664285        20.639129886920070     
 H   2.6329993884839884        13.943244715897841        19.630194092759488     
 H  -1.1785952107762263        12.050593831893757        22.101321379816707     
 H  -2.0406642117815799        12.370985049035049        20.575146763008163     
 H  -1.4219203838094028        10.732125039976040        20.904932615183107     
 H  0.43751425977267017        14.036966637275066        21.314859850697999     
 H  -3.5945366342143390        7.9313610001829664        13.805176946532615     
 H  -1.5182906172201984        6.7138396288323721        13.636693757450862     
 H -0.19233461779440161        7.8732022568945403        13.917769591631973     
 H -0.47886752351508655        6.5594981421399474        15.078488865629469     
 H  -4.7026681737827492        9.7167132307484376        15.649529644907584     
 H  -1.8448408621497663        10.956607596421103        18.015614554199129     
 H  -3.8504604990497313        10.985930993201183        17.915358426409657     
 H  -4.9809184688737718        9.0179163694617994        19.587538088593156     
 H  -1.4360845544729322        6.7441719556801853        22.128493558868701     
 H  -1.2337797292184018        5.8241670653529836        20.614182052587083     
 H -0.15899781179877306        7.2069046057548656        20.950871500940814     
 H  -3.9556132922546792        7.0973614098493973        21.300644636764208     
 H   3.2654682381529700        6.6164893877089437        13.779416117286534     
 H   3.4152204075675576        9.0406033540701429        13.679745347111444     
 H   1.7299892213452497        9.5902195312336751        13.864626446362887     
 H   2.9405238415639388        10.027514089306013        15.089413865956693     
 H   2.2741520331011684        4.7862173446574090        15.645754356671199     
 H -0.16024979323490968        6.6274768946491260        18.038319380335345     
 H  0.85783375141152374        4.8962625501956323        17.938982009910884     
 H   3.0742132235263417        4.9214029734213280        19.641741995593740     
 H   3.2757660616571584        9.1519652661121231        22.135894930235992     
 H   3.9751276695003925        9.7772821909751091        20.621665254939501     
 H   2.2396117467882632        10.017429797517577        20.951348063947506     
 H   4.2142292772831702        6.7799906192163064        21.345629725950545     
 C   8.5466809204762271        6.5303226589373748        9.9294483372705518     
 N   8.1338066948429191        7.1080193973058190        8.7562917734034471     
 N   9.7355213823948432        7.1497995451303806        10.203844814039826     
 Dy   8.0391477062527557        4.6562552901531093        11.578198626220157     
 C   9.0466047747151919        8.0556995838446745        8.3042776704780810     
 C   6.9354538790758182        6.7403046102371649        8.0127782578613846     
 C   10.056332000475248        8.0770200004027473        9.2285608551656448     
 B   10.481060477363197        6.8396434768146559        11.542451989788297     
 C   8.4625305649254212        6.6910783583391140        13.056493828769611     
 C   6.1796102858171986        4.1465042560337526        9.9187418366894331     
 C   6.0935076279677736        4.0072201599546533        13.071389062750301     
 C   9.4142511908494342        3.2994193413660371        9.9333933622235087     
 C   9.5800406034436811        3.2912853984885002        13.048192477401578     
 H   8.8757051523638140        8.6341357722032104        7.4060060311334750     
 H   6.6993608950923988        7.5323438871158439        7.2950288648351203     
 H   7.0868918581992562        5.8008469639363085        7.4644219204142637     
 H   6.0932653223050952        6.6088282694689244        8.6962746025435678     
 H   10.958266325704333        8.6722978424766559        9.2679604245332090     
 N   9.5928101228440870        7.3737831258008377        12.702535897605914     
 H   10.553842554757027        5.6216999179110143        11.652171153872308     
 H   11.578172746080954        7.3488505904143056        11.553025207470251     
 N   7.8722002015585204        7.4828288099448237        14.006219693777359     
 N   5.8945752485684473        3.4854062699427475        8.7522363900795153     
 N   5.0335503361044216        4.8380942828725457        10.198012106038249     
 N   4.9203412300642011        4.6012707575919549        12.699151337979206     
 N   5.7256428447381440        3.0958397803603561        14.025850181489435     
 N   10.115343257854660        3.3766139952551399        8.7568093379867111     
 N   9.3612138199959904        1.9588757353776070        10.200519781696748     
 N   9.6294471399045989        1.9714076874185509        12.698160123317381     
 N   10.548551153434335        3.4262143358546928        14.008206730982941     
 C   9.6830049259879978        8.5706943075827997        13.394581244372722     
 C   6.6054363825991320        7.1838949228446616        14.656427114521618     
 C   8.6054123149415940        8.6422607266145093        14.229169006067448     
 C   4.6055096915687512        3.7648147588615783        8.3105580589248795     
 C   6.8245421514555833        2.6458059635493374        8.0061405819930780     
 C   4.0663761085080496        4.6208582654180592        9.2331108150683701     
 B   4.9309566355912393        5.6361125375024175        11.536433453664090     
 C   3.8491844641452353        4.0483671639628938        13.382463447137839     
 C   6.6432658198877848        2.1874566810784879        14.698096475325402     
 C   4.3512454487321639        3.1050884645586971        14.232213691278604     
 C   10.479871977569063        2.1159467351522103        8.2968634428981467     
 C   10.402549187647182        4.6012098881533863        8.0190542597244097     
 C   10.000217779461797        1.2246195880971373        9.2186841903299843     
 B   8.7300466437413426        1.4541821629195848        11.538157157017039     
 C   10.626778676494959        1.3128832080738806        13.399110790806791     
 C   10.891166748829313        4.6786768992571863        14.667196217173785     
 C   11.205220404590634        2.2228923251862143        14.236300650263793     
 H   10.476205401811226        9.2876586054833812        13.231398457768750     
 H   6.6685902532553358        7.3966947792037354        15.728820910215447     
 H   5.7977657451461146        7.7917984477264142        14.226469843592998     
 H   6.3783042746879062        6.1259339175841889        14.492046433374044     
 H   8.2871726798192924        9.4075115908215565        14.923018902149094     
 H   4.1970666961740504        3.3114397232114401        7.4173509823436055     
 H   6.2725801993888179        2.0984508772936956        7.2351225146644174     
 H   7.5983277620078571        3.2563160027944393        7.5232835301457310     
 H   7.3149733260884862        1.9326841324978279        8.6737244306659633     
 H   3.0882267126817746        5.0800036781644193        9.2771040443465722     
 H   5.9515895155706433        6.3066134792759510        11.644839375814701     
 H   3.9464682487498384        6.3357392363405838        11.551063173814912     
 H   2.8228790966932378        4.3445190865149215        13.210625009706174     
 H   6.3707558684301899        2.0877799763401534        15.753750855500687     
 H   6.6151737723777302        1.1935531857446271        14.231576188781990     
 H   7.6566457639407357        2.5895908248898727        14.604570179493388     
 H   3.8636647047005805        2.4369803183566794        14.928611377994409     
 H   11.060374789765564        1.9825905309014402        7.3939204835714536     
 H   11.172830797598113        4.3949552736617763        7.2685728000281102     
 H   9.5032443277687850        4.9715310585769013        7.5095858329888410     
 H   10.757884913089683        5.3795141861163112        8.6988079379873859     
 H   10.068645612737098       0.14619745052758507        9.2541527946680180     
 H   7.6290035452070528        1.9780179356904293        11.651634621696259     
 H   8.6487359276190929       0.24778053996822194        11.544902559454023     
 H   10.868151227722752       0.26982739464217947        13.243907857113385     
 H   11.093674412221624        4.5033543315535711        15.729924547945014     
 H   11.783990607986835        5.1260662035987430        14.207651479176768     
 H   10.049755504266848        5.3698282262424257        14.549687486265711     
 H   12.022448604499564        2.1293511162616898        14.937015916452202     
 C   6.3365292618785025        13.383027212387132        3.5317608959692768     
 N   6.0509574171272620        12.717648396377241        2.3676576878725495     
 N   5.1887439440271281        14.071642189059954        3.8114465413507581     
 Dy   8.2034959519058468        13.889735028562672        5.1896262645528681     
 C   4.7594496888598652        12.990555900581166        1.9286248225238649     
 C   6.9827857708312386        11.880544235478137        1.6210193169223968     
 C   4.2192673165575654        13.847221217623460        2.8499881137728749     
 B   5.0856252804073128        14.868779585280350        5.1504630889480021     
 C   6.2490339469974865        13.231025545583174        6.6754219040075480     
 C   9.5794966189584549        12.531761370209701        3.5454777254356293     
 C   9.7345980764493216        12.518900334351859        6.6599862317905574     
 C   8.7046792531222916        15.760438719392040        3.5377297855230103     
 C   8.6120901555648306        15.918205385477416        6.6769506768963076     
 H   4.3503715600343726        12.532689498151930        1.0379606348556683     
 H   6.4339906970942247        11.340506948326706       0.84253757744683666     
 H   7.7616223985328840        12.492244181034517        1.1477435502958120     
 H   7.4669643273293200        11.160694087024568        2.2858158764948477     
 H   3.2393495126715162        14.302988830142443        2.8949198348297771     
 N   5.0763847084064331        13.829960090138128        6.3095899071431818     
 H   6.1054643889410629        15.540049151932342        5.2597653365540165     
 H   4.0995951476083539        15.566471836242153        5.1672562591144899     
 N   5.8801981585039051        12.313548316611831        7.6243589578256854     
 N   10.279144137224941        12.605361790639611        2.3677941565257070     
 N   9.5133513146862434        11.191055333971015        3.8087474321842940     
 N   9.7740939862205654        11.198957395495965        6.3084494981086090     
 N   10.701851456505640        12.645200516954800        7.6219765185538852     
 N   8.2971059077702467        16.331275990092436        2.3595152555608125     
 N   9.8864153030756121        16.389857299278518        3.8200197839344829     
 N   9.7340533390305790        16.613189638824693        6.3203841230407924     
 N   8.0169751363745405        16.701782188157271        7.6303921752125889     
 C   4.0050025563539524        13.274842086830811        6.9907137661950918     
 C   6.7963791658606434        11.398687694244025        8.2898286355387718     
 C   4.5060556215546983        12.324028903952899        7.8327090493818394     
 C   10.629302757990946        11.342373755382280        1.9028406262157298     
 C   10.577428906589381        13.829349546375326        1.6339160306052363     
 C   10.142514952833618        10.453282859178758        2.8231584355040962     
 B   8.8754179851092942        10.689050556104906        5.1447515115002158     
 C   10.763992652918024        10.531797491665829        7.0116410598395529     
 C   11.052329955233571        13.894688260503079        8.2822991605040670     
 C   11.348004751607936        11.436474083770790        7.8507229032708814     
 C   9.2060467398861370        17.284962008497097        1.9124852905729541     
 C   7.1089140057809237        15.950671773205967        1.6058861164230012     
 C   10.207976421163059        17.316806326747642        2.8448728004356880     
 B   10.626884126700261        16.083357656412446        5.1619355645625715     
 C   9.8140031827423861        17.810175238539170        7.0139912574730721     
 C   6.7556906732113946        16.388292092699704        8.2846025341585552     
 C   8.7390123091721410        17.868319210058004        7.8528672407344011     
 H   2.9790743803682549        13.573280543350203        6.8207976585252732     
 H   6.5119301258522198        11.277125555763828        9.3398549898742953     
 H   6.7817883498325982        10.414141615761402        7.8035828920922867     
 H   7.8078990407378459        11.808992793164753        8.2167749937661192     
 H   4.0181385779476271        11.651168674434835        8.5246304703607798     
 H   11.206698462076181        11.205169685795157       0.99839595740205966     
 H   11.383489399484866        13.632345480312932       0.91983761635230032     
 H   9.6959247587120636        14.181297725435426        1.0819791144321160     
 H   10.889398306697307        14.616580858021738        2.3240734461963282     
 H   10.199780468947917        9.3740268913925000        2.8548556828668450     
 H   7.7773549378007365        11.219632078007731        5.2549438549649121     
 H   8.7863434512107546        9.4831562231454960        5.1498778391166402     
 H   10.996827408697568        9.4868556690436279        6.8562643344115388     
 H   11.225297102201822        13.722984453432678        9.3500582410691120     
 H   11.964466520190925        14.321159698151435        7.8432449913840641     
 H   10.227605506021629        14.600087531954653        8.1401781143660852     
 H   12.162090722577624        11.335205481366399        8.5537652140799523     
 H   9.0385550953346474        17.858653066701017        1.0105892602560895     
 H   6.8763541595793551        16.735641622690817       0.87930597641643882     
 H   7.2726473543754784        15.008099587395570        1.0668427176065458     
 H   6.2597738805333192        15.819972351122136        2.2807679569149486     
 H   11.104808930290597        17.919183899574410        2.8899487655439735     
 H   10.703054447709855        14.865313487503292        5.2721024573822026     
 H   11.722957860478964        16.594438094624024        5.1758933667757825     
 H   10.598842610707322        18.536187299608695        6.8499139085378991     
 H   6.8170268521723747        16.611940469729088        9.3554533411275980     
 H   5.9371980753372657        16.979261123548532        7.8497751610655699     
 H   6.5452780705328468        15.324768461885531        8.1298878714561020     
 H   8.4161519092008561        18.628256650135153        8.5502938321116684     
         456

 C   7.5010644973086054        2.7576795498434761        2.8231753172165730     
 N   7.9089117391935355        2.1816258150228092        3.9986613101598363     
 N   6.3185919958520937        2.1307354341373195        2.5386408885060079     
 Dy   8.0110213529268925        4.6364850051528901        1.1850406650914556     
 C   6.9991252859947410        1.2273061985464118        4.4422997083079494     
 C   9.0981593933043072        2.5582651870290509        4.7527014492749631     
 C   5.9966236020590991        1.2001071297360293        3.5102582794489745     
 B   5.5804241031550470        2.4390864950258599        1.1954226095339069     
 C   7.6081943359633399        2.6032646949779199      -0.30531189979397377     
 C   9.8720684079886389        5.1401986665477812        2.8460797675588827     
 C   9.9679828155916947        5.2816397816104228      -0.29991593299401215     
 C   6.6337612697023491        5.9926161292485398        2.8238993327671209     
 C   6.4845617510808520        6.0062701522398623      -0.29139724890066399     
 H   7.1665147525022963       0.64995478868583223        5.3418477097071326     
 H   9.3235360616751599        1.7756465994700663        5.4846698252753612     
 H   8.9398848682405490        3.5056456708102881        5.2856254978491304     
 H   9.9499770288170364        2.6795479121197507        4.0788663529221623     
 H   5.0991211576333333       0.59873276092533823        3.4632857580054863     
 N   6.4798484907513787        1.9129012987621670        4.0471233605032714E-002
 H   5.5007227814205253        3.6567838504299326        1.0878048590792164     
 H   4.4865501936461838        1.9231849509035630        1.1764681369941432     
 N   8.2088645524390600        1.8162645789963703       -1.2527352246716013     
 N   10.157867698640668        5.8057756003949184        4.0098394126652215     
 N   11.017586054969595        4.4469799702695036        2.5689918521811976     
 N   11.137033895383597        4.6772748589272473        6.8485856293647507E-002
 N   10.341031764014145        6.1882729504657608       -1.2573970505607572     
 N   5.9334489741964811        5.9138643691588086        4.0007704062541718     
 N   6.6918820624853250        7.3338023740507507        2.5611861865165286     
 N   6.4312473608649823        7.3252181729254664        6.1782552663920250E-002
 N   5.5205384377076969        5.8715469231020663       -1.2557488288632641     
 C   6.4009445924278241       0.71649792146027580      -0.65394307520157691     
 C   9.4778657019754657        2.1222350616284826       -1.8953137850104407     
 C   7.4839333313223708       0.65285862829630803       -1.4818736558619334     
 C   11.446964726057141        5.5279311819611845        4.4520797556427203     
 C   9.2284705986624171        6.6489934121225893        4.7522838225817026     
 C   11.985205462352075        4.6680885497839597        3.5324772968682301     
 B   11.123375665676850        3.6445974696837808        1.2330200123746546     
 C   12.210630299448725        5.2181280454514543      -0.62060874462740601     
 C   9.4298096092142902        7.1041028663000247       -1.9282140837089801     
 C   11.714553924414771        6.1655928718691309       -1.4692980285954451     
 C   5.5748423299050343        7.1743064628762889        4.4657626459268851     
 C   5.6406810327920134        4.6877323720097710        4.7334882700277472     
 C   6.0573269477505720        8.0668699196929019        3.5465790038150700     
 B   7.3254400343643757        7.8424829359309571        1.2257504143161548     
 C   5.4357329250406421        7.9833525693379723      -0.64193798573694560     
 C   5.1842420960173747        4.6199149899968992       -1.9197855316682233     
 C   4.8626531979854537        7.0740364076665072       -1.4836197975096805     
 H   5.6122591337735868       -6.4427875048876822E-003 -0.49534382538013438     
 H   9.4285928897460138        1.8869804286793532       -2.9635259333011033     
 H   10.290503017043175        1.5366947510946765       -1.4445194503543926     
 H   9.6877552563868328        3.1863613220812317       -1.7502934419188958     
 H   7.8108792772160074      -0.10880010384226541       -2.1757131651420432     
 H   11.855998834120156        5.9843549124770261        5.3435106202699059     
 H   9.7801413254236564        7.1960206454764233        5.5235061448931333     
 H   8.4519502353636966        6.0416933747899826        5.2346956178853921     
 H   8.7412095076402121        7.3621178915247576        4.0825184767317548     
 H   12.963066440954229        4.2083600508967143        3.4895238517253362     
 H   10.103524805574741        2.9735145501473008        1.1244286780695991     
 H   12.109055377595045        2.9465126822507890        1.2216795825093498     
 H   13.234667597739973        4.9126513801508702      -0.45164503337254586     
 H   9.6925555416203775        7.1906666548481883       -2.9884369116530958     
 H   9.4778233874966720        8.1023843275640282       -1.4706711691692873     
 H   8.4113726843341841        6.7167229765603205       -1.8197333389339820     
 H   12.205961528570608        6.8293175616716839       -2.1674012531202838     
 H   4.9950987750736440        7.3066182181738499        5.3693362839965229     
 H   4.8465288315389286        4.8854734462274347        5.4606490817175093     
 H   6.5290702975152071        4.3296071409424748        5.2700198275877623     
 H   5.3146099095187962        3.9043993268688291        4.0452521914745825     
 H   5.9932500081431961        9.1456669155678263        3.5146225368833401     
 H   8.4281462010326376        7.3217347023217840        1.1144479194415207     
 H   7.4027031672897730        9.0490928290594113        1.2218051052201355     
 H   5.1924629270424569        9.0259033222686202      -0.48616922175324906     
 H   4.9872459097539670        4.7970993219474458       -2.9823018774947108     
 H   4.2906095718568142        4.1697026959037409       -1.4668164201826606     
 H   6.0258698511141073        3.9308287492126421       -1.7997657305319892     
 H   4.0488296546273306        7.1681398680717052       -2.1879261400399255     
 C -0.32762939010203096        7.3872419214453009        9.2128531942932277     
 N   8.4524219521969285E-002   6.8163334705388205        10.389438687555598     
 N  -1.5095694884925084        6.7567666223291054        8.9340827155593345     
 Dy  0.16545119241952846        9.2565748957034444        7.5569454508971505     
 C -0.82183767022659426        5.8614192584493860        10.838907590997360     
 C   1.2748525988087362        7.1978254086067714        11.139222415682873     
 C  -1.8268673642945683        5.8289907230511888        9.9098316089476182     
 B  -2.2537049688129747        7.0610902532522184        7.5934461078448736     
 C -0.24300748682891599        7.2286301304988267        6.0724860891063406     
 C   2.0357696901494782        9.7667671466155195        9.2103574699627053     
 C   2.1202235018307727        9.9123598152164121        6.0685164463507073     
 C  -1.2025270803261712        10.615769268505947        9.2032136858926403     
 C  -1.3693321926817215        10.626328584166648        6.0885221218639733     
 H -0.64983201053774764        5.2865773891465482        11.739222046341037     
 H   1.5050439657993140        6.4173504099113172        11.871359222640701     
 H   1.1153544993614672        8.1451566561267317        11.671075219724742     
 H   2.1240711969425399        7.3207247648836660        10.462949611722653     
 H  -2.7231740798318951        5.2256454013167994        9.8674328574785850     
 N  -1.3626246306591492        6.5319196912059292        6.4332380901476922     
 H  -2.3324191023981644        8.2789505352702299        7.4824961705895570     
 H  -3.3486750504671168        6.5474493636007969        7.5826573843181784     
 N  0.35406911306182798        6.4425082186342824        5.1225635865173382     
 N   2.3247139284507345        10.432289639845337        10.373649690027634     
 N   3.1796816300349731        9.0709830153435380        8.9326157337040240     
 N   3.2915867277620339        9.3116891625469709        6.4355276405672610     
 N   2.4925007173483413        10.834262274566035        5.1253660689713820     
 N  -1.8989918165969664        10.541717097449077        10.382676832442419     
 N  -1.1424836640073226        11.956181832425230        8.9368546041658856     
 N  -1.4104758473430488        11.946839875235986        6.4376703519159442     
 N  -2.3338907943754301        10.497771893059918        5.1242523362996346     
 C  -1.4395642439513272        5.3318624814608766        5.7448841454262958     
 C   1.6147665335613279        6.7562796258378475        4.4672731361104949     
 C -0.36474695272040752        5.2730043011033034        4.9058498585294528     
 C   3.6139721206633895        10.151853274162614        10.814390656113208     
 C   1.3984813056606054        11.277875901733138        11.117378474190229     
 C   4.1495562688399028        9.2907457604147901        9.8945330476911320     
 B   3.2786736580018991        8.2727279931214461        7.5940183290581684     
 C   4.3654541011459385        9.8704490699156633        5.7613164369943251     
 C   1.5786530020557328        11.751904475048423        4.4607981479483865     
 C   3.8673843129133947        10.824847857013383        4.9217642912890467     
 C  -2.2530451623929912        11.804201092509787        10.845793697789363     
 C  -2.1902686754940621        9.3181688965072862        11.120410268704175     
 C  -1.7719906421754332        12.693280077360486        9.9225339920299902     
 B -0.51050359138051893        12.460287106360445        7.5989530666408873     
 C  -2.3988485372096662        12.612223693750900        5.7307907538693090     
 C  -2.6826852027696830        9.2469607884037153        4.4655017083883042     
 C  -2.9799512974513713        11.705685845902805        4.8916362811426568     
 H  -2.2229909104304735        4.6050315443472645        5.9118536458379953     
 H   1.5599645024727635        6.5113478546264849        3.4013763364416887     
 H   2.4372582559374738        6.1830164035104964        4.9166496209017714     
 H   1.8142286736394106        7.8240205047348859        4.6020397367000179     
 H  -4.0030134947903639E-002   4.5106138003452037        4.2120216515368938     
 H   4.0252062796316546        10.608047376893401        11.704945673585181     
 H   1.9526429096045486        11.825581086023545        11.886224710677441     
 H  0.62221962727806046        10.672465075426448        11.602266970998750     
 H  0.91062069852020111        11.990691932286040        10.447898046596000     
 H   5.1269261479136778        8.8296074761705636        9.8507758457211363     
 H   2.2558447193520372        7.6059399769718361        7.4854956727796305     
 H   4.2611325624836018        7.5698992174860313        7.5773795910996169     
 H   5.3908805319268254        9.5719928245131438        5.9341264480420488     
 H   1.8554892590968486        11.864019137568071        3.4074491394928224     
 H   1.6055800051627489        12.739804975028379        4.9400125141818449     
 H  0.56448522717788197        11.349908933449752        4.5450205857754415     
 H   4.3579008129710317        11.500468699625703        4.2344266565441195     
 H  -2.8283552965264747        11.940683533948732        11.751564454838919     
 H  -2.9837003506675703        9.5183597460601543        11.848145308654463     
 H  -1.3009119961062423        8.9624748483711425        11.657561384452322     
 H  -2.5167926037484833        8.5321661431543951        10.435217236573591     
 H  -1.8338658108013217        13.772107146137103        9.8885487133510903     
 H  0.58942151024912903        11.934503101046683        7.4857148762450239     
 H -0.42703073879012621        13.666723562062993        7.5936797349500278     
 H  -2.6330378404368076        13.657244026696899        5.8836992172065585     
 H  -2.8597784237990931        9.4178149300418283        3.3984310363278247     
 H  -3.5920526118481897        8.8179132588810258        4.9074390098755298     
 H  -1.8557637432138652        8.5437568510106754        4.6050255623213934     
 H  -3.7921076675161127        11.805133947119666        4.1862737019825511     
 C   1.9144654108576247       0.56201102047862583        15.600082049088499     
 N   2.1973540252467418        1.2254560211745142        16.766040254094971     
 N   3.0593655833341984      -0.13427027712310416        15.327615986387142     
 Dy   5.3603328798852407E-002   5.4635515685616455E-002   13.938560576343427     
 C   3.4837539591301825       0.94297514330163390        17.213622406291854     
 C   1.2681741296189277        2.0709657740023601        17.506241429022797     
 C   4.0236869804195701        8.2664203736721842E-002   16.295544520986091     
 B   3.1658018706172180      -0.93364479809451728        13.990252397775665     
 C   2.0119787124983817       0.70217437061409216        12.456437017374684     
 C  -1.3243486774843589        1.4073233958113616        15.586755269047590     
 C  -1.4881542110434813        1.4178545362234931        12.467740395826803     
 C -0.45120231343054457       -1.8181951119450459        15.588553699686335     
 C -0.36010155027153751       -1.9775677189298762        12.456744857249426     
 H   3.8901016391650560        1.3982408469747607        18.106857066183125     
 H   1.8198712564224073        2.6199647074357495        18.276435266926907     
 H  0.49065106030242150        1.4651873322071747        17.989467059415944     
 H  0.78185474923880049        2.7828562836646840        16.834292635798533     
 H   5.0004271229227610      -0.38021026323165186        16.256470643815845     
 N   3.1821152095300511       0.10272182144938975        12.829194181169779     
 H   2.1448484018479212       -1.6026768108196263        13.878056376259293     
 H   4.1502610968238889       -1.6337263741025259        13.979400754937338     
 N   2.3859373863862219        1.6177485886084688        11.508269373011686     
 N  -2.0252115793137069        1.3314290059379479        16.763587759753065     
 N  -1.2687136632395246        2.7477431161930710        15.319726399633934     
 N  -1.5362468847565505        2.7369121164868533        12.821410616426059     
 N  -2.4598928456055305        1.2853582522826479        11.511052786198674     
 N  -4.2871888951347595E-002  -2.3905211137082314        16.765788671908872     
 N  -1.6357264762373283       -2.4436891852463911        15.308755950437440     
 N  -1.4879316934666831       -2.6656076881672912        12.808645954939548     
 N  0.23652586131419637       -2.7672903397663400        11.509378054004536     
 C   4.2572734800883358       0.65620750130163752        12.152898024277391     
 C   1.4723623048308410        2.5312295897012107        10.837637519494496     
 C   3.7610216041694842        1.6055567964334096        11.306557540032246     
 C  -2.3863156629138156        2.5929309498075681        17.224297847747653     
 C  -2.3147492512959316       0.10720524398769082        17.500937787681114     
 C  -1.9055322323919579        3.4833515367471564        16.302133375798576     
 B -0.63494745132843922        3.2492561626088747        13.981990430458714     
 C  -2.5359492384206899        3.3971110603749559        12.125649301252391     
 C  -2.8033105938647198        3.4703335774893908E-002   10.849005178192204     
 C  -3.1172123619408838        2.4890469806633444        11.288222026599598     
 C -0.95414460048784855       -3.3407052940856286        17.215112776071560     
 C   1.1483841808598836       -2.0145753352133537        17.516892605332423     
 C  -1.9582432948881305       -3.3693459255744318        16.284935245721069     
 B  -2.3791036867133744       -2.1353413897551361        13.968210963953190     
 C  -1.5709243047585457       -3.8633991238217789        12.116870906231616     
 C   1.5046634736052733       -2.4644064184297165        10.863742268361069     
 C -0.49058286912547039       -3.9302899254210049        11.285523561078707     
 H   5.2821716631386124       0.35655435879333214        12.327155166434183     
 H   1.7374185692970456        2.6228422573158685        9.7792375834237610     
 H   1.5137203794825935        3.5275485477301327        11.298203249367466     
 H  0.45611446559451713        2.1386759777687447        10.941416062854925     
 H   4.2535246100033381        2.2758285558197011        10.615918894264119     
 H  -2.9649763235568218        2.7283024130939539        18.128204483319550     
 H  -3.1054973422024257       0.30707475662430689        18.231219918680598     
 H  -1.4239515024644678      -0.24948105740803986        18.034294545588082     
 H  -2.6441202268086319      -0.67797721765694030        16.816401034007562     
 H  -1.9720595897563835        4.5619557390503482        16.267122386574282     
 H  0.46328785628029051        2.7192052238376987        13.868948536459731     
 H -0.54565865507063305        4.4549799757800068        13.975651515086920     
 H  -2.7763423009178081        4.4399464503267163        12.283695284601475     
 H  -3.0064296314748664       0.21265566628768257        9.7877417911039384     
 H  -3.6953647965579752      -0.41324170310420960        11.307472552490562     
 H  -1.9627482078179570      -0.65665586094260131        10.963619041705806     
 H  -3.9359410869788261        2.5846847371292436        10.589603955645789     
 H -0.78644233354110715       -3.9145980789431505        18.116768169483603     
 H   1.3758533453465107       -2.7979296963136453        18.247052841381493     
 H  0.99173034235203772       -1.0682220194849397        18.051733135098171     
 H   1.9981407864215199       -1.8926955771934750        16.841021127151670     
 H  -2.8575137522130474       -3.9683668902486589        16.242659182001688     
 H  -2.4548895465588103      -0.91740926903709796        13.859376980698661     
 H  -3.4752051838264570       -2.6469515070758249        13.955662204364353     
 H  -2.3610806640731510       -4.5842625945059874        12.277907948992693     
 H   1.4519450032564416       -2.6965486797179268        9.7950031093857586     
 H   2.3162215430400770       -3.0545680716166834        11.310481816629469     
 H   1.7188430895757560       -1.4013603310884226        11.011351010064407     
 H -0.16725417205791612       -4.6939040294234866        10.592359900819662     
 C  0.74944539908714458        11.170371487291396        16.309733218572593     
 N  0.33925877785660408        11.743118743937721        15.133830827409211     
 N   1.9279550228483726        11.804153776715824        16.595175194934253     
 Dy  0.25139305589850558        9.2966527480401879        17.960807335504249     
 C   1.2435109027422770        12.702791789396445        14.690543142025525     
 C -0.84725993702333013        11.358540125899021        14.379367482343911     
 C   2.2451135769254562        12.736416040098712        15.623373341772298     
 B   2.6679745809198749        11.497759468624638        17.938097465268758     
 C  0.64740739811511760        11.327859824529863        19.445854503137419     
 C  -1.6143323848449613        8.7856072558277507        16.307303510053671     
 C  -1.7134969892327270        8.6528766106303152        19.445796513541879     
 C   1.6310368473362624        7.9415722129246360        16.325748264292574     
 C   1.7824036693843153        7.9409082576979424        19.447371247174424     
 H   1.0730365961004540        13.278488560387167        13.790576524026688     
 H  -1.0722790669255617        12.135147764050606        13.641254238305025     
 H -0.68541141026692398        10.407870370137358        13.853900328027418     
 H  -1.7006889124746365        11.240326045552607        15.051445266544192     
 H   3.1390475686453043        13.343026878843874        15.670532354573750     
 N   1.7715294025161148        12.023052665104650        19.095938027845662     
 H   2.7478459726254489        10.279779778533966        18.046092732624867     
 H   3.7622420353244252        12.012948556221744        17.954796070788273     
 N   4.5649898817824400E-002   12.112821236465544        20.394282810535785     
 N  -1.8988598541023196        8.1168174222833702        15.144810770596479     
 N  -2.7588791271862005        9.4829778822880524        16.578407371240694     
 N  -2.8820522779839086        9.2575798052972296        19.076891593645559     
 N  -2.0889490590091566        7.7415662677671131        20.398037098120600     
 N   2.3279874140649222        8.0150373571484792        15.146689248753765     
 N   1.5733533467805252        6.6019841684296123        16.595009597493974     
 N   1.8352944349781668        6.6213732224871134        19.095041610577322     
 N   2.7464054760730119        8.0756193970169434        20.411247155261783     
 C   1.8476506486434576        13.219901486612008        19.790118482296059     
 C  -1.2216778556147674        11.802674792516687        21.038419618338377     
 C  0.76642250049813432        13.279384332950446        20.620753886115473     
 C  -3.1861936284514023        8.3964882267486818        14.698039529293574     
 C -0.96907272598786254        7.2699983687892846        14.407268260342555     
 C  -3.7246662276090090        9.2608486797898468        15.613214403386092     
 B  -2.8656262744128385        10.289207319802324        17.912103036507482     
 C  -3.9574932396219844        8.7125795512200135        19.759985503192443     
 C  -1.1788221305016802        6.8243739088074946        21.068078933794240     
 C  -3.4631870085978571        7.7619337821390797        20.606029242362364     
 C   2.6848170856958369        6.7523609839716867        14.686531806359319     
 C   2.6176207493767305        9.2380785928024167        14.407363261661816     
 C   2.2048563166681650        5.8640890481766750        15.611391389821591     
 B  0.93924334689205158        6.1022762991023907        17.933667574193546     
 C   2.8309343525086930        5.9634912868536025        19.798680766875588     
 C   3.0831270659695509        9.3276823319661215        21.074125311616321     
 C   3.4039675252271810        6.8732422030512987        20.639886486918247     
 H   2.6336123305399894        13.945616111743492        19.630549955135898     
 H  -1.1778900899874785        12.055310395557960        22.102949934160641     
 H  -2.0397023645287091        12.371499844440955        20.575852917271057     
 H  -1.4195708438540029        10.734085757205492        20.909429324457371     
 H  0.43788764065697289        14.040335438595514        21.314648669634543     
 H  -3.5942091957675810        7.9379546839663329        13.807170086711468     
 H  -1.5207861006092713        6.7151397378748836        13.641654471464420     
 H -0.19462656912218346        7.8751048577859457        13.918613361547250     
 H -0.47918185575007871        6.5634430441544973        15.082024515581335     
 H  -4.7016637177115896        9.7230690592985791        15.652139522252350     
 H  -1.8451766267725149        10.959251085319183        18.020646179844665     
 H  -3.8508687041724832        10.988233950282893        17.919986474736053     
 H  -4.9813821731307018        9.0173972472834532        19.588925211993779     
 H  -1.4388470287481201        6.7406274553365320        22.128994192780638     
 H  -1.2310402294712743        5.8254867070027121        20.612789187960985     
 H -0.15981428477161186        7.2087969043498772        20.956175880937106     
 H  -3.9562307363587994        7.0953818063721794        21.300290755694732     
 H   3.2606403490845182        6.6153237163081302        13.781152271796849     
 H   3.4149844798341435        9.0395316695274008        13.683837910828585     
 H   1.7293731118229541        9.5888364621669773        13.865587136475352     
 H   2.9377159235035806        10.026888603305466        15.092231673087902     
 H   2.2693787785556077        4.7855385166340083        15.647967572610183     
 H -0.16161801245900889        6.6273942095355691        18.042749018041221     
 H  0.85620336231956684        4.8959874438142110        17.942613816246258     
 H   3.0740739234057650        4.9208463994557530        19.643286109412490     
 H   3.2798052229974166        9.1515183833655662        22.136557645814541     
 H   3.9771624249912656        9.7767543694773735        20.621392204708638     
 H   2.2421811697166030        10.017133923570524        20.953436055761369     
 H   4.2166566375574277        6.7793663073511876        21.345338215182313     
 C   8.5466038984511155        6.5299921943703403        9.9333994202005016     
 N   8.1346980791481087        7.1068185679689257        8.7594477482758606     
 N   9.7358303203225844        7.1488790567458009        10.207641693008933     
 Dy   8.0374980383297778        4.6564852030664632        11.582714087754688     
 C   9.0484740119138110        8.0531723163860676        8.3067736308437095     
 C   6.9363237903416533        6.7397310932610592        8.0156636440648956     
 C   10.057804366450224        8.0747090917297708        9.2314563570687689     
 B   10.481068708339270        6.8396582686042322        11.546693093498453     
 C   8.4619032009776571        6.6917126783628307        13.060051566763281     
 C   6.1780809242701800        4.1478422510670478        9.9225040311176667     
 C   6.0909001604434305        4.0079607940042301        13.074662664636637     
 C   9.4118902576176673        3.2988530165782155        9.9374155012759164     
 C   9.5785715881215285        3.2909410896622728        13.051869400437798     
 H   8.8783519125671031        8.6307228608938278        7.4078076347577042     
 H   6.6996510979476351        7.5327996446053129        7.2992767390319271     
 H   7.0879731540811424        5.8012568299330081        7.4657261510129667     
 H   6.0944232342591782        6.6068306536353854        8.6991832416941524     
 H   10.960178266122121        8.6693272677878692        9.2705819635574631     
 N   9.5923075077400792        7.3742545137098521        12.706142318569013     
 H   10.554231680088208        5.6218387371009220        11.657083142893008     
 H   11.578002930409957        7.3493854091766408        11.557177614000228     
 N   7.8708555682986550        7.4842714511316579        14.008617775870325     
 N   5.8933653596622246        3.4876017591570432        8.7554055622450147     
 N   5.0324081329494739        4.8403682989477685        10.201166266589317     
 N   4.9179312520583647        4.6021807588654138        12.702047866953825     
 N   5.7224286736892216        3.0953719768821419        14.027672230290396     
 N   10.112230461804236        3.3757859010683089        8.7603280705606466     
 N   9.3582502734054458        1.9582553208978244        10.204338119633407     
 N   9.6281846162950906        1.9710861844714098        12.701698310752166     
 N   10.548626861958487        3.4264535189679028        14.010175845239038     
 C   9.6818518100163615        8.5718552581207259        13.397079022784292     
 C   6.6037510744264836        7.1857557996315098        14.658321146092380     
 C   8.6037032102741762        8.6440277773859169        14.230870388188588     
 C   4.6050398720079562        3.7685854109196164        8.3127383970135273     
 C   6.8226411500323483        2.6469231308539434        8.0096693633300706     
 C   4.0659162705891365        4.6246230195527813        9.2352819313985179     
 B   4.9292041751556726        5.6377246490931068        11.539991056030990     
 C   3.8463051065047593        4.0481536828480849        13.383672721479854     
 C   6.6397464629161682        2.1865652627622616        14.699755339886728     
 C   4.3478715089837854        3.1040055392988153        14.232732746089640     
 C   10.475526631699148        2.1149849069838274        8.2998602375074064     
 C   10.400383433179258        4.6001721373212598        8.0225853774131011     
 C   9.9960155943379974        1.2237916408428520        9.2218579673181669     
 B   8.7280452484103126        1.4534819223450770        11.542453437424582     
 C   10.627162961477236        1.3132119528671642        13.400842455178902     
 C   10.891493658972102        4.6790536156974420        14.668786932594351     
 C   11.206451029400576        2.2235887609420129        14.237013069721629     
 H   10.474911666519295        9.2889168094030730        13.233630103426137     
 H   6.6658256500412145        7.4009476034306685        15.730215431959497     
 H   5.7960034878782860        7.7920085339876488        14.226338749820908     
 H   6.3774977294071871        6.1273275722492624        14.496088185849132     
 H   8.2849897698811734        9.4098128374105059        14.923862185608266     
 H   4.1970055065218643        3.3159599955558545        7.4189852414578237     
 H   6.2698775685989254        2.0979839996669960        7.2404246623403790     
 H   7.5956626296253251        3.2566164936858542        7.5246503817779375     
 H   7.3140541213440784        1.9352126689252980        8.6779569768781482     
 H   3.0881602735652498        5.0846419262040179        9.2786524573514289     
 H   5.9498115166824030        6.3080842463145004        11.649278424804274     
 H   3.9446916979907622        6.3373784044096215        11.554420247704465     
 H   2.8200472062029434        4.3441746044135652        13.211301568478339     
 H   6.3660180615547182        2.0852723617546851        15.754886763791534     
 H   6.6127958545070271        1.1933365165496610        14.231815554638173     
 H   7.6529985859643048        2.5893459179089753        14.608023373193989     
 H   3.8597915452914373        2.4350359870969815        14.927877170094918     
 H   11.055374223895967        1.9814976323740365        7.3965248990740484     
 H   11.172410276098285        4.3939924801561601        7.2739531669164643     
 H   9.5020939788534413        4.9698331880153646        7.5109550416989457     
 H   10.753865242217895        5.3789078954057370        8.7027309345067145     
 H   10.063841142524636       0.14532022339780462        9.2570381296981967     
 H   7.6269510563973206        1.9769824729276630        11.656641491987509     
 H   8.6471785605355382       0.24699301300747450        11.549215517867292
[truncated: 2,593,483 more chars]
