# Supplementary material for: Unraveling the Contributions to Spin–Lattice Relaxation in Kramers Single-Molecule Magnets
Source: J Am Chem Soc. 2022 Dec 9;144(50):22965–75. doi: 10.1021/jacs.2c08876 (PMC9782788; doi:10.1021/jacs.2c08876)
Supplement: Supplementary file 2 — ja2c08876_si_002.zip [file ja2c08876_si_002.zip › phonon_Dy/mol-11/mode-1-10/11/Cart_disp.xyz]

         456

 C   7.5482181846039049        2.7114176390961049        2.8252247505345180     
 N   7.9503117071480229        2.1495604399059127        4.0096775560362801     
 N   6.3481127540893612        2.1081712255447815        2.5632673028719273     
 Dy   8.0798241905693153        4.5453746167813414        1.1327239198830881     
 C   7.0191581530601175        1.2294505126605912        4.4816768670905516     
 C   9.1538856162908768        2.5111169158107134        4.7466025358200001     
 C   6.0095232016672000        1.2082122286475154        3.5570513971920339     
 B   5.6044846059191071        2.3975337151630911        1.2194834418245586     
 C   7.6265072736308621        2.4803372221193936      -0.29511931679753683     
 C   9.9247525747593368        5.0931189209311656        2.7978584344185506     
 C   10.012063146926090        5.2134151922203760      -0.37842034794337137     
 C   6.7218911551009306        5.9705324775102850        2.7317417353176858     
 C   6.5706542490667017        5.9255945554556071      -0.35833739480424381     
 H   7.1793675527622840       0.66616654940035780        5.3916232097323968     
 H   9.4352900721715454        1.6848112965627553        5.4099601332301877     
 H   8.9872944850410370        3.4112674834297643        5.3568410305154668     
 H   9.9721156916656071        2.7107881930003055        4.0485684377775213     
 H   5.0971986912150156       0.62830472450537456        3.5258810403999208     
 N   6.4827517988087484        1.8255219534031752        6.9827061692338793E-002
 H   5.5467511373227314        3.6142986648207276        1.0829911340369447     
 H   4.5003349512045547        1.9015143083508914        1.2249967579582766     
 N   8.1946841037048515        1.6682353151199618       -1.2418579143075694     
 N   10.209953287116500        5.7596496721426682        3.9614783864011556     
 N   11.074368040317587        4.4077542311971669        2.5162344414260289     
 N   11.193308864421923        4.6473988683181862        1.5309526008498163E-002
 N   10.378750405950273        6.1519767879397609       -1.3070099112055396     
 N   6.0315055134394573        5.9091939104096554        3.9162979602579289     
 N   6.7954255273513953        7.3099131685076291        2.4595156134595610     
 N   6.5228191851805191        7.2534232324106949       -3.5748311168717656E-002
 N   5.5835724330288103        5.7662573248323445       -1.2952015235788155     
 C   6.3628587507876997       0.62485103881667692      -0.61191343726798997     
 C   9.4631176130078423        1.9381475863396722       -1.9021924071427945     
 C   7.4331643948049138       0.52394370008140156       -1.4535502872799153     
 C   11.502397702443359        5.4894642507082612        4.3984531802866691     
 C   9.2838700645876191        6.6046800429224088        4.7076733839583369     
 C   12.043881937430099        4.6344291452722608        3.4766942093414004     
 B   11.175841946967697        3.6119187742462064        1.1765201456279684     
 C   12.267294400375196        5.2441518255550381      -0.62790362177410508     
 C   9.4532046204261597        7.0440829915218108       -1.9929595196441674     
 C   11.759082707560280        6.1880613172549559       -1.4734754810890136     
 C   5.6959496649852941        7.1765219293617424        4.3768922495156382     
 C   5.7149972102699405        4.6939617991256801        4.6581642841499491     
 C   6.1809970734328559        8.0574034531276144        3.4481497246244102     
 B   7.4180780860625841        7.8068346315763542        1.1108793216655102     
 C   5.5093232728485972        7.8922741451064473      -0.73249249273125105     
 C   5.2305417590531151        4.4998447807129729       -1.9209684444560862     
 C   4.9167975432104356        6.9609162138558478       -1.5355616073895468     
 H   5.5566594970960503       -7.5314124408448119E-002 -0.43646329946741413     
 H   9.3517526856704087        1.8328787485508748       -2.9990298450444648     
 H   10.243392733579284        1.2219399848780543       -1.5555239915684591     
 H   9.7678901675495862        2.9708109518797672       -1.6382639088106881     
 H   7.7302529095597459      -0.25641793945388336       -2.1401386751336946     
 H   11.910567420916710        5.9474698787813232        5.2892050392130558     
 H   9.8404960394241012        7.1572752202281267        5.4716183270769498     
 H   8.5137010184390167        5.9980788630138804        5.2004550734783681     
 H   8.7889031620692570        7.3133591855294204        4.0387991770063136     
 H   13.025399333998195        4.1828982340502581        3.4320482500666532     
 H   10.150152486791040        2.9485106843507953        1.0639302952787950     
 H   12.151190493994109        2.9013553229276119        1.1634575043375526     
 H   13.297566649741748        4.9703791692472379      -0.44023881247538699     
 H   9.8422958573653556        7.2765907232333440       -3.0007373785166531     
 H   9.3271698301020649        7.9871459173460941       -1.4192291465935456     
 H   8.4684214148333812        6.5434967917114406       -2.0652484011801739     
 H   12.245553129681941        6.8815450566351570       -2.1459040591393284     
 H   5.1247209919676777        7.3194152251164377        5.2840958756810235     
 H   4.9581527906414626        4.9267478334731392        5.4177190616888895     
 H   6.6104582886325280        4.2951305304581728        5.1563930138918375     
 H   5.3255824192811110        3.9252752040023271        3.9824071294098147     
 H   6.1317763562416179        9.1373660061562365        3.4140605425397554     
 H   8.5288576521231523        7.3062649520044332        1.0051385857600768     
 H   7.4663817789593034        9.0173945271721099        1.0874755728031635     
 H   5.2620359799712535        8.9360243530495325      -0.59113299520790319     
 H   4.9772643252131701        4.6592283206351421       -2.9743760766428964     
 H   4.3685994689707845        4.0437365025668566       -1.4149327379397998     
 H   6.0851272063169244        3.8223736658995175       -1.8343991834543003     
 H   4.0878616769505323        7.0351078658540898       -2.2239508413609683     
 C -0.39374892728832422        7.3895107559498951        9.1808951960708658     
 N   1.3183830201530473E-002   6.8412438846957881        10.370756946951643     
 N  -1.5655703426955259        6.7394085328769515        8.9000687998271264     
 Dy   8.2871412944759193E-002   9.2478429217704594        7.5046755524523610     
 C -0.88632819057522461        5.8819345867881339        10.824526077237522     
 C   1.1921638733346467        7.2414265823121955        11.131088460399988     
 C  -1.8816775105776458        5.8232171467031497        9.8866805253010863     
 B  -2.3085332568951258        7.0188072525228566        7.5533620313699359     
 C -0.31758140743661567        7.2362923072572558        6.0104282993940430     
 C   1.9899288301994198        9.7140319442534775        9.1348788487829520     
 C   2.0587093437858721        9.8712613355332799        6.0251570271141652     
 C  -1.2655424030035092        10.611569761747225        9.1671303507072821     
 C  -1.4614333729074460        10.637137324958324        6.0626430185119560     
 H -0.71559798035643341        5.3218329979985741        11.734079567224809     
 H   1.3956373722900033        6.4888719174192513        11.902782995916933     
 H   1.0296083134368659        8.2135590413084572        11.618284892825757     
 H   2.0603024471122877        7.3249072803295041        10.470639026239413     
 H  -2.7702818049465390        5.2085093467854806        9.8460144886953564     
 N  -1.4052422468482151        6.5012695930415152        6.3973285521470569     
 H  -2.4120494154353747        8.2339860503097206        7.4325474447573825     
 H  -3.3926579757779534        6.4828116521819945        7.5435952140782412     
 N  0.29677971906958667        6.4612848304893999        5.0624140238131581     
 N   2.2884919320147801        10.374199100713774        10.299022485902382     
 N   3.1200201750743606        8.9928862534501253        8.8622443380936531     
 N   3.2253036221797911        9.2494547616836584        6.3725992463346710     
 N   2.4380148397970474        10.815635593282543        5.1073509405456141     
 N  -1.9500431751588274        10.546848158118655        10.354394081625056     
 N  -1.1743258377291339        11.952248799202376        8.9099470440817417     
 N  -1.4691293884076171        11.958599307495154        6.4135602548501032     
 N  -2.4475025300378874        10.528737144883362        5.1180799445017087     
 C  -1.4433773799259750        5.2877228107165388        5.7288884383949306     
 C   1.5328672478802612        6.8182474347191899        4.3779249357596921     
 C -0.37815203152575139        5.2606287597798476        4.8752549390896007     
 C   3.5679649407087251        10.064758128790505        10.746888366806804     
 C   1.3812341682546820        11.247090643021558        11.034448158787793     
 C   4.0897312392341032        9.1924360562781704        9.8296069833265349     
 B   3.2134443746112695        8.1974226761193982        7.5186427873513644     
 C   4.3032311427681451        9.8183075231040124        5.7127568244348694     
 C   1.5304419580176738        11.754769631693106        4.4657406504821049     
 C   3.8123549342255791        10.801775699104311        4.9025920423269467     
 C  -2.2630440808821715        11.814779098518217        10.832542508170933     
 C  -2.2752140133335379        9.3266679094557539        11.082946145290080     
 C  -1.7705808935916882        12.698038390242836        9.9094904176122647     
 B -0.54701034049836683        12.449519183830899        7.5670553794253959     
 C  -2.4566848757165731        12.644360298456832        5.7253427908709851     
 C  -2.8386335498833923        9.2837535088802365        4.4716883817114548     
 C  -3.0717900281105459        11.750435504706498        4.8967189460962510     
 H  -2.1979476059498992        4.5337331120657884        5.9127424259206860     
 H   1.5062072639692508        6.4435727011676267        3.3446911748681463     
 H   2.4061945528802395        6.3819235883615466        4.8988351548423870     
 H   1.6326940902598470        7.9161082326573187        4.3861534705504051     
 H  -3.6226158954830015E-002   4.5042531925804230        4.1840039298415856     
 H   3.9826416409350824        10.512816982661702        11.639846548990851     
 H   1.9478905574183953        11.790888732900674        11.796952529507873     
 H  0.59007763466687191        10.665122566323564        11.524559523589941     
 H  0.90986476624909773        11.964005483376583        10.357424563590408     
 H   5.0572274305782967        8.7095193044177481        9.7923301244583154     
 H   2.1900113950254099        7.5340449004165260        7.4095001657448156     
 H   4.1984476930463028        7.4960679163794444        7.4942892813197561     
 H   5.3276550463698129        9.5132410291513381        5.8805678542948279     
 H   1.8116532901264211        11.893133290248080        3.4172060155889672     
 H   1.5590225296822215        12.729114746996041        4.9716163478474016     
 H  0.51417021370430849        11.355885566244337        4.5350848714720415     
 H   4.3072853069604591        11.493346242287030        4.2345549290889313     
 H  -2.8219928066896309        11.959731873824440        11.747414514862882     
 H  -3.1525940788746269        9.5083000969258062        11.719150674915765     
 H  -1.4353186227616610        9.0116934448690813        11.723454164152116     
 H  -2.4988191268046109        8.5208371066003892        10.375727086342987     
 H  -1.8041967213558374        13.778518830531670        9.8840040907024189     
 H  0.54153449578429147        11.902078826007836        7.4403471795478993     
 H -0.43801324934217617        13.654843796937753        7.5687385158776923     
 H  -2.6662540503620518        13.694095718533488        5.8832507759914270     
 H  -2.9556176661746227        9.4384410660994309        3.3902802617329746     
 H  -3.7977017578027787        8.9213871149694803        4.8804691953679331     
 H  -2.0572224049442962        8.5354043487946836        4.6695381238552960     
 H  -3.8951266066917563        11.868182419999009        4.2074060273251153     
 C   1.9350674068791873       0.61184536627030350        15.597946381876072     
 N   2.2047275158633850        1.2571087843793631        16.777761578139337     
 N   3.0777195036189999       -9.3694235584539071E-002   15.337454091768906     
 Dy   8.5396362850327812E-002  0.13540731060010075        13.911093843566611     
 C   3.4781416837994437       0.95171541489472233        17.246556114193734     
 C   1.2771382742784301        2.1091490869168292        17.511793873973701     
 C   4.0245131993484007        9.6955272216121338E-002   16.327302631256906     
 B   3.2110602642563819      -0.88267505027570414        13.995556343285863     
 C   2.0698283936698361       0.77457806149579811        12.467776977222904     
 C  -1.2991388432102360        1.4606907105256288        15.579120330693108     
 C  -1.4576523213709376        1.4897436817093561        12.434171310259428     
 C -0.45651450019638967       -1.7618695502790382        15.526372666648880     
 C -0.33269562546353648       -1.8936107068321681        12.420373672428964     
 H   3.8740666968646953        1.3915152350157927        18.152098964061686     
 H   1.8393064805874009        2.7128359725081710        18.232452749208903     
 H  0.53774289079683890        1.5058836706660315        18.055711057661803     
 H  0.74545071665397844        2.7714133299970003        16.823159405593316     
 H   4.9957125940440896      -0.37765717663654869        16.299262137724003     
 N   3.2324270649587734       0.15872638010324347        12.838280891349084     
 H   2.2015557659163583       -1.5653783608783642        13.866452296824475     
 H   4.2096193874556080       -1.5647972170032025        13.995994726272031     
 N   2.4525519478060094        1.6769495981551310        11.510338779736076     
 N  -1.9888885092254047        1.3741199602058478        16.762407994349246     
 N  -1.2717443503365291        2.8023208440277338        15.309888658894360     
 N  -1.5480372200002135        2.8005818802138971        12.812332747489025     
 N  -2.4298873374146410        1.3414873856706448        11.480074050178455     
 N  -6.3306618495044792E-002  -2.3481573993978326        16.702216316900458     
 N  -1.6550069616567793       -2.3595469850623880        15.241763590368134     
 N  -1.4777153645730361       -2.5675595561271116        12.745441268755584     
 N  0.28562400227688223       -2.7001997874926511        11.501366770091558     
 C   4.3117000450454022       0.68802504783254514        12.148778772659670     
 C   1.5496641385343626        2.6021545619190238        10.841458600448778     
 C   3.8258501215727980        1.6385319423130471        11.297846483741489     
 C  -2.3724192628158423        2.6297843337459694        17.222150829058599     
 C  -2.2421292177358945       0.14846922610314614        17.513053688336775     
 C  -1.9162535764266615        3.5275266751617242        16.294730632277599     
 B -0.65097975410327757        3.3189857334814068        13.972897189391560     
 C  -2.5756156161471995        3.4393135945931239        12.137284149630355     
 C  -2.7281021543876163        9.2243680044068216E-002   10.789540821763447     
 C  -3.1305440387915509        2.5260625951614739        11.286423096019579     
 C -0.99826444492997801       -3.2756197906581916        17.148804370915865     
 C   1.1408803688460591       -2.0140523156694599        17.452562776413465     
 C  -2.0008956101389139       -3.2796729703324270        16.216423996920319     
 B  -2.3832749849552841       -2.0371169784284748        13.893941684987690     
 C  -1.5504151996196074       -3.7725607438312214        12.064575969563464     
 C   1.5781034414092323       -2.4198980844160798        10.894526831784612     
 C -0.44410879607709047       -3.8597639915951767        11.269131410925585     
 H   5.3326050810371228       0.37191260560074157        12.318267360096725     
 H   1.7581183925810555        2.6223601339110409        9.7602349447286194     
 H   1.6745216204110127        3.6243525971583948        11.244244878619702     
 H  0.51734001913317107        2.2660453996068717        11.028315773843543     
 H   4.3259665414147221        2.2944127715629632        10.599407605578611     
 H  -2.9487140979104569        2.7550651365681871        18.128936296672475     
 H  -2.9967273453134844       0.34850937617929478        18.283885309094959     
 H  -1.3234533816684479      -0.20751098418837044        18.001433123616874     
 H  -2.6059325683904428      -0.63816398029102062        16.845961113972756     
 H  -2.0067037593948345        4.6044371193394769        16.257047737570687     
 H  0.45430186713445841        2.8046471095421563        13.851717285372750     
 H -0.57732690272445908        4.5253864819990843        13.973047590840466     
 H  -2.8493645938847445        4.4718260461653134        12.313405528568213     
 H  -3.0658378457704827       0.30930200764543975        9.7649212341935012     
 H  -3.5202594025690921      -0.46775014512967605        11.323575218825633     
 H  -1.8143075441238568      -0.52599952677043715        10.769489193105509     
 H  -3.9545743392954775        2.6072626342616951        10.592407174890358     
 H -0.84442416997449954       -3.8525472641310290        18.051096574214029     
 H   1.3852565027092174       -2.8404640143821229        18.129013712554585     
 H  0.99505706087515100       -1.1014666394380030        18.048228941857076     
 H   1.9751803108500552       -1.8497469662436659        16.766515945344857     
 H  -2.9144063060827352       -3.8575073298772637        16.172372180708361     
 H  -2.4502864059325655      -0.81872788262965912        13.792528773851309     
 H  -3.4823497056563846       -2.5446059571481974        13.864472499871793     
 H  -2.3479260153893473       -4.4879470396412762        12.214115211732173     
 H   1.5624352801422576       -2.6813922669507990        9.8312653287260687     
 H   2.3703933719716912       -2.9994638425658344        11.388245140642466     
 H   1.7938157843114699       -1.3546520484075679        11.019751528472462     
 H -0.10572496196279493       -4.6332783471239649        10.594050491478047     
 C  0.80175872220546163        11.164664484306336        16.357519959736720     
 N  0.41554667607794998        11.706804678578814        15.157810336493197     
 N   1.9694873043062877        11.815129612173468        16.655942106463147     
 Dy  0.28068834328804398        9.2990880584026634        18.010461897592162     
 C   1.3235946191348478        12.661804014916875        14.714048923600076     
 C -0.75073363287867212        11.303336553834981        14.378936597511197     
 C   2.3032278070134717        12.724833298061162        15.668513831865681     
 B   2.6994899023429766        11.537754387607141        18.012053735034353     
 C  0.66764774952641548        11.314496763947199        19.506203452486478     
 C  -1.5914734842454088        8.8331267522138788        16.344702210941474     
 C  -1.7213638654902002        8.6926950131548750        19.470244320348456     
 C   1.6650395827716173        7.9447439363228387        16.369699879400070     
 C   1.8211325378500520        7.9297102779672199        19.476883525804539     
 H   1.1685486197328228        13.215308548404908        13.797636888783558     
 H -0.93659741840145339        12.049469330623451        13.594107629919215     
 H -0.58094544562246841        10.324291243749126        13.905535816220270     
 H  -1.6327118941437972        11.231365147239755        15.024626649088628     
 H   3.1928335011715996        13.337391089578237        15.719243456082580     
 N   1.7750459366652243        12.039159060174013        19.159610335619757     
 H   2.8193253908015614        10.323866425778414        18.125356839714655     
 H   3.7750581087376403        12.093510237919856        18.037964619838490     
 N   4.2453117800274012E-002   12.082703317848232        20.453423770464479     
 N  -1.8717573872182383        8.1687176286628045        15.178450429294115     
 N  -2.7296983024307564        9.5464755985001464        16.602144494509382     
 N  -2.8808187803097041        9.3098677020999130        19.093370482414361     
 N  -2.1156458666407705        7.7737200390852514        20.407507825721488     
 N   2.3715813547302815        8.0049978884620785        15.195241523634968     
 N   1.5621004296105929        6.6048804792571376        16.627536603039974     
 N   1.8396946046641409        6.6094939347974773        19.122178069789477     
 N   2.8239073387242537        8.0490615073947396        20.402837351196396     
 C   1.8170319092127132        13.237601573379916        19.855091221894590     
 C  -1.2196698817770710        11.743065758675856        21.094235213474981     
 C  0.73113138487132801        13.267633662397509        20.681071154961373     
 C  -3.1492993551514479        8.4659748565475397        14.716432637278313     
 C -0.94485964692639013        7.3111946171442623        14.450349946006369     
 C  -3.6871150112078905        9.3369243226201188        15.625735330250675     
 B  -2.8473763457500105        10.350306073502360        17.937273614731126     
 C  -3.9689931768454918        8.7633598671246151        19.754710483424997     
 C  -1.2166084045634677        6.8524623946577892        21.085736984818158     
 C  -3.4924762002472769        7.7997039095396463        20.596608262534406     
 C   2.6860918961887106        6.7344275254723831        14.724655153109932     
 C   2.7219978063680426        9.2238519690139018        14.473988323619938     
 C   2.1732766211571519        5.8543523772445516        15.640519746347383     
 B  0.91651510088702426        6.1233566315976384        17.967581067375210     
 C   2.8519720215921556        5.9358884907794902        19.786775665777348     
 C   3.2071269743234847        9.2971359006838110        21.049114686205993     
 C   3.4703848377069439        6.8361931490850560        20.606744023960953     
 H   2.5850507414608437        13.983931568184049        19.701480613536450     
 H  -1.2161502574366596        12.092503631996182        22.134642017606826     
 H  -2.0650542340007401        12.211329213241765        20.562726270863017     
 H  -1.3447931949665135        10.652989875298591        21.055836260408714     
 H  0.38316054690494811        14.016282645824932        21.378137337709560     
 H  -3.5522423582494733        8.0111136159836178        13.821432733603725     
 H  -1.4921835009410418        6.7822425444467358        13.661711571207370     
 H -0.14149366622807860        7.9052216391579497        13.991983158627791     
 H -0.48904563677838864        6.5807566603868466        15.125654955151612     
 H  -4.6583143214418232        9.8124205669380640        15.653697988661181     
 H  -1.8262405921860108        11.015391450122834        18.059575820849140     
 H  -3.8328107548046133        11.050626973397321        17.937822029322472     
 H  -4.9895287015464431        9.0712707157319574        19.568591534422868     
 H  -1.4568691059346175        6.8067905778909337        22.156053132259469     
 H  -1.3053559936467936        5.8390710682392646        20.661735403608340     
 H -0.18928745410260589        7.2098768541817844        20.939978444786892     
 H  -4.0002916536935924        7.1268741004972771        21.274005115710107     
 H   3.2600628180431692        6.5861439314566752        13.819713124832370     
 H   3.6432648008268700        9.0498888099827557        13.884840184071560     
 H   1.9091882806981402        9.5236204680699288        13.780175922834509     
 H   2.8955616904247981        10.037293002074279        15.194989957313062     
 H   2.2028571417721556        4.7735012652325741        15.669027015188252     
 H -0.16355738678594781        6.6919267656549808        18.085074428930792     
 H  0.78176541477077666        4.9206955162669708        17.973350701914015     
 H   3.0730467090311935        4.8895929329352761        19.621959438937058     
 H   3.4278779731537452        9.1238608067709173        22.107332243746093     
 H   4.0997255664206920        9.7207366202628300        20.568992152840419     
 H   2.3798633464987731        10.006253315960869        20.945774076740072     
 H   4.3083108311040537        6.7282249465708182        21.280586520628670     
 C   8.5350742176900116        6.5137796277929167        9.9868331607735854     
 N   8.1259432879856099        7.1064730621497247        8.8190708086910874     
 N   9.7413876855735335        7.1038392920486295        10.253324185583148     
 Dy   8.0245255893661245        4.6207314622202285        11.623072500947922     
 C   9.0595979962461826        8.0298912543873833        8.3602722762349249     
 C   6.9047679517673428        6.7878333021420740        8.0887260485905905     
 C   10.077212809440324        8.0248165250577657        9.2765864461707981     
 B   10.480468325545477        6.7815919178905100        11.594281185785679     
 C   8.4488544415252296        6.6647565726623261        13.089092177551505     
 C   6.1658434904805146        4.1402324249747986        9.9532091784993781     
 C   6.0741837698778101        3.9720701012427777        13.097810869599460     
 C   9.3896430106736837        3.2702422700432958        9.9621270094341074     
 C   9.5618084646864840        3.2427429933425538        13.091392321433377     
 H   8.8951912116828176        8.6120850169962075        7.4631567720265926     
 H   6.6148877474163044        7.6495680148163716        7.4689674956550007     
 H   7.0514773137510458        5.9135378389495132        7.4309476525870268     
 H   6.0994663036063148        6.5633513724946253        8.7967847009995221     
 H   10.994395717451859        8.5975327517506663        9.3090743400607963     
 N   9.5926328845948401        7.3312762035778345        12.747161386153277     
 H   10.532571400584908        5.5623840622238276        11.705608948277739     
 H   11.586730062388332        7.2721771122992847        11.608126349311648     
 N   7.8413917247071669        7.4821448387423493        14.005712600668998     
 N   5.8941955126137211        3.5108002082538388        8.7651457563224522     
 N   5.0184942295868407        4.8307830454129572        10.233350953083796     
 N   4.8988149799516814        4.5687832317649777        12.736093489893532     
 N   5.7128188289441262        3.0564361281467916        14.050675250026570     
 N   10.080057091941601        3.3575520700070207        8.7795606721501382     
 N   9.3524666641741856        1.9280857754451546        10.225315293819818     
 N   9.6380553487725127        1.9295736340390570        12.719799572951395     
 N   10.531191291132302        3.3829159160005888        14.049803405413744     
 C   9.6747343247824205        8.5431356048005913        13.414415270615695     
 C   6.5539897024684004        7.2099030941645319        14.626803798951951     
 C   8.5767321319568808        8.6415210695941482        14.220031955966851     
 C   4.6149281874308770        3.8115011395421523        8.3102081694148033     
 C   6.8250040617880865        2.6807788209627605        8.0088768012054512     
 C   4.0670492475707585        4.6466248084042148        9.2465292494715428     
 B   4.8937032260983360        5.6125664933062183        11.580963901036412     
 C   3.8327121280664640        4.0154340843402112        13.427105801072358     
 C   6.6336706707498827        2.1402818069900320        14.708466292766248     
 C   4.3403470287904353        3.0677502859291708        14.268013957600314     
 C   10.454851354895283        2.1022019829075687        8.3139916327118950     
 C   10.342306876587076        4.5856213859661432        8.0373016620160058     
 C   9.9919019322274512        1.2033095753732173        9.2370394274946204     
 B   8.7368492018135715        1.4081232834988269        11.564069482298612     
 C   10.654723802361314        1.2822737728624791        13.402839580609495     
 C   10.840328867543379        4.6293649904571055        14.737944365079036     
 C   11.216088990457171        2.1911928956486886        14.253356505341220     
 H   10.475278806268660        9.2522756364624676        13.252961408235267     
 H   6.5713487995431237        7.5038742030736270        15.683047121319865     
 H   5.7547886163802531        7.7691915008707220        14.117987503311332     
 H   6.3464894185990257        6.1383567562453152        14.534440532460755     
 H   8.2473281784713262        9.4237876243432268        14.889861599729940     
 H   4.2171487537577024        3.3834194614759281        7.3997084065500118     
 H   6.2673073651411562        2.1126517632489898        7.2575934802724742     
 H   7.5744460706734076        3.3003427740773428        7.4998054693887273     
 H   7.3433845272189497        1.9861814990343105        8.6746980586901223     
 H   3.0916413622643528        5.1113700935029645        9.2863684123285761     
 H   5.8969970966035588        6.3063389975177122        11.698931695897079     
 H   3.8877969509897459        6.2841621442040276        11.594501919981010     
 H   2.8054813907473939        4.3146480825581897        13.265794688803513     
 H   6.3647069320330134        2.0268964723583758        15.763593759471776     
 H   6.6047369955753963        1.1523608011150122        14.229774332007867     
 H   7.6462318376887968        2.5445128680381113        14.615508167622524     
 H   3.8571007383721230        2.4008337997597198        14.967366047009925     
 H   11.031479435145313        1.9787877741640256        7.4072403728007110     
 H   11.077168169338425        4.3787023832637466        7.2485597246130773     
 H   9.4199906985534003        4.9664439820111674        7.5735247447061047     
 H   10.735247478824244        5.3578859542006301        8.7055945186020356     
 H   10.074163965170854       0.12572727735199210        9.2706170914421211     
 H   7.6303864179422298        1.9172391657686976        11.688453554292760     
 H   8.6716250805606432       0.20037118129524389        11.563666162578700     
 H   10.920555928389305       0.24779551399231825        13.228347725531133     
 H   11.043858922870267        4.4353740937005535        15.796895518127997     
 H   11.722512733183173        5.1105168168386186        14.291874890773704     
 H   9.9817148141462670        5.3000737225526198        14.634334620454069     
 H   12.037245173360017        2.1035476566869038        14.949964769657026     
 C   6.2957121978162318        13.413036514383929        3.5993220324138253     
 N   5.9862856451563404        12.741207516346186        2.4444987768067485     
 N   5.1648644983227756        14.128681008502847        3.8810626497818688     
 Dy   8.1713542038309601        13.945023178297252        5.2450293131681720     
 C   4.6985879729990545        13.039199812635120        2.0119875374202607     
 C   6.8809476321637524        11.854619208105644        1.7072850575095115     
 C   4.1830918070668384        13.915822249979627        2.9290220142550871     
 B   5.0952639087037586        14.918363136276273        5.2267977232060661     
 C   6.2351775876982529        13.265581663673416        6.7430062077439610     
 C   9.5048022892561157        12.556953691011143        3.5831928702627223     
 C   9.7009716814371263        12.551911930853688        6.6814453619025818     
 C   8.6895171839819945        15.793279054926082        3.5698195202711953     
 C   8.6366393192948898        15.984218521952654        6.7104559973781450     
 H   4.2750449134166706        12.581736878295729        1.1279122750626984     
 H   6.2995035413105418        11.290729129226055       0.97010808837554530     
 H   7.6575244907338869        12.427258631498752        1.1832305270906167     
 H   7.3720908459453538        11.156965238148532        2.3901355776042692     
 H   3.2129749493806306        14.391906765309768        2.9747788187774660     
 N   5.0647077073619098        13.867266191619533        6.3741698951635852     
 H   6.1396707945022380        15.554177979435247        5.3359566508256560     
 H   4.1386140743368420        15.655881920052671        5.2574228844566067     
 N   5.8551214552039337        12.307713454326768        7.6465034273915808     
 N   10.180293800948913        12.628119465834958        2.3904225805870563     
 N   9.4376462965844858        11.215103019997631        3.8457576249470300     
 N   9.7298715233733688        11.227784676952261        6.3440217421576310     
 N   10.676128734392668        12.683827352330075        7.6344431235096790     
 N   8.2789111318774289        16.344742123875342        2.3830200149369327     
 N   9.8772571743938293        16.420278273089902        3.8322412270804360     
 N   9.7519255772374773        16.677109108006764        6.3290226439328974     
 N   8.0528665840635973        16.779050224420814        7.6615768426982740     
 C   3.9833741583920506        13.271989561711781        7.0058476773098093     
 C   6.7654075911574019        11.375136633174527        8.2960610611247656     
 C   4.4763843601691446        12.294090806371143        7.8215919610893794     
 C   10.512244249950134        11.364409250187009        1.9155756481869870     
 C   10.485303917137690        13.849088034175383        1.6537658734030034     
 C   10.039920550862147        10.476410941252889        2.8436601209981589     
 B   8.8256783117601838        10.700435691789766        5.1909825156363683     
 C   10.720035133012539        10.562964649803266        7.0491974144307150     
 C   11.041010734747214        13.938285340412151        8.2776064282046384     
 C   11.316747864695682        11.474244358471035        7.8715796445204340     
 C   9.1906904739188633        17.283907556883612        1.9124325982067496     
 C   7.0908230568508257        15.949297161871751        1.6378120478017217     
 C   10.198366986049018        17.326450722254364        2.8383703411728094     
 B   10.634333330278363        16.134412117872905        5.1694590484639331     
 C   9.8371212782131554        17.884503013490988        7.0032152301659227     
 C   6.8056123397222699        16.464873065270112        8.3421413779973328     
 C   8.7745443523376991        17.950400084083025        7.8577701543232052     
 H   2.9576472767853788        13.565503853038809        6.8258787350617247     
 H   6.4220159417540605        11.164765326507922        9.3189861468476280     
 H   6.8166304232876005        10.428940283617385        7.7311340003473568     
 H   7.7675603756790625        11.824098238180722        8.3160928164081902     
 H   3.9800486408100904        11.589989714343004        8.4761746974984717     
 H   11.072175389035488        11.226905884187593        1.0003306026688610     
 H   11.274296044558612        13.638214223780031       0.92365437605118217     
 H   9.5991326609507741        14.217534835726427        1.1198974594981981     
 H   10.826606352405138        14.629176431469075        2.3390887070255966     
 H   10.090041380801420        9.3965627119347186        2.8694980321721086     
 H   7.7173559205016815        11.203796715848307        5.3137501184093798     
 H   8.7711190153733067        9.4902950286111807        5.1961190655495368     
 H   10.946770193019857        9.5151927388142710        6.9040468144199387     
 H   11.232946391637681        13.774739748871706        9.3430676121263616     
 H   11.945267088929151        14.359504829221395        7.8184292041340386     
 H   10.215890337894256        14.644671813569996        8.1442371955108239     
 H   12.135141401771049        11.376000016144308        8.5692176211552589     
 H   9.0195994006060474        17.843407300534398        1.0022461150156645     
 H   6.8534640004279561        16.722788295066486       0.90032625158978585     
 H   7.2559835652123512        14.998663220418186        1.1125187266422079     
 H   6.2439789047627139        15.824712364942229        2.3164118767565487     
 H   11.097807805567568        17.925651635474591        2.8694893175750495     
 H   10.718097798642745        14.918819661065056        5.2949322935882552     
 H   11.727031982695031        16.654487990493962        5.1623820647462475     
 H   10.616527967138559        18.611421581576014        6.8166784425313960     
 H   6.8980337220642474        16.661349009666473        9.4182318903490927     
 H   5.9810644446553995        17.078740106373310        7.9452090849211174     
 H   6.5809249174511546        15.405997534390318        8.1657661608490137     
 H   8.4603313609145943        18.719591688057964        8.5484337980271583     
         456

 C   7.5458609527987095        2.7138105764912996        2.8233173261127922     
 N   7.9479837920406213        2.1516411995956171        4.0076305752094656     
 N   6.3463505351348930        2.1097297287075425        2.5605696963633306     
 Dy   8.0768599416208495        4.5497386239322744        1.1330610994339336     
 C   7.0174496921821117        1.2305263476825616        4.4787420973960241     
 C   9.1510930241463324        2.5134685110751773        4.7452445597840001     
 C   6.0081685295588398        1.2089473822501398        3.5537654409124322     
 B   5.6029063178231517        2.3995072478499364        1.2167124572583305     
 C   7.6252044492043192        2.4861071714284240      -0.29729277314266001     
 C   9.9228709791963698        5.0946201875896069        2.7980528274126231     
 C   10.010534803504786        5.2165674166743576      -0.37652674604620279     
 C   6.7185275061108847        5.9718105086947704        2.7344251209218013     
 C   6.5666696337933663        5.9298304481678263      -0.35668167511403165     
 H   7.1777944337541699       0.66694643675033993        5.3884667524207766     
 H   9.4304544283829674        1.6884953588596174        5.4108173172386786     
 H   8.9848813729339856        3.4151563089182759        5.3529928325896936     
 H   9.9705297522023280        2.7104407969602904        4.0481098697086448     
 H   5.0963221009042652       0.62834349893510577        3.5221230978949247     
 N   6.4822939395283115        1.8295255039130163        6.6971601212721860E-002
 H   5.5438360235665947        3.6162504237446913        1.0812715199350975     
 H   4.4993772376943273        1.9021989601833469        1.2212655258653629     
 N   8.1951856274146078        1.6748953781289637       -1.2436296317671909     
 N   10.208034096575675        5.7604674419705342        3.9620690446260975     
 N   11.072116159101709        4.4085423308923080        2.5166790625247275     
 N   11.191239690035827        4.6487361676572769        1.5910688868073255E-002
 N   10.377576796592759        6.1543511174277734       -1.3057397121552625     
 N   6.0280420517424851        5.9097542992791725        3.9188597045550324     
 N   6.7916854672838252        7.3113054573572480        2.4627956989515831     
 N   6.5187688256914935        7.2572224070251599       -3.2535313160281777E-002
 N   5.5799104884323700        5.7716266573907271       -1.2940456856248745     
 C   6.3647080031033143       0.62869712180084303      -0.61478982241959046     
 C   9.4635895313424498        1.9465518943326887       -1.9032134805606546     
 C   7.4357158363646683       0.52942274073733142       -1.4556313614909195     
 C   11.500020821526192        5.4891244785328484        4.3995915860623356     
 C   9.2820934704132370        6.6056281492662885        4.7082166154054201     
 C   12.041299023413595        4.6340798608436478        3.4777121428943305     
 B   11.173997805359313        3.6128998698638961        1.1768268971165701     
 C   12.265270705521436        5.2435792987922865      -0.62877782752539979     
 C   9.4526810588248509        7.0478108595457201       -1.9906100966419591     
 C   11.757635547082266        6.1881170578072080       -1.4739680295445627     
 C   5.6920300855910293        7.1768170938286548        4.3799498540998556     
 C   5.7121913865464435        4.6940835954643960        4.6602452297874519     
 C   6.1769212040712125        8.0582017035712337        3.4516030800481898     
 B   7.4144646777044549        7.8087910352025363        1.1145795541922345     
 C   5.5054972253361676        7.8969338184311253      -0.72874783664968845     
 C   5.2272730446504596        4.5059286281523248       -1.9214485135382817     
 C   4.9132794135149140        6.9666036802680553       -1.5331920778800694     
 H   5.5595230498212471       -7.2689363098025706E-002 -0.43986948958904343     
 H   9.3555206234018886        1.8337877258783311       -2.9983794830922412     
 H   10.245678926860320        1.2376488782891517       -1.5507307223150362     
 H   9.7631827519121064        2.9809871051207790       -1.6461918959601536     
 H   7.7344125633267584      -0.25026640203118922       -2.1422150103220097     
 H   11.908096801730874        5.9465200728572567        5.2906979294374032     
 H   9.8388682507528955        7.1586015816067210        5.4717542902031022     
 H   8.5121079314220651        5.9991489533931865        5.2014523078494497     
 H   8.7868766988407927        7.3139563698929493        4.0391833984809979     
 H   13.022476969963284        4.1817988781327458        3.4332576830433204     
 H   10.148711477266488        2.9490193625182557        1.0640838571048552     
 H   12.150005970784404        2.9031242709362313        1.1637192798856748     
 H   13.295290085054660        4.9685074393098763      -0.44188370625161766     
 H   9.8367167530470869        7.2749725308016764       -3.0004222736408201     
 H   9.3336973035469608        7.9928432288537898       -1.4210468795988682     
 H   8.4665116914617116        6.5518156691508684       -2.0558591510811652     
 H   12.244376897232844        6.8807271799633991       -2.1470403773273619     
 H   5.1207297630142943        7.3192624338756156        5.2871818338119718     
 H   4.9529542519193894        4.9252238371144816        5.4175668842994451     
 H   6.6068822958259013        4.2973282892552644        5.1610889747522455     
 H   5.3264242079120558        3.9245933983122105        3.9837346264393236     
 H   6.1273369125345365        9.1381335326384256        3.4177971859427680     
 H   8.5247577994219945        7.3071475147942122        1.0081789460470729     
 H   7.4642782349963381        9.0191741440085043        1.0921617274180053     
 H   5.2584083052876904        8.9405936860770545      -0.58647358005750805     
 H   4.9754204511775111        4.6662884670183846       -2.9749981555607516     
 H   4.3645057878972455        4.0497742292935133       -1.4169880119278098     
 H   6.0815317469260783        3.8281104264395416       -1.8343692724215852     
 H   4.0845190001180054        7.0417424483363851       -2.2216800766779197     
 C -0.39108112624390812        7.3895009901224000        9.1803711606223235     
 N   1.5610923866453970E-002   6.8405910737359985        10.369990520339060     
 N  -1.5636370116357496        6.7407092088831035        8.8997750883057698     
 Dy   8.7269319907521320E-002   9.2481218529419351        7.5049471361347431     
 C -0.88477298991146336        5.8822290998137268        10.823937090995646     
 C   1.1952211608579144        7.2394888243265854        11.129872865084987     
 C  -1.8804239646487637        5.8247015265929916        9.8863499147360319     
 B  -2.3064400733103696        7.0208106433817141        7.5531027217814390     
 C -0.31414015498478493        7.2355027325243935        6.0116649603443406     
 C   1.9925351090144487        9.7158201899158030        9.1366247036938049     
 C   2.0624779569165788        9.8728915511916160        6.0255129518434565     
 C  -1.2616027032133339        10.612013500069862        9.1670160543119188     
 C  -1.4564231828220737        10.637088035975408        6.0622183550513578     
 H -0.71436337416361173        5.3218739063386460        11.733397051673569     
 H   1.4001708875655030        6.4851291098132888        11.899104162641086     
 H   1.0328577297600225        8.2100616803480353        11.619876158704470     
 H   2.0623114829516735        7.3253484349680287        10.468593525287442     
 H  -2.7696659328192119        5.2109275522762060        9.8457798268455896     
 N  -1.4034050163308045        6.5024040901544389        6.3972754701547041     
 H  -2.4089028836236062        8.2360497651142346        7.4323507700695135     
 H  -3.3910109650390554        6.4856603746078951        7.5433014027843290     
 N  0.29985356353110731        6.4594796065549298        5.0642705173675004     
 N   2.2905515708190411        10.375808927668086        10.301011273552264     
 N   3.1230852914006424        8.9954425573626189        8.8639568289289716     
 N   3.2291964550058019        9.2519697556644758        6.3740416511179374     
 N   2.4417518342071953        10.816761350933415        5.1072016527383335     
 N  -1.9463673634208858        10.546960003107722        10.354118245523804     
 N  -1.1714378047176774        11.952717925262258        8.9095953855126542     
 N  -1.4656562040322363        11.958469410585396        6.4132040442125975     
 N  -2.4421183233409933        10.527654355534192        5.1174062450316233     
 C  -1.4429662418796765        5.2890817719657113        5.7285806622801836     
 C   1.5373402580062481        6.8141273542732304        4.3814990552217079     
 C -0.37694809684446384        5.2601163169058553        4.8761139412801207     
 C   3.5701616006032886        10.066981256310980        10.748936204221463     
 C   1.3827680950869479        11.247918701945480        11.036716886158402     
 C   4.0925290333723980        9.1952106867392622        9.8314950808852082     
 B   3.2169722772207057        8.2002138042434289        7.5203615121037961     
 C   4.3071571644847380        9.8208361907938109        5.7142988152931258     
 C   1.5340651692567902        11.755130896158452        4.4646053316479994     
 C   3.8161892197043001        10.803361396774097        4.9030983738655989     
 C  -2.2606380274980626        11.814689562097305        10.831869562867386     
 C  -2.2706043322168612        9.3267028129079659        11.082972494590576     
 C  -1.7686588871971038        12.698176574565695        9.9088038020116507     
 B -0.54422486345844856        12.450408684874354        7.5668013176091256     
 C  -2.4538868884507448        12.643146595873990        5.7249030522524356     
 C  -2.8313801440642230        9.2824212333412248        4.4704503776058822     
 C  -3.0678266293500185        11.748585901611174        4.8961339333014386     
 H  -2.1988292468224042        4.5363335523524997        5.9117917200646515     
 H   1.5099474301307882        6.4445219086192456        3.3469774182847392     
 H   2.4081918992612272        6.3720526454534694        4.9000025246202679     
 H   1.6415429240468546        7.9107222758194524        4.3947349332478849     
 H  -3.5527247677088480E-002   4.5031200738264019        4.1852845538495060     
 H   3.9845382581033286        10.515051442063617        11.642023389231310     
 H   1.9491927189674756        11.792280322635641        11.798985405207480     
 H  0.59241925414352836        10.665252296232387        11.527243188460444     
 H  0.91045604148664272        11.964303709397756        10.359825999650887     
 H   5.0602965596143816        8.7128982097218604        9.7941750007453994     
 H   2.1935390047541392        7.5367945047206995        7.4108593968975747     
 H   4.2018233289839877        7.4987189218254713        7.4963968911487679     
 H   5.3315982543913218        9.5161012487187708        5.8825658701050871     
 H   1.8157121180750999        11.893085570300677        3.4161285242945185     
 H   1.5620003725781106        12.729748962156238        4.9699658170850318     
 H  0.51795258267409316        11.355803773812120        4.5337135755984397     
 H   4.3111476136874369        11.494563240922679        4.2347308829844845     
 H  -2.8200756004301497        11.959281322783218        11.746483517979739     
 H  -3.1447935010408958        9.5092447190695157        11.722605519434977     
 H  -1.4289591411835780        9.0099208945856262        11.719590591899511     
 H  -2.4983092711143802        8.5217246824703707        10.376562957915839     
 H  -1.8032160695130457        13.778607274315087        9.8831170159822985     
 H  0.54482025998007688        11.904019491857444        7.4403969652305042     
 H -0.43648286760506744        13.655813427695865        7.5682477845388076     
 H  -2.6647174568389493        13.692601536561813        5.8828263326068555     
 H  -2.9526867799408918        9.4381700749144599        3.3900603662613262     
 H  -3.7872231857326395        8.9162014068460067        4.8818291141845362     
 H  -2.0472798474670815        8.5366240932799506        4.6641898530025312     
 H  -3.8911158361671685        11.865409515234058        4.2066333008938601     
 C   1.9342358136152280       0.60879998835178828        15.596176862677268     
 N   2.2045565800552156        1.2544439636303948        16.775616586267372     
 N   3.0767324273280501       -9.6808326925312133E-002   15.335235257330462     
 Dy   8.3750127242811417E-002  0.13154256343009571        13.910440689783282     
 C   3.4782612895494713       0.94927023763498630        17.243719172854046     
 C   1.2773595608195087        2.1067080333159880        17.509914397245016     
 C   4.0241543491659808        9.4263046345315266E-002   16.324418275984062     
 B   3.2088646462585628      -0.88599697997191895        13.993351246196569     
 C   2.0671903135413441       0.77056944695100815        12.465481709411758     
 C  -1.2997196621397240        1.4589219739743473        15.577654617258453     
 C  -1.4592102846973907        1.4867586507238881        12.434233005676457     
 C -0.45694293966157018       -1.7641569963700863        15.527910500151435     
 C -0.33481665330035959       -1.8979159926855598        12.420792246032516     
 H   3.8746257702564604        1.3893390028000030        18.148930480873602     
 H   1.8395648296480309        2.7086288511977625        18.231898328578456     
 H  0.53666693746199701        1.5037258430777301        18.052206281053710     
 H  0.74718295349127950        2.7705868250571504        16.821799325228650     
 H   4.9953870852518856      -0.38028070276972126        16.296034398662801     
 N   3.2301108162508347       0.15546448307308131        12.836176349146630     
 H   2.1988205074755403       -1.5679962480994460        13.864818601293251     
 H   4.2067779765278273       -1.5689721704680424        13.993201981728429     
 N   2.4496657658657091        1.6740863322323745        11.509072120184271     
 N  -1.9894758630641345        1.3731783230205554        16.760974331061785     
 N  -1.2704897183447026        2.8004912558713473        15.308528291289642     
 N  -1.5473501327052028        2.7980400179632023        12.811093758159574     
 N  -2.4321161390039090        1.3391059205121125        11.480760668929532     
 N  -6.3288331180292534E-002  -2.3494097147079409        16.704113148245437     
 N  -1.6550467486489404       -2.3627989862242686        15.243821564569727     
 N  -1.4789805521943844       -2.5724458324807560        12.747433696192804     
 N  0.28269436164803813       -2.7042179743330186        11.501022974276980     
 C   4.3093262274081319       0.68643491360591791        12.147954195381686     
 C   1.5463411428526443        2.5988404459480727        10.840160267086338     
 C   3.8231032222841579        1.6372481523773947        11.297578812634415     
 C  -2.3710747905600500        2.6292654794686712        17.220973457745668     
 C  -2.2449668685691000       0.14778874404298883        17.511104566194938     
 C  -1.9137809674903283        3.5264576588436380        16.293595463013716     
 B -0.64959583311311375        3.3163057737873363        13.971196793201981     
 C  -2.5741487085598393        3.4376638989234678        12.135737283208837     
 C  -2.7328919969782355        8.9714017406864799E-002   10.791957848250274     
 C  -3.1309120482419730        2.5245291549034001        11.286079044068600     
 C -0.99755946689347907       -3.2772836174702817        17.151291700105073     
 C   1.1405180693887562       -2.0137909066709865        17.454359794327793     
 C  -2.0002507694419682       -3.2825323678858056        16.219020122699302     
 B  -2.3839524073225200       -2.0415520876420512        13.896165247703305     
 C  -1.5518983347036270       -3.7775649043046600        12.066832452600289     
 C   1.5740207868187708       -2.4230444125752757        10.892247875510380     
 C -0.44671833458323595       -3.8641745314254177        11.269863632344306     
 H   5.3304247444952670       0.37122316267070449        12.317859080071887     
 H   1.7584535719220027        2.6236272962804890        9.7604148758171885     
 H   1.6661462952804622        3.6193410404404753        11.246713901488718     
 H  0.51493880699151251        2.2593780313115279        11.021679863211366     
 H   4.3229828696239867        2.2941924603498149        10.599991099994680     
 H  -2.9470231273149339        2.7552158783447780        18.127878131028851     
 H  -3.0018703105178099       0.34798079618033001        18.279318656235212     
 H  -1.3280493721150255      -0.20807243225895194        18.002432390576029     
 H  -2.6065783823809205      -0.63894163325646958        16.843125809959119     
 H  -2.0026106076750931        4.6034801697425030        16.256110235327153     
 H  0.45530217607773543        2.8012374826000488        13.850035466749112     
 H -0.57527614397823612        4.5227122667141302        13.970928610138442     
 H  -2.8463088513355070        4.4706542534820484        12.311095110454803     
 H  -3.0653636931969586       0.30486848910816777        9.7658426500688265     
 H  -3.5291850358856376      -0.46515053281819230        11.323329040289352     
 H  -1.8223485735576639      -0.53183727873191522        10.777428125945233     
 H  -3.9551740025907036        2.6063200702186102        10.592428409540839     
 H -0.84327166335077464       -3.8537024849894772        18.053817755438327     
 H   1.3844749333987565       -2.8387325275980166        18.132599197791855     
 H  0.99431351552639347       -1.1000866177261028        18.048001406944223     
 H   1.9752596428275524       -1.8508567062314827        16.768573850407613     
 H  -2.9133427765735984       -3.8609989473984005        16.175340684617943     
 H  -2.4513958477559372      -0.82324018893817619        13.793919836238745     
 H  -3.4828688498685656       -2.5493176513307874        13.867660738173203     
 H  -2.3489459493998801       -4.4932525323342123        12.217278116025565     
 H   1.5568334675351447       -2.6842223344932590        9.8289791725647646     
 H   2.3673545097281066       -3.0023546861275427        11.384455161425342     
 H   1.7892790241708965       -1.3577066641421893        11.017502539468838     
 H -0.10891523285965515       -4.6375951070577663        10.594430555374144     
 C  0.79978991238018848        11.165208560516019        16.356794027014882     
 N  0.41268558777405245        11.708520414119873        15.157974012198537     
 N   1.9683629436009733        11.814438349044794        16.654272640954989     
 Dy  0.27936707964364182        9.2994937089775309        18.010004422927551     
 C   1.3210346400681054        12.663036409421032        14.713762019930073     
 C -0.75485319914473847        11.306531374598231        14.380441673465636     
 C   2.3017508984677981        12.724589310883104        15.667148159732397     
 B   2.6988269879858278        11.536067537786783        18.009871453082635     
 C  0.66753060580009471        11.315810991599838        19.504757040302152     
 C  -1.5928103893781385        8.8320370703331861        16.344759376859400     
 C  -1.7210388108556900        8.6915518372621303        19.470789836101034     
 C   1.6625890875480367        7.9444691719516962        16.369164984010066     
 C   1.8193420799925495        7.9301269490788586        19.476789962674314     
 H   1.1654563401711815        13.217267618849663        13.797889680719379     
 H -0.94312718679138086        12.054874783927279        13.598842009018254     
 H -0.58557278442134497        10.329482797106669        13.903398336624257     
 H  -1.6350725868166074        11.231459457772766        15.027697103424197     
 H   3.1918605080930194        13.336438883679325        15.717410845783451     
 N   1.7756794240619629        12.038995928975313        19.157701374003771     
 H   2.8167521618714835        10.322027077719493        18.123306625543922     
 H   3.7752828460207581        12.089944758558865        18.035167184506566     
 N   4.3247371985260234E-002   12.085299590675820        20.451486257121253     
 N  -1.8733347818023265        8.1679895604446653        15.178350869304410     
 N  -2.7310943920992186        9.5450723838351372        16.602812518118913     
 N  -2.8809752677742191        9.3080416585349166        19.094277086043643     
 N  -2.1144765403687322        7.7722243140259897        20.408032721745414     
 N   2.3681931966837677        8.0051609023489743        15.194181729128220     
 N   1.5614672536950633        6.6046046520942809        16.627500036417977     
 N   1.8392048647109338        6.6099058575576031        19.122283550920002     
 N   2.8208225812030410        8.0501967669550023        20.403985354161577     
 C   1.8190278035470777        13.237807090485921        19.852368135364863     
 C  -1.2191095730632175        11.747230665837064        21.092560512946232     
 C  0.73325475639776150        13.269583324467634        20.678416259368305     
 C  -3.1510357174038757        8.4652824054601634        14.716789815244399     
 C -0.94678384336507060        7.3104862885070485        14.449749867586052     
 C  -3.6887197549974959        9.3358077772691122        15.626556737753143     
 B  -2.8483728485625099        10.348528900902242        17.938187502359568     
 C  -3.9686125943182171        8.7608134229083845        19.755887457303746     
 C  -1.2148724727402944        6.8510240054598999        21.085640166107250     
 C  -3.4912453726099129        7.7973832248476640        20.597524590997686     
 C   2.6840401199992749        6.7348805775287639        14.723858918184435     
 C   2.7160300921396408        9.2240855661782053        14.471974737443942     
 C   2.1729025427892941        5.8545291132123234        15.640307710585015     
 B  0.91687782846267296        6.1221907837777563        17.967712357351449     
 C   2.8510215134675478        5.9370160882955156        19.788237311153480     
 C   3.2022383177473102        9.2984551794496202        21.050843586795693     
 C   3.4678489207165968        6.8377999497258033        20.608779447107906     
 H   2.5877852919428013        13.983201493284847        19.698112011804625     
 H  -1.2138846886698267        12.093002252006373        22.133871690606483     
 H  -2.0633057169007030        12.219595142504676        20.563735680314867     
 H  -1.3473573074331879        10.658025028008661        21.050764268248276     
 H  0.38608359203470072        14.019169686123686        21.374857313774083     
 H  -3.5541769809019996        8.0107525112744362        13.821716171348539     
 H  -1.4948613726189899        6.7795374586393988        13.663189073227000     
 H -0.14529628703667477        7.9046671005350522        13.988736553731401     
 H -0.48870961384446926        6.5818634305825041        15.125241258149030     
 H  -4.6599795632197321        9.8111309058311615        15.654925004013121     
 H  -1.8273552762267102        11.013906176331693        18.060145151621686     
 H  -3.8339177548343826        11.048658800782455        17.939244275756348     
 H  -4.9893532272541208        9.0683174812203600        19.570301780001724     
 H  -1.4573492392128866        6.8017101715913872        22.154950502241498     
 H  -1.3002704555644540        5.8390516710023013        20.658591660512922     
 H -0.18822203212247560        7.2107690059876957        20.943440506592548     
 H  -3.9983973298789128        7.1243096840524132        21.275142457174603     
 H   3.2576777500610108        6.5870200849988416        13.818653159435751     
 H   3.6317328209105266        9.0488351106886178        13.876836352267983     
 H   1.8998894674932332        9.5261897332414325        13.784926828572782     
 H   2.8962654430485584        10.036460039135564        15.191260946667409     
 H   2.2037965963385480        4.7737637137909461        15.669080651028839     
 H -0.16414452768165047        6.6886587952922323        18.085172977239250     
 H  0.78467211760223776        4.9193225594536223        17.973629760798314     
 H   3.0730284196896340        4.8908773192785118        19.623797829370204     
 H   3.4224939163160579        9.1250202442273718        22.109124871638787     
 H   4.0946147870946570        9.7232735969746891        20.571475630318400     
 H   2.3742639491238342        10.006649409367824        20.947201171598071     
 H   4.3049418015638512        6.7304698586772771        21.283678349972234     
 C   8.5356121907155114        6.5144250238382710        9.9861370152099056     
 N   8.1268267196963286        7.1058899227722385        8.8176676431065335     
 N   9.7412642862748555        7.1056310360911974        10.252938500438990     
 Dy   8.0243493778528183        4.6226341057192171        11.623312311055527     
 C   9.0599764156288742        8.0297916737580142        8.3588453241481790     
 C   6.9067806993289755        6.7851414332099704        8.0865156214660612     
 C   10.076978570278309        8.0261556990548772        9.2757776926672584     
 B   10.480502460173204        6.7845026313209846        11.594022333026395     
 C   8.4491931975239680        6.6664215379592093        13.089419016008931     
 C   6.1656906813964891        4.1412819137960586        9.9535550183444084     
 C   6.0737158556439192        3.9742349529056389        13.098290260294487     
 C   9.3895749064050005        3.2713896449761313        9.9629025035524013     
 C   9.5619121131971596        3.2449807437454261        13.091254636901708     
 H   8.8956726268286772        8.6113104535363973        7.4612901169752623     
 H   6.6192710163704893        7.6439574750505530        7.4626068949222502     
 H   7.0538427537084933        5.9081287214970377        7.4333386928076752     
 H   6.0997931061159996        6.5645265286348939        8.7933589476095460     
 H   10.993640815094265        8.5996371902081332        9.3084604907477555     
 N   9.5923653082000992        7.3336608130389429        12.746913643255613     
 H   10.533848977225663        5.5654262055626367        11.705638652518852     
 H   11.586208797953915        7.2763049365243200        11.607655115811067     
 N   7.8421926002568094        7.4829724899552321        14.007056900475549     
 N   5.8935490605130356        3.5107380304061468        8.7662433327013289     
 N   5.0186188231774977        4.8323993161273089        10.233318799034606     
 N   4.8985658045540967        4.5709081087567283        12.735839473233856     
 N   5.7116922356569200        3.0581490188444520        14.050436123440241     
 N   10.080109362409521        3.3580497144666697        8.7803584083576318     
 N   9.3512740713404767        1.9292840454778970        10.226175604078827     
 N   9.6369305503438873        1.9314885100871042        12.720663603558826     
 N   10.532100923935687        3.3852123877055593        14.048806584533057     
 C   9.6745136410583008        8.5451520627355606        13.414797347429911     
 C   6.5556351169799800        7.2096261678313054        14.629326682094353     
 C   8.5772261335390372        8.6425299303694398        14.221424568638508     
 C   4.6141988618793333        3.8112406791400448        8.3114248498390637     
 C   6.8239354154886822        2.6796446201096225        8.0106808199801787     
 C   4.0667626797622205        4.6474070960290046        9.2470524417329649     
 B   4.8946020433334194        5.6146304568909073        11.580694059969591     
 C   3.8319520981681410        4.0169633237082012        13.425538784263740     
 C   6.6322147818723884        2.1421502706205304        14.708860177402936     
 C   4.3390362829259139        3.0690215859677124        14.266509424430298     
 C   10.453712445800518        2.1023602150271903        8.3147834602562991     
 C   10.344127827182721        4.5858300481178365        8.0383314066302045     
 C   9.9900065227710790        1.2039197050195565        9.2378672429798900     
 B   8.7354083064778933        1.4100410951538855        11.565136820258681     
 C   10.653537902808248        1.2839850542593552        13.403605556524020     
 C   10.843050562186210        4.6320377799392505        14.735281851165084     
 C   11.216222404809313        2.1931609067912539        14.252895543289158     
 H   10.474613581635227        9.2547367970693450        13.253110665823504     
 H   6.5746903404609673        7.5008542852049453        15.686102797723871     
 H   5.7559682313212406        7.7704373956571855        14.123339518750765     
 H   6.3476365614990744        6.1385021243780500        14.534543791367716     
 H   8.2481198030727594        9.4242395082910662        14.891983270753443     
 H   4.2161109965698174        3.3823066243521316        7.4014893778525117     
 H   6.2660845599190980        2.1116849362565406        7.2593861132138500     
 H   7.5741743324297373        3.2983067055034754        7.5017311408242913     
 H   7.3414584045530020        1.9848973257425950        8.6769772777056158     
 H   3.0914340882711353        5.1123528091578159        9.2867568210821467     
 H   5.8987488181633809        6.3071616434768263        11.698668556837225     
 H   3.8897534129602587        6.2876425412488262        11.594176373311958     
 H   2.8047937362750242        4.3159521676002806        13.263408312173338     
 H   6.3624035850713625        2.0285614595354571        15.763726363833188     
 H   6.6039509795866262        1.1543012522892615        14.229996076067474     
 H   7.6447465861143566        2.5466320670412057        14.616860524751397     
 H   3.8552986990135167        2.4015717434967336        14.965024499214428     
 H   11.030173891648046        1.9783768178108243        7.4080068068656759     
 H   11.081720013926503        4.3789854913555599        7.2525195801724234     
 H   9.4235206881107310        4.9657645070306096        7.5710808639107992     
 H   10.734168531558032        5.3586339059055978        8.7074128376569337     
 H   10.071245588932312       0.12626831108939249        9.2713808108700153     
 H   7.6291884054601189        1.9197085997452628        11.689366386323123     
 H   8.6696240710176102       0.20230850940048170        11.565100109549766     
 H   10.918411749639839       0.24917910620270234        13.229824836734576     
 H   11.049030669101754        4.4387103354705264        15.793766559446597     
 H   11.724146924434013        5.1126465908266878        14.286805136125020     
 H   9.9844683474589537        5.3029548593199882        14.633211951376367     
 H   12.037803541642017        2.1054649169725588        14.948978691294174     
 C   6.2974157593354203        13.411808112124731        3.5984158563481339     
 N   5.9891650491385233        12.740910043708876        2.4427718021714111     
 N   5.1661340516866368        14.126927038587704        3.8797600722327754     
 Dy   8.1727992621444123        13.941604296767389        5.2449171443197633     
 C   4.7017792801291014        13.038924483623363        2.0093891909692476     
 C   6.8850657208805650        11.855977299645362        1.7052543258040358     
 C   4.1853026696034963        13.914651262145645        2.9266804444373329     
 B   5.0947789279035707        14.916619961172458        5.2254089311107625     
 C   6.2351554199733403        13.263806666809744        6.7417455235817627     
 C   9.5076415050483103        12.554671162660586        3.5834152221795863     
 C   9.7024797005352710        12.548935550496005        6.6823200151474529     
 C   8.6909512181128949        15.790732147449777        3.5704954655676358     
 C   8.6359568977451460        15.980483529030021        6.7108696919542377     
 H   4.2790527674908372        12.582045603335942        1.1246471318145634     
 H   6.3046290871950141        11.292506389934752       0.96703591503676811     
 H   7.6614453856071929        12.429933712103814        1.1824732562910860     
 H   7.3762917736830866        11.157908162361105        2.3876006916590558     
 H   3.2150520986615989        14.390486265664281        2.9720522738735924     
 N   5.0647912909288149        13.865734513668558        6.3729846782654054     
 H   6.1380908266021263        15.553907427273483        5.3349829231843726     
 H   4.1367999304000005        15.652383449860038        5.2553161112387761     
 N   5.8551812458887369        12.307310613785431        7.6466632209370013     
 N   10.183903995186467        12.625882842748210        2.3911173490327031     
 N   9.4401982999302625        11.212834786732751        3.8458274468396785     
 N   9.7318577805147015        11.225059370689650        6.3440084490547495     
 N   10.678012793168035        12.680668242533573        7.6349434461141952     
 N   8.2809063079135576        16.342758358791574        2.3837671884850860     
 N   9.8786868197791371        16.417438935055408        3.8336823284964141     
 N   9.7515232547256030        16.673482222706426        6.3304863189512526     
 N   8.0510460354754176        16.775393060789774        7.6611893047883601     
 C   3.9836161596274482        13.272039243521190        7.0062388477043189     
 C   6.7654365389145319        11.375163497190801        8.2968186805635273     
 C   4.4765980563956873        12.294841650267585        7.8227956090649107     
 C   10.516093459187626        11.362173498927659        1.9164180757626377     
 C   10.489165437760805        13.846912069816614        1.6546776341728531     
 C   10.043131452639040        10.474140699235244        2.8441629380832509     
 B   8.8274417724821745        10.698650588305277        5.1908014711245496     
 C   10.722752823301912        10.560263446068104        7.0481401148391791     
 C   11.042402534669854        13.934862216111544        8.2788714190844068     
 C   11.319348968185897        11.471258255982484        7.8709411665344122     
 C   9.1930944345729202        17.281876292389430        1.9139059768814120     
 C   7.0926143818932843        15.948576919138164        1.6381880831266358     
 C   10.200397770006568        17.323904439521645        2.8402443572041691     
 B   10.634762343949445        16.131087741619258        5.1713836124307369     
 C   9.8358276121774963        17.880977244931437        7.0046091455676267     
 C   6.8029521962061565        16.461457609511605        8.3402637864474656     
 C   8.7723071799008157        17.946882939318876        7.8579184815370446     
 H   2.9579547213061095        13.565934375796868        6.8265445185286389     
 H   6.4247940196013573        11.168900265147526        9.3209987428752470     
 H   6.8132168116532208        10.427242163911515        7.7354499929499889     
 H   7.7681604867701095        11.821990662376686        8.3125033336577818     
 H   3.9803115520845860        11.591887249635853        8.4785372842085476     
 H   11.076522470048713        11.224698114063212        1.0014806143404178     
 H   11.279490530470682        13.636593235886028       0.92595254740362309     
 H   9.6036631489032356        14.214576735135106        1.1192562256532881     
 H   10.828617247374881        14.627374125385622        2.3403809146743169     
 H   10.093252790756349        9.3942970044629828        2.8700718399835035     
 H   7.7196732104865973        11.203322693905893        5.3134403016239116     
 H   8.7712265774746410        9.4886921261906210        5.1958075832070598     
 H   10.949896007223863        9.5126945730785586        6.9022072211189416     
 H   11.234967474280797        13.770650689598121        9.3440932023750438     
 H   11.946151481997694        14.356995237140325        7.8195744504323361     
 H   10.216776828254543        14.640802003876496        8.1464589953302831     
 H   12.138091919402497        11.372920531467093        8.5681675242824955     
 H   9.0225088564757439        17.841673129687681        1.0038191117198814     
 H   6.8553928677215579        16.723078206003162       0.90175776946029662     
 H   7.2574559988367335        14.998637329517276        1.1116316294200976     
 H   6.2458044621395779        15.823409288330117        2.3167231510387212     
 H   11.100009755889189        17.922830420095860        2.8718019344212968     
 H   10.718315601765607        14.915448067371804        5.2965529963388427     
 H   11.727542798550280        16.650984358714261        5.1652859280189345     
 H   10.615302001681631        18.607982469237214        6.8188252169998265     
 H   6.8929789258710352        16.661474366803152        9.4155697424916376     
 H   5.9785035467076293        17.072490743084646        7.9397754936100613     
 H   6.5799268532685975        15.401963819425802        8.1670186458165634     
 H   8.4572444850838639        18.716076984775068        8.5481775126258004     
         456

 C   7.5435037209935141        2.7162035138864944        2.8214099016910663     
 N   7.9456558769332206        2.1537219592853214        4.0055835943826521     
 N   6.3445883161804248        2.1112882318703035        2.5578720898547345     
 Dy   8.0738956926723837        4.5541026310832073        1.1333982789847792     
 C   7.0157412313041059        1.2316021827045320        4.4758073277014967     
 C   9.1483004320017898        2.5158201063396417        4.7438865837480000     
 C   6.0068138574504797        1.2096825358527641        3.5504794846328305     
 B   5.6013280297271963        2.4014807805367822        1.2139414726921027     
 C   7.6239016247777762        2.4918771207374544      -0.29946622948778318     
 C   9.9209893836334029        5.0961214542480491        2.7982472204066955     
 C   10.009006460083482        5.2197196411283384      -0.37463314414903426     
 C   6.7151638571208379        5.9730885398792566        2.7371085065259173     
 C   6.5626850185200318        5.9340663408800465      -0.35502595542381943     
 H   7.1762213147460558       0.66772632410032196        5.3853102951091572     
 H   9.4256187845943913        1.6921794211564798        5.4116745012471688     
 H   8.9824682608269324        3.4190451344067876        5.3491446346639204     
 H   9.9689438127390471        2.7100934009202748        4.0476513016397693     
 H   5.0954455105935139       0.62838227336483710        3.5183651553899287     
 N   6.4818360802478736        1.8335290544228575        6.4116140733104926E-002
 H   5.5409209098104579        3.6182021826686546        1.0795519058332503     
 H   4.4984195241840990        1.9028836120158021        1.2175342937724489     
 N   8.1956871511243659        1.6815554411379656       -1.2454013492268126     
 N   10.206114906034850        5.7612852117984010        3.9626597028510400     
 N   11.069864277885829        4.4093304305874499        2.5171236836234261     
 N   11.189170515649732        4.6500734669963677        1.6511851727648345E-002
 N   10.376403187235246        6.1567254469157850       -1.3044695131049857     
 N   6.0245785900455120        5.9103146881486897        3.9214214488521359     
 N   6.7879454072162559        7.3126977462068661        2.4660757844436048     
 N   6.5147184662024671        7.2610215816396257       -2.9322315151845892E-002
 N   5.5762485438359288        5.7769959899491097       -1.2928898476709338     
 C   6.3665572554189298       0.63254320478500925      -0.61766620757119095     
 C   9.4640614496770574        1.9549562023257050       -1.9042345539785150     
 C   7.4382672779244228       0.53490178139326139       -1.4577124357019238     
 C   11.497643940609024        5.4887847063574347        4.4007299918380021     
 C   9.2803168762388566        6.6065762556101681        4.7087598468525034     
 C   12.038716109397090        4.6337305764150347        3.4787300764472606     
 B   11.172153663750928        3.6138809654815858        1.1771336486051716     
 C   12.263247010667676        5.2430067720295348      -0.62965203327669450     
 C   9.4521574972235438        7.0515387275696293       -1.9882606736397508     
 C   11.756188386604252        6.1881727983594601       -1.4744605780001121     
 C   5.6881105061967645        7.1771122582955673        4.3830074586840739     
 C   5.7093855628229466        4.6942053918031119        4.6623261754249539     
 C   6.1728453347095700        8.0589999540148529        3.4550564354719691     
 B   7.4108512693463258        7.8107474388287184        1.1182797867189591     
 C   5.5016711778237379        7.9015934917558024      -0.72500318056812596     
 C   5.2240043302478041        4.5120124755916757       -1.9219285826204775     
 C   4.9097612838193916        6.9722911466802628       -1.5308225483705920     
 H   5.5623866025464448       -7.0064601787603292E-002 -0.44327567971067272     
 H   9.3592885611333685        1.8346967032057875       -2.9977291211400181     
 H   10.247965120141355        1.2533577717002489       -1.5459374530616132     
 H   9.7584753362746284        2.9911632583617904       -1.6541198831096193     
 H   7.7385722170937719      -0.24411486460849502       -2.1442913455103252     
 H   11.905626182545038        5.9455702669331911        5.2921908196617498     
 H   9.8372404620816916        7.1599279429853144        5.4718902533292546     
 H   8.5105148444051153        6.0002190437724927        5.2024495422205312     
 H   8.7848502356123301        7.3145535542564781        4.0395676199556823     
 H   13.019554605928375        4.1806995222152326        3.4344671160199876     
 H   10.147270467741937        2.9495280406857161        1.0642374189309154     
 H   12.148821447574699        2.9048932189448506        1.1639810554337973     
 H   13.293013520367573        4.9666357093725138      -0.44352860002784833     
 H   9.8311376487288200        7.2733543383700088       -3.0001071687649876     
 H   9.3402247769918585        7.9985405403614847       -1.4228646126041911     
 H   8.4646019680900420        6.5601345465902963       -2.0464699009821565     
 H   12.243200664783746        6.8799093032916412       -2.1481766955153954     
 H   5.1167385340609099        7.3191096426347935        5.2902677919429211     
 H   4.9477557131973162        4.9236998407558250        5.4174147069100007     
 H   6.6033063030192753        4.2995260480523552        5.1657849356126535     
 H   5.3272659965430007        3.9239115926220944        3.9850621234688330     
 H   6.1228974688274560        9.1389010591206130        3.4215338293457802     
 H   8.5206579467208368        7.3080300775839904        1.0112193063340691     
 H   7.4621746910333737        9.0209537608448986        1.0968478820328471     
 H   5.2547806306041283        8.9451630191045783      -0.58181416490711280     
 H   4.9735765771418530        4.6733486134016271       -2.9756202344786069     
 H   4.3604121068237056        4.0558119560201709       -1.4190432859158197     
 H   6.0779362875352314        3.8338471869795656       -1.8343393613888703     
 H   4.0811763232854794        7.0483770308186804       -2.2194093119948715     
 C -0.38841332519949201        7.3894912242949058        9.1798471251737794     
 N   1.8038017531377459E-002   6.8399382627762089        10.369224093726478     
 N  -1.5617036805759732        6.7420098848892565        8.8994813767844132     
 Dy   9.1667226870283461E-002   9.2484007841134126        7.5052187198171252     
 C -0.88321778924770211        5.8825236128393206        10.823348104753769     
 C   1.1982784483811821        7.2375510663409761        11.128657269769988     
 C  -1.8791704187198814        5.8261859064828343        9.8860193041709774     
 B  -2.3043468897256130        7.0228140342405716        7.5528434121929422     
 C -0.31069890253295418        7.2347131577915302        6.0129016212946382     
 C   1.9951413878294779        9.7176084355781285        9.1383705586046560     
 C   2.0662465700472850        9.8745217668499521        6.0258688765727486     
 C  -1.2576630034231586        10.612457238392501        9.1669017579165537     
 C  -1.4514129927367014        10.637038746992493        6.0617936915907604     
 H -0.71312876797079006        5.3219148146787170        11.732714536122328     
 H   1.4047044028410027        6.4813863022073255        11.895425329365240     
 H   1.0361071460831792        8.2065643193876117        11.621467424583182     
 H   2.0643205187910594        7.3257895896065541        10.466548024335470     
 H  -2.7690500606918853        5.2133457577669322        9.8455451649958210     
 N  -1.4015677858133937        6.5035385872673634        6.3972223881623513     
 H  -2.4057563518118377        8.2381134799187485        7.4321540953816445     
 H  -3.3893639543001579        6.4885090970337949        7.5430075914904169     
 N  0.30292740799262802        6.4576743826204597        5.0661270109218428     
 N   2.2926112096233018        10.377418754622397        10.303000061202145     
 N   3.1261504077269242        8.9979988612751107        8.8656693197642884     
 N   3.2330892878318123        9.2544847496452931        6.3754840559012038     
 N   2.4454888286173428        10.817887108584289        5.1070523649310529     
 N  -1.9426915516829444        10.547071848096788        10.353842409422551     
 N  -1.1685497717062210        11.953187051322139        8.9092437269435667     
 N  -1.4621830196568553        11.958339513675638        6.4128478335750927     
 N  -2.4367341166440988        10.526571566185025        5.1167325455615380     
 C  -1.4425551038333777        5.2904407332148846        5.7282728861654375     
 C   1.5418132681322350        6.8100072738272708        4.3850731746837228     
 C -0.37574416216317635        5.2596038740318631        4.8769729434706406     
 C   3.5723582604978521        10.069204383831455        10.750984041636123     
 C   1.3843020219192139        11.248746760869402        11.038985613529013     
 C   4.0953268275106929        9.1979853172003541        9.8333831784438814     
 B   3.2205001798301423        8.2030049323674596        7.5220802368562278     
 C   4.3110831862013299        9.8233648584836111        5.7158408061513821     
 C   1.5376883804959065        11.755492160623795        4.4634700128138940     
 C   3.8200235051830216        10.804947094443881        4.9036047054042520     
 C  -2.2582319741139543        11.814600025676395        10.831196617563839     
 C  -2.2659946511001841        9.3267377163601797        11.082998843891072     
 C  -1.7667368808025192        12.698314758888552        9.9081171864110384     
 B -0.54143938641853029        12.451298185917809        7.5665472557928561     
 C  -2.4510889011849160        12.641932893291148        5.7244633136338869     
 C  -2.8241267382450532        9.2810889578022131        4.4692123735003095     
 C  -3.0638632305894915        11.746736298515849        4.8955489205066254     
 H  -2.1997108876949092        4.5389339926392100        5.9108410142086170     
 H   1.5136875962923257        6.4454711160708644        3.3492636617013316     
 H   2.4101892456422154        6.3621817025453922        4.9011698943981488     
 H   1.6503917578338623        7.9053363189815862        4.4033163959453647     
 H  -3.4828336399346960E-002   4.5019869550723808        4.1865651778574264     
 H   3.9864348752715744        10.517285901465533        11.644200229471767     
 H   1.9504948805165558        11.793671912370607        11.801018280907087     
 H  0.59476087362018482        10.665382026141208        11.529926853330947     
 H  0.91104731672418782        11.964601935418926        10.362227435711366     
 H   5.0633656886504665        8.7162771150259726        9.7960198770324833     
 H   2.1970666144828686        7.5395441090248729        7.4122186280503337     
 H   4.2051989649216717        7.5013699272714991        7.4985045009777807     
 H   5.3355414624128317        9.5189614682862036        5.8845638859153455     
 H   1.8197709460237790        11.893037850353272        3.4150510330000703     
 H   1.5649782154739995        12.730383177316437        4.9683152863226612     
 H  0.52173495164387773        11.355721981379903        4.5323422797248369     
 H   4.3150099204144139        11.495780239558327        4.2349068368800378     
 H  -2.8181583941706680        11.958830771741995        11.745552521096593     
 H  -3.1369929232071643        9.5101893412132252        11.726060363954190     
 H  -1.4225996596054951        9.0081483443021728        11.715727019646906     
 H  -2.4977994154241498        8.5226122583403505        10.377398829488689     
 H  -1.8022354176702542        13.778695718098504        9.8822299412621781     
 H  0.54810602417586218        11.905960157707051        7.4404467509131091     
 H -0.43495248586795870        13.656783058453978        7.5677570531999230     
 H  -2.6631808633158469        13.691107354590139        5.8824018892222840     
 H  -2.9497558937071604        9.4378990837294872        3.3898404707896774     
 H  -3.7767446136625007        8.9110156987225331        4.8831890330011403     
 H  -2.0373372899898667        8.5378438377652159        4.6588415821497664     
 H  -3.8871050656425807        11.862636610469108        4.2058605744626041     
 C   1.9334042203512687       0.60575461043327317        15.594407343478466     
 N   2.2043856442470466        1.2517791428814267        16.773471594395406     
 N   3.0757453510370998       -9.9922418266085167E-002   15.333016422892015     
 Dy   8.2103891635295023E-002  0.12767781626009067        13.909787535999952     
 C   3.4783808952994990       0.94682506037525016        17.240882231514359     
 C   1.2775808473605872        2.1042669797151463        17.508034920516330     
 C   4.0237954989835609        9.1570820474509207E-002   16.321533920711214     
 B   3.2066690282607437      -0.88931890966813376        13.991146149107276     
 C   2.0645522334128525       0.76656083240621831        12.463186441600614     
 C  -1.3003004810692123        1.4571532374230660        15.576188903823798     
 C  -1.4607682480238440        1.4837736197384204        12.434294701093485     
 C -0.45737137912675069       -1.7664444424611345        15.529448333653992     
 C -0.33693768113718281       -1.9022212785389514        12.421210819636066     
 H   3.8751848436482259        1.3871627705842133        18.145761997685518     
 H   1.8398231787086610        2.7044217298873536        18.231343907948013     
 H  0.53559098412715500        1.5015680154894284        18.048701504445621     
 H  0.74891519032858056        2.7697603201173004        16.820439244863984     
 H   4.9950615764596806      -0.38290422890289377        16.292806659601602     
 N   3.2277945675428961       0.15220258604291911        12.834071806944175     
 H   2.1960852490347222       -1.5706141353205278        13.863184905762028     
 H   4.2039365656000474       -1.5731471239328823        13.990409237184828     
 N   2.4467795839254083        1.6712230663096179        11.507805460632467     
 N  -1.9900632169028643        1.3722366858352630        16.759540667774321     
 N  -1.2692350863528761        2.7986616677149603        15.307167923684924     
 N  -1.5466630454101922        2.7954981557125076        12.809854768830123     
 N  -2.4343449405931770        1.3367244553535804        11.481447287680611     
 N  -6.3270043865540276E-002  -2.3506620300180492        16.706009979590412     
 N  -1.6550865356411013       -2.3660509873861493        15.245879538771321     
 N  -1.4802457398157325       -2.5773321088344003        12.749426123630025     
 N  0.27976472101919408       -2.7082361611733856        11.500679178462402     
 C   4.3069524097708616       0.68484477937929056        12.147129618103703     
 C   1.5430181471709263        2.5955263299771216        10.838861933723900     
 C   3.8203563229955182        1.6359643624417424        11.297311141527340     
 C  -2.3697303183042582        2.6287466251913725        17.219796086432741     
 C  -2.2478045194023051       0.14710826198283153        17.509155444053100     
 C  -1.9113083585539954        3.5253886425255518        16.292460293749837     
 B -0.64821191212294993        3.3136258140932662        13.969496397012405     
 C  -2.5726818009724797        3.4360142032538117        12.134190416787320     
 C  -2.7376818395688547        8.7184354769661396E-002   10.794374874737102     
 C  -3.1312800576923956        2.5229957146453263        11.285734992117620     
 C -0.99685448885698014       -3.2789474442823723        17.153779029294277     
 C   1.1401557699314531       -2.0135294976725135        17.456156812242121     
 C  -1.9996059287450225       -3.2853917654391842        16.221616248478284     
 B  -2.3846298296897555       -2.0459871968556276        13.898388810418922     
 C  -1.5533814697876467       -3.7825690647780990        12.069088935637117     
 C   1.5699381322283090       -2.4261907407344716        10.889968919236150     
 C -0.44932787308938144       -3.8685850712556586        11.270595853763027     
 H   5.3282444079534113       0.37053371974066740        12.317450800047052     
 H   1.7587887512629501        2.6248944586499370        9.7605948069057575     
 H   1.6577709701499115        3.6143294837225555        11.249182924357733     
 H  0.51253759484985395        2.2527106630161842        11.015043952579187     
 H   4.3199991978332504        2.2939721491366667        10.600574594410748     
 H  -2.9453321567194108        2.7553666201213685        18.126819965385227     
 H  -3.0070132757221359       0.34745221618136529        18.274752003375461     
 H  -1.3326453625616030      -0.20863388032953342        18.003431657535184     
 H  -2.6072241963713987      -0.63971928622191854        16.840290505945479     
 H  -1.9985174559553511        4.6025232201455291        16.255172733083619     
 H  0.45630248502101250        2.7978278556579408        13.848353648125475     
 H -0.57322538523201327        4.5200380514291760        13.968809629436418     
 H  -2.8432531087862700        4.4694824607987824        12.308784692341392     
 H  -3.0648895406234344       0.30043497057089580        9.7667640659441517     
 H  -3.5381106692021831      -0.46255092050670843        11.323082861753068     
 H  -1.8303896029914712      -0.53767503069339340        10.785367058784958     
 H  -3.9557736658859297        2.6053775061755253        10.592449644191321     
 H -0.84211915672704962       -3.8548577058479259        18.056538936662626     
 H   1.3836933640882956       -2.8370010408139104        18.136184683029125     
 H  0.99356997017763593       -1.0987065960142028        18.047773872031367     
 H   1.9753389748050496       -1.8519664462192993        16.770631755470372     
 H  -2.9122792470644616       -3.8644905649195374        16.178309188527525     
 H  -2.4525052895793089      -0.82775249524669314        13.795310898626179     
 H  -3.4833879940807462       -2.5540293455133773        13.870848976474614     
 H  -2.3499658834104129       -4.4985580250271484        12.220441020318956     
 H   1.5512316549280318       -2.6870524020357189        9.8266930164034623     
 H   2.3643156474845224       -3.0052455296892511        11.380665182208219     
 H   1.7847422640303228       -1.3607612798768109        11.015253550465216     
 H -0.11210550375651537       -4.6419118669915687        10.594810619270241     
 C  0.79782110255491534        11.165752636725703        16.356068094293047     
 N  0.40982449947015492        11.710236149660933        15.158137687903878     
 N   1.9672385828956589        11.813747085916122        16.652603175446831     
 Dy  0.27804581599923961        9.2998993595523967        18.009546948262944     
 C   1.3184746610013629        12.664268803925188        14.713475116260069     
 C -0.75897276541080494        11.309726195361483        14.381946749420077     
 C   2.3002739899221250        12.724345323705046        15.665782487599113     
 B   2.6981640736286785        11.534380687966426        18.007689171130917     
 C  0.66741346207377394        11.317125219252478        19.503310628117827     
 C  -1.5941472945108679        8.8309473884524916        16.344816542777327     
 C  -1.7207137562211801        8.6904086613693874        19.471335351853611     
 C   1.6601385923244558        7.9441944075805546        16.368630088620062     
 C   1.8175516221350467        7.9305436201904982        19.476696399544085     
 H   1.1623640606095405        13.219226689294416        13.798142472655202     
 H -0.94965695518130822        12.060280237231105        13.603576388117293     
 H -0.59020012322022153        10.334674350464214        13.901260857028243     
 H  -1.6374332794894175        11.231553768305780        15.030767557759765     
 H   3.1908875150144391        13.335486677780413        15.715578235484323     
 N   1.7763129114587015        12.038832797776612        19.155792412387783     
 H   2.8141789329414055        10.320187729660573        18.121256411373189     
 H   3.7755075833038760        12.086379279197871        18.032369749174642     
 N   4.4041626170246463E-002   12.087895863503409        20.449548743778031     
 N  -1.8749121763864147        8.1672614922265243        15.178251309314703     
 N  -2.7324904817676807        9.5436691691701299        16.603480541728445     
 N  -2.8811317552387337        9.3062156149699202        19.095183689672925     
 N  -2.1133072140966935        7.7707285889667270        20.408557617769336     
 N   2.3648050386372534        8.0053239162358700        15.193121934621471     
 N   1.5608340777795338        6.6043288249314234        16.627463469795977     
 N   1.8387151247577267        6.6103177803177289        19.122389032050528     
 N   2.8177378236818282        8.0513320265152650        20.405133357126758     
 C   1.8210236978814420        13.238012607591925        19.849645048835132     
 C  -1.2185492643493641        11.751395572998270        21.090885812417483     
 C  0.73537812792419488        13.271532986537759        20.675761363775237     
 C  -3.1527720796563035        8.4645899543727854        14.717146993210482     
 C -0.94870803980375107        7.3097779598698356        14.449149789165732     
 C  -3.6903244987871018        9.3346912319181072        15.627378145255609     
 B  -2.8493693513750094        10.346751728302122        17.939101389988011     
 C  -3.9682320117909424        8.7582669786921539        19.757064431182496     
 C  -1.2131365409171209        6.8495856162620106        21.085543347396342     
 C  -3.4900145449725493        7.7950625401556817        20.598440919460966     
 C   2.6819883438098393        6.7353336295851447        14.723062683258938     
 C   2.7100623779112385        9.2243191633425106        14.469961151267945     
 C   2.1725284644214367        5.8547058491800961        15.640095674822645     
 B  0.91724055603832166        6.1210249359578741        17.967843647327687     
 C   2.8500710053429401        5.9381436858115411        19.789698956529612     
 C   3.1973496611711361        9.2997744582154311        21.052572487385394     
 C   3.4653130037262496        6.8394067503665505        20.610814870254860     
 H   2.5905198424247589        13.982471418385645        19.694743410072803     
 H  -1.2116191199029938        12.093500872016564        22.133101363606144     
 H  -2.0615571998006663        12.227861071767588        20.564745089766713     
 H  -1.3499214198998624        10.663060180718732        21.045692276087841     
 H  0.38900663716445327        14.022056726422438        21.371577289838605     
 H  -3.5561116035545259        8.0103914065652546        13.821999609093353     
 H  -1.4975392442969377        6.7768323728320619        13.664666575246633     
 H -0.14909890784527094        7.9041125619121546        13.985489948835012     
 H -0.48837359091054983        6.5829702007781616        15.124827561146450     
 H  -4.6616448049976409        9.8098412447242573        15.656152019365063     
 H  -1.8284699602674097        11.012420902540550        18.060714482394228     
 H  -3.8350247548641518        11.046690628167589        17.940666522190224     
 H  -4.9891777529617984        9.0653642467087625        19.572012025580584     
 H  -1.4578293724911557        6.7966297652918399        22.153847872223523     
 H  -1.2951849174821142        5.8390322737653380        20.655447917417504     
 H -0.18715661014234530        7.2116611577936061        20.946902568398205     
 H  -3.9965030060642333        7.1217452676075492        21.276279798639095     
 H   3.2552926820788524        6.5878962385410080        13.817593194039134     
 H   3.6202008409941833        9.0477814113944799        13.868832520464403     
 H   1.8905906542883260        9.5287589984129362        13.789677734311057     
 H   2.8969691956723183        10.035627076196850        15.187531936021756     
 H   2.2047360509049403        4.7740261623493172        15.669134286869426     
 H -0.16473166857735311        6.6853908249294829        18.085271525547711     
 H  0.78757882043369887        4.9179496026402738        17.973908819682613     
 H   3.0730101303480741        4.8921617056217483        19.625636219803351     
 H   3.4171098594783706        9.1261796816838263        22.110917499531482     
 H   4.0895040077686220        9.7258105736865481        20.573959107796377     
 H   2.3686645517488958        10.007045502774782        20.948628266456065     
 H   4.3015727720236487        6.7327147707837360        21.286770179315802     
 C   8.5361501637410111        6.5150704198836253        9.9854408696462258     
 N   8.1277101514070491        7.1053067833947523        8.8162644775219778     
 N   9.7411408869761793        7.1074227801337662        10.252552815294832     
 Dy   8.0241731663395122        4.6245367492182057        11.623552121163129     
 C   9.0603548350115641        8.0296920931286451        8.3574183720614315     
 C   6.9087934468906091        6.7824495642778668        8.0843051943415318     
 C   10.076744331116291        8.0274948730519888        9.2749689391637187     
 B   10.480536594800929        6.7874133447514584        11.593763480267111     
 C   8.4495319535227082        6.6680865032560934        13.089745854466354     
 C   6.1655378723124636        4.1423314026173186        9.9539008581894404     
 C   6.0732479414100293        3.9763998045685001        13.098769650989514     
 C   9.3895068021363173        3.2725370199089663        9.9636779976706968     
 C   9.5620157617078370        3.2472184941482984        13.091116952370038     
 H   8.8961540419745369        8.6105358900765854        7.4594234619239330     
 H   6.6236542853246743        7.6383469352847344        7.4562462941895005     
 H   7.0562081936659409        5.9027196040445613        7.4357297330283245     
 H   6.1001199086256834        6.5657016847751626        8.7899331942195698     
 H   10.992885912736673        8.6017416286655983        9.3078466414347165     
 N   9.5920977318053566        7.3360454225000513        12.746665900357948     
 H   10.535126553866418        5.5684683489014448        11.705668356759965     
 H   11.585687533519499        7.2804327607493562        11.607183882310483     
 N   7.8429934758064510        7.4838001411681141        14.008401200282098     
 N   5.8929026084123493        3.5106758525584549        8.7673409090802057     
 N   5.0187434167681557        4.8340155868416614        10.233286644985418     
 N   4.8983166291565130        4.5730329857484797        12.735585456574180     
 N   5.7105656423697138        3.0598619095421120        14.050196996853913     
 N   10.080161632877441        3.3585473589263186        8.7811561445651254     
 N   9.3500814785067679        1.9304823155106392        10.227035914337836     
 N   9.6358057519152620        1.9334033861351514        12.721527634166256     
 N   10.533010556739072        3.3875088594105298        14.047809763652369     
 C   9.6742929573341794        8.5471685206705317        13.415179424244126     
 C   6.5572805314915605        7.2093492414980789        14.631849565236756     
 C   8.5777201351211918        8.6435387911447332        14.222817181310166     
 C   4.6134695363277896        3.8109802187379369        8.3126415302633241     
 C   6.8228667691892779        2.6785104192564848        8.0124848387549061     
 C   4.0664761119536825        4.6481893836537935        9.2475756339943889     
 B   4.8955008605685029        5.6166944204755964        11.580424218902770     
 C   3.8311920682698175        4.0184925630761903        13.423971767455122     
 C   6.6307588929948951        2.1440187342510288        14.709254062039625     
 C   4.3377255370613925        3.0702928860062539        14.265004891260281     
 C   10.452573536705753        2.1025184471468119        8.3155752878007050     
 C   10.345948777778368        4.5860387102695288        8.0393611512444050     
 C   9.9881111133147051        1.2045298346658955        9.2386950584651597     
 B   8.7339674111422134        1.4119589068089442        11.566204158218751     
 C   10.652352003255182        1.2856963356562312        13.404371532438546     
 C   10.845772256829042        4.6347105694213955        14.732619337251132     
 C   11.216355819161455        2.1951289179338196        14.252434581237097     
 H   10.473948357001793        9.2571979576762207        13.253259923411740     
 H   6.5780318813788110        7.4978343673362637        15.689158474127877     
 H   5.7571478462622272        7.7716832904436499        14.128691534190198     
 H   6.3487837043991231        6.1386474925107839        14.534647050274678     
 H   8.2489114276741926        9.4246913922389037        14.894104941776945     
 H   4.2150732393819315        3.3811937872283351        7.4032703491550107     
 H   6.2648617546970407        2.1107181092640910        7.2611787461552266     
 H   7.5739025941860669        3.2962706369296084        7.5036568122598544     
 H   7.3395322818870543        1.9836131524508795        8.6792564967211110     
 H   3.0912268142779173        5.1133355248126682        9.2871452298357173     
 H   5.9005005397232031        6.3079842894359404        11.698405417777371     
 H   3.8917098749307715        6.2911229382936247        11.593850826642909     
 H   2.8041060818026544        4.3172562526423706        13.261021935543162     
 H   6.3601002381097125        2.0302264467125384        15.763858968194599     
 H   6.6031649635978571        1.1562417034635109        14.230217820127081     
 H   7.6432613345399165        2.5487512660443001        14.618212881880272     
 H   3.8534966596549109        2.4023096872337475        14.962682951418932     
 H   11.028868348150780        1.9779658614576232        7.4087732409306399     
 H   11.086271858514582        4.3792685994473723        7.2564794357317695     
 H   9.4270506776680598        4.9650850320500508        7.5686369831154945     
 H   10.733089584291820        5.3593818576105665        8.7092311567118319     
 H   10.068327212693770       0.12680934482679290        9.2721445302979077     
 H   7.6279903929780071        1.9221780337218277        11.690279218353483     
 H   8.6676230614745791       0.20424583750571951        11.566534056520830     
 H   10.916267570890374       0.25056269841308643        13.231301947938020     
 H   11.054202415333240        4.4420465772404985        15.790637600765198     
 H   11.725781115684855        5.1147763648147571        14.281735381476334     
 H   9.9872218807716404        5.3058359960873576        14.632089282298663     
 H   12.038361909924015        2.1073821772582133        14.947992612931323     
 C   6.2991193208546088        13.410579709865535        3.5975096802824424     
 N   5.9920444531207062        12.740612571071567        2.4410448275360737     
 N   5.1674036050504979        14.125173068672563        3.8784574946836821     
 Dy   8.1742443204578645        13.938185415237525        5.2448049754713546     
 C   4.7049705872591492        13.038649154611608        2.0067908445182350     
 C   6.8891838095973768        11.857335391185080        1.7032235940985603     
 C   4.1875135321401542        13.913480274311665        2.9243388746195786     
 B   5.0942939471033828        14.914876786068644        5.2240201390154590     
 C   6.2351332522484277        13.262031669946074        6.7404848394195653     
 C   9.5104807208405049        12.552388634310029        3.5836375740964499     
 C   9.7039877196334139        12.545959170138319        6.6831946683923240     
 C   8.6923852522437954        15.788185239973473        3.5711714108640757     
 C   8.6352744761954003        15.976748536107388        6.7112833865303303     
 H   4.2830606215650038        12.582354328376155        1.1213819885664285     
 H   6.3097546330794874        11.294283650643450       0.96396374169799082     
 H   7.6653662804804990        12.432608792708876        1.1817159854915551     
 H   7.3804927014208186        11.158851086573678        2.3850658057138423     
 H   3.2171292479425673        14.389065766018792        2.9693257289697192     
 N   5.0648748744957190        13.864202835717581        6.3717994613672264     
 H   6.1365108587020138        15.553636875111721        5.3340091955430902     
 H   4.1349857864631581        15.648884979667404        5.2532093380209464     
 N   5.8552410365735401        12.306907773244092        7.6468230144824227     
 N   10.187514189424022        12.623646219661461        2.3918121174783504     
 N   9.4427503032760374        11.210566553467869        3.8458972687323270     
 N   9.7338440376560325        11.222334064427036        6.3439951559518679     
 N   10.679896851943401        12.677509132737068        7.6354437687187113     
 N   8.2829014839496864        16.340774593707806        2.3845143620332392     
 N   9.8801164651644466        16.414599597020914        3.8351234299123922     
 N   9.7511209322137287        16.669855337406087        6.3319499939696078     
 N   8.0492254868872362        16.771735897158734        7.6608017668784472     
 C   3.9838581608628458        13.272088925330602        7.0066300180988286     
 C   6.7654654866716619        11.375190361207075        8.2975763000022891     
 C   4.4768117526222300        12.295592494164028        7.8239992570404411     
 C   10.519942668425120        11.359937747668308        1.9172605033382881     
 C   10.493026958383922        13.844736105457844        1.6555893949427030     
 C   10.046342354415932        10.471870457217600        2.8446657551683430     
 B   8.8292052332041653        10.696865484820789        5.1906204266127318     
 C   10.725470513591285        10.557562242332940        7.0470828152476432     
 C   11.043794334592492        13.931439091810935        8.2801364099641752     
 C   11.321950071676113        11.468272153493931        7.8703026885483904     
 C   9.1954983952269771        17.279845027895252        1.9153793555560745     
 C   7.0944057069357429        15.947856676404575        1.6385641184515496     
 C   10.202428553964117        17.321358156788925        2.8421183732355284     
 B   10.635191357620528        16.127763365365613        5.1733081763975397     
 C   9.8345339461418391        17.877451476371888        7.0060030609693307     
 C   6.8002920526900432        16.458042153753102        8.3383861948976001     
 C   8.7700700074639304        17.943365794554722        7.8580668087508849     
 H   2.9582621658268407        13.566364898554928        6.8272103019955521     
 H   6.4275720974486550        11.173035203787130        9.3230113389028642     
 H   6.8098032000188402        10.425544044205646        7.7397659855526211     
 H   7.7687605978611565        11.819883086572650        8.3089138509073717     
 H   3.9805744633590816        11.593784784928703        8.4808998709186234     
 H   11.080869551061939        11.222490343938833        1.0026306260119748     
 H   11.284685016382751        13.634972247992026       0.92825071875606402     
 H   9.6081936368556971        14.211618634543784        1.1186149918083783     
 H   10.830628142344624        14.625571819302166        2.3416731223230367     
 H   10.096464200711278        9.3920312969912469        2.8706456477948978     
 H   7.7219905004715130        11.202848671963476        5.3131304848384424     
 H   8.7713341395759770        9.4870892237700630        5.1954961008645837     
 H   10.953021821427871        9.5101964073428444        6.9003676278179444     
 H   11.236988556923912        13.766561630324535        9.3451187926237242     
 H   11.947035875066236        14.354485645059254        7.8207196967306345     
 H   10.217663318614832        14.636932194182997        8.1486807951497404     
 H   12.141042437033944        11.369841046789878        8.5671174274097321     
 H   9.0254183123454421        17.839938958840960        1.0053921084240980     
 H   6.8573217350151605        16.723368116939838       0.90318928733080728     
 H   7.2589284324611159        14.998611438616367        1.1107445321979872     
 H   6.2476300195164427        15.822106211718006        2.3170344253208937     
 H   11.102211706210811        17.920009204717129        2.8741145512675446     
 H   10.718533404888470        14.912076473678550        5.2981736990894301     
 H   11.728053614405528        16.647480726934564        5.1681897912916224     
 H   10.614076036224702        18.604543356898414        6.8209719914682569     
 H   6.8879241296778222        16.661599723939826        9.4129075946341825     
 H   5.9759426487598599        17.066241379795979        7.9343419022990052     
 H   6.5789287890860395        15.397930104461285        8.1682711307841132     
 H   8.4541576092531354        18.712562281492168        8.5479212272244425     
         456

 C   7.5411464891883186        2.7185964512816891        2.8195024772693404     
 N   7.9433279618258199        2.1558027189750257        4.0035366135558377     
 N   6.3428260972259567        2.1128467350330644        2.5551744833461378     
 Dy   8.0709314437239179        4.5584666382341403        1.1337354585356250     
 C   7.0140327704261001        1.2326780177265024        4.4728725580069693     
 C   9.1455078398572454        2.5181717016041061        4.7425286077119999     
 C   6.0054591853421204        1.2104176894553882        3.5471935283532288     
 B   5.5997497416312410        2.4034543132236275        1.2111704881258747     
 C   7.6225988003512333        2.4976470700464848      -0.30163968583290635     
 C   9.9191077880704359        5.0976227209064904        2.7984416134007679     
 C   10.007478116662176        5.2228718655823201      -0.37273954225186567     
 C   6.7118002081307910        5.9743665710637419        2.7397918921300328     
 C   6.5587004032466965        5.9383022335922657      -0.35337023573360726     
 H   7.1746481957379418       0.66850621145030409        5.3821538377975369     
 H   9.4207831408058134        1.6958634834533419        5.4125316852556598     
 H   8.9800551487198810        3.4229339598952997        5.3452964367381464     
 H   9.9673578732757662        2.7097460048802597        4.0471927335708928     
 H   5.0945689202827635       0.62842104779456831        3.5146072128849326     
 N   6.4813782209674367        1.8375326049326988        6.1260680253487979E-002
 H   5.5380057960543212        3.6201539415926183        1.0778322917314029     
 H   4.4974618106738715        1.9035682638482576        1.2138030616795352     
 N   8.1961886748341239        1.6882155041469675       -1.2471730666864340     
 N   10.204195715494025        5.7621029816262679        3.9632503610759819     
 N   11.067612396669951        4.4101185302825918        2.5175683047221242     
 N   11.187101341263634        4.6514107663354585        1.7113014587223439E-002
 N   10.375229577877732        6.1590997764037967       -1.3031993140547087     
 N   6.0211151283485389        5.9108750770182068        3.9239831931492395     
 N   6.7842053471486858        7.3140900350564850        2.4693558699356268     
 N   6.5106681067134415        7.2648207562540907       -2.6109317143410013E-002
 N   5.5725865992394885        5.7823653225074922       -1.2917340097169931     
 C   6.3684065077345444       0.63638928776917536      -0.62054259272279144     
 C   9.4645333680116650        1.9633605103187213       -1.9052556273963752     
 C   7.4408187194841773       0.54038082204919125       -1.4597935099129280     
 C   11.495267059691855        5.4884449341820218        4.4018683976136685     
 C   9.2785402820644762        6.6075243619540478        4.7093030782995866     
 C   12.036133195380584        4.6333812919864217        3.4797480100001903     
 B   11.170309522142544        3.6148620610992754        1.1774404000937733     
 C   12.261223315813917        5.2424342452667823      -0.63052623902798921     
 C   9.4516339356222350        7.0552665955935394       -1.9859112506375423     
 C   11.754741226126239        6.1882285389117122       -1.4749531264556615     
 C   5.6841909268024997        7.1774074227624807        4.3860650632682923     
 C   5.7065797390994497        4.6943271881418278        4.6644071210624567     
 C   6.1687694653479266        8.0597982044584722        3.4585097908957487     
 B   7.4072378609881966        7.8127038424549013        1.1219800192456835     
 C   5.4978451303113083        7.9062531650804804      -0.72125852448656336     
 C   5.2207356158451486        4.5180963230310276       -1.9224086517026731     
 C   4.9062431541238700        6.9779786130924704       -1.5284530188611147     
 H   5.5652501552716425       -6.7439840477180893E-002 -0.44668186983230201     
 H   9.3630564988648484        1.8356056805332437       -2.9970787591877950     
 H   10.250251313422391        1.2690666651113462       -1.5411441838081903     
 H   9.7537679206371486        3.0013394116028023       -1.6620478702590848     
 H   7.7427318708607844      -0.23796332718580088       -2.1463676806986403     
 H   11.903155563359203        5.9446204610091247        5.2936837098860972     
 H   9.8356126734104858        7.1612543043639079        5.4720262164554070     
 H   8.5089217573881637        6.0012891341517989        5.2034467765916128     
 H   8.7828237723838676        7.3151507386200070        4.0399518414303666     
 H   13.016632241893465        4.1796001662977194        3.4356765489966552     
 H   10.145829458217385        2.9500367188531760        1.0643909807569758     
 H   12.147636924364992        2.9066621669534700        1.1642428309819195     
 H   13.290736955680485        4.9647639794351521      -0.44517349380407895     
 H   9.8255585444105513        7.2717361459383421       -2.9997920638891551     
 H   9.3467522504367544        8.0042378518691795       -1.4246823456095137     
 H   8.4626922447183741        6.5684534240297241       -2.0370806508831478     
 H   12.242024432334649        6.8790914266198833       -2.1493130137034289     
 H   5.1127473051075265        7.3189568513939713        5.2933537500738694     
 H   4.9425571744752430        4.9221758443971684        5.4172625295205563     
 H   6.5997303102126486        4.3017238068494468        5.1704808964730615     
 H   5.3281077851739447        3.9232297869319779        3.9863896204983424     
 H   6.1184580251203746        9.1396685856028022        3.4252704727487924     
 H   8.5165580940196808        7.3089126403737685        1.0142596666210653     
 H   7.4600711470704084        9.0227333776812930        1.1015340366476889     
 H   5.2511529559205652        8.9497323521321022      -0.57715474975671766     
 H   4.9717327031061949        4.6804087597848705       -2.9762423133964622     
 H   4.3563184257501666        4.0618496827468276       -1.4210985599038297     
 H   6.0743408281443854        3.8395839475195901       -1.8343094503561552     
 H   4.0778336464529525        7.0550116133009757       -2.2171385473118228     
 C -0.38574552415507590        7.3894814584674107        9.1793230897252371     
 N   2.0465111196300956E-002   6.8392854518164192        10.368457667113896     
 N  -1.5597703495161970        6.7433105608954085        8.8991876652630566     
 Dy   9.6065133833045588E-002   9.2486797152848901        7.5054903034995073     
 C -0.88166258858394098        5.8828181258649135        10.822759118511893     
 C   1.2013357359044499        7.2356133083553660        11.127441674454989     
 C  -1.8779168727909992        5.8276702863726770        9.8856886936059229     
 B  -2.3022537061408568        7.0248174250994282        7.5525841026044453     
 C -0.30725765008112343        7.2339235830586679        6.0141382822449367     
 C   1.9977476666445069        9.7193966812404557        9.1401164135155089     
 C   2.0700151831779916        9.8761519825082864        6.0262248013020399     
 C  -1.2537233036329836        10.612900976715141        9.1667874615211904     
 C  -1.4464028026513294        10.636989458009577        6.0613690281301622     
 H -0.71189416177796838        5.3219557230187879        11.732032020571088     
 H   1.4092379181165025        6.4776434946013630        11.891746496089393     
 H   1.0393565624063359        8.2030669584271898        11.623058690461894     
 H   2.0663295546304448        7.3262307442450787        10.464502523383500     
 H  -2.7684341885645583        5.2157639632576585        9.8453105031460542     
 N  -1.3997305552959829        6.5046730843802880        6.3971693061699977     
 H  -2.4026098200000687        8.2401771947232625        7.4319574206937755     
 H  -3.3877169435612604        6.4913578194596955        7.5427137801965047     
 N  0.30600125245414866        6.4558691586859895        5.0679835044761843     
 N   2.2946708484275629        10.379028581576708        10.304988848852025     
 N   3.1292155240532060        9.0005551651876043        8.8673818105996052     
 N   3.2369821206578226        9.2569997436261087        6.3769264606844702     
 N   2.4492258230274908        10.819012866235161        5.1069030771237722     
 N  -1.9390157399450030        10.547183693085856        10.353566573321299     
 N  -1.1656617386947643        11.953656177382021        8.9088920683744810     
 N  -1.4587098352814745        11.958209616765879        6.4124916229375879     
 N  -2.4313499099472047        10.525488776835857        5.1160588460914527     
 C  -1.4421439657870789        5.2917996944640580        5.7279651100506905     
 C   1.5462862782582221        6.8058871933813112        4.3886472941457386     
 C -0.37454022748188881        5.2590914311578700        4.8778319456611605     
 C   3.5745549203924156        10.071427511351930        10.753031879050782     
 C   1.3858359487514798        11.249574819793324        11.041254340899624     
 C   4.0981246216489877        9.2007599476614441        9.8352712760025547     
 B   3.2240280824395788        8.2057960604914886        7.5237989616086596     
 C   4.3150092079179228        9.8258935261734095        5.7173827970096385     
 C   1.5413115917350231        11.755853425089141        4.4623346939797885     
 C   3.8238577906617426        10.806532792113666        4.9041110369429042     
 C  -2.2558259207298459        11.814510489255484        10.830523672260291     
 C  -2.2613849699835074        9.3267726198123917        11.083025193191569     
 C  -1.7648148744079348        12.698452943211411        9.9074305708104244     
 B -0.53865390937861202        12.452187686961263        7.5662931939765867     
 C  -2.4482909139190876        12.640719190708307        5.7240235750153374     
 C  -2.8168733324258839        9.2797566822632014        4.4679743693947369     
 C  -3.0598998318289641        11.744886695420522        4.8949639077118130     
 H  -2.2005925285674146        4.5415344329259204        5.9098903083525833     
 H   1.5174277624538632        6.4464203235224833        3.3515499051179241     
 H   2.4121865920232035        6.3523107596373141        4.9023372641760288     
 H   1.6592405916208699        7.8999503621437208        4.4118978586428437     
 H  -3.4129425121605432E-002   4.5008538363183597        4.1878458018653477     
 H   3.9883314924398201        10.519520360867446        11.646377069712225     
 H   1.9517970420656361        11.795063502105574        11.803051156606692     
 H  0.59710249309684116        10.665511756050030        11.532610518201450     
 H  0.91163859196173291        11.964900161440097        10.364628871771847     
 H   5.0664348176865515        8.7196560203300866        9.7978647533195673     
 H   2.2005942242115979        7.5422937133290464        7.4135778592030928     
 H   4.2085746008593565        7.5040209327175269        7.5006121108067925     
 H   5.3394846704343406        9.5218216878536364        5.8865619017256039     
 H   1.8238297739724580        11.892990130405868        3.4139735417056221     
 H   1.5679560583698886        12.731017392476634        4.9666647555602914     
 H  0.52551732061366230        11.355640188947685        4.5309709838512351     
 H   4.3188722271413909        11.496997238193975        4.2350827907755919     
 H  -2.8162411879111864        11.958380220700775        11.744621524213450     
 H  -3.1291923453734332        9.5111339633569347        11.729515208473401     
 H  -1.4162401780274121        9.0063757940187177        11.711863447394300     
 H  -2.4972895597339195        8.5234998342103303        10.378234701061540     
 H  -1.8012547658274625        13.778784161881919        9.8813428665420560     
 H  0.55139178837164748        11.907900823556661        7.4404965365957150     
 H -0.43342210413084997        13.657752689212090        7.5672663218610383     
 H  -2.6616442697927445        13.689613172618465        5.8819774458377125     
 H  -2.9468250074734295        9.4376280925445162        3.3896205753180286     
 H  -3.7662660415923619        8.9058299905990594        4.8845489518177434     
 H  -2.0273947325126520        8.5390635822504812        4.6534933112970016     
 H  -3.8830942951179930        11.859863705704157        4.2050878480313481     
 C   1.9325726270873094       0.60270923251475794        15.592637824279661     
 N   2.2042147084388772        1.2491143221324585        16.771326602523438     
 N   3.0747582747461499      -0.10303650960685821        15.330797588453571     
 Dy   8.0457656027778629E-002  0.12381306909008563        13.909134382216621     
 C   3.4785005010495271       0.94437988311551402        17.238045290174671     
 C   1.2778021339016656        2.1018259261143051        17.506155443787645     
 C   4.0234366488011410        8.8878594603703134E-002   16.318649565438371     
 B   3.2044734102629246      -0.89264083936434857        13.988941052017983     
 C   2.0619141532843606       0.76255221786142835        12.460891173789468     
 C  -1.3008812999987005        1.4553845008717845        15.574723190389143     
 C  -1.4623262113502971        1.4807885887529526        12.434356396510514     
 C -0.45779981859193120       -1.7687318885521826        15.530986167156547     
 C -0.33905870897400597       -1.9065265643923428        12.421629393239618     
 H   3.8757439170399910        1.3849865383684237        18.142593514497431     
 H   1.8400815277692908        2.7002146085769452        18.230789487317569     
 H  0.53451503079231311        1.4994101879011268        18.045196727837531     
 H  0.75064742716588162        2.7689338151774505        16.819079164499318     
 H   4.9947360676674766      -0.38552775503606640        16.289578920540404     
 N   3.2254783188349574       0.14894068901275695        12.831967264741721     
 H   2.1933499905939047       -1.5732320225416097        13.861551210230804     
 H   4.2010951546722666       -1.5773220773977221        13.987616492641227     
 N   2.4438934019851080        1.6683598003868614        11.506538801080664     
 N  -1.9906505707415940        1.3712950486499706        16.758107004486860     
 N  -1.2679804543610496        2.7968320795585737        15.305807556080206     
 N  -1.5459759581151817        2.7929562934618128        12.808615779500670     
 N  -2.4365737421824449        1.3343429901950481        11.482133906431688     
 N  -6.3251756550788005E-002  -2.3519143453281575        16.707906810935388     
 N  -1.6551263226332624       -2.3693029885480299        15.247937512972914     
 N  -1.4815109274370808       -2.5822183851880447        12.751418551067246     
 N  0.27683508039034999       -2.7122543480137531        11.500335382647824     
 C   4.3045785921335922       0.68325464515266332        12.146305040825720     
 C   1.5396951514892081        2.5922122140061705        10.837563600361461     
 C   3.8176094237068785        1.6346805725060900        11.297043470420267     
 C  -2.3683858460484659        2.6282277709140742        17.218618715119810     
 C  -2.2506421702355102       0.14642777992267422        17.507206321911259     
 C  -1.9088357496176622        3.5243196262074656        16.291325124485958     
 B -0.64682799113278611        3.3109458543991956        13.967796000822826     
 C  -2.5712148933851195        3.4343645075841556        12.132643550365801     
 C  -2.7424716821594739        8.4654692132457993E-002   10.796791901223930     
 C  -3.1316480671428182        2.5214622743872530        11.285390940166641     
 C -0.99614951082048131       -3.2806112710944628        17.156266358483485     
 C   1.1397934704741501       -2.0132680886740406        17.457953830156445     
 C  -1.9989610880480768       -3.2882511629925628        16.224212374257270     
 B  -2.3853072520569913       -2.0504223060692035        13.900612373134537     
 C  -1.5548646048716663       -3.7875732252515379        12.071345418673944     
 C   1.5658554776378475       -2.4293370688936675        10.887689962961920     
 C -0.45193741159552692       -3.8729956110859001        11.271328075181748     
 H   5.3260640714115546       0.36984427681063031        12.317042520022214     
 H   1.7591239306038973        2.6261616210193850        9.7607747379943266     
 H   1.6493956450193610        3.6093179270046356        11.251651947226748     
 H  0.51013638270819539        2.2460432947208409        11.008408041947011     
 H   4.3170155260425140        2.2937518379235189        10.601158088826818     
 H  -2.9436411861238883        2.7555173618979589        18.125761799741603     
 H  -3.0121562409264615       0.34692363618240052        18.270185350515714     
 H  -1.3372413530081808      -0.20919532840011490        18.004430924494343     
 H  -2.6078700103618764      -0.64049693918736750        16.837455201931842     
 H  -1.9944243042356093        4.6015662705485552        16.254235230840084     
 H  0.45730279396428952        2.7944182287158328        13.846671829501837     
 H -0.57117462648579032        4.5173638361442219        13.966690648734396     
 H  -2.8401973662370326        4.4683106681155165        12.306474274227980     
 H  -3.0644153880499103       0.29600145203362382        9.7676854818194752     
 H  -3.5470363025187286      -0.45995130819522462        11.322836683216787     
 H  -1.8384306324252784      -0.54351278265487157        10.793305991624683     
 H  -3.9563733291811563        2.6044349421324409        10.592470878841803     
 H -0.84096665010332472       -3.8560129267063741        18.059260117886925     
 H   1.3829117947778349       -2.8352695540298045        18.139770168266395     
 H  0.99282642482887840       -1.0973265743023026        18.047546337118515     
 H   1.9754183067825468       -1.8530761862071159        16.772689660533128     
 H  -2.9112157175553248       -3.8679821824406742        16.181277692437106     
 H  -2.4536147314026806      -0.83226480155521021        13.796701961013612     
 H  -3.4839071382929272       -2.5587410396959678        13.874037214776024     
 H  -2.3509858174209457       -4.5038635177200845        12.223603924612346     
 H   1.5456298423209189       -2.6898824695781793        9.8244068602421581     
 H   2.3612767852409378       -3.0081363732509594        11.376875202991096     
 H   1.7802055038897493       -1.3638158956114326        11.013004561461592     
 H -0.11529577465337559       -4.6462286269253701        10.595190683166340     
 C  0.79585229272964220        11.166296712935386        16.355342161571212     
 N  0.40696341116625739        11.711951885201991        15.158301363609217     
 N   1.9661142221903445        11.813055822787447        16.650933709938677     
 Dy  0.27672455235483745        9.3003050101272642        18.009089473598337     
 C   1.3159146819346204        12.665501198429345        14.713188212590065     
 C -0.76309233167687140        11.312921016124735        14.383451825374516     
 C   2.2987970813764513        12.724101336526987        15.664416815465829     
 B   2.6975011592715297        11.532693838146068        18.005506889179202     
 C  0.66729631834745318        11.318439446905117        19.501864215933505     
 C  -1.5954841996435976        8.8298577065717971        16.344873708695253     
 C  -1.7203887015866701        8.6892654854766427        19.471880867606188     
 C   1.6576880971008749        7.9439196432094121        16.368095193230058     
 C   1.8157611642775442        7.9309602913021369        19.476602836413861     
 H   1.1592717810478992        13.221185759739171        13.798395264591024     
 H -0.95618672357123558        12.065685690534933        13.608310767216333     
 H -0.59482746201909809        10.339865903821757        13.899123377432229     
 H  -1.6397939721622277        11.231648078838791        15.033838012095334     
 H   3.1899145219358593        13.334534471881501        15.713745625185194     
 N   1.7769463988554404        12.038669666577912        19.153883450771794     
 H   2.8116057040113271        10.318348381601652        18.119206197202455     
 H   3.7757323205869939        12.082813799836877        18.029572313842717     
 N   4.4835880355232692E-002   12.090492136330997        20.447611230434806     
 N  -1.8764895709705027        8.1665334240083833        15.178151749324998     
 N  -2.7338865714361429        9.5422659545051225        16.604148565337976     
 N  -2.8812882427032482        9.3043895714049256        19.096090293302208     
 N  -2.1121378878246553        7.7692328639074644        20.409082513793262     
 N   2.3614168805907396        8.0054869301227658        15.192062140114722     
 N   1.5602009018640040        6.6040529977685667        16.627426903173980     
 N   1.8382253848045196        6.6107297030778556        19.122494513181056     
 N   2.8146530661606155        8.0524672860755278        20.406281360091938     
 C   1.8230195922158063        13.238218124697928        19.846921962305402     
 C  -1.2179889556355104        11.755560480159478        21.089211111888734     
 C  0.73750149945062837        13.273482648607883        20.673106468182169     
 C  -3.1545084419087308        8.4638975032854091        14.717504171176566     
 C -0.95063223624243165        7.3090696312326227        14.448549710745414     
 C  -3.6919292425767072        9.3335746865671005        15.628199552758074     
 B  -2.8503658541875088        10.344974555702004        17.940015277616457     
 C  -3.9678514292636682        8.7557205344759232        19.758241405061248     
 C  -1.2114006090939475        6.8481472270641213        21.085446528685434     
 C  -3.4887837173351857        7.7927418554636994        20.599357247924246     
 C   2.6799365676204037        6.7357866816415255        14.722266448333441     
 C   2.7040946636828362        9.2245527605068158        14.467947565091949     
 C   2.1721543860535788        5.8548825851478687        15.639883639060276     
 B  0.91760328361397037        6.1198590881379928        17.967974937303929     
 C   2.8491204972183324        5.9392712833275665        19.791160601905748     
 C   3.1924610045949620        9.3010937369812403        21.054301387975094     
 C   3.4627770867359020        6.8410135510072978        20.612850293401809     
 H   2.5932543929067164        13.981741343486442        19.691374808340981     
 H  -1.2093535511361606        12.093999492026754        22.132331036605802     
 H  -2.0598086827006292        12.236127001030500        20.565754499218563     
 H  -1.3524855323665368        10.668095333428802        21.040620283927407     
 H  0.39192968229420588        14.024943766721192        21.368297265903127     
 H  -3.5580462262070522        8.0100303018560748        13.822283046838166     
 H  -1.5002171159748856        6.7741272870247249        13.666144077266264     
 H -0.15290152865386711        7.9035580232892571        13.982243343938622     
 H -0.48803756797663045        6.5840769709738192        15.124413864143870     
 H  -4.6633100467755497        9.8085515836173531        15.657379034717003     
 H  -1.8295846443081092        11.010935628749408        18.061283813166771     
 H  -3.8361317548939216        11.044722455552723        17.942088768624100     
 H  -4.9890022786694761        9.0624110121971633        19.573722271159440     
 H  -1.4583095057694249        6.7915493589922935        22.152745242205551     
 H  -1.2900993793997746        5.8390128765283746        20.652304174322090     
 H -0.18609118816221498        7.2125533095995165        20.950364630203858     
 H  -3.9946086822495537        7.1191808511626862        21.277417140103591     
 H   3.2529076140966939        6.5887723920831736        13.816533228642514     
 H   3.6086688610778395        9.0467277121003420        13.860828688660826     
 H   1.8812918410834190        9.5313282635844399        13.794428640049333     
 H   2.8976729482960781        10.034794113258137        15.183802925376101     
 H   2.2056755054713326        4.7742886109076883        15.669187922710014     
 H -0.16531880947305577        6.6821228545667335        18.085370073856172     
 H  0.79048552326515997        4.9165766458269253        17.974187878566912     
 H   3.0729918410065147        4.8934460919649840        19.627474610236501     
 H   3.4117258026406834        9.1273391191402791        22.112710127424180     
 H   4.0843932284425879        9.7283475503984072        20.576442585274357     
 H   2.3630651543739569        10.007441596181739        20.950055361314064     
 H   4.2982037424834454        6.7349596828901950        21.289862008659370     
 C   8.5366881367665091        6.5157158159289796        9.9847447240825478     
 N   8.1285935831177678        7.1047236440172661        8.8148613119374239     
 N   9.7410174876775031        7.1092145241763349        10.252167130150676     
 Dy   8.0239969548262060        4.6264393927171943        11.623791931270734     
 C   9.0607332543942558        8.0295925124992760        8.3559914199746856     
 C   6.9108061944522419        6.7797576953457632        8.0820947672170025     
 C   10.076510091954276        8.0288340470491004        9.2741601856601772     
 B   10.480570729428656        6.7903240581819331        11.593504627507826     
 C   8.4498707095214467        6.6697514685529766        13.090072692923780     
 C   6.1653850632284373        4.1433808914385786        9.9542466980344706     
 C   6.0727800271761385        3.9785646562313612        13.099249041684541     
 C   9.3894386978676323        3.2736843948418017        9.9644534917889906     
 C   9.5621194102185125        3.2494562445511708        13.090979267838369     
 H   8.8966354571203947        8.6097613266167752        7.4575568068726037     
 H   6.6280375542788583        7.6327363955189158        7.4498856934567499     
 H   7.0585736336233884        5.8973104865920858        7.4381207732489729     
 H   6.1004467111353682        6.5668768409154312        8.7865074408295936     
 H   10.992131010379079        8.6038460671230652        9.3072327921216758     
 N   9.5918301554106140        7.3384300319611588        12.746418157460285     
 H   10.536404130507172        5.5715104922402539        11.705698061001078     
 H   11.585166269085082        7.2845605849743915        11.606712648809902     
 N   7.8437943513560926        7.4846277923809970        14.009745500088648     
 N   5.8922561563116629        3.5106136747107630        8.7684384854590842     
 N   5.0188680103588137        4.8356318575560131        10.233254490936227     
 N   4.8980674537589284        4.5751578627402303        12.735331439914502     
 N   5.7094390490825075        3.0615748002397725        14.049957870267583     
 N   10.080213903345362        3.3590450033859676        8.7819538807726172     
 N   9.3488888856730572        1.9316805855433814        10.227896224596845     
 N   9.6346809534866367        1.9353182621831986        12.722391664773687     
 N   10.533920189542457        3.3898053311155003        14.046812942771682     
 C   9.6740722736100579        8.5491849786055010        13.415561501058340     
 C   6.5589259460031402        7.2090723151648524        14.634372448379159     
 C   8.5782141367033482        8.6445476519200248        14.224209793981823     
 C   4.6127402107762459        3.8107197583358294        8.3138582106875827     
 C   6.8217981228898736        2.6773762184033467        8.0142888575296336     
 C   4.0661895441451446        4.6489716712785825        9.2480988262558110     
 B   4.8963996778035863        5.6187583840602855        11.580154377835951     
 C   3.8304320383714945        4.0200218024441794        13.422404750646503     
 C   6.6293030041174008        2.1458871978815273        14.709647946676311     
 C   4.3364147911968702        3.0715641860447951        14.263500358090266     
 C   10.451434627610990        2.1026766792664331        8.3163671153451109     
 C   10.347769728374015        4.5862473724212220        8.0403908958586037     
 C   9.9862157038583330        1.2051399643122347        9.2395228739504276     
 B   8.7325265158065353        1.4138767184640029        11.567271496178821     
 C   10.651166103702117        1.2874076170531072        13.405137508353070     
 C   10.848493951471873        4.6373833589035396        14.729956823337181     
 C   11.216489233513595        2.1970969290763853        14.251973619185037     
 H   10.473283132368360        9.2596591182830981        13.253409180999977     
 H   6.5813734222966547        7.4948144494675821        15.692214150531886     
 H   5.7583274612032147        7.7729291852301134        14.134043549629631     
 H   6.3499308472991727        6.1387928606435178        14.534750309181641     
 H   8.2497030522756258        9.4251432761867431        14.896226612800449     
 H   4.2140354821940464        3.3800809501045386        7.4050513204575106     
 H   6.2636389494749825        2.1097512822716413        7.2629713790966033     
 H   7.5736308559423966        3.2942345683557415        7.5055824836954184     
 H   7.3376061592211075        1.9823289791591638        8.6815357157366044     
 H   3.0910195402846998        5.1143182404675196        9.2875336385892897     
 H   5.9022522612830253        6.3088069353950553        11.698142278717517     
 H   3.8936663369012838        6.2946033353384232        11.593525279973857     
 H   2.8034184273302847        4.3185603376844615        13.258635558912985     
 H   6.3577968911480616        2.0318914338896197        15.763991572556010     
 H   6.6023789476090871        1.1581821546377602        14.230439564186687     
 H   7.6417760829654773        2.5508704650473946        14.619565239009145     
 H   3.8516946202963047        2.4030476309707618        14.960341403623437     
 H   11.027562804653515        1.9775549051044219        7.4095396749956048     
 H   11.090823703102661        4.3795517075391848        7.2604392912911155     
 H   9.4305806672253905        4.9644055570694929        7.5661931023201889     
 H   10.732010637025608        5.3601298093155352        8.7110494757667301     
 H   10.065408836455227       0.12735037856419329        9.2729082497258020     
 H   7.6267923804958953        1.9246474676983929        11.691192050383846     
 H   8.6656220519315461       0.20618316561095731        11.567968003491895     
 H   10.914123392140908       0.25194629062347051        13.232779059141462     
 H   11.059374161564728        4.4453828190104705        15.787508642083797     
 H   11.727415306935697        5.1169061388028254        14.276665626827649     
 H   9.9899754140843271        5.3087171328547260        14.630966613220959     
 H   12.038920278206016        2.1092994375438683        14.947006534568471     
 C   6.3008228823737973        13.409351307606340        3.5966035042167515     
 N   5.9949238571028891        12.740315098434257        2.4393178529007362     
 N   5.1686731584143590        14.123419098757420        3.8771549171345887     
 Dy   8.1756893787713167        13.934766533707663        5.2446928066229459     
 C   4.7081618943891961        13.038373825599852        2.0041924980672219     
 C   6.8933018983141894        11.858693482724798        1.7011928623930848     
 C   4.1897243946768121        13.912309286477683        2.9219973048018240     
 B   5.0938089663031949        14.913133610964831        5.2226313469201555     
 C   6.2351110845235151        13.260256673082402        6.7392241552573671     
 C   9.5133199366326995        12.550106105959472        3.5838599260133139     
 C   9.7054957387315586        12.542982789780636        6.6840693216371942     
 C   8.6938192863746959        15.785638332497168        3.5718473561605162     
 C   8.6345920546456565        15.973013543184756        6.7116970811064229     
 H   4.2870684756391704        12.582663053416368        1.1181168453182937     
 H   6.3148801789639606        11.296060911352146       0.96089156835921352     
 H   7.6692871753538041        12.435283873313939        1.1809587146920242     
 H   7.3846936291585505        11.159794010786252        2.3825309197686289     
 H   3.2192063972235356        14.387645266373303        2.9665991840658461     
 N   5.0649584580626241        13.862671157766604        6.3706142444690474     
 H   6.1349308908019022        15.553366322949959        5.3330354679018068     
 H   4.1331716425263165        15.645386509474770        5.2511025648031158     
 N   5.8553008272583433        12.306504932702753        7.6469828080278432     
 N   10.191124383661576        12.621409596574713        2.3925068859239977     
 N   9.4453023066218140        11.208298320202987        3.8459670906249754     
 N   9.7358302947973634        11.219608758164423        6.3439818628489864     
 N   10.681780910718768        12.674350022940564        7.6359440913232275     
 N   8.2848966599858151        16.338790828624038        2.3852615355813929     
 N   9.8815461105497544        16.411760258986419        3.8365645313283703     
 N   9.7507186097018543        16.666228452105749        6.3334136689879630     
 N   8.0474049382990565        16.768078733527691        7.6604142289685333     
 C   3.9841001620982430        13.272138607140013        7.0070211884933382     
 C   6.7654944344287911        11.375217225223349        8.2983339194410508     
 C   4.4770254488487726        12.296343338060471        7.8252029050159724     
 C   10.523791877662614        11.357701996408958        1.9181029309139388     
 C   10.496888479007037        13.842560141099076        1.6565011557125529     
 C   10.049553256192825        10.469600215199955        2.8451685722534350     
 B   8.8309686939261560        10.695080381336300        5.1904393821009132     
 C   10.728188203880658        10.554861038597776        7.0460255156561074     
 C   11.045186134515133        13.928015967510328        8.2814014008439436     
 C   11.324551175166329        11.465286051005380        7.8696642105623686     
 C   9.1979023558810322        17.277813763401070        1.9168527342307371     
 C   7.0961970319782024        15.947136433670988        1.6389401537764634     
 C   10.204459337921666        17.318811874056209        2.8439923892668881     
 B   10.635620371291608        16.124438989111969        5.1752327403643434     
 C   9.8332402801061818        17.873925707812340        7.0073969763710346     
 C   6.7976319091739299        16.454626697994595        8.3365086033477329     
 C   8.7678328350270451        17.939848649790569        7.8582151359647243     
 H   2.9585696103475718        13.566795421312987        6.8278760854624663     
 H   6.4303501752959518        11.177170142426734        9.3250239349304831     
 H   6.8063895883844605        10.423845924499776        7.7440819781552532     
 H   7.7693607089522034        11.817775510768614        8.3053243681569615     
 H   3.9808373746335768        11.595682320221552        8.4832624576287010     
 H   11.085216632075165        11.220282573814453        1.0037806376835317     
 H   11.289879502294820        13.633351260098026       0.93054889010850483     
 H   9.6127241248081585        14.208660533952463        1.1179737579634683     
 H   10.832639037314369        14.623769513218713        2.3429653299717570     
 H   10.099675610666207        9.3897655895195111        2.8712194556062922     
 H   7.7243077904564288        11.202374650021062        5.3128206680529733     
 H   8.7714417016773112        9.4854863213495033        5.1951846185221067     
 H   10.956147635631877        9.5076982416071303        6.8985280345169482     
 H   11.239009639567028        13.762472571050949        9.3461443828724065     
 H   11.947920268134778        14.351976052978186        7.8218649430289329     
 H   10.218549808975119        14.633062384489495        8.1509025949691996     
 H   12.143992954665391        11.366761562112663        8.5660673305369706     
 H   9.0283277682151386        17.838204787994240        1.0069651051283148     
 H   6.8592506023087623        16.723658027876514       0.90462080520131793     
 H   7.2604008660854982        14.998585547715457        1.1098574349758767     
 H   6.2494555768933067        15.820803135105894        2.3173456996030661     
 H   11.104413656532433        17.917187989338402        2.8764271681137918     
 H   10.718751208011334        14.908704879985297        5.2997944018400167     
 H   11.728564430260775        16.643977095154867        5.1710936545643102     
 H   10.612850070767776        18.601104244559615        6.8231187659366865     
 H   6.8828693334846101        16.661725081076504        9.4102454467767291     
 H   5.9733817508120897        17.059992016507312        7.9289083109879499     
 H   6.5779307249034824        15.393896389496769        8.1695236157516611     
 H   8.4510707334224051        18.709047578209269        8.5476649418230846     
         456

 C   7.5387892573831232        2.7209893886768839        2.8175950528476146     
 N   7.9410000467184183        2.1578834786647301        4.0014896327290241     
 N   6.3410638782714885        2.1144052381958254        2.5524768768375417     
 Dy   8.0679671947754521        4.5628306453850724        1.1340726380864705     
 C   7.0123243095480943        1.2337538527484730        4.4699377883124409     
 C   9.1427152477127027        2.5205232968685705        4.7411706316759998     
 C   6.0041045132337603        1.2111528430580125        3.5439075720736271     
 B   5.5981714535352856        2.4054278459104728        1.2083995035596469     
 C   7.6212959759246903        2.5034170193555147      -0.30381314217802946     
 C   9.9172261925074690        5.0991239875649326        2.7986360063948403     
 C   10.005949773240872        5.2260240900363009      -0.37084594035469709     
 C   6.7084365591407451        5.9756446022482281        2.7424752777341488     
 C   6.5547157879733611        5.9425381263044850      -0.35171451604339504     
 H   7.1730750767298277       0.66928609880028622        5.3789973804859166     
 H   9.4159474970172354        1.6995475457502043        5.4133888692641499     
 H   8.9776420366128296        3.4268227853838114        5.3414482388123732     
 H   9.9657719338124853        2.7093986088402446        4.0467341655020173     
 H   5.0936923299720123       0.62845982222429964        3.5108492703799365     
 N   6.4809203616869988        1.8415361554425400        5.8405219773871038E-002
 H   5.5350906822981853        3.6221057005165820        1.0761126776295558     
 H   4.4965040971636432        1.9042529156807131        1.2100718295866213     
 N   8.1966901985438820        1.6948755671559694       -1.2489447841460555     
 N   10.202276524953200        5.7629207514541338        3.9638410193009244     
 N   11.065360515454071        4.4109066299777329        2.5180129258208228     
 N   11.185032166877539        4.6527480656745484        1.7714177446798530E-002
 N   10.374055968520219        6.1614741058918083       -1.3019291150044316     
 N   6.0176516666515667        5.9114354658877240        3.9265449374463430     
 N   6.7804652870811157        7.3154823239061040        2.4726359554276489     
 N   6.5066177472244151        7.2686199308685557       -2.2896319134974127E-002
 N   5.5689246546430482        5.7877346550658757       -1.2905781717630522     
 C   6.3702557600501599       0.64023537075334147      -0.62341897787439193     
 C   9.4650052863462726        1.9717648183117378       -1.9062767008142356     
 C   7.4433701610439318       0.54585986270512121       -1.4618745841239322     
 C   11.492890178774688        5.4881051620066081        4.4030068033893350     
 C   9.2767636878900941        6.6084724682979274        4.7098463097466698     
 C   12.033550281364080        4.6330320075578086        3.4807659435531204     
 B   11.168465380534160        3.6158431567169651        1.1777471515823748     
 C   12.259199620960157        5.2418617185040306      -0.63140044477928403     
 C   9.4511103740209279        7.0589944636174486       -1.9835618276353340     
 C   11.753294065648223        6.1882842794639643       -1.4754456749112108     
 C   5.6802713474082349        7.1777025872293931        4.3891226678525097     
 C   5.7037739153759528        4.6944489844805437        4.6664880666999595     
 C   6.1646935959862841        8.0605964549020914        3.4619631463195280     
 B   7.4036244526300674        7.8146602460810835        1.1256802517724080     
 C   5.4940190827988777        7.9109128384051575      -0.71751386840500087     
 C   5.2174669014424930        4.5241801704703786       -1.9228887207848688     
 C   4.9027250244283485        6.9836660795046779       -1.5260834893516373     
 H   5.5681137079968401       -6.4815079166758494E-002 -0.45008805995393131     
 H   9.3668244365963265        1.8365146578606999       -2.9964283972355719     
 H   10.252537506703428        1.2847755585224434       -1.5363509145547674     
 H   9.7490605049996706        3.0115155648438137       -1.6699758574085504     
 H   7.7468915246277970      -0.23181178976310668       -2.1484440158869553     
 H   11.900684944173367        5.9436706550850582        5.2951766001104446     
 H   9.8339848847392801        7.1625806657425013        5.4721621795815594     
 H   8.5073286703712139        6.0023592245311042        5.2044440109626944     
 H   8.7807973091554050        7.3157479229835358        4.0403360629050509     
 H   13.013709877858556        4.1785008103802070        3.4368859819733224     
 H   10.144388448692833        2.9505453970206363        1.0645445425830360     
 H   12.146452401155287        2.9084311149620894        1.1645046065300420     
 H   13.288460390993398        4.9628922494977896      -0.44681838758030962     
 H   9.8199794400922826        7.2701179535066744       -2.9994769590133221     
 H   9.3532797238816521        8.0099351633768752       -1.4265000786148365     
 H   8.4607825213467045        6.5767723014691519       -2.0276914007841391     
 H   12.240848199885551        6.8782735499481253       -2.1504493318914628     
 H   5.1087560761541422        7.3188040601531492        5.2964397082048178     
 H   4.9373586357531698        4.9206518480385109        5.4171103521311110     
 H   6.5961543174060218        4.3039215656465375        5.1751768573334704     
 H   5.3289495738048895        3.9225479812418618        3.9877171175278514     
 H   6.1140185814132941        9.1404361120849913        3.4290071161518045     
 H   8.5124582413185230        7.3097952031635467        1.0173000269080614     
 H   7.4579676031074431        9.0245129945176874        1.1062201912625309     
 H   5.2475252812370030        8.9543016851596242      -0.57249533460632251     
 H   4.9698888290705359        4.6874689061681130       -2.9768643923143170     
 H   4.3522247446766276        4.0678874094734851       -1.4231538338918399     
 H   6.0707453687535393        3.8453207080596141       -1.8342795393234401     
 H   4.0744909696204266        7.0616461957832710       -2.2148677826287746     
 C -0.38307772311065980        7.3894716926399164        9.1787990542766931     
 N   2.2892204861224445E-002   6.8386326408566305        10.367691240501314     
 N  -1.5578370184564208        6.7446112369015614        8.8988939537417000     
 Dy  0.10046304079580771        9.2489586464563658        7.5057618871818885     
 C -0.88010738792017973        5.8831126388905064        10.822170132270017     
 C   1.2043930234277174        7.2336755503697558        11.126226079139990     
 C  -1.8766633268621169        5.8291546662625198        9.8853580830408685     
 B  -2.3001605225561006        7.0268208159582857        7.5523247930159485     
 C -0.30381639762929269        7.2331340083258047        6.0153749431952344     
 C   2.0003539454595356        9.7211849269027812        9.1418622684263617     
 C   2.0737837963086978        9.8777821981666225        6.0265807260313320     
 C  -1.2497836038428083        10.613344715037780        9.1666731651258253     
 C  -1.4413926125659571        10.636940169026660        6.0609443646695649     
 H -0.71065955558514671        5.3219966313588598        11.731349505019848     
 H   1.4137714333920024        6.4739006869954006        11.888067662813546     
 H   1.0426059787294926        8.1995695974667662        11.624649956340606     
 H   2.0683385904698306        7.3266718988836033        10.462457022431529     
 H  -2.7678183164372312        5.2181821687483838        9.8450758412962855     
 N  -1.3978933247785723        6.5058075814932117        6.3971162241776449     
 H  -2.3994632881883002        8.2422409095277764        7.4317607460059065     
 H  -3.3860699328223629        6.4942065418855952        7.5424199689025926     
 N  0.30907509691566931        6.4540639347515194        5.0698399980305267     
 N   2.2967304872318239        10.380638408531020        10.306977636501905     
 N   3.1322806403794878        9.0031114691000980        8.8690943014349219     
 N   3.2408749534838335        9.2595147376069260        6.3783688654677366     
 N   2.4529628174376388        10.820138623886033        5.1067537893164916     
 N  -1.9353399282070616        10.547295538074923        10.353290737220044     
 N  -1.1627737056833078        11.954125303441902        8.9085404098053935     
 N  -1.4552366509060937        11.958079719856123        6.4121354123000822     
 N  -2.4259657032503101        10.524405987486688        5.1153851466213673     
 C  -1.4417328277407802        5.2931586557132304        5.7276573339359445     
 C   1.5507592883842090        6.8017671129353516        4.3922214136077535     
 C -0.37333629280060132        5.2585789882838778        4.8786909478516804     
 C   3.5767515802869791        10.073650638872403        10.755079716465442     
 C   1.3873698755837456        11.250402878717246        11.043523068270234     
 C   4.1009224157872826        9.2035345781225359        9.8371593735612279     
 B   3.2275559850490154        8.2085871886155193        7.5255176863610913     
 C   4.3189352296345156        9.8284221938632097        5.7189247878678948     
 C   1.5449348029741394        11.756214689554485        4.4611993751456840     
 C   3.8276920761404636        10.808118489783450        4.9046173684815573     
 C  -2.2534198673457375        11.814420952834574        10.829850726956744     
 C  -2.2567752888668307        9.3268075232646037        11.083051542492065     
 C  -1.7628928680133504        12.698591127534268        9.9067439552098122     
 B -0.53586843233869363        12.453077188004718        7.5660391321603164     
 C  -2.4454929266532588        12.639505488125465        5.7235838363967879     
 C  -2.8096199266067141        9.2784244067241897        4.4667363652891643     
 C  -3.0559364330684371        11.743037092325197        4.8943788949170006     
 H  -2.2014741694399196        4.5441348732126308        5.9089396024965488     
 H   1.5211679286154007        6.4473695309741013        3.3538361485345169     
 H   2.4141839384041912        6.3424398167292368        4.9035046339539097     
 H   1.6680894254078775        7.8945644053058546        4.4204793213403235     
 H  -3.3430513843863904E-002   4.4997207175643386        4.1891264258732681     
 H   3.9902281096080658        10.521754820269361        11.648553909952682     
 H   1.9530992036147163        11.796455091840540        11.805084032306299     
 H  0.59944411257349761        10.665641485958851        11.535294183071953     
 H  0.91222986719927790        11.965198387461268        10.367030307832326     
 H   5.0695039467226364        8.7230349256341988        9.7997096296066513     
 H   2.2041218339403272        7.5450433176332199        7.4149370903558518     
 H   4.2119502367970414        7.5066719381635547        7.5027197206358052     
 H   5.3434278784558504        9.5246819074210691        5.8885599175358623     
 H   1.8278886019211369        11.892942410458463        3.4128960504111734     
 H   1.5709339012657777        12.731651607636833        4.9650142247979216     
 H  0.52929968958344686        11.355558396515470        4.5295996879776332     
 H   4.3227345338683678        11.498214236829623        4.2352587446711452     
 H  -2.8143239816517052        11.957929669659553        11.743690527330306     
 H  -3.1213917675397020        9.5120785855006442        11.732970052992613     
 H  -1.4098806964493291        9.0046032437352643        11.707999875141693     
 H  -2.4967797040436892        8.5243874100803119        10.379070572634390     
 H  -1.8002741139846707        13.778872605665336        9.8804557918219356     
 H  0.55467755256743290        11.909841489406269        7.4405463222783199     
 H -0.43189172239374118        13.658722319970202        7.5667755905221536     
 H  -2.6601076762696421        13.688118990646791        5.8815530024531411     
 H  -2.9438941212396985        9.4373571013595434        3.3894006798463798     
 H  -3.7557874695222231        8.9006442824755840        4.8859088706343465     
 H  -2.0174521750354373        8.5402833267357465        4.6481450404442368     
 H  -3.8790835245934052        11.857090800939206        4.2043151216000929     
 C   1.9317410338233498       0.59966385459624283        15.590868305080857     
 N   2.2040437726307083        1.2464495013834904        16.769181610651472     
 N   3.0737711984552001      -0.10615060094763126        15.328578754015124     
 Dy   7.8811420420262249E-002  0.11994832192008059        13.908481228433290     
 C   3.4786201067995548       0.94193470585577788        17.235208348834988     
 C   1.2780234204427443        2.0993848725134634        17.504275967058959     
 C   4.0230777986187203        8.6186368732897062E-002   16.315765210165523     
 B   3.2022777922651056      -0.89596276906056338        13.986735954928690     
 C   2.0592760731558686       0.75854360331663850        12.458595905978322     
 C  -1.3014621189281887        1.4536157643205030        15.573257476954486     
 C  -1.4638841746767501        1.4778035577674848        12.434418091927542     
 C -0.45822825805711176       -1.7710193346432306        15.532524000659103     
 C -0.34117973681082914       -1.9108318502457344        12.422047966843170     
 H   3.8763029904317565        1.3828103061526340        18.139425031309347     
 H   1.8403398768299208        2.6960074872665367        18.230235066687122     
 H  0.53343907745747110        1.4972523603128252        18.041691951229442     
 H  0.75237966400318268        2.7681073102376001        16.817719084134652     
 H   4.9944105588752716      -0.38815128116923892        16.286351181479201     
 N   3.2231620701270187       0.14567879198259476        12.829862722539266     
 H   2.1906147321530867       -1.5758499097626912        13.859917514699580     
 H   4.1982537437444867       -1.5814970308625620        13.984823748097625     
 N   2.4410072200448076        1.6654965344641046        11.505272141528859     
 N  -1.9912379245803238        1.3703534114646783        16.756673341199399     
 N  -1.2667258223692233        2.7950024914021872        15.304447188475487     
 N  -1.5452888708201711        2.7904144312111177        12.807376790171219     
 N  -2.4388025437717129        1.3319615250365158        11.482820525182765     
 N  -6.3233469236035747E-002  -2.3531666606382657        16.709803642280367     
 N  -1.6551661096254233       -2.3725549897099105        15.249995487174507     
 N  -1.4827761150584289       -2.5871046615416891        12.753410978504467     
 N  0.27390543976150594       -2.7162725348541206        11.499991586833247     
 C   4.3022047744963219       0.68166451092603608        12.145480463547736     
 C   1.5363721558074901        2.5888980980352190        10.836265266999021     
 C   3.8148625244182384        1.6333967825704376        11.296775799313192     
 C  -2.3670413737926741        2.6277089166367755        17.217441343806879     
 C  -2.2534798210687157       0.14574729786251692        17.505257199769421     
 C  -1.9063631406813291        3.5232506098893794        16.290189955222079     
 B -0.64544407014262228        3.3082658947051256        13.966095604633248     
 C  -2.5697479857977599        3.4327148119144995        12.131096683944284     
 C  -2.7472615247500931        8.2125029495254576E-002   10.799208927710758     
 C  -3.1320160765932403        2.5199288341291792        11.285046888215662     
 C -0.99544453278398237       -3.2822750979065529        17.158753687672693     
 C   1.1394311710168472       -2.0130066796755677        17.459750848070772     
 C  -1.9983162473511313       -3.2911105605459419        16.226808500036253     
 B  -2.3859846744242272       -2.0548574152827799        13.902835935850153     
 C  -1.5563477399556860       -3.7925773857249765        12.073601901710770     
 C   1.5617728230473857       -2.4324833970528634        10.885411006687688     
 C -0.45454695010167240       -3.8774061509161410        11.272060296600468     
 H   5.3238837348696988       0.36915483388059328        12.316634239997379     
 H   1.7594591099448444        2.6274287833888326        9.7609546690828957     
 H   1.6410203198888103        3.6043063702867157        11.254120970095762     
 H  0.50773517056653683        2.2393759264254971        11.001772131314834     
 H   4.3140318542517777        2.2935315267103706        10.601741583242887     
 H  -2.9419502155283652        2.7556681036745498        18.124703634097980     
 H  -3.0172992061307875       0.34639505618343580        18.265618697655967     
 H  -1.3418373434547584      -0.20975677647069638        18.005430191453499     
 H  -2.6085158243523541      -0.64127459215281646        16.834619897918206     
 H  -1.9903311525158678        4.6006093209515813        16.253297728596550     
 H  0.45830310290756660        2.7910086017737252        13.844990010878201     
 H -0.56912386773956736        4.5146896208592677        13.964571668032372     
 H  -2.8371416236877955        4.4671388754322505        12.304163856114570     
 H  -3.0639412354763862       0.29156793349635179        9.7686068976948004     
 H  -3.5559619358352741      -0.45735169588374081        11.322590504680505     
 H  -1.8464716618590855      -0.54935053461634964        10.801244924464408     
 H  -3.9569729924763823        2.6034923780893560        10.592492113492286     
 H -0.83981414347959971       -3.8571681475648227        18.061981299111224     
 H   1.3821302254673740       -2.8335380672456982        18.143355653503669     
 H  0.99208287948012086       -1.0959465525904024        18.047318802205659     
 H   1.9754976387600440       -1.8541859261949325        16.774747565595884     
 H  -2.9101521880461880       -3.8714737999618110        16.184246196346688     
 H  -2.4547241732260523      -0.83677710786372728        13.798093023401048     
 H  -3.4844262825051078       -2.5634527338785578        13.877225453077434     
 H  -2.3520057514314781       -4.5091690104130207        12.226766828905738     
 H   1.5400280297138060       -2.6927125371206393        9.8221207040808540     
 H   2.3582379229973531       -3.0110272168126673        11.373085223773971     
 H   1.7756687437491758       -1.3668705113460542        11.010755572457969     
 H -0.11848604555023581       -4.6505453868591715        10.595570747062437     
 C  0.79388348290436905        11.166840789145068        16.354616228849373     
 N  0.40410232286235986        11.713667620743051        15.158465039314557     
 N   1.9649898614850301        11.812364559658775        16.649264244430519     
 Dy  0.27540328871043523        9.3007106607021299        18.008631998933730     
 C   1.3133547028678778        12.666733592933500        14.712901308920062     
 C -0.76721189794293787        11.316115836887985        14.384956901328957     
 C   2.2973201728307777        12.723857349348929        15.663051143332545     
 B   2.6968382449143808        11.531006988325711        18.003324607227484     
 C  0.66717917462113241        11.319753674557758        19.500417803749180     
 C  -1.5968211047763272        8.8287680246911044        16.344930874613180     
 C  -1.7200636469521602        8.6881223095838997        19.472426383358762     
 C   1.6552376018772943        7.9436448788382705        16.367560297840058     
 C   1.8139707064200414        7.9313769624137755        19.476509273283632     
 H   1.1561795014862581        13.223144830183925        13.798648056526845     
 H -0.96271649196116293        12.071091143838760        13.613045146315372     
 H -0.59945480081797464        10.345057457179301        13.896985897836217     
 H  -1.6421546648350376        11.231742389371805        15.036908466430901     
 H   3.1889415288572791        13.333582265982589        15.711913014886065     
 N   1.7775798862521790        12.038506535379211        19.151974489155808     
 H   2.8090324750812492        10.316509033542731        18.117155983031726     
 H   3.7759570578701118        12.079248320475886        18.026774878510793     
 N   4.5630134540218921E-002   12.093088409158586        20.445673717091580     
 N  -1.8780669655545910        8.1658053557902441        15.178052189335292     
 N  -2.7352826611046051        9.5408627398401151        16.604816588947507     
 N  -2.8814447301677633        9.3025635278399292        19.096996896931490     
 N  -2.1109685615526170        7.7677371388482017        20.409607409817188     
 N   2.3580287225442254        8.0056499440096616        15.191002345607973     
 N   1.5595677259484744        6.6037771706057100        16.627390336551979     
 N   1.8377356448513127        6.6111416258379814        19.122599994311582     
 N   2.8115683086394028        8.0536025456357905        20.407429363057119     
 C   1.8250154865501707        13.238423641803932        19.844198875775671     
 C  -1.2174286469216569        11.759725387320685        21.087536411359984     
 C  0.73962487097706187        13.275432310678006        20.670451572589101     
 C  -3.1562448041611586        8.4632050521980311        14.717861349142650     
 C -0.95255643268111212        7.3083613025954088        14.447949632325095     
 C  -3.6935339863663126        9.3324581412160938        15.629020960260540     
 B  -2.8513623570000086        10.343197383101886        17.940929165244899     
 C  -3.9674708467363935        8.7531740902596926        19.759418378939998     
 C  -1.2096646772707740        6.8467088378662311        21.085349709974526     
 C  -3.4875528896978216        7.7904211707717170        20.600273576387526     
 C   2.6778847914309680        6.7362397336979063        14.721470213407946     
 C   2.6981269494544344        9.2247863576711211        14.465933978915951     
 C   2.1717803076857214        5.8550593211156414        15.639671603297908     
 B  0.91796601118961907        6.1186932403181107        17.968106227280167     
 C   2.8481699890937247        5.9403988808435919        19.792622247281880     
 C   3.1875723480187874        9.3024130157470495        21.056030288564795     
 C   3.4602411697455548        6.8426203516480451        20.614885716548763     
 H   2.5959889433886740        13.981011268587240        19.688006206609160     
 H  -1.2070879823693277        12.094498112036945        22.131560709605459     
 H  -2.0580601656005926        12.244392930293412        20.566763908670413     
 H  -1.3550496448332112        10.673130486138872        21.035548291766968     
 H  0.39485272742395849        14.027830807019946        21.365017241967649     
 H  -3.5599808488595786        8.0096691971468932        13.822566484582980     
 H  -1.5028949876528337        6.7714222012173888        13.667621579285896     
 H -0.15670414946246328        7.9030034846663604        13.978996739042232     
 H -0.48770154504271107        6.5851837411694767        15.124000167141288     
 H  -4.6649752885534586        9.8072619225104507        15.658606050068943     
 H  -1.8306993283488087        11.009450354958267        18.061853143939313     
 H  -3.8372387549236908        11.042754282937857        17.943511015057979     
 H  -4.9888268043771546        9.0594577776855658        19.575432516738296     
 H  -1.4587896390476942        6.7864689526927471        22.151642612187576     
 H  -1.2850138413174350        5.8389934792914113        20.649160431226672     
 H -0.18502576618208472        7.2134454614054277        20.953826692009514     
 H  -3.9927143584348741        7.1166164347178222        21.278554481568086     
 H   3.2505225461145355        6.5896485456253400        13.815473263245897     
 H   3.5971368811614961        9.0456740128062041        13.852824856857248     
 H   1.8719930278785117        9.5338975287559435        13.799179545787608     
 H   2.8983767009198385        10.033961150319422        15.180073914730448     
 H   2.2066149600377249        4.7745510594660594        15.669241558550601     
 H -0.16590595036875844        6.6788548842039850        18.085468622164633     
 H  0.79339222609662108        4.9152036890135768        17.974466937451211     
 H   3.0729735516649548        4.8947304783082206        19.629313000669647     
 H   3.4063417458029965        9.1284985565967336        22.114502755316874     
 H   4.0792824491165529        9.7308845271102644        20.578926062752334     
 H   2.3574657569990185        10.007837689588696        20.951482456172059     
 H   4.2948347129432429        6.7372045949966548        21.292953838002937     
 C   8.5372261097920088        6.5163612119743330        9.9840485785188680     
 N   8.1294770148284883        7.1041405046397799        8.8134581463528701     
 N   9.7408940883788269        7.1110062682189037        10.251781445006518     
 Dy   8.0238207433128999        4.6283420362161829        11.624031741378339     
 C   9.0611116737769457        8.0294929318699069        8.3545644678879398     
 C   6.9128189420138746        6.7770658264136596        8.0798843400924731     
 C   10.076275852792259        8.0301732210462120        9.2733514321566375     
 B   10.480604864056382        6.7932347716124077        11.593245774748542     
 C   8.4502094655201851        6.6714164338498607        13.090399531381204     
 C   6.1652322541444118        4.1444303802598386        9.9545925378795026     
 C   6.0723121129422477        3.9807295078942224        13.099728432379568     
 C   9.3893705935989491        3.2748317697746367        9.9652289859072862     
 C   9.5622230587291881        3.2516939949540431        13.090841583306702     
 H   8.8971168722662544        8.6089867631569650        7.4556901518212735     
 H   6.6324208232330433        7.6271258557530972        7.4435250927240002     
 H   7.0609390735808368        5.8919013691396103        7.4405118134696213     
 H   6.1007735136450520        6.5680519970556999        8.7830816874396174     
 H   10.991376108021488        8.6059505055805321        9.3066189428086368     
 N   9.5915625790158732        7.3408146414222673        12.746170414562620     
 H   10.537681707147927        5.5745526355790620        11.705727765242191     
 H   11.584645004650666        7.2886884091994277        11.606241415309320     
 N   7.8445952269057342        7.4854554435938798        14.011089799895197     
 N   5.8916097042109774        3.5105514968630711        8.7695360618379610     
 N   5.0189926039494717        4.8372481282703657        10.233222336887037     
 N   4.8978182783613446        4.5772827397319817        12.735077423254825     
 N   5.7083124557953013        3.0632876909374329        14.049718743681256     
 N   10.080266173813280        3.3595426478456165        8.7827516169801108     
 N   9.3476962928393483        1.9328788555761238        10.228756534855854     
 N   9.6335561550580113        1.9372331382312455        12.723255695381116     
 N   10.534829822345841        3.3921018028204708        14.045816121890995     
 C   9.6738515898859365        8.5512014365404720        13.415943577872556     
 C   6.5605713605147207        7.2087953888316258        14.636895331521560     
 C   8.5787081382855046        8.6455565126953182        14.225602406653481     
 C   4.6120108852247022        3.8104592979337215        8.3150748911118431     
 C   6.8207294765904685        2.6762420175502086        8.0160928763043611     
 C   4.0659029763366075        4.6497539589033723        9.2486220185172332     
 B   4.8972984950386689        5.6208223476449746        11.579884536769130     
 C   3.8296720084731715        4.0215510418121694        13.420837733837885     
 C   6.6278471152399066        2.1477556615120252        14.710041831312999     
 C   4.3351040453323488        3.0728354860833367        14.261995824920250     
 C   10.450295718516225        2.1028349113860547        8.3171589428895150     
 C   10.349590678969660        4.5864560345729144        8.0414206404728041     
 C   9.9843202944019609        1.2057500939585737        9.2403506894356973     
 B   8.7310856204708571        1.4157945301190615        11.568338834138888     
 C   10.649980204149051        1.2891188984499833        13.405903484267595     
 C   10.851215646114705        4.6400561483856846        14.727294309423229     
 C   11.216622647865737        2.1990649402189506        14.251512657132976     
 H   10.472617907734929        9.2621202788899737        13.253558438588213     
 H   6.5847149632144983        7.4917945315989005        15.695269826935892     
 H   5.7595070761442022        7.7741750800165770        14.139395565069064     
 H   6.3510779901992214        6.1389382287762526        14.534853568088604     
 H   8.2504946768770591        9.4255951601345807        14.898348283823951     
 H   4.2129977250061614        3.3789681129807425        7.4068322917600096     
 H   6.2624161442529251        2.1087844552791917        7.2647640120379791     
 H   7.5733591176987263        3.2921984997818741        7.5075081551309824     
 H   7.3356800365551598        1.9810448058674484        8.6838149347520979     
 H   3.0908122662914823        5.1153009561223710        9.2879220473428603     
 H   5.9040039828428474        6.3096295813541694        11.697879139657662     
 H   3.8956227988717966        6.2980837323832217        11.593199733304807     
 H   2.8027307728579149        4.3198644227265524        13.256249182282810     
 H   6.3554935441864107        2.0335564210667005        15.764124176917420     
 H   6.6015929316203170        1.1601226058120098        14.230661308246294     
 H   7.6402908313910372        2.5529896640504890        14.620917596138019     
 H   3.8498925809376985        2.4037855747077757        14.957999855827939     
 H   11.026257261156250        1.9771439487512206        7.4103061090605689     
 H   11.095375547690740        4.3798348156309972        7.2643991468504616     
 H   9.4341106567827211        4.9637260820889342        7.5637492215248834     
 H   10.730931689759396        5.3608777610205038        8.7128677948216282     
 H   10.062490460216685       0.12789141230159368        9.2736719691536962     
 H   7.6255943680137843        1.9271169016749579        11.692104882414208     
 H   8.6636210423885149       0.20812049371619512        11.569401950462961     
 H   10.911979213391444       0.25332988283385460        13.234256170344906     
 H   11.064545907796214        4.4487190607804425        15.784379683402397     
 H   11.729049498186537        5.1190359127908946        14.271595872178963     
 H   9.9927289473970138        5.3115982696220954        14.629843944143255     
 H   12.039478646488014        2.1112166978295233        14.946020456205620     
 C   6.3025264438929849        13.408122905347142        3.5956973281510600     
 N   5.9978032610850720        12.740017625796948        2.4375908782653988     
 N   5.1699427117782202        14.121665128842277        3.8758523395854949     
 Dy   8.1771344370847672        13.931347652177800        5.2445806377745372     
 C   4.7113532015192430        13.038098496588095        2.0015941516162088     
 C   6.8974199870310020        11.860051574264515        1.6991621306876090     
 C   4.1919352572134709        13.911138298643701        2.9196557349840697     
 B   5.0933239855030070        14.911390435861017        5.2212425548248529     
 C   6.2350889167986026        13.258481676218732        6.7379634710951688     
 C   9.5161591524248941        12.547823577608915        3.5840822779301780     
 C   9.7070037578297015        12.540006409422951        6.6849439748820654     
 C   8.6952533205055964        15.783091425020864        3.5725233014569562     
 C   8.6339096330959126        15.969278550262123        6.7121107756825156     
 H   4.2910763297133370        12.582971778456582        1.1148517020701587     
 H   6.3200057248484338        11.297838172060844       0.95781939502043634     
 H   7.6732080702271102        12.437958953919001        1.1802014438924935     
 H   7.3888945568962834        11.160736934998825        2.3799960338234154     
 H   3.2212835465045040        14.386224766727816        2.9638726391619725     
 N   5.0650420416295283        13.861139479815627        6.3694290275708676     
 H   6.1333509229017906        15.553095770788197        5.3320617402605244     
 H   4.1313574985894741        15.641888039282136        5.2489957915852852     
 N   5.8553606179431466        12.306102092161415        7.6471426015732646     
 N   10.194734577899130        12.619172973487967        2.3932016543696450     
 N   9.4478543099675889        11.206030086938105        3.8460369125176235     
 N   9.7378165519386961        11.216883451901809        6.3439685697461048     
 N   10.683664969494135        12.671190913144061        7.6364444139277436     
 N   8.2868918360219439        16.336807063540274        2.3860087091295461     
 N   9.8829757559350622        16.408920920951921        3.8380056327443488     
 N   9.7503162871899818        16.662601566805410        6.3348773440063182     
 N   8.0455843897108767        16.764421569896651        7.6600266910586194     
 C   3.9843421633336407        13.272188288949424        7.0074123588878479     
 C   6.7655233821859211        11.375244089239622        8.2990915388798125     
 C   4.4772391450753153        12.297094181956913        7.8264065529915037     
 C   10.527641086900108        11.355466245149607        1.9189453584895895     
 C   10.500749999630152        13.840384176740306        1.6574129164824027     
 C   10.052764157969717        10.467329973182311        2.8456713893385270     
 B   8.8327321546481468        10.693295277851812        5.1902583375890945     
 C   10.730905894170030        10.552159834862614        7.0449682160645724     
 C   11.046577934437773        13.924592843209721        8.2826663917237102     
 C   11.327152278656545        11.462299948516828        7.8690257325763469     
 C   9.2003063165350891        17.275782498906889        1.9183261129053994     
 C   7.0979883570206610        15.946416190937400        1.6393161891013774     
 C   10.206490121879215        17.316265591323489        2.8458664052982474     
 B   10.636049384962691        16.121114612858324        5.1771573043311463     
 C   9.8319466140705245        17.870399939252788        7.0087908917727386     
 C   6.7949717656578166        16.451211242236088        8.3346310117978657     
 C   8.7655956625901599        17.936331505026420        7.8583634631785637     
 H   2.9588770548683030        13.567225944071048        6.8285418689293795     
 H   6.4331282531432485        11.181305081066338        9.3270365309581020     
 H   6.8029759767500799        10.422147804793907        7.7483979707578854     
 H   7.7699608200432495        11.815667934964578        8.3017348854065531     
 H   3.9811002859080724        11.597579855514402        8.4856250443387768     
 H   11.089563713088390        11.218074803690074        1.0049306493550887     
 H   11.295073988206889        13.631730272204024       0.93284706146094576     
 H   9.6172546127606182        14.205702433361141        1.1173325241185585     
 H   10.834649932284112        14.621967207135260        2.3442575376204773     
 H   10.102887020621136        9.3874998820477753        2.8717932634176870     
 H   7.7266250804413446        11.201900628078645        5.3125108512675041     
 H   8.7715492637786454        9.4838834189289436        5.1948731361796296     
 H   10.959273449835885        9.5052000758714161        6.8966884412159510     
 H   11.241030722210144        13.758383511777364        9.3471699731210887     
 H   11.948804661203321        14.349466460897116        7.8230101893272304     
 H   10.219436299335406        14.629192574795995        8.1531243947886587     
 H   12.146943472296838        11.363682077435447        8.5650172336642072     
 H   9.0312372240848369        17.836470617147519        1.0085381018325317     
 H   6.8611794696023649        16.723947938813190       0.90605232307182870     
 H   7.2618732997098814        14.998559656814548        1.1089703377537663     
 H   6.2512811342701715        15.819500058493784        2.3176569738852386     
 H   11.106615606854055        17.914366773959671        2.8787397849600396     
 H   10.718969011134195        14.905333286292043        5.3014151045906042     
 H   11.729075246116023        16.640473463375169        5.1739975178369972     
 H   10.611624105310847        18.597665132220811        6.8252655404051170     
 H   6.8778145372913979        16.661850438213179        9.4075832989192740     
 H   5.9708208528643194        17.053742653218649        7.9234747196768938     
 H   6.5769326607209244        15.389862674532253        8.1707761007192108     
 H   8.4479838575916748        18.705532874926373        8.5474086564217266     
         456

 C   7.5364320255779278        2.7233823260720786        2.8156876284258887     
 N   7.9386721316110176        2.1599642383544344        3.9994426519022097     
 N   6.3393016593170213        2.1159637413585863        2.5497792703289455     
 Dy   8.0650029458269863        4.5671946525360054        1.1344098176373161     
 C   7.0106158486700876        1.2348296877704434        4.4670030186179135     
 C   9.1399226555681583        2.5228748921330348        4.7398126556399998     
 C   6.0027498411254001        1.2118879966606366        3.5406216157940253     
 B   5.5965931654393302        2.4074013785973181        1.2056285189934188     
 C   7.6199931514981474        2.5091869686645452      -0.30598659852315263     
 C   9.9153445969445020        5.1006252542233739        2.7988303993889128     
 C   10.004421429819567        5.2291763144902825      -0.36895233845752851     
 C   6.7050729101506983        5.9769226334327135        2.7451586633382643     
 C   6.5507311727000266        5.9467740190167051      -0.35005879635318288     
 H   7.1715019577217136       0.67006598615026824        5.3758409231742972     
 H   9.4111118532286593        1.7032316080470664        5.4142460532726409     
 H   8.9752289245057781        3.4307116108723230        5.3376000408866000     
 H   9.9641859943492062        2.7090512128002291        4.0462755974331408     
 H   5.0928157396612619       0.62849859665403085        3.5070913278749405     
 N   6.4804625024065619        1.8455397059523810        5.5549759294254097E-002
 H   5.5321755685420486        3.6240574594405457        1.0743930635277086     
 H   4.4955463836534157        1.9049375675131686        1.2063405974937074     
 N   8.1971917222536383        1.7015356301649713       -1.2507165016056772     
 N   10.200357334412375        5.7637385212820007        3.9644316775258663     
 N   11.063108634238191        4.4116947296728748        2.5184575469195214     
 N   11.182962992491444        4.6540853650136391        1.8315340306373620E-002
 N   10.372882359162706        6.1638484353798209       -1.3006589159541546     
 N   6.0141882049545936        5.9119958547572411        3.9291066817434470     
 N   6.7767252270135465        7.3168746127557220        2.4759160409196705     
 N   6.5025673877353896        7.2724191054830216       -1.9683321126538242E-002
 N   5.5652627100466079        5.7931039876242583       -1.2894223338091115     
 C   6.3721050123657745       0.64408145373750758      -0.62629536302599242     
 C   9.4654772046808819        1.9801691263047543       -1.9072977742320958     
 C   7.4459216026036863       0.55133890336105107       -1.4639556583349365     
 C   11.490513297857520        5.4877653898311953        4.4041452091650015     
 C   9.2749870937157137        6.6094205746418062        4.7103895411937531     
 C   12.030967367347575        4.6326827231291956        3.4817838771060505     
 B   11.166621238925774        3.6168242523346548        1.1780539030709765     
 C   12.257175926106397        5.2412891917412789      -0.63227465053057874     
 C   9.4505868124196191        7.0627223316413579       -1.9812124046331256     
 C   11.751846905170209        6.1883400200162164       -1.4759382233667602     
 C   5.6763517680139701        7.1779977516963065        4.3921802724367280     
 C   5.7009680916524559        4.6945707808192596        4.6685690123374615     
 C   6.1606177266246407        8.0613947053457107        3.4654165017433076     
 B   7.4000110442719382        7.8166166497072656        1.1293804842991326     
 C   5.4901930352864481        7.9155725117298354      -0.71376921232343826     
 C   5.2141981870398366        4.5302640179097295       -1.9233687898670644     
 C   4.8992068947328269        6.9893535459168854       -1.5237139598421601     
 H   5.5709772607220369       -6.2190317856336080E-002 -0.45349425007556060     
 H   9.3705923743278063        1.8374236351881561       -2.9957780352833483     
 H   10.254823699984463        1.3004844519335408       -1.5315576453013444     
 H   9.7443530893621908        3.0216917180848255       -1.6779038445580159     
 H   7.7510511783948095      -0.22566025234041254       -2.1505203510752708     
 H   11.898214324987531        5.9427208491609926        5.2966694903347911     
 H   9.8323570960680762        7.1639070271210947        5.4722981427077126     
 H   8.5057355833542623        6.0034293149104103        5.2054412453337759     
 H   8.7787708459269425        7.3163451073470647        4.0407202843797352     
 H   13.010787513823646        4.1774014544626938        3.4380954149499896     
 H   10.142947439168282        2.9510540751880967        1.0646981044090962     
 H   12.145267877945582        2.9102000629707088        1.1647663820781644     
 H   13.286183826306312        4.9610205195604280      -0.44846328135654023     
 H   9.8144003357740157        7.2684997610750068       -2.9991618541374896     
 H   9.3598071973265498        8.0156324748845709       -1.4283178116201591     
 H   8.4588727979750367        6.5850911789085806       -2.0183021506851304     
 H   12.239671967436454        6.8774556732763674       -2.1515856500794963     
 H   5.1047648472007587        7.3186512689123271        5.2995256663357670     
 H   4.9321600970310966        4.9191278516798542        5.4169581747416666     
 H   6.5925783245993959        4.3061193244436291        5.1798728181938785     
 H   5.3297913624358344        3.9218661755517452        3.9890446145573608     
 H   6.1095791377062127        9.1412036385671787        3.4327437595548167     
 H   8.5083583886173653        7.3106777659533249        1.0203403871950576     
 H   7.4558640591444787        9.0262926113540818        1.1109063458773727     
 H   5.2438976065534399        8.9588710181871480      -0.56783591945592737     
 H   4.9680449550348778        4.6945290525513554       -2.9774864712321722     
 H   4.3481310636030885        4.0739251362001418       -1.4252091078798499     
 H   6.0671499093626933        3.8510574685996382       -1.8342496282907252     
 H   4.0711482927878997        7.0682807782655663       -2.2125970179457264     
 C -0.38040992206624363        7.3894619268124213        9.1782750188281508     
 N   2.5319298526147935E-002   6.8379798298968408        10.366924813888732     
 N  -1.5559036873966445        6.7459119129077134        8.8986002422203452     
 Dy  0.10486094775856984        9.2492375776278433        7.5060334708642706     
 C -0.87855218725641848        5.8834071519161002        10.821581146028141     
 C   1.2074503109509851        7.2317377923841466        11.125010483824990     
 C  -1.8754097809332346        5.8306390461523616        9.8850274724758140     
 B  -2.2980673389713444        7.0288242068171423        7.5520654834274517     
 C -0.30037514517746194        7.2323444335929423        6.0166116041455320     
 C   2.0029602242745650        9.7229731725651067        9.1436081233372146     
 C   2.0775524094394040        9.8794124138249586        6.0269366507606232     
 C  -1.2458439040526330        10.613788453360417        9.1665588687304620     
 C  -1.4363824224805848        10.636890880043744        6.0605197012089667     
 H -0.70942494939232514        5.3220375396989308        11.730666989468608     
 H   1.4183049486675021        6.4701578793894381        11.884388829537700     
 H   1.0458553950526492        8.1960722365063425        11.626241222219319     
 H   2.0703476263092164        7.3271130535221278        10.460411521479559     
 H  -2.7672024443099041        5.2206003742391101        9.8448411794465169     
 N  -1.3960560942611615        6.5069420786061363        6.3970631421852922     
 H  -2.3963167563765317        8.2443046243322904        7.4315640713180366     
 H  -3.3844229220834650        6.4970552643114958        7.5421261576086804     
 N  0.31214894137718996        6.4522587108170493        5.0716964915848690     
 N   2.2987901260360846        10.382248235485330        10.308966424151786     
 N   3.1353457567057696        9.0056677730125916        8.8708067922702405     
 N   3.2447677863098439        9.2620297315877433        6.3798112702510030     
 N   2.4566998118477863        10.821264381536906        5.1066045015092110     
 N  -1.9316641164691202        10.547407383063989        10.353014901118792     
 N  -1.1598856726718514        11.954594429501784        8.9081887512363060     
 N  -1.4517634665307129        11.957949822946365        6.4117792016625774     
 N  -2.4205814965534156        10.523323198137520        5.1147114471512820     
 C  -1.4413216896944814        5.2945176169624037        5.7273495578211975     
 C   1.5552322985101958        6.7976470324893921        4.3957955330697693     
 C -0.37213235811931378        5.2580665454098856        4.8795499500422004     
 C   3.5789482401815427        10.075873766392878        10.757127553880103     
 C   1.3889038024160116        11.251230937641168        11.045791795640843     
 C   4.1037202099255774        9.2063092085836278        9.8390474711199012     
 B   3.2310838876584516        8.2113783167395482        7.5272364111135230     
 C   4.3228612513511084        9.8309508615530081        5.7204667787261521     
 C   1.5485580142132558        11.756575954019828        4.4600640563115785     
 C   3.8315263616191846        10.809704187453233        4.9051237000202095     
 C  -2.2510138139616291        11.814331416413662        10.829177781653199     
 C  -2.2521656077501540        9.3268424267168157        11.083077891792561     
 C  -1.7609708616187660        12.698729311857127        9.9060573396091982     
 B -0.53308295529877536        12.453966689048174        7.5657850703440470     
 C  -2.4426949393874304        12.638291785542624        5.7231440977782384     
 C  -2.8023665207875448        9.2770921311851779        4.4654983611835917     
 C  -3.0519730343079097        11.741187489229873        4.8937938821221882     
 H  -2.2023558103124246        4.5467353134993420        5.9079888966405143     
 H   1.5249080947769382        6.4483187384257201        3.3561223919511094     
 H   2.4161812847851794        6.3325688738211596        4.9046720037317906     
 H   1.6769382591948852        7.8891784484679883        4.4290607840378033     
 H  -3.2731602566122377E-002   4.4985875988103174        4.1904070498811885     
 H   3.9921247267763120        10.523989279671277        11.650730750193139     
 H   1.9544013651637966        11.797846681575505        11.807116908005906     
 H  0.60178573205015407        10.665771215867673        11.537977847942456     
 H  0.91282114243682300        11.965496613482438        10.369431743892806     
 H   5.0725730757587213        8.7264138309383110        9.8015545058937352     
 H   2.2076494436690570        7.5477929219373943        7.4162963215086108     
 H   4.2153258727347263        7.5093229436095825        7.5048273304648170     
 H   5.3473710864773594        9.5275421269885019        5.8905579333461207     
 H   1.8319474298698160        11.892894690511060        3.4118185591167252     
 H   1.5739117441616668        12.732285822797030        4.9633636940355510     
 H  0.53308205855323143        11.355476604083252        4.5282283921040314     
 H   4.3265968405953457        11.499431235465272        4.2354346985666984     
 H  -2.8124067753922235        11.957479118618330        11.742759530447161     
 H  -3.1135911897059705        9.5130232076443537        11.736424897511824     
 H  -1.4035212148712459        9.0028306934518110        11.704136302889088     
 H  -2.4962698483534584        8.5252749859502917        10.379906444207242     
 H  -1.7992934621418790        13.778961049448753        9.8795687171018152     
 H  0.55796331676321820        11.911782155255876        7.4405961079609249     
 H -0.43036134065663245        13.659691950728314        7.5662848591832690     
 H  -2.6585710827465396        13.686624808675116        5.8811285590685696     
 H  -2.9409632350059676        9.4370861101745724        3.3891807843747310     
 H  -3.7453088974520843        8.8954585743521104        4.8872687894509497     
 H  -2.0075096175582225        8.5415030712210118        4.6427967695914720     
 H  -3.8750727540688170        11.854317896174257        4.2035423951688369     
 C   1.9309094405593905       0.59661847667772760        15.589098785882054     
 N   2.2038728368225389        1.2437846806345223        16.767036618779503     
 N   3.0727841221642498      -0.10926469228840431        15.326359919576680     
 Dy   7.7165184812745855E-002  0.11608357475007555        13.907828074649959     
 C   3.4787397125495825       0.93948952859604185        17.232371407495300     
 C   1.2782447069838228        2.0969438189126222        17.502396490330277     
 C   4.0227189484363004        8.3494142862091003E-002   16.312880854892679     
 B   3.2000821742672869      -0.89928469875677819        13.984530857839397     
 C   2.0566379930273770       0.75453498877184855        12.456300638167178     
 C  -1.3020429378576770        1.4518470277692215        15.571791763519832     
 C  -1.4654421380032032        1.4748185267820171        12.434479787344571     
 C -0.45865669752229227       -1.7733067807342786        15.534061834161658     
 C -0.34330076464765230       -1.9151371360991261        12.422466540446722     
 H   3.8768620638235221        1.3806340739368446        18.136256548121263     
 H   1.8405982258905509        2.6918003659561278        18.229680646056678     
 H  0.53236312412262921        1.4950945327245235        18.038187174621349     
 H  0.75411190084048374        2.7672808052977502        16.816359003769985     
 H   4.9940850500830667      -0.39077480730241149        16.283123442418002     
 N   3.2208458214190800       0.14241689495243259        12.827758180336811     
 H   2.1878794737122687       -1.5784677969837730        13.858283819168356     
 H   4.1954123328167059       -1.5856719843274019        13.982031003554022     
 N   2.4381210381045073        1.6626332685413481        11.504005481977057     
 N  -1.9918252784190535        1.3694117742793859        16.755239677911934     
 N  -1.2654711903773967        2.7931729032458001        15.303086820870769     
 N  -1.5446017835251604        2.7878725689604229        12.806137800841768     
 N  -2.4410313453609809        1.3295800598779837        11.483507143933842     
 N  -6.3215181921283489E-002  -2.3544189759483740        16.711700473625342     
 N  -1.6552058966175844       -2.3758069908717907        15.252053461376100     
 N  -1.4840413026797772       -2.5919909378953334        12.755403405941687     
 N  0.27097579913266184       -2.7202907216944880        11.499647791018669     
 C   4.2998309568590516       0.68007437669940873        12.144655886269753     
 C   1.5330491601257719        2.5855839820642679        10.834966933636583     
 C   3.8121156251295987        1.6321129926347853        11.296508128206117     
 C  -2.3656969015368818        2.6271900623594773        17.216263972493948     
 C  -2.2563174719019208       0.14506681580235961        17.503308077627583     
 C  -1.9038905317449961        3.5221815935712928        16.289054785958200     
 B -0.64406014915245835        3.3055859350110550        13.964395208443669     
 C  -2.5682810782103997        3.4310651162448429        12.129549817522767     
 C  -2.7520513673407123        7.9595366858051159E-002   10.801625954197585     
 C  -3.1323840860436629        2.5183953938711054        11.284702836264684     
 C -0.99473955474748343       -3.2839389247186435        17.161241016861897     
 C   1.1390688715595443       -2.0127452706770943        17.461547865985100     
 C  -1.9976714066541856       -3.2939699580993205        16.229404625815238     
 B  -2.3866620967914631       -2.0592925244963562        13.905059498565768     
 C  -1.5578308750397056       -3.7975815461984155        12.075858384747598     
 C   1.5576901684569242       -2.4356297252120593        10.883132050413458     
 C -0.45715648860781788       -3.8818166907463820        11.272792518019189     
 H   5.3217033983278430       0.36846539095055619        12.316225959972543     
 H   1.7597942892857918        2.6286959457582806        9.7611346001714647     
 H   1.6326449947582597        3.5992948135687963        11.256589992964777     
 H  0.50533395842487827        2.2327085581301533        10.995136220682657     
 H   4.3110481824610423        2.2933112154972224        10.602325077658957     
 H  -2.9402592449328422        2.7558188454511403        18.123645468454356     
 H  -3.0224421713351131       0.34586647618447108        18.261052044796219     
 H  -1.3464333339013361      -0.21031822454127785        18.006429458412654     
 H  -2.6091616383428322      -0.64205224511826553        16.831784593904565     
 H  -1.9862380007961260        4.5996523713546074        16.252360226353016     
 H  0.45930341185084361        2.7875989748316172        13.843308192254563     
 H -0.56707310899334440        4.5120154055743136        13.962452687330348     
 H  -2.8340858811385585        4.4659670827489855        12.301853438001160     
 H  -3.0634670829028621       0.28713441495907982        9.7695283135701256     
 H  -3.5648875691518196      -0.45475208357225699        11.322344326144224     
 H  -1.8545126912928929      -0.55518828657782782        10.809183857304133     
 H  -3.9575726557716084        2.6025498140462711        10.592513348142768     
 H -0.83866163685587469       -3.8583233684232714        18.064702480335523     
 H   1.3813486561569130       -2.8318065804615919        18.146941138740939     
 H  0.99133933413136333       -1.0945665308785024        18.047091267292807     
 H   1.9755769707375415       -1.8552956661827493        16.776805470658640     
 H  -2.9090886585370512       -3.8749654174829478        16.187214700256270     
 H  -2.4558336150494240      -0.84128941417224434        13.799484085788482     
 H  -3.4849454267172884       -2.5681644280611478        13.880413691378845     
 H  -2.3530256854420109       -4.5144745031059568        12.229929733199130     
 H   1.5344262171066931       -2.6955426046630993        9.8198345479195517     
 H   2.3551990607537685       -3.0139180603743756        11.369295244556849     
 H   1.7711319836086024       -1.3699251270806758        11.008506583454345     
 H -0.12167631644709603       -4.6548621467929738        10.595950810958534     
 C  0.79191467307909591        11.167384865354752        16.353890296127538     
 N  0.40124123455846233        11.715383356284111        15.158628715019898     
 N   1.9638655007797157        11.811673296530101        16.647594778922361     
 Dy  0.27408202506603307        9.3011163112769975        18.008174524269119     
 C   1.3107947238011353        12.667965987437658        14.712614405250058     
 C -0.77133146420900423        11.319310657651236        14.386461977283396     
 C   2.2958432642851045        12.723613362170871        15.661685471199261     
 B   2.6961753305572320        11.529320138505353        18.001142325275765     
 C  0.66706203089481164        11.321067902210398        19.498971391564858     
 C  -1.5981580099090569        8.8276783428104100        16.344988040531106     
 C  -1.7197385923176500        8.6869791336911568        19.472971899111339     
 C   1.6527871066537134        7.9433701144671289        16.367025402450054     
 C   1.8121802485625389        7.9317936335254151        19.476415710153404     
 H   1.1530872219246169        13.225103900628680        13.798900848462667     
 H -0.96924626035109029        12.076496597142588        13.617779525414411     
 H -0.60408213961685120        10.350249010536844        13.894848418240203     
 H  -1.6445153575078477        11.231836699904816        15.039978920766471     
 H   3.1879685357786989        13.332630060083677        15.710080404586936     
 N   1.7782133736489178        12.038343404180509        19.150065527539819     
 H   2.8064592461511713        10.314669685483810        18.115105768860992     
 H   3.7761817951532297        12.075682841114892        18.023977443178868     
 N   4.6424388725205143E-002   12.095684681986173        20.443736203748358     
 N  -1.8796443601386792        8.1650772875721032        15.177952629345587     
 N  -2.7366787507730672        9.5394595251751078        16.605484612557039     
 N  -2.8816012176322778        9.3007374842749346        19.097903500560772     
 N  -2.1097992352805783        7.7662414137889391        20.410132305841113     
 N   2.3546405644977115        8.0058129578965573        15.189942551101225     
 N   1.5589345500329448        6.6035013434428533        16.627353769929982     
 N   1.8372459048981056        6.6115535485981072        19.122705475442107     
 N   2.8084835511181900        8.0547378051960532        20.408577366022300     
 C   1.8270113808845352        13.238629158909937        19.841475789245944     
 C  -1.2168683382078034        11.763890294481891        21.085861710831239     
 C  0.74174824250349536        13.277381972748131        20.667796676996030     
 C  -3.1579811664135859        8.4625126011106548        14.718218527108736     
 C -0.95448062911979259        7.3076529739581959        14.447349553904777     
 C  -3.6951387301559180        9.3313415958650889        15.629842367763008     
 B  -2.8523588598125080        10.341420210501768        17.941843052873342     
 C  -3.9670902642091188        8.7506276460434620        19.760595352818747     
 C  -1.2079287454476006        6.8452704486683418        21.085252891263618     
 C  -3.4863220620604580        7.7881004860797347        20.601189904850806     
 C   2.6758330152415324        6.7366927857542871        14.720673978482449     
 C   2.6921592352260322        9.2250199548354246        14.463920392739954     
 C   2.1714062293178640        5.8552360570834132        15.639459567535537     
 B  0.91832873876526766        6.1175273924982285        17.968237517256405     
 C   2.8472194809691169        5.9415264783596173        19.794083892658012     
 C   3.1826836914426133        9.3037322945128587        21.057759189154496     
 C   3.4577052527552077        6.8442271522887923        20.616921139695716     
 H   2.5987234938706321        13.980281193688038        19.684637604877334     
 H  -1.2048224136024948        12.094996732047136        22.130790382605120     
 H  -2.0563116485005555        12.252658859556323        20.567773318122260     
 H  -1.3576137572998856        10.678165638848943        21.030476299606534     
 H  0.39777577255371110        14.030717847318700        21.361737218032172     
 H  -3.5619154715121049        8.0093080924377116        13.822849922327794     
 H  -1.5055728593307816        6.7687171154100518        13.669099081305527     
 H -0.16050677027105945        7.9024489460434628        13.975750134145843     
 H -0.48736552210879164        6.5862905113651342        15.123586470138708     
 H  -4.6666405303313674        9.8059722614035465        15.659833065420885     
 H  -1.8318140123895081        11.007965081167125        18.062422474711855     
 H  -3.8383457549534601        11.040786110322991        17.944933261491855     
 H  -4.9886513300848323        9.0565045431739684        19.577142762317152     
 H  -1.4592697723259633        6.7813885463932007        22.150539982169601     
 H  -1.2799283032350952        5.8389740820544480        20.646016688131255     
 H -0.18396034420195440        7.2143376132113382        20.957288753815170     
 H  -3.9908200346201950        7.1140520182729583        21.279691823032579     
 H   3.2481374781323771        6.5905246991675064        13.814413297849278     
 H   3.5856049012451527        9.0446203135120662        13.844821025053669     
 H   1.8626942146736047        9.5364667939274472        13.803930451525881     
 H   2.8990804535435983        10.033128187380708        15.176344904084795     
 H   2.2075544146041173        4.7748135080244305        15.669295194391189     
 H -0.16649309126446110        6.6755869138412356        18.085567170473091     
 H  0.79629892892808207        4.9138307322002284        17.974745996335511     
 H   3.0729552623233953        4.8960148646514572        19.631151391102794     
 H   3.4009576889653093        9.1296579940531881        22.116295383209568     
 H   4.0741716697905179        9.7334215038221235        20.581409540230315     
 H   2.3518663596240801        10.008233782995651        20.952909551030057     
 H   4.2914656834030405        6.7394495071031137        21.296045667346501     
 C   8.5377640828175085        6.5170066080196873        9.9833524329551881     
 N   8.1303604465392070        7.1035573652622928        8.8120549807683162     
 N   9.7407706890801489        7.1127980122614716        10.251395759862360     
 Dy   8.0236445317995937        4.6302446797151715        11.624271551485942     
 C   9.0614900931596374        8.0293933512405378        8.3531375158011940     
 C   6.9148316895755082        6.7743739574815560        8.0776739129679438     
 C   10.076041613630244        8.0315123950433236        9.2725426786530978     
 B   10.480638998684109        6.7961454850428815        11.592986921989258     
 C   8.4505482215189236        6.6730813991467448        13.090726369838629     
 C   6.1650794450603863        4.1454798690810986        9.9549383777245328     
 C   6.0718441987083578        3.9828943595570836        13.100207823074594     
 C   9.3893024893302641        3.2759791447074722        9.9660044800255800     
 C   9.5623267072398637        3.2539317453569154        13.090703898775033     
 H   8.8975982874121140        8.6082121996971548        7.4538234967699442     
 H   6.6368040921872282        7.6215153159872786        7.4371644919912505     
 H   7.0633045135382844        5.8864922516871347        7.4429028536902697     
 H   6.1011003161547359        6.5692271531959685        8.7796559340496412     
 H   10.990621205663894        8.6080549440379990        9.3060050934955960     
 N   9.5912950026211305        7.3431992508833757        12.745922671664957     
 H   10.538959283788682        5.5775947789178710        11.705757469483304     
 H   11.584123740216249        7.2928162334244631        11.605770181808737     
 N   7.8453961024553758        7.4862830948067627        14.012434099701748     
 N   5.8909632521102910        3.5104893190153792        8.7706336382168395     
 N   5.0191171975401296        4.8388643989847173        10.233190182837848     
 N   4.8975691029637600        4.5794076167237323        12.734823406595149     
 N   5.7071858625080951        3.0650005816350934        14.049479617094926     
 N   10.080318444281200        3.3600402923052655        8.7835493531876043     
 N   9.3465037000056395        1.9340771256088660        10.229616845114863     
 N   9.6324313566293860        1.9391480142792927        12.724119725988546     
 N   10.535739455149226        3.3943982745254417        14.044819301010307     
 C   9.6736309061618151        8.5532178944754413        13.416325654686771     
 C   6.5622167750263003        7.2085184624983993        14.639418214663962     
 C   8.5792021398676592        8.6465653734706098        14.226995019325138     
 C   4.6112815596731576        3.8101988375316140        8.3162915715361034     
 C   6.8196608302910642        2.6751078166970705        8.0178968950790885     
 C   4.0656164085280695        4.6505362465281612        9.2491452107786571     
 B   4.8981973122737523        5.6228863112296636        11.579614695702309     
 C   3.8289119785748480        4.0230802811801585        13.419270717029269     
 C   6.6263912263624123        2.1496241251425237        14.710435715949686     
 C   4.3337932994678265        3.0741067861218783        14.260491291750235     
 C   10.449156809421462        2.1029931435056763        8.3179507704339208     
 C   10.351411629565307        4.5866646967246076        8.0424503850870046     
 C   9.9824248849455888        1.2063602236049129        9.2411785049209652     
 B   8.7296447251351790        1.4177123417741202        11.569406172098958     
 C   10.648794304595985        1.2908301798468593        13.406669460182121     
 C   10.853937340757534        4.6427289378678296        14.724631795509277     
 C   11.216756062217879        2.2010329513615163        14.251051695080914     
 H   10.471952683101495        9.2645814394968511        13.253707696176450     
 H   6.5880565041323420        7.4887746137302198        15.698325503339898     
 H   5.7606866910851897        7.7754209748030414        14.144747580508497     
 H   6.3522251330992701        6.1390835969089865        14.534956826995565     
 H   8.2512863014784941        9.4260470440824200        14.900469954847454     
 H   4.2119599678182764        3.3778552758569460        7.4086132630625094     
 H   6.2611933390308669        2.1078176282867425        7.2665566449793557     
 H   7.5730873794550559        3.2901624312080071        7.5094338265665455     
 H   7.3337539138892121        1.9797606325757329        8.6860941537675913     
 H   3.0906049922982644        5.1162836717772233        9.2883104560964309     
 H   5.9057557044026696        6.3104522273132835        11.697616000597808     
 H   3.8975792608423090        6.3015641294280202        11.592874186635758     
 H   2.8020431183855452        4.3211685077686424        13.253862805652634     
 H   6.3531901972247597        2.0352214082437818        15.764256781278831     
 H   6.6008069156315470        1.1620630569862591        14.230883052305900     
 H   7.6388055798165979        2.5551088630535834        14.622269953266892     
 H   3.8480905415790927        2.4045235184447900        14.955658308032444     
 H   11.024951717658983        1.9767329923980193        7.4110725431255338     
 H   11.099927392278818        4.3801179237228096        7.2683590024098077     
 H   9.4376406463400500        4.9630466071083754        7.5613053407295778     
 H   10.729852742493183        5.3616257127254725        8.7146861138765264     
 H   10.059572083978143       0.12843244603899406        9.2744356885815904     
 H   7.6243963555316725        1.9295863356515230        11.693017714444570     
 H   8.6616200328454820       0.21005782182143293        11.570835897434025     
 H   10.909835034641977       0.25471347504423869        13.235733281548349     
 H   11.069717654027700        4.4520553025504155        15.781250724720998     
 H   11.730683689437379        5.1211656867789639        14.266526117530278     
 H   9.9954824807097005        5.3144794063894638        14.628721275065551     
 H   12.040037014770014        2.1131339581151778        14.945034377842768     
 C   6.3042300054121734        13.406894503087946        3.5947911520853686     
 N   6.0006826650672549        12.739720153159638        2.4358639036300613     
 N   5.1712122651420804        14.119911158927135        3.8745497620364016     
 Dy   8.1785794953982194        13.927928770647938        5.2444684689261285     
 C   4.7145445086492908        13.037823167576340        1.9989958051651955     
 C   6.9015380757478146        11.861409665804233        1.6971313989821335     
 C   4.1941461197501289        13.909967310809721        2.9173141651663155     
 B   5.0928390047028191        14.909647260757202        5.2198537627295494     
 C   6.2350667490736900        13.256706679355061        6.7367027869329705     
 C   9.5189983682170887        12.545541049258357        3.5843046298470416     
 C   9.7085117769278462        12.537030029065265        6.6858186281269365     
 C   8.6966873546364969        15.780544517544559        3.5731992467533966     
 C   8.6332272115461670        15.965543557339490        6.7125244702586082     
 H   4.2950841837875027        12.583280503496795        1.1115865588220237     
 H   6.3251312707329062        11.299615432769542       0.95474722168165904     
 H   7.6771289651004162        12.440634034524063        1.1794441730929626     
 H   7.3930954846340153        11.161679859211398        2.3774611478782020     
 H   3.2233606957854728        14.384804267082327        2.9611460942580994     
 N   5.0651256251964334        13.859607801864650        6.3682438106726886     
 H   6.1317709550016781        15.552825218626435        5.3310880126192419     
 H   4.1295433546526317        15.638389569089503        5.2468890183674555     
 N   5.8554204086279498        12.305699251620076        7.6473023951186851     
 N   10.198344772136684        12.616936350401218        2.3938964228152919     
 N   9.4504063133133656        11.203761853673225        3.8461067344102720     
 N   9.7398028090800270        11.214158145639196        6.3439552766432232     
 N   10.685549028269500        12.668031803347557        7.6369447365322598     
 N   8.2888870120580727        16.334823298456506        2.3867558826776993     
 N   9.8844054013203699        16.406081582917427        3.8394467341603269     
 N   9.7499139646781074        16.658974681505072        6.3363410190246725     
 N   8.0437638411226970        16.760764406265608        7.6596391531487056     
 C   3.9845841645690383        13.272237970758834        7.0078035292823566     
 C   6.7655523299430511        11.375270953255896        8.2998491583185743     
 C   4.4774528413018579        12.297845025853356        7.8276102009670341     
 C   10.531490296137600        11.353230493890257        1.9197877860652401     
 C   10.504611520253269        13.838208212381536        1.6583246772522524     
 C   10.055975059746610        10.465059731164665        2.8461742064236191     
 B   8.8344956153701375        10.691510174367323        5.1900772930772758     
 C   10.733623584459403        10.549458631127450        7.0439109164730365     
 C   11.047969734360411        13.921169718909113        8.2839313826034786     
 C   11.329753382146761        11.459313846028277        7.8683872545903251     
 C   9.2027102771891460        17.273751234412707        1.9197994915800620     
 C   7.0997796820631196        15.945695948203813        1.6396922244262913     
 C   10.208520905836764        17.313719308590773        2.8477404213296071     
 B   10.636478398633773        16.117790236604677        5.1790818682979500     
 C   9.8306529480348672        17.866874170693240        7.0101848071744426     
 C   6.7923116221417033        16.447795786477585        8.3327534202480003     
 C   8.7633584901532764        17.932814360262267        7.8585117903924040     
 H   2.9591844993890337        13.567656466829106        6.8292076523962937     
 H   6.4359063309905453        11.185440019705942        9.3290491269857210     
 H   6.7995623651157002        10.420449685088037        7.7527139633605175     
 H   7.7705609311342965        11.813560359160542        8.2981454026561430     
 H   3.9813631971825680        11.599477390807252        8.4879876310488527     
 H   11.093910794101618        11.215867033565694        1.0060806610266457     
 H   11.300268474118958        13.630109284310022       0.93514523281338657     
 H   9.6217851007130797        14.202744332769820        1.1166912902736486     
 H   10.836660827253855        14.620164901051806        2.3455497452691976     
 H   10.106098430576065        9.3852341745760395        2.8723670712290814     
 H   7.7289423704262603        11.201426606136229        5.3122010344820350     
 H   8.7716568258799814        9.4822805165083857        5.1945616538371526     
 H   10.962399264039894        9.5027019101357038        6.8948488479149539     
 H   11.243051804853261        13.754294452503780        9.3481955633697709     
 H   11.949689054271863        14.346956868816045        7.8241554356255287     
 H   10.220322789695693        14.625322765102496        8.1553461946081178     
 H   12.149893989928286        11.360602592758232        8.5639671367914438     
 H   9.0341466799545334        17.834736446300798        1.0101110985367483     
 H   6.8631083368959667        16.724237849749866       0.90748384094233936     
 H   7.2633457333342637        14.998533765913638        1.1080832405316561     
 H   6.2531066916470355        15.818196981881671        2.3179682481674115     
 H   11.108817557175676        17.911545558580940        2.8810524018062869     
 H   10.719186814257059        14.901961692598791        5.3030358073411916     
 H   11.729586061971272        16.636969831595469        5.1769013811096851     
 H   10.610398139853919        18.594226019882012        6.8274123148735466     
 H   6.8727597410981849        16.661975795349857        9.4049211510618189     
 H   5.9682599549165500        17.047493289929982        7.9180411283658376     
 H   6.5759345965383664        15.385828959567737        8.1720285856867605     
 H   8.4448969817609463        18.702018171643473        8.5471523710203687     
         456

 C   7.5340747937727324        2.7257752634672734        2.8137802040041624     
 N   7.9363442165036160        2.1620449980441387        3.9973956710753957     
 N   6.3375394403625531        2.1175222445213469        2.5470816638203488     
 Dy   8.0620386968785205        4.5715586596869384        1.1347469971881616     
 C   7.0089073877920818        1.2359055227924138        4.4640682489233861     
 C   9.1371300634236139        2.5252264873974992        4.7384546796039997     
 C   6.0013951690170408        1.2126231502632610        3.5373356595144236     
 B   5.5950148773433748        2.4093749112841638        1.2028575344271910     
 C   7.6186903270716044        2.5149569179735756      -0.30816005486827580     
 C   9.9134630013815368        5.1021265208818161        2.7990247923829852     
 C   10.002893086398263        5.2323285389442633      -0.36705873656035992     
 C   6.7017092611606524        5.9782006646171997        2.7478420489423803     
 C   6.5467465574266912        5.9510099117289244      -0.34840307666297066     
 H   7.1699288387135995       0.67084587350025038        5.3726844658626769     
 H   9.4062762094400814        1.7069156703439285        5.4151032372811310     
 H   8.9728158123987249        3.4346004363608351        5.3337518429608268     
 H   9.9626000548859253        2.7087038167602140        4.0458170293642644     
 H   5.0919391493505115       0.62853737108376218        3.5033333853699444     
 N   6.4800046431261249        1.8495432564622223        5.2694298814637157E-002
 H   5.5292604547859119        3.6260092183645094        1.0726734494258614     
 H   4.4945886701431883        1.9056222193456240        1.2026093654007937     
 N   8.1976932459633964        1.7081956931739732       -1.2524882190652986     
 N   10.198438143871551        5.7645562911098676        3.9650223357508088     
 N   11.060856753022312        4.4124828293680158        2.5189021680182200     
 N   11.180893818105346        4.6554226643527299        1.8916503165948714E-002
 N   10.371708749805192        6.1662227648678325       -1.2993887169038778     
 N   6.0107247432576205        5.9125562436267582        3.9316684260405506     
 N   6.7729851669459764        7.3182669016053410        2.4791961264116926     
 N   6.4985170282463631        7.2762182800974866       -1.6470323118102363E-002
 N   5.5616007654501676        5.7984733201826408       -1.2882664958551706     
 C   6.3739542646813900       0.64792753672167380      -0.62917174817759292     
 C   9.4659491230154895        1.9885734342977706       -1.9083188476499562     
 C   7.4484730441634399       0.55681794401698104       -1.4660367325459407     
 C   11.488136416940351        5.4874256176557825        4.4052836149406680     
 C   9.2732104995413316        6.6103686809856859        4.7109327726408363     
 C   12.028384453331070        4.6323334387005826        3.4828018106589802     
 B   11.164777097317391        3.6178053479523444        1.1783606545595779     
 C   12.255152231252637        5.2407166649785264      -0.63314885628187345     
 C   9.4500632508183120        7.0664501996652671       -1.9788629816309171     
 C   11.750399744692196        6.1883957605684685       -1.4764307718223095     
 C   5.6724321886197053        7.1782929161632190        4.3952378770209464     
 C   5.6981622679289590        4.6946925771579755        4.6706499579749643     
 C   6.1565418572629982        8.0621929557893299        3.4688698571670868     
 B   7.3963976359138091        7.8185730533334477        1.1330807168258570     
 C   5.4863669877740184        7.9202321850545125      -0.71002455624187577     
 C   5.2109294726371811        4.5363478653490814       -1.9238488589492602     
 C   4.8956887650373044        6.9950410123290929       -1.5213444303326826     
 H   5.5738408134472346       -5.9565556545913674E-002 -0.45690044019718989     
 H   9.3743603120592862        1.8383326125156125       -2.9951276733311252     
 H   10.257109893265499        1.3161933453446379       -1.5267643760479213     
 H   9.7396456737247110        3.0318678713258369       -1.6858318317074814     
 H   7.7552108321618229      -0.21950871491771834       -2.1525966862635859     
 H   11.895743705801696        5.9417710432369262        5.2981623805591385     
 H   9.8307293073968705        7.1652333884996882        5.4724341058338650     
 H   8.5041424963373125        6.0044994052897165        5.2064384797048575     
 H   8.7767443826984799        7.3169422917105935        4.0411045058544195     
 H   13.007865149788737        4.1763020985451806        3.4393048479266568     
 H   10.141506429643730        2.9515627533555566        1.0648516662351564     
 H   12.144083354735876        2.9119690109793281        1.1650281576262866     
 H   13.283907261619223        4.9591487896230664      -0.45010817513277090     
 H   9.8088212314557470        7.2668815686433401       -2.9988467492616571     
 H   9.3663346707714457        8.0213297863922666       -1.4301355446254818     
 H   8.4569630746033670        6.5934100563480085       -2.0089129005861217     
 H   12.238495734987357        6.8766377966046104       -2.1527219682675298     
 H   5.1007736182473744        7.3184984776715050        5.3026116244667154     
 H   4.9269615583090234        4.9176038553211976        5.4168059973522222     
 H   6.5890023317927691        4.3083170832407207        5.1845687790542865     
 H   5.3306331510667784        3.9211843698616287        3.9903721115868702     
 H   6.1051396939991323        9.1419711650493678        3.4364804029578289     
 H   8.5042585359162075        7.3115603287431030        1.0233807474820538     
 H   7.4537605151815134        9.0280722281904762        1.1155925004922145     
 H   5.2402699318698778        8.9634403512146719      -0.56317650430553212     
 H   4.9662010809992188        4.7015891989345988       -2.9781085501500275     
 H   4.3440373825295486        4.0799628629267994       -1.4272643818678599     
 H   6.0635544499718472        3.8567942291396622       -1.8342197172580101     
 H   4.0678056159553737        7.0749153607478616       -2.2103262532626777     
 C -0.37774212102182753        7.3894521609849262        9.1777509833796067     
 N   2.7746392191071431E-002   6.8373270189370512        10.366158387276149     
 N  -1.5539703563368683        6.7472125889138663        8.8983065306989886     
 Dy  0.10925885472133198        9.2495165087993207        7.5063050545466528     
 C -0.87699698659265723        5.8837016649416931        10.820992159786265     
 C   1.2105075984742528        7.2298000343985365        11.123794888509991     
 C  -1.8741562350043524        5.8321234260422044        9.8846968619107596     
 B  -2.2959741553865882        7.0308275976759997        7.5518061738389548     
 C -0.29693389272563120        7.2315548588600791        6.0178482650958296     
 C   2.0055665030895939        9.7247614182274340        9.1453539782480657     
 C   2.0813210225701106        9.8810426294832947        6.0272925754899154     
 C  -1.2419042042624577        10.614232191683056        9.1664445723350969     
 C  -1.4313722323952127        10.636841591060827        6.0600950377483684     
 H -0.70819034319950347        5.3220784480390018        11.729984473917366     
 H   1.4228384639430018        6.4664150717834756        11.880709996261853     
 H   1.0491048113758059        8.1925748755459207        11.627832488098031     
 H   2.0723566621486018        7.3275542081606524        10.458366020527588     
 H  -2.7665865721825775        5.2230185797298354        9.8446065175967501     
 N  -1.3942188637437509        6.5080765757190600        6.3970100601929394     
 H  -2.3931702245647628        8.2463683391368043        7.4313673966301677     
 H  -3.3827759113445675        6.4999039867373956        7.5418323463147683     
 N  0.31522278583871066        6.4504534868825791        5.0735529851392105     
 N   2.3008497648403456        10.383858062439641        10.310955211801668     
 N   3.1384108730320515        9.0082240769250852        8.8725192831055573     
 N   3.2486606191358542        9.2645447255685607        6.3812536750342694     
 N   2.4604368062579343        10.822390139187778        5.1064552137019295     
 N  -1.9279883047311788        10.547519228053057        10.352739065017539     
 N  -1.1569976396603949        11.955063555561663        8.9078370926672186     
 N  -1.4482902821553318        11.957819926036606        6.4114229910250726     
 N  -2.4151972898565215        10.522240408788353        5.1140377476811967     
 C  -1.4409105516481826        5.2958765782115771        5.7270417817064514     
 C   1.5597053086361827        6.7935269520434325        4.3993696525317842     
 C -0.37092842343802629        5.2575541025358934        4.8804089522327203     
 C   3.5811449000761066        10.078096893913353        10.759175391294763     
 C   1.3904377292482775        11.252058996565090        11.048060523011454     
 C   4.1065180040638731        9.2090838390447178        9.8409355686785744     
 B   3.2346117902678881        8.2141694448635789        7.5289551358659548     
 C   4.3267872730677013        9.8334795292428083        5.7220087695844084     
 C   1.5521812254523724        11.756937218485174        4.4589287374774731     
 C   3.8353606470979056        10.811289885123019        4.9056300315588626     
 C  -2.2486077605775208        11.814241879992752        10.828504836349651     
 C  -2.2475559266334773        9.3268773301690278        11.083104241093057     
 C  -1.7590488552241816        12.698867496179986        9.9053707240085860     
 B -0.53029747825885709        12.454856190091629        7.5655310085277767     
 C  -2.4398969521216016        12.637078082959782        5.7227043591596889     
 C  -2.7951131149683750        9.2757598556461662        4.4642603570780182     
 C  -3.0480096355473822        11.739337886134548        4.8932088693273750     
 H  -2.2032374511849300        4.5493357537860524        5.9070381907844798     
 H   1.5286482609384757        6.4492679458773390        3.3584086353677023     
 H   2.4181786311661675        6.3226979309130824        4.9058393735096706     
 H   1.6857870929818928        7.8837924916301230        4.4376422467352832     
 H  -3.2032691288380849E-002   4.4974544800562963        4.1916876738891098     
 H   3.9940213439445578        10.526223739073192        11.652907590433596     
 H   1.9557035267128768        11.799238271310472        11.809149783705511     
 H  0.60412735152681052        10.665900945776496        11.540661512812958     
 H  0.91341241767436798        11.965794839503609        10.371833179953285     
 H   5.0756422047948062        8.7297927362424232        9.8033993821808210     
 H   2.2111770533977864        7.5505425262415677        7.4176555526613699     
 H   4.2187015086724111        7.5119739490556103        7.5069349402938297     
 H   5.3513142944988692        9.5304023465559347        5.8925559491563799     
 H   1.8360062578184948        11.892846970563657        3.4107410678222769     
 H   1.5768895870575559        12.732920037957227        4.9617131632731812     
 H  0.53686442752301600        11.355394811651035        4.5268570962304286     
 H   4.3304591473223226        11.500648234100920        4.2356106524622517     
 H  -2.8104895691327418        11.957028567577108        11.741828533564018     
 H  -3.1057906118722394        9.5139678297880632        11.739879742031036     
 H  -1.3971617332931630        9.0010581431683558        11.700272730636483     
 H  -2.4957599926632281        8.5261625618202732        10.380742315780092     
 H  -1.7983128102990875        13.779049493232169        9.8786816423816930     
 H  0.56124908095900361        11.913722821105484        7.4406458936435298     
 H -0.42883095891952372        13.660661581486428        7.5657941278443843     
 H  -2.6570344892234372        13.685130626703440        5.8807041156839981     
 H  -2.9380323487722362        9.4368151189896015        3.3889608889030822     
 H  -3.7348303253819455        8.8902728662286368        4.8886287082675528     
 H  -1.9975670600810076        8.5427228157062771        4.6374484987387072     
 H  -3.8710619835442293        11.851544991409305        4.2027696687375808     
 C   1.9300778472954312       0.59357309875921249        15.587329266683250     
 N   2.2037019010143699        1.2411198598855542        16.764891626907538     
 N   3.0717970458732999      -0.11237878362917736        15.324141085138233     
 Dy   7.5518949205229460E-002  0.11221882758007051        13.907174920866629     
 C   3.4788593182996106       0.93704435133630570        17.229534466155613     
 C   1.2784659935249012        2.0945027653117805        17.500517013601591     
 C   4.0223600982538805        8.0801916991284944E-002   16.309996499619835     
 B   3.1978865562694678      -0.90260662845299300        13.982325760750104     
 C   2.0539999128988851       0.75052637422705870        12.454005370356033     
 C  -1.3026237567871652        1.4500782912179402        15.570326050085177     
 C  -1.4670001013296563        1.4718334957965493        12.434541482761599     
 C -0.45908513698747277       -1.7755942268253266        15.535599667664215     
 C -0.34542179248447547       -1.9194424219525177        12.422885114050274     
 H   3.8774211372152871        1.3784578417210549        18.133088064933180     
 H   1.8408565749511807        2.6875932446457194        18.229126225426231     
 H  0.53128717078778731        1.4929367051362221        18.034682398013260     
 H  0.75584413767778480        2.7664543003579003        16.814998923405319     
 H   4.9937595412908626      -0.39339833343558406        16.279895703356800     
 N   3.2185295727111414       0.13915499792227043        12.825653638134359     
 H   2.1851442152714506       -1.5810856842048548        13.856650123637133     
 H   4.1925709218889260       -1.5898469377922417        13.979238259010421     
 N   2.4352348561642065        1.6597700026185915        11.502738822425252     
 N  -1.9924126322577833        1.3684701370940935        16.753806014624473     
 N  -1.2642165583855702        2.7913433150894136        15.301726453266051     
 N  -1.5439146962301498        2.7853307067097282        12.804898811512317     
 N  -2.4432601469502488        1.3271985947194513        11.484193762684919     
 N  -6.3196894606531231E-002  -2.3556712912584827        16.713597304970321     
 N  -1.6552456836097456       -2.3790589920336713        15.254111435577693     
 N  -1.4853064903011253       -2.5968772142489778        12.757395833378908     
 N  0.26804615850381780       -2.7243089085348555        11.499303995204091     
 C   4.2974571392217813       0.67848424247278150        12.143831308991770     
 C   1.5297261644440538        2.5822698660933168        10.833668600274144     
 C   3.8093687258409585        1.6308292026991329        11.296240457099042     
 C  -2.3643524292810900        2.6266712080821786        17.215086601181017     
 C  -2.2591551227351263       0.14438633374220231        17.501358955485742     
 C  -1.9014179228086630        3.5211125772532066        16.287919616694317     
 B -0.64267622816229453        3.3029059753169849        13.962694812254091     
 C  -2.5668141706230401        3.4294154205751868        12.128002951101248     
 C  -2.7568412099313315        7.7065704220847756E-002   10.804042980684413     
 C  -3.1327520954940855        2.5168619536130317        11.284358784313705     
 C -0.99403457671098450       -3.2856027515307336        17.163728346051105     
 C   1.1387065721022414       -2.0124838616786214        17.463344883899428     
 C  -1.9970265659572399       -3.2968293556526991        16.232000751594221     
 B  -2.3873395191586990       -2.0637276337099326        13.907283061281383     
 C  -1.5593140101237255       -3.8025857066718545        12.078114867784425     
 C   1.5536075138664627       -2.4387760533712552        10.880853094139228     
 C -0.45976602711396336       -3.8862272305766234        11.273524739437910     
 H   5.3195230617859863       0.36777594802051911        12.315817679947706     
 H   1.7601294686267390        2.6299631081277286        9.7613145312600338     
 H   1.6242696696277090        3.5942832568508765        11.259059015833792     
 H  0.50293274628321982        2.2260411898348100        10.988500310050480     
 H   4.3080645106703059        2.2930909042840741        10.602908572075027     
 H  -2.9385682743373196        2.7559695872277308        18.122587302810732     
 H  -3.0275851365394391       0.34533789618550631        18.256485391936472     
 H  -1.3510293243479137      -0.21087967261185933        18.007428725371810     
 H  -2.6098074523333099      -0.64282989808371449        16.828949289890929     
 H  -1.9821448490763842        4.5986954217576335        16.251422724109482     
 H  0.46030372079412069        2.7841893478895097        13.841626373630925     
 H -0.56502235024712144        4.5093411902893594        13.960333706628326     
 H  -2.8310301385893211        4.4647952900657195        12.299543019887750     
 H  -3.0629929303293379       0.28270089642180785        9.7704497294454509     
 H  -3.5738132024683651      -0.45215247126077318        11.322098147607942     
 H  -1.8625537207267000      -0.56102603853930599        10.817122790143856     
 H  -3.9581723190668345        2.6016072500031862        10.592534582793251     
 H -0.83750913023214979       -3.8594785892817196        18.067423661559822     
 H   1.3805670868464521       -2.8300750936774857        18.150526623978209     
 H  0.99059578878260579       -1.0931865091666022        18.046863732379954     
 H   1.9756563027150387       -1.8564054061705659        16.778863375721400     
 H  -2.9080251290279144       -3.8784570350040846        16.190183204165852     
 H  -2.4569430568727957      -0.84580172048076130        13.800875148175916     
 H  -3.4854645709294694       -2.5728761222437382        13.883601929680255     
 H  -2.3540456194525436       -4.5197799957988929        12.233092637492522     
 H   1.5288244044995802       -2.6983726722055592        9.8175483917582476     
 H   2.3521601985101839       -3.0168089039360839        11.365505265339726     
 H   1.7665952234680289       -1.3729797428152972        11.006257594450723     
 H -0.12486658734395625       -4.6591789067267753        10.596330874854631     
 C  0.78994586325382277        11.167928941564435        16.353164363405703     
 N  0.39838014625456480        11.717099091825169        15.158792390725237     
 N   1.9627411400744013        11.810982033401428        16.645925313414203     
 Dy  0.27276076142163086        9.3015219618518650        18.007717049604512     
 C   1.3082347447343929        12.669198381941813        14.712327501580054     
 C -0.77545103047507069        11.322505478414486        14.387967053237837     
 C   2.2943663557394309        12.723369374992812        15.660319799065977     
 B   2.6955124162000832        11.527633288684996        17.998960043324047     
 C  0.66694488716849087        11.322382129863037        19.497524979380533     
 C  -1.5994949150417865        8.8265886609297155        16.345045206449033     
 C  -1.7194135376831401        8.6858359577984121        19.473517414863917     
 C   1.6503366114301325        7.9430953500959864        16.366490507060050     
 C   1.8103897907050361        7.9322103046370538        19.476322147023179     
 H   1.1499949423629756        13.227062971073435        13.799153640398490     
 H -0.97577602874101765        12.081902050446415        13.622513904513450     
 H -0.60870947841572776        10.355440563894387        13.892710938644189     
 H  -1.6468760501806579        11.231931010437828        15.043049375102038     
 H   3.1869955427001186        13.331677854184765        15.708247794287807     
 N   1.7788468610456565        12.038180272981808        19.148156565923831     
 H   2.8038860172210933        10.312830337424890        18.113055554690259     
 H   3.7764065324363476        12.072117361753898        18.021180007846944     
 N   4.7218642910191372E-002   12.098280954813761        20.441798690405133     
 N  -1.8812217547227672        8.1643492193539622        15.177853069355880     
 N  -2.7380748404415298        9.5380563105101004        16.606152636166566     
 N  -2.8817577050967929        9.2989114407099382        19.098810104190054     
 N  -2.1086299090085401        7.7647456887296764        20.410657201865039     
 N   2.3512524064511973        8.0059759717834549        15.188882756594477     
 N   1.5583013741174150        6.6032255162799958        16.627317203307982     
 N   1.8367561649448985        6.6119654713582330        19.122810956572632     
 N   2.8053987935969777        8.0558730647563159        20.409725368987477     
 C   1.8290072752188995        13.238834676015941        19.838752702716214     
 C  -1.2163080294939497        11.768055201643099        21.084187010302490     
 C  0.74387161402992885        13.279331634818256        20.665141781402962     
 C  -3.1597175286660137        8.4618201500232768        14.718575705074819     
 C -0.95640482555847306        7.3069446453209830        14.446749475484458     
 C  -3.6967434739455238        9.3302250505140822        15.630663775265473     
 B  -2.8533553626250074        10.339643037901650        17.942756940501788     
 C  -3.9667096816818441        8.7480812018272314        19.761772326697496     
 C  -1.2061928136244271        6.8438320594704525        21.085156072552710     
 C  -3.4850912344230944        7.7857798013877524        20.602106233314085     
 C   2.6737812390520972        6.7371458378106679        14.719877743556951     
 C   2.6861915209976299        9.2252535519997299        14.461906806563958     
 C   2.1710321509500061        5.8554127930511859        15.639247531773169     
 B  0.91869146634091636        6.1163615446783464        17.968368807232647     
 C   2.8462689728445092        5.9426540758756428        19.795545538034144     
 C   3.1777950348664388        9.3050515732786678        21.059488089744196     
 C   3.4551693357648605        6.8458339529295396        20.618956562842666     
 H   2.6014580443525896        13.979551118788834        19.681269003145513     
 H  -1.2025568448356618        12.095495352057327        22.130020055604778     
 H  -2.0545631314005188        12.260924788819235        20.568782727574110     
 H  -1.3601778697665603        10.683200791559013        21.025404307446099     
 H  0.40069881768346371        14.033604887617452        21.358457194096694     
 H  -3.5638500941646312        8.0089469877285318        13.823133360072607     
 H  -1.5082507310087294        6.7660120296027149        13.670576583325159     
 H -0.16430939107965561        7.9018944074205653        13.972503529249453     
 H -0.48702949917487226        6.5873972815607917        15.123172773136128     
 H  -4.6683057721092762        9.8046826002966441        15.661060080772826     
 H  -1.8329286964302076        11.006479807375984        18.062991805484398     
 H  -3.8394527549832298        11.038817937708124        17.946355507925730     
 H  -4.9884758557925100        9.0535513086623691        19.578853007896008     
 H  -1.4597499056042325        6.7763081400936533        22.149437352151629     
 H  -1.2748427651527556        5.8389546848174847        20.642872945035837     
 H -0.18289492222182410        7.2152297650172494        20.960750815620823     
 H  -3.9889257108055154        7.1114876018280944        21.280829164497074     
 H   3.2457524101502186        6.5914008527096728        13.813353332452659     
 H   3.5740729213288094        9.0435666142179265        13.836817193250091     
 H   1.8533954014686975        9.5390360590989509        13.808681357264156     
 H   2.8997842061673582        10.032295224441993        15.172615893439142     
 H   2.2084938691705096        4.7750759565828016        15.669348830231776     
 H -0.16708023216016377        6.6723189434784862        18.085665718781552     
 H  0.79920563175954318        4.9124577753868799        17.975025055219810     
 H   3.0729369729818354        4.8972992509946929        19.632989781535940     
 H   3.3955736321276220        9.1308174315096409        22.118088011102266     
 H   4.0690608904644838        9.7359584805339825        20.583893017708295     
 H   2.3462669622491412        10.008629876402608        20.954336645888052     
 H   4.2880966538628371        6.7416944192095727        21.299137496690069     
 C   8.5383020558430083        6.5176520040650416        9.9826562873915101     
 N   8.1312438782499274        7.1029742258848065        8.8106518151837605     
 N   9.7406472897814727        7.1145897563040403        10.251010074718202     
 Dy   8.0234683202862875        4.6321473232141592        11.624511361593546     
 C   9.0618685125423273        8.0292937706111687        8.3517105637144464     
 C   6.9168444371371409        6.7716820885494515        8.0754634858434144     
 C   10.075807374468228        8.0328515690404370        9.2717339251495581     
 B   10.480673133311834        6.7990561984733562        11.592728069229974     
 C   8.4508869775176638        6.6747463644436280        13.091053208296053     
 C   6.1649266359763599        4.1465293579023585        9.9552842175695631     
 C   6.0713762844744670        3.9850592112199443        13.100687213769621     
 C   9.3892343850615809        3.2771265196403072        9.9667799741438756     
 C   9.5624303557505392        3.2561694957597878        13.090566214243363     
 H   8.8980797025579719        8.6074376362373446        7.4519568417186148     
 H   6.6411873611414132        7.6159047762214600        7.4308038912584999     
 H   7.0656699534957319        5.8810831342346592        7.4452938939109190     
 H   6.1014271186644207        6.5704023093362371        8.7762301806596650     
 H   10.989866303306302        8.6101593824954659        9.3053912441825570     
 N   9.5910274262263879        7.3455838603444841        12.745674928767293     
 H   10.540236860429436        5.5806369222566792        11.705787173724417     
 H   11.583602475781833        7.2969440576494993        11.605298948308155     
 N   7.8461969780050174        7.4871107460196447        14.013778399508297     
 N   5.8903168000096047        3.5104271411676873        8.7717312145957163     
 N   5.0192417911307867        4.8404806696990699        10.233158028788658     
 N   4.8973199275661763        4.5815324937154838        12.734569389935473     
 N   5.7060592692208889        3.0667134723327538        14.049240490508598     
 N   10.080370714749121        3.3605379367649144        8.7843470893950979     
 N   9.3453111071719306        1.9352753956416082        10.230477155373872     
 N   9.6313065582007606        1.9410628903273399        12.724983756595977     
 N   10.536649087952611        3.3966947462304122        14.043822480129620     
 C   9.6734102224376937        8.5552343524104124        13.416707731500987     
 C   6.5638621895378799        7.2082415361651719        14.641941097806365     
 C   8.5796961414498156        8.6475742342459032        14.228387631996796     
 C   4.6105522341216139        3.8099383771295061        8.3175082519603620     
 C   6.8185921839916599        2.6739736158439324        8.0197009138538160     
 C   4.0653298407195315        4.6513185341529502        9.2496684030400793     
 B   4.8990961295088358        5.6249502748143527        11.579344854635488     
 C   3.8281519486765250        4.0246095205481485        13.417703700220651     
 C   6.6249353374849180        2.1514925887730221        14.710829600586374     
 C   4.3324825536033051        3.0753780861604194        14.258986758580217     
 C   10.448017900326697        2.1031513756252980        8.3187425979783267     
 C   10.353232580160952        4.5868733588763000        8.0434801297012033     
 C   9.9805294754892149        1.2069703532512519        9.2420063204062348     
 B   8.7282038297995008        1.4196301534291786        11.570473510059028     
 C   10.647608405042920        1.2925414612437354        13.407435436096646     
 C   10.856659035400366        4.6454017273499737        14.721969281595324     
 C   11.216889476570021        2.2030009625040821        14.250590733028854     
 H   10.471287458468062        9.2670426001037285        13.253856953764688     
 H   6.5913980450501857        7.4857546958615382        15.701381179743905     
 H   5.7618663060261772        7.7766668695895049        14.150099595947930     
 H   6.3533722759993188        6.1392289650417204        14.535060085902527     
 H   8.2520779260799273        9.4264989280302593        14.902591625870956     
 H   4.2109222106303914        3.3767424387331495        7.4103942343650084     
 H   6.2599705338088096        2.1068508012942928        7.2683492779207324     
 H   7.5728156412113856        3.2881263626341397        7.5113594980021094     
 H   7.3318277912232652        1.9784764592840174        8.6883733727830865     
 H   3.0903977183050468        5.1172663874320747        9.2886988648500033     
 H   5.9075074259624909        6.3112748732723976        11.697352861537954     
 H   3.8995357228128218        6.3050445264728188        11.592548639966706     
 H   2.8013554639131755        4.3224725928107333        13.251476429022459     
 H   6.3508868502631097        2.0368863954208631        15.764389385640243     
 H   6.6000208996427778        1.1640035081605085        14.231104796365507     
 H   7.6373203282421578        2.5572280620566779        14.623622310395767     
 H   3.8462885022204865        2.4052614621818038        14.953316760236946     
 H   11.023646174161717        1.9763220360448179        7.4118389771904978     
 H   11.104479236866897        4.3804010318146220        7.2723188579691538     
 H   9.4411706358973806        4.9623671321278175        7.5588614599342732     
 H   10.728773795226971        5.3623736644304403        8.7165044329314245     
 H   10.056653707739599       0.12897347977639448        9.2751994080094846     
 H   7.6231983430495607        1.9320557696280882        11.693930546474931     
 H   8.6596190233024508       0.21199514992667073        11.572269844405090     
 H   10.907690855892513       0.25609706725462278        13.237210392751793     
 H   11.074889400259186        4.4553915443203875        15.778121766039598     
 H   11.732317880688221        5.1232954607670331        14.261456362881594     
 H   9.9982360140223872        5.3173605431568332        14.627598605987847     
 H   12.040595383052013        2.1150512184008328        14.944048299479917     
 C   6.3059335669313619        13.405666100828750        3.5938849760196776     
 N   6.0035620690494378        12.739422680522329        2.4341369289947239     
 N   5.1724818185059416        14.118157189011992        3.8732471844873082     
 Dy   8.1800245537116716        13.924509889118074        5.2443563000777198     
 C   4.7177358157793376        13.037547838564583        1.9963974587141826     
 C   6.9056561644646273        11.862767757343949        1.6951006672766580     
 C   4.1963569822867868        13.908796322975739        2.9149725953485612     
 B   5.0923540239026313        14.907904085653389        5.2184649706342459     
 C   6.2350445813487774        13.254931682491389        6.7354421027707732     
 C   9.5218375840092833        12.543258520907800        3.5845269817639056     
 C   9.7100197960259891        12.534053648707582        6.6866932813718067     
 C   8.6981213887673974        15.777997610068255        3.5738751920498366     
 C   8.6325447899964232        15.961808564416858        6.7129381648347017     
 H   4.2990920378616693        12.583589228537010        1.1083214155738887     
 H   6.3302568166173794        11.301392693478238       0.95167504834288175     
 H   7.6810498599737222        12.443309115129125        1.1786869022934316     
 H   7.3972964123717473        11.162622783423972        2.3749262619329885     
 H   3.2254378450664412        14.383383767436838        2.9584195493542262     
 N   5.0652092087633376        13.858076123913673        6.3670585937745097     
 H   6.1301909871015665        15.552554666464673        5.3301142849779586     
 H   4.1277292107157901        15.634891098896869        5.2447822451496249     
 N   5.8554801993127530        12.305296411078738        7.6474621886641065     
 N   10.201954966374238        12.614699727314470        2.3945911912609392     
 N   9.4529583166591404        11.201493620408343        3.8461765563029204     
 N   9.7417890662213580        11.211432839376583        6.3439419835403417     
 N   10.687433087044868        12.664872693551054        7.6374450591367751     
 N   8.2908821880942014        16.332839533372738        2.3875030562258530     
 N   9.8858350467056795        16.403242244882932        3.8408878355763050     
 N   9.7495116421662331        16.655347796204733        6.3378046940430277     
 N   8.0419432925345173        16.757107242634568        7.6592516152387917     
 C   3.9848261658044355        13.272287652568245        7.0081946996768663     
 C   6.7655812777001811        11.375297817272170        8.3006067777573360     
 C   4.4776665375284006        12.298595869749798        7.8288138489425654     
 C   10.535339505375093        11.350994742630906        1.9206302136408908     
 C   10.508473040876384        13.836032248022768        1.6592364380221023     
 C   10.059185961523502        10.462789489147021        2.8466770235087111     
 B   8.8362590760921282        10.689725070882835        5.1898962485654581     
 C   10.736341274748776        10.546757427392286        7.0428536168815006     
 C   11.049361534283051        13.917746594608506        8.2851963734832470     
 C   11.332354485636976        11.456327743539724        7.8677487766043033     
 C   9.2051142378432029        17.271719969918529        1.9212728702547246     
 C   7.1015710071055782        15.944975705470224        1.6400682597512053     
 C   10.210551689794313        17.311173025858054        2.8496144373609664     
 B   10.636907412304856        16.114465860351032        5.1810064322647529     
 C   9.8293592819992082        17.863348402133692        7.0115787225761466     
 C   6.7896514786255899        16.444380330719078        8.3308758286981330     
 C   8.7611213177163911        17.929297215498117        7.8586601176062434     
 H   2.9594919439097649        13.568086989587167        6.8298734358632069     
 H   6.4386844088378421        11.189574958345545        9.3310617230133399     
 H   6.7961487534813196        10.418751565382168        7.7570299559631497     
 H   7.7711610422253434        11.811452783356506        8.2945559199057328     
 H   3.9816261084570637        11.601374926100103        8.4903502177589303     
 H   11.098257875114843        11.213659263441313        1.0072306726982025     
 H   11.305462960031027        13.628488296416020       0.93744340416582750     
 H   9.6263155886655412        14.199786232178498        1.1160500564287386     
 H   10.838671722223598        14.618362594968351        2.3468419529179174     
 H   10.109309840530994        9.3829684671043037        2.8729408790404758     
 H   7.7312596604111770        11.200952584193814        5.3118912176965658     
 H   8.7717643879813156        9.4806776140878259        5.1942501714946756     
 H   10.965525078243900        9.5002037443999896        6.8930092546139567     
 H   11.245072887496377        13.750205393230194        9.3492211536184531     
 H   11.950573447340405        14.344447276734975        7.8253006819238262     
 H   10.221209280055980        14.621452955408996        8.1575679944275770     
 H   12.152844507559733        11.357523108081017        8.5629170399186805     
 H   9.0370561358242316        17.833002275454078        1.0116840952409651     
 H   6.8650372041895693        16.724527760686541       0.90891535881285013     
 H   7.2648181669586460        14.998507875012729        1.1071961433095456     
 H   6.2549322490239003        15.816893905269559        2.3182795224495840     
 H   11.111019507497298        17.908724343202213        2.8833650186525346     
 H   10.719404617379922        14.898590098905537        5.3046565100917782     
 H   11.730096877826520        16.633466199815771        5.1798052443823721     
 H   10.609172174396990        18.590786907543212        6.8295590893419771     
 H   6.8677049449049727        16.662101152486532        9.4022590032043638     
 H   5.9656990569687798        17.041243926641318        7.9126075370547815     
 H   6.5749365323558093        15.381795244603220        8.1732810706543102     
 H   8.4418101059302160        18.698503468360574        8.5468960856190108     
         456

 C   7.5317175619675369        2.7281682008624681        2.8118727795824365     
 N   7.9340163013962153        2.1641257577338431        3.9953486902485817     
 N   6.3357772214080850        2.1190807476841078        2.5443840573117527     
 Dy   8.0590744479300547        4.5759226668378714        1.1350841767390072     
 C   7.0071989269140760        1.2369813578143842        4.4611334792288586     
 C   9.1343374712790713        2.5275780826619632        4.7370967035679996     
 C   6.0000404969086807        1.2133583038658851        3.5340497032348224     
 B   5.5934365892474194        2.4113484439710091        1.2000865498609630     
 C   7.6173875026450615        2.5207268672826060      -0.31033351121339897     
 C   9.9115814058185698        5.1036277875402574        2.7992191853770581     
 C   10.001364742976959        5.2354807633982441      -0.36516513466319134     
 C   6.6983456121706055        5.9794786958016850        2.7505254345464958     
 C   6.5427619421533558        5.9552458044411445      -0.34674735697275849     
 H   7.1683557197054855       0.67162576085023251        5.3695280085510575     
 H   9.4014405656515034        1.7105997326407909        5.4159604212896220     
 H   8.9704027002916735        3.4384892618493468        5.3299036450350536     
 H   9.9610141154226444        2.7083564207201984        4.0453584612953888     
 H   5.0910625590397602       0.62857614551349339        3.4995754428649484     
 N   6.4795467838456871        1.8535468069720635        4.9838838335020216E-002
 H   5.5263453410297751        3.6279609772884727        1.0709538353240140     
 H   4.4936309566329600        1.9063068711780793        1.1988781333078797     
 N   8.1981947696731545        1.7148557561829751       -1.2542599365249201     
 N   10.196518953330726        5.7653740609377335        3.9656129939757507     
 N   11.058604871806432        4.4132709290631578        2.5193467891169186     
 N   11.178824643719251        4.6567599636918207        1.9517666025523805E-002
 N   10.370535140447679        6.1685970943558441       -1.2981185178536008     
 N   6.0072612815606483        5.9131166324962754        3.9342301703376541     
 N   6.7692451068784072        7.3196591904549591        2.4824762119037143     
 N   6.4944666687573376        7.2800174547119516       -1.3257325109666478E-002
 N   5.5579388208537264        5.8038426527410234       -1.2871106579012299     
 C   6.3758035169970046       0.65177361970583991      -0.63204813332919341     
 C   9.4664210413500971        1.9969777422907868       -1.9093399210678164     
 C   7.4510244857231944       0.56229698467291089       -1.4681178067569449     
 C   11.485759536023185        5.4870858454803688        4.4064220207163345     
 C   9.2714339053669512        6.6113167873295655        4.7114760040879187     
 C   12.025801539314566        4.6319841542719695        3.4838197442119103     
 B   11.162932955709007        3.6187864435700341        1.1786674060481794     
 C   12.253128536398878        5.2401441382157747      -0.63402306203316816     
 C   9.4495396892170032        7.0701780676891772       -1.9765135586287088     
 C   11.748952584214182        6.1884515011207206       -1.4769233202778589     
 C   5.6685126092254405        7.1785880806301323        4.3982954816051647     
 C   5.6953564442054612        4.6948143734966914        4.6727309036124671     
 C   6.1524659879013548        8.0629912062329492        3.4723232125908665     
 B   7.3927842275556799        7.8205294569596298        1.1367809493525816     
 C   5.4825409402615888        7.9248918583791905      -0.70627990016031317     
 C   5.2076607582345256        4.5424317127884324       -1.9243289280314557     
 C   4.8921706353417829        7.0007284787413004       -1.5189749008232054     
 H   5.5767043661724323       -5.6940795235491268E-002 -0.46030663031881919     
 H   9.3781282497907661        1.8392415898430687       -2.9944773113789021     
 H   10.259396086546534        1.3319022387557353       -1.5219711067944983     
 H   9.7349382580872330        3.0420440245668487       -1.6937598188569472     
 H   7.7593704859288355      -0.21335717749502417       -2.1546730214519014     
 H   11.893273086615860        5.9408212373128597        5.2996552707834859     
 H   9.8291015187256665        7.1665597498782825        5.4725700689600174     
 H   8.5025494093203609        6.0055694956690218        5.2074357140759391     
 H   8.7747179194700156        7.3175394760741233        4.0414887273291038     
 H   13.004942785753826        4.1752027426276683        3.4405142809033245     
 H   10.140065420119178        2.9520714315230170        1.0650052280612168     
 H   12.142898831526169        2.9137379589879475        1.1652899331744091     
 H   13.281630696932137        4.9572770596857039      -0.45175306890900158     
 H   9.8032421271374801        7.2652633762116725       -2.9985316443858241     
 H   9.3728621442163433        8.0270270978999605       -1.4319532776308046     
 H   8.4550533512316974        6.6017289337874363       -1.9995236504871130     
 H   12.237319502538259        6.8758199199328525       -2.1538582864555633     
 H   5.0967823892939910        7.3183456864306828        5.3056975825976647     
 H   4.9217630195869511        4.9160798589625401        5.4166538199627778     
 H   6.5854263389861423        4.3105148420378114        5.1892647399146945     
 H   5.3314749396977232        3.9205025641715125        3.9916996086163796     
 H   6.1007002502920509        9.1427386915315552        3.4402170463608410     
 H   8.5001586832150497        7.3124428915328812        1.0264211077690499     
 H   7.4516569712185481        9.0298518450268705        1.1202786551070563     
 H   5.2366422571863147        8.9680096842421957      -0.55851708915513698     
 H   4.9643572069635606        4.7086493453178413       -2.9787306290678828     
 H   4.3399437014560096        4.0860005896534570       -1.4293196558558698     
 H   6.0599589905810012        3.8625309896796862       -1.8341898062252953     
 H   4.0644629391228468        7.0815499432301579       -2.2080554885796295     
 C -0.37507431997741142        7.3894423951574320        9.1772269479310626     
 N   3.0173485855994921E-002   6.8366742079772616        10.365391960663567     
 N  -1.5520370252770921        6.7485132649200184        8.8980128191776320     
 Dy  0.11365676168409411        9.2497954399707965        7.5065766382290349     
 C -0.87544178592889599        5.8839961779672860        10.820403173544387     
 C   1.2135648859975205        7.2278622764129263        11.122579293194992     
 C  -1.8729026890754701        5.8336078059320471        9.8843662513457051     
 B  -2.2938809718018320        7.0328309885348572        7.5515468642504580     
 C -0.29349264027380051        7.2307652841272168        6.0190849260461281     
 C   2.0081727819046229        9.7265496638897595        9.1470998331589186     
 C   2.0850896357008168        9.8826728451416308        6.0276485002192075     
 C  -1.2379645044722825        10.614675930005696        9.1663302759397336     
 C  -1.4263620423098404        10.636792302077911        6.0596703742877711     
 H -0.70695573700668179        5.3221193563790727        11.729301958366126     
 H   1.4273719792185016        6.4626722641775132        11.877031162986006     
 H   1.0523542276989626        8.1890775145854970        11.629423753976743     
 H   2.0743656979879876        7.3279953627991770        10.456320519575618     
 H  -2.7659707000552505        5.2254367852205617        9.8443718557469815     
 N  -1.3923816332263401        6.5092110728319845        6.3969569782005866     
 H  -2.3900236927529943        8.2484320539413183        7.4311707219422987     
 H  -3.3811289006056700        6.5027527091632962        7.5415385350208561     
 N  0.31829663030023131        6.4486482629481090        5.0754094786935529     
 N   2.3029094036446067        10.385467889393952        10.312943999451548     
 N   3.1414759893583333        9.0107803808375788        8.8742317739408740     
 N   3.2525534519618651        9.2670597195493762        6.3826960798175350     
 N   2.4641738006680822        10.823515896838652        5.1063059258946488     
 N  -1.9243124929932374        10.547631073042124        10.352463228916287     
 N  -1.1541096066489382        11.955532681621545        8.9074854340981311     
 N  -1.4448170977799510        11.957690029126848        6.4110667803875669     
 N  -2.4098130831596269        10.521157619439183        5.1133640482111105     
 C  -1.4404994136018838        5.2972355394607495        5.7267340055917044     
 C   1.5641783187621696        6.7894068715974729        4.4029437719938000     
 C -0.36972448875673875        5.2570416596619012        4.8812679544232402     
 C   3.5833415599706702        10.080320021433828        10.761223228709422     
 C   1.3919716560805433        11.252887055489012        11.050329250382065     
 C   4.1093157982021680        9.2118584695058097        9.8428236662372477     
 B   3.2381396928773247        8.2169605729876096        7.5306738606183865     
 C   4.3307132947842932        9.8360081969326085        5.7235507604426648     
 C   1.5558044366914887        11.757298482950517        4.4577934186433685     
 C   3.8391949325766266        10.812875582792802        4.9061363630975148     
 C  -2.2462017071934119        11.814152343571841        10.827831891046104     
 C  -2.2429462455168006        9.3269122336212398        11.083130590393553     
 C  -1.7571268488295972        12.699005680502843        9.9046841084079720     
 B -0.52751200121893882        12.455745691135084        7.5652769467115073     
 C  -2.4370989648557733        12.635864380376940        5.7222646205411403     
 C  -2.7878597091492052        9.2744275801071545        4.4630223529724455     
 C  -3.0440462367868553        11.737488283039223        4.8926238565325626     
 H  -2.2041190920574349        4.5519361940727627        5.9060874849284462     
 H   1.5323884271000132        6.4502171533289578        3.3606948787842947     
 H   2.4201759775471552        6.3128269880050043        4.9070067432875515     
 H   1.6946359267689006        7.8784065347922567        4.4462237094327630     
 H  -3.1333780010639328E-002   4.4963213613022752        4.1929682978970302     
 H   3.9959179611128035        10.528458198475105        11.655084430674053     
 H   1.9570056882619571        11.800629861045438        11.811182659405118     
 H  0.60646897100346686        10.666030675685317        11.543345177683461     
 H  0.91400369291191308        11.966093065524779        10.374234616013764     
 H   5.0787113338308911        8.7331716415465355        9.8052442584679049     
 H   2.2147046631265157        7.5532921305457412        7.4190147838141289     
 H   4.2220771446100960        7.5146249545016381        7.5090425501228415     
 H   5.3552575025203790        9.5332625661233674        5.8945539649666383     
 H   1.8400650857671739        11.892799250616251        3.4096635765278287     
 H   1.5798674299534450        12.733554253117426        4.9600626325108115     
 H  0.54064679649280056        11.355313019218817        4.5254858003568268     
 H   4.3343214540492996        11.501865232736568        4.2357866063578049     
 H  -2.8085723628732606        11.956578016535886        11.740897536680873     
 H  -3.0979900340385083        9.5149124519317745        11.743334586550247     
 H  -1.3908022517150800        8.9992855928849025        11.696409158383876     
 H  -2.4952501369729978        8.5270501376902530        10.381578187352941     
 H  -1.7973321584562958        13.779137937015586        9.8777945676615726     
 H  0.56453484515478891        11.915663486955093        7.4406956793261347     
 H -0.42730057718241499        13.661631212244540        7.5653033965054997     
 H  -2.6554978957003343        13.683636444731766        5.8802796722994266     
 H  -2.9351014625385052        9.4365441278046287        3.3887409934314334     
 H  -3.7243517533118067        8.8850871581051631        4.8899886270841559     
 H  -1.9876245026037929        8.5439425601915442        4.6321002278859424     
 H  -3.8670512130196415        11.848772086644354        4.2019969423063248     
 C   1.9292462540314719       0.59052772084069727        15.585559747484446     
 N   2.2035309652062005        1.2384550391365858        16.762746635035572     
 N   3.0708099695823501      -0.11549287496995039        15.321922250699789     
 Dy   7.3872713597713080E-002  0.10835408041006547        13.906521767083298     
 C   3.4789789240496383       0.93459917407656956        17.226697524815926     
 C   1.2786872800659799        2.0920617117109388        17.498637536872906     
 C   4.0220012480714606        7.8109691120478858E-002   16.307112144346988     
 B   3.1956909382716487      -0.90592855814920781        13.980120663660811     
 C   2.0513618327703935       0.74651775968226874        12.451710102544887     
 C  -1.3032045757166535        1.4483095546666587        15.568860336650522     
 C  -1.4685580646561094        1.4688484648110813        12.434603178178628     
 C -0.45951357645265328       -1.7778816729163747        15.537137501166770     
 C -0.34754282032129863       -1.9237477078059093        12.423303687653826     
 H   3.8779802106070527        1.3762816095052652        18.129919581745096     
 H   1.8411149240118108        2.6833861233353109        18.228571804795788     
 H  0.53021121745294530        1.4907788775479205        18.031177621405170     
 H  0.75757637451508586        2.7656277954180499        16.813638843040653     
 H   4.9934340324986577      -0.39602185956875663        16.276667964295601     
 N   3.2162133240032027       0.13589310089210827        12.823549095931904     
 H   2.1824089568306331       -1.5837035714259367        13.855016428105909     
 H   4.1897295109611452       -1.5940218912570816        13.976445514466819     
 N   2.4323486742239062        1.6569067366958350        11.501472162873450     
 N  -1.9929999860965131        1.3675284999088011        16.752372351337012     
 N  -1.2629619263937439        2.7895137269330270        15.300366085661333     
 N  -1.5432276089351391        2.7827888444590334        12.803659822182865     
 N  -2.4454889485395168        1.3248171295609190        11.484880381435996     
 N  -6.3178607291778974E-002  -2.3569236065685910        16.715494136315296     
 N  -1.6552854706019065       -2.3823109931955520        15.256169409779286     
 N  -1.4865716779224734       -2.6017634906026221        12.759388260816129     
 N  0.26511651787497370       -2.7283270953752230        11.498960199389513     
 C   4.2950833215845110       0.67689410824615426        12.143006731713786     
 C   1.5264031687623358        2.5789557501223652        10.832370266911706     
 C   3.8066218265523188        1.6295454127634805        11.295972785991967     
 C  -2.3630079570252978        2.6261523538048803        17.213909229868090     
 C  -2.2619927735683314       0.14370585168204500        17.499409833343904     
 C  -1.8989453138723298        3.5200435609351204        16.286784447430438     
 B -0.64129230717213070        3.3002260156229144        13.960994416064514     
 C  -2.5653472630356799        3.4277657249055307        12.126456084679731     
 C  -2.7616310525219507        7.4536041583644352E-002   10.806460007171241     
 C  -3.1331201049445081        2.5153285133549579        11.284014732362726     
 C -0.99332959867448567       -3.2872665783428241        17.166215675240313     
 C   1.1383442726449384       -2.0122224526801484        17.465141901813752     
 C  -1.9963817252602942       -3.2996887532060777        16.234596877373203     
 B  -2.3880169415259345       -2.0681627429235085        13.909506623996998     
 C  -1.5607971452077452       -3.8075898671452930        12.080371350821251     
 C   1.5495248592760009       -2.4419223815304516        10.878574137864998     
 C -0.46237556562010884       -3.8906377704068644        11.274256960856631     
 H   5.3173427252441305       0.36708650509048202        12.315409399922871     
 H   1.7604646479676862        2.6312302704971766        9.7614944623486029     
 H   1.6158943444971585        3.5892717001329566        11.261528038702806     
 H  0.50053153414156126        2.2193738215394663        10.981864399418303     
 H   4.3050808388795696        2.2928705930709259        10.603492066491096     
 H  -2.9368773037417966        2.7561203290043212        18.121529137167109     
 H  -3.0327281017437646       0.34480931618654159        18.251918739076721     
 H  -1.3556253147944912      -0.21144112068244081        18.008427992330969     
 H  -2.6104532663237880      -0.64360755104916345        16.826113985877292     
 H  -1.9780516973566424        4.5977384721606596        16.250485221865947     
 H  0.46130402973739770        2.7807797209474017        13.839944555007287     
 H -0.56297159150089848        4.5066669750044044        13.958214725926302     
 H  -2.8279743960400840        4.4636234973824536        12.297232601774338     
 H  -3.0625187777558138       0.27826737788453582        9.7713711453207761     
 H  -3.5827388357849106      -0.44955285894928937        11.321851969071661     
 H  -1.8705947501605071      -0.56686379050078406        10.825061722983580     
 H  -3.9587719823620606        2.6006646859601017        10.592555817443731     
 H -0.83635662360842478       -3.8606338101401683        18.070144842784117     
 H   1.3797855175359912       -2.8283436068933794        18.154112109215479     
 H  0.98985224343384826       -1.0918064874547020        18.046636197467098     
 H   1.9757356346925359       -1.8575151461583825        16.780921280784156     
 H  -2.9069615995187776       -3.8819486525252214        16.193151708075433     
 H  -2.4580524986961674      -0.85031402678927837        13.802266210563351     
 H  -3.4859837151416500       -2.5775878164263282        13.886790167981665     
 H  -2.3550655534630760       -4.5250854884918290        12.236255541785912     
 H   1.5232225918924673       -2.7012027397480192        9.8152622355969434     
 H   2.3491213362665992       -3.0196997474977922        11.361715286122601     
 H   1.7620584633274554       -1.3760343585499188        11.004008605447099     
 H -0.12805685824081647       -4.6634956666605767        10.596710938750729     
 C  0.78797705342854973        11.168473017774119        16.352438430683868     
 N  0.39551905795066727        11.718814827366229        15.158956066430578     
 N   1.9616167793690868        11.810290770272754        16.644255847906045     
 Dy  0.27143949777722870        9.3019276124267307        18.007259574939905     
 C   1.3056747656676504        12.670430776445968        14.712040597910050     
 C -0.77957059674113705        11.325700299177738        14.389472129192276     
 C   2.2928894471937578        12.723125387814754        15.658954126932693     
 B   2.6948495018429344        11.525946438864638        17.996777761372329     
 C  0.66682774344217011        11.323696357515677        19.496078567196211     
 C  -1.6008318201745162        8.8254989790490210        16.345102372366959     
 C  -1.7190884830486302        8.6846927819056692        19.474062930616494     
 C   1.6478861162065517        7.9428205857248448        16.365955611670046     
 C   1.8085993328475336        7.9326269757486925        19.476228583892951     
 H   1.1469026628013346        13.229022041518189        13.799406432334312     
 H -0.98230579713094501        12.087307503750242        13.627248283612488     
 H -0.61333681721460431        10.360632117251932        13.890573459048175     
 H  -1.6492367428534680        11.232025320970841        15.046119829437608     
 H   3.1860225496215384        13.330725648285853        15.706415183988677     
 N   1.7794803484423953        12.038017141783108        19.146247604307842     
 H   2.8013127882910149        10.310990989365969        18.111005340519526     
 H   3.7766312697194655        12.068551882392907        18.018382572515019     
 N   4.8012897095177601E-002   12.100877227641350        20.439861177061911     
 N  -1.8827991493068554        8.1636211511358230        15.177753509366175     
 N  -2.7394709301099920        9.5366530958450930        16.606820659776098     
 N  -2.8819141925613074        9.2970853971449419        19.099716707819336     
 N  -2.1074605827365014        7.7632499636704138        20.411182097888965     
 N   2.3478642484046830        8.0061389856703506        15.187822962087729     
 N   1.5576681982018854        6.6029496891171391        16.627280636685985     
 N   1.8362664249916913        6.6123773941183597        19.122916437703161     
 N   2.8023140360757650        8.0570083243165787        20.410873371952658     
 C   1.8310031695532638        13.239040193121944        19.836029616186483     
 C  -1.2157477207800962        11.772220108804305        21.082512309773740     
 C  0.74599498555636234        13.281281296888380        20.662486885809894     
 C  -3.1614538909184411        8.4611276989359006        14.718932883040903     
 C -0.95832902199715353        7.3062363166837692        14.446149397064140     
 C  -3.6983482177351292        9.3291085051630773        15.631485182767939     
 B  -2.8543518654375069        10.337865865301533        17.943670828130230     
 C  -3.9663290991545694        8.7455347576109990        19.762949300576249     
 C  -1.2044568818012538        6.8423936702725632        21.085059253841802     
 C  -3.4838604067857304        7.7834591166957701        20.603022561777365     
 C   2.6717294628626616        6.7375988898670487        14.719081508631454     
 C   2.6802238067692277        9.2254871491640351        14.459893220387961     
 C   2.1706580725821487        5.8555895290189586        15.639035496010800     
 B  0.91905419391656507        6.1151956968584651        17.968500097208885     
 C   2.8453184647199015        5.9437816733916682        19.797007183410276     
 C   3.1729063782902647        9.3063708520444770        21.061216990333897     
 C   3.4526334187745134        6.8474407535702868        20.620991985989619     
 H   2.6041925948345472        13.978821043889631        19.677900401413691     
 H  -1.2002912760688287        12.095993972067518        22.129249728604435     
 H  -2.0528146143004817        12.269190718082147        20.569792137025960     
 H  -1.3627419822332347        10.688235944269083        21.020332315285660     
 H  0.40362186281321627        14.036491927916206        21.355177170161216     
 H  -3.5657847168171575        8.0085858830193501        13.823416797817421     
 H  -1.5109286026866775        6.7633069437953779        13.672054085344790     
 H -0.16811201188825178        7.9013398687976677        13.969256924353063     
 H -0.48669347624095283        6.5885040517564493        15.122759076133548     
 H  -4.6699710138871851        9.8033929391897399        15.662287096124768     
 H  -1.8340433804709071        11.004994533584840        18.063561136256943     
 H  -3.8405597550129991        11.036849765093258        17.947777754359606     
 H  -4.9883003815001876        9.0505980741507717        19.580563253474864     
 H  -1.4602300388825016        6.7712277337941069        22.148334722133654     
 H  -1.2697572270704158        5.8389352875805214        20.639729201940419     
 H -0.18182950024169381        7.2161219168231598        20.964212877426480     
 H  -3.9870313869908358        7.1089231853832304        21.281966505961567     
 H   3.2433673421680602        6.5922770062518383        13.812293367056041     
 H   3.5625409414124660        9.0425129149237886        13.828813361446514     
 H   1.8440965882637905        9.5416053242704546        13.813432263002431     
 H   2.9004879587911185        10.031462261503279        15.168886882793489     
 H   2.2094333237369015        4.7753384051411736        15.669402466072365     
 H -0.16766737305586643        6.6690509731157368        18.085764267090013     
 H  0.80211233459100428        4.9110848185735314        17.975304114104109     
 H   3.0729186836402760        4.8985836373379295        19.634828171969087     
 H   3.3901895752899351        9.1319768689660954        22.119880638994960     
 H   4.0639501111384488        9.7384954572458415        20.586376495186272     
 H   2.3406675648742028        10.009025969809565        20.955763740746047     
 H   4.2847276243226347        6.7439393313160316        21.302229326033636     
 C   8.5388400288685062        6.5182974001103950        9.9819601418278303     
 N   8.1321273099606479        7.1023910865073203        8.8092486495992066     
 N   9.7405238904827964        7.1163815003466091        10.250624389574046     
 Dy   8.0232921087729814        4.6340499667131478        11.624751171701149     
 C   9.0622469319250190        8.0291941899817996        8.3502836116277006     
 C   6.9188571846987736        6.7689902196173479        8.0732530587188833     
 C   10.075573135306211        8.0341907430375485        9.2709251716460184     
 B   10.480707267939561        6.8019669119038308        11.592469216470690     
 C   8.4512257335164023        6.6764113297405121        13.091380046753478     
 C   6.1647738268923344        4.1475788467236185        9.9556300574145951     
 C   6.0709083702405762        3.9872240628828055        13.101166604464648     
 C   9.3891662807928977        3.2782738945731422        9.9675554682621694     
 C   9.5625340042612148        3.2584072461626601        13.090428529711694     
 H   8.8985611177038315        8.6066630727775344        7.4500901866672846     
 H   6.6455706300955981        7.6102942364556414        7.4244432905257502     
 H   7.0680353934531803        5.8756740167821828        7.4476849341315674     
 H   6.1017539211741045        6.5715774654765058        8.7728044272696888     
 H   10.989111400948708        8.6122638209529310        9.3047773948695180     
 N   9.5907598498316471        7.3479684698055925        12.745427185869628     
 H   10.541514437070191        5.5836790655954882        11.705816877965530     
 H   11.583081211347416        7.3010718818745346        11.604827714807572     
 N   7.8469978535546590        7.4879383972325275        14.015122699314848     
 N   5.8896703479089192        3.5103649633199954        8.7728287909745930     
 N   5.0193663847214447        4.8420969404134224        10.233125874739468     
 N   4.8970707521685917        4.5836573707072343        12.734315373275797     
 N   5.7049326759336827        3.0684263630304143        14.049001363922269     
 N   10.080422985217041        3.3610355812245634        8.7851448256025897     
 N   9.3441185143382217        1.9364736656743504        10.231337465632883     
 N   9.6301817597721353        1.9429777663753871        12.725847787203406     
 N   10.537558720755996        3.3989912179353827        14.042825659248933     
 C   9.6731895387135722        8.5572508103453835        13.417089808315202     
 C   6.5655076040494604        7.2079646098319454        14.644463980948768     
 C   8.5801901430319720        8.6485830950211948        14.229780244668452     
 C   4.6098229085700702        3.8096779167273986        8.3187249323846224     
 C   6.8175235376922556        2.6728394149907944        8.0215049326285435     
 C   4.0650432729109935        4.6521008217777400        9.2501915953015033     
 B   4.8999949467439183        5.6270142383990418        11.579075013568668     
 C   3.8273919187782020        4.0261387599161376        13.416136683412033     
 C   6.6234794486074247        2.1533610524035205        14.711223485223062     
 C   4.3311718077387829        3.0766493861989610        14.257482225410202     
 C   10.446878991231934        2.1033096077449196        8.3195344255227308     
 C   10.355053530756599        4.5870820210279932        8.0445098743154038     
 C   9.9786340660328428        1.2075804828975911        9.2428341358915027     
 B   8.7267629344638209        1.4215479650842373        11.571540848019097     
 C   10.646422505489854        1.2942527426406114        13.408201412011172     
 C   10.859380730043197        4.6480745168321187        14.719306767681374     
 C   11.217022890922161        2.2049689736466473        14.250129770976793     
 H   10.470622233834629        9.2695037607106041        13.254006211352923     
 H   6.5947395859680293        7.4827347779928566        15.704436856147911     
 H   5.7630459209671638        7.7779127643759693        14.155451611387365     
 H   6.3545194188993674        6.1393743331744552        14.535163344809490     
 H   8.2528695506813605        9.4269508119780969        14.904713296894460     
 H   4.2098844534425064        3.3756296016093530        7.4121752056675074     
 H   6.2587477285867514        2.1058839743018432        7.2701419108621081     
 H   7.5725439029677153        3.2860902940602728        7.5132851694376726     
 H   7.3299016685573175        1.9771922859923017        8.6906525917985800     
 H   3.0901904443118293        5.1182491030869270        9.2890872736035739     
 H   5.9092591475223131        6.3120975192315125        11.697089722478101     
 H   3.9014921847833346        6.3085249235176173        11.592223093297656     
 H   2.8006678094408057        4.3237766778528233        13.249090052392283     
 H   6.3485835033014588        2.0385513825979444        15.764521990001654     
 H   6.5992348836540078        1.1659439593347578        14.231326540425114     
 H   7.6358350766677185        2.5593472610597723        14.624974667524640     
 H   3.8444864628618807        2.4059994059188177        14.950975212441451     
 H   11.022340630664452        1.9759110796916166        7.4126054112554627     
 H   11.109031081454976        4.3806841399064353        7.2762787135284999     
 H   9.4447006254547112        4.9616876571472588        7.5564175791389676     
 H   10.727694847960759        5.3631216161354089        8.7183227519863227     
 H   10.053735331501057       0.12951451351379487        9.2759631274373788     
 H   7.6220003305674497        1.9345252036046532        11.694843378505293     
 H   8.6576180137594179       0.21393247803190851        11.573703791376156     
 H   10.905546677143048       0.25748065946500681        13.238687503955235     
 H   11.080061146490674        4.4587277860903596        15.774992807358197     
 H   11.733952071939063        5.1254252347551024        14.256386608232908     
 H   10.000989547335074        5.3202416799242025        14.626475936910145     
 H   12.041153751334011        2.1169684786864877        14.943062221117065     
 C   6.3076371284505504        13.404437698569552        3.5929787999539862     
 N   6.0064414730316207        12.739125207885019        2.4324099543593865     
 N   5.1737513718698027        14.116403219096851        3.8719446069382149     
 Dy   8.1814696120251220        13.921091007588211        5.2442441312293111     
 C   4.7209271229093845        13.037272509552828        1.9937991122631695     
 C   6.9097742531814390        11.864125848883667        1.6930699355711825     
 C   4.1985678448234447        13.907625335141757        2.9126310255308065     
 B   5.0918690431024434        14.906160910549575        5.2170761785389423     
 C   6.2350224136238648        13.253156685627719        6.7341814186085749     
 C   9.5246767998014796        12.540975992557243        3.5847493336807696     
 C   9.7115278151241338        12.531077268349897        6.6875679346166779     
 C   8.6995554228982979        15.775450702591950        3.5745511373462771     
 C   8.6318623684466775        15.958073571494225        6.7133518594107944     
 H   4.3030998919358359        12.583897953577223        1.1050562723257540     
 H   6.3353823625018526        11.303169954186936       0.94860287500410445     
 H   7.6849707548470283        12.445984195734187        1.1779296314939010     
 H   7.4014973401094801        11.163565707636545        2.3723913759877751     
 H   3.2275149943474095        14.381963267791351        2.9556930044503527     
 N   5.0652927923302427        13.856544445962696        6.3658733768763298     
 H   6.1286110192014549        15.552284114302910        5.3291405573366761     
 H   4.1259150667789477        15.631392628704235        5.2426754719317943     
 N   5.8555399899975571        12.304893570537400        7.6476219822095270     
 N   10.205565160611794        12.612463104227722        2.3952859597065865     
 N   9.4555103200049153        11.199225387143461        3.8462463781955689     
 N   9.7437753233626889        11.208707533113969        6.3439286904374592     
 N   10.689317145820235        12.661713583754549        7.6379453817412912     
 N   8.2928773641303302        16.330855768288970        2.3882502297740063     
 N   9.8872646920909872        16.400402906848438        3.8423289369922835     
 N   9.7491093196543588        16.651720910904395        6.3392683690613829     
 N   8.0401227439463359        16.753450079003528        7.6588640773288787     
 C   3.9850681670398331        13.272337334377657        7.0085858700713759     
 C   6.7656102254573112        11.375324681288443        8.3013643971960978     
 C   4.4778802337549433        12.299346713646241        7.8300174969180967     
 C   10.539188714612587        11.348758991371556        1.9214726412165415     
 C   10.512334561499499        13.833856283663998        1.6601481987919522     
 C   10.062396863300396        10.460519247129376        2.8471798405938031     
 B   8.8380225368141190        10.687939967398346        5.1897152040536394     
 C   10.739058965038149        10.544056223657124        7.0417963172899647     
 C   11.050753334205691        13.914323470307897        8.2864613643630154     
 C   11.334955589127192        11.453341641051171        7.8671102986182815     
 C   9.2075181984972581        17.269688705424347        1.9227462489293869     
 C   7.1033623321480377        15.944255462736637        1.6404442950761191     
 C   10.212582473751862        17.308626743125338        2.8514884533923262     
 B   10.637336425975937        16.111141484097388        5.1829309962315566     
 C   9.8280656159635509        17.859822633574140        7.0129726379778496     
 C   6.7869913351094766        16.440964874960571        8.3289982371482658     
 C   8.7588841452795059        17.925780070733964        7.8588084448200828     
 H   2.9597993884304961        13.568517512345226        6.8305392193301211     
 H   6.4414624866851398        11.193709896985149        9.3330743190409571     
 H   6.7927351418469399        10.417053445676299        7.7613459485657819     
 H   7.7717611533163904        11.809345207552470        8.2909664371553244     
 H   3.9818890197315588        11.603272461392953        8.4927128044690061     
 H   11.102604956128069        11.211451493316934        1.0083806843697596     
 H   11.310657445943097        13.626867308522019       0.93974157551826831     
 H   9.6308460766180026        14.196828131587177        1.1154088225838288     
 H   10.840682617193341        14.616560288884898        2.3481341605666377     
 H   10.112521250485923        9.3807027596325678        2.8735146868518706     
 H   7.7335769503960927        11.200478562251398        5.3115814009110967     
 H   8.7718719500826499        9.4790747116672680        5.1939386891521995     
 H   10.968650892447908        9.4977055786642754        6.8911696613129605     
 H   11.247093970139492        13.746116333956609        9.3502467438671353     
 H   11.951457840408949        14.341937684653905        7.8264459282221246     
 H   10.222095770416267        14.617583145715496        8.1597897942470361     
 H   12.155795025191180        11.354443623403801        8.5618669430459189     
 H   9.0399655916939281        17.831268104607361        1.0132570919451820     
 H   6.8669660714831720        16.724817671623217       0.91034687668336078     
 H   7.2662906005830283        14.998481984111820        1.1063090460874352     
 H   6.2567578064007643        15.815590828657449        2.3185907967317565     
 H   11.113221457818918        17.905903127823482        2.8856776354987819     
 H   10.719622420502784        14.895218505212284        5.3062772128423656     
 H   11.730607693681769        16.629962568036074        5.1827091076550600     
 H   10.607946208940062        18.587347795204408        6.8317058638104076     
 H   6.8626501487117597        16.662226509623210        9.3995968553469105     
 H   5.9631381590210095        17.034994563352651        7.9071739457437262     
 H   6.5739384681732513        15.377761529638704        8.1745335556218599     
 H   8.4387232300994857        18.694988765077678        8.5466398002176529     
         456

 C   7.5293603301623424        2.7305611382576629        2.8099653551607107     
 N   7.9316883862888146        2.1662065174235474        3.9933017094217678     
 N   6.3340150024536168        2.1206392508468688        2.5416864508031565     
 Dy   8.0561101989815889        4.5802866739888044        1.1354213562898530     
 C   7.0054904660360702        1.2380571928363546        4.4581987095343312     
 C   9.1315448791345268        2.5299296779264275        4.7357387275319995     
 C   5.9986858248003205        1.2140934574685094        3.5307637469552207     
 B   5.5918583011514640        2.4133219766578544        1.1973155652947352     
 C   7.6160846782185185        2.5264968165916364      -0.31250696755852214     
 C   9.9096998102556029        5.1051290541986996        2.7994135783711305     
 C   9.9998363995556527        5.2386329878522258      -0.36327153276602281     
 C   6.6949819631805587        5.9807567269861712        2.7532088201506113     
 C   6.5387773268800213        5.9594816971533637      -0.34509163728254633     
 H   7.1667826006973714       0.67240564820021453        5.3663715512394372     
 H   9.3966049218629273        1.7142837949376530        5.4168176052981130     
 H   8.9679895881846221        3.4423780873378584        5.3260554471092796     
 H   9.9594281759593652        2.7080090246801833        4.0448998932265123     
 H   5.0901859687290099       0.62861491994322471        3.4958175003599523     
 N   6.4790889245652501        1.8575503574819048        4.6983377855403276E-002
 H   5.5234302272736384        3.6299127362124364        1.0692342212221668     
 H   4.4926732431227325        1.9069915230105348        1.1951469012149658     
 N   8.1986962933829126        1.7215158191919770       -1.2560316539845415     
 N   10.194599762789901        5.7661918307656004        3.9662036522006932     
 N   11.056352990590552        4.4140590287582997        2.5197914102156171     
 N   11.176755469333155        4.6580972630309114        2.0118828885098895E-002
 N   10.369361531090165        6.1709714238438558       -1.2968483188033237     
 N   6.0037978198636752        5.9136770213657925        3.9367919146347576     
 N   6.7655050468108371        7.3210514793045780        2.4857562973957363     
 N   6.4904163092683120        7.2838166293264166       -1.0044327101230599E-002
 N   5.5542768762572861        5.8092119852994060       -1.2859548199472890     
 C   6.3776527693126202       0.65561970269000602      -0.63492451848079390     
 C   9.4668929596847047        2.0053820502838033       -1.9103609944856768     
 C   7.4535759272829489       0.56777602532884086       -1.4701988809679492     
 C   11.483382655106016        5.4867460733049560        4.4075604264920010     
 C   9.2696573111925709        6.6122648936734452        4.7120192355350019     
 C   12.023218625298060        4.6316348698433565        3.4848376777648404     
 B   11.161088814100621        3.6197675391877238        1.1789741575367811     
 C   12.251104841545120        5.2395716114530231      -0.63489726778446287     
 C   9.4490161276156961        7.0739059357130865       -1.9741641356265005     
 C   11.747505423736168        6.1885072416729727       -1.4774158687334082     
 C   5.6645930298311757        7.1788832450970448        4.4013530861893821     
 C   5.6925506204819643        4.6949361698354073        4.6748118492499700     
 C   6.1483901185397123        8.0637894566765684        3.4757765680146457     
 B   7.3891708191975507        7.8224858605858119        1.1404811818793059     
 C   5.4787148927491591        7.9295515317038676      -0.70253524407875068     
 C   5.2043920438318700        4.5485155602277834       -1.9248089971136515     
 C   4.8886525056462613        7.0064159451535089       -1.5166053713137280     
 H   5.5795679188976290       -5.4316033925068861E-002 -0.46371282044044848     
 H   9.3818961875222442        1.8401505671705249       -2.9938269494266789     
 H   10.261682279827571        1.3476111321668327       -1.5171778375410754     
 H   9.7302308424497532        3.0522201778078601       -1.7016878060064127     
 H   7.7635301396958480      -0.20720564007233000       -2.1567493566402165     
 H   11.890802467430024        5.9398714313887933        5.3011481610078333     
 H   9.8274737300544608        7.1678861112568759        5.4727060320861698     
 H   8.5009563223034093        6.0066395860483279        5.2084329484470206     
 H   8.7726914562415530        7.3181366604376521        4.0418729488037881     
 H   13.002020421718917        4.1741033867101551        3.4417237138799917     
 H   10.138624410594627        2.9525801096904774        1.0651587898872770     
 H   12.141714308316464        2.9155069069965669        1.1655517087225316     
 H   13.279354132245048        4.9554053297483422      -0.45339796268523219     
 H   9.7976630228192114        7.2636451837800049       -2.9982165395099916     
 H   9.3793896176612410        8.0327244094076562       -1.4337710106361272     
 H   8.4531436278600296        6.6100478112268641       -1.9901344003881043     
 H   12.236143270089162        6.8750020432610945       -2.1549946046435968     
 H   5.0927911603406075        7.3181928951898616        5.3087835407286130     
 H   4.9165644808648779        4.9145558626038834        5.4165016425733334     
 H   6.5818503461795164        4.3127126008349030        5.1939607007751025     
 H   5.3323167283286672        3.9198207584813960        3.9930271056458886     
 H   6.0962608065849704        9.1435062180137443        3.4439536897638532     
 H   8.4960588305138920        7.3133254543226593        1.0294614680560461     
 H   7.4495534272555837        9.0316314618632649        1.1249648097218981     
 H   5.2330145825027525        8.9725790172697177      -0.55385767400474184     
 H   4.9625133329279016        4.7157094917010847       -2.9793527079857380     
 H   4.3358500203824706        4.0920383163801137       -1.4313749298438798     
 H   6.0563635311901551        3.8682677502197107       -1.8341598951925802     
 H   4.0611202622903209        7.0881845257124532       -2.2057847238965809     
 C -0.37240651893299531        7.3894326293299368        9.1767029124825203     
 N   3.2600579520918410E-002   6.8360213970174719        10.364625534050987     
 N  -1.5501036942173159        6.7498139409261713        8.8977191076562754     
 Dy  0.11805466864685624        9.2500743711422739        7.5068482219114170     
 C -0.87388658526513474        5.8842906909928798        10.819814187302510     
 C   1.2166221735207881        7.2259245184273171        11.121363697879993     
 C  -1.8716491431465878        5.8350921858218898        9.8840356407806507     
 B  -2.2917877882170758        7.0348343793937138        7.5512875546619611     
 C -0.29005138782196976        7.2299757093943535        6.0203215869964257     
 C   2.0107790607196518        9.7283379095520868        9.1488456880697715     
 C   2.0888582488315230        9.8843030607999669        6.0280044249484988     
 C  -1.2340248046821072        10.615119668328335        9.1662159795443703     
 C  -1.4213518522244681        10.636743013094994        6.0592457108271729     
 H -0.70572113081386012        5.3221602647191446        11.728619442814885     
 H   1.4319054944940013        6.4589294565715498        11.873352329710160     
 H   1.0556036440221193        8.1855801536250752        11.631015019855454     
 H   2.0763747338273735        7.3284365174377015        10.454275018623647     
 H  -2.7653548279279234        5.2278549907112879        9.8441371938972146     
 N  -1.3905444027089293        6.5103455699449082        6.3969038962082339     
 H  -2.3868771609412254        8.2504957687458322        7.4309740472544297     
 H  -3.3794818898667720        6.5056014315891959        7.5412447237269440     
 N  0.32137047476175196        6.4468430390136389        5.0772659722478952     
 N   2.3049690424488674        10.387077716348264        10.314932787101428     
 N   3.1445411056846155        9.0133366847500724        8.8759442647761926     
 N   3.2564462847878755        9.2695747135301936        6.3841384846008014     
 N   2.4679107950782297        10.824641654489524        5.1061566380873682     
 N  -1.9206366812552960        10.547742918031192        10.352187392815033     
 N  -1.1512215736374818        11.956001807681426        8.9071337755290454     
 N  -1.4413439134045702        11.957560132217090        6.4107105697500621     
 N  -2.4044288764627328        10.520074830090016        5.1126903487410251     
 C  -1.4400882755555851        5.2985945007099229        5.7264262294769583     
 C   1.5686513288881567        6.7852867911515133        4.4065178914558158     
 C -0.36852055407545126        5.2565292167879081        4.8821269566137602     
 C   3.5855382198652337        10.082543148954302        10.763271066124082     
 C   1.3935055829128093        11.253715114412934        11.052597977752676     
 C   4.1121135923404628        9.2146330999669015        9.8447117637959209     
 B   3.2416675954867609        8.2197517011116386        7.5323925853708182     
 C   4.3346393165008861        9.8385368646224070        5.7250927513009211     
 C   1.5594276479306051        11.757659747415863        4.4566580998092631     
 C   3.8430292180553476        10.814461280462588        4.9066426946361679     
 C  -2.2437956538093036        11.814062807150929        10.827158945742557     
 C  -2.2383365644001239        9.3269471370734518        11.083156939694048     
 C  -1.7552048424350128        12.699143864825702        9.9039974928073597     
 B -0.52472652417902055        12.456635192178538        7.5650228848952370     
 C  -2.4343009775899445        12.634650677794099        5.7218248819225908     
 C  -2.7806063033300359        9.2730953045681428        4.4617843488668729     
 C  -3.0400828380263278        11.735638679943898        4.8920388437377502     
 H  -2.2050007329299404        4.5545366343594731        5.9051367790724116     
 H   1.5361285932615507        6.4511663607805767        3.3629811222008876     
 H   2.4221733239281433        6.3029560450969271        4.9081741130654324     
 H   1.7034847605559080        7.8730205779543905        4.4548051721302429     
 H  -3.0634868732897797E-002   4.4951882425482541        4.1942489219049515     
 H   3.9978145782810492        10.530692657877021        11.657261270914510     
 H   1.9583078498110373        11.802021450780405        11.813215535104725     
 H  0.60881059048012331        10.666160405594139        11.546028842553964     
 H  0.91459496814945818        11.966391291545950        10.376636052074243     
 H   5.0817804628669760        8.7365505468506477        9.8070891347549889     
 H   2.2182322728552450        7.5560417348499147        7.4203740149668889     
 H   4.2254527805477808        7.5172759599476660        7.5111501599518542     
 H   5.3592007105418880        9.5361227856908020        5.8965519807768967     
 H   1.8441239137158529        11.892751530668848        3.4085860852333800     
 H   1.5828452728493341        12.734188468277623        4.9584121017484408     
 H  0.54442916546258513        11.355231226786602        4.5241145044832249     
 H   4.3381837607762765        11.503082231372217        4.2359625602533590     
 H  -2.8066551566137790        11.956127465494664        11.739966539797729     
 H  -3.0901894562047771        9.5158570740754840        11.746789431069459     
 H  -1.3844427701369970        8.9975130426014491        11.692545586131271     
 H  -2.4947402812827670        8.5279377135602346        10.382414058925793     
 H  -1.7963515066135041        13.779226380799003        9.8769074929414522     
 H  0.56782060935057432        11.917604152804701        7.4407454650087397     
 H -0.42577019544530625        13.662600843002652        7.5648126651666159     
 H  -2.6539613021772319        13.682142262760092        5.8798552289148551     
 H  -2.9321705763047743        9.4362731366196577        3.3885210979597846     
 H  -3.7138731812416679        8.8799014499816877        4.8913485459007591     
 H  -1.9776819451265779        8.5451623046768095        4.6267519570331777     
 H  -3.8630404424950537        11.845999181879405        4.2012242158750697     
 C   1.9284146607675126       0.58748234292218204        15.583790228285643     
 N   2.2033600293980311        1.2357902183876177        16.760601643163604     
 N   3.0698228932913998      -0.11860696631072346        15.319703416261342     
 Dy   7.2226477990196686E-002  0.10448933324006043        13.905868613299967     
 C   3.4790985297996659       0.93215399681683342        17.223860583476238     
 C   1.2789085666070583        2.0896206581100976        17.496758060144220     
 C   4.0216423978890408        7.5417465249672799E-002   16.304227789074144     
 B   3.1934953202738297      -0.90925048784542251        13.977915566571518     
 C   2.0487237526419015       0.74250914513747879        12.449414834733743     
 C  -1.3037853946461417        1.4465408181153772        15.567394623215865     
 C  -1.4701160279825627        1.4658634338256136        12.434664873595656     
 C -0.45994201591783379       -1.7801691190074227        15.538675334669326     
 C -0.34966384815812179       -1.9280529936593009        12.423722261257378     
 H   3.8785392839988178        1.3741053772894756        18.126751098557012     
 H   1.8413732730724406        2.6791790020249024        18.228017384165341     
 H  0.52913526411810341        1.4886210499596189        18.027672844797081     
 H  0.75930861135238692        2.7648012904782000        16.812278762675991     
 H   4.9931085237064528      -0.39864538570192920        16.273440225234403     
 N   3.2138970752952640       0.13263120386194607        12.821444553729449     
 H   2.1796736983898151       -1.5863214586470185        13.853382732574685     
 H   4.1868881000333653       -1.5981968447219215        13.973652769923218     
 N   2.4294624922836059        1.6540434707730785        11.500205503321645     
 N  -1.9935873399352428        1.3665868627235087        16.750938688049548     
 N  -1.2617072944019174        2.7876841387766400        15.299005718056614     
 N  -1.5425405216401284        2.7802469822083382        12.802420832853414     
 N  -2.4477177501287848        1.3224356644023869        11.485567000187073     
 N  -6.3160319977026716E-002  -2.3581759218786993        16.717390967660275     
 N  -1.6553252575940676       -2.3855629943574326        15.258227383980881     
 N  -1.4878368655438217       -2.6066497669562669        12.761380688253348     
 N  0.26218687724612966       -2.7323452822155905        11.498616403574935     
 C   4.2927095039472416       0.67530397401952702        12.142182154435801     
 C   1.5230801730806176        2.5756416341514141        10.831071933549266     
 C   3.8038749272636792        1.6282616228278282        11.295705114884894     
 C  -2.3616634847695059        2.6256334995275816        17.212731858555159     
 C  -2.2648304244015369       0.14302536962188769        17.497460711202066     
 C  -1.8964727049359968        3.5189745446170342        16.285649278166559     
 B -0.63990838618196688        3.2975460559288443        13.959294019874935     
 C  -2.5638803554483203        3.4261160292358745        12.124909218258214     
 C  -2.7664208951125699        7.2006378946440935E-002   10.808877033658067     
 C  -3.1334881143949302        2.5137950730968845        11.283670680411747     
 C -0.99262462063798673       -3.2889304051549146        17.168703004429521     
 C   1.1379819731876355       -2.0119610436816755        17.466938919728079     
 C  -1.9957368845633485       -3.3025481507594563        16.237193003152189     
 B  -2.3886943638931704       -2.0725978521370849        13.911730186712614     
 C  -1.5622802802917648       -3.8125940276187320        12.082627833858078     
 C   1.5454422046855394       -2.4450687096896475        10.876295181590766     
 C -0.46498510412625427       -3.8950483102371054        11.274989182275352     
 H   5.3151623887022748       0.36639706216044493        12.315001119898035     
 H   1.7607998273086334        2.6324974328666242        9.7616743934371719     
 H   1.6075190193666078        3.5842601434150367        11.263997061571821     
 H  0.49813032199990265        2.2127064532441225        10.975228488786124     
 H   4.3020971670888333        2.2926502818577781        10.604075560907166     
 H  -2.9351863331462740        2.7562710707809122        18.120470971523485     
 H  -3.0378710669480906       0.34428073618757682        18.247352086216974     
 H  -1.3602213052410690      -0.21200256875302229        18.009427259290124     
 H  -2.6110990803142657      -0.64438520401461241        16.823278681863652     
 H  -1.9739585456369007        4.5967815225636857        16.249547719622413     
 H  0.46230433868067478        2.7773700940052937        13.838262736383649     
 H -0.56092083275467552        4.5039927597194502        13.956095745224280     
 H  -2.8249186534908466        4.4624517046991885        12.294922183660928     
 H  -3.0620446251822897       0.27383385934726384        9.7722925611961013     
 H  -3.5916644691014556      -0.44695324663780556        11.321605790535379     
 H  -1.8786357795943145      -0.57270154246226224        10.833000655823305     
 H  -3.9593716456572867        2.5997221219170168        10.592577052094214     
 H -0.83520411698469987       -3.8617890309986169        18.072866024008416     
 H   1.3790039482255305       -2.8266121201092735        18.157697594452749     
 H  0.98910869808509072       -1.0904264657428018        18.046408662554246     
 H   1.9758149666700331       -1.8586248861461994        16.782979185846912     
 H  -2.9058980700096408       -3.8854402700463582        16.196120211985018     
 H  -2.4591619405195391      -0.85482633309779543        13.803657272950785     
 H  -3.4865028593538310       -2.5822995106089182        13.889978406283076     
 H  -2.3560854874736088       -4.5303909811847651        12.239418446079304     
 H   1.5176207792853547       -2.7040328072904796        9.8129760794356411     
 H   2.3460824740230146       -3.0225905910595006        11.357925306905479     
 H   1.7575217031868819       -1.3790889742845405        11.001759616443476     
 H -0.13124712913767667       -4.6678124265943790        10.597091002646827     
 C  0.78600824360327659        11.169017093983802        16.351712497962030     
 N  0.39265796964676974        11.720530562907289        15.159119742135918     
 N   1.9604924186637724        11.809599507144082        16.642586382397887     
 Dy  0.27011823413282648        9.3023332630015982        18.006802100275294     
 C   1.3031147866009078        12.671663170950126        14.711753694240047     
 C -0.78369016300720351        11.328895119940988        14.390977205146717     
 C   2.2914125386480841        12.722881400636696        15.657588454799409     
 B   2.6941865874857855        11.524259589044282        17.994595479420614     
 C  0.66671059971584934        11.325010585168318        19.494632155011885     
 C  -1.6021687253072456        8.8244092971683283        16.345159538284886     
 C  -1.7187634284141200        8.6835496060129245        19.474608446369071     
 C   1.6454356209829710        7.9425458213537024        16.365420716280042     
 C   1.8068088749900308        7.9330436468603320        19.476135020762722     
 H   1.1438103832396933        13.230981111962944        13.799659224270133     
 H -0.98883556552087237        12.092712957054070        13.631982662711527     
 H -0.61796415601348087        10.365823670609474        13.888435979452161     
 H  -1.6515974355262781        11.232119631503853        15.049190283773175     
 H   3.1850495565429582        13.329773442386943        15.704582573689548     
 N   1.7801138358391340        12.037854010584407        19.144338642691856     
 H   2.7987395593609370        10.309151641307048        18.108955126348793     
 H   3.7768560070025834        12.064986403031913        18.015585137183095     
 N   4.8807151280163830E-002   12.103473500468938        20.437923663718685     
 N  -1.8843765438909437        8.1628930829176820        15.177653949376468     
 N  -2.7408670197784542        9.5352498811800857        16.607488683385629     
 N  -2.8820706800258220        9.2952593535799473        19.100623311448619     
 N  -2.1062912564644631        7.7617542386111511        20.411706993912890     
 N   2.3444760903581692        8.0063019995572464        15.186763167580979     
 N   1.5570350222863556        6.6026738619542824        16.627244070063984     
 N   1.8357766850384842        6.6127893168784855        19.123021918833686     
 N   2.7992292785545523        8.0581435838768414        20.412021374917838     
 C   1.8329990638876283        13.239245710227948        19.833306529656753     
 C  -1.2151874120662425        11.776385015965513        21.080837609244991     
 C  0.74811835708279584        13.283230958958505        20.659831990216826     
 C  -3.1631902531708689        8.4604352478485225        14.719290061006987     
 C -0.96025321843583400        7.3055279880465562        14.445549318643820     
 C  -3.6999529615247346        9.3279919598120706        15.632306590270407     
 B  -2.8553483682500067        10.336088692701415        17.944584715758673     
 C  -3.9659485166272952        8.7429883133947683        19.764126274454998     
 C  -1.2027209499780802        6.8409552810746739        21.084962435130894     
 C  -3.4826295791483668        7.7811384320037877        20.603938890240645     
 C   2.6696776866732259        6.7380519419234295        14.718285273705957     
 C   2.6742560925408259        9.2257207463283386        14.457879634211963     
 C   2.1702839942142909        5.8557662649867304        15.638823460248430     
 B  0.91941692149221377        6.1140298490385829        17.968631387185127     
 C   2.8443679565952937        5.9449092709076936        19.798468828786408     
 C   3.1680177217140901        9.3076901308102862        21.062945890923597     
 C   3.4500975017841657        6.8490475542110341        20.623027409136572     
 H   2.6069271453165048        13.978090968990429        19.674531799681866     
 H  -1.1980257073019958        12.096492592077709        22.128479401604096     
 H  -2.0510660972004451        12.277456647345058        20.570801546477810     
 H  -1.3653060946999092        10.693271096979155        21.015260323125226     
 H  0.40654490794296888        14.039378968214960        21.351897146225738     
 H  -3.5677193394696833        8.0082247783101685        13.823700235562233     
 H  -1.5136064743646254        6.7606018579880409        13.673531587364423     
 H -0.17191463269684795        7.9007853301747701        13.966010319456673     
 H -0.48635745330703345        6.5896108219521068        15.122345379130966     
 H  -4.6716362556650948        9.8021032780828374        15.663514111476708     
 H  -1.8351580645116066        11.003509259793699        18.064130467029486     
 H  -3.8416667550427688        11.034881592478392        17.949200000793482     
 H  -4.9881249072078653        9.0476448396391724        19.582273499053720     
 H  -1.4607101721607707        6.7661473274945605        22.147232092115683     
 H  -1.2646716889880762        5.8389158903435581        20.636585458845005     
 H -0.18076407826156352        7.2170140686290702        20.967674939232136     
 H  -3.9851370631761562        7.1063587689383665        21.283103847426062     
 H   3.2409822741859018        6.5931531597940047        13.811233401659422     
 H   3.5510089614961222        9.0414592156296507        13.820809529642935     
 H   1.8347977750588833        9.5441745894419583        13.818183168740704     
 H   2.9011917114148784        10.030629298564566        15.165157872147836     
 H   2.2103727783032938        4.7756008536995447        15.669456101912951     
 H -0.16825451395156907        6.6657830027529883        18.085862815398475     
 H  0.80501903742246539        4.9097118617601820        17.975583172988408     
 H   3.0729003942987165        4.8998680236811651        19.636666562402237     
 H   3.3848055184522479        9.1331363064225499        22.121673266887655     
 H   4.0588393318124139        9.7410324339577006        20.588859972664252     
 H   2.3350681674992644        10.009422063216521        20.957190835604045     
 H   4.2813585947824322        6.7461842434224906        21.305321155377200     
 C   8.5393780018940060        6.5189427961557493        9.9812639962641505     
 N   8.1330107416713666        7.1018079471298341        8.8078454840146527     
 N   9.7404004911841202        7.1181732443891770        10.250238704429888     
 Dy   8.0231158972596752        4.6359526102121364        11.624990981808754     
 C   9.0626253513077089        8.0290946093524305        8.3488566595409548     
 C   6.9208699322604064        6.7662983506852443        8.0710426315943540     
 C   10.075338896144196        8.0355299170346601        9.2701164181424787     
 B   10.480741402567286        6.8048776253343055        11.592210363711406     
 C   8.4515644895151407        6.6780762950373953        13.091706885210902     
 C   6.1646210178083090        4.1486283355448785        9.9559758972596253     
 C   6.0704404560066862        3.9893889145456667        13.101645995159675     
 C   9.3890981765242127        3.2794212695059777        9.9683309623804650     
 C   9.5626376527718904        3.2606449965655324        13.090290845180027     
 H   8.8990425328496894        8.6058885093177242        7.4482235316159553     
 H   6.6499538990497831        7.6046836966898228        7.4180826897929997     
 H   7.0704008334106279        5.8702648993297073        7.4500759743522158     
 H   6.1020807236837893        6.5727526216167744        8.7693786738797126     
 H   10.988356498591116        8.6143682594103979        9.3041635455564773     
 N   9.5904922734369045        7.3503530792667009        12.745179442971965     
 H   10.542792013710946        5.5867212089342964        11.705846582206643     
 H   11.582559946912999        7.3051997060995708        11.604356481306990     
 N   7.8477987291043005        7.4887660484454104        14.016466999121397     
 N   5.8890238958082328        3.5103027854723035        8.7739263673534715     
 N   5.0194909783121027        4.8437132111277741        10.233093720690277     
 N   4.8968215767710070        4.5857822476989858        12.734061356616118     
 N   5.7038060826464765        3.0701392537280747        14.048762237335941     
 N   10.080475255684961        3.3615332256842123        8.7859425618100833     
 N   9.3429259215045128        1.9376719357070928        10.232197775891892     
 N   9.6290569613435100        1.9448926424234343        12.726711817810838     
 N   10.538468353559381        3.4012876896403532        14.041828838368245     
 C   9.6729688549894508        8.5592672682803528        13.417471885129418     
 C   6.5671530185610401        7.2076876834987189        14.646986864091170     
 C   8.5806841446141267        8.6495919557964864        14.231172857340111     
 C   4.6090935830185265        3.8094174563252907        8.3199416128088828     
 C   6.8164548913928504        2.6717052141376563        8.0233089514032709     
 C   4.0647567051024556        4.6528831094025289        9.2507147875629254     
 B   4.9008937639790018        5.6290782019837309        11.578805172501847     
 C   3.8266318888798785        4.0276679992841267        13.414569666603414     
 C   6.6220235597299304        2.1552295160340189        14.711617369859749     
 C   4.3298610618742615        3.0779206862375026        14.255977692240187     
 C   10.445740082137169        2.1034678398645412        8.3203262530671367     
 C   10.356874481352246        4.5872906831796856        8.0455396189296025     
 C   9.9767386565764706        1.2081906125439301        9.2436619513767724     
 B   8.7253220391281427        1.4234657767392960        11.572608185979167     
 C   10.645236605936788        1.2959640240374874        13.408967387925697     
 C   10.862102424686029        4.6507473063142637        14.716644253767422     
 C   11.217156305274303        2.2069369847892131        14.249668808924731     
 H   10.469957009201195        9.2719649213174815        13.254155468941160     
 H   6.5980811268858730        7.4797148601241750        15.707492532551919     
 H   5.7642255359081513        7.7791586591624329        14.160803626826798     
 H   6.3556665617994161        6.1395197013071892        14.535266603716451     
 H   8.2536611752827937        9.4274026959259363        14.906834967917963     
 H   4.2088466962546214        3.3745167644855565        7.4139561769700073     
 H   6.2575249233646941        2.1049171473093935        7.2719345438034848     
 H   7.5722721647240450        3.2840542254864058        7.5152108408732365     
 H   7.3279755458913698        1.9759081127005862        8.6929318108140734     
 H   3.0899831703186114        5.1192318187417785        9.2894756823571463     
 H   5.9110108690821352        6.3129201651906266        11.696826583418247     
 H   3.9034486467538470        6.3120053205624167        11.591897546628605     
 H   2.7999801549684360        4.3250807628949142        13.246703675762106     
 H   6.3462801563398079        2.0402163697750253        15.764654594363064     
 H   6.5984488676652377        1.1678844105090072        14.231548284484720     
 H   7.6343498250932784        2.5614664600628667        14.626327024653515     
 H   3.8426844235032744        2.4067373496558320        14.948633664645955     
 H   11.021035087167185        1.9755001233384153        7.4133718453204267     
 H   11.113582926043055        4.3809672479982478        7.2802385690878459     
 H   9.4482306150120401        4.9610081821667009        7.5539736983436621     
 H   10.726615900694547        5.3638695678403776        8.7201410710412208     
 H   10.050816955262514       0.13005554725119525        9.2767268468652730     
 H   7.6208023180853379        1.9369946375812184        11.695756210535656     
 H   8.6556170042163867       0.21586980613714632        11.575137738347220     
 H   10.903402498393582       0.25886425167539090        13.240164615158680     
 H   11.085232892722161        4.4620640278603325        15.771863848676798     
 H   11.735586263189903        5.1275550087431707        14.251316853584223     
 H   10.003743080647761        5.3231228166915709        14.625353267832441     
 H   12.041712119616012        2.1188857389721423        14.942076142754214     
 C   6.3093406899697388        13.403209296310356        3.5920726238882947     
 N   6.0093208770138036        12.738827735247710        2.4306829797240490     
 N   5.1750209252336639        14.114649249181708        3.8706420293891215     
 Dy   8.1829146703385742        13.917672126058349        5.2441319623809024     
 C   4.7241184300394323        13.036997180541071        1.9912007658121564     
 C   6.9138923418982516        11.865483940423385        1.6910392038657067     
 C   4.2007787073601026        13.906454347307777        2.9102894557130523     
 B   5.0913840623022564        14.904417735445762        5.2156873864436397     
 C   6.2350002458989513        13.251381688764047        6.7329207344463766     
 C   9.5275160155936742        12.538693464206684        3.5849716855976332     
 C   9.7130358342222767        12.528100887992213        6.6884425878615481     
 C   8.7009894570291983        15.772903795115647        3.5752270826427170     
 C   8.6311799468969337        15.954338578571592        6.7137655539868870     
 H   4.3071077460100025        12.584206678617436        1.1017911290776190     
 H   6.3405079083863249        11.304947214895632       0.94553070166532727     
 H   7.6888916497203335        12.448659276339249        1.1771723606943700     
 H   7.4056982678472121        11.164508631849118        2.3698564900425616     
 H   3.2295921436283779        14.380542768145862        2.9529664595464795     
 N   5.0653763758971468        13.855012768011719        6.3646881599781508     
 H   6.1270310513013433        15.552013562141148        5.3281668296953937     
 H   4.1241009228421062        15.627894158511602        5.2405686987139646     
 N   5.8555997806823603        12.304490729996061        7.6477817757549484     
 N   10.209175354849348        12.610226481140973        2.3959807281522334     
 N   9.4580623233506920        11.196957153878579        3.8463162000882174     
 N   9.7457615805040216        11.205982226851356        6.3439153973345777     
 N   10.691201204595600        12.658554473958045        7.6384457043458074     
 N   8.2948725401664607        16.328872003205202        2.3889974033221595     
 N   9.8886943374762950        16.397563568813943        3.8437700384082616     
 N   9.7487069971424845        16.648094025604056        6.3407320440797381     
 N   8.0383021953581562        16.749792915372485        7.6584765394189649     
 C   3.9853101682752308        13.272387016187068        7.0089770404658855     
 C   6.7656391732144403        11.375351545304717        8.3021220166348595     
 C   4.4780939299814859        12.300097557542683        7.8312211448936280     
 C   10.543037923850081        11.346523240112205        1.9223150687921922     
 C   10.516196082122613        13.831680319305230        1.6610599595618021     
 C   10.065607765077289        10.458249005111732        2.8476826576788952     
 B   8.8397859975361097        10.686154863913860        5.1895341595418207     
 C   10.741776655327522        10.541355019921960        7.0407390176984288     
 C   11.052145134128329        13.910900346007290        8.2877263552427838     
 C   11.337556692617408        11.450355538562620        7.8664718206322597     
 C   9.2099221591513150        17.267657440930165        1.9242196276040495     
 C   7.1051536571904963        15.943535220003049        1.6408203304010331     
 C   10.214613257709411        17.306080460392618        2.8533624694236854     
 B   10.637765439647019        16.107817107843744        5.1848555601983595     
 C   9.8267719499278936        17.856296865014592        7.0143665533795536     
 C   6.7843311915933633        16.437549419202067        8.3271206455984004     
 C   8.7566469728426206        17.922262925969811        7.8589567720339231     
 H   2.9601068329512272        13.568948035103285        6.8312050027970344     
 H   6.4442405645324365        11.197844835624753        9.3350869150685760     
 H   6.7893215302125602        10.415355325970429        7.7656619411684140     
 H   7.7723612644074374        11.807237631748434        8.2873769544049143     
 H   3.9821519310060545        11.605169996685802        8.4950753911790837     
 H   11.106952037141294        11.209243723192554        1.0095306960413166     
 H   11.315851931855168        13.625246320628017       0.94203974687070924     
 H   9.6353765645704641        14.193870030995855        1.1147675887389188     
 H   10.842693512163084        14.614757982801445        2.3494263682153580     
 H   10.115732660440850        9.3784370521608320        2.8740884946632650     
 H   7.7358942403810085        11.200004540308983        5.3112715841256275     
 H   8.7719795121839859        9.4774718092467083        5.1936272068097225     
 H   10.971776706651914        9.4952074129285613        6.8893300680119633     
 H   11.249115052782608        13.742027274683023        9.3512723341158175     
 H   11.952342233477491        14.339428092572835        7.8275911745204230     
 H   10.222982260776554        14.613713336021995        8.1620115940664935     
 H   12.158745542822627        11.351364138726586        8.5608168461731555     
 H   9.0428750475636264        17.829533933760640        1.0148300886493986     
 H   6.8688949387767737        16.725107582559893       0.91177839455387155     
 H   7.2677630342074107        14.998456093210908        1.1054219488653247     
 H   6.2585833637776291        15.814287752045336        2.3189020710139290     
 H   11.115423408140540        17.903081912444755        2.8879902523450292     
 H   10.719840223625647        14.891846911519030        5.3078979155929522     
 H   11.731118509537017        16.626458936256377        5.1856129709277479     
 H   10.606720243483135        18.583908682865609        6.8338526382788372     
 H   6.8575953525185476        16.662351866759884        9.3969347074894554     
 H   5.9605772610732402        17.028745200063984        7.9017403544326701     
 H   6.5729404039906933        15.373727814674188        8.1757860405894078     
 H   8.4356363542687571        18.691474061794779        8.5463835148162950     
         456

 C   7.5270030983571470        2.7329540756528572        2.8080579307389848     
 N   7.9293604711814130        2.1682872771132518        3.9912547285949538     
 N   6.3322527834991496        2.1221977540096297        2.5389888442945598     
 Dy   8.0531459500331231        4.5846506811397374        1.1357585358406985     
 C   7.0037820051580644        1.2391330278583250        4.4552639398398037     
 C   9.1287522869899842        2.5322812731908919        4.7343807514960004     
 C   5.9973311526919613        1.2148286110711335        3.5274777906756190     
 B   5.5902800130555086        2.4152955093447002        1.1945445807285071     
 C   7.6147818537919756        2.5322667659006663      -0.31468042390364526     
 C   9.9078182146926359        5.1066303208571409        2.7996079713652029     
 C   9.9983080561343485        5.2417852123062065      -0.36137793086885422     
 C   6.6916183141905128        5.9820347581706566        2.7558922057547273     
 C   6.5347927116066860        5.9637175898655839      -0.34343591759233411     
 H   7.1652094816892573       0.67318553555019667        5.3632150939278169     
 H   9.3917692780743494        1.7179678572345154        5.4176747893066031     
 H   8.9655764760775707        3.4462669128263705        5.3222072491835064     
 H   9.9578422364960844        2.7076616286401682        4.0444413251576368     
 H   5.0893093784182586       0.62865369437295593        3.4920595578549563     
 N   6.4786310652848123        1.8615539079917460        4.4127917375786335E-002
 H   5.5205151135175026        3.6318644951364001        1.0675146071203196     
 H   4.4917155296125051        1.9076761748429902        1.1914156691220521     
 N   8.1991978170926707        1.7281758822009790       -1.2578033714441632     
 N   10.192680572249074        5.7670096005934672        3.9667943104256351     
 N   11.054101109374674        4.4148471284534407        2.5202360313143157     
 N   11.174686294947058        4.6594345623700022        2.0719991744673989E-002
 N   10.368187921732652        6.1733457533318674       -1.2955781197530467     
 N   6.0003343581667021        5.9142374102353097        3.9393536589318612     
 N   6.7617649867432679        7.3224437681541961        2.4890363828877584     
 N   6.4863659497792856        7.2876158039408825       -6.8313290927947135E-003
 N   5.5506149316608457        5.8145813178577885       -1.2847989819933483     
 C   6.3795020216282348       0.65946578567417224      -0.63780090363239439     
 C   9.4673648780193123        2.0137863582768198       -1.9113820679035369     
 C   7.4561273688427034       0.57325506598477072       -1.4722799551789534     
 C   11.481005774188848        5.4864063011295423        4.4086988322676675     
 C   9.2678807170181887        6.6132130000173239        4.7125624669820851     
 C   12.020635711281555        4.6312855854147434        3.4858556113177701     
 B   11.159244672492237        3.6207486348054134        1.1792809090253826     
 C   12.249081146691360        5.2389990846902705      -0.63577147353575769     
 C   9.4484925660143873        7.0776338037369957       -1.9718147126242920     
 C   11.746058263258154        6.1885629822252248       -1.4779084171889574     
 C   5.6606734504369109        7.1791784095639581        4.4044106907736005     
 C   5.6897447967584673        4.6950579661741232        4.6768927948874719     
 C   6.1443142491780689        8.0645877071201877        3.4792299234384254     
 B   7.3855574108394215        7.8244422642119940        1.1441814144060305     
 C   5.4748888452367286        7.9342112050285456      -0.69879058799718807     
 C   5.2011233294292136        4.5545994076671352       -1.9252890661958471     
 C   4.8851343759507388        7.0121034115657164       -1.5142358418042505     
 H   5.5824314716228267       -5.1691272614646455E-002 -0.46711901056207777     
 H   9.3856641252537241        1.8410595444979811       -2.9931765874744554     
 H   10.263968473108607        1.3633200255779299       -1.5123845682876524     
 H   9.7255234268122734        3.0623963310488720       -1.7096157931558782     
 H   7.7676897934628615      -0.20105410264963583       -2.1588256918285320     
 H   11.888331848244189        5.9389216254647277        5.3026410512321798     
 H   9.8258459413832551        7.1692124726354693        5.4728419952123222     
 H   8.4993632352864594        6.0077096764276341        5.2094301828181022     
 H   8.7706649930130904        7.3187338448011809        4.0422571702784724     
 H   12.999098057684007        4.1730040307926419        3.4429331468566589     
 H   10.137183401070075        2.9530887878579373        1.0653123517133372     
 H   12.140529785106759        2.9172758550051863        1.1658134842706538     
 H   13.277077567557962        4.9535335998109797      -0.45504285646146286     
 H   9.7920839185009427        7.2620269913483373       -2.9979014346341590     
 H   9.3859170911061369        8.0384217209153519       -1.4355887436414501     
 H   8.4512339044883600        6.6183666886662920       -1.9807451502890956     
 H   12.234967037640065        6.8741841665893366       -2.1561309228316308     
 H   5.0887999313872232        7.3180401039490395        5.3118694988595614     
 H   4.9113659421428046        4.9130318662452268        5.4163494651838890     
 H   6.5782743533728896        4.3149103596319938        5.1986566616355105     
 H   5.3331585169596121        3.9191389527912799        3.9943546026753980     
 H   6.0918213628778890        9.1442737444959317        3.4476903331668658     
 H   8.4919589778127342        7.3142080171124375        1.0325018283430420     
 H   7.4474498832926184        9.0334110786996593        1.1296509643367398     
 H   5.2293869078191895        8.9771483502972416      -0.54919825885434670     
 H   4.9606694588922435        4.7227696380843271       -2.9799747869035929     
 H   4.3317563393089316        4.0980760431067713       -1.4334302038318898     
 H   6.0527680717993091        3.8740045107597347       -1.8341299841598651     
 H   4.0577775854577940        7.0948191081947485       -2.2035139592135327     
 C -0.36973871788857915        7.3894228635024426        9.1761788770339763     
 N   3.5027673185841907E-002   6.8353685860576823        10.363859107438405     
 N  -1.5481703631575394        6.7511146169323233        8.8974253961349188     
 Dy  0.12245257560961836        9.2503533023137514        7.5071198055937982     
 C -0.87233138460137349        5.8845852040184727        10.819225201060634     
 C   1.2196794610440558        7.2239867604417070        11.120148102564993     
 C  -1.8703955972177055        5.8365765657117326        9.8837050302155962     
 B  -2.2896946046323197        7.0368377702525713        7.5510282450734643     
 C -0.28661013537013902        7.2291861346614912        6.0215582479467233     
 C   2.0133853395346808        9.7301261552144123        9.1505915429806244     
 C   2.0926268619622297        9.8859332764583030        6.0283603496777909     
 C  -1.2300851048919319        10.615563406650974        9.1661016831490052     
 C  -1.4163416621390961        10.636693724112080        6.0588210473665756     
 H -0.70448652462103845        5.3222011730592156        11.727936927263645     
 H   1.4364390097695012        6.4551866489655874        11.869673496434313     
 H   1.0588530603452762        8.1820827926646515        11.632606285734166     
 H   2.0783837696667589        7.3288776720762261        10.452229517671677     
 H  -2.7647389558005964        5.2302731962020133        9.8439025320474460     
 N  -1.3887071721915187        6.5114800670578328        6.3968508142158811     
 H  -2.3837306291294569        8.2525594835503462        7.4307773725665607     
 H  -3.3778348791278745        6.5084501540150965        7.5409509124330318     
 N  0.32444431922327260        6.4450378150791687        5.0791224658022367     
 N   2.3070286812531284        10.388687543302574        10.316921574751309     
 N   3.1476062220108973        9.0158929886625661        8.8776567556115094     
 N   3.2603391176138858        9.2720897075110109        6.3855808893840678     
 N   2.4716477894883777        10.825767412140397        5.1060073502800876     
 N  -1.9169608695173546        10.547854763020258        10.351911556713780     
 N  -1.1483335406260253        11.956470933741308        8.9067821169599579     
 N  -1.4378707290291894        11.957430235307333        6.4103543591125565     
 N  -2.3990446697658383        10.518992040740848        5.1120166492709398     
 C  -1.4396771375092863        5.2999534619590962        5.7261184533622114     
 C   1.5731243390141436        6.7811667107055538        4.4100920109178308     
 C -0.36731661939416371        5.2560167739139159        4.8829859588042801     
 C   3.5877348797597972        10.084766276474777        10.765318903538741     
 C   1.3950395097450752        11.254543173336856        11.054866705123287     
 C   4.1149113864787576        9.2174077304279916        9.8465998613545942     
 B   3.2451954980961975        8.2225428292356693        7.5341113101232500     
 C   4.3385653382174789        9.8410655323122072        5.7266347421591774     
 C   1.5630508591697216        11.758021011881207        4.4555227809751576     
 C   3.8468635035340686        10.816046978132372        4.9071490261748201     
 C  -2.2413896004251952        11.813973270730019        10.826486000439012     
 C  -2.2337268832834467        9.3269820405256656        11.083183288994544     
 C  -1.7532828360404284        12.699282049148559        9.9033108772067457     
 B -0.52194104713910228        12.457524693221995        7.5647688230789676     
 C  -2.4315029903241161        12.633436975211257        5.7213851433040412     
 C  -2.7733528975108661        9.2717630290291311        4.4605463447613003     
 C  -3.0361194392658009        11.733789076848574        4.8914538309429378     
 H  -2.2058823738024453        4.5571370746461843        5.9041860732163771     
 H   1.5398687594230882        6.4521155682321947        3.3652673656174801     
 H   2.4241706703091315        6.2930851021888499        4.9093414828433124     
 H   1.7123335943429159        7.8676346211165251        4.4633866348277227     
 H  -2.9935957455156273E-002   4.4940551237942330        4.1955295459128719     
 H   3.9997111954492954        10.532927117278936        11.659438111154969     
 H   1.9596100113601176        11.803413040515371        11.815248410804330     
 H  0.61115220995677977        10.666290135502960        11.548712507424467     
 H  0.91518624338700316        11.966689517567122        10.379037488134722     
 H   5.0848495919030610        8.7399294521547599        9.8089340110420729     
 H   2.2217598825839744        7.5587913391540891        7.4217332461196479     
 H   4.2288284164854648        7.5199269653936929        7.5132577697808660     
 H   5.3631439185633978        9.5389830052582347        5.8985499965871551     
 H   1.8481827416645318        11.892703810721443        3.4075085939389318     
 H   1.5858231157452232        12.734822683437821        4.9567615709860711     
 H  0.54821153443236981        11.355149434354384        4.5227432086096231     
 H   4.3420460675032544        11.504299230007865        4.2361385141489123     
 H  -2.8047379503542973        11.955676914453441        11.739035542914584     
 H  -3.0823888783710456        9.5168016962191935        11.750244275588672     
 H  -1.3780832885589140        8.9957404923179940        11.688682013878665     
 H  -2.4942304255925367        8.5288252894302143        10.383249930498643     
 H  -1.7953708547707123        13.779314824582418        9.8760204182213300     
 H  0.57110637354635962        11.919544818654309        7.4407952506913446     
 H -0.42423981370819747        13.663570473760764        7.5643219338277312     
 H  -2.6524247086541295        13.680648080788417        5.8794307855302845     
 H  -2.9292396900710433        9.4360021454346850        3.3883012024881363     
 H  -3.7033946091715291        8.8747157418582141        4.8927084647173622     
 H  -1.9677393876493632        8.5463820491620748        4.6214036861804129     
 H  -3.8590296719704660        11.843226277114454        4.2004514894438136     
 C   1.9275830675035532       0.58443696500366693        15.582020709086839     
 N   2.2031890935898621        1.2331253976386496        16.758456651291638     
 N   3.0688358170004499      -0.12172105765149649        15.317484581822898     
 Dy   7.0580242382680292E-002  0.10062458607005539        13.905215459516636     
 C   3.4792181355496941       0.92970881955709728        17.221023642136554     
 C   1.2791298531481368        2.0871796045092559        17.494878583415534     
 C   4.0212835477066200        7.2725239378866741E-002   16.301343433801296     
 B   3.1912997022760106      -0.91257241754163732        13.975710469482225     
 C   2.0460856725134100       0.73850053059268894        12.447119566922597     
 C  -1.3043662135756298        1.4447720815640956        15.565928909781210     
 C  -1.4716739913090158        1.4628784028401458        12.434726569012685     
 C -0.46037045538301430       -1.7824565650984707        15.540213168171881     
 C -0.35178487599494496       -1.9323582795126926        12.424140834860930     
 H   3.8790983573905833        1.3719291450736859        18.123582615368928     
 H   1.8416316221330706        2.6749718807144935        18.227462963534897     
 H  0.52805931078326140        1.4864632223713172        18.024168068188992     
 H  0.76104084818968798        2.7639747855383501        16.810918682311325     
 H   4.9927830149142487      -0.40126891183510177        16.270212486173200     
 N   3.2115808265873254       0.12936930683178391        12.819340011526995     
 H   2.1769384399489971       -1.5889393458681000        13.851749037043461     
 H   4.1840466891055845       -1.6023717981867613        13.970860025379617     
 N   2.4265763103433051        1.6511802048503219        11.498938843769841     
 N  -1.9941746937739726        1.3656452255382163        16.749505024762087     
 N  -1.2604526624100909        2.7858545506202534        15.297645350451896     
 N  -1.5418534343451178        2.7777051199576435        12.801181843523963     
 N  -2.4499465517180528        1.3200541992438546        11.486253618938152     
 N  -6.3142032662274458E-002  -2.3594282371888076        16.719287799005251     
 N  -1.6553650445862285       -2.3888149955193132        15.260285358182474     
 N  -1.4891020531651697       -2.6115360433099113        12.763373115690570     
 N  0.25925723661728556       -2.7363634690559575        11.498272607760358     
 C   4.2903356863099713       0.67371383979289967        12.141357577157818     
 C   1.5197571773988996        2.5723275181804630        10.829773600186828     
 C   3.8011280279750390        1.6269778328921758        11.295437443777820     
 C  -2.3603190125137137        2.6251146452502834        17.211554487242228     
 C  -2.2676680752347420       0.14234488756173039        17.495511589060225     
 C  -1.8940000959996637        3.5179055282989480        16.284514108902680     
 B -0.63852446519180306        3.2948660962347738        13.957593623685357     
 C  -2.5624134478609601        3.4244663335662180        12.123362351836695     
 C  -2.7712107377031892        6.9476716309237518E-002   10.811294060144895     
 C  -3.1338561238453528        2.5122616328388108        11.283326628460769     
 C -0.99191964260148779       -3.2905942319670047        17.171190333618725     
 C   1.1376196737303326       -2.0116996346832026        17.468735937642407     
 C  -1.9950920438664028       -3.3054075483128349        16.239789128931172     
 B  -2.3893717862604062       -2.0770329613506613        13.913953749428229     
 C  -1.5637634153757844       -3.8175981880921710        12.084884316894906     
 C   1.5413595500950776       -2.4482150378488434        10.874016225316536     
 C -0.46759464263239980       -3.8994588500673464        11.275721403694073     
 H   5.3129820521604181       0.36570761923040784        12.314592839873198     
 H   1.7611350066495808        2.6337645952360722        9.7618543245257410     
 H   1.5991436942360573        3.5792485866971173        11.266466084440836     
 H  0.49572910985824409        2.2060390849487792        10.968592578153947     
 H   4.2991134952980978        2.2924299706446298        10.604659055323236     
 H  -2.9334953625507509        2.7564218125575026        18.119412805879861     
 H  -3.0430140321524162       0.34375215618861210        18.242785433357227     
 H  -1.3648172956876465      -0.21256401682360376        18.010426526249280     
 H  -2.6117448943047434      -0.64516285698006137        16.820443377850015     
 H  -1.9698653939171591        4.5958245729667118        16.248610217378879     
 H  0.46330464762395179        2.7739604670631861        13.836580917760012     
 H -0.55887007400845257        4.5013185444344961        13.953976764522256     
 H  -2.8218629109416096        4.4612799120159226        12.292611765547518     
 H  -3.0615704726087656       0.26940034080999187        9.7732139770714266     
 H  -3.6005901024180011      -0.44435363432632174        11.321359611999098     
 H  -1.8866768090281216      -0.57853929442374041        10.840939588663030     
 H  -3.9599713089525128        2.5987795578739319        10.592598286744696     
 H -0.83405161036097486       -3.8629442518570651        18.075587205232715     
 H   1.3782223789150696       -2.8248806333251673        18.161283079690023     
 H  0.98836515273633319       -1.0890464440309018        18.046181127641390     
 H   1.9758942986475305       -1.8597346261340160        16.785037090909672     
 H  -2.9048345405005040       -3.8889318875674950        16.199088715894600     
 H  -2.4602713823429108      -0.85933863940631250        13.805048335338219     
 H  -3.4870220035660116       -2.5870112047915086        13.893166644584486     
 H  -2.3571054214841416       -4.5356964738777013        12.242581350372696     
 H   1.5120189666782418       -2.7068628748329395        9.8106899232743370     
 H   2.3430436117794304       -3.0254814346212084        11.354135327688356     
 H   1.7529849430463085       -1.3821435900191621        10.999510627439852     
 H -0.13443740003453691       -4.6721291865281804        10.597471066542925     
 C  0.78403943377800345        11.169561170193484        16.350986565240195     
 N  0.38979688134287221        11.722246298448347        15.159283417841259     
 N   1.9593680579584580        11.808908244015408        16.640916916889729     
 Dy  0.26879697048842432        9.3027389135764640        18.006344625610687     
 C   1.3005548075341653        12.672895565454281        14.711466790570043     
 C -0.78780972927326998        11.332089940704240        14.392482281101156     
 C   2.2899356301024105        12.722637413458637        15.656222782666125     
 B   2.6935236731286363        11.522572739223925        17.992413197468895     
 C  0.66659345598952857        11.326324812820957        19.493185742827560     
 C  -1.6035056304399753        8.8233196152876339        16.345216704202812     
 C  -1.7184383737796101        8.6824064301201815        19.475153962121649     
 C   1.6429851257593902        7.9422710569825608        16.364885820890038     
 C   1.8050184171325283        7.9334603179719707        19.476041457632498     
 H   1.1407181036780523        13.232940182407697        13.799912016205955     
 H -0.99536533391079973        12.098118410357898        13.636717041810567     
 H -0.62259149481235743        10.371015223967019        13.886298499856149     
 H  -1.6539581281990881        11.232213942036866        15.052260738108744     
 H   3.1840765634643780        13.328821236488031        15.702749963390419     
 N   1.7807473232358726        12.037690879385705        19.142429681075868     
 H   2.7961663304308590        10.307312293248128        18.106904912178059     
 H   3.7770807442857013        12.061420923670919        18.012787701851170     
 N   4.9601405465150059E-002   12.106069773296527        20.435986150375459     
 N  -1.8859539384750317        8.1621650146995428        15.177554389386763     
 N  -2.7422631094469163        9.5338466665150783        16.608156706995160     
 N  -2.8822271674903370        9.2934333100149509        19.101529915077901     
 N  -2.1051219301924249        7.7602585135518884        20.412231889936816     
 N   2.3410879323116549        8.0064650134441422        15.185703373074231     
 N   1.5564018463708260        6.6023980347914257        16.627207503441987     
 N   1.8352869450852773        6.6132012396386113        19.123127399964211     
 N   2.7961445210333395        8.0592788434371059        20.413169377883019     
 C   1.8349949582219927        13.239451227333953        19.830583443127022     
 C  -1.2146271033523890        11.780549923126721        21.079162908716242     
 C  0.75024172860922933        13.285180621028630        20.657177094623755     
 C  -3.1649266154232967        8.4597427967611463        14.719647238973071     
 C -0.96217741487451447        7.3048196594093433        14.444949240223503     
 C  -3.7015577053143400        9.3268754144610639        15.633127997772872     
 B  -2.8563448710625061        10.334311520101297        17.945498603387115     
 C  -3.9655679341000205        8.7404418691785377        19.765303248333748     
 C  -1.2009850181549069        6.8395168918767837        21.084865616419986     
 C  -3.4813987515110032        7.7788177473118054        20.604855218703925     
 C   2.6676259104837903        6.7385049939798103        14.717489038780462     
 C   2.6682883783124236        9.2259543434926439        14.455866048035967     
 C   2.1699099158464334        5.8559430009545030        15.638611424486061     
 B  0.91977964906786236        6.1128640012187008        17.968762677161365     
 C   2.8434174484706860        5.9460368684237190        19.799930474162540     
 C   3.1631290651379160        9.3090094095760971        21.064674791513298     
 C   3.4475615847938186        6.8506543548517813        20.625062832283522     
 H   2.6096616957984624        13.977360894091227        19.671163197950044     
 H  -1.1957601385351628        12.096991212087900        22.127709074603754     
 H  -2.0493175801004080        12.285722576607970        20.571810955929656     
 H  -1.3678702071665836        10.698306249689225        21.010188330964791     
 H  0.40946795307272149        14.042266008513712        21.348617122290261     
 H  -3.5696539621222096        8.0078636736009887        13.823983673307048     
 H  -1.5162843460425732        6.7578967721807039        13.675009089384053     
 H -0.17571725350544412        7.9002307915518726        13.962763714560284     
 H -0.48602143037311402        6.5907175921477643        15.121931682128386     
 H  -4.6733014974430036        9.8008136169759332        15.664741126828650     
 H  -1.8362727485523060        11.002023986002557        18.064699797802028     
 H  -3.8427737550725380        11.032913419863528        17.950622247227358     
 H  -4.9879494329155438        9.0446916051275750        19.583983744632580     
 H  -1.4611903054390400        6.7610669211950132        22.146129462097708     
 H  -1.2595861509057367        5.8388964931065948        20.633441715749587     
 H -0.17969865628143322        7.2179062204349815        20.971137001037793     
 H  -3.9832427393614771        7.1037943524935026        21.284241188890558     
 H   3.2385972062037434        6.5940293133361711        13.810173436262804     
 H   3.5394769815797789        9.0404055163355128        13.812805697839357     
 H   1.8254989618539763        9.5467438546134620        13.822934074478979     
 H   2.9018954640386383        10.029796335625852        15.161428861502182     
 H   2.2113122328696861        4.7758633022579158        15.669509737753538     
 H -0.16884165484727173        6.6625150323902389        18.085961363706936     
 H  0.80792574025392638        4.9083389049468336        17.975862231872707     
 H   3.0728821049571566        4.9011524100244017        19.638504952835383     
 H   3.3794214616145606        9.1342957438790027        22.123465894780349     
 H   4.0537285524863798        9.7435694106695578        20.591343450142229     
 H   2.3294687701243255        10.009818156623478        20.958617930462040     
 H   4.2779895652422297        6.7484291555289495        21.308412984720768     
 C   8.5399159749195057        6.5195881922011036        9.9805678507004707     
 N   8.1338941733820871        7.1012248077523479        8.8064423184300988     
 N   9.7402770918854440        7.1199649884317457        10.249853019285730     
 Dy   8.0229396857463691        4.6378552537111251        11.625230791916357     
 C   9.0630037706904005        8.0289950287230614        8.3474297074542090     
 C   6.9228826798220400        6.7636064817531407        8.0688322044698246     
 C   10.075104656982178        8.0368690910317717        9.2693076646389390     
 B   10.480775537195013        6.8077883387647793        11.591951510952121     
 C   8.4519032455138792        6.6797412603342794        13.092033723668328     
 C   6.1644682087242826        4.1496778243661385        9.9563217371046573     
 C   6.0699725417727954        3.9915537662085279        13.102125385854702     
 C   9.3890300722555295        3.2805686444388127        9.9691064564987588     
 C   9.5627413012825677        3.2628827469684047        13.090153160648358     
 H   8.8995239479955490        8.6051139458579140        7.4463568765646260     
 H   6.6543371680039680        7.5990731569240042        7.4117220890602500     
 H   7.0727662733680754        5.8648557818772318        7.4524670145728642     
 H   6.1024075261934732        6.5739277777570431        8.7659529204897382     
 H   10.987601596233523        8.6164726978678647        9.3035496962434383     
 N   9.5902246970421618        7.3527376887278093        12.744931700074300     
 H   10.544069590351700        5.5897633522731054        11.705876286447756     
 H   11.582038682478583        7.3093275303246061        11.603885247806407     
 N   7.8485996046539421        7.4895936996582924        14.017811298927947     
 N   5.8883774437075465        3.5102406076246115        8.7750239437323483     
 N   5.0196155719027606        4.8453294818421266        10.233061566641089     
 N   4.8965724013734233        4.5879071246907364        12.733807339956442     
 N   5.7026794893592703        3.0718521444257347        14.048523110749612     
 N   10.080527526152881        3.3620308701438613        8.7867402980175768     
 N   9.3417333286708040        1.9388702057398350        10.233058086150901     
 N   9.6279321629148846        1.9468075184714815        12.727575848418267     
 N   10.539377986362766        3.4035841613453237        14.040832017487558     
 C   9.6727481712653312        8.5612837262153239        13.417853961943633     
 C   6.5687984330726206        7.2074107571654924        14.649509747233573     
 C   8.5811781461962831        8.6506008165717798        14.232565470011767     
 C   4.6083642574669827        3.8091569959231832        8.3211582932331414     
 C   6.8153862450934461        2.6705710132845182        8.0251129701779984     
 C   4.0644701372939176        4.6536653970273179        9.2512379798243476     
 B   4.9017925812140852        5.6311421655684200        11.578535331435026     
 C   3.8258718589815555        4.0291972386521167        13.413002649794796     
 C   6.6205676708524361        2.1570979796645173        14.712011254496437     
 C   4.3285503160097401        3.0791919862760437        14.254473159070171     
 C   10.444601173042404        2.1036260719841628        8.3211180806115426     
 C   10.358695431947892        4.5874993453313788        8.0465693635438029     
 C   9.9748432471200985        1.2088007421902693        9.2444897668620420     
 B   8.7238811437924646        1.4253835883943546        11.573675523939237     
 C   10.644050706383723        1.2976753054343635        13.409733363840223     
 C   10.864824119328858        4.6534200957964078        14.713981739853470     
 C   11.217289719626445        2.2089049959317788        14.249207846872672     
 H   10.469291784567764        9.2744260819243571        13.254304726529396     
 H   6.6014226678037176        7.4766949422554942        15.710548208955926     
 H   5.7654051508491388        7.7804045539488973        14.166155642266231     
 H   6.3568137046994648        6.1396650694399231        14.535369862623414     
 H   8.2544527998842270        9.4278545798737738        14.908956638941465     
 H   4.2078089390667355        3.3734039273617600        7.4157371482725063     
 H   6.2563021181426359        2.1039503203169443        7.2737271767448606     
 H   7.5720004264803746        3.2820181569125384        7.5171365123088005     
 H   7.3260494232254230        1.9746239394088707        8.6952110298295668     
 H   3.0897758963253938        5.1202145343966299        9.2898640911107169     
 H   5.9127625906419574        6.3137428111497407        11.696563444358393     
 H   3.9054051087243598        6.3154857176072152        11.591571999959555     
 H   2.7992925004960663        4.3263848479370042        13.244317299131930     
 H   6.3439768093781570        2.0418813569521066        15.764787198724475     
 H   6.5976628516764677        1.1698248616832565        14.231770028544327     
 H   7.6328645735188392        2.5635856590659611        14.627679381782388     
 H   3.8408823841446682        2.4074752933928458        14.946292116850458     
 H   11.019729543669920        1.9750891669852140        7.4141382793853916     
 H   11.118134770631134        4.3812503560900602        7.2841984246471929     
 H   9.4517606045693707        4.9603287071861422        7.5515298175483565     
 H   10.725536953428335        5.3646175195453463        8.7219593900961190     
 H   10.047898579023972       0.13059658098859567        9.2774905662931655     
 H   7.6196043056032261        1.9394640715577836        11.696669042566018     
 H   8.6536159946733537       0.21780713424238413        11.576571685318285     
 H   10.901258319644118       0.26024784388577499        13.241641726362122     
 H   11.090404638953647        4.4654002696303046        15.768734889995399     
 H   11.737220454440745        5.1296847827312400        14.246247098935537     
 H   10.006496613960447        5.3260039534589403        14.624230598754737     
 H   12.042270487898010        2.1208029992577973        14.941090064391362     
 C   6.3110442514889264        13.401980894051158        3.5911664478226037     
 N   6.0122002809959865        12.738530262610400        2.4289560050887120     
 N   5.1762904785975241        14.112895279266565        3.8693394518400277     
 Dy   8.1843597286520264        13.914253244528487        5.2440197935324937     
 C   4.7273097371694792        13.036721851529315        1.9886024193611433     
 C   6.9180104306150643        11.866842031963102        1.6890084721602312     
 C   4.2029895698967605        13.905283359473795        2.9079478858952981     
 B   5.0908990815020685        14.902674560341948        5.2142985943483362     
 C   6.2349780781740387        13.249606691900377        6.7316600502841784     
 C   9.5303552313858688        12.536410935856127        3.5851940375144973     
 C   9.7145438533204214        12.525124507634528        6.6893172411064192     
 C   8.7024234911600988        15.770356887639343        3.5759030279391575     
 C   8.6304975253471898        15.950603585648960        6.7141792485629797     
 H   4.3111156000841691        12.584515403657649        1.0985259858294840     
 H   6.3456334542707982        11.306724475604330       0.94245852832654997     
 H   7.6928125445936395        12.451334356944312        1.1764150898948391     
 H   7.4098991955849440        11.165451556061692        2.3673216040973482     
 H   3.2316692929093462        14.379122268500373        2.9502399146426064     
 N   5.0654599594640519        13.853481090060743        6.3635029430799719     
 H   6.1254510834012308        15.551743009979385        5.3271931020541103     
 H   4.1222867789052637        15.624395688318968        5.2384619254961340     
 N   5.8556595713671635        12.304087889454722        7.6479415693003689     
 N   10.212785549086902        12.607989858054225        2.3966754965978807     
 N   9.4606143266964668        11.194688920613697        3.8463860219808659     
 N   9.7477478376453526        11.203256920588744        6.3439021042316961     
 N   10.693085263370968        12.655395364161542        7.6389460269503235     
 N   8.2968677162025894        16.326888238121434        2.3897445768703127     
 N   9.8901239828616045        16.394724230779445        3.8452111398242397     
 N   9.7483046746306119        16.644467140303718        6.3421957190980933     
 N   8.0364816467699765        16.746135751741445        7.6580890015090510     
 C   3.9855521695106280        13.272436697996479        7.0093682108603952     
 C   6.7656681209715703        11.375378409320989        8.3028796360736212     
 C   4.4783076262080286        12.300848401439126        7.8324247928691584     
 C   10.546887133087575        11.344287488852855        1.9231574963678428     
 C   10.520057602745730        13.829504354946460        1.6619717203316520     
 C   10.068818666854181        10.455978763094087        2.8481854747639872     
 B   8.8415494582581005        10.684369760429371        5.1893531150300021     
 C   10.744494345616895        10.538653816186796        7.0396817181068929     
 C   11.053536934050969        13.907477221706682        8.2889913461225504     
 C   11.340157796107624        11.447369436074068        7.8658333426462379     
 C   9.2123261198053719        17.265626176435983        1.9256930062787121     
 C   7.1069449822329549        15.942814977269462        1.6411963657259470     
 C   10.216644041666960        17.303534177659898        2.8552364854550452     
 B   10.638194453318102        16.104492731590099        5.1867801241651632     
 C   9.8254782838922363        17.852771096455040        7.0157604687812576     
 C   6.7816710480772500        16.434133963443561        8.3252430540485332     
 C   8.7544098004057354        17.918745781205661        7.8591050992477625     
 H   2.9604142774719584        13.569378557861345        6.8318707862639485     
 H   6.4470186423797333        11.201979774264357        9.3370995110961950     
 H   6.7859079185781797        10.413657206264560        7.7699779337710462     
 H   7.7729613754984843        11.805130055944398        8.2837874716545041     
 H   3.9824148422805501        11.607067531978652        8.4974379778891596     
 H   11.111299118154520        11.207035953068175        1.0106807077128734     
 H   11.321046417767237        13.623625332734015       0.94433791822315016     
 H   9.6399070525229256        14.190911930404534        1.1141263548940090     
 H   10.844704407132827        14.612955676717991        2.3507185758640783     
 H   10.118944070395779        9.3761713446890962        2.8746623024746594     
 H   7.7382115303659242        11.199530518366567        5.3109617673401592     
 H   8.7720870742853201        9.4758689068261486        5.1933157244672454     
 H   10.974902520855922        9.4927092471928471        6.8874904747109662     
 H   11.251136135425725        13.737938215409438        9.3522979243644979     
 H   11.953226626546034        14.336918500491764        7.8287364208187205     
 H   10.223868751136841        14.609843526328495        8.1642333938859526     
 H   12.161696060454075        11.348284654049371        8.5597667493003922     
 H   9.0457845034333229        17.827799762913919        1.0164030853536155     
 H   6.8708238060703763        16.725397493496569       0.91320991242438221     
 H   7.2692354678317930        14.998430202309999        1.1045348516432143     
 H   6.2604089211544931        15.812984675433226        2.3192133452961015     
 H   11.117625358462162        17.900260697066024        2.8903028691912769     
 H   10.720058026748511        14.888475317825778        5.3095186183435397     
 H   11.731629325392266        16.622955304476680        5.1885168342004349     
 H   10.605494278026207        18.580469570526809        6.8359994127472676     
 H   6.8525405563253345        16.662477223896563        9.3942725596320003     
 H   5.9580163631254699        17.022495836775320        7.8963067631216139     
 H   6.5719423398081362        15.369694099709672        8.1770385255569575     
 H   8.4325494784380268        18.687959358511879        8.5461272294149371     
         456

 C   7.5246458665519516        2.7353470130480519        2.8061505063172589     
 N   7.9270325560740122        2.1703680368029561        3.9892077477681398     
 N   6.3304905645446814        2.1237562571723907        2.5362912377859637     
 Dy   8.0501817010846572        4.5890146882906695        1.1360957153915441     
 C   7.0020735442800586        1.2402088628802954        4.4523291701452763     
 C   9.1259596948454398        2.5346328684553563        4.7330227754600003     
 C   5.9959764805836011        1.2155637646737578        3.5241918343960172     
 B   5.5887017249595532        2.4172690420315455        1.1917735961622793     
 C   7.6134790293654326        2.5380367152096968      -0.31685388024876843     
 C   9.9059366191296689        5.1081315875155830        2.7998023643592753     
 C   9.9967797127130442        5.2449374367601882      -0.35948432897168564     
 C   6.6882546652004660        5.9833127893551428        2.7585755913588428     
 C   6.5308080963333506        5.9679534825778031      -0.34178019790212194     
 H   7.1636363626811432       0.67396542290017880        5.3600586366161975     
 H   9.3869336342857732        1.7216519195313775        5.4185319733150941     
 H   8.9631633639705175        3.4501557383148822        5.3183590512577332     
 H   9.9562562970328035        2.7073142326001527        4.0439827570887603     
 H   5.0884327881075082       0.62869246880268714        3.4883016153499602     
 N   6.4781732060043753        1.8655574585015871        4.1272456896169402E-002
 H   5.5175999997613658        3.6338162540603638        1.0657949930184725     
 H   4.4907578161022768        1.9083608266754457        1.1876844370291382     
 N   8.1996993408024270        1.7348359452099809       -1.2595750889037847     
 N   10.190761381708249        5.7678273704213332        3.9673849686505775     
 N   11.051849228158794        4.4156352281485827        2.5206806524130143     
 N   11.172617120560963        4.6607718617090930        2.1321154604249080E-002
 N   10.367014312375138        6.1757200828198799       -1.2943079207027699     
 N   5.9968708964697299        5.9147977991048268        3.9419154032289647     
 N   6.7580249266756978        7.3238360570038150        2.4923164683797800     
 N   6.4823155902902601        7.2914149785553475       -3.6183310843588279E-003
 N   5.5469529870644054        5.8199506504161711       -1.2836431440394074     
 C   6.3813512739438503       0.66331186865833835      -0.64067728878399488     
 C   9.4678367963539198        2.0221906662698359       -1.9124031413213973     
 C   7.4586788104024579       0.57873410664070069       -1.4743610293899576     
 C   11.478628893271681        5.4860665289541295        4.4098372380433339     
 C   9.2661041228438084        6.6141611063612036        4.7131056984291684     
 C   12.018052797265051        4.6309363009861304        3.4868735448707002     
 B   11.157400530883853        3.6217297304231031        1.1795876605139843     
 C   12.247057451837600        5.2384265579275189      -0.63664567928705240     
 C   9.4479690044130802        7.0813616717609049       -1.9694652896220837     
 C   11.744611102780141        6.1886187227774769       -1.4784009656445067     
 C   5.6567538710426462        7.1794735740308706        4.4074682953578188     
 C   5.6869389730349704        4.6951797625128391        4.6789737405249747     
 C   6.1402383798164264        8.0653859575638069        3.4826832788622046     
 B   7.3819440024812923        7.8263986678381761        1.1478816469327549     
 C   5.4710627977242989        7.9388708783532227      -0.69504593191562547     
 C   5.1978546150265581        4.5606832551064862       -1.9257691352780428     
 C   4.8816162462552173        7.0177908779779239       -1.5118663122947733     
 H   5.5852950243480244       -4.9066511304224056E-002 -0.47052520068370707     
 H   9.3894320629852039        1.8419685218254376       -2.9925262255222322     
 H   10.266254666389642        1.3790289189890270       -1.5075912990342295     
 H   9.7208160111747954        3.0725724842898834       -1.7175437803053439     
 H   7.7718494472298740      -0.19490256522694166       -2.1609020270168471     
 H   11.885861229058353        5.9379718195406612        5.3041339414565272     
 H   9.8242181527120511        7.1705388340140628        5.4729779583384746     
 H   8.4977701482695078        6.0087797668069403        5.2104274171891847     
 H   8.7686385297846279        7.3193310291647098        4.0426413917531567     
 H   12.996175693649096        4.1719046748751296        3.4441425798333261     
 H   10.135742391545524        2.9535974660253976        1.0654659135393973     
 H   12.139345261897054        2.9190448030138056        1.1660752598187762     
 H   13.274801002870873        4.9516618698736181      -0.45668775023769353     
 H   9.7865048141826758        7.2604087989166706       -2.9975863297583261     
 H   9.3924445645510346        8.0441190324230476       -1.4374064766467727     
 H   8.4493241811166904        6.6266855661057198       -1.9713559001900869     
 H   12.233790805190967        6.8733662899175787       -2.1572672410196643     
 H   5.0848087024338398        7.3178873127082174        5.3149554569905106     
 H   4.9061674034207314        4.9115078698865693        5.4161972877944446     
 H   6.5746983605662628        4.3171081184290854        5.2033526224959186     
 H   5.3340003055905569        3.9184571471011633        3.9956820997049074     
 H   6.0873819191708085        9.1450412709781208        3.4514269765698780     
 H   8.4878591251115783        7.3150905799022157        1.0355421886300382     
 H   7.4453463393296531        9.0351906955360555        1.1343371189515818     
 H   5.2257592331356273        8.9817176833247654      -0.54453884370395156     
 H   4.9588255848565845        4.7298297844675696       -2.9805968658214481     
 H   4.3276626582353916        4.1041137698334280       -1.4354854778199000     
 H   6.0491726124084622        3.8797412712997588       -1.8341000731271502     
 H   4.0544349086252671        7.1014536906770438       -2.2012431945304840     
 C -0.36707091684416304        7.3894130976749475        9.1756548415854340     
 N   3.7454766850765396E-002   6.8347157750978926        10.363092680825822     
 N  -1.5462370320977632        6.7524152929384753        8.8971316846135622     
 Dy  0.12685048257238049        9.2506322334852271        7.5073913892761803     
 C -0.87077618393761236        5.8848797170440657        10.818636214818758     
 C   1.2227367485673235        7.2220490024560968        11.118932507249994     
 C  -1.8691420512888233        5.8380609456015744        9.8833744196505418     
 B  -2.2876014210475630        7.0388411611114288        7.5507689354849674     
 C -0.28316888291830827        7.2283965599286280        6.0227949088970210     
 C   2.0159916183497097        9.7319144008767378        9.1523373978914755     
 C   2.0963954750929359        9.8875634921166373        6.0287162744070821     
 C  -1.2261454051017568        10.616007144973612        9.1659873867536419     
 C  -1.4113314720537238        10.636644435129163        6.0583963839059773     
 H -0.70325191842821677        5.3222420813992866        11.727254411712405     
 H   1.4409725250450010        6.4514438413596249        11.865994663158466     
 H   1.0621024766684328        8.1785854317042297        11.634197551612878     
 H   2.0803928055061447        7.3293188267147507        10.450184016719707     
 H  -2.7641230836732698        5.2326914016927395        9.8436678701976792     
 N  -1.3868699416741079        6.5126145641707565        6.3967977322235283     
 H  -2.3805840973176884        8.2546231983548601        7.4305806978786917     
 H  -3.3761878683889770        6.5112988764409963        7.5406571011391206     
 N  0.32751816368479331        6.4432325911446986        5.0809789593565791     
 N   2.3090883200573891        10.390297370256885        10.318910362401191     
 N   3.1506713383371792        9.0184492925750597        8.8793692464468261     
 N   3.2642319504398967        9.2746047014918283        6.3870232941673342     
 N   2.4753847838985257        10.826893169791269        5.1058580624728069     
 N  -1.9132850577794132        10.547966608009325        10.351635720612528     
 N  -1.1454455076145686        11.956940059801189        8.9064304583908704     
 N  -1.4343975446538084        11.957300338397575        6.4099981484750517     
 N  -2.3936604630689438        10.517909251391679        5.1113429498008545     
 C  -1.4392659994629875        5.3013124232082687        5.7258106772474653     
 C   1.5775973491401305        6.7770466302595942        4.4136661303798466     
 C -0.36611268471287622        5.2555043310399236        4.8838449609948000     
 C   3.5899315396543607        10.086989403995252        10.767366740953401     
 C   1.3965734365773410        11.255371232260778        11.057135432493896     
 C   4.1177091806170525        9.2201823608890834        9.8484879589132674     
 B   3.2487234007056340        8.2253339573597000        7.5358300348756817     
 C   4.3424913599340718        9.8435942000020056        5.7281767330174338     
 C   1.5666740704088380        11.758382276346552        4.4543874621410522     
 C   3.8506977890127896        10.817632675802157        4.9076553577134732     
 C  -2.2389835470410868        11.813883734309108        10.825813055135464     
 C  -2.2291172021667700        9.3270169439778776        11.083209638295040     
 C  -1.7513608296458441        12.699420233471418        9.9026242616061335     
 B -0.51915557009918389        12.458414194265449        7.5645147612626973     
 C  -2.4287050030582873        12.632223272628416        5.7209454046854917     
 C  -2.7660994916916968        9.2704307534901194        4.4593083406557277     
 C  -3.0321560405052734        11.731939473753247        4.8908688181481246     
 H  -2.2067640146749503        4.5597375149328947        5.9032353673603426     
 H   1.5436089255846257        6.4530647756838135        3.3675536090340730     
 H   2.4261680166901192        6.2832141592807726        4.9105088526211933     
 H   1.7211824281299235        7.8622486642786589        4.4719680975252025     
 H  -2.9237046177414745E-002   4.4929220050402119        4.1968101699207923     
 H   4.0016078126175412        10.535161576680851        11.661614951395427     
 H   1.9609121729091976        11.804804630250338        11.817281286503936     
 H  0.61349382943343622        10.666419865411783        11.551396172294972     
 H  0.91577751862454826        11.966987743588293        10.381438924195203     
 H   5.0879187209391459        8.7433083574588721        9.8107788873291568     
 H   2.2252874923127037        7.5615409434582626        7.4230924772724070     
 H   4.2322040524231497        7.5225779708397207        7.5153653796098778     
 H   5.3670871265849067        9.5418432248256675        5.9005480123974134     
 H   1.8522415696132108        11.892656090774040        3.4064311026444836     
 H   1.5888009586411120        12.735456898598018        4.9551110402237013     
 H  0.55199390340215437        11.355067641922167        4.5213719127360203     
 H   4.3459083742302314        11.505516228643513        4.2363144680444655     
 H  -2.8028207440948161        11.955226363412221        11.738104546031440     
 H  -3.0745883005373145        9.5177463183629030        11.753699120107884     
 H  -1.3717238069808311        8.9939679420345406        11.684818441626058     
 H  -2.4937205699023064        8.5297128653001959        10.384085802071494     
 H  -1.7943902029279208        13.779403268365835        9.8751333435012096     
 H  0.57439213774214504        11.921485484503917        7.4408450363739496     
 H -0.42270943197108873        13.664540104518878        7.5638312024888466     
 H  -2.6508881151310271        13.679153898816743        5.8790063421457130     
 H  -2.9263088038373120        9.4357311542497140        3.3880813070164875     
 H  -3.6929160371013903        8.8695300337347405        4.8940683835339662     
 H  -1.9577968301721485        8.5476017936473401        4.6160554153276481     
 H  -3.8550189014458782        11.840453372349502        4.1996787630125576     
 C   1.9267514742395939       0.58139158708515171        15.580251189888036     
 N   2.2030181577816927        1.2304605768896815        16.756311659419669     
 N   3.0678487407095001      -0.12483514899226954        15.315265747384451     
 Dy   6.8934006775163897E-002   9.6759838900050368E-002   13.904562305733306     
 C   3.4793377412997217       0.92726364229736125        17.218186700796867     
 C   1.2793511396892154        2.0847385509084146        17.492999106686849     
 C   4.0209246975242001        7.0033013508060668E-002   16.298459078528452     
 B   3.1891040842781915      -0.91589434723785212        13.973505372392932     
 C   2.0434475923849180       0.73449191604789899        12.444824299111451     
 C  -1.3049470325051180        1.4430033450128144        15.564463196346555     
 C  -1.4732319546354689        1.4598933718546780        12.434788264429715     
 C -0.46079889484819481       -1.7847440111895188        15.541751001674438     
 C -0.35390590383176812       -1.9366635653660842        12.424559408464482     
 H   3.8796574307823484        1.3697529128578962        18.120414132180841     
 H   1.8418899711937007        2.6707647594040851        18.226908542904450     
 H  0.52698335744841951        1.4843053947830158        18.020663291580899     
 H  0.76277308502698904        2.7631482805984997        16.809558601946659     
 H   4.9924575061220438      -0.40389243796827434        16.266984747112001     
 N   3.2092645778793867       0.12610740980162172        12.817235469324540     
 H   2.1742031815081790       -1.5915572330891818        13.850115341512238     
 H   4.1812052781778037       -1.6065467516516012        13.968067280836015     
 N   2.4236901284030048        1.6483169389275654        11.497672184218038     
 N  -1.9947620476127024        1.3647035883529239        16.748071361474626     
 N  -1.2591980304182644        2.7840249624638669        15.296284982847178     
 N  -1.5411663470501071        2.7751632577069487        12.799942854194512     
 N  -2.4521753533073207        1.3176727340853223        11.486940237689229     
 N  -6.3123745347522187E-002  -2.3606805524989158        16.721184630350230     
 N  -1.6554048315783896       -2.3920669966811938        15.262343332384066     
 N  -1.4903672407865181       -2.6164223196635557        12.765365543127791     
 N  0.25632759598844151       -2.7403816558963250        11.497928811945780     
 C   4.2879618686727010       0.67212370556627243        12.140532999879834     
 C   1.5164341817171814        2.5690134022095115        10.828475266824389     
 C   3.7983811286863993        1.6256940429565234        11.295169772670745     
 C  -2.3589745402579214        2.6245957909729847        17.210377115929298     
 C  -2.2705057260679475       0.14166440550157308        17.493562466918387     
 C  -1.8915274870633305        3.5168365119808618        16.283378939638798     
 B -0.63714054420163924        3.2921861365407037        13.955893227495778     
 C  -2.5609465402736000        3.4228166378965619        12.121815485415178     
 C  -2.7760005802938084        6.6947053672034101E-002   10.813711086631724     
 C  -3.1342241332957754        2.5107281925807370        11.282982576509790     
 C -0.99121466456498886       -3.2922580587790953        17.173677662807933     
 C   1.1372573742730294       -2.0114382256847292        17.470532955556735     
 C  -1.9944472031694571       -3.3082669458662135        16.242385254710157     
 B  -2.3900492086276417       -2.0814680705642377        13.916177312143844     
 C  -1.5652465504598041       -3.8226023485656095        12.087140799931731     
 C   1.5372768955046161       -2.4513613660080393        10.871737269042306     
 C -0.47020418113854523       -3.9038693898975874        11.276453625112794     
 H   5.3108017156185623       0.36501817630037076        12.314184559848362     
 H   1.7614701859905280        2.6350317576055202        9.7620342556143100     
 H   1.5907683691055066        3.5742370299791975        11.268935107309851     
 H  0.49332789771658558        2.1993717166534354        10.961956667521770     
 H   4.2961298235073615        2.2922096594314816        10.605242549739305     
 H  -2.9318043919552279        2.7565725543340931        18.118354640236237     
 H  -3.0481569973567422       0.34322357618964733        18.238218780497480     
 H  -1.3694132861342241      -0.21312546489418524        18.011425793208435     
 H  -2.6123907082952216      -0.64594050994551033        16.817608073836379     
 H  -1.9657722421974173        4.5948676233697379        16.247672715135344     
 H  0.46430495656722887        2.7705508401210781        13.834899099136374     
 H -0.55681931526222972        4.4986443291495419        13.951857783820232     
 H  -2.8188071683923721        4.4601081193326566        12.290301347434108     
 H  -3.0610963200352415       0.26496682227271989        9.7741353929467500     
 H  -3.6095157357345466      -0.44175402201483793        11.321113433462816     
 H  -1.8947178384619290      -0.58437704638521859        10.848878521502755     
 H  -3.9605709722477389        2.5978369938308470        10.592619521395179     
 H -0.83289910373724996       -3.8640994727155138        18.078308386457014     
 H   1.3774408096046087       -2.8231491465410610        18.164868564927293     
 H  0.98762160738757565       -1.0876664223190016        18.045953592728537     
 H   1.9759736306250277       -1.8608443661218326        16.787094995972428     
 H  -2.9037710109913673       -3.8924235050886318        16.202057219804182     
 H  -2.4613808241662825      -0.86385094571482945        13.806439397725654     
 H  -3.4875411477781926       -2.5917228989740986        13.896354882885896     
 H  -2.3581253554946744       -4.5410019665706374        12.245744254666088     
 H   1.5064171540711289       -2.7096929423753995        9.8084037671130329     
 H   2.3400047495358458       -3.0283722781829168        11.350345348471231     
 H   1.7484481829057350       -1.3851982057537837        10.997261638436230     
 H -0.13762767093139711       -4.6764459464619828        10.597851130439022     
 C  0.78207062395273030        11.170105246403168        16.350260632518360     
 N  0.38693579303897468        11.723962033989407        15.159447093546598     
 N   1.9582436972531436        11.808216980886735        16.639247451381575     
 Dy  0.26747570684402217        9.3031445641513315        18.005887150946080     
 C   1.2979948284674228        12.674127959958438        14.711179886900039     
 C -0.79192929553933633        11.335284761467490        14.393987357055597     
 C   2.2884587215567374        12.722393426280579        15.654857110532841     
 B   2.6928607587714875        11.520885889403568        17.990230915517177     
 C  0.66647631226320780        11.327639040473597        19.491739330643238     
 C  -1.6048425355727050        8.8222299334069394        16.345273870120739     
 C  -1.7181133191451001        8.6812632542274368        19.475699477874226     
 C   1.6405346305358093        7.9419962926114183        16.364350925500037     
 C   1.8032279592750255        7.9338769890836094        19.475947894502269     
 H   1.1376258241164110        13.234899252852452        13.800164808141778     
 H  -1.0018951023007272        12.103523863661724        13.641451420909606     
 H -0.62721883361123398        10.376206777324562        13.884161020260136     
 H  -1.6563188208718982        11.232308252569878        15.055331192444312     
 H   3.1831035703857982        13.327869030589119        15.700917353091290     
 N   1.7813808106326114        12.037527748187005        19.140520719459879     
 H   2.7935931015007811        10.305472945189207        18.104854698007330     
 H   3.7773054815688192        12.057855444309928        18.009990266519246     
 N   5.0395659650136287E-002   12.108666046124116        20.434048637032237     
 N  -1.8875313330591199        8.1614369464814018        15.177454829397059     
 N  -2.7436591991153785        9.5324434518500709        16.608824730604692     
 N  -2.8823836549548516        9.2916072664499545        19.102436518707183     
 N  -2.1039526039203862        7.7587627884926258        20.412756785960742     
 N   2.3376997742651411        8.0066280273310380        15.184643578567483     
 N   1.5557686704552964        6.6021222076285682        16.627170936819986     
 N   1.8347972051320702        6.6136131623987371        19.123232881094737     
 N   2.7930597635121268        8.0604141029973686        20.414317380848200     
 C   1.8369908525563570        13.239656744439957        19.827860356597295     
 C  -1.2140667946385355        11.784714830287927        21.077488208187493     
 C  0.75236510013566282        13.287130283098755        20.654522199030687     
 C  -3.1666629776757240        8.4590503456737682        14.720004416939156     
 C -0.96410161131319494        7.3041113307721295        14.444349161803183     
 C  -3.7031624491039459        9.3257588691100590        15.633949405275338     
 B  -2.8573413738750055        10.332534347501179        17.946412491015561     
 C  -3.9651873515727458        8.7378954249623071        19.766480222212497     
 C  -1.1992490863317335        6.8380785026788944        21.084768797709078     
 C  -3.4801679238736392        7.7764970626198231        20.605771547167205     
 C   2.6655741342943546        6.7389580460361920        14.716692803854965     
 C   2.6623206640840213        9.2261879406569491        14.453852461859970     
 C   2.1695358374785756        5.8561197369222757        15.638399388723693     
 B  0.92014237664351106        6.1116981533988186        17.968893967137603     
 C   2.8424669403460783        5.9471644659397445        19.801392119538676     
 C   3.1582404085617415        9.3103286883419063        21.066403692102998     
 C   3.4450256678034714        6.8522611554925286        20.627098255430475     
 H   2.6123962462804200        13.976630819192025        19.667794596218222     
 H  -1.1934945697683299        12.097489832098091        22.126938747603411     
 H  -2.0475690630003709        12.293988505870882        20.572820365381506     
 H  -1.3704343196332580        10.703341402399294        21.005116338804353     
 H  0.41239099820247405        14.045153048812466        21.345337098354783     
 H  -3.5715885847747360        8.0075025688918071        13.824267111051862     
 H  -1.5189622177205213        6.7551916863733670        13.676486591403684     
 H -0.17951987431404032        7.8996762529289750        13.959517109663894     
 H -0.48568540743919464        6.5918243623434218        15.121517985125806     
 H  -4.6749667392209124        9.7995239558690308        15.665968142180590     
 H  -1.8373874325930055        11.000538712211416        18.065269128574570     
 H  -3.8438807551023073        11.030945247248662        17.952044493661234     
 H  -4.9877739586232215        9.0417383706159775        19.585693990211436     
 H  -1.4616704387173092        6.7559865148954668        22.145026832079736     
 H  -1.2545006128233969        5.8388770958696314        20.630297972654169     
 H -0.17863323430130293        7.2187983722408919        20.974599062843446     
 H  -3.9813484155467975        7.1012299360486395        21.285378530355050     
 H   3.2362121382215849        6.5949054668783376        13.809113470866185     
 H   3.5279450016634355        9.0393518170413749        13.804801866035779     
 H   1.8162001486490691        9.5493131197849657        13.827684980217255     
 H   2.9025992166623986        10.028963372687137        15.157699850856529     
 H   2.2122516874360785        4.7761257508162869        15.669563373594126     
 H -0.16942879574297440        6.6592470620274895        18.086059912015394     
 H  0.81083244308538749        4.9069659481334851        17.976141290757010     
 H   3.0728638156155972        4.9024367963676374        19.640343343268530     
 H   3.3740374047768733        9.1354551813354572        22.125258522673047     
 H   4.0486177731603448        9.7461063873814169        20.593826927620210     
 H   2.3238693727493871        10.010214250030435        20.960045025320039     
 H   4.2746205357020264        6.7506740676354093        21.311504814064335     
 C   8.5404539479450055        6.5202335882464579        9.9798717051367927     
 N   8.1347776050928058        7.1006416683748617        8.8050391528455432     
 N   9.7401536925867660        7.1217567324743145        10.249467334141574     
 Dy   8.0227634742330629        4.6397578972101137        11.625470602023961     
 C   9.0633821900730922        8.0288954480936905        8.3460027553674614     
 C   6.9248954273836727        6.7609146128210371        8.0666217773452953     
 C   10.074870417820163        8.0382082650288833        9.2684989111353993     
 B   10.480809671822739        6.8106990521952540        11.591692658192837     
 C   8.4522420015126194        6.6814062256311626        13.092360562125751     
 C   6.1643153996402571        4.1507273131873985        9.9566675769496875     
 C   6.0695046275389055        3.9937186178713890        13.102604776549729     
 C   9.3889619679868446        3.2817160193716481        9.9698819506170526     
 C   9.5628449497932433        3.2651204973712771        13.090015476116688     
 H   8.9000053631414087        8.6043393823981038        7.4444902215132958     
 H   6.6587204369581521        7.5934626171581856        7.4053614883274994     
 H   7.0751317133255229        5.8594466644247563        7.4548580547935135     
 H   6.1027343287031579        6.5751029338973117        8.7625271670997620     
 H   10.986846693875929        8.6185771363253316        9.3029358469303975     
 N   9.5899571206474210        7.3551222981889168        12.744683957176637     
 H   10.545347166992455        5.5928054956119135        11.705905990688869     
 H   11.581517418044166        7.3134553545496424        11.603414014305825     
 N   7.8494004802035837        7.4904213508711752        14.019155598734498     
 N   5.8877309916068610        3.5101784297769196        8.7761215201112250     
 N   5.0197401654934186        4.8469457525564783        10.233029412591899     
 N   4.8963232259758387        4.5900320016824878        12.733553323296766     
 N   5.7015528960720641        3.0735650351233952        14.048283984163284     
 N   10.080579796620802        3.3625285146035098        8.7875380342250704     
 N   9.3405407358370933        1.9400684757725772        10.233918396409910     
 N   9.6268073644862593        1.9487223945195287        12.728439879025698     
 N   10.540287619166151        3.4058806330502942        14.039835196606871     
 C   9.6725274875412097        8.5633001841502931        13.418236038757847     
 C   6.5704438475842002        7.2071338308322659        14.652032630375976     
 C   8.5816721477784395        8.6516096773470714        14.233958082683426     
 C   4.6076349319154390        3.8088965355210758        8.3223749736574018     
 C   6.8143175987940419        2.6694368124313801        8.0269169889527259     
 C   4.0641835694853796        4.6544476846521077        9.2517611720857715     
 B   4.9026913984491687        5.6332061291531090        11.578265490368205     
 C   3.8251118290832324        4.0307264780201058        13.411435632986178     
 C   6.6191117819749419        2.1589664432950153        14.712405139133125     
 C   4.3272395701452178        3.0804632863145853        14.252968625900154     
 C   10.443462263947641        2.1037843041037840        8.3219099081559467     
 C   10.360516382543539        4.5877080074830712        8.0475991081580016     
 C   9.9729478376637246        1.2094108718366086        9.2453175823473099     
 B   8.7224402484567864        1.4273014000494133        11.574742861899306     
 C   10.642864806830657        1.2993865868312395        13.410499339754747     
 C   10.867545813971690        4.6560928852785528        14.711319225939517     
 C   11.217423133978587        2.2108730070743441        14.248746884820610     
 H   10.468626559934330        9.2768872425312345        13.254453984117633     
 H   6.6047642087215612        7.4736750243868126        15.713603885359932     
 H   5.7665847657901264        7.7816504487353608        14.171507657705664     
 H   6.3579608475995135        6.1398104375726579        14.535473121530377     
 H   8.2552444244856602        9.4283064638216132        14.911078309964967     
 H   4.2067711818788505        3.3722910902379635        7.4175181195750062     
 H   6.2550793129205777        2.1029834933244946        7.2755198096862372     
 H   7.5717286882367034        3.2799820883386714        7.5190621837443636     
 H   7.3241233005594752        1.9733397661171552        8.6974902488450621     
 H   3.0895686223321763        5.1211972500514822        9.2902524998642875     
 H   5.9145143122017796        6.3145654571088548        11.696300305298539     
 H   3.9073615706948726        6.3189661146520137        11.591246453290504     
 H   2.7986048460236965        4.3276889329790951        13.241930922501755     
 H   6.3416734624165070        2.0435463441291879        15.764919803085887     
 H   6.5968768356876986        1.1717653128575061        14.231991772603934     
 H   7.6313793219443991        2.5657048580690556        14.629031738911262     
 H   3.8390803447860624        2.4082132371298597        14.943950569054962     
 H   11.018424000172654        1.9746782106320129        7.4149047134503556     
 H   11.122686615219212        4.3815334641818726        7.2881582802065390     
 H   9.4552905941267014        4.9596492322055843        7.5490859367530518     
 H   10.724458006162124        5.3653654712503149        8.7237777091510171     
 H   10.044980202785430       0.13113761472599605        9.2782542857210597     
 H   7.6184062931211152        1.9419335055343485        11.697581874596379     
 H   8.6516149851303208       0.21974446234762193        11.578005632289351
[truncated: 2,593,483 more chars]
