# Supplementary material for: Unraveling the Contributions to Spin–Lattice Relaxation in Kramers Single-Molecule Magnets
Source: J Am Chem Soc. 2022 Dec 9;144(50):22965–75. doi: 10.1021/jacs.2c08876 (PMC9782788; doi:10.1021/jacs.2c08876)
Supplement: Supplementary file 2 — ja2c08876_si_002.zip [file ja2c08876_si_002.zip › phonon_Dy/mol-11/mode-1-10/12/Cart_disp.xyz]

         456

 C   7.5419712812425255        2.7882552778496335        2.7738291667179897     
 N   7.9350288267755511        2.2040762349899161        3.9506630785304213     
 N   6.3385322965578750        2.1973813412660763        2.4955690515166302     
 Dy   8.0934928472446170        4.6734318604505320        1.1442043936002841     
 C   6.9946134738783892        1.2852118620381332        4.4047092077714591     
 C   9.1439395859959163        2.5339476936645506        4.6948680510289327     
 C   5.9889977201661679        1.2844306578384823        3.4753449128608911     
 B   5.6061517096963778        2.5140925905876235        1.1488520162536684     
 C   7.6607429118595824        2.6340032702563478      -0.32467572818261858     
 C   9.9332019283392707        5.1661385072221329        2.8320639240071737     
 C   10.058107669922807        5.3225442953901103      -0.32314344128733574     
 C   6.7109280763057475        6.0210774674002483        2.7909839702531603     
 C   6.5688115052352058        6.0420540000794247      -0.33834019285496003     
 H   7.1467272011502541       0.71026132986953072        5.3086676377480408     
 H   9.4222881084616059        1.6826486542226764        5.3311262318987938     
 H   8.9868593742957739        3.4174735547231956        5.3356093636552338     
 H   9.9602726369392904        2.7477311292120041        3.9976813766202524     
 H   5.0712091364700855       0.71276453362236436        3.4350717067302270     
 N   6.5063770249014228        1.9751293161726329        7.8470059308808487E-005
 H   5.5391095722083392        3.7318504159531263        1.0408029077903023     
 H   4.5070874729019206        2.0058255591899141        1.1273861203754290     
 N   8.2648235232572684        1.8227062444275550       -1.2492040303435770     
 N   10.200896251820572        5.8084041497591219        4.0138378854296031     
 N   11.083949692048346        4.4787272658082271        2.5598251138592563     
 N   11.230711049629667        4.7329984143200967        5.8827195960551248E-002
 N   10.428928308194461        6.2285608761797189       -1.2820575129443827     
 N   6.0098668031820610        5.9386815525982755        3.9677930688507224     
 N   6.7582873968492532        7.3629271494862714        2.5272679450203097     
 N   6.4878984919768987        7.3550938726773625        3.1924452493786060E-002
 N   5.5896346343371688        5.8932484045169877       -1.2850541796307606     
 C   6.4136502862833149       0.77523424481293635      -0.68698038099602954     
 C   9.5614430967106738        2.0864003351248983       -1.8559719548310549     
 C   7.5159134592535377       0.67582845686370874       -1.4867843445272302     
 C   11.482310093998773        5.5203515868011594        4.4710555945640440     
 C   9.2635180243055242        6.6377524754791501        4.7623696304454199     
 C   12.034756713693668        4.6785965082437277        3.5433371518880032     
 B   11.218086202533966        3.6933170288510859        1.2171063986508079     
 C   12.303845381679531        5.2819974099495477      -0.62397515301152229     
 C   9.5134883252818021        7.1333570433121452       -1.9631342503219538     
 C   11.803947699518661        6.2181644782351988       -1.4828208758709374     
 C   5.6389269084216700        7.1967480954369059        4.4293142112370321     
 C   5.7256105073955430        4.7132710937063367        4.7066000082742425     
 C   6.1147652214612380        8.0923150838770077        3.5100138093700202     
 B   7.3865698323972078        7.8741551716500480        1.1906141015106104     
 C   5.4582308378897677        7.9944953251488808      -0.63998554659147511     
 C   5.2814429417944044        4.6426349523400177       -1.9665458909278899     
 C   4.8925752794889492        7.0794125563170818       -1.4808409764769013     
 H   5.6055734012796590        7.1529475592438579E-002 -0.53717621087886069     
 H   9.5253569976232075        1.8799618062141426       -2.9316494591311488     
 H   10.336536358590418        1.4504106916990587       -1.4012046612201938     
 H   9.8185587695046426        3.1380239123940412       -1.6793772676720724     
 H   7.8412062786734440      -0.10064758308225863       -2.1651136427871736     
 H   11.878009153847641        5.9604576285765036        5.3764632641576720     
 H   9.8130213990909745        7.2007616074362808        5.5235539296701504     
 H   8.5058556446710920        6.0183394963519605        5.2590313395328456     
 H   8.7545110812792331        7.3364354211778675        4.0939918258611225     
 H   13.012902559887735        4.2198502344453468        3.5058189191752529     
 H   10.211349181475734        3.0055423244490815        1.0893950173400448     
 H   12.217873307840046        3.0145978553039612        1.2150805915984806     
 H   13.329445233276545        4.9855934402451805      -0.44801968268705034     
 H   9.7789538979707142        7.2149391683408393       -3.0232005264740835     
 H   9.5534043026291933        8.1356201861240649       -1.5132305952753349     
 H   8.4980214508125478        6.7384470152684344       -1.8542888406340357     
 H   12.294491609148276        6.8805367614646160       -2.1816695179543251     
 H   5.0541952689772982        7.3234138241970737        5.3303731744517808     
 H   4.9797939024778595        4.9282848423042083        5.4837108681670133     
 H   6.6373630889368327        4.3252566091066456        5.1857571822098603     
 H   5.3359898776752495        3.9430329572014400        4.0323135454038868     
 H   6.0395828100768796        9.1705058330156817        3.4768634001639382     
 H   8.4889239916125518        7.3541046166405835        1.0735373501022232     
 H   7.4648594847899421        9.0804121237066511        1.1867638136880763     
 H   5.1885622352460610        9.0283427774852711      -0.46685887630892275     
 H   4.9540906072334341        4.8527666952831154       -2.9954032938764965     
 H   4.4797141894833592        4.0974094450128318       -1.4347212687205073     
 H   6.1871037773277404        4.0152010485964045       -1.9733627048545557     
 H   4.0633399585110226        7.1603906185125608       -2.1685994744080430     
 C -0.31996721000983996        7.3150310681857773        9.1986219139177550     
 N   9.1639922927791717E-002   6.7655005909109684        10.385910358873302     
 N  -1.5095083486293852        6.6901826048004889        8.9402192181059554     
 Dy  0.17123615123274630        9.1474010339651599        7.4960447212607058     
 C -0.82209951926648461        5.8294989041390730        10.860233998293268     
 C   1.2862517039735908        7.1534554296389752        11.125006464758570     
 C  -1.8315126269880417        5.7872369460545299        9.9361848752126303     
 B  -2.2594488068034204        6.9714394190078579        7.5996680567382331     
 C -0.26609219217221586        7.0905003998526741        6.0573563291581696     
 C   2.0498326979391543        9.6862857107427942        9.1320012636628256     
 C   2.0952554711871589        9.8149170766655001        5.9729495481251060     
 C  -1.1569082479792077        10.568162265083997        9.1366875255786582     
 C  -1.3496476388620451        10.556896786945771        6.0564151779444444     
 H -0.65108698007534227        5.2712970751368378        11.771220943063268     
 H   1.5489434221476104        6.3587914774896230        11.831171297943111     
 H   1.1158165810268170        8.0819237867413278        11.686883655825348     
 H   2.1188935846167469        7.3146299319091401        10.435736204139198     
 H  -2.7326252576808017        5.1906104414207075        9.9074870208549193     
 N  -1.3835068147586909        6.4052930866972861        6.4459249581739906     
 H  -2.3239970456723102        8.1881636434658471        7.4602512547497479     
 H  -3.3614284693867207        6.4728047484984046        7.6106826313682623     
 N  0.31519750520222634        6.2851192654901498        5.1135443617284944     
 N   2.3489188587331409        10.352376476768018        10.292934892883181     
 N   3.1910386468557976        8.9884810179532035        8.8456635031716129     
 N   3.2783801875764498        9.2420113998944764        6.3493712637962485     
 N   2.4579560596794239        10.777964634393845        5.0676679158459503     
 N  -1.8444165253334819        10.507293309943378        10.322757688386227     
 N  -1.0670426771936481        11.908695637488247        8.8745477498436198     
 N  -1.3553651950362080        11.885477288243715        6.3800996501864020     
 N  -2.3333168912446163        10.430919335947236        5.1117649342018723     
 C  -1.4728554057217447        5.1915793151949998        5.7838154343794370     
 C   1.5649738734204417        6.5878098907042002        4.4310541568243238     
 C -0.41154721302275810        5.1148497041334808        4.9285940566125310     
 C   3.6407133533157499        10.069328137697166        10.723438557274232     
 C   1.4398822373449838        11.215488414457315        11.039796175130085     
 C   4.1688447590246769        9.2073225012527757        9.8006573491601614     
 B   3.2712166045963782        8.1960495416688541        7.5014497392569703     
 C   4.3493766419780444        9.8595457188184170        5.7198813559746160     
 C   1.5293591084703220        11.684936389501511        4.4072665939298572     
 C   3.8373970316588588        10.823973208129093        4.9001145915474602     
 C  -2.1605946967052878        11.775893704064549        10.795599959614687     
 C  -2.1733310095942406        9.2896393786085198        11.054081823880724     
 C  -1.6671020672077212        12.656758161402726        9.8712251246397891     
 B -0.44481338258784670        12.410412036140276        7.5284970337953627     
 C  -2.3402949069816530        12.558460716383975        5.6752348706074782     
 C  -2.7219805688270893        9.1753015967545739        4.4853515519864677     
 C  -2.9562761100695867        11.648413371241212        4.8651465572880408     
 H  -2.2574655664827534        4.4710934811344636        5.9733664628364913     
 H   1.4729308687010791        6.3841683856216376        3.3559785762456893     
 H   2.3859164700574222        5.9719288523752097        4.8334871543615217     
 H   1.7950452637959433        7.6469194164008512        4.6009792533140095     
 H -0.10138722236362556        4.3369202393918975        4.2459226769842990     
 H   4.0578947377859329        10.524904430014082        11.611231172273648     
 H   2.0031662939937656        11.732898467604091        11.824646506340539     
 H  0.63836679886573822        10.626868525728279        11.504881856545136     
 H  0.98176774172820369        11.955669491129040        10.377046803331883     
 H   5.1452258645958242        8.7442477010026263        9.7543839273848469     
 H   2.2407674238183151        7.5393001952984369        7.3985631790365556     
 H   4.2429677867207820        7.4797375466815756        7.4712768321114353     
 H   5.3813095815676011        9.5894716864154326        5.9031659806439967     
 H   1.9336300895941945        11.964712708179006        3.4103580996227634     
 H   1.3797227014977622        12.606373152880169        5.0235988406187957     
 H  0.54932198077272976        11.168450243377468        4.3001800129226142     
 H   4.3199574627489818        11.535031280989431        4.2426339560741866     
 H  -2.7254741004465548        11.921651064063113        11.706606923133952     
 H  -2.9879395221954193        9.5012830779184476        11.754107060870242     
 H  -1.3068840054269959        8.9233148145470391        11.620530863485429     
 H  -2.4880823704486850        8.5074076856298841        10.359915180497145     
 H  -1.7018659635603852        13.737540218873283        9.8440595333274743     
 H  0.65724427377576544        11.893829602731714        7.4107776003469139     
 H -0.37735655499456927        13.620311162297599        7.5179077247987145     
 H  -2.5537686726665858        13.609734574251178        5.8167843491225781     
 H  -2.8300030363088480        9.3129413829889440        3.3995256750902136     
 H  -3.6849015460829535        8.8213574749668897        4.8945699014698141     
 H  -1.9430910627417295        8.4270585975849297        4.7009135347278388     
 H  -3.7783869767770493        11.751787066744978        4.1726601207574108     
 C   1.8730544671361815       0.56391930922903821        15.559907188702521     
 N   2.1625667537310846        1.2259383484516353        16.725114958560859     
 N   3.0015505704474403      -0.16520096490976774        15.302497851259639     
 Dy  -1.7382273872321372E-002  0.10631155347745647        13.909599280689458     
 C   3.4346194771281331       0.90890065911709517        17.189450636720821     
 C   1.2505813483529078        2.1037632969122964        17.447832622117588     
 C   3.9607985961804046        3.0143826417865293E-002   16.280353632889309     
 B   3.1101530904668606      -0.96916481600093618        13.965402267191264     
 C   1.9815795548293522       0.71218002291161153        12.457354679639778     
 C  -1.3917195309513348        1.4449116870887935        15.568766252001399     
 C  -1.5729857333446917        1.4626461059692630        12.444504264079431     
 C -0.52006664767491662       -1.7639058285637019        15.563912886313224     
 C -0.42136395807773558       -1.9047422327265306        12.407667504779965     
 H   3.8422425255528476        1.3570183766156587        18.085784195671327     
 H   1.8185548567693506        2.6853875309820210        18.180646210687065     
 H  0.48107244625476775        1.5233457790776441        17.973674107745957     
 H  0.75265426579073957        2.7859694166807163        16.754501671631576     
 H   4.9251670902371139      -0.45980131296247073        16.252965831529732     
 N   3.1377489087701433        7.4209084381882243E-002   12.811282475591984     
 H   2.0881165171130562       -1.6334669989978321        13.848362739686525     
 H   4.0971203500233635       -1.6683183784511835        13.958570989970319     
 N   2.3747767308532635        1.6342253512321443        11.523051024058772     
 N  -2.0803793800964079        1.3762740036245662        16.753304790443639     
 N  -1.3204636466530444        2.7848902262040029        15.303833712963618     
 N  -1.6114069107103026        2.7802094880256383        12.806832176208779     
 N  -2.5613853871621477        1.3383544817584712        11.504179693225710     
 N -0.11629865368141205       -2.3185782380874325        16.751884218016098     
 N  -1.6902614993831431       -2.4142885009318511        15.274550582402849     
 N  -1.5217673753134724       -2.6324086129213797        12.771048648028897     
 N  0.19630847936773885       -2.6752139150774559        11.457408413316511     
 C   4.2235592919086642       0.61035604672748778        12.137358503254841     
 C   1.4800467139782463        2.5793111728120786        10.871997565546295     
 C   3.7483144419364769        1.5891116374058809        11.311832199167810     
 C  -2.4166634958053819        2.6419777650577472        17.221094177623737     
 C  -2.3876256566274945       0.15562930473756320        17.489575803254183     
 C  -1.9340071105264354        3.5274287271936782        16.294978001930275     
 B -0.69347535666343552        3.2777715829558316        13.960441095152850     
 C  -2.6204036432064988        3.4472770578872511        12.131859092041116     
 C  -2.9233854436992042        9.0704410014590731E-002   10.845565674105817     
 C  -3.2171079816279549        2.5459206697035488        11.298223658507609     
 C  -1.0157792139155817       -3.2819897893410115        17.196660100061333     
 C   1.0581618417096619       -1.9189641379687581        17.520362605194819     
 C  -2.0080591549340352       -3.3370622433660433        16.255292146646266     
 B  -2.4327788109668713       -2.1276927467906970        13.927468392526480     
 C  -1.5658396238148822       -3.8359345410343777        12.084238519610096     
 C   1.4455774523977667       -2.3271005705278460        10.794549219124422     
 C -0.48848245885176861       -3.8659305678928315        11.245876288286127     
 H   5.2423817208863710       0.28658484609654011        12.306490677127790     
 H   1.6957029811508706        2.6236404636018196        9.7954753683500595     
 H   1.6044851107085623        3.5895145823554597        11.299500175165099     
 H  0.44528502364397843        2.2461032739639832        11.041556324027310     
 H   4.2552281747966507        2.2609947908539141        10.633069104555020     
 H  -2.9822016806489269        2.7839550563432098        18.132179862753784     
 H  -3.2430953550785730       0.33998718364580593        18.152339645543943     
 H  -1.5301960782618020      -0.16227934182820061        18.102666162678162     
 H  -2.6351558891783902      -0.64998680714782897        16.790782648962658     
 H  -1.9862943763499008        4.6066973623042511        16.262285881682065     
 H  0.39615942243724678        2.7302760464853946        13.836444788171718     
 H -0.58206590581564011        4.4817924132163078        13.956909041481312     
 H  -2.8527204151121079        4.4908219264357729        12.297598055583991     
 H  -3.1245458034239935       0.26727010186068878        9.7834684083229533     
 H  -3.8226218197105397      -0.34138426972294122        11.306097818275155     
 H  -2.0923668056358613      -0.61223320634805689        10.963405885795467     
 H  -4.0455003576166568        2.6496927299722453        10.612774571561916     
 H -0.84694030608761417       -3.8459511505521791        18.104047982937921     
 H   1.2330084453641086       -2.6549041240124942        18.321461588251218     
 H  0.90479755294731135      -0.92524911156416190        17.975280940373587     
 H   1.9415120162980142       -1.8738550692094824        16.870272909961216     
 H  -2.8965057476220730       -3.9522401526097561        16.209720721456748     
 H  -2.5435367440812851      -0.91263657307946788        13.817446421599374     
 H  -3.5129992161785979       -2.6732683215792292        13.908539192075047     
 H  -2.3287677253732566       -4.5853519800008593        12.251058499129053     
 H   1.4278351433151009       -2.6932035911738943        9.7568498971410094     
 H   2.3081090342353381       -2.7785795468882242        11.324200198249896     
 H   1.5578753790681208       -1.2294881028366216        10.814836372352975     
 H -0.14421172261981913       -4.6169131404367532        10.548957753762268     
 C  0.75431348536487175        11.146026473837916        16.364528616006307     
 N  0.35832181771692218        11.723097939756652        15.185318423631147     
 N   1.9447498926556366        11.758378908272862        16.650934324812884     
 Dy  0.24396644280671129        9.2599887543951009        18.007550939638275     
 C   1.2844421727955391        12.659743118024585        14.738804248958314     
 C -0.84158714122173406        11.376897949109463        14.432529593950402     
 C   2.2838559737197288        12.678446346021719        15.674161864713604     
 B   2.6712068098286941        11.447598752100305        18.001985548106262     
 C  0.62787766912192911        11.297501291856415        19.481056716983822     
 C  -1.6131667891818313        8.7824577498759719        16.330082168832256     
 C  -1.7368202715338306        8.6319334978108238        19.469688639344078     
 C   1.6296239787896227        7.9132020843794990        16.369381643831279     
 C   1.7752772861391286        7.8979664718440121        19.500378645250194     
 H   1.1277298330373955        13.232031215349046        13.834156659075056     
 H  -1.0969870582384038        12.204273523644881        13.759721568656632     
 H -0.68235002752264340        10.469743410461074        13.830817388172504     
 H  -1.6742754972204381        11.198624224696006        15.118215197764506     
 H   3.1910094755449689        13.265857971928268        15.718452533350428     
 N   1.7651729467699968        11.980817524103104        19.149023683769869     
 H   2.7415896802985142        10.229288017642135        18.112281490530908     
 H   3.7694993017848057        11.955569601944532        18.027848357295749     
 N   4.7439544492737934E-003   12.101574503291165        20.399247525162995     
 N  -1.8749254402248920        8.1436256359473020        15.144238955658819     
 N  -2.7640804560753325        9.4728521917395518        16.595716645853546     
 N  -2.9092156803717342        9.2263235050960137        19.095471939777511     
 N  -2.1058359886607358        7.7279020890006480        20.431851713332382     
 N   2.3286115115924813        7.9878405594907536        15.191512406800454     
 N   1.5692139849145852        6.5730584662440084        16.635402370398097     
 N   1.8386266028213694        6.5832075650784558        19.131232238115071     
 N   2.7546685534943931        8.0325778108661527        20.448368972771178     
 C   1.8294332298752161        13.188317461090522        19.826097343967135     
 C  -1.2862453929343254        11.814599058189613        21.007660544124551     
 C  0.72550684822936029        13.267696642556871        20.625379560971606     
 C  -3.1521323892171766        8.4369991794212655        14.677849248480447     
 C -0.93129791990426503        7.3193564833679083        14.397997760995690     
 C  -3.7083397794428197        9.2780261883249810        15.604054537504494     
 B  -2.9079080051498574        10.264353660970599        17.935920490535455     
 C  -3.9801943258363979        8.6827161180571739        19.786599270408832     
 C  -1.1889736262566546        6.8245954602250265        21.112199580642876     
 C  -3.4795240159800875        7.7438055182198875        20.641694106698921     
 C   2.6845715250199884        6.7258986745343083        14.729741505892383     
 C   2.6172850022635163        9.2104168068436625        14.450875403562716     
 C   2.2023844770060133        5.8361467762025105        15.652145891917241     
 B  0.93314495559425081        6.0757204894172183        17.973560022483497     
 C   2.8574575980525929        5.9296014283122203        19.805724426807640     
 C   3.0789003352872779        9.2787982725100449        21.128496683222057     
 C   3.4334149089305059        6.8365753416658457        20.648334644592669     
 H   2.6224626393093011        13.908118176196037        19.674817025538125     
 H  -1.2904702940786432        12.131908559100150        22.057051751440362     
 H  -2.0901546439706427        12.343328974124287        20.474495856800910     
 H  -1.4694654238355722        10.737802823583145        20.935607782292692     
 H  0.38354267754676041        14.040461327369121        21.299440189348374     
 H  -3.5438687066170109        8.0005178090582163        13.768513677143675     
 H  -1.4748306118507613        6.7583558827500543        13.630821995806285     
 H -0.17074091777278655        7.9429716607777543        13.910017979877738     
 H -0.42663730588021720        6.6174297591874822        15.066414223055991     
 H  -4.6853084606174713        9.7405386590629313        15.635300460690781     
 H  -1.9116669491597160        10.966428813162898        18.060033885983927     
 H  -3.9213386479458907        10.925667851468155        17.934601356449669     
 H  -5.0059959470610469        8.9800247242455864        19.613792282867699     
 H  -1.4372907156965358        6.7641582381241507        22.178806670982702     
 H  -1.2474975431488691        5.8142722412150230        20.680459958336311     
 H -0.17128952796549762        7.2083656225678050        20.978945057230131     
 H  -3.9684353960078749        7.0837048278080879        21.344130179649625     
 H   3.2617067235364763        6.5916939042613443        13.824905381819482     
 H   3.4183614992793814        9.0135830774723917        13.730906514867790     
 H   1.7300251596354983        9.5579854653747365        13.905214219214752     
 H   2.9317349194665141        10.001562296766323        15.135349966247130     
 H   2.2678297651709576        4.7575836350183964        15.687663978861616     
 H -0.16082306823332732        6.6148766654898656        18.087874988274390     
 H  0.83171440797221563        4.8711000463486451        17.979331112245138     
 H   3.1136253361008319        4.8925787776412646        19.631704264744009     
 H   3.3014050037496876        9.0846200763288341        22.182442617231111     
 H   3.9531945573359506        9.7565014654864299        20.665509167157747     
 H   2.2213150270893300        9.9531992755073446        21.040679617704704     
 H   4.2598689953348812        6.7443789717594065        21.338117216273677     
 C   8.5109842110267930        6.5872648413724706        9.9448043216040158     
 N   8.0949400280496917        7.1628104699864874        8.7717986549295865     
 N   9.7116387243391387        7.1908588203980548        10.202320355228480     
 Dy   8.0084689505864795        4.7316003979039882        11.622932342741379     
 C   9.0174319656560300        8.0925668271694811        8.3026184250935504     
 C   6.8881378942798515        6.8021978030121799        8.0400624932836902     
 C   10.036238007844775        8.1059135146187895        9.2176183250736692     
 B   10.466411252471335        6.8797548773487938        11.534915840673083     
 C   8.4716058203626368        6.7826496490668813        13.079674956681574     
 C   6.1402223023069453        4.1939819101370706        9.9819597264849360     
 C   6.0912974036282028        4.0561634712509544        13.136281672820234     
 C   9.3395777459541307        3.3312606531904687        9.9717147184176174     
 C   9.5376153653460722        3.3376090102047780        13.070354465179664     
 H   8.8459698228241983        8.6657333068941114        7.4009309729010315     
 H   6.6036299666130276        7.6292038424111999        7.3791961373242616     
 H   7.0517320206071537        5.9029058999678776        7.4278590030287264     
 H   6.0730374468831387        6.6004655847944216        8.7411220588146605     
 H   10.945682677291092        8.6901520185472041        9.2470802427235128     
 N   9.6040326530222941        7.4472834000140793        12.698061560194169     
 H   10.510551587325272        5.6605526464518388        11.657849832311836     
 H   11.577209693794401        7.3600380592494883        11.525921572459922     
 N   7.9011303008397986        7.5985817003205378        14.021082402487245     
 N   5.8419187680998910        3.5327156204483989        8.8183422530926876     
 N   5.0011833656453089        4.8955591883035323        10.267520922641333     
 N   4.9108098416771728        4.6383876211829165        12.766985873380021     
 N   5.7300826842100454        3.1074328451355937        14.056264676462062     
 N   10.015648848859248        3.4096369720555821        8.7796662889190618     
 N   9.2941813245673668        1.9895719124621165        10.238823890656612     
 N   9.5868157486897907        2.0136741660763504        12.734562208943336     
 N   10.505215984783133        3.4823858327823327        14.030084166617744     
 C   9.7144129888964095        8.6574840642095339        13.364004416345312     
 C   6.6431774983266880        7.3169871312721613        14.696329223938511     
 C   8.6487522172299371        8.7551687452215923        14.212398391430266     
 C   4.5534389821272363        3.8240287496562790        8.3840213870100619     
 C   6.7457514734089896        2.6613882258938388        8.0743434654600001     
 C   4.0264254348173711        4.6856486794840517        9.3080780254511613     
 B   4.9174521137822440        5.6838655071810908        11.613755693586494     
 C   3.8419125164537604        4.0406328899605182        13.416893819135714     
 C   6.6547758310901832        2.1923021248208339        14.710821505437723     
 C   4.3532669427641606        3.0809477794986551        14.242507665101424     
 C   10.371252625895112        2.1503313030868734        8.3108364795966345     
 C   10.289440154599427        4.6329945572078612        8.0343790963007127     
 C   9.9118946118720554        1.2576942838693534        9.2412335049132057     
 B   8.6905374771217918        1.4668179026814505        11.584766462955095     
 C   10.582297961959668        1.3626260368434413        13.445497048089731     
 C   10.846997548578551        4.7404018161413628        14.678340880408960     
 C   11.161309997130985        2.2817320557628236        14.271609215824990     
 H   10.512094086497488        9.3642033741891932        13.176184891419021     
 H   6.7400900286600258        7.4937488389282878        15.775012507508425     
 H   5.8414513282702760        7.9650351337679961        14.308111528482696     
 H   6.3825432919778411        6.2692577086192731        14.503843393873924     
 H   8.3475156241146262        9.5386322420477239        14.893766163913719     
 H   4.1377697642936990        3.3732231243941504        7.4931442370985133     
 H   6.1685076975972279        2.0940523129392048        7.3367060814640404     
 H   7.5113444174939907        3.2473582887748664        7.5499861530053654     
 H   7.2479776428812466        1.9663548956933625        8.7518735459669337     
 H   3.0523210465019428        5.1530862463441087        9.3541549650507481     
 H   5.9460780086799092        6.3439529539983637        11.719231065228433     
 H   3.9430909087782480        6.3967501570973004        11.643277425119328     
 H   2.8116442667198420        4.3226782244002200        13.244482606011628     
 H   6.3018463818327319        1.9698458396026519        15.730791275488428     
 H   6.7345240241723054        1.2475426977601527        14.140031471176973     
 H   7.6482985265348207        2.6658508841157471        14.743487639319655     
 H   3.8712329676296764        2.3829297029136334        14.913120307863757     
 H   10.936123962654126        2.0193130200183749        7.3977274209489217     
 H   11.016179910094507        4.4132472662458397        7.2405748980046667     
 H   9.3685179688979243        5.0253454724625835        7.5766476733484609     
 H   10.700034342726452        5.4007065207256133        8.6992389847392158     
 H   9.9818255649729277       0.17915496296792055        9.2724904283700216     
 H   7.5729521096967902        1.9492234374912920        11.706893857560530     
 H   8.6619020631680197       0.25487911811269948        11.592332183738852     
 H   10.826526352022000       0.31895660970300510        13.299291912604263     
 H   11.047889398437333        4.5732891066177661        15.742742163254755     
 H   11.740336436756715        5.1844407677250786        14.216546141888868     
 H   10.005471577107597        5.4305556310840810        14.553843162453372     
 H   11.977136777195335        2.1955567425443738        14.974251600525836     
 C   6.3467051769459850        13.390060529098207        3.5759388717689298     
 N   6.0519462770515444        12.719318504387022        2.4173124397133869     
 N   5.2187451041751736        14.118891536651427        3.8351913534323958     
 Dy   8.2241071620582122        13.865383291310804        5.2347000901548437     
 C   4.7756192986429333        13.028874632563259        1.9600448595875193     
 C   6.9626439326830969        11.839079745165238        1.6951444960298778     
 C   4.2526640691925612        13.913055235504489        2.8661296823599609     
 B   5.1245534237914212        14.921142963677132        5.1729194074974734     
 C   6.2292433313190667        13.245197767124075        6.6965993573513751     
 C   9.6033038306868423        12.506708147457985        3.5899778807323077     
 C   9.7666071874341931        12.503254475685701        6.6951148773448610     
 C   8.7561073064291435        15.716547482422838        3.5683904578174888     
 C   8.6417567082334461        15.882082099296857        6.7263451865116570     
 H   4.3634383723985346        12.572615270132426        1.0699331747419785     
 H   6.3976173652403032        11.274348446699630       0.94694174504945594     
 H   7.7464975290679590        12.416504261874934        1.1874233746967797     
 H   7.4439582800558064        11.141983702528478        2.3854408985895263     
 H   3.2868787079531954        14.399891685885315        2.8959239827388563     
 N   5.0750764592181650        13.875723927551709        6.3246485240051538     
 H   6.1633460696729587        15.560879050117178        5.2930691461613746     
 H   4.1596183849593587        15.649095390811770        5.1821939825164351     
 N   5.8256781016164485        12.314004570293340        7.6177203573799028     
 N   10.300993784895475        12.567700174622969        2.4099829982724357     
 N   9.5104131189831289        11.166613089314763        3.8511981055955875     
 N   9.7909670921768992        11.180989146845189        6.3489172283250550     
 N   10.762980632018744        12.631943707168265        7.6261753018303384     
 N   8.3659167306742930        16.254991500890945        2.3679071670709146     
 N   9.9237830722361515        16.369890235914777        3.8609425789159948     
 N   9.7433133035682804        16.607042963203071        6.3631774136503108     
 N   8.0333465763662737        16.646906577354532        7.6871447668870347     
 C   3.9806352677019956        13.325078353883759        6.9725722021099994     
 C   6.7163033704900679        11.374927075299171        8.2829552804051350     
 C   4.4480733700493236        12.345385633179141        7.8016788454774426     
 C   10.619937250762177        11.298155552365095        1.9403176316284965     
 C   10.646888139062167        13.784970074903734        1.6844051055289142     
 C   10.118181336767943        10.417548454028493        2.8606860573645698     
 B   8.8751595412927688        10.679430869128129        5.1944792825616855     
 C   10.799157191409483        10.514520952698557        7.0262046806508787     
 C   11.144186224847594        13.885595617195937        8.2628679186051439     
 C   11.410635249922978        11.422239794704222        7.8422988321699298     
 C   9.2706497135208465        17.211644596627206        1.9196968983566718     
 C   7.2038882844411312        15.838145945158319        1.5893456420231968     
 C   10.252793145401604        17.278237218967252        2.8712603824905547     
 B   10.661009660463010        16.099523898188629        5.2134522271492667     
 C   9.7960863050160114        17.804274084298935        7.0594590629235450     
 C   6.7866211563630285        16.299931144459151        8.3541234035916840     
 C   8.7254453446117193        17.831512012297672        7.9056971520100401     
 H   2.9625091883977404        13.641694714530463        6.7872602410027145     
 H   6.4660471858362873        11.305064863879792        9.3486004733866679     
 H   6.6294963401778810        10.372910761628992        7.8341665121919783     
 H   7.7462821966154731        11.730731849492658        8.1562567886328168     
 H   3.9333693941780976        11.663739499525134        8.4656350888909753     
 H   11.190684353082402        11.150961294725809        1.0332920954644123     
 H   11.537403790850778        13.597308664221469        1.0652793199231030     
 H   9.8206518358221615        14.103053326264348        1.0252616466008826     
 H   10.860924744487905        14.590849428316357        2.3957652492956356     
 H   10.151883910431767        9.3370416559172202        2.8883540394896250     
 H   7.7863309929705400        11.228934237130263        5.3118158425793398     
 H   8.7637157009404838        9.4749899078512794        5.2030394914665861     
 H   11.021679185337815        9.4670154733782823        6.8726449252868127     
 H   11.395064973657316        13.714979575425490        9.3158799294725370     
 H   12.017418775144025        14.323267568969294        7.7589595932272495     
 H   10.303905625254004        14.582193745596271        8.1803403092721823     
 H   12.242821705626710        11.321006788396007        8.5232899208210586     
 H   9.1118075501173585        17.765113434223867        1.0037947435913546     
 H   7.0288386924881276        16.566143078016275       0.78046886125114634     
 H   7.3734132732711064        14.842292202275621        1.1436892820935669     
 H   6.3147642544751967        15.789224782985052        2.2309925012239153     
 H   11.140613905425759        17.893716362881342        2.9202741981516307     
 H   10.782038893659395        14.886489370038616        5.3326233850827007     
 H   11.736234271377793        16.656964534862421        5.2304971185295663     
 H   10.560007737795544        18.552038966409505        6.8925386145590064     
 H   6.8316802566167354        16.589692266104375        9.4086397550819143     
 H   5.9369794833676064        16.814642428542360        7.8830834919251229     
 H   6.6360387795360305        15.219255240963651        8.2624462784543606     
 H   8.3892989487395528        18.578755501342691        8.6100060941914105     
         456

 C   7.5399263946053985        2.7868063333071516        2.7744915214870902     
 N   7.9334650556867734        2.2034312049254203        3.9515668215789002     
 N   6.3372491004799816        2.1944793386427728        2.4962563575757986     
 Dy   8.0898451654623873        4.6713930054180057        1.1439675494652699     
 C   6.9941322469594702        1.2834996295912267        4.4056228210428863     
 C   9.1416442953661203        2.5351577500363232        4.6960967992324854     
 C   5.9886693221328597        1.2813548899815583        3.4761442807978469     
 B   5.6044900664115582        2.5102381795032422        1.1496126029659850     
 C   7.6577283055216032        2.6320899171585306      -0.32537136395848765     
 C   9.9308978650973074        5.1639887945660261        2.8305480425218148     
 C   10.054277100351666        5.3202400646856045      -0.32401368472296893     
 C   6.7081125812554605        6.0198282490902359        2.7907052441105025     
 C   6.5649190271534454        6.0404669205604531      -0.33768433326221203     
 H   7.1467860997227408       0.70883647819605422        5.3096589590356382     
 H   9.4181025628585271        1.6864408486365425        5.3359251109738546     
 H   8.9844680177259839        3.4210520766470358        5.3328227490724718     
 H   9.9592788502123266        2.7455365863614039        3.9997671616092396     
 H   5.0716320238965809       0.70858031759624618        3.4358542309087157     
 N   6.5047379043163520        1.9716524985440012        7.1043916134336769E-004
 H   5.5365765367079218        3.7279245873204698        1.0411927050007872     
 H   4.5057921333068247        2.0012946484804184        1.1285354201616575     
 N   8.2618180759894049        1.8216427609711772       -1.2506084420013981     
 N   10.199429913044543        5.8067841957061663        4.0118105687031234     
 N   11.081218728245929        4.4759667137728165        2.5580902013362934     
 N   11.226771765983184        4.7300557363590920        5.7252475322523685E-002
 N   10.425245803724737        6.2271060012557333       -1.2820349338071635     
 N   6.0074852769979579        5.9377675593583614        3.9677800577181865     
 N   6.7564042433067906        7.3616687392869578        2.5271604139342942     
 N   6.4855941671480544        7.3538095152784946        3.1753812319096762E-002
 N   5.5856695796753106        5.8922681830911383       -1.2844057088742225     
 C   6.4129599618241491       0.77156116749728954      -0.68610341896122806     
 C   9.5569987408601413        2.0873920056786535       -1.8593040508645022     
 C   7.5143274475908610       0.67371325968052331       -1.4872037158758686     
 C   11.480937593503835        5.5184674478211013        4.4685638796258420     
 C   9.2627590321452491        6.6370469601951925        4.7601780495681485     
 C   12.032630060863983        4.6760388556665413        3.5410229383136032     
 B   11.214129848147268        3.6902282117385319        1.2153838374882675     
 C   12.299994137760555        5.2795326039670698      -0.62504578220094609     
 C   9.5099505784377119        7.1326212087465386       -1.9622760907858561     
 C   11.800257289442728        6.2167150607384389       -1.4828461545873903     
 C   5.6378584668555858        7.1960319516000606        4.4297507177351809     
 C   5.7222740188157655        4.7124274253160197        4.7062591677055305     
 C   6.1140009446981765        8.0913677527831567        3.5103739605565192     
 B   7.3845318367223474        7.8727455482725457        1.1903275950450800     
 C   5.4569594121252791        7.9940439394714371      -0.64086623781690133     
 C   5.2756291682546843        4.6415792911980169       -1.9647470876864954     
 C   4.8902682629795020        7.0791752056062274       -1.4812074785130562     
 H   5.6059912587956759        6.6812056902816649E-002 -0.53554675542991759     
 H   9.5204447197570463        1.8785166306584355       -2.9343681164745914     
 H   10.334165370620898        1.4546960497691057       -1.4041273584841840     
 H   9.8113179237694119        3.1398394176093389       -1.6852495868784687     
 H   7.8398182639847720      -0.10228456347814570       -2.1659412295928151     
 H   11.877166448015258        5.9588584351626785        5.3735932431347884     
 H   9.8127673424364250        7.1999136494544667        5.5210931126666436     
 H   8.5046548263425361        6.0183965550643626        5.2570997606012035     
 H   8.7542042220902712        7.3358787937589733        4.0916164148930667     
 H   13.010605034558347        4.2169032785080800        3.5033398186964901     
 H   10.206848337216949        3.0031994206116273        1.0882753430630425     
 H   12.213354643938043        3.0107046766937633        1.2127612127835565     
 H   13.325574739412717        4.9829609967579209      -0.44927553295269779     
 H   9.7765418916221787        7.2164035536537972       -3.0217622642003792     
 H   9.5486200524477329        8.1338937841928622       -1.5103482558465682     
 H   8.4946317256419199        6.7370183815300129       -1.8554475685623337     
 H   12.290868452725862        6.8797692995513851       -2.1810175632016087     
 H   5.0537303261734330        7.3230611030022192        5.3311452676441915     
 H   4.9735133081639669        4.9266839955039980        5.4802591004536625     
 H   6.6324418561149914        4.3259480639713130        5.1889849346543677     
 H   5.3363112933864869        3.9414632638513680        4.0311457216336928     
 H   6.0397530436780356        9.1696163681548963        3.4774599006857412     
 H   8.4868208219369237        7.3525951961985543        1.0731577721721119     
 H   7.4628320555354453        9.0790408607163187        1.1864855562586725     
 H   5.1886082477987578        9.0282961892910070      -0.46841316710347658     
 H   4.9534054190967627        4.8501499229339595       -2.9949740119326718     
 H   4.4700647723841911        4.1007635246171903       -1.4357871161694817     
 H   6.1784094893863539        4.0112964400015843       -1.9663846177518278     
 H   4.0612233676004719        7.1607610633619325       -2.1690962780726410     
 C -0.32098849482934805        7.3187452867464886        9.1972115425768663     
 N   9.0144211956402154E-002   6.7686349446404206        10.384386261664636     
 N  -1.5103781172729160        6.6939445772104644        8.9379179856706585     
 Dy  0.17121582128110910        9.1527020595269022        7.4967478465026707     
 C -0.82375575216816044        5.8324152012971187        10.857859615998603     
 C   1.2846045999649112        7.1559162292870262        11.124094969225641     
 C  -1.8327673252386396        5.7905203359768036        9.9333790471519983     
 B  -2.2598098457232494        6.9758112015424656        7.5970934458813213     
 C -0.26522540048360510        7.0970004204900405        6.0562465886202608     
 C   2.0494437833671966        9.6894612680806542        9.1338909978296847     
 C   2.0971967779478011        9.8193645052672256        5.9759158468038507     
 C  -1.1584002559402475        10.570776378239797        9.1380953704397268     
 C  -1.3502267354789428        10.560859524863481        6.0563019065122221     
 H -0.65307792389657515        5.2738647796199958        11.768681358720105     
 H   1.5458116349302298        6.3615526918801422        11.831073049565955     
 H   1.1147555839704761        8.0850081885092600        11.685044983554080     
 H   2.1179730635809100        7.3155849539686830        10.435435844292238     
 H  -2.7338922129167615        5.1939235921796723        9.9041787323971739     
 N  -1.3827563558457563        6.4112264091274218        6.4434420558802907     
 H  -2.3252531323486947        8.1925184786125538        7.4586693895622602     
 H  -3.3613429339673844        6.4761538161084840        7.6070344492098494     
 N  0.31735046035711501        6.2921223198056424        5.1128443383870694     
 N   2.3479571512014838        10.355077434919618        10.295228060184021     
 N   3.1905528395930078        8.9912575836405431        8.8482050357530326     
 N   3.2796191921326274        9.2448985619647530        6.3519750677064355     
 N   2.4606959930954528        10.780973939989153        5.0695027792736527     
 N  -1.8460220460868078        10.509382897341210        10.324063671946915     
 N  -1.0695188022089659        11.911342421633835        8.8759660559864386     
 N  -1.3575802203293976        11.889003492296530        6.3814164697820814     
 N  -2.3336419664873853        10.434727437044874        5.1114069852467789     
 C  -1.4709703663856575        5.1977454512202499        5.7807613084654648     
 C   1.5678415522694196        6.5952116874589901        4.4319718152331076     
 C -0.40867351926662027        5.1216262140418074        4.9267861029269042     
 C   3.6392725925799621        10.071322764772308        10.726658885165520     
 C   1.4384837607227345        11.217896584809449        11.041797501683583     
 C   4.1676868771734439        9.2093528094651376        9.8039929284271530     
 B   3.2718558957065591        8.1989093265154125        7.5040281164141218     
 C   4.3509953887341419        9.8600124767224955        5.7210671202558849     
 C   1.5330364621868060        11.688789316076436        4.4090549779233648     
 C   3.8399792122659160        10.824449030347639        4.9007447956250871     
 C  -2.1633111125300237        11.777748437366322        10.796774141738954     
 C  -2.1738154786645287        9.2915257086030945        11.055551389251688     
 C  -1.6703540021323351        12.658960357167588        9.8724517736877999     
 B -0.44713775344345441        12.413256894568262        7.5301708892605950     
 C  -2.3433164181525705        12.561541992904775        5.6773005280021041     
 C  -2.7205598120607348        9.1793919168218459        4.4834303893671441     
 C  -2.9580884072111071        11.651664874819151        4.8661401639336388     
 H  -2.2553713093286158        4.4768259029677404        5.9693845551346669     
 H   1.4783348546260253        6.3880878088505559        3.3577004495934051     
 H   2.3889277205795509        5.9825576462664491        4.8379219241634459     
 H   1.7957765389061462        7.6549929003758086        4.5988194268733089     
 H  -9.7430257915444254E-002   4.3441537682973026        4.2441073636350835     
 H   4.0560287001116366        10.526534517048379        11.614838781349967     
 H   2.0017046687140772        11.737189570603887        11.825294683198512     
 H  0.63829396013245132        10.628910957666864        11.508549404767878     
 H  0.97876386819179340        11.956384516762588        10.378467127405289     
 H   5.1438950719310332        8.7458901864774958        9.7581261135256057     
 H   2.2417572321073989        7.5417870348585145        7.4004692595247281     
 H   4.2441174179747430        7.4832050706124971        7.4745350644008637     
 H   5.3825700628292212        9.5885203731196604        5.9040340901367969     
 H   1.9315900775694848        11.961086017335056        3.4096230041266251     
 H   1.3916655358028742        12.613144447746159        5.0193491852178553     
 H  0.55134676138909322        11.177740217088594        4.3105539599764837     
 H   4.3231861616865324        11.534164027689959        4.2424059586204770     
 H  -2.7283828294992274        11.923104553509956        11.707716305837254     
 H  -2.9883716721956484        9.5025785510125242        11.755814086091728     
 H  -1.3069462547156463        8.9259611957796867        11.621813456266159     
 H  -2.4881093525762510        8.5089667325483891        10.361541647362287     
 H  -1.7060018496073661        13.739677593239620        9.8451696864761011     
 H  0.65474454907197710        11.896182729745128        7.4123058649895679     
 H -0.37885900797484084        13.623007424787719        7.5199585330137788     
 H  -2.5578563480282570        13.612458449493618        5.8196832270814491     
 H  -2.8333528815684055        9.3189453759594976        3.3988435089507032     
 H  -3.6800629845988060        8.8211732488435466        4.8952247849813233     
 H  -1.9388550723746432        8.4336956296306838        4.6939964933314471     
 H  -3.7802131877481968        11.754833929642729        4.1736246896545399     
 C   1.8753235208593726       0.56327023416258626        15.560039629162395     
 N   2.1645038560295307        1.2248320494990534        16.725602297667816     
 N   3.0043719408150680      -0.16473971978427937        15.302026828846657     
 Dy  -1.3889577643705298E-002  0.10390159416358365        13.909020855049985     
 C   3.4369151932117266       0.90859621964624038        17.189468969254779     
 C   1.2521304811902625        2.1015915328116814        17.449151207981707     
 C   3.9636254761563845        3.0792172836972026E-002   16.279816727534843     
 B   3.1130028311585178      -0.96816225741088946        13.964704873906701     
 C   1.9833539166428846       0.71129131029603088        12.455580526707790     
 C  -1.3876713154937681        1.4439319017093537        15.567818242501328     
 C  -1.5687770260724572        1.4610159537707998        12.444049311805459     
 C -0.51731747976617082       -1.7660914607405169        15.563573708832562     
 C -0.41905156928384879       -1.9084909422852041        12.408721386765967     
 H   3.8443928075102050        1.3565669873198758        18.085931450902763     
 H   1.8198507870208831        2.6825528317479197        18.182682116982715     
 H  0.48283001514702939        1.5203148460687619        17.974271178633661     
 H  0.75402632517120260        2.7844151074066805        16.756574477965000     
 H   4.9283688566352577      -0.45831763227934719        16.252052907778246     
 N   3.1401665678716362        7.5173052137788132E-002   12.810527854177385     
 H   2.0910532211124035       -1.6326804543129405        13.847633522012199     
 H   4.0999038909671954       -1.6673172738436244        13.957649432241801     
 N   2.3757793097606004        1.6334982976555370        11.521148752290832     
 N  -2.0763921903915876        1.3752246642683379        16.752326287351458     
 N  -1.3167730498453922        2.7839321689388026        15.302776092655437     
 N  -1.6075513388797875        2.7786862453843564        12.805868215443340     
 N  -2.5570392862640401        1.3361296617955476        11.503661029824425     
 N -0.11363076460734142       -2.3213095114630611        16.751297654305294     
 N  -1.6885385594889859       -2.4148034263002582        15.274969207002707     
 N  -1.5208299623977988       -2.6340524364353111        12.771760706502452     
 N  0.19784461488435195       -2.6804813955385831        11.459262535340686     
 C   4.2255925119282303       0.61264936255611335        12.137104939447100     
 C   1.4802045895243339        2.5771392262964747        10.869172283928979     
 C   3.7494443266296531        1.5902988627155867        11.310865242289418     
 C  -2.4131068119001129        2.6408492392148597        17.219969638882549     
 C  -2.3831884855161194       0.15459081874568503        17.488800575366476     
 C  -1.9306468248851134        3.5263646082739943        16.293830464183763     
 B -0.68996665554526382        3.2771523307880397        13.959363503675208     
 C  -2.6166973342661737        3.4452291890528888        12.130583478499060     
 C  -2.9184111218242439        8.8251710878861189E-002   10.845181457975528     
 C  -3.2131477939365571        2.5433943257183711        11.297289578432229     
 C  -1.0141984974298026       -3.2833351162189608        17.196754642793266     
 C   1.0619354686091789       -1.9234571378553200        17.518769631670079     
 C  -2.0070561369973334       -3.3370521772677408        16.255944864938954     
 B  -2.4309810420335278       -2.1275990675861620        13.928015619865157     
 C  -1.5665515376891379       -3.8377700116476587        12.085511875144592     
 C   1.4481210972578782       -2.3348867743814536        10.797269143483200     
 C -0.48887331421918018       -3.8700327789081901        11.247771265836821     
 H   5.2447125523520528       0.29016179114171314        12.306671231251402     
 H   1.6991589310633273        2.6248436094867285        9.7938932782575563     
 H   1.5996116110631342        3.5862449263776868        11.299206433206843     
 H  0.44648656127677949        2.2404330119507843        11.034258385885945     
 H   4.2557814213368186        2.2624453786762184        10.631969524022269     
 H  -2.9788363309164807        2.7826613021310491        18.130959518806094     
 H  -3.2359199197946444       0.33988471327351566        18.154350275861749     
 H  -1.5244549338787119      -0.16510237201679057        18.098603777684254     
 H  -2.6343405371294710      -0.65017331877043749        16.790706268199525     
 H  -1.9832216937824059        4.6056274005590385        16.261086472232964     
 H  0.40006685361538441        2.7305849726961249        13.835526594408133     
 H -0.57977819691485821        4.4812979013704926        13.955596988247246     
 H  -2.8494968815015027        4.4887003397389842        12.296078011119793     
 H  -3.1211362529677937       0.26493817861265434        9.7834624654918052     
 H  -3.8164293321700131      -0.34510295118179413        11.306725509766396     
 H  -2.0865048719940686      -0.61375927433065414        10.961648984000693     
 H  -4.0415537199958242        2.6466286611436329        10.611777436378821     
 H -0.84566199265823350       -3.8474361770895698        18.104121593726024     
 H   1.2398392789209032       -2.6624506317468692        18.315424679703657     
 H  0.90856698299494576      -0.93267996624595384        17.978700805534906     
 H   1.9432747630031135       -1.8737594040490082        16.867142966793153     
 H  -2.8963372460359693       -3.9509951289942680        16.210821798328908     
 H  -2.5399836689972206      -0.91245344486549440        13.817591601599405     
 H  -3.5119858848646683       -2.6715468975402676        13.909524095766294     
 H  -2.3307455738845939       -4.5857872256758165        12.252374239052601     
 H   1.4289633375493458       -2.6954430925051995        9.7582845125589586     
 H   2.3081843888785709       -2.7925146052338130        11.323612466152401     
 H   1.5651356391897149       -1.2388009158497906        10.822833141155325     
 H -0.14547765548382813       -4.6220481607049155        10.551592454544155     
 C  0.75471693738162804        11.147502450571020        16.363452250470992     
 N  0.35832197233107604        11.723999012238821        15.184106694979590     
 N   1.9448624025328547        11.760525180339219        16.649515248387239     
 Dy  0.24448127418637572        9.2623493701703463        18.007239012871363     
 C   1.2838398160457620        12.661078557373354        14.737279579020397     
 C -0.84116403207064738        11.376414700108988        14.431355020082883     
 C   2.2833476568387425        12.680521706445633        15.672513790937924     
 B   2.6719580500972593        11.450419684055289        18.000306675500948     
 C  0.62974902941583266        11.299665293113593        19.480867641574633     
 C  -1.6134190290677399        8.7839015181121738        16.330870336855643     
 C  -1.7357223965971391        8.6338283976852832        19.470261939146873     
 C   1.6289442637651417        7.9145044126055240        16.368862660219715     
 C   1.7757795908671723        7.8999703332618116        19.499110326147687     
 H   1.1266784928105256        13.233154152446593        13.832583462496302     
 H  -1.0954973446364837        12.201938767297635        13.756175250818799     
 H -0.68190713722651120        10.467662355483021        13.832415829978880     
 H  -1.6745580097394162        11.200355581356206        15.116606224666281     
 H   3.1901276837477206        13.268482421911855        15.716659469187906     
 N   1.7663000836614968        11.983571469707949        19.147644054746376     
 H   2.7429032368935884        10.232177589990028        18.110885043819362     
 H   3.7700019794155657        11.958901154382305        18.025556735090962     
 N   7.4236668018100305E-003   12.103227216846607        20.400018824084846     
 N  -1.8763444321586475        8.1441521673649362        15.145849969350879     
 N  -2.7637574380615657        9.4751301474125729        16.596706061895869     
 N  -2.9079523228331472        9.2286746713812136        19.096273470538634     
 N  -2.1051571562876994        7.7286972614456149        20.431159414975763     
 N   2.3273718457028574        7.9888614398262163        15.190639068135432     
 N   1.5682251312338560        6.5743737397318078        16.634972515408190     
 N   1.8381902629603009        6.5849338063245328        19.130885010829317     
 N   2.7550457352346736        8.0345372552528449        20.447240394657619     
 C   1.8308090581764551        13.190987183810995        19.824823951333777     
 C  -1.2823563086626091        11.815187300375131        21.010314577063323     
 C  0.72791144658789220        13.269643155619027        20.625509245078025     
 C  -3.1537270997663178        8.4377555121902024        14.680135595886425     
 C -0.93390020269405183        7.3182400614195133        14.400015291825905     
 C  -3.7088832848206787        9.2798545496887321        15.605959984644270     
 B  -2.9058779249923643        10.266874108997069        17.936902034373681     
 C  -3.9792536858595779        8.6842018612943157        19.786181804938391     
 C  -1.1886194333488218        6.8245504177487755        21.110779632140733     
 C  -3.4789407975560831        7.7442797530938927        20.640356142953973     
 C   2.6825957673889889        6.7267781691375923        14.728690953327764     
 C   2.6165529282403406        9.2113221621164794        14.450017463389580     
 C   2.2005550058457124        5.8372337922223849        15.651352548876380     
 B  0.93267619043453809        6.0769364487063573        17.973392364704324     
 C   2.8562328111049635        5.9310433789516095        19.806238634132256     
 C   3.0804230106629142        9.2810344326845424        21.126256483960955     
 C   3.4327274883789807        6.8381630326775529        20.648290536708036     
 H   2.6233265948988360        13.911178770896235        19.672781603206218     
 H  -1.2844887234797109        12.130436932755144        22.060160937748343     
 H  -2.0871511063721107        12.344994915343072        20.479916786955865     
 H  -1.4657959248587937        10.738597328878987        20.936547214038058     
 H  0.38644661614442238        14.042139433590664        21.300095022830956     
 H  -3.5462220118511603        8.0006864946953051        13.771443067711491     
 H  -1.4783761279832233        6.7568451300275516        13.633843976595971     
 H -0.17308117600414732        7.9405296210738667        13.910869633918850     
 H -0.42942169949120634        6.6167028744431082        15.068962562658193     
 H  -4.6856239954365977        9.7428430933497836        15.637447352441242     
 H  -1.9085103153517302        10.967391671219753        18.060580313499731     
 H  -3.9180192533185965        10.929947634949748        17.936184636527184     
 H  -5.0049971104929947        8.9816337893083062        19.613242491024316     
 H  -1.4387497684867090        6.7612094488129433        22.176566364028567     
 H  -1.2453049275914256        5.8154927853292717        20.676379987504493     
 H -0.17112400229222274        7.2093333359544145        20.980458788413625     
 H  -3.9681338850774810        7.0832988749976833        21.341761267917143     
 H   3.2592394602796522        6.5922925591632771        13.823585803573508     
 H   3.4180746844404126        9.0143446648037724        13.730599366524402     
 H   1.7296845024837233        9.5588364806810002        13.903713210134015     
 H   2.9306300106381884        10.002515869093008        15.134602955154772     
 H   2.2655205885674095        4.7586419650874765        15.686785766518534     
 H -0.16154692505666102        6.6154612001353721        18.087833508615670     
 H  0.83212366114360481        4.8722068630312130        17.979311150612883     
 H   3.1115781154057904        4.8937138717492017        19.633055413886808     
 H   3.3023445953822037        9.0877415503073919        22.180479726449555     
 H   3.9554103284641533        9.7572501999371095        20.663166793919860     
 H   2.2236430456848635        9.9562480709369776        21.037361435514470     
 H   4.2589220575831366        6.7458161826064362        21.338332510834991     
 C   8.5127266843854539        6.5842359767388468        9.9462096179988162     
 N   8.0973736227572068        7.1594104602171624        8.7727590970331075     
 N   9.7130027731021809        7.1882995880231517        10.204484861602054     
 Dy   8.0090955710121570        4.7279595946187882        11.623179160759308     
 C   9.0199186865682286        8.0893334679010085        8.3040741655638719     
 C   6.8909821447158590        6.7987877090365707        8.0402852439245045     
 C   10.038052508762537        8.1031978391378505        9.2197579776249849     
 B   10.467148240752769        6.8777574428063541        11.537625255169429     
 C   8.4708070074195057        6.7784199605435376        13.080472656182495     
 C   6.1413505526315983        4.1923439247002170        9.9808680389306890     
 C   6.0899738077067926        4.0541236544134067        13.134837523354221     
 C   9.3420129049214236        3.3293571089659451        9.9720108270867360     
 C   9.5389286688237700        3.3351034597645390        13.071268673460679     
 H   8.8489123074129878        8.6622763289394058        7.4021756078059804     
 H   6.6085761246073762        7.6246115112656394        7.3773241045080482     
 H   7.0540847252217960        5.8980283794644839        7.4304044757272898     
 H   6.0746856922289814        6.5997850303197012        8.7404794375339279     
 H   10.947363426941539        8.6876254936648429        9.2495660982773362     
 N   9.6031950882061796        7.4438676496533747        12.700268808594460     
 H   10.512930154629009        5.6586863605792468        11.660267492351243     
 H   11.577164447789682        7.3597728361270134        11.529560577801925     
 N   7.8989442475828087        7.5935875084545108        14.021658212202883     
 N   5.8438861532248962        3.5315576719909787        8.8167800046330527     
 N   5.0021735024330436        4.8939366518733554        10.265780270114266     
 N   4.9099609231933137        4.6370322787037708        12.765187237546019     
 N   5.7280928981595434        3.1065958999838137        14.055746078553959     
 N   10.018921531481285        3.4075303714128031        8.7804587442881097     
 N   9.2959029987139985        1.9876958756440106        10.239008771073781     
 N   9.5882529302653001        2.0113840155225327        12.734688107751170     
 N   10.507424382903977        3.4797088086482160        14.030073307676856     
 C   9.7122083719665895        8.6537830991740563        13.366907035873046     
 C   6.6403635230453535        7.3113560030835529        14.695375835831586     
 C   8.6456452145484395        8.7504952222155126        14.214172682328753     
 C   4.5557841168408748        3.8231419087484650        8.3815474065545583     
 C   6.7486454565285401        2.6612235547941467        8.0728741510219990     
 C   4.0281700576465029        4.6844797735548491        9.3055237789136029     
 B   4.9171634866331324        5.6823645200720359        11.611846262892168     
 C   3.8406924671360723        4.0409021890474923        13.415837401423929     
 C   6.6522646841956741        2.1915695725597923        14.711097629440836     
 C   4.3513102012009526        3.0815592048587224        14.242278446556353     
 C   10.374293653250357        2.1480830691975297        8.3117860647968023     
 C   10.293904441294456        4.6308345607974681        8.0355549692006782     
 C   9.9139995684334519        1.2555851780908858        9.2418516165275442     
 B   8.6914121680207028        1.4658009833773782        11.584798951882341     
 C   10.584733354426685        1.3603197050412692        13.444130150630246     
 C   10.849385809169625        4.7375227643392952        14.678658540728511     
 C   11.164182361149436        2.2791731088996823        14.270235618248741     
 H   10.509588097852612        9.3610681479097320        13.180172974848070     
 H   6.7349945081220248        7.4912351892668738        15.773469914603004     
 H   5.8382978076167626        7.9564888469095960        14.303957342663560     
 H   6.3818877412089492        6.2628580291333096        14.505476509710226     
 H   8.3432978764338941        9.5333418951103379        14.895692606728034     
 H   4.1407009565790140        3.3726201041244432        7.4902534168735873     
 H   6.1722248757523666        2.0940154584622444        7.3345430843458388     
 H   7.5142277619092912        3.2479714444661232        7.5494027902600971     
 H   7.2508218644321838        1.9660620525686943        8.7502939906185873     
 H   3.0540797882968458        5.1519831543569028        9.3511540461682099     
 H   5.9453756846359136        6.3428949021334455        11.717952957702012     
 H   3.9422826728593354        6.3946011534974359        11.640513103193362     
 H   2.8106484684488500        4.3235808023502091        13.243161833521047     
 H   6.3026860623810954        1.9743633584175193        15.732564004049006     
 H   6.7272486567536909        1.2447240541021449        14.144740358278124     
 H   7.6467099405180798        2.6619031823149597        14.738441022863672     
 H   3.8687243168081928        2.3845628514929516        14.913491047025568     
 H   10.939586192781418        2.0168758013724561        7.3989695026064757     
 H   11.023781167644781        4.4118031301885479        7.2449339948944331     
 H   9.3746215949380272        5.0217209229594539        7.5740476461210378     
 H   10.700716052265129        5.3993134441043322        8.7013750804872547     
 H   9.9835241087442821       0.17702461242452452        9.2731604809515193     
 H   7.5746258126269508        1.9500936578817274        11.706884674427503     
 H   8.6603872044946186       0.25409104937706450        11.592332829651911     
 H   10.829083652090899       0.31678214712785485        13.297221814454049     
 H   11.052859620890466        4.5697295977418779        15.742320872317018     
 H   11.741079442828880        5.1828743441688250        14.215242824684424     
 H   10.007037272272218        5.4269126724248773        14.556745066275703     
 H   11.980700565285568        2.1928735485371553        14.972051180619545     
 C   6.3458590895086857        13.389980926103297        3.5762018537354829     
 N   6.0515426494389670        12.720115482347671        2.4169447819327177     
 N   5.2173206272464148        14.117627040328856        3.8361823407007760     
 Dy   8.2229145724603008        13.865946404130264        5.2351043824571013     
 C   4.7749590394907866        13.029115562555097        1.9600436470281433     
 C   6.9626772063739422        11.841214809851976        1.6937207923983839     
 C   4.2513963186229331        13.912022598394264        2.8669327291369626     
 B   5.1226039672368504        14.919260797203275        5.1742245311875994     
 C   6.2295178764131132        13.244441965087871        6.6976590157088065     
 C   9.6012179694075002        12.506937896285086        3.5898609821256922     
 C   9.7648334312324838        12.502710968086415        6.6953060548176184     
 C   8.7542118344376867        15.717837153571695        3.5691378562366145     
 C   8.6408184172367744        15.883453927507015        6.7259644216310743     
 H   4.3630265535236079        12.573380075580804        1.0695669865098796     
 H   6.3978372199282880        11.276944741534649       0.94502788887698308     
 H   7.7459697720245613        12.419717060961187        1.1864564615169406     
 H   7.4445658360880156        11.143675703522055        2.3831407465950503     
 H   3.2852606693055355        14.398071940211048        2.8971401796369136     
 N   5.0746416051922569        13.873769362804124        6.3259393756648956     
 H   6.1605823380143114        15.560273444421318        5.2942397937533059     
 H   4.1567540254913906        15.645936247081181        5.1838486543956135     
 N   5.8272100599806258        12.313287173953674        7.6193193044259075     
 N   10.298568979935702        12.568484516096820        2.4096997458338136     
 N   9.5093267812089728        11.166769352584025        3.8509959034558081     
 N   9.7898985708780550        11.180603617087929        6.3486591609138019     
 N   10.760522095912807        12.631378779629852        7.6270890155188216     
 N   8.3635616267705792        16.257495266956397        2.3694099830123689     
 N   9.9228864227293450        16.369570299739038        3.8609486127401946     
 N   9.7433415947398654        16.606919385142916        6.3629333501827956     
 N   8.0325020281629609        16.649856596076805        7.6854788327676831     
 C   3.9810142134718958        13.322473596084571        6.9746271462644991     
 C   6.7187875292805641        11.374964417209211        8.2843681888798777     
 C   4.4497026157818569        12.343571735735184        7.8038781492335705     
 C   10.618401809959069        11.299232485996841        1.9399229600320715     
 C   10.642670448589058        13.786000008508548        1.6837849046924684     
 C   10.117479199249546        10.418221336372067        2.8603375776313413     
 B   8.8744489405381302        10.678696006776722        5.1941233997036012     
 C   10.797918778779009        10.514241933818630        7.0262970177483339     
 C   11.140419250265214        13.884806979056140        8.2648698349648875     
 C   11.408541984151830        11.421853920404009        7.8431243948014338     
 C   9.2690557121948043        17.213226480145845        1.9208070620238382     
 C   7.2000263481040747        15.842983263260402        1.5921449976370370     
 C   10.252102621391524        17.278101611398888        2.8714898964560267     
 B   10.660104857624859        16.097943932919197        5.2131771321818032     
 C   9.7968443876402116        17.804759762198987        7.0580407866873678     
 C   6.7849105720148772        16.304762784741193        8.3516467107620986     
 C   8.7256631225611336        17.833939271122791        7.9034491293395384     
 H   2.9625735373378532        13.638315694213940        6.7898569491725791     
 H   6.4666237014794730        11.302184825650803        9.3491323530873345     
 H   6.6354394326989876        10.374014118022544        7.8333308792023795     
 H   7.7479462166596988        11.733292593123025        8.1606591072711758     
 H   3.9359662677841927        11.661949545558876        8.4685246560314251     
 H   11.189105985893281        11.152550754074518        1.0327940324961917     
 H   11.529442889448239        13.597732954305396        1.0604962440819479     
 H   9.8141063650310532        14.105819301146129        1.0293522034008387     
 H   10.861219719853510        14.590963472390538        2.3942236298308539     
 H   10.152003193905179        9.3377520012463577        2.8879850469351438     
 H   7.7851995293320133        11.227203339123751        5.3116027395853731     
 H   8.7641934287634609        9.4741522614687153        5.2023819878282564     
 H   11.021059549925925        9.4669261709143679        6.8723754264424715     
 H   11.388980127199451        13.713878524824215        9.3182649038539100     
 H   12.014695583901823        14.322569839900829        7.7630783200708873     
 H   10.300391351246303        14.581447839301457        8.1807569534035736     
 H   12.240388208065374        11.320676965106205        8.5245362089650047     
 H   9.1101065985114911        17.767293956692672        1.0052903088667868     
 H   7.0219988251787209        16.574265249805460       0.78789324863858901     
 H   7.3690142214925514        14.850084862281840        1.1412436570988886     
 H   6.3130505443664369        15.789696085470800        2.2355747442827196     
 H   11.140675550754471        17.892491911132275        2.9200475709690492     
 H   10.779059642031426        14.884734290896686        5.3323595332585656     
 H   11.736284972798904        16.653337075864300        5.2299952291130873     
 H   10.561607783805767        18.551568984829029        6.8908923804260560     
 H   6.8299431336958989        16.593400460419158        9.4064572139878191     
 H   5.9366228334842264        16.821597949145243        7.8807561802638668     
 H   6.6322850222492296        15.224558640670468        8.2588647575416427     
 H   8.3897636935175761        18.582282607395555        8.6066711939818408     
         456

 C   7.5378815079682724        2.7853573887646701        2.7751538762561907     
 N   7.9319012845979966        2.2027861748609245        3.9524705646273790     
 N   6.3359659044020873        2.1915773360194688        2.4969436636349673     
 Dy   8.0861974836801558        4.6693541503854785        1.1437307053302557     
 C   6.9936510200405504        1.2817873971443199        4.4065364343143134     
 C   9.1393490047363244        2.5363678064080957        4.6973255474360389     
 C   5.9883409240995515        1.2782791221246341        3.4769436487348022     
 B   5.6028284231267396        2.5063837684188615        1.1503731896783016     
 C   7.6547136991836240        2.6301765640607129      -0.32606699973435677     
 C   9.9285938018553441        5.1618390819099202        2.8290321610364564     
 C   10.050446530780524        5.3179358339810987      -0.32488392815860218     
 C   6.7052970862051735        6.0185790307802236        2.7904265179678442     
 C   6.5610265490716850        6.0388798410414823      -0.33702847366946403     
 H   7.1468449982952285       0.70741162652257761        5.3106502803232365     
 H   9.4139170172554465        1.6902330430504087        5.3407239900489145     
 H   8.9820766611561957        3.4246305985708760        5.3300361344897107     
 H   9.9582850634853628        2.7433420435108036        4.0018529465982269     
 H   5.0720549113230771       0.70439610157012789        3.4366367550872043     
 N   6.5030987837312804        1.9681756809153694        1.3424082633779269E-003
 H   5.5340435012075053        3.7239987586878134        1.0415825022112721     
 H   4.5044967937117288        1.9967637377709229        1.1296847199478861     
 N   8.2588126287215413        1.8205792775147995       -1.2520128536592192     
 N   10.197963574268515        5.8051642416532099        4.0097832519766428     
 N   11.078487764443512        4.4732061617374050        2.5563552888133305     
 N   11.222832482336701        4.7271130583980874        5.5677754684496122E-002
 N   10.421563299255014        6.2256511263317469       -1.2820123546699445     
 N   6.0051037508138547        5.9368535661184483        3.9677670465856503     
 N   6.7545210897643280        7.3604103290876441        2.5270528828482788     
 N   6.4832898423192091        7.3525251578796267        3.1583172144407458E-002
 N   5.5817045250134516        5.8912879616652889       -1.2837572381176845     
 C   6.4122696373649832       0.76788809018164272      -0.68522645692642659     
 C   9.5525543850096071        2.0883836762324086       -1.8626361468979495     
 C   7.5127414359281843       0.67159806249733789       -1.4876230872245071     
 C   11.479565093008896        5.5165833088410432        4.4660721646876400     
 C   9.2620000399849722        6.6363414449112348        4.7579864686908779     
 C   12.030503408034301        4.6734812030893549        3.5387087247392031     
 B   11.210173493760569        3.6871393946259774        1.2136612763257271     
 C   12.296142893841578        5.2770677979845928      -0.62611641139037000     
 C   9.5064128315936216        7.1318853741809312       -1.9614179312497584     
 C   11.796566879366795        6.2152656432416791       -1.4828714333038435     
 C   5.6367900252895025        7.1953158077632153        4.4301872242333289     
 C   5.7189375302359888        4.7115837569257026        4.7059183271368177     
 C   6.1132366679351140        8.0904204216893056        3.5107341117430182     
 B   7.3824938410474870        7.8713359248950425        1.1900410885795494     
 C   5.4556879863607914        7.9935925537939925      -0.64174692904232755     
 C   5.2698153947149642        4.6405236300560162       -1.9629482844451009     
 C   4.8879612464700539        7.0789378548953739       -1.4815739805492112     
 H   5.6064091163116929        6.2094638213194719E-002 -0.53391729998097459     
 H   9.5155324418908869        1.8770714551027283       -2.9370867738180340     
 H   10.331794382651378        1.4589814078391528       -1.4070500557481744     
 H   9.8040770780341795        3.1416549228246371       -1.6911219060848650     
 H   7.8384302492961000      -0.10392154387403275       -2.1667688163984562     
 H   11.876323742182876        5.9572592417488526        5.3707232221119039     
 H   9.8125132857818755        7.1990656914726525        5.5186322956631360     
 H   8.5034540080139820        6.0184536137767646        5.2551681816695615     
 H   8.7538973629013093        7.3353221663400801        4.0892410039250100     
 H   13.008307509228962        4.2139563225708123        3.5008607182177278     
 H   10.202347492958161        3.0008565167741730        1.0871556687860404     
 H   12.208835980036040        3.0068114980835650        1.2104418339686325     
 H   13.321704245548890        4.9803285532706623      -0.45053138321834529     
 H   9.7741298852736431        7.2178679389667550       -3.0203240019266748     
 H   9.5438358022662744        8.1321673822616578       -1.5074659164178015     
 H   8.4912420004712921        6.7355897477915914       -1.8566062964906320     
 H   12.287245296303448        6.8790018376381541       -2.1803656084488927     
 H   5.0532653833695687        7.3227083818073657        5.3319173608366022     
 H   4.9672327138500734        4.9250831487037869        5.4768073327403117     
 H   6.6275206232931492        4.3266395188359805        5.1922126870988743     
 H   5.3366327090977244        3.9398935705012961        4.0299778978634979     
 H   6.0399232772791915        9.1687269032941128        3.4780564012075441     
 H   8.4847176522612973        7.3510857757565251        1.0727781942420007     
 H   7.4608046262809484        9.0776695977259863        1.1862072988292687     
 H   5.1886542603514547        9.0282496010967446      -0.46996745789803046     
 H   4.9527202309600913        4.8475331505848036       -2.9945447299888470     
 H   4.4604153552850239        4.1041176042215488       -1.4368529636184564     
 H   6.1697152014449665        4.0073918314067640       -1.9594065306491000     
 H   4.0591067766899211        7.1611315082113043       -2.1695930817372391     
 C -0.32200977964885613        7.3224595053071999        9.1958011712359795     
 N   8.8648500985012577E-002   6.7717692983698718        10.382862164455972     
 N  -1.5112478859164469        6.6977065496204400        8.9356167532353599     
 Dy  0.17119549132947187        9.1580030850886427        7.4974509717446347     
 C -0.82541198506983615        5.8353314984551652        10.855485233703940     
 C   1.2829574959562315        7.1583770289350772        11.123183473692713     
 C  -1.8340220234892377        5.7938037258990764        9.9305732190913680     
 B  -2.2601708846430784        6.9801829840770724        7.5945188350244095     
 C -0.26435860879499434        7.1035004411274070        6.0551368480823520     
 C   2.0490548687952388        9.6926368254185142        9.1357807319965438     
 C   2.0991380847084433        9.8238119338689511        5.9788821454825953     
 C  -1.1598922639012872        10.573390491395596        9.1395032153007936     
 C  -1.3508058320958407        10.564822262781194        6.0561886350799998     
 H -0.65506886771780803        5.2764324841031538        11.766141774376941     
 H   1.5426798477128492        6.3643139062706613        11.830974801188800     
 H   1.1136945869141353        8.0880925902771938        11.683206311282813     
 H   2.1170525425450726        7.3165399760282259        10.435135484445279     
 H  -2.7351591681527219        5.1972367429386361        9.9008704439394286     
 N  -1.3820058969328217        6.4171597315575575        6.4409591535865918     
 H  -2.3265092190250791        8.1968733137592622        7.4570875243747734     
 H  -3.3612573985480485        6.4795028837185642        7.6033862670514365     
 N  0.31950341551200367        6.2991253741211342        5.1121443150456445     
 N   2.3469954436698264        10.357778393071216        10.297521227484863     
 N   3.1900670323302176        8.9940341493278826        8.8507465683344506     
 N   3.2808581966888046        9.2477857240350279        6.3545788716166234     
 N   2.4634359265114818        10.783983245584460        5.0713376427013550     
 N  -1.8476275668401336        10.511472484739040        10.325369655507604     
 N  -1.0719949272242837        11.913989205779423        8.8773843621292574     
 N  -1.3597952456225872        11.892529696349344        6.3827332893777617     
 N  -2.3339670417301548        10.438535538142512        5.1110490362916856     
 C  -1.4690853270495703        5.2039115872455000        5.7777071825514934     
 C   1.5707092311183974        6.6026134842137800        4.4328894736418913     
 C -0.40579982551048244        5.1284027239501331        4.9249781492412774     
 C   3.6378318318441742        10.073317391847448        10.729879213056808     
 C   1.4370852841004853        11.220304755161584        11.043798828237078     
 C   4.1665289953222100        9.2113831176774994        9.8073285076941445     
 B   3.2724951868167400        8.2017691113619691        7.5066064935712724     
 C   4.3526141354902395        9.8604792346265757        5.7222528845371539     
 C   1.5367138159032900        11.692642242651360        4.4108433619168714     
 C   3.8425613928729727        10.824924852566184        4.9013749997027141     
 C  -2.1660275283547592        11.779603170668095        10.797948323863219     
 C  -2.1742999477348168        9.2934120385976673        11.057020954622653     
 C  -1.6736059370569492        12.661162552932453        9.8736784227358108     
 B -0.44946212429906213        12.416101752996248        7.5318447447258263     
 C  -2.3463379293234881        12.564623269425576        5.6793661853967299     
 C  -2.7191390552943804        9.1834822368891178        4.4815092267478214     
 C  -2.9599007043526280        11.654916378397091        4.8671337705792368     
 H  -2.2532770521744783        4.4825583248010172        5.9654026474328417     
 H   1.4837388405509713        6.3920072320794743        3.3594223229411204     
 H   2.3919389711016801        5.9931864401576886        4.8423566939653693     
 H   1.7965078140163491        7.6630663843507660        4.5966596004326084     
 H  -9.3473293467262950E-002   4.3513872972027077        4.2422920502858688     
 H   4.0541626624373395        10.528164604082674        11.618446390426284     
 H   2.0002430434343892        11.741480673603682        11.825942860056484     
 H  0.63822112139916443        10.630953389605450        11.512216952990622     
 H  0.97575999465538321        11.957099542396135        10.379887451478695     
 H   5.1425642792662414        8.7475326719523636        9.7618682996663626     
 H   2.2427470403964831        7.5442738744185931        7.4023753400128998     
 H   4.2452670492287039        7.4866725945434185        7.4777932966902920     
 H   5.3838305440908414        9.5875690598238883        5.9049021996295972     
 H   1.9295500655447750        11.957459326491106        3.4088879086304869     
 H   1.4036083701079862        12.619915742612150        5.0150995298169159     
 H  0.55337154200545680        11.187030190799721        4.3209279070303523     
 H   4.3264148606240838        11.533296774390488        4.2421779611667674     
 H  -2.7312915585518995        11.924558042956802        11.708825688540557     
 H  -2.9888038221958775        9.5038740241066026        11.757521111313217     
 H  -1.3070085040042965        8.9286075770123361        11.623096049046886     
 H  -2.4881363347038170        8.5105257794668958        10.363168114227431     
 H  -1.7101377356543470        13.741814967605954        9.8462798396247280     
 H  0.65224482436818876        11.898535856758542        7.4138341296322228     
 H -0.38036146095511247        13.625703687277838        7.5220093412288431     
 H  -2.5619440233899278        13.615182324736059        5.8225821050403201     
 H  -2.8367027268279634        9.3249493689300493        3.3981613428111923     
 H  -3.6752244231146580        8.8209890227202017        4.8958796684928325     
 H  -1.9346190820075566        8.4403326616764360        4.6870794519350545     
 H  -3.7820393987193444        11.757880792540480        4.1745892585516700     
 C   1.8775925745825635       0.56262115909613442        15.560172069622269     
 N   2.1664409583279762        1.2237257505464718        16.726089636774773     
 N   3.0071933111826961      -0.16427847465879097        15.301555806433676     
 Dy  -1.0396881415089237E-002  0.10149163484971083        13.908442429410512     
 C   3.4392109092953200       0.90829178017538559        17.189487301788741     
 C   1.2536796140276170        2.0994197687110665        17.450469793845830     
 C   3.9664523561323644        3.1440519256078762E-002   16.279279822180378     
 B   3.1158525718501746      -0.96715969882084263        13.964007480622138     
 C   1.9851282784564170       0.71040259768045033        12.453806373775800     
 C  -1.3836231000362014        1.4429521163299142        15.566870233001259     
 C  -1.5645683188002226        1.4593858015723367        12.443594359531488     
 C -0.51456831185742502       -1.7682770929173317        15.563234531351901     
 C -0.41673918048996200       -1.9122396518438776        12.409775268751970     
 H   3.8465430894675627        1.3561155980240929        18.086078706134195     
 H   1.8211467172724156        2.6797181325138189        18.184718023278361     
 H  0.48458758403929098        1.5172839130598796        17.974868249521361     
 H  0.75539838455166564        2.7828607981326448        16.758647284298419     
 H   4.9315706230334024      -0.45683395159622364        16.251139984026761     
 N   3.1425842269731290        7.6137019893694022E-002   12.809773232762785     
 H   2.0939899251117509       -1.6318939096280489        13.846904304337873     
 H   4.1026874319110274       -1.6663161692360651        13.956727874513286     
 N   2.3767818886679373        1.6327712440789297        11.519246480522893     
 N  -2.0724050006867674        1.3741753249121096        16.751347784259277     
 N  -1.3130824530377401        2.7829741116736026        15.301718472347256     
 N  -1.6036957670492724        2.7771630027430745        12.804904254677902     
 N  -2.5526931853659329        1.3339048418326240        11.503142366423139     
 N -0.11096287553327080       -2.3240407848386893        16.750711090594489     
 N  -1.6868156195948287       -2.4153183516686658        15.275387831602565     
 N  -1.5198925494821252       -2.6356962599492419        12.772472764976007     
 N  0.19938075040096503       -2.6857488759997104        11.461116657364860     
 C   4.2276257319477972       0.61494267838473904        12.136851375639358     
 C   1.4803624650704217        2.5749672797808705        10.866347002311665     
 C   3.7505742113228293        1.5914860880252928        11.309898285411029     
 C  -2.4095501279948439        2.6397207133719722        17.218845100141362     
 C  -2.3787513144047447       0.15355233275380689        17.488025347478764     
 C  -1.9272865392437917        3.5253004893543105        16.292682926437248     
 B -0.68645795442709212        3.2765330786202482        13.958285912197566     
 C  -2.6129910253258486        3.4431813202185260        12.129307864957005     
 C  -2.9134367999492836        8.5799011743131662E-002   10.844797241845237     
 C  -3.2091876062451594        2.5408679817331938        11.296355498356849     
 C  -1.0126177809440235       -3.2846804430969101        17.196849185525199     
 C   1.0657090955086956       -1.9279501377418822        17.517176658145338     
 C  -2.0060531190606317       -3.3370421111694388        16.256597583231642     
 B  -2.4291832731001843       -2.1275053883816271        13.928562847203832     
 C  -1.5672634515633939       -3.8396054822609398        12.086785230679087     
 C   1.4506647421179899       -2.3426729782350613        10.799989067841979     
 C -0.48926416958659175       -3.8741349899235482        11.249666243387514     
 H   5.2470433838177337       0.29373873618688612        12.306851785375011     
 H   1.7026148809757837        2.6260467553716373        9.7923111881650531     
 H   1.5947381114177062        3.5829752703999138        11.298912691248589     
 H  0.44768809890958056        2.2347627499375848        11.026960447744578     
 H   4.2563346678769856        2.2638959664985228        10.630869943489518     
 H  -2.9754709811840341        2.7813675479188888        18.129739174858408     
 H  -3.2287444845107158       0.33978224290122533        18.156360906179550     
 H  -1.5187137894956217      -0.16792540220538055        18.094541392690346     
 H  -2.6335251850805514      -0.65035983039304601        16.790629887436392     
 H  -1.9801490112149107        4.6045574388138260        16.259887062783861     
 H  0.40397428479352204        2.7308938989068552        13.834608400644546     
 H -0.57749048801407621        4.4808033895246773        13.954284935013181     
 H  -2.8462733478908970        4.4865787530421954        12.294557966655594     
 H  -3.1177267025115940       0.26260625536461990        9.7834565226606571     
 H  -3.8102368446294861      -0.34882163264064708        11.307353201257639     
 H  -2.0806429383522755      -0.61528534231325127        10.959892082205920     
 H  -4.0376070823749908        2.6435645923150206        10.610780301195724     
 H -0.84438367922885271       -3.8489212036269609        18.104195204514127     
 H   1.2466701124776978       -2.6699971394812447        18.309387771156096     
 H  0.91233641304258029      -0.94011082092774578        17.982120670696226     
 H   1.9450375097082129       -1.8736637388885340        16.864013023625095     
 H  -2.8961687444498656       -3.9497501053787802        16.211922875201072     
 H  -2.5364305939131562      -0.91227031665152103        13.817736781599438     
 H  -3.5109725535507383       -2.6698254735013065        13.910508999457541     
 H  -2.3327234223959312       -4.5862224713507729        12.253689978976148     
 H   1.4300915317835907       -2.6976825938365048        9.7597191279769078     
 H   2.3082597435218042       -2.8064496635794018        11.323024734054906     
 H   1.5723958993113087       -1.2481137288629593        10.830829909957677     
 H -0.14674358834783716       -4.6271831809730779        10.554227155326041     
 C  0.75512038939838444        11.148978427304124        16.362375884935677     
 N  0.35832212694522991        11.724900084720987        15.182894966328032     
 N   1.9449749124100728        11.762671452405575        16.648096171961594     
 Dy  0.24499610556604018        9.2647099859455917        18.006927086104447     
 C   1.2832374592959848        12.662413996722126        14.735754909082482     
 C -0.84074092291956071        11.375931451108515        14.430180446215362     
 C   2.2828393399577562        12.682597066869548        15.670865717162243     
 B   2.6727092903658245        11.453240616010273        17.998627802895637     
 C  0.63162038970973622        11.301829294370773        19.480678566165441     
 C  -1.6136712689536483        8.7853452863483739        16.331658504879030     
 C  -1.7346245216604474        8.6357232975597409        19.470835238949668     
 C   1.6282645487406606        7.9158067408315489        16.368343676608152     
 C   1.7762818955952158        7.9019741946796112        19.497842007045175     
 H   1.1256271525836559        13.234277089544142        13.831010265917550     
 H  -1.0940076310345634        12.199604010950392        13.752628932980969     
 H -0.68146424693037899        10.465581300504967        13.834014271785254     
 H  -1.6748405222583942        11.202086938016407        15.114997251568056     
 H   3.1892458919504718        13.271106871895441        15.714866405025385     
 N   1.7674272205529968        11.986325415312793        19.146264425722883     
 H   2.7442167934886625        10.235067162337922        18.109488597107816     
 H   3.7705046570463252        11.962232706820078        18.023265112886172     
 N   1.0103379154346274E-002   12.104879930402049        20.400790123006697     
 N  -1.8777634240924028        8.1446786987825703        15.147460983042938     
 N  -2.7634344200477989        9.4774081030855957        16.597695477938192     
 N  -2.9066889652945607        9.2310258376664134        19.097075001299761     
 N  -2.1044783239146625        7.7294924338905826        20.430467116619141     
 N   2.3261321798132331        7.9898823201616782        15.189765729470409     
 N   1.5672362775531268        6.5756890132196073        16.634542660418287     
 N   1.8377539230992324        6.5866600475706099        19.130537783543563     
 N   2.7554229169749540        8.0364966996395371        20.446111816544061     
 C   1.8321848864776944        13.193656906531469        19.823550558700422     
 C  -1.2784672243908928        11.815775542560651        21.012968610002098     
 C  0.73031604494642399        13.271589668681184        20.625638929184444     
 C  -3.1553218103154590        8.4385118449591374        14.682421943292402     
 C -0.93650248548383852        7.3171236394711174        14.402032822656119     
 C  -3.7094267901985378        9.2816829110524832        15.607865431784045     
 B  -2.9038478448348717        10.269394557023539        17.937883578211910     
 C  -3.9783130458827580        8.6856876045314557        19.785764339467949     
 C  -1.1882652404409890        6.8245053752725235        21.109359683638587     
 C  -3.4783575791320791        7.7447539879678988        20.639018179209028     
 C   2.6806200097579893        6.7276576637408771        14.727640400763145     
 C   2.6158208542171648        9.2122275173892962        14.449159523216444     
 C   2.1987255346854115        5.8383208082422593        15.650559205835517     
 B  0.93220742527482547        6.0781524079954963        17.973224706925148     
 C   2.8550080241573337        5.9324853295909978        19.806752841456873     
 C   3.0819456860385501        9.2832705928590400        21.124016284699852     
 C   3.4320400678274554        6.8397507236892610        20.648246428823402     
 H   2.6241905504883705        13.914239365596433        19.670746180874314     
 H  -1.2785071528807788        12.128965306410135        22.063270124056327     
 H  -2.0841475687735787        12.346660856561858        20.485337717110820     
 H  -1.4621264258820152        10.739391834174830        20.937486645783423     
 H  0.38935055474208435        14.043817539812210        21.300749856313537     
 H  -3.5485753170853096        8.0008551803323940        13.774372458279307     
 H  -1.4819216441156853        6.7553343773050489        13.636865957385657     
 H -0.17542143423550810        7.9380875813699792        13.911721287959963     
 H -0.43220609310219554        6.6159759896987342        15.071510902260393     
 H  -4.6859395302557241        9.7451475276366377        15.639594244191704     
 H  -1.9053536815437444        10.968354529276606        18.061126741015535     
 H  -3.9146998586913018        10.934227418431339        17.937767916604702     
 H  -5.0039982739249416        8.9832428543710279        19.612692699180929     
 H  -1.4402088212768822        6.7582606595017358        22.174326057074431     
 H  -1.2431123120339822        5.8167133294435205        20.672300016672679     
 H -0.17095847661894786        7.2103010493410240        20.981972519597118     
 H  -3.9678323741470876        7.0828929221872787        21.339392356184661     
 H   3.2567721970228285        6.5928912140652098        13.822266225327533     
 H   3.4177878696014434        9.0151062521351513        13.730292218181011     
 H   1.7293438453319483        9.5596874959872640        13.902212201053278     
 H   2.9295251018098623        10.003469441419691        15.133855944062416     
 H   2.2632114119638618        4.7597002951565566        15.685907554175454     
 H -0.16227078187999469        6.6160457347808785        18.087792028956951     
 H  0.83253291431499388        4.8733136797137799        17.979291188980625     
 H   3.1095308947107489        4.8948489658571388        19.634406563029607     
 H   3.3032841870147194        9.0908630242859498        22.178516835667999     
 H   3.9576260995923556        9.7579989343877873        20.660824420681973     
 H   2.2259710642803969        9.9592968663666106        21.034043253324235     
 H   4.2579751198313929        6.7472533934534660        21.338547805396310     
 C   8.5144691577441129        6.5812071121052229        9.9476149143936148     
 N   8.0998072174647238        7.1560104504478383        8.7737195391366285     
 N   9.7143668218652248        7.1857403556482495        10.206649367975631     
 Dy   8.0097221914378327        4.7243187913335891        11.623425978777240     
 C   9.0224054074804272        8.0861001086325341        8.3055299060341952     
 C   6.8938263951518666        6.7953776150609615        8.0405079945653206     
 C   10.039867009680298        8.1004821636569115        9.2218976301763025     
 B   10.467885229034202        6.8757600082639145        11.540334669665773     
 C   8.4700081944763728        6.7741902720201939        13.081270355683417     
 C   6.1424788029562514        4.1907059392633634        9.9797763513764419     
 C   6.0886502117853825        4.0520838375758590        13.133393373888209     
 C   9.3444480638887182        3.3274535647414218        9.9723069357558565     
 C   9.5402419723014660        3.3325979093243001        13.072182881741696     
 H   8.8518547920017774        8.6588193509847002        7.4034202427109284     
 H   6.6135222826017248        7.6200191801200798        7.3754520716918357     
 H   7.0564374298364383        5.8931508589610901        7.4329499484258541     
 H   6.0763339375748249        6.5991044758449799        8.7398368162531934     
 H   10.949044176591984        8.6850989687824836        9.2520519538311614     
 N   9.6023575233900651        7.4404518992926709        12.702476056994751     
 H   10.515308721932746        5.6568200747066548        11.662685152390653     
 H   11.577119201784962        7.3595076130045394        11.533199583143929     
 N   7.8967581943258187        7.5885933165884847        14.022234021918521     
 N   5.8458535383499024        3.5303997235335589        8.8152177561734195     
 N   5.0031636392207774        4.8923141154431793        10.264039617587201     
 N   4.9091120047094554        4.6356769362246251        12.763388601712018     
 N   5.7261031121090413        3.1057589548320341        14.055227480645856     
 N   10.022194214103322        3.4054237707700241        8.7812511996571558     
 N   9.2976246728606302        1.9858198388259050        10.239193651490950     
 N   9.5896901118408113        2.0090938649687153        12.734814006559002     
 N   10.509632781024820        3.4770317845140997        14.030062448735968     
 C   9.7100037550367677        8.6500821341385805        13.369809655400781     
 C   6.6375495477640190        7.3057248748949446        14.694422447724659     
 C   8.6425382118669436        8.7458216992094329        14.215946973227240     
 C   4.5581292515545124        3.8222550678406511        8.3790734260990565     
 C   6.7515394396480906        2.6610588836944551        8.0714048365839997     
 C   4.0299146804756338        4.6833108676256465        9.3029695323760446     
 B   4.9168748594840199        5.6808635329629817        11.609936832197844     
 C   3.8394724178183841        4.0411714881344665        13.414780983712141     
 C   6.6497535373011649        2.1908370202987504        14.711373753443951     
 C   4.3493534596377446        3.0821706302187897        14.242049228011281     
 C   10.377334680605601        2.1458348353081860        8.3127356499969718     
 C   10.298368727989484        4.6286745643870750        8.0367308421006420     
 C   9.9161045249948483        1.2534760723124181        9.2424697281418844     
 B   8.6922868589196138        1.4647840640733056        11.584831440809586     
 C   10.587168746893703        1.3580133732390971        13.442763253170758     
 C   10.851774069760697        4.7346437125372267        14.678976201048064     
 C   11.167054725167887        2.2766141620365414        14.268862020672492     
 H   10.507082109207738        9.3579329216302725        13.184161058277120     
 H   6.7298989875840229        7.4887215396054589        15.771927321697582     
 H   5.8351442869632484        7.9479425600511959        14.299803156844426     
 H   6.3812321904400573        6.2564583496473452        14.507109625546530     
 H   8.3390801287531620        9.5280515481729520        14.897619049542348     
 H   4.1436321488643291        3.3720170838547356        7.4873625966486621     
 H   6.1759420539075052        2.0939786039852839        7.3323800872276363     
 H   7.5171111063245917        3.2485846001573799        7.5488194275148288     
 H   7.2536660859831219        1.9657692094440262        8.7487144352702408     
 H   3.0558385300917488        5.1508800623696978        9.3481531272856735     
 H   5.9446733605919180        6.3418368502685274        11.716674850175590     
 H   3.9414744369404229        6.3924521498975704        11.637748781267396     
 H   2.8096526701778575        4.3244833803001974        13.241841061030465     
 H   6.3035257429294589        1.9788808772323867        15.734336732609584     
 H   6.7199732893350754        1.2419054104441374        14.149449245379275     
 H   7.6451213545013390        2.6579554805141723        14.733394406407688     
 H   3.8662156659867088        2.3861960000722702        14.913861786187381     
 H   10.943048422908712        2.0144385827265374        7.4002115842640297     
 H   11.031382425195057        4.4103589941312560        7.2492930917841996     
 H   9.3807252209781318        5.0180963734563253        7.5714476188936146     
 H   10.701397761803808        5.3979203674830520        8.7035111762352937     
 H   9.9852226525156365       0.17489426188112850        9.2738305335330189     
 H   7.5762995155571113        1.9509638782721628        11.706875491294477     
 H   8.6588723458212176       0.25330298064142953        11.592333475564967     
 H   10.831640952159800       0.31460768455270460        13.295151716303836     
 H   11.057829843343599        4.5661700888659889        15.741899581379281     
 H   11.741822448901045        5.1813079206125705        14.213939507479981     
 H   10.008602967436838        5.4232697137656736        14.559646970098035     
 H   11.984264353375803        2.1901903545299368        14.969850760713252     
 C   6.3450130020713864        13.389901323108386        3.5764648357020365     
 N   6.0511390218263896        12.720912460308320        2.4165771241520484     
 N   5.2158961503176560        14.116362544006284        3.8371733279691562     
 Dy   8.2217219828623911        13.866509516949723        5.2355086747593589     
 C   4.7742987803386399        13.029356492546933        1.9600424344687672     
 C   6.9627104800647874        11.843349874538713        1.6922970887668900     
 C   4.2501285680533050        13.910989961284040        2.8677357759139648     
 B   5.1206545106822787        14.917378630729418        5.1755296548777254     
 C   6.2297924215071596        13.243686163051667        6.6987186740662379     
 C   9.5991321081281580        12.507167645112187        3.5897440835190766     
 C   9.7630596750307745        12.502167460487129        6.6954972322903750     
 C   8.7523163624462299        15.719126824720552        3.5698852546557402     
 C   8.6398801262401008        15.884825755717172        6.7255836567504916     
 H   4.3626147346486812        12.574144881029182        1.0692007982777805     
 H   6.3980570746162728        11.279541036369668       0.94311403270451033     
 H   7.7454420149811636        12.422929860047441        1.1854895483371017     
 H   7.4451733921202257        11.145367704515630        2.3808405946005737     
 H   3.2836426306578756        14.396252194536784        2.8983563765349705     
 N   5.0742067511663489        13.871814798056539        6.3272302273246384     
 H   6.1578186063556632        15.559667838725460        5.2954104413452372     
 H   4.1538896660234226        15.642777103350593        5.1855033262747918     
 N   5.8287420183448040        12.312569777614005        7.6209182514719123     
 N   10.296144174975927        12.569268857570671        2.4094164933951920     
 N   9.5082404434348167        11.166925615853286        3.8507937013160287     
 N   9.7888300495792091        11.180218087330669        6.3484010935025488     
 N   10.758063559806869        12.630813852091437        7.6280027292073047     
 N   8.3612065228668637        16.259999033021849        2.3709127989538232     
 N   9.9219897732225366        16.369250363563300        3.8609546465643949     
 N   9.7433698859114521        16.606795807082761        6.3626892867152796     
 N   8.0316574799596463        16.652806614799076        7.6838128986483314     
 C   3.9813931592417959        13.319868838285384        6.9766820904189997     
 C   6.7212716880710603        11.375001759119254        8.2857810973546222     
 C   4.4513318615143911        12.341757838291226        7.8060774529896984     
 C   10.616866369155961        11.300309419628586        1.9395282884356468     
 C   10.638452758115951        13.787029942113360        1.6831647038560227     
 C   10.116777061731149        10.418894218715643        2.8599890978981128     
 B   8.8737383397834915        10.677961144425316        5.1937675168455169     
 C   10.796680366148536        10.513962914938702        7.0263893548457901     
 C   11.136652275682835        13.884018340916343        8.2668717513246293     
 C   11.406448718380680        11.421468046103799        7.8439499574329368     
 C   9.2674617108687602        17.214808363664485        1.9219172256910046     
 C   7.1961644117670183        15.847820581362486        1.5949443532508771     
 C   10.251412097381444        17.277966003830528        2.8717194104214991     
 B   10.659200054786709        16.096363967649765        5.2129020372143406     
 C   9.7976024702644100        17.805245440099039        7.0566225104511906     
 C   6.7831999876667259        16.309594425023235        8.3491700179325150     
 C   8.7258809005105462        17.836366529947906        7.9012011066690366     
 H   2.9626378862779665        13.634936673897418        6.7924536573424428     
 H   6.4672002171226586        11.299304787421812        9.3496642327880011     
 H   6.6413825252200933        10.375117474416093        7.8324952462127806     
 H   7.7496102367039255        11.735853336753394        8.1650614259095349     
 H   3.9385631413902877        11.660159591592620        8.4714142231718768     
 H   11.187527618704161        11.154140213423227        1.0322959695279710     
 H   11.521481988045700        13.598157244389322        1.0557131682407928     
 H   9.8075608942399448        14.108585276027911        1.0334427602007945     
 H   10.861514695219114        14.591077516464720        2.3926820103660722     
 H   10.152122477378590        9.3384623465754970        2.8876160543806626     
 H   7.7840680656934866        11.225472441117237        5.3113896365914055     
 H   8.7646711565864361        9.4733146150861511        5.2017244841899268     
 H   11.020439914514034        9.4668368684504536        6.8721059275981311     
 H   11.382895280741586        13.712777474222941        9.3206498782352831     
 H   12.011972392659622        14.321872110832365        7.7671970469145242     
 H   10.296877077238603        14.580701933006644        8.1811735975349649     
 H   12.237954710504038        11.320347141816406        8.5257824971089526     
 H   9.1084056469056218        17.769474479161477        1.0067858741422191     
 H   7.0151589578693150        16.582387421594646       0.79531763602603167     
 H   7.3646151697139963        14.857877522288058        1.1387980321042104     
 H   6.3113368342576770        15.790167387956547        2.2401569873415239     
 H   11.140737196083183        17.891267459383208        2.9198209437864677     
 H   10.776080390403456        14.882979211754755        5.3320956814344305     
 H   11.736335674220014        16.649709616866179        5.2294933396966092     
 H   10.563207829815989        18.551099003248556        6.8892461462931056     
 H   6.8282060107750615        16.597108654733937        9.4042746728937221     
 H   5.9362661836008455        16.828553469748122        7.8784288686026107     
 H   6.6285312649624277        15.229862040377286        8.2552832366289248     
 H   8.3902284382955976        18.585809713448420        8.6033362937722710     
         456

 C   7.5358366213311463        2.7839084442221882        2.7758162310252912     
 N   7.9303375135092189        2.2021411447964288        3.9533743076758578     
 N   6.3346827083241939        2.1886753333961648        2.4976309696941357     
 Dy   8.0825498018979243        4.6673152953529522        1.1434938611952414     
 C   6.9931697931216306        1.2800751646974131        4.4074500475857405     
 C   9.1370537141065302        2.5375778627798682        4.6985542956395925     
 C   5.9880125260662433        1.2752033542677099        3.4777430166717576     
 B   5.6011667798419209        2.5025293573344802        1.1511337763906182     
 C   7.6516990928456456        2.6282632109628956      -0.32676263551022583     
 C   9.9262897386133808        5.1596893692538135        2.8275162795510975     
 C   10.046615961209385        5.3156316032765938      -0.32575417159423536     
 C   6.7024815911548856        6.0173298124702113        2.7901477918251865     
 C   6.5571340709899246        6.0372927615225107      -0.33637261407671604     
 H   7.1469038968677161       0.70598677484910111        5.3116416016108339     
 H   9.4097314716523659        1.6940252374642748        5.3455228691239745     
 H   8.9796853045864076        3.4282091204947163        5.3272495199069487     
 H   9.9572912767583972        2.7411475006602033        4.0039387315872146     
 H   5.0724777987495724       0.70021188554400970        3.4374192792656926     
 N   6.5014596631462096        1.9646988632867377        1.9743773654124861E-003
 H   5.5315104657070879        3.7200729300551574        1.0419722994217568     
 H   4.5032014541166330        1.9922328270614271        1.1308340197341145     
 N   8.2558071814536778        1.8195157940584217       -1.2534172653170403     
 N   10.196497235492485        5.8035442876002534        4.0077559352501630     
 N   11.075756800641093        4.4704456097019936        2.5546203762903681     
 N   11.218893198690218        4.7241703804370818        5.4103034046468559E-002
 N   10.417880794785292        6.2241962514077604       -1.2819897755327252     
 N   6.0027222246297516        5.9359395728785342        3.9677540354531140     
 N   6.7526379362218654        7.3591519188883305        2.5269453517622633     
 N   6.4809855174903639        7.3512408004807579        3.1412531969718153E-002
 N   5.5777394703515935        5.8903077402394386       -1.2831087673611463     
 C   6.4115793129058183       0.76421501286599591      -0.68434949489162511     
 C   9.5481100291590728        2.0893753467861638       -1.8659682429313966     
 C   7.5111554242655068       0.66948286531415235       -1.4880424585731455     
 C   11.478192592513958        5.5146991698609851        4.4635804497494371     
 C   9.2612410478246954        6.6356359296272771        4.7557948878136065     
 C   12.028376755204617        4.6709235505121685        3.5363945111648025     
 B   11.206217139373871        3.6840505775134234        1.2119387151631869     
 C   12.292291649922602        5.2746029920021158      -0.62718704057979391     
 C   9.5028750847495314        7.1311495396153237       -1.9605597717136607     
 C   11.792876469290862        6.2138162257449192       -1.4828967120202967     
 C   5.6357215837234191        7.1945996639263701        4.4306237307314777     
 C   5.7156010416562113        4.7107400885353856        4.7055774865681057     
 C   6.1124723911720515        8.0894730905954564        3.5110942629295172     
 B   7.3804558453726266        7.8699263015175402        1.1897545821140190     
 C   5.4544165605963029        7.9931411681165487      -0.64262762026775389     
 C   5.2640016211752441        4.6394679689140155       -1.9611494812037065     
 C   4.8856542299606067        7.0787005041845195       -1.4819404825853661     
 H   5.6068269738277099        5.7377219523572789E-002 -0.53228784453203160     
 H   9.5106201640247257        1.8756262795470213       -2.9398054311614765     
 H   10.329423394681855        1.4632667659092000       -1.4099727530121646     
 H   9.7968362322989471        3.1434704280399348       -1.6969942252912615     
 H   7.8370422346074280      -0.10555852426991982       -2.1675964032040977     
 H   11.875481036350493        5.9556600483350275        5.3678532010890203     
 H   9.8122592291273278        7.1982177334908384        5.5161714786596283     
 H   8.5022531896854279        6.0185106724891666        5.2532366027379185     
 H   8.7535905037123474        7.3347655389211868        4.0868655929569542     
 H   13.006009983899574        4.2110093666335455        3.4983816177389651     
 H   10.197846648699375        2.9985136129367191        1.0860359945090381     
 H   12.204317316134038        3.0029183194733671        1.2081224551537084     
 H   13.317833751685063        4.9776961097834027      -0.45178723348399275     
 H   9.7717178789251076        7.2193323242797129       -3.0188857396529709     
 H   9.5390515520848140        8.1304409803304551       -1.5045835769890346     
 H   8.4878522753006660        6.7341611140531690       -1.8577650244189303     
 H   12.283622139881034        6.8782343757249231       -2.1797136536961763     
 H   5.0528004405657034        7.3223556606125113        5.3326894540290128     
 H   4.9609521195361808        4.9234823019035767        5.4733555650269610     
 H   6.6225993904713079        4.3273309737006480        5.1954404395433817     
 H   5.3369541248089627        3.9383238771512237        4.0288100740933039     
 H   6.0400935108803475        9.1678374384333292        3.4786529017293475     
 H   8.4826144825856691        7.3495763553144959        1.0723986163118897     
 H   7.4587771970264516        9.0762983347356538        1.1859290413998649     
 H   5.1887002729041516        9.0282030129024804      -0.47152174869258429     
 H   4.9520350428234190        4.8449163782356477       -2.9941154480450218     
 H   4.4507659381858558        4.1074716838259073       -1.4379188110674310     
 H   6.1610209135035801        4.0034872228119438       -1.9524284435463723     
 H   4.0569901857793704        7.1615019530606761       -2.1700898854018367     
 C -0.32303106446836422        7.3261737238679103        9.1943907998950909     
 N   8.7152790013623013E-002   6.7749036520993231        10.381338067247306     
 N  -1.5121176545599777        6.7014685220304155        8.9333155208000630     
 Dy  0.17117516137783464        9.1633041106503850        7.4981540969865996     
 C -0.82706821797151198        5.8382477956132117        10.853110851409276     
 C   1.2813103919475521        7.1608378285831282        11.122271978159784     
 C  -1.8352767217398356        5.7970871158213502        9.9277673910307360     
 B  -2.2605319235629073        6.9845547666116792        7.5919442241674977     
 C -0.26349181710638359        7.1100004617647734        6.0540271075444441     
 C   2.0486659542232810        9.6958123827563742        9.1376704661634029     
 C   2.1010793914690851        9.8282593624706749        5.9818484441613400     
 C  -1.1613842718623271        10.576004604551397        9.1409110601618604     
 C  -1.3513849287127386        10.568785000698904        6.0560753636477775     
 H -0.65705981153904092        5.2790001885863127        11.763602190033778     
 H   1.5395480604954688        6.3670751206611795        11.830876552811644     
 H   1.1126335898577944        8.0911769920451277        11.681367639011546     
 H   2.1161320215092352        7.3174949980877688        10.434835124598319     
 H  -2.7364261233886817        5.2005498936976009        9.8975621554816815     
 N  -1.3812554380198874        6.4230930539876931        6.4384762512928919     
 H  -2.3277653057014640        8.2012281489059706        7.4555056591872857     
 H  -3.3611718631287126        6.4828519513286436        7.5997380848930227     
 N  0.32165637066689240        6.3061284284366268        5.1114442917042204     
 N   2.3460337361381693        10.360479351222816        10.299814394785702     
 N   3.1895812250674278        8.9968107150152239        8.8532881009158704     
 N   3.2820972012449823        9.2506728861053045        6.3571826755268104     
 N   2.4661758599275112        10.786992551179768        5.0731725061290573     
 N  -1.8492330875934595        10.513562072136871        10.326675639068291     
 N  -1.0744710522396015        11.916635989925011        8.8788026682720762     
 N  -1.3620102709157769        11.896055900402157        6.3840501089734421     
 N  -2.3342921169729238        10.442343639240150        5.1106910873365914     
 C  -1.4672002877134831        5.2100777232707500        5.7746530566375212     
 C   1.5735769099673753        6.6100152809685699        4.4338071320506751     
 C -0.40292613175434455        5.1351792338584588        4.9231701955556515     
 C   3.6363910711083869        10.075312018922590        10.733099540948096     
 C   1.4356868074782363        11.222712925513717        11.045800154790573     
 C   4.1653711134709761        9.2134134258898595        9.8106640869611361     
 B   3.2731344779269209        8.2046288962085274        7.5091848707284239     
 C   4.3542328822463370        9.8609459925306542        5.7234386488184228     
 C   1.5403911696197738        11.696495169226283        4.4126317459103790     
 C   3.8451435734800299        10.825400674784730        4.9020052037803410     
 C  -2.1687439441794951        11.781457903969867        10.799122505987484     
 C  -2.1747844168051049        9.2952983685922419        11.058490519993615     
 C  -1.6768578719815630        12.663364748697317        9.8749050717838216     
 B -0.45178649515466984        12.418946611424234        7.5335186001910586     
 C  -2.3493594404944056        12.567704545946379        5.6814318427913557     
 C  -2.7177182985280259        9.1875725569563880        4.4795880641284977     
 C  -2.9617130014941488        11.658167881975031        4.8681273772248348     
 H  -2.2511827950203407        4.4882907466342941        5.9614207397310173     
 H   1.4891428264759174        6.3959266553083918        3.3611441962888358     
 H   2.3949502216238088        6.0038152340489281        4.8467914637672935     
 H   1.7972390891265519        7.6711398683257235        4.5944997739919078     
 H  -8.9516329019081645E-002   4.3586208261081127        4.2404767369366541     
 H   4.0522966247630432        10.529794691116971        11.622053999502601     
 H   1.9987814181547008        11.745771776603478        11.826591036914458     
 H  0.63814828266587753        10.632995821544037        11.515884501213366     
 H  0.97275612111897292        11.957814568029683        10.381307775552100     
 H   5.1412334866014504        8.7491751574272314        9.7656104858071213     
 H   2.2437368486855673        7.5467607139786708        7.4042814205010723     
 H   4.2464166804826649        7.4901401184743390        7.4810515289797204     
 H   5.3850910253524615        9.5866177465281162        5.9057703091223965     
 H   1.9275100535200653        11.953832635647155        3.4081528131343486     
 H   1.4155512044130982        12.626687037478142        5.0108498744159764     
 H  0.55539632262182026        11.196320164510848        4.3313018540842219     
 H   4.3296435595616343        11.532429521091014        4.2419499637130587     
 H  -2.7342002876045717        11.926011532403646        11.709935071243859     
 H  -2.9892359721961066        9.5051694972006793        11.759228136534706     
 H  -1.3070707532929466        8.9312539582449837        11.624378641827615     
 H  -2.4881633168313826        8.5120848263854008        10.364794581092573     
 H  -1.7142736217013279        13.743952341972291        9.8473899927733530     
 H  0.64974509966440042        11.900888983771956        7.4153623942748768     
 H -0.38186391393538405        13.628399949767958        7.5240601494439074     
 H  -2.5660316987515985        13.617906199978501        5.8254809829991911     
 H  -2.8400525720875209        9.3309533619006029        3.3974791766716819     
 H  -3.6703858616305105        8.8208047965968568        4.8965345520043417     
 H  -1.9303830916404701        8.4469696937221901        4.6801624105386628     
 H  -3.7838656096904919        11.760927655438230        4.1755538274487991     
 C   1.8798616283057545       0.56197208402968246        15.560304510082142     
 N   2.1683780606264222        1.2226194515938900        16.726576975881731     
 N   3.0100146815503241      -0.16381722953330258        15.301084784020693     
 Dy  -6.9041851864731635E-003   9.9081675535837993E-002   13.907864003771039     
 C   3.4415066253789131       0.90798734070453091        17.189505634322700     
 C   1.2552287468649717        2.0972480046104516        17.451788379709949     
 C   3.9692792361083442        3.2088865675185499E-002   16.278742916825912     
 B   3.1187023125418318      -0.96615714023079580        13.963310087337575     
 C   1.9869026402699494       0.70951388506486979        12.452032220843812     
 C  -1.3795748845786346        1.4419723309504744        15.565922223501190     
 C  -1.5603596115279881        1.4577556493738735        12.443139407257515     
 C -0.51181914394867911       -1.7704627250941467        15.562895353871239     
 C -0.41442679169607521       -1.9159883614025512        12.410829150737971     
 H   3.8486933714249205        1.3556642087283099        18.086225961365628     
 H   1.8224426475239481        2.6768834332797176        18.186753929574007     
 H  0.48634515293155262        1.5142529800509974        17.975465320409064     
 H  0.75677044393212867        2.7813064888586085        16.760720090631843     
 H   4.9347723894315463      -0.45535027091310010        16.250227060275272     
 N   3.1450018860746218        7.7100987649599911E-002   12.809018611348186     
 H   2.0969266291110982       -1.6311073649431571        13.846175086663546     
 H   4.1054709728548593       -1.6653150646285060        13.955806316784770     
 N   2.3777844675752742        1.6320441905023224        11.517344208754956     
 N  -2.0684178109819467        1.3731259855558813        16.750369281167096     
 N  -1.3093918562300877        2.7820160544084023        15.300660852039075     
 N  -1.5998401952187573        2.7756397601017926        12.803940293912463     
 N  -2.5483470844678253        1.3316800218697005        11.502623703021854     
 N -0.10829498645920019       -2.3267720582143174        16.750124526883681     
 N  -1.6850926797006716       -2.4158332770370734        15.275806456202423     
 N  -1.5189551365664515       -2.6373400834631728        12.773184823449562     
 N  0.20091688591757814       -2.6910163564608376        11.462970779389035     
 C   4.2296589519673642       0.61723599421336461        12.136597811831615     
 C   1.4805203406165093        2.5727953332652667        10.863521720694349     
 C   3.7517040960160055        1.5926733133349986        11.308931328532639     
 C  -2.4059934440895745        2.6385921875290848        17.217720561400178     
 C  -2.3743141432933701       0.15251384676192872        17.487250119591057     
 C  -1.9239262536024699        3.5242363704346262        16.291535388690733     
 B -0.68294925330892042        3.2759138264524568        13.957208320719923     
 C  -2.6092847163855240        3.4411334513841636        12.128032251414949     
 C  -2.9084624780743233        8.3346312607402120E-002   10.844413025714946     
 C  -3.2052274185537617        2.5383416377480161        11.295421418281469     
 C  -1.0110370644582445       -3.2860257699748598        17.196943728257132     
 C   1.0694827224082126       -1.9324431376284441        17.515583684620594     
 C  -2.0050501011239299       -3.3370320450711368        16.257250301524326     
 B  -2.4273855041668404       -2.1274117091770925        13.929110074542509     
 C  -1.5679753654376498       -3.8414409528742204        12.088058586213581     
 C   1.4532083869781016       -2.3504591820886689        10.802708992200758     
 C -0.48965502495400332       -3.8782372009389068        11.251561220938209     
 H   5.2493742152834155       0.29731568123205909        12.307032339498623     
 H   1.7060708308882402        2.6272499012565467        9.7907290980725499     
 H   1.5898646117722781        3.5797056144221409        11.298618949290333     
 H  0.44888963654238168        2.2290924879243859        11.019662509603213     
 H   4.2568879144171534        2.2653465543208267        10.629770362956767     
 H  -2.9721056314515879        2.7800737937067281        18.128518830910718     
 H  -3.2215690492267872       0.33967977252893505        18.158371536497352     
 H  -1.5129726451125318      -0.17074843239397053        18.090479007696437     
 H  -2.6327098330316319      -0.65054634201565453        16.790553506673259     
 H  -1.9770763286474158        4.6034874770686134        16.258687653334757     
 H  0.40788171597165962        2.7312028251175855        13.833690206880961     
 H -0.57520277911329420        4.4803088776788620        13.952972881779115     
 H  -2.8430498142802918        4.4844571663454067        12.293037922191393     
 H  -3.1143171520553943       0.26027433211658546        9.7834505798295108     
 H  -3.8040443570889590      -0.35254031409950004        11.307980892748882     
 H  -2.0747810047104824      -0.61681141029584841        10.958135180411146     
 H  -4.0336604447541582        2.6405005234864083        10.609783166012630     
 H -0.84310536579947204       -3.8504062301643520        18.104268815302234     
 H   1.2535009460344924       -2.6775436472156198        18.303350862608536     
 H  0.91610584309021470      -0.94754167560953761        17.985540535857545     
 H   1.9468002564133120       -1.8735680737280598        16.860883080457032     
 H  -2.8960002428637619       -3.9485050817632925        16.213023952073236     
 H  -2.5328775188290922      -0.91208718843754766        13.817881961599468     
 H  -3.5099592222368083       -2.6681040494623449        13.911493903148790     
 H  -2.3347012709072681       -4.5866577170257301        12.255005718899696     
 H   1.4312197260178356       -2.6999220951678105        9.7611537433948570     
 H   2.3083350981650375       -2.8203847219249902        11.322437001957411     
 H   1.5796561594329028       -1.2574265418761283        10.838826678760027     
 H -0.14800952121184616       -4.6323182012412403        10.556861856107927     
 C  0.75552384141514084        11.150454404037228        16.361299519400362     
 N  0.35832228155938378        11.725801157203154        15.181683237676475     
 N   1.9450874222872909        11.764817724471932        16.646677095535953     
 Dy  0.24551093694570464        9.2670706017208353        18.006615159337535     
 C   1.2826351025462077        12.663749436070896        14.734230239144566     
 C -0.84031781376847403        11.375448202108043        14.429005872347842     
 C   2.2823310230767699        12.684672427293462        15.669217643386563     
 B   2.6734605306343897        11.456061547965259        17.996948930290323     
 C  0.63349175000363978        11.303993295627953        19.480489490756248     
 C  -1.6139235088395569        8.7867890545845757        16.332446672902417     
 C  -1.7335266467237560        8.6376181974342003        19.471408538752463     
 C   1.6275848337161796        7.9171090690575738        16.367824692996589     
 C   1.7767842003232592        7.9039780560974107        19.496573687942664     
 H   1.1245758123567859        13.235400026641688        13.829437069338796     
 H  -1.0925179174326434        12.197269254603148        13.749082615143136     
 H -0.68102135663424679        10.463500245526914        13.835612713591630     
 H  -1.6751230347773722        11.203818294676607        15.113388278469831     
 H   3.1883641001532230        13.273731321879028        15.713073340862863     
 N   1.7685543574444971        11.989079360917637        19.144884796699390     
 H   2.7455303500837371        10.237956734685815        18.108092150396271     
 H   3.7710073346770847        11.965564259257851        18.020973490681385     
 N   1.2783091506882512E-002   12.106532643957491        20.401561421928545     
 N  -1.8791824160261583        8.1452052302002063        15.149071996734998     
 N  -2.7631114020340326        9.4796860587586185        16.598684893980515     
 N  -2.9054256077559737        9.2333770039516114        19.097876532060884     
 N  -2.1037994915416260        7.7302876063355503        20.429774818262523     
 N   2.3248925139236092        7.9909032004971401        15.188892390805385     
 N   1.5662474238723973        6.5770042867074068        16.634112805428384     
 N   1.8373175832381639        6.5883862888166869        19.130190556257809     
 N   2.7558000987152340        8.0384561440262292        20.444983238430503     
 C   1.8335607147789337        13.196326629251942        19.822277166067064     
 C  -1.2745781401191765        11.816363784746169        21.015622642940869     
 C  0.73272064330495590        13.273536181743340        20.625768613290862     
 C  -3.1569165208646002        8.4392681777280742        14.684708290698380     
 C -0.93910476827362532        7.3160072175227215        14.404050353486335     
 C  -3.7099702955763969        9.2835112724162343        15.609770878923820     
 B  -2.9018177646773786        10.271915005050008        17.938865122050135     
 C  -3.9773724059059381        8.6871733477685975        19.785346873997508     
 C  -1.1879110475331562        6.8244603327962725        21.107939735136444     
 C  -3.4777743607080747        7.7452282228419040        20.637680215464080     
 C   2.6786442521269898        6.7285371583441620        14.726589848198525     
 C   2.6150887801939890        9.2131328726621131        14.448301583043309     
 C   2.1968960635251111        5.8394078242621337        15.649765862794656     
 B  0.93173866011511286        6.0793683672846353        17.973057049145972     
 C   2.8537832372097043        5.9339272802303871        19.807267048781494     
 C   3.0834683614141860        9.2855067530335376        21.121776085438750     
 C   3.4313526472759301        6.8413384147009682        20.648202320938768     
 H   2.6250545060779054        13.917299960296631        19.668710758542407     
 H  -1.2725255822818466        12.127493680065127        22.066379310364308     
 H  -2.0811440311750466        12.348326797780643        20.490758647265775     
 H  -1.4584569269052368        10.740186339470673        20.938426077528788     
 H  0.39225449333974632        14.045495646033753        21.301404689796119     
 H  -3.5509286223194589        8.0010238659694828        13.777301848847124     
 H  -1.4854671602481471        6.7538236245825454        13.639887938175342     
 H -0.17776169246686885        7.9356455416660907        13.912572942001075     
 H -0.43499048671318469        6.6152491049543594        15.074059241862592     
 H  -4.6862550650748505        9.7474519619234901        15.641741135942164     
 H  -1.9021970477357586        10.969317387333462        18.061673168531339     
 H  -3.9113804640640075        10.938507201912932        17.939351196682217     
 H  -5.0029994373568893        8.9848519194337477        19.612142907337546     
 H  -1.4416678740670554        6.7553118701905284        22.172085750120296     
 H  -1.2409196964765388        5.8179338735577693        20.668220045840865     
 H -0.17079295094567298        7.2112687627276344        20.983486250780611     
 H  -3.9675308632166941        7.0824869693768751        21.337023444452178     
 H   3.2543049337660048        6.5934898689671426        13.820946647081559     
 H   3.4175010547624742        9.0158678394665319        13.729985069837621     
 H   1.7290031881801733        9.5605385112935259        13.900711191972540     
 H   2.9284201929815366        10.004423013746376        15.133108932970059     
 H   2.2609022353603141        4.7607586252256366        15.685029341832374     
 H -0.16299463870332837        6.6166302694263850        18.087750549298228     
 H  0.83294216748638306        4.8744204963963478        17.979271227348367     
 H   3.1074836740157075        4.8959840599650750        19.635757712172406     
 H   3.3042237786472350        9.0939844982645077        22.176553944886447     
 H   3.9598418707205578        9.7587476688384669        20.658482047444085     
 H   2.2282990828759308        9.9623456617962436        21.030725071134000     
 H   4.2570281820796483        6.7486906043004948        21.338763099957625     
 C   8.5162116311027738        6.5781782474715991        9.9490202107884134     
 N   8.1022408121722389        7.1526104406785143        8.7746799812401477     
 N   9.7157308706282670        7.1831811232733465        10.208813874349207     
 Dy   8.0103488118635084        4.7206779880483891        11.623672796795171     
 C   9.0248921283926258        8.0828667493640598        8.3069856465045167     
 C   6.8966706455878741        6.7919675210853523        8.0407307452061367     
 C   10.041681510598059        8.0977664881759708        9.2240372827276182     
 B   10.468622217315636        6.8737625737214740        11.543044084162119     
 C   8.4692093815332417        6.7699605834968493        13.082068055184338     
 C   6.1436070532809035        4.1890679538265099        9.9786846638221949     
 C   6.0873266158639723        4.0500440207383113        13.131949224422197     
 C   9.3468832228560110        3.3255500205168982        9.9726030444249751     
 C   9.5415552757791620        3.3300923588840616        13.073097090022713     
 H   8.8547972765905687        8.6553623730299947        7.4046648776158772     
 H   6.6184684405960734        7.6154268489745194        7.3735800388756223     
 H   7.0587901344510806        5.8882733384576964        7.4354954211244175     
 H   6.0779821829206675        6.5984239213702587        8.7391941949724607     
 H   10.950724926242430        8.6825724439001224        9.2545378093849848     
 N   9.6015199585739506        7.4370361489319672        12.704683305395044     
 H   10.517687289236482        5.6549537888340629        11.665102812430060     
 H   11.577073955780241        7.3592423898820645        11.536838588485933     
 N   7.8945721410688288        7.5835991247224577        14.022809831634158     
 N   5.8478209234749077        3.5292417750761391        8.8136555077137846     
 N   5.0041537760085122        4.8906915790130023        10.262298965060134     
 N   4.9082630862255963        4.6343215937454794        12.761589965878017     
 N   5.7241133260585393        3.1049220096802546        14.054708882737751     
 N   10.025466896725360        3.4033171701272447        8.7820436550262038     
 N   9.2993463470072619        1.9839438020077991        10.239378531908120     
 N   9.5911272934163225        2.0068037144148976        12.734939905366836     
 N   10.511841179145664        3.4743547603799829        14.030051589795082     
 C   9.7077991381069477        8.6463811691031029        13.372712274928514     
 C   6.6347355724826844        7.3000937467063371        14.693469059617733     
 C   8.6394312091854459        8.7411481762033532        14.217721264125727     
 C   4.5604743862681509        3.8213682269328371        8.3765994456435529     
 C   6.7544334227676410        2.6608942125947630        8.0699355221460003     
 C   4.0316593033047656        4.6821419616964439        9.3004152858384863     
 B   4.9165862323349074        5.6793625458539267        11.608027401503518     
 C   3.8382523685006964        4.0414407872214406        13.413724566000356     
 C   6.6472423904066558        2.1901044680377089        14.711649877447064     
 C   4.3473967180745365        3.0827820555788570        14.241820009466210     
 C   10.380375707960846        2.1435866014188427        8.3136852351971395     
 C   10.302833014684513        4.6265145679766819        8.0379067150006058     
 C   9.9182094815562465        1.2513669665339504        9.2430878397562246     
 B   8.6931615498185231        1.4637671447692331        11.584863929736832     
 C   10.589604139360718        1.3557070414369250        13.441396355711271     
 C   10.854162330351770        4.7317646607351582        14.679293861367615     
 C   11.169927089186338        2.2740552151734001        14.267488423096241     
 H   10.504576120562865        9.3547976953508130        13.188149141706168     
 H   6.7248034670460219        7.4862078899440441        15.770384728792161     
 H   5.8319907663097350        7.9393962731927967        14.295648971025290     
 H   6.3805766396711654        6.2500586701613816        14.508742741382834     
 H   8.3348623810724316        9.5227612012355660        14.899545492356662     
 H   4.1465633411496441        3.3714140635850280        7.4844717764237361     
 H   6.1796592320626438        2.0939417495083239        7.3302170901094348     
 H   7.5199944507398921        3.2491977558486367        7.5482360647695605     
 H   7.2565103075340591        1.9654763663193582        8.7471348799218944     
 H   3.0575972718866513        5.1497769703824918        9.3451522084031353     
 H   5.9439710365479224        6.3407787984036084        11.715396742649169     
 H   3.9406662010215103        6.3903031462977058        11.634984459341428     
 H   2.8086568719068654        4.3253859582501866        13.240520288539884     
 H   6.3043654234778224        1.9833983960472541        15.736109461170164     
 H   6.7126979219164600        1.2390867667861296        14.154158132480427     
 H   7.6435327684845982        2.6540077787133849        14.728347789951707     
 H   3.8637070151652253        2.3878291486515884        14.914232525349192     
 H   10.946510653036006        2.0120013640806187        7.4014536659215837     
 H   11.038983682745330        4.4089148580739641        7.2536521886739669     
 H   9.3868288470182346        5.0144718239531958        7.5688475916661915     
 H   10.702079471342484        5.3965272908617710        8.7056472719833344     
 H   9.9869211962869890       0.17276391133773247        9.2745005861145184     
 H   7.5779732184872719        1.9518340986625982        11.706866308161450     
 H   8.6573574871478165       0.25251491190579456        11.592334121478025     
 H   10.834198252228701       0.31243322197755430        13.293081618153623     
 H   11.062800065796733        4.5626105799901007        15.741478290441542     
 H   11.742565454973208        5.1797414970563169        14.212636190275537     
 H   10.010168662601458        5.4196267551064690        14.562548873920365     
 H   11.987828141466036        2.1875071605227179        14.967650340806960     
 C   6.3441669146340871        13.389821720113476        3.5767278176685902     
 N   6.0507353942138122        12.721709438268968        2.4162094663713787     
 N   5.2144716733888972        14.115098047683713        3.8381643152375364     
 Dy   8.2205293932644796        13.867072629769183        5.2359129670616165     
 C   4.7736385211864931        13.029597422538771        1.9600412219093915     
 C   6.9627437537556327        11.845484939225452        1.6908733851353961     
 C   4.2488608174836768        13.909957324173815        2.8685388226909665     
 B   5.1187050541277079        14.915496464255561        5.1768347785678523     
 C   6.2300669666012061        13.242930361015464        6.6997783324236693     
 C   9.5970462468488176        12.507397393939288        3.5896271849124615     
 C   9.7612859188290653        12.501623952887845        6.6956884097631315     
 C   8.7504208904547731        15.720416495869411        3.5706326530748655     
 C   8.6389418352434291        15.886197583927329        6.7252028918699089     
 H   4.3622029157737545        12.574909686477561        1.0688346100456816     
 H   6.3982769293042576        11.282137331204686       0.94120017653203758     
 H   7.7449142579377659        12.426142659133694        1.1845226351572626     
 H   7.4457809481524349        11.147059705509205        2.3785404426060976     
 H   3.2820245920102158        14.394432448862517        2.8995725734330278     
 N   5.0737718971404409        13.869860233308952        6.3285210789843802     
 H   6.1550548746970151        15.559062233029600        5.2965810889371685     
 H   4.1510253065554554        15.639617959620004        5.1871579981539702     
 N   5.8302739767089813        12.311852381274338        7.6225171985179170     
 N   10.293719370016154        12.570053199044523        2.4091332409565700     
 N   9.5071541056606605        11.167081879122549        3.8505914991762493     
 N   9.7877615282803649        11.179832557573411        6.3481430260912965     
 N   10.755605023700932        12.630248924553024        7.6289164428957879     
 N   8.3588514189631500        16.262502799087304        2.3724156148952775     
 N   9.9210931237157283        16.368930427387561        3.8609606803885952     
 N   9.7433981770830371        16.606672229022610        6.3624452232477644     
 N   8.0308129317563317        16.655756633521349        7.6821469645289797     
 C   3.9817721050116965        13.317264080486195        6.9787370345734994     
 C   6.7237558468615575        11.375039101029294        8.2871940058293649     
 C   4.4529611072469244        12.339943940847268        7.8082767567458262     
 C   10.615330928352851        11.301386353260330        1.9391336168392219     
 C   10.634235067642843        13.788059875718174        1.6825445030195771     
 C   10.116074924212752        10.419567101059219        2.8596406181648844     
 B   8.8730277390288528        10.677226282073910        5.1934116339874326     
 C   10.795441953518061        10.513683896058774        7.0264816919432462     
 C   11.132885301100455        13.883229702776546        8.2688736676843728     
 C   11.404355452609531        11.421082171803587        7.8447755200644407     
 C   9.2658677095427180        17.216390247183124        1.9230273893581709     
 C   7.1923024754299618        15.852657899464569        1.5977437088647173     
 C   10.250721573371365        17.277830396262164        2.8719489243869716     
 B   10.658295251948559        16.094784002380333        5.2126269422468772     
 C   9.7983605528886102        17.805731117999095        7.0552042342150134     
 C   6.7814894033185746        16.314426065305277        8.3466933251029314     
 C   8.7260986784599606        17.838793788773021        7.8989530839985340     
 H   2.9627022352180794        13.631557653580893        6.7950503655123073     
 H   6.4677767327658442        11.296424749192823        9.3501961124886677     
 H   6.6473256177411990        10.376220830809643        7.8316596132231817     
 H   7.7512742567481521        11.738414080383761        8.1694637445478939     
 H   3.9411600149963828        11.658369637626363        8.4743037903123284     
 H   11.185949251515041        11.155729672771937        1.0317979065597505     
 H   11.513521086643161        13.598581534473249        1.0509300923996376     
 H   9.8010154234488365        14.111351250909694        1.0375333170007504     
 H   10.861809670584719        14.591191560538903        2.3911403909012900     
 H   10.152241760852002        9.3391726919046363        2.8872470618261810     
 H   7.7829366020549591        11.223741543110723        5.3111765335974388     
 H   8.7651488844094114        9.4724769687035870        5.2010669805515981     
 H   11.019820279102143        9.4667475659865392        6.8718364287537907     
 H   11.376810434283719        13.711676423621666        9.3230348526166562     
 H   12.009249201417420        14.321174381763900        7.7713157737581620     
 H   10.293362803230902        14.579956026711830        8.1815902416663544     
 H   12.235521212942704        11.320017318526606        8.5270287852528988     
 H   9.1067046952997543        17.771655001630286        1.0082814394176514     
 H   7.0083190905599082        16.590509593383835       0.80274202341347434     
 H   7.3602161179354404        14.865670182294277        1.1363524071095319     
 H   6.3096231241489180        15.790638690442293        2.2447392304003277     
 H   11.140798841411895        17.890043007634141        2.9195943166038862     
 H   10.773101138775488        14.881224132612823        5.3318318296102953     
 H   11.736386375641123        16.646082157868058        5.2289914502801311     
 H   10.564807875826212        18.550629021668080        6.8875999121601552     
 H   6.8264688878542250        16.600816849048719        9.4020921317996269     
 H   5.9359095337174654        16.835508990351006        7.8761015569413546     
 H   6.6247775076756268        15.235165440084103        8.2517017157162069     
 H   8.3906931830736209        18.589336819501288        8.6000013935626995     
         456

 C   7.5337917346940193        2.7824594996797063        2.7764785857943917     
 N   7.9287737424204412        2.2014961147319330        3.9542780507243371     
 N   6.3333995122463005        2.1857733307728613        2.4983182757533040     
 Dy   8.0789021201156945        4.6652764403204259        1.1432570170602272     
 C   6.9926885662027116        1.2783629322505066        4.4083636608571677     
 C   9.1347584234767343        2.5387879191516403        4.6997830438431460     
 C   5.9876841280329351        1.2721275864107859        3.4785423846087129     
 B   5.5995051365571022        2.4986749462500990        1.1518943631029346     
 C   7.6486844865076664        2.6263498578650784      -0.32745827128609489     
 C   9.9239856753714175        5.1575396565977067        2.8260003980657387     
 C   10.042785391638244        5.3133273725720880      -0.32662441502986855     
 C   6.6996660961045986        6.0160805941601980        2.7898690656825282     
 C   6.5532415929081651        6.0357056820035400      -0.33571675448396804     
 H   7.1469627954402037       0.70456192317562449        5.3126329228984321     
 H   9.4055459260492853        1.6978174318781409        5.3503217481990353     
 H   8.9772939480166176        3.4317876424185565        5.3244629053241868     
 H   9.9562974900314334        2.7389529578096030        4.0060245165762023     
 H   5.0729006861760686       0.69602766951789152        3.4382018034441812     
 N   6.4998205425611388        1.9612220456581060        2.6063464674470453E-003
 H   5.5289774302066714        3.7161471014225009        1.0423620966322418     
 H   4.5019061145215362        1.9877019163519314        1.1319833195203430     
 N   8.2528017341858160        1.8184523106020440       -1.2548216769748615     
 N   10.195030896716457        5.8019243335472979        4.0057286185236824     
 N   11.073025836838676        4.4676850576665821        2.5528854637674052     
 N   11.214953915043735        4.7212277024760771        5.2528313408440996E-002
 N   10.414198290315570        6.2227413764837749       -1.2819671963955062     
 N   6.0003406984456484        5.9350255796386202        3.9677410243205782     
 N   6.7507547826794028        7.3578935086890178        2.5268378206762474     
 N   6.4786811926615195        7.3499564430818900        3.1241891795028849E-002
 N   5.5737744156897353        5.8893275188135892       -1.2824602966046084     
 C   6.4108889884466524       0.76054193555034910      -0.68347253285682363     
 C   9.5436656733085385        2.0903670173399189       -1.8693003389648439     
 C   7.5095694126028301       0.66736766813096693       -1.4884618299217840     
 C   11.476820092019018        5.5128150308809269        4.4610887348112351     
 C   9.2604820556644185        6.6349304143433203        4.7536033069363359     
 C   12.026250102374934        4.6683658979349820        3.5340802975904024     
 B   11.202260784987175        3.6809617604008689        1.2102161540006464     
 C   12.288440406003627        5.2721381860196379      -0.62825766976921771     
 C   9.4993373379054411        7.1304137050497163       -1.9597016121775630     
 C   11.789186059214929        6.2123668082481585       -1.4829219907367499     
 C   5.6346531421573349        7.1938835200895248        4.4310602372296257     
 C   5.7122645530764347        4.7098964201450695        4.7052366459993937     
 C   6.1117081144089900        8.0885257595016054        3.5114544141160162     
 B   7.3784178496977662        7.8685166781400380        1.1894680756484883     
 C   5.4531451348318143        7.9926897824391050      -0.64350831149318011     
 C   5.2581878476355239        4.6384123077720147       -1.9593506779623118     
 C   4.8833472134511595        7.0784631534736659       -1.4823069846215211     
 H   5.6072448313437269        5.2659800833950859E-002 -0.53065838908308849     
 H   9.5057078861585662        1.8741811039913141       -2.9425240885049191     
 H   10.327052406712335        1.4675521239792471       -1.4128954502761550     
 H   9.7895953865637146        3.1452859332552330       -1.7028665444976578     
 H   7.8356542199187560      -0.10719550466580689       -2.1684239900097388     
 H   11.874638330518112        5.9540608549212024        5.3649831800661367     
 H   9.8120051724727784        7.1973697755090242        5.5137106616561207     
 H   8.5010523713568737        6.0185677312015686        5.2513050238062764     
 H   8.7532836445233855        7.3342089115022935        4.0844901819888983     
 H   13.003712458570188        4.2080624106962778        3.4959025172602023     
 H   10.193345804440590        2.9961707090992649        1.0849163202320358     
 H   12.199798652232035        2.9990251408631687        1.2058030763387844     
 H   13.313963257821236        4.9750636662961440      -0.45304308374964025     
 H   9.7693058725765720        7.2207967095926708       -3.0174474773792666     
 H   9.5342673019033555        8.1287145783992507       -1.5017012375602679     
 H   8.4844625501300381        6.7327324803147475       -1.8589237523472284     
 H   12.279998983458620        6.8774669138116931       -2.1790616989434599     
 H   5.0523354977618382        7.3220029394176578        5.3334615472214244     
 H   4.9546715252222873        4.9218814551033665        5.4699037973136102     
 H   6.6176781576494657        4.3280224285653155        5.1986681919878883     
 H   5.3372755405202001        3.9367541838011517        4.0276422503231100     
 H   6.0402637444815035        9.1669479735725456        3.4792494022511504     
 H   8.4805113129100427        7.3480669348724659        1.0720190383817785     
 H   7.4567497677719548        9.0749270717453214        1.1856507839704611     
 H   5.1887462854568493        9.0281564247082162      -0.47307603948713817     
 H   4.9513498546867476        4.8422996058864918       -2.9936861661011971     
 H   4.4411165210866876        4.1108257634302658       -1.4389846585164057     
 H   6.1523266255621927        3.9995826142171236       -1.9454503564436445     
 H   4.0548735948688188        7.1618723979100478       -2.1705866890664347     
 C -0.32405234928787235        7.3298879424286216        9.1929804285542041     
 N   8.5657079042233436E-002   6.7780380058287744        10.379813970038642     
 N  -1.5129874232035083        6.7052304944403911        8.9310142883647643     
 Dy  0.17115483142619742        9.1686051362121272        7.4988572222285645     
 C -0.82872445087318769        5.8411640927712583        10.850736469114613     
 C   1.2796632879388725        7.1632986282311801        11.121360482626855     
 C  -1.8365314199904335        5.8003705057436239        9.9249615629701040     
 B  -2.2608929624827363        6.9889265491462869        7.5893696133105859     
 C -0.26262502541777288        7.1165004824021398        6.0529173670065353     
 C   2.0482770396513232        9.6989879400942360        9.1395602003302603     
 C   2.1030206982297273        9.8327067910724004        5.9848147428400846     
 C  -1.1628762798233669        10.578618717707197        9.1423189050229272     
 C  -1.3519640253296363        10.572747738616616        6.0559620922155553     
 H -0.65905075536027380        5.2815678930694707        11.761062605690615     
 H   1.5364162732780882        6.3698363350516987        11.830778304434489     
 H   1.1115725928014535        8.0942613938130616        11.679528966740278     
 H   2.1152115004733978        7.3184500201473117        10.434534764751358     
 H  -2.7376930786246416        5.2038630444565657        9.8942538670239362     
 N  -1.3805049791069528        6.4290263764178288        6.4359933489991921     
 H  -2.3290213923778484        8.2055829840526773        7.4539237939997980     
 H  -3.3610863277093763        6.4862010189387229        7.5960899027346098     
 N  0.32380932582178107        6.3131314827521194        5.1107442683627955     
 N   2.3450720286065123        10.363180309374414        10.302107562086544     
 N   3.1890954178046376        8.9995872807025634        8.8558296334972901     
 N   3.2833362058011599        9.2535600481755811        6.3597864794369983     
 N   2.4689157933435402        10.790001856775076        5.0750073695567606     
 N  -1.8508386083467854        10.515651659534702        10.327981622628981     
 N  -1.0769471772549193        11.919282774070599        8.8802209744148950     
 N  -1.3642252962089665        11.899582104454971        6.3853669285691215     
 N  -2.3346171922156929        10.446151740337788        5.1103331383814981     
 C  -1.4653152483773959        5.2162438592960001        5.7715989307235498     
 C   1.5764445888163532        6.6174170777233599        4.4347247904594589     
 C -0.40005243799820672        5.1419557437667844        4.9213622418700247     
 C   3.6349503103725991        10.077306645997732        10.736319868839384     
 C   1.4342883308559871        11.225121095865850        11.047801481344068     
 C   4.1642132316197422        9.2154437341022213        9.8139996662281277     
 B   3.2737737690371023        8.2074886810550840        7.5117632478855754     
 C   4.3558516290024354        9.8614127504347344        5.7246244130996917     
 C   1.5440685233362579        11.700348095801209        4.4144201299038857     
 C   3.8477257540870871        10.825876497003275        4.9026354078579679     
 C  -2.1714603600042306        11.783312637271639        10.800296688111750     
 C  -2.1752688858753930        9.2971846985868165        11.059960085364580     
 C  -1.6801098069061771        12.665566944462180        9.8761317208318324     
 B -0.45411086601027756        12.421791469852220        7.5351924556562899     
 C  -2.3523809516653227        12.570785822467180        5.6834975001859824     
 C  -2.7162975417616715        9.1916628770236599        4.4776669015091741     
 C  -2.9635252986356693        11.661419385552970        4.8691209838704328     
 H  -2.2490885378662031        4.4940231684675709        5.9574388320291929     
 H   1.4945468124008634        6.3998460785373101        3.3628660696365515     
 H   2.3979614721459375        6.0144440279401676        4.8512262335692169     
 H   1.7979703642367546        7.6792133523006809        4.5923399475512072     
 H  -8.5559364570900340E-002   4.3658543550135178        4.2386614235874394     
 H   4.0504305870887460        10.531424778151266        11.625661608578918     
 H   1.9973197928750126        11.750062879603274        11.827239213772431     
 H  0.63807544393259064        10.635038253482623        11.519552049436108     
 H  0.96975224758256273        11.958529593663231        10.382728099625506     
 H   5.1399026939366586        8.7508176429021010        9.7693526719478783     
 H   2.2447266569746516        7.5492475535387493        7.4061875009892439     
 H   4.2475663117366258        7.4936076424052604        7.4843097612691487     
 H   5.3863515066140817        9.5856664332323458        5.9066384186151968     
 H   1.9254700414953556        11.950205944803205        3.4074177176382108     
 H   1.4274940387182102        12.633458332344134        5.0066002190150360     
 H  0.55742110323818383        11.205610138221973        4.3416758011380914     
 H   4.3328722584991857        11.531562267791543        4.2417219662593491     
 H  -2.7371090166572443        11.927465021850489        11.711044453947162     
 H  -2.9896681221963357        9.5064649702947577        11.760935161756192     
 H  -1.3071330025815970        8.9339003394776313        11.625661234608344     
 H  -2.4881902989589486        8.5136438733039075        10.366421047957715     
 H  -1.7184095077483090        13.746089716338627        9.8485001459219799     
 H  0.64724537496061207        11.903242110785371        7.4168906589175316     
 H -0.38336636691565568        13.631096212258079        7.5261109576589709     
 H  -2.5701193741132693        13.620630075220941        5.8283798609580622     
 H  -2.8434024173470789        9.3369573548711546        3.3967970105321710     
 H  -3.6655473001463630        8.8206205704735119        4.8971894355158510     
 H  -1.9261471012733837        8.4536067257679424        4.6732453691422711     
 H  -3.7856918206616395        11.763974518335981        4.1765183963459283     
 C   1.8821306820289454       0.56132300896323051        15.560436950542018     
 N   2.1703151629248678        1.2215131526413081        16.727064314988688     
 N   3.0128360519179522      -0.16335598440781421        15.300613761607710     
 Dy  -3.4114889578570964E-003   9.6671716221965173E-002   13.907285578131566     
 C   3.4438023414625065       0.90768290123367612        17.189523966856658     
 C   1.2567778797023264        2.0950762405098371        17.453106965574069     
 C   3.9721061160843236        3.2737212094292235E-002   16.278206011471447     
 B   3.1215520532334886      -0.96515458164074897        13.962612694053011     
 C   1.9886770020834819       0.70862517244928913        12.450258067911822     
 C  -1.3755266691210679        1.4409925455710346        15.564974214001118     
 C  -1.5561509042557535        1.4561254971754105        12.442684454983544     
 C -0.50906997603993331       -1.7726483572709615        15.562556176390578     
 C -0.41211440290218843       -1.9197370709612247        12.411883032723972     
 H   3.8508436533822783        1.3552128194325270        18.086373216597060     
 H   1.8237385777754807        2.6740487340456167        18.188789835869652     
 H  0.48810272182381420        1.5112220470421154        17.976062391296765     
 H  0.75814250331259170        2.7797521795845728        16.762792896965262     
 H   4.9379741558296910      -0.45386659022997655        16.249314136523786     
 N   3.1474195451761147        7.8064955405505787E-002   12.808263989933586     
 H   2.0998633331104450       -1.6303208202582655        13.845445868989220     
 H   4.1082545137986912       -1.6643139600209467        13.954884759056254     
 N   2.3787870464826111        1.6313171369257153        11.515441936987017     
 N  -2.0644306212771264        1.3720766461996530        16.749390778074911     
 N  -1.3057012594224355        2.7810579971432023        15.299603231730893     
 N  -1.5959846233882422        2.7741165174605107        12.802976333147024     
 N  -2.5440009835697182        1.3294552019067769        11.502105039620568     
 N -0.10562709738512957       -2.3295033315899460        16.749537963172877     
 N  -1.6833697398065146       -2.4163482024054805        15.276225080802279     
 N  -1.5180177236507779       -2.6389839069771037        12.773896881923116     
 N  0.20245302143419125       -2.6962838369219648        11.464824901413209     
 C   4.2316921719869312       0.61952931004199019        12.136344248023875     
 C   1.4806782161625971        2.5706233867496628        10.860696439077035     
 C   3.7528339807091817        1.5938605386447047        11.307964371654247     
 C  -2.4024367601843055        2.6374636616861977        17.216596022658990     
 C  -2.3698769721819954       0.15147536077005055        17.486474891703349     
 C  -1.9205659679611482        3.5231722515149424        16.290387850944221     
 B -0.67944055219074861        3.2752945742846653        13.956130729242281     
 C  -2.6055784074451989        3.4390855825498008        12.126756637872893     
 C  -2.9034881561993635        8.0893613471672593E-002   10.844028809584655     
 C  -3.2012672308623640        2.5358152937628389        11.294487338206087     
 C  -1.0094563479724654       -3.2873710968528091        17.197038270989065     
 C   1.0732563493077294       -1.9369361375150063        17.513990711095854     
 C  -2.0040470831872281       -3.3370219789728344        16.257903019817014     
 B  -2.4255877352334969       -2.1273180299725576        13.929657301881184     
 C  -1.5686872793119058       -3.8432764234875014        12.089331941748076     
 C   1.4557520318382133       -2.3582453859422765        10.805428916559537     
 C -0.49004588032141488       -3.8823394119542649        11.253456198488902     
 H   5.2517050467490973       0.30089262627723212        12.307212893622234     
 H   1.7095267808006966        2.6284530471414556        9.7891470079800484     
 H   1.5849911121268498        3.5764359584443679        11.298325207332079     
 H  0.45009117417518274        2.2234222259111864        11.012364571461848     
 H   4.2574411609573204        2.2667971421431310        10.628670782424015     
 H  -2.9687402817191413        2.7787800394945674        18.127298486963028     
 H  -3.2143936139428582       0.33957730215664472        18.160382166815154     
 H  -1.5072315007294417      -0.17357146258256048        18.086416622702529     
 H  -2.6318944809827123      -0.65073285363826316        16.790477125910126     
 H  -1.9740036460799206        4.6024175153234008        16.257488243885653     
 H  0.41178914714979725        2.7315117513283158        13.832772013117374     
 H -0.57291507021251220        4.4798143658330467        13.951660828545050     
 H  -2.8398262806696861        4.4823355796486180        12.291517877727195     
 H  -3.1109076015991945       0.25794240886855102        9.7834446369983628     
 H  -3.7978518695484320      -0.35625899555835294        11.308608584240124     
 H  -2.0689190710686893      -0.61833747827844554        10.956378278616373     
 H  -4.0297138071333256        2.6374364546577960        10.608786030829533     
 H -0.84182705237009137       -3.8518912567017427        18.104342426090337     
 H   1.2603317795912867       -2.6850901549499953        18.297313954060975     
 H  0.91987527313784911      -0.95497253029132956        17.988960401018868     
 H   1.9485630031184114       -1.8734724085675858        16.857753137288970     
 H  -2.8958317412776582       -3.9472600581478048        16.214125028945396     
 H  -2.5293244437450277      -0.91190406022357429        13.818027141599499     
 H  -3.5089458909228783       -2.6663826254233833        13.912478806840037     
 H  -2.3366791194186054       -4.5870929627006873        12.256321458823242     
 H   1.4323479202520806       -2.7021615964991157        9.7625883588128080     
 H   2.3084104528082703       -2.8343197802705791        11.321849269859916     
 H   1.5869164195544967       -1.2667393548892971        10.846823447562379     
 H -0.14927545407585516       -4.6374532215094026        10.559496556889814     
 C  0.75592729343189713        11.151930380770333        16.360223153865046     
 N  0.35832243617353765        11.726702229685323        15.180471509024917     
 N   1.9451999321645090        11.766963996538289        16.645258019110308     
 Dy  0.24602576832536910        9.2694312174960807        18.006303232570620     
 C   1.2820327457964307        12.665084875419668        14.732705569206651     
 C -0.83989470461738736        11.374964953107570        14.427831298480321     
 C   2.2818227061957836        12.686747787717374        15.667569569610883     
 B   2.6742117709029549        11.458882479920243        17.995270057685008     
 C  0.63536311029754333        11.306157296885130        19.480300415347060     
 C  -1.6141757487254653        8.7882328228207776        16.333234840925805     
 C  -1.7324287717870646        8.6395130973086598        19.471981838555262     
 C   1.6269051186916985        7.9184113972835988        16.367305709385025     
 C   1.7772865050513027        7.9059819175152102        19.495305368840157     
 H   1.1235244721299162        13.236522963739237        13.827863872760044     
 H  -1.0910282038307233        12.194934498255904        13.745536297305305     
 H -0.68057846633811470        10.461419190548860        13.837211155398004     
 H  -1.6754055472963503        11.205549651336806        15.111779305371604     
 H   3.1874823083559747        13.276355771862615        15.711280276700343     
 N   1.7696814943359971        11.991833306522482        19.143505167675897     
 H   2.7468439066788113        10.240846307033708        18.106695703684725     
 H   3.7715100123078442        11.968895811695624        18.018681868476598     
 N   1.5462803859418749E-002   12.108185357512932        20.402332720850396     
 N  -1.8806014079599138        8.1457317616178404        15.150683010427056     
 N  -2.7627883840202658        9.4819640144316395        16.599674310022838     
 N  -2.9041622502173872        9.2357281702368113        19.098678062822007     
 N  -2.1031206591685891        7.7310827787805181        20.429082519905904     
 N   2.3236528480339849        7.9919240808326029        15.188019052140364     
 N   1.5652585701916681        6.5783195601952063        16.633682950438477     
 N   1.8368812433770954        6.5901125300627639        19.129843328972054     
 N   2.7561772804555145        8.0404155884129214        20.443854660316941     
 C   1.8349365430801730        13.198996351972417        19.821003773433706     
 C  -1.2706890558474602        11.816952026931689        21.018276675879640     
 C  0.73512524166348781        13.275482694805497        20.625898297397285     
 C  -3.1585112314137413        8.4400245104970111        14.686994638104357     
 C -0.94170705106341202        7.3148907955743265        14.406067884316551     
 C  -3.7105138009542560        9.2853396337799854        15.611676326063597     
 B  -2.8997876845198860        10.274435453076480        17.939846665888361     
 C  -3.9764317659291182        8.6886590910057393        19.784929408527066     
 C  -1.1875568546253237        6.8244152903200215        21.106519786634301     
 C  -3.4771911422840702        7.7457024577159093        20.636342251719135     
 C   2.6766684944959902        6.7294166529474468        14.725539295633906     
 C   2.6143567061708133        9.2140382279349300        14.447443642870173     
 C   2.1950665923648103        5.8404948402820080        15.648972519753793     
 B  0.93126989495540025        6.0805843265737742        17.972889391366799     
 C   2.8525584502620744        5.9353692308697763        19.807781256106111     
 C   3.0849910367898223        9.2877429132080351        21.119535886177644     
 C   3.4306652267244044        6.8429261057126762        20.648158213054135     
 H   2.6259184616674403        13.920360554996829        19.666675336210499     
 H  -1.2665440116829145        12.126022053720121        22.069488496672289     
 H  -2.0781404935765146        12.349992738999429        20.496179577420726     
 H  -1.4547874279284583        10.740980844766515        20.939365509274154     
 H  0.39515843193740829        14.047173752255297        21.302059523278700     
 H  -3.5532819275536083        8.0011925516065716        13.780231239414940     
 H  -1.4890126763806091        6.7523128718600427        13.642909918965028     
 H -0.18010195069822965        7.9332035019622031        13.913424596042189     
 H -0.43777488032417389        6.6145222202099854        15.076607581464794     
 H  -4.6865705998939768        9.7497563962103442        15.643888027692626     
 H  -1.8990404139277730        10.970280245390317        18.062219596047143     
 H  -3.9080610694367133        10.942786985394525        17.940934476759733     
 H  -5.0020006007888371        8.9864609844964676        19.611593115494159     
 H  -1.4431269268572287        6.7523630808793209        22.169845443166160     
 H  -1.2387270809190953        5.8191544176720180        20.664140075009048     
 H -0.17062742527239810        7.2122364761142439        20.984999981964105     
 H  -3.9672293522863002        7.0820810165664705        21.334654532719696     
 H   3.2518376705091812        6.5940885238690754        13.819627068835587     
 H   3.4172142399235055        9.0166294267979126        13.729677921494233     
 H   1.7286625310283983        9.5613895265997897        13.899210182891801     
 H   2.9273152841532109        10.005376586073059        15.132361921877703     
 H   2.2585930587567660        4.7618169552947167        15.684151129489292     
 H -0.16371849552666207        6.6172148040718923        18.087709069639509     
 H  0.83335142065777212        4.8755273130789156        17.979251265716112     
 H   3.1054364533206655        4.8971191540730121        19.637108861315205     
 H   3.3051633702797507        9.0971059722430674        22.174591054104891     
 H   3.9620576418487601        9.7594964032891447        20.656139674206198     
 H   2.2306271014714643        9.9653944572258766        21.027406888943766     
 H   4.2560812443279046        6.7501278151475246        21.338978394518943     
 C   8.5179541044614346        6.5751493828379761        9.9504255071832137     
 N   8.1046744068797540        7.1492104309091893        8.7756404233436687     
 N   9.7170949193913110        7.1806218908984434        10.210978380722784     
 Dy   8.0109754322891842        4.7170371847631900        11.623919614813103     
 C   9.0273788493048244        8.0796333900955855        8.3084413869748399     
 C   6.8995148960238817        6.7885574271097440        8.0409534958469511     
 C   10.043496011515820        8.0950508126950318        9.2261769352789358     
 B   10.469359205597067        6.8717651391790344        11.545753498658465     
 C   8.4684105685901105        6.7657308949735055        13.082865754685258     
 C   6.1447353036055565        4.1874299683896563        9.9775929762679478     
 C   6.0860030199425621        4.0480042039007635        13.130505074956186     
 C   9.3493183818233057        3.3236464762923750        9.9728991530940938     
 C   9.5428685792568579        3.3275868084438227        13.074011298303731     
 H   8.8577397611793582        8.6519053950752891        7.4059095125208252     
 H   6.6234145985904220        7.6108345178289598        7.3717080060594089     
 H   7.0611428390657229        5.8833958179543018        7.4380408938229809     
 H   6.0796304282665110        6.5977433668955374        8.7385515736917281     
 H   10.952405675892875        8.6800459190177630        9.2570236649388100     
 N   9.6006823937578361        7.4336203985712634        12.706890553795334     
 H   10.520065856540219        5.6530875029614709        11.667520472469469     
 H   11.577028709775522        7.3589771667595905        11.540477593827937     
 N   7.8923860878118388        7.5786049328564307        14.023385641349796     
 N   5.8497883085999129        3.5280838266187189        8.8120932592541497     
 N   5.0051439127962469        4.8890690425828263        10.260558312533067     
 N   4.9074141677417371        4.6329662512663328        12.759791330044017     
 N   5.7221235400080364        3.1040850645284745        14.054190284829648     
 N   10.028739579347398        3.4012105694844657        8.7828361103952499     
 N   9.3010680211538936        1.9820677651896932        10.239563412325289     
 N   9.5925644749918320        2.0045135638610803        12.735065804174669     
 N   10.514049577266507        3.4716777362458662        14.030040730854195     
 C   9.7055945211771277        8.6426802040676272        13.375614894456248     
 C   6.6319215972013499        7.2944626185177288        14.692515671510808     
 C   8.6363242065039501        8.7364746531972735        14.219495555024213     
 C   4.5628195209817894        3.8204813860250231        8.3741254651880492     
 C   6.7573274058871915        2.6607295414950709        8.0684662077079992     
 C   4.0334039261338974        4.6809730557672413        9.2978610393009280     
 B   4.9162976051857958        5.6778615587448726        11.606117970809194     
 C   3.8370323191830082        4.0417100863084148        13.412668148288571     
 C   6.6447312435121466        2.1893719157766669        14.711926001450179     
 C   4.3454399765113285        3.0833934809389238        14.241590790921139     
 C   10.383416735316089        2.1413383675294990        8.3146348203973073     
 C   10.307297301379542        4.6243545715662888        8.0390825879005696     
 C   9.9203144381176429        1.2492578607554827        9.2437059513705648     
 B   8.6940362407174341        1.4627502254651605        11.584896418664076     
 C   10.592039531827735        1.3534007096347529        13.440029458251786     
 C   10.856550590942842        4.7288856089330906        14.679611521687168     
 C   11.172799453204789        2.2714962683102589        14.266114825519992     
 H   10.502070131917989        9.3516624690713535        13.192137225135216     
 H   6.7197079465080209        7.4836942402826301        15.768842135886739     
 H   5.8288372456562207        7.9308499863343966        14.291494785206156     
 H   6.3799210889022735        6.2436589906754181        14.510375857219138     
 H   8.3306446333916995        9.5174708542981783        14.901471935170974     
 H   4.1494945334349591        3.3708110433153204        7.4815809561988100     
 H   6.1833764102177824        2.0939048950313635        7.3280540929912323     
 H   7.5228777951551926        3.2498109115398930        7.5476527020242923     
 H   7.2593545290849972        1.9651835231946899        8.7455553245735480     
 H   3.0593560136815543        5.1486738783952868        9.3421512895205989     
 H   5.9432687125039267        6.3397207465386902        11.714118635122746     
 H   3.9398579651025982        6.3881541426978403        11.632220137415462     
 H   2.8076610736358734        4.3262885362001757        13.239199516049302     
 H   6.3052051040261849        1.9879159148621215        15.737882189730742     
 H   6.7054225544978445        1.2362681231281221        14.158867019581578     
 H   7.6419441824678573        2.6500600769125975        14.723301173495724     
 H   3.8611983643437418        2.3894622972309065        14.914603264511005     
 H   10.949972883163300        2.0095641454347000        7.4026957475791377     
 H   11.046584940295606        4.4074707220166722        7.2580112855637333     
 H   9.3929324730583392        5.0108472744500672        7.5662475644387683     
 H   10.702761180881163        5.3951342142404908        8.7077833677313734     
 H   9.9886197400583434       0.17063356079433645        9.2751706386960162     
 H   7.5796469214174325        1.9527043190530335        11.706857125028424     
 H   8.6558426284744172       0.25172684317015959        11.592334767391081     
 H   10.836755552297600       0.31025875940240405        13.291011520003410     
 H   11.067770288249866        4.5590510711142125        15.741056999503805     
 H   11.743308461045373        5.1781750735000633        14.211332873071093     
 H   10.011734357766079        5.4159837964472652        14.565450777742697     
 H   11.991391929556269        2.1848239665154994        14.965449920900667     
 C   6.3433208271967878        13.389742117118566        3.5769907996351433     
 N   6.0503317666012348        12.722506416229617        2.4158418085907094     
 N   5.2130471964601384        14.113833551361141        3.8391553025059166     
 Dy   8.2193368036665682        13.867635742588643        5.2363172593638740     
 C   4.7729782620343464        13.029838352530607        1.9600400093500154     
 C   6.9627770274464780        11.847620003912189        1.6894496815039022     
 C   4.2475930669140487        13.908924687063591        2.8693418694679687     
 B   5.1167555975731371        14.913614297781704        5.1781399022579784     
 C   6.2303415116952534        13.242174558979260        6.7008379907811007     
 C   9.5949603855694754        12.507627142766388        3.5895102863058459     
 C   9.7595121626273560        12.501080445288560        6.6958795872358889     
 C   8.7485254184633163        15.721706167018269        3.5713800514939913     
 C   8.6380035442467573        15.887569412137486        6.7248221269893254     
 H   4.3617910968988278        12.575674491925939        1.0684684218135827     
 H   6.3984967839922424        11.284733626039705       0.93928632035956472     
 H   7.7443865008943682        12.429355458219947        1.1835557219774238     
 H   7.4463885041846449        11.148751706502782        2.3762402906116211     
 H   3.2804065533625559        14.392612703188252        2.9007887703310851     
 N   5.0733370431145319        13.867905668561367        6.3298119306441230     
 H   6.1522911430383669        15.558456627333742        5.2977517365290998     
 H   4.1481609470874874        15.636458815889416        5.1888126700331476     
 N   5.8318059350731586        12.311134984934672        7.6241161455639226     
 N   10.291294565056381        12.570837540518374        2.4088499885179484     
 N   9.5060677678865044        11.167238142391810        3.8503892970364699     
 N   9.7866930069815190        11.179447027816151        6.3478849586800434     
 N   10.753146487594996        12.629683997014611        7.6298301565842710     
 N   8.3564963150594362        16.265006565152756        2.3739184308367318     
 N   9.9201964742089199        16.368610491211822        3.8609667142127955     
 N   9.7434264682546239        16.606548650962456        6.3622011597802484     
 N   8.0299683835530189        16.658706652243623        7.6804810304096280     
 C   3.9821510507815967        13.314659322687007        6.9807919787279991     
 C   6.7262400056520537        11.375076442939337        8.2886069143041077     
 C   4.4545903529794586        12.338130043403313        7.8104760605019541     
 C   10.613795487549742        11.302463286892076        1.9387389452427972     
 C   10.630017377169734        13.789089809322986        1.6819243021831314     
 C   10.115372786694355        10.420239983402794        2.8592921384316559     
 B   8.8723171382742141        10.676491419722502        5.1930557511293483     
 C   10.794203540887587        10.513404877178846        7.0265740290407024     
 C   11.129118326518075        13.882441064636749        8.2708755840441164     
 C   11.402262186838382        11.420696297503376        7.8456010826959437     
 C   9.2642737082166757        17.217972130701764        1.9241375530253373     
 C   7.1884405390929054        15.857495217566653        1.6005430644785574     
 C   10.250031049361285        17.277694788693800        2.8721784383524436     
 B   10.657390449110409        16.093204037110901        5.2123518472794137     
 C   9.7991186355128104        17.806216795899147        7.0537859579788362     
 C   6.7797788189704233        16.319257705587322        8.3442166322733460     
 C   8.7263164564093749        17.841221047598136        7.8967050613280323     
 H   2.9627665841581923        13.628178633264371        6.7976470736821719     
 H   6.4683532484090298        11.293544710963834        9.3507279921893343     
 H   6.6532687102623047        10.377324187203193        7.8308239802335828     
 H   7.7529382767923778        11.740974824014128        8.1738660631862530     
 H   3.9437568886024783        11.656579683660107        8.4771933574527800     
 H   11.184370884325922        11.157319132120646        1.0312998435915299     
 H   11.505560185240624        13.599005824557175        1.0461470165584825     
 H   9.7944699526577281        14.114117225791476        1.0416238738007062     
 H   10.862104645950325        14.591305604613085        2.3895987714365083     
 H   10.152361044325414        9.3398830372337756        2.8868780692716998     
 H   7.7818051384164324        11.222010645104209        5.3109634306034721     
 H   8.7656266122323885        9.4716393223210247        5.2004094769132685     
 H   11.019200643690253        9.4666582635226266        6.8715669299094495     
 H   11.370725587825854        13.710575373020392        9.3254198269980293     
 H   12.006526010175220        14.320476652695435        7.7754345006017997     
 H   10.289848529223203        14.579210120417017        8.1820068857977457     
 H   12.233087715381368        11.319687495236805        8.5282750733968467     
 H   9.1050037436938851        17.773835524099091        1.0097770046930836     
 H   7.0014792232505023        16.598631765173021       0.81016641080091700     
 H   7.3558170661568854        14.873462842300496        1.1339067821148536     
 H   6.3079094140401581        15.791109992928041        2.2493214734591320     
 H   11.140860486740607        17.888818555885074        2.9193676894213043     
 H   10.770121887147518        14.879469053470892        5.3315679777861602     
 H   11.736437077062234        16.642454698869937        5.2284895608636521     
 H   10.566407921836435        18.550159040087603        6.8859536780272048     
 H   6.8247317649333876        16.604525043363502        9.3999095907055317     
 H   5.9355528838340854        16.842464510953889        7.8737742452800985     
 H   6.6210237503888250        15.240468839790919        8.2481201948034890     
 H   8.3911579278516424        18.592863925554152        8.5966664933531298     
         456

 C   7.5317468480568932        2.7810105551372248        2.7771409405634921     
 N   7.9272099713316635        2.2008510846674367        3.9551817937728160     
 N   6.3321163161684062        2.1828713281495573        2.4990055818124728     
 Dy   8.0752544383334630        4.6632375852878987        1.1430201729252132     
 C   6.9922073392837918        1.2766506998035998        4.4092772741285948     
 C   9.1324631328469383        2.5399979755234128        4.7010117920466987     
 C   5.9873557299996270        1.2690518185538617        3.4793417525456682     
 B   5.5978434932722827        2.4948205351657178        1.1526549498152512     
 C   7.6456698801696872        2.6244365047672606      -0.32815390706196396     
 C   9.9216816121294542        5.1553899439416000        2.8244845165803802     
 C   10.038954822067105        5.3110231418675822      -0.32749465846550180     
 C   6.6968506010543116        6.0148313758501857        2.7895903395398705     
 C   6.5493491148264047        6.0341186024845683      -0.33506089489122004     
 H   7.1470216940126905       0.70313707150214799        5.3136242441860304     
 H   9.4013603804462047        1.7016096262920071        5.3551206272740952     
 H   8.9749025914468294        3.4353661643423967        5.3216762907414248     
 H   9.9553037033044678        2.7367584149590032        4.0081103015651891     
 H   5.0733235736025639       0.69184345349177323        3.4389843276226699     
 N   6.4981814219760672        1.9577452280294743        3.2383155694816045E-003
 H   5.5264443947062540        3.7122212727898445        1.0427518938427267     
 H   4.5006107749264403        1.9831710056424356        1.1331326193065716     
 N   8.2497962869179524        1.8173888271456662       -1.2562260886326828     
 N   10.193564557940428        5.8003043794943414        4.0037013017972027     
 N   11.070294873036259        4.4649245056311706        2.5511505512444423     
 N   11.211014631397251        4.7182850245150725        5.0953592770413433E-002
 N   10.410515785845845        6.2212865015597885       -1.2819446172582869     
 N   5.9979591722615462        5.9341115863987062        3.9677280131880419     
 N   6.7488716291369402        7.3566350984897042        2.5267302895902319     
 N   6.4763768678326743        7.3486720856830221        3.1071251620339548E-002
 N   5.5698093610278763        5.8883472973877398       -1.2818118258480704     
 C   6.4101986639874866       0.75686885823470229      -0.68259557082202205     
 C   9.5392213174580061        2.0913586878936736       -1.8726324349982912     
 C   7.5079834009401534       0.66525247094778150       -1.4888812012704227     
 C   11.475447591524080        5.5109308919008688        4.4585970198730331     
 C   9.2597230635041434        6.6342248990593626        4.7514117260590645     
 C   12.024123449545250        4.6658082453577956        3.5317660840160023     
 B   11.198304430600476        3.6778729432883144        1.2084935928381060     
 C   12.284589162084650        5.2696733800371609      -0.62932829895864162     
 C   9.4957995910613509        7.1296778704841088       -1.9588434526414653     
 C   11.785495649138996        6.2109173907513986       -1.4829472694532029     
 C   5.6335847005912516        7.1931673762526795        4.4314967437277746     
 C   5.7089280644966571        4.7090527517547525        4.7048958054306818     
 C   6.1109438376459275        8.0875784284077543        3.5118145653025148     
 B   7.3763798540229057        7.8671070547625357        1.1891815691829579     
 C   5.4518737090673257        7.9922383967616604      -0.64438900271860633     
 C   5.2523740740958038        4.6373566466300131       -1.9575518747209173     
 C   4.8810401969417114        7.0782258027628115       -1.4826734866576758     
 H   5.6076626888597438        4.7942382144328929E-002 -0.52902893363414549     
 H   9.5007956082924050        1.8727359284356069       -2.9452427458483617     
 H   10.324681418742815        1.4718374820492941       -1.4158181475401452     
 H   9.7823545408284840        3.1471014384705307       -1.7087388637040541     
 H   7.8342662052300840      -0.10883248506169396       -2.1692515768153804     
 H   11.873795624685728        5.9524616615073773        5.3621131590432531     
 H   9.8117511158182307        7.1965218175272101        5.5112498446526130     
 H   8.4998515530283179        6.0186247899139707        5.2493734448746343     
 H   8.7529767853344254        7.3336522840834002        4.0821147710208416     
 H   13.001414933240801        4.2051154547590102        3.4934234167814395     
 H   10.188844960181802        2.9938278052618110        1.0837966459550337     
 H   12.195279988330032        2.9951319622529708        1.2034836975238603     
 H   13.310092763957408        4.9724312228088845      -0.45429893401528776     
 H   9.7668938662280347        7.2222610949056287       -3.0160092151055622     
 H   9.5294830517218951        8.1269881764680481       -1.4988188981315012     
 H   8.4810728249594103        6.7313038465763260       -1.8600824802755267     
 H   12.276375827036206        6.8766994518984621       -2.1784097441907440     
 H   5.0518705549579739        7.3216502182228043        5.3342336404138351     
 H   4.9483909309083947        4.9202806083031563        5.4664520296002603     
 H   6.6127569248276243        4.3287138834299839        5.2018959444323958     
 H   5.3375969562314376        3.9351844904510798        4.0264744265529151     
 H   6.0404339780826595        9.1660585087117621        3.4798459027729534     
 H   8.4784081432344145        7.3465575144304367        1.0716394604516672     
 H   7.4547223385174579        9.0735558087549890        1.1853725265410573     
 H   5.1887922980095462        9.0281098365139538      -0.47463033028169199     
 H   4.9506646665500753        4.8396828335373359       -2.9932568841573723     
 H   4.4314671039875195        4.1141798430346235       -1.4400505059653803     
 H   6.1436323376208053        3.9956780056223034       -1.9384722693409167     
 H   4.0527570039582681        7.1622428427594205       -2.1710834927310323     
 C -0.32507363410738044        7.3336021609893329        9.1915700572133154     
 N   8.4161368070843873E-002   6.7811723595582265        10.378289872829976     
 N  -1.5138571918470392        6.7089924668503667        8.9287130559294674     
 Dy  0.17113450147456019        9.1739061617738695        7.4995603474705295     
 C -0.83038068377486352        5.8440803899293039        10.848362086819948     
 C   1.2780161839301931        7.1657594278792311        11.120448987093928     
 C  -1.8377861182410316        5.8036538956658976        9.9221557349094720     
 B  -2.2612540014025657        6.9932983316808937        7.5867950024536750     
 C -0.26175823372916213        7.1230005030395054        6.0518076264686265     
 C   2.0478881250793659        9.7021634974320961        9.1414499344971194     
 C   2.1049620049903695        9.8371542196741242        5.9877810415188293     
 C  -1.1643682877844068        10.581232830862998        9.1437267498839940     
 C  -1.3525431219465343        10.576710476534329        6.0558488207833330     
 H -0.66104169918150668        5.2841355975526287        11.758523021347450     
 H   1.5332844860607076        6.3725975494422169        11.830680056057334     
 H   1.1105115957451126        8.0973457955809955        11.677690294469011     
 H   2.1142909794375608        7.3194050422068546        10.434234404904400     
 H  -2.7389600338606015        5.2071761952155304        9.8909455785661891     
 N  -1.3797545201940182        6.4349596988479645        6.4335104467054931     
 H  -2.3302774790542329        8.2099378191993857        7.4523419288123112     
 H  -3.3610007922900405        6.4895500865488032        7.5924417205761969     
 N  0.32596228097666974        6.3201345370676121        5.1100442450213706     
 N   2.3441103210748553        10.365881267526014        10.304400729387385     
 N   3.1886096105418478        9.0023638463899029        8.8583711660787099     
 N   3.2845752103573376        9.2564472102458559        6.3623902833471861     
 N   2.4716557267595691        10.793011162370384        5.0768422329844629     
 N  -1.8524441291001112        10.517741246932532        10.329287606189670     
 N  -1.0794233022702371        11.921929558216185        8.8816392805577138     
 N  -1.3664403215021559        11.903108308507786        6.3866837481648018     
 N  -2.3349422674584623        10.449959841435426        5.1099751894264047     
 C  -1.4634302090413085        5.2224099953212502        5.7685448048095775     
 C   1.5793122676653311        6.6248188744781498        4.4356424488682427     
 C -0.39717874424206884        5.1487322536751110        4.9195542881843979     
 C   3.6335095496368113        10.079301273072874        10.739540196730673     
 C   1.4328898542337378        11.227529266217985        11.049802807897565     
 C   4.1630553497685083        9.2174740423145813        9.8173352454951210     
 B   3.2744130601472832        8.2103484659016406        7.5143416250427268     
 C   4.3574703757585329        9.8618795083388129        5.7258101773809615     
 C   1.5477458770527419        11.704201022376132        4.4162085138973932     
 C   3.8503079346941438        10.826352319221821        4.9032656119355948     
 C  -2.1741767758289665        11.785167370573411        10.801470870236015     
 C  -2.1757533549456811        9.2990710285813893        11.061429650735544     
 C  -1.6833617418307909        12.667769140227044        9.8773583698798415     
 B -0.45643523686588527        12.424636328280208        7.5368663111215222     
 C  -2.3554024628362402        12.573867098987980        5.6855631575806083     
 C  -2.7148767849953170        9.1957531970909319        4.4757457388898505     
 C  -2.9653375957771901        11.664670889130909        4.8701145905160308     
 H  -2.2469942807120655        4.4997555903008477        5.9534569243273685     
 H   1.4999507983258096        6.4037655017662285        3.3645879429842669     
 H   2.4009727226680666        6.0250728218314071        4.8556610033711411     
 H   1.7987016393469575        7.6872868362756384        4.5901801211105067     
 H  -8.1602400122719035E-002   4.3730878839189229        4.2368461102382238     
 H   4.0485645494144498        10.533054865185562        11.629269217655237     
 H   1.9958581675953242        11.754353982603069        11.827887390630403     
 H  0.63800260519930374        10.637080685421209        11.523219597658851     
 H  0.96674837404615244        11.959244619296779        10.384148423698912     
 H   5.1385719012718676        8.7524601283769687        9.7730948580886352     
 H   2.2457164652637354        7.5517343930988270        7.4080935814774165     
 H   4.2487159429905859        7.4970751663361810        7.4875679935585762     
 H   5.3876119878757018        9.5847151199365737        5.9075065281079970     
 H   1.9234300294706459        11.946579253959253        3.4066826221420725     
 H   1.4394368730233225        12.640229627210125        5.0023505636140966     
 H  0.55944588385454730        11.214900111933099        4.3520497481919609     
 H   4.3361009574367371        11.530695014492071        4.2414939688056394     
 H  -2.7400177457099164        11.928918511297335        11.712153836650463     
 H  -2.9901002721965648        9.5077604433888343        11.762642186977681     
 H  -1.3071952518702472        8.9365467207102789        11.626943827389072     
 H  -2.4882172810865142        8.5152029202224124        10.368047514822859     
 H  -1.7225453937952899        13.748227090704962        9.8496102990706067     
 H  0.64474565025682373        11.905595237798785        7.4184189235601856     
 H -0.38486881989592725        13.633792474748200        7.5281617658740352     
 H  -2.5742070494749401        13.623353950463382        5.8312787389169332     
 H  -2.8467522626066364        9.3429613478417082        3.3961148443926605     
 H  -3.6607087386622155        8.8204363443501688        4.8978443190273602     
 H  -1.9219111109062972        8.4602437578136964        4.6663283277458794     
 H  -3.7875180316327870        11.767021381233732        4.1774829652430583     
 C   1.8843997357521363       0.56067393389677866        15.560569391001891     
 N   2.1722522652233138        1.2204068536887265        16.727551654095645     
 N   3.0156574222855799      -0.16289473928232581        15.300142739194728     
 Dy   8.1207270758970607E-005   9.4261756908092353E-002   13.906707152492093     
 C   3.4460980575461000       0.90737846176282133        17.189542299390617     
 C   1.2583270125396810        2.0929044764092222        17.454425551438192     
 C   3.9749329960603035        3.3385558513398972E-002   16.277669106116981     
 B   3.1244017939251458      -0.96415202305070224        13.961915300768448     
 C   1.9904513638970143       0.70773645983370859        12.448483914979834     
 C  -1.3714784536635012        1.4400127601915951        15.564026204501049     
 C  -1.5519421969835188        1.4544953449769473        12.442229502709573     
 C -0.50632080813118752       -1.7748339894477763        15.562216998909916     
 C -0.40980201410830164       -1.9234857805198982        12.412936914709974     
 H   3.8529939353396361        1.3547614301367439        18.086520471828496     
 H   1.8250345080270132        2.6712140348115154        18.190825742165302     
 H  0.48986029071607584        1.5081911140332331        17.976659462184468     
 H  0.75951456269305462        2.7781978703105370        16.764865703298682     
 H   4.9411759222278349      -0.45238290954685306        16.248401212772301     
 N   3.1498372042776075        7.9028923161411677E-002   12.807509368518987     
 H   2.1028000371097924       -1.6295342755733739        13.844716651314894     
 H   4.1110380547425232       -1.6633128554133876        13.953963201327738     
 N   2.3797896253899475        1.6305900833491080        11.513539665219078     
 N  -2.0604434315723061        1.3710273068434247        16.748412274982730     
 N  -1.3020106626147834        2.7800999398780020        15.298545611422714     
 N  -1.5921290515577271        2.7725932748192288        12.802012372381585     
 N  -2.5396548826716105        1.3272303819438533        11.501586376219283     
 N -0.10295920831105894       -2.3322346049655742        16.748951399462072     
 N  -1.6816467999123574       -2.4168631277738881        15.276643705402137     
 N  -1.5170803107351043       -2.6406277304910346        12.774608940396671     
 N  0.20398915695080433       -2.7015513173830916        11.466679023437383     
 C   4.2337253920064981       0.62182262587061576        12.136090684216132     
 C   1.4808360917086847        2.5684514402340586        10.857871157459721     
 C   3.7539638654023579        1.5950477639544105        11.306997414775857     
 C  -2.3988800762790365        2.6363351358433103        17.215471483917803     
 C  -2.3654398010706208       0.15043687477817241        17.485699663815637     
 C  -1.9172056823198265        3.5221081325952586        16.289240313197705     
 B -0.67593185107257692        3.2746753221168734        13.955053137764637     
 C  -2.6018720985048742        3.4370377137154384        12.125481024330837     
 C  -2.8985138343244032        7.8440914335943052E-002   10.843644593454364     
 C  -3.1973070431709663        2.5332889497776616        11.293553258130707     
 C  -1.0078756314866864       -3.2887164237307585        17.197132813720998     
 C   1.0770299762072464       -1.9414291374015682        17.512397737571114     
 C  -2.0030440652505264       -3.3370119128745324        16.258555738109699     
 B  -2.4237899663001534       -2.1272243507680226        13.930204529219861     
 C  -1.5693991931861617       -3.8451118941007825        12.090605297282572     
 C   1.4582956766983248       -2.3660315897958841        10.808148840918316     
 C -0.49043673568882645       -3.8864416229696235        11.255351176039596     
 H   5.2540358782147791       0.30446957132240510        12.307393447745843     
 H   1.7129827307131531        2.6296561930263644        9.7875649178875452     
 H   1.5801176124814218        3.5731663024665949        11.298031465373823     
 H  0.45129271180798380        2.2177519638979875        11.005066633320482     
 H   4.2579944074974883        2.2682477299654353        10.627571201891264     
 H  -2.9653749319866951        2.7774862852824072        18.126078143015338     
 H  -3.2072181786589296       0.33947483178435445        18.162392797132959     
 H  -1.5014903563463515      -0.17639449277115046        18.082354237708621     
 H  -2.6310791289337927      -0.65091936526087169        16.790400745146993     
 H  -1.9709309635124257        4.6013475535781883        16.256288834436550     
 H  0.41569657832793488        2.7318206775390461        13.831853819353789     
 H -0.57062736131173020        4.4793198539872314        13.950348775310983     
 H  -2.8366027470590809        4.4802139929518292        12.289997833262994     
 H  -3.1074980511429948       0.25561048562051658        9.7834386941672147     
 H  -3.7916593820079054      -0.35997767701720584        11.309236275731365     
 H  -2.0630571374268962      -0.61986354626104267        10.954621376821599     
 H  -4.0257671695124930        2.6343723858291836        10.607788895646438     
 H -0.84054873894071069       -3.8533762832391338        18.104416036878440     
 H   1.2671626131480813       -2.6926366626843703        18.291277045513414     
 H  0.92364470318548364      -0.96240338497312150        17.992380266180188     
 H   1.9503257498235107       -1.8733767434071116        16.854623194120911     
 H  -2.8956632396915545       -3.9460150345323171        16.215226105817560     
 H  -2.5257713686609633      -0.91172093200960080        13.818172321599530     
 H  -3.5079325596089488       -2.6646612013844218        13.913463710531284     
 H  -2.3386569679299427       -4.5875282083756446        12.257637198746790     
 H   1.4334761144863255       -2.7044010978304209        9.7640229742307572     
 H   2.3084858074515036       -2.8482548386161679        11.321261537762421     
 H   1.5941766796760908       -1.2760521679024661        10.854820216364731     
 H -0.15054138693986419       -4.6425882417775650        10.562131257671700     
 C  0.75633074544865353        11.153406357503437        16.359146788329731     
 N  0.35832259078769152        11.727603302167489        15.179259780373361     
 N   1.9453124420417274        11.769110268604646        16.643838942684663     
 Dy  0.24654059970503353        9.2717918332713261        18.005991305803708     
 C   1.2814303890466536        12.666420314768438        14.731180899268734     
 C -0.83947159546630068        11.374481704107097        14.426656724612801     
 C   2.2813143893147974        12.688823148141289        15.665921495835203     
 B   2.6749630111715206        11.461703411875227        17.993591185079698     
 C  0.63723447059144689        11.308321298142310        19.480111339937867     
 C  -1.6144279886113737        8.7896765910569794        16.334023008949192     
 C  -1.7313308968503729        8.6414079971831175        19.472555138358057     
 C   1.6262254036672175        7.9197137255096237        16.366786725773462     
 C   1.7777888097793464        7.9079857789330088        19.494037049737646     
 H   1.1224731319030463        13.237645900836783        13.826290676181291     
 H  -1.0895384902288030        12.192599741908660        13.741989979467473     
 H -0.68013557604198249        10.459338135570807        13.838809597204378     
 H  -1.6756880598153283        11.207281007997006        15.110170332273379     
 H   3.1866005165587259        13.278980221846201        15.709487212537821     
 N   1.7708086312274971        11.994587252127326        19.142125538652405     
 H   2.7481574632738859        10.243735879381601        18.105299256973179     
 H   3.7720126899386042        11.972227364133397        18.016390246271811     
 N   1.8142516211954986E-002   12.109838071068374        20.403104019772247     
 N  -1.8820203998936693        8.1462582930354763        15.152294024119115     
 N  -2.7624653660064991        9.4842419701046623        16.600663726065161     
 N  -2.9028988926788002        9.2380793365220111        19.099479593583133     
 N  -2.1024418267955522        7.7318779512254858        20.428390221549286     
 N   2.3224131821443610        7.9929449611680647        15.187145713475340     
 N   1.5642697165109389        6.5796348336830057        16.633253095448573     
 N   1.8364449035160268        6.5918387713088418        19.129496101686303     
 N   2.7565544621957949        8.0423750327996135        20.442726082203382     
 C   1.8363123713814122        13.201666074692890        19.819730380800351     
 C  -1.2667999715757439        11.817540269117208        21.020930708818412     
 C  0.73752984002201960        13.277429207867653        20.626027981503704     
 C  -3.1601059419628825        8.4407808432659479        14.689280985510335     
 C -0.94430933385319871        7.3137743736259306        14.408085415146767     
 C  -3.7110573063321151        9.2871679951437347        15.613581773203371     
 B  -2.8977576043623929        10.276955901102950        17.940828209726590     
 C  -3.9754911259522983        8.6901448342428793        19.784511943056625     
 C  -1.1872026617174909        6.8243702478437696        21.105099838132158     
 C  -3.4766079238600662        7.7461766925899154        20.635004287974191     
 C   2.6746927368649906        6.7302961475507308        14.724488743069287     
 C   2.6136246321476371        9.2149435832077469        14.446585702697037     
 C   2.1932371212045099        5.8415818563018833        15.648179176712931     
 B  0.93080112979568752        6.0818002858629141        17.972721733587623     
 C   2.8513336633144450        5.9368111815091646        19.808295463430728     
 C   3.0865137121654582        9.2899790733825327        21.117295686916542     
 C   3.4299778061728792        6.8445137967243843        20.648114105169501     
 H   2.6267824172569751        13.923421149697027        19.664639913878592     
 H  -1.2605624410839824        12.124550427375112        22.072597682980273     
 H  -2.0751369559779826        12.351658680218215        20.501600507575681     
 H  -1.4511179289516798        10.741775350062358        20.940304941019519     
 H  0.39806237053507032        14.048851858476841        21.302714356761282     
 H  -3.5556352327877581        8.0013612372436622        13.783160629982756     
 H  -1.4925581925130711        6.7508021191375400        13.645931899754714     
 H -0.18244220892959040        7.9307614622583156        13.914276250083303     
 H -0.44055927393516303        6.6137953354656114        15.079155921066993     
 H  -4.6868861347131032        9.7520608304971965        15.646034919443085     
 H  -1.8958837801197872        10.971243103447172        18.062766023562947     
 H  -3.9047416748094186        10.947066768876116        17.942517756837251     
 H  -5.0010017642207849        8.9880700495591892        19.611043323650776     
 H  -1.4445859796474019        6.7494142915681135        22.167605136212028     
 H  -1.2365344653616519        5.8203749617862668        20.660060104177234     
 H -0.17046189959912322        7.2132041895008534        20.986513713147598     
 H  -3.9669278413559068        7.0816750637560659        21.332285620987218     
 H   3.2493704072523570        6.5946871787710082        13.818307490589612     
 H   3.4169274250845363        9.0173910141292932        13.729370773150842     
 H   1.7283218738766233        9.5622405419060534        13.897709173811064     
 H   2.9262103753248851        10.006330158399741        15.131614910785347     
 H   2.2562838821532183        4.7628752853637968        15.683272917146212     
 H -0.16444235234999574        6.6177993387173988        18.087667589980789     
 H  0.83376067382916130        4.8766341297614835        17.979231304083854     
 H   3.1033892326256241        4.8982542481809483        19.638460010458008     
 H   3.3061029619122664        9.1002274462216253        22.172628163323335     
 H   3.9642734129769623        9.7602451377398243        20.653797300968311     
 H   2.2329551200669977        9.9684432526555078        21.024088706753531     
 H   4.2551343065761600        6.7515650259945543        21.339193689080258     
 C   8.5196965778200937        6.5721205182043523        9.9518308035780123     
 N   8.1071080015872692        7.1458104211398652        8.7766008654471896     
 N   9.7184589681543532        7.1780626585235412        10.213142887096359     
 Dy   8.0116020527148599        4.7133963814779909        11.624166432831034     
 C   9.0298655702170230        8.0764000308271111        8.3098971274451614     
 C   6.9023591464598892        6.7851473331341348        8.0411762464877672     
 C   10.045310512433582        8.0923351372140928        9.2283165878302515     
 B   10.470096193878501        6.8697677046365948        11.548462913154811     
 C   8.4676117556469794        6.7615012064501610        13.083663454186180     
 C   6.1458635539302096        4.1857919829528027        9.9765012887137008     
 C   6.0846794240211519        4.0459643870632158        13.129060925490174     
 C   9.3517535407905985        3.3217429320678513        9.9731952617632125     
 C   9.5441818827345557        3.3250812580035838        13.074925506584748     
 H   8.8606822457681478        8.6484484171205835        7.4071541474257740     
 H   6.6283607565847706        7.6062421866833994        7.3698359732431964     
 H   7.0634955436803653        5.8785182974509080        7.4405863665215444     
 H   6.0812786736123536        6.5970628124208162        8.7379089524109954     
 H   10.954086425543320        8.6775193941354019        9.2595095204926334     
 N   9.5998448289417215        7.4302046482105588        12.709097802195625     
 H   10.522444423843956        5.6512212170888789        11.669938132508877     
 H   11.576983463770802        7.3587119436371164        11.544116599169941     
 N   7.8902000345548489        7.5736107409904037        14.023961451065434     
 N   5.8517556937249182        3.5269258781612991        8.8105310107945165     
 N   5.0061340495839808        4.8874465061526493        10.258817660006001     
 N   4.9065652492578788        4.6316109087871871        12.757992694210015     
 N   5.7201337539575343        3.1032481193766950        14.053671686921545     
 N   10.032012261969436        3.3991039688416866        8.7836285657642978     
 N   9.3027896953005254        1.9801917283715873        10.239748292742458     
 N   9.5940016565673432        2.0022234133072625        12.735191702982503     
 N   10.516257975387349        3.4690007121117494        14.030029871913307     
 C   9.7033899042473060        8.6389792390321496        13.378517513983983     
 C   6.6291076219200153        7.2888314903291205        14.691562283403883     
 C   8.6332172038224524        8.7318011301911937        14.221269845922700     
 C   4.5651646556954271        3.8195945451172091        8.3716514847325456     
 C   6.7602213890067420        2.6605648703953793        8.0669968932699998     
 C   4.0351485489630283        4.6798041498380387        9.2953067927633715     
 B   4.9160089780366834        5.6763605716358176        11.604208540114870     
 C   3.8358122698653205        4.0419793853953889        13.411611730576785     
 C   6.6422200966176375        2.1886393635156254        14.712202125453292     
 C   4.3434832349481205        3.0840049062989912        14.241361572376068     
 C   10.386457762671334        2.1390901336401553        8.3155844055974750     
 C   10.311761588074571        4.6221945751558957        8.0402584608005352     
 C   9.9224193946790411        1.2471487549770151        9.2443240629849033     
 B   8.6949109316163451        1.4617333061610880        11.584928907591321     
 C   10.594474924294751        1.3510943778325810        13.438662560792299     
 C   10.858938851533914        4.7260065571310221        14.679929182006720     
 C   11.175671817223240        2.2689373214471176        14.264741227943743     
 H   10.499564143273115        9.3485272427918940        13.196125308564266     
 H   6.7146124259700191        7.4811805906212152        15.767299542981318     
 H   5.8256837250027074        7.9223036994759966        14.287340599387020     
 H   6.3792655381333807        6.2372593111894545        14.512008973055442     
 H   8.3264268857109691        9.5121805073607923        14.903398377985289     
 H   4.1524257257202741        3.3702080230456128        7.4786901359738849     
 H   6.1870935883729210        2.0938680405544030        7.3258910958730308     
 H   7.5257611395704931        3.2504240672311497        7.5470693392790240     
 H   7.2621987506359353        1.9648906800700219        8.7439757692251998     
 H   3.0611147554764573        5.1475707864080809        9.3391503706380607     
 H   5.9425663884599320        6.3386626946737721        11.712840527596326     
 H   3.9390497291836857        6.3860051390979757        11.629455815489496     
 H   2.8066652753648813        4.3271911141501649        13.237878743558721     
 H   6.3060447845745484        1.9924334336769889        15.739654918291320     
 H   6.6981471870792291        1.2334494794701143        14.163575906682729     
 H   7.6403555964511165        2.6461123751118105        14.718254557039741     
 H   3.8586897135222578        2.3910954458102252        14.914974003672818     
 H   10.953435113290594        2.0071269267887808        7.4039378292366917     
 H   11.054186197845882        4.4060265859593795        7.2623703824534998     
 H   9.3990360990984421        5.0072227249469377        7.5636475372113452     
 H   10.703442890419840        5.3937411376192097        8.7099194634794124     
 H   9.9903182838296978       0.16850321025094042        9.2758406912775158     
 H   7.5813206243475930        1.9535745394434689        11.706847941895397     
 H   8.6543277698010161       0.25093877443452461        11.592335413304140     
 H   10.839312852366501       0.30808429682725380        13.288941421853197     
 H   11.072740510702999        4.5554915622383243        15.740635708566067     
 H   11.744051467117536        5.1766086499438089        14.210029555866651     
 H   10.013300052930699        5.4123408377880606        14.568352681565027     
 H   11.994955717646501        2.1821407725082804        14.963249500994376     
 C   6.3424747397594885        13.389662514123653        3.5772537816016969     
 N   6.0499281389886574        12.723303394190266        2.4154741508100401     
 N   5.2116227195313796        14.112569055038570        3.8401462897742968     
 Dy   8.2181442140686585        13.868198855408101        5.2367215516661316     
 C   4.7723180028821997        13.030079282522445        1.9600387967906394     
 C   6.9628103011373232        11.849755068598927        1.6880259778724083     
 C   4.2463253163444206        13.907892049953366        2.8701449162449708     
 B   5.1148061410185663        14.911732131307847        5.1794450259481044     
 C   6.2306160567892999        13.241418756943055        6.7018976491385320     
 C   9.5928745242901332        12.507856891593487        3.5893933876992308     
 C   9.7577384064256467        12.500536937689274        6.6960707647086455     
 C   8.7466299464718578        15.722995838167126        3.5721274499131166     
 C   8.6370652532500838        15.888941240347643        6.7244413621087427     
 H   4.3613792780239011        12.576439297374318        1.0681022335814838     
 H   6.3987166386802272        11.287329920874722       0.93737246418709197     
 H   7.7438587438509705        12.432568257306199        1.1825888087975847     
 H   7.4469960602168541        11.150443707496358        2.3739401386171450     
 H   3.2787885147148961        14.390792957513986        2.9020049672291424     
 N   5.0729021890886239        13.865951103813781        6.3311027823038648     
 H   6.1495274113797196        15.557851021637882        5.2989223841210311     
 H   4.1452965876195194        15.633299672158827        5.1904673419123259     
 N   5.8333378934373368        12.310417588595005        7.6257150926099273     
 N   10.288869760096606        12.571621881992225        2.4085667360793268     
 N   9.5049814301123465        11.167394405661073        3.8501870948966905     
 N   9.7856244856826748        11.179061498058891        6.3476268912687903     
 N   10.750687951489059        12.629119069476198        7.6307438702727541     
 N   8.3541412111557207        16.267510331218208        2.3754212467781861     
 N   9.9192998247021134        16.368290555036083        3.8609727480369957     
 N   9.7434547594262089        16.606425072902301        6.3619570963127332     
 N   8.0291238353497043        16.661656670965897        7.6788150962902764     
 C   3.9825299965514969        13.312054564887820        6.9828469228824996     
 C   6.7287241644425499        11.375113784849377        8.2900198227788504     
 C   4.4562195987119919        12.336316145959355        7.8126753642580820     
 C   10.612260046746634        11.303540220523821        1.9383442736463723     
 C   10.625799686696626        13.790119742927800        1.6813041013466856     
 C   10.114670649175958        10.420912865746370        2.8589436586984274     
 B   8.8716065375195754        10.675756557371097        5.1926998682712640     
 C   10.792965128257112        10.513125858298919        7.0266663661381585     
 C   11.125351351935695        13.881652426496952        8.2728775004038582     
 C   11.400168921067234        11.420310423203166        7.8464266453274476     
 C   9.2626797068906317        17.219554014220403        1.9252477166925037     
 C   7.1845786027558489        15.862332535668738        1.6033424200923976     
 C   10.249340525351204        17.277559181125440        2.8724079523179160     
 B   10.656485646272259        16.091624071841473        5.2120767523119502     
 C   9.7998767181370088        17.806702473799199        7.0523676817426590     
 C   6.7780682346222720        16.324089345869364        8.3417399394437624     
 C   8.7265342343587893        17.843648306423255        7.8944570386575297     
 H   2.9628309330983051        13.624799612947848        6.8002437818520356     
 H   6.4689297640522154        11.290664672734843        9.3512598718900009     
 H   6.6592118027834104        10.378427543596745        7.8299883472439840     
 H   7.7546022968366044        11.743535567644495        8.1782683818246120     
 H   3.9463537622085734        11.654789729693849        8.4800829245932317     
 H   11.182792517136802        11.158908591469356        1.0308017806233092     
 H   11.497599283838085        13.599430114641102        1.0413639407173272     
 H   9.7879244818666216        14.116883200673259        1.0457144306006620     
 H   10.862399621315930        14.591419648687268        2.3880571519717266     
 H   10.152480327798825        9.3405933825629148        2.8865090767172186     
 H   7.7806736747779048        11.220279747097697        5.3107503276095045     
 H   8.7661043400553638        9.4708016759384606        5.1997519732749398     
 H   11.018581008278360        9.4665689610587123        6.8712974310651092     
 H   11.364640741367987        13.709474322419116        9.3278048013794024     
 H   12.003802818933018        14.319778923626968        7.7795532274454366     
 H   10.286334255215502        14.578464214122203        8.1824235299291370     
 H   12.230654217820032        11.319357671947005        8.5295213615407928     
 H   9.1033027920880176        17.776016046567900        1.0112725699685159     
 H   6.9946393559410955        16.606753936962207       0.81759079818835978     
 H   7.3514180143783303        14.881255502306715        1.1314611571201754     
 H   6.3061957039313983        15.791581295413788        2.2539037165179363     
 H   11.140922132069321        17.887594104136006        2.9191410622387228     
 H   10.767142635519548        14.877713974328961        5.3313041259620251     
 H   11.736487778483344        16.638827239871816        5.2279876714471740     
 H   10.568007967846658        18.549689058507127        6.8843074438942544     
 H   6.8229946420125511        16.608233237678281        9.3977270496114365     
 H   5.9351962339507054        16.849420031556768        7.8714469336188424     
 H   6.6172699931020240        15.245772239497738        8.2445386738907711     
 H   8.3916226726296657        18.596391031607016        8.5933315931435583     
         456

 C   7.5297019614197671        2.7795616105947429        2.7778032953325926     
 N   7.9256462002428867        2.2002060546029409        3.9560855368212948     
 N   6.3308331200905128        2.1799693255262533        2.4996928878716411     
 Dy   8.0716067565512315        4.6611987302553723        1.1427833287901989     
 C   6.9917261123648720        1.2749384673566933        4.4101908874000220     
 C   9.1301678422171424        2.5412080318951853        4.7022405402502523     
 C   5.9870273319663188        1.2659760506969375        3.4801411204826240     
 B   5.5961818499874640        2.4909661240813366        1.1534155365275678     
 C   7.6426552738317080        2.6225231516694434      -0.32884954283783302     
 C   9.9193775488874909        5.1532402312854932        2.8229686350950214     
 C   10.035124252495963        5.3087189111630764      -0.32836490190113499     
 C   6.6940351060040237        6.0135821575401733        2.7893116133972122     
 C   6.5454566367446443        6.0325315229655967      -0.33440503529847204     
 H   7.1470805925851781       0.70171221982867138        5.3146155654736278     
 H   9.3971748348431241        1.7054018207058734        5.3599195063491560     
 H   8.9725112348770413        3.4389446862662369        5.3188896761586637     
 H   9.9543099165775040        2.7345638721084029        4.0101960865541768     
 H   5.0737464610290601       0.68765923746565505        3.4397668518011586     
 N   6.4965423013909964        1.9542684104008428        3.8702846715161637E-003
 H   5.5239113592058375        3.7082954441571885        1.0431416910532116     
 H   4.4993154353313445        1.9786400949329401        1.1342819190928002     
 N   8.2467908396500889        1.8163253436892883       -1.2576305002905039     
 N   10.192098219164400        5.7986844254413850        4.0016739850707221     
 N   11.067563909233842        4.4621639535957591        2.5494156387214795     
 N   11.207075347750768        4.7153423465540678        4.9378872132385870E-002
 N   10.406833281376123        6.2198316266358029       -1.2819220381210679     
 N   5.9955776460774430        5.9331975931587921        3.9677150020555056     
 N   6.7469884755944776        7.3553766882903906        2.5266227585042165     
 N   6.4740725430038291        7.3473877282841542        3.0900611445650244E-002
 N   5.5658443063660181        5.8873670759618904       -1.2811633550915322     
 C   6.4095083395283208       0.75319578091905537      -0.68171860878722057     
 C   9.5347769616074718        2.0923503584474288       -1.8759645310317385     
 C   7.5063973892774767       0.66313727376459608       -1.4893005726190611     
 C   11.474075091029142        5.5090467529208107        4.4561053049348311     
 C   9.2589640713438666        6.6335193837754050        4.7492201451817939     
 C   12.021996796715568        4.6632505927806092        3.5294518704416022     
 B   11.194348076213778        3.6747841261757603        1.2067710316755655     
 C   12.280737918165674        5.2672085740546830      -0.63039892814806553     
 C   9.4922618442172624        7.1289420359185023       -1.9579852931053676     
 C   11.781805239063063        6.2094679732546387       -1.4829725481696561     
 C   5.6325162590251683        7.1924512324158343        4.4319332502259225     
 C   5.7055915759168805        4.7082090833644354        4.7045549648619698     
 C   6.1101795608828660        8.0866310973139051        3.5121747164890138     
 B   7.3743418583480453        7.8656974313850325        1.1888950627174273     
 C   5.4506022833028380        7.9917870110842166      -0.64526969394403255     
 C   5.2465603005560837        4.6363009854880124       -1.9557530714795228     
 C   4.8787331804322642        7.0779884520519571       -1.4830399886938308     
 H   5.6080805463757608        4.3224963454706999E-002 -0.52739947818520250     
 H   9.4958833304262455        1.8712907528798999       -2.9479614031918042     
 H   10.322310430773292        1.4761228401193411       -1.4187408448041356     
 H   9.7751136950932516        3.1489169436858289       -1.7146111829104504     
 H   7.8328781905414111      -0.11046946545758102       -2.1700791636210215     
 H   11.872952918853347        5.9508624680935522        5.3592431380203696     
 H   9.8114970591636812        7.1956738595453960        5.5087890276491054     
 H   8.4986507346997637        6.0186818486263718        5.2474418659429922     
 H   8.7526699261454635        7.3330956566645069        4.0797393600527858     
 H   12.999117407911415        4.2021684988217434        3.4909443163026768     
 H   10.184344115923016        2.9914849014243567        1.0826769716780313     
 H   12.190761324428031        2.9912387836427730        1.2011643187089365     
 H   13.306222270093581        4.9697987793216258      -0.45555478428093521     
 H   9.7644818598794991        7.2237254802185866       -3.0145709528318583     
 H   9.5246988015404366        8.1252617745368454       -1.4959365587027345     
 H   8.4776830997887824        6.7298752128379045       -1.8612412082038250     
 H   12.272752670613791        6.8759319899852311       -2.1777577894380276     
 H   5.0514056121541087        7.3212974970279499        5.3350057336062457     
 H   4.9421103365945021        4.9186797615029461        5.4630002618869096     
 H   6.6078356920057821        4.3294053382946514        5.2051236968769024     
 H   5.3379183719426750        3.9336147971010078        4.0253066027827211     
 H   6.0406042116838146        9.1651690438509767        3.4804424032947567     
 H   8.4763049735587863        7.3450480939884075        1.0712598825215562     
 H   7.4526949092629611        9.0721845457646566        1.1850942691116535     
 H   5.1888383105622431        9.0280632483196896      -0.47618462107624587     
 H   4.9499794784134039        4.8370660611881799       -2.9928276022135476     
 H   4.4218176868883514        4.1175339226389820       -1.4411163534143550     
 H   6.1349380496794188        3.9917733970274831       -1.9314941822381888     
 H   4.0506404130477174        7.1626132876087922       -2.1715802963956303     
 C -0.32609491892688852        7.3373163795500442        9.1901596858724286     
 N   8.2665657099454296E-002   6.7843067132876778        10.376765775621312     
 N  -1.5147269604905700        6.7127544392603422        8.9264118234941687     
 Dy  0.17111417152292296        9.1792071873356100        7.5002634727124935     
 C -0.83203691667653923        5.8469966870873504        10.845987704525285     
 C   1.2763690799215135        7.1682202275272822        11.119537491560999     
 C  -1.8390408164916294        5.8069372855881705        9.9193499068488400     
 B  -2.2616150403223947        6.9976701142155004        7.5842203915967632     
 C -0.26089144204055137        7.1295005236768718        6.0506978859307186     
 C   2.0474992105074081        9.7053390547699561        9.1433396686639785     
 C   2.1069033117510112        9.8416016482758497        5.9907473401975739     
 C  -1.1658602957454467        10.583846944018797        9.1451345947450609     
 C  -1.3531222185634320        10.580673214452039        6.0557355493511107     
 H -0.66303264300273956        5.2867033020357868        11.755983437004287     
 H   1.5301526988433269        6.3753587638327360        11.830581807680177     
 H   1.1094505986887717        8.1004301973489294        11.675851622197744     
 H   2.1133704584017234        7.3203600642663975        10.433934045057439     
 H  -2.7402269890965614        5.2104893459744943        9.8876372901084437     
 N  -1.3790040612810839        6.4408930212781002        6.4310275444117933     
 H  -2.3315335657306178        8.2142926543460923        7.4507600636248235     
 H  -3.3609152568707046        6.4928991541588825        7.5887935384177840     
 N  0.32811523613155841        6.3271375913831038        5.1093442216799456     
 N   2.3431486135431983        10.368582225677612        10.306693896688225     
 N   3.1881238032790580        9.0051404120772425        8.8609126986601279     
 N   3.2858142149135152        9.2593343723161325        6.3649940872573731     
 N   2.4743956601755981        10.796020467965691        5.0786770964121652     
 N  -1.8540496498534371        10.519830834330364        10.330593589750357     
 N  -1.0818994272855547        11.924576342361773        8.8830575867005344     
 N  -1.3686553467953455        11.906634512560599        6.3880005677604812     
 N  -2.3352673427012314        10.453767942533064        5.1096172404713114     
 C  -1.4615451697052213        5.2285761313465002        5.7654906788956053     
 C   1.5821799465143092        6.6322206712329397        4.4365601072770264     
 C -0.39430505048593101        5.1555087635834367        4.9177463344987711     
 C   3.6320687889010239        10.081295900148016        10.742760524621962     
 C   1.4314913776114886        11.229937436570118        11.051804134451061     
 C   4.1618974679172744        9.2195043505269432        9.8206708247621126     
 B   3.2750523512574641        8.2132082507481989        7.5169200021998783     
 C   4.3590891225146304        9.8623462662428913        5.7269959416622305     
 C   1.5514232307692259        11.708053948951056        4.4179968978908999     
 C   3.8528901153012010        10.826828141440366        4.9038958160132218     
 C  -2.1768931916537020        11.787022103875184        10.802645052360280     
 C  -2.1762378240159692        9.3009573585759640        11.062899216106507     
 C  -1.6866136767554047        12.669971335991908        9.8785850189278523     
 B -0.45875960772149299        12.427481186708194        7.5385401665867535     
 C  -2.3584239740071578        12.576948375508781        5.6876288149752341     
 C  -2.7134560282289630        9.1998435171582020        4.4738245762705269     
 C  -2.9671498929187110        11.667922392708848        4.8711081971616288     
 H  -2.2449000235579279        4.5054880121341245        5.9494750166255441     
 H   1.5053547842507558        6.4076849249951469        3.3663098163319822     
 H   2.4039839731901953        6.0357016157226457        4.8600957731730654     
 H   1.7994329144571604        7.6953603202505958        4.5880202946698061     
 H  -7.7645435674537730E-002   4.3803214128243280        4.2350307968890091     
 H   4.0466985117401526        10.534684952219857        11.632876826731554     
 H   1.9943965423156360        11.758645085602865        11.828535567488377     
 H  0.63792976646601685        10.639123117359794        11.526887145881595     
 H  0.96374450050974225        11.959959644930327        10.385568747772316     
 H   5.1372411086070757        8.7541026138518383        9.7768370442293939     
 H   2.2467062735528196        7.5542212326589055        7.4099996619655881     
 H   4.2498655742445468        7.5005426902671024        7.4908262258480045     
 H   5.3888724691373211        9.5837638066408015        5.9083746376007973     
 H   1.9213900174459362        11.942952563115304        3.4059475266459343     
 H   1.4513797073284345        12.647000922076117        4.9981009082131571     
 H  0.56147066447091087        11.224190085644226        4.3624236952458295     
 H   4.3393296563742876        11.529827761192600        4.2412659713519307     
 H  -2.7429264747625886        11.930372000744178        11.713263219353765     
 H  -2.9905324221967939        9.5090559164829127        11.764349212199170     
 H  -1.3072575011588976        8.9391931019429283        11.628226420169801     
 H  -2.4882442632140802        8.5167619671409192        10.369673981688001     
 H  -1.7266812798422708        13.750364465071298        9.8507204522192318     
 H  0.64224592555303539        11.907948364812199        7.4199471882028396     
 H -0.38637127287619888        13.636488737238318        7.5302125740890995     
 H  -2.5782947248366108        13.626077825705824        5.8341776168758042     
 H  -2.8501021078661939        9.3489653408122599        3.3954326782531496     
 H  -3.6558701771780679        8.8202521182268239        4.8984992025388694     
 H  -1.9176751205392109        8.4668807898594505        4.6594112863494868     
 H  -3.7893442426039345        11.770068244131483        4.1784475341401874     
 C   1.8866687894753271       0.56002485883032671        15.560701831461765     
 N   2.1741893675217594        1.2193005547361446        16.728038993202603     
 N   3.0184787926532080      -0.16243349415683742        15.299671716781747     
 Dy   3.5739034993750377E-003   9.1851797594219520E-002   13.906128726852620     
 C   3.4483937736296930       0.90707402229196665        17.189560631924575     
 C   1.2598761453770355        2.0907327123086072        17.455744137302311     
 C   3.9777598760362833        3.4033904932505701E-002   16.277132200762516     
 B   3.1272515346168026      -0.96314946446065541        13.961217907483885     
 C   1.9922257257105467       0.70684774721812804        12.446709762047844     
 C  -1.3674302382059345        1.4390329748121553        15.563078195000980     
 C  -1.5477334897112842        1.4528651927784841        12.441774550435602     
 C -0.50357164022244161       -1.7770196216245913        15.561877821429256     
 C -0.40748962531441485       -1.9272344900785716        12.413990796695977     
 H   3.8551442172969939        1.3543100408409610        18.086667727059929     
 H   1.8263304382785455        2.6683793355774146        18.192861648460948     
 H  0.49161785960833743        1.5051601810243509        17.977256533072168     
 H  0.76088662207351765        2.7766435610365012        16.766938509632105     
 H   4.9443776886259787      -0.45089922886372952        16.247488289020811     
 N   3.1522548633791003        7.9992890917317566E-002   12.806754747104389     
 H   2.1057367411091397       -1.6287477308884823        13.843987433640569     
 H   4.1138215956863551       -1.6623117508058285        13.953041643599223     
 N   2.3807922042972844        1.6298630297725007        11.511637393451140     
 N  -2.0564562418674854        1.3699779674871964        16.747433771890549     
 N  -1.2983200658071310        2.7791418826128020        15.297487991114533     
 N  -1.5882734797272120        2.7710700321779469        12.801048411616145     
 N  -2.5353087817735034        1.3250055619809298        11.501067712817997     
 N -0.10029131923698831       -2.3349658783412024        16.748364835751268     
 N  -1.6799238600182003       -2.4173780531422953        15.277062330001995     
 N  -1.5161428978194307       -2.6422715540049659        12.775320998870228     
 N  0.20552529246741744       -2.7068187978442189        11.468533145461558     
 C   4.2357586120260651       0.62411594169924134        12.135837120408389     
 C   1.4809939672547725        2.5662794937184548        10.855045875842405     
 C   3.7550937500955341        1.5962349892641166        11.306030457897467     
 C  -2.3953233923737676        2.6352066100004228        17.214346945176615     
 C  -2.3610026299592461       0.14939838878629425        17.484924435927930     
 C  -1.9138453966785045        3.5210440136755743        16.288092775451194     
 B -0.67242314995440522        3.2740560699490819        13.953975546286994     
 C  -2.5981657895645491        3.4349898448810756        12.124205410788781     
 C  -2.8935395124494430        7.5988215200213510E-002   10.843260377324073     
 C  -3.1933468554795685        2.5307626057924839        11.292619178055327     
 C  -1.0062949150009073       -3.2900617506087078        17.197227356452935     
 C   1.0808036031067634       -1.9459221372881303        17.510804764046373     
 C  -2.0020410473138246       -3.3370018467762304        16.259208456402387     
 B  -2.4219921973668099       -2.1271306715634877        13.930751756558536     
 C  -1.5701111070604177       -3.8469473647140635        12.091878652817067     
 C   1.4608393215584365       -2.3738177936494917        10.810868765277094     
 C -0.49082759105623802       -3.8905438339849816        11.257246153590289     
 H   5.2563667096804600       0.30804651636757807        12.307574001869455     
 H   1.7164386806256096        2.6308593389112733        9.7859828277950420     
 H   1.5752441128359937        3.5698966464888220        11.297737723415569     
 H  0.45249424944078492        2.2120817018847880        10.997768695179117     
 H   4.2585476540376552        2.2696983177877397        10.626471621358514     
 H  -2.9620095822542485        2.7761925310702464        18.124857799067648     
 H  -3.2000427433750009       0.33937236141206412        18.164403427450761     
 H  -1.4957492119632616      -0.17921752295974042        18.078291852714713     
 H  -2.6302637768848736      -0.65110587688348021        16.790324364383860     
 H  -1.9678582809449305        4.6002775918329757        16.255089424987446     
 H  0.41960400950607252        2.7321296037497764        13.830935625590202     
 H -0.56833965241094819        4.4788253421414161        13.949036722076919     
 H  -2.8333792134484757        4.4780924062550413        12.288477788798795     
 H  -3.1040885006867951       0.25327856237248214        9.7834327513360666     
 H  -3.7854668944673784      -0.36369635847605880        11.309863967222608     
 H  -2.0571952037851036      -0.62138961424363992        10.952864475026827     
 H  -4.0218205318916596        2.6313083170005713        10.606791760463341     
 H -0.83927042551133002       -3.8548613097765250        18.104489647666544     
 H   1.2739934467048759       -2.7001831704187458        18.285240136965854     
 H  0.92741413323311805      -0.96983423965491333        17.995800131341507     
 H   1.9520884965286101       -1.8732810782466374        16.851493250952849     
 H  -2.8954947381054508       -3.9447700109168289        16.216327182689721     
 H  -2.5222182935768993      -0.91153780379562743        13.818317501599562     
 H  -3.5069192282950188       -2.6629397773454606        13.914448614222533     
 H  -2.3406348164412800       -4.5879634540506009        12.258952938670337     
 H   1.4346043087205707       -2.7066405991617262        9.7654575896487064     
 H   2.3085611620947364       -2.8621898969617567        11.320673805664928     
 H   1.6014369397976846       -1.2853649809156349        10.862816985167081     
 H -0.15180731980387319       -4.6477232620457274        10.564765958453586     
 C  0.75673419746540993        11.154882334236541        16.358070422794416     
 N  0.35832274540184539        11.728504374649656        15.178048051721802     
 N   1.9454249519189455        11.771256540671002        16.642419866259019     
 Dy  0.24705543108469799        9.2741524490465714        18.005679379036792     
 C   1.2808280322968766        12.667755754117209        14.729656229330820     
 C -0.83904848631521400        11.373998455106623        14.425482150745280     
 C   2.2808060724338111        12.690898508565203        15.664273422059523     
 B   2.6757142514400858        11.464524343830211        17.991912312474383     
 C  0.63910583088535045        11.310485299399488        19.479922264528675     
 C  -1.6146802284972823        8.7911203592931795        16.334811176972579     
 C  -1.7302330219136814        8.6433028970575769        19.473128438160852     
 C   1.6255456886427362        7.9210160537356487        16.366267742161895     
 C   1.7782911145073899        7.9099896403508083        19.492768730635138     
 H   1.1214217916761766        13.238768837934332        13.824717479602539     
 H  -1.0880487766268829        12.190264985561416        13.738443661629642     
 H -0.67969268574585029        10.457257080592752        13.840408039010754     
 H  -1.6759705723343064        11.209012364657205        15.108561359175154     
 H   3.1857187247614771        13.281604671829788        15.707694148375300     
 N   1.7719357681189973        11.997341197732171        19.140745909628908     
 H   2.7494710198689600        10.246625451729495        18.103902810261634     
 H   3.7725153675693637        11.975558916571170        18.014098624067024     
 N   2.0822228564491223E-002   12.111490784623816        20.403875318694094     
 N  -1.8834393918274248        8.1467848244531105        15.153905037811175     
 N  -2.7621423479927327        9.4865199257776851        16.601653142107484     
 N  -2.9016355351402137        9.2404305028072091        19.100281124344257     
 N  -2.1017629944225158        7.7326731236704536        20.427697923192667     
 N   2.3211735162547371        7.9939658415035266        15.186272374810319     
 N   1.5632808628302095        6.5809501071708052        16.632823240458666     
 N   1.8360085636549583        6.5935650125549188        19.129148874400549     
 N   2.7569316439360754        8.0443344771863057        20.441597504089824     
 C   1.8376881996826513        13.204335797413364        19.818456988166993     
 C  -1.2629108873040276        11.818128511302728        21.023584741757187     
 C  0.73993443838055151        13.279375720929810        20.626157665610123     
 C  -3.1617006525120237        8.4415371760348847        14.691567332916312     
 C -0.94691161664298551        7.3126579516775356        14.410102945976982     
 C  -3.7116008117099741        9.2889963565074858        15.615487220343146     
 B  -2.8957275242049003        10.279476349129419        17.941809753564815     
 C  -3.9745504859754783        8.6916305774800211        19.784094477586180     
 C  -1.1868484688096581        6.8243252053675185        21.103679889630012     
 C  -3.4760247054360618        7.7466509274639206        20.633666324229242     
 C   2.6727169792339911        6.7311756421540156        14.723438190504668     
 C   2.6128925581244613        9.2158489384805620        14.445727762523902     
 C   2.1914076500442090        5.8426688723217577        15.647385833672070     
 B  0.93033236463597491        6.0830162451520531        17.972554075808450     
 C   2.8501088763668152        5.9382531321485539        19.808809670755348     
 C   3.0880363875410941        9.2922152335570321        21.115055487655439     
 C   3.4292903856213539        6.8461014877360915        20.648069997284868     
 H   2.6276463728465096        13.926481744397226        19.662604491546688     
 H  -1.2545808704850503        12.123078801030106        22.075706869288254     
 H  -2.0721334183794506        12.353324621437000        20.507021437730636     
 H  -1.4474484299749013        10.742569855358202        20.941244372764885     
 H  0.40096630913273229        14.050529964698384        21.303369190243863     
 H  -3.5579885380219074        8.0015299228807510        13.786090020550571     
 H  -1.4961037086455331        6.7492913664150374        13.648953880544399     
 H -0.18478246716095117        7.9283194225544280        13.915127904124414     
 H -0.44334366754615218        6.6130684507212374        15.081704260669193     
 H  -4.6872016695322296        9.7543652647840506        15.648181811193547     
 H  -1.8927271463118014        10.972205961504027        18.063312451078748     
 H  -3.9014222801821243        10.951346552357709        17.944101036914766     
 H  -5.0000029276527327        8.9896791146219091        19.610493531807389     
 H  -1.4460450324375753        6.7464655022569060        22.165364829257893     
 H  -1.2343418498042085        5.8215955059005156        20.655980133345416     
 H -0.17029637392584834        7.2141719028874629        20.988027444331092     
 H  -3.9666263304255129        7.0812691109456614        21.329916709254736     
 H   3.2469031439955334        6.5952858336729410        13.816987912343638     
 H   3.4166406102455675        9.0181526014606721        13.729063624807452     
 H   1.7279812167248483        9.5630915572123154        13.896208164730327     
 H   2.9251054664965594        10.007283730726426        15.130867899692989     
 H   2.2539747055496706        4.7639336154328769        15.682394704803132     
 H -0.16516620917332941        6.6183838733629052        18.087626110322070     
 H  0.83416992700055048        4.8777409464440513        17.979211342451599     
 H   3.1013420119305826        4.8993893422888855        19.639811159600807     
 H   3.3070425535447820        9.1033489202001832        22.170665272541779     
 H   3.9664891841051650        9.7609938721905021        20.651454927730423     
 H   2.2352831386625311        9.9714920480851408        21.020770524563293     
 H   4.2541873688244163        6.7530022368415841        21.339408983641572     
 C   8.5214390511787546        6.5690916535707284        9.9532360999728109     
 N   8.1095415962947861        7.1424104113705411        8.7775613075507106     
 N   9.7198230169173971        7.1755034261486381        10.215307393469935     
 Dy   8.0122286731405357        4.7097555781927909        11.624413250848965     
 C   9.0323522911292216        8.0731666715586368        8.3113528679154847     
 C   6.9052033968958968        6.7817372391585256        8.0413989971285833     
 C   10.047125013351343        8.0896194617331521        9.2304562403815691     
 B   10.470833182159934        6.8677702700941552        11.551172327651157     
 C   8.4668129427038483        6.7572715179268172        13.084461153687101     
 C   6.1469918042548617        4.1841539975159492        9.9754096011594537     
 C   6.0833558280997417        4.0439245702256681        13.127616776024162     
 C   9.3541886997578931        3.3198393878433281        9.9734913704323329     
 C   9.5454951862122517        3.3225757075633449        13.075839714865765     
 H   8.8636247303569373        8.6449914391658780        7.4083987823307220     
 H   6.6333069145791193        7.6016498555378398        7.3679639404269830     
 H   7.0658482482950076        5.8736407769475143        7.4431318392201087     
 H   6.0829269189581971        6.5963822579460949        8.7372663311302627     
 H   10.955767175193765        8.6749928692530425        9.2619953760464586     
 N   9.5990072641256070        7.4267888978498551        12.711305050595918     
 H   10.524822991147692        5.6493549312162870        11.672355792548284     
 H   11.576938217766081        7.3584467205146415        11.547755604511945     
 N   7.8880139812978589        7.5686165491243766        14.024537260781070     
 N   5.8537230788499235        3.5257679297038793        8.8089687623348816     
 N   5.0071241863717155        4.8858239697224723        10.257077007478934     
 N   4.9057163307740197        4.6302555663080414        12.756194058376014     
 N   5.7181439679070323        3.1024111742249154        14.053153089013442     
 N   10.035284944591474        3.3969973681989072        8.7844210211333440     
 N   9.3045113694471571        1.9783156915534816        10.239933173159628     
 N   9.5954388381428544        1.9999332627534452        12.735317601790335     
 N   10.518466373508193        3.4663236879776331        14.030019012972419     
 C   9.7011852873174860        8.6352782739966720        13.381420133511718     
 C   6.6262936466386817        7.2832003621405121        14.690608895296958     
 C   8.6301102011409547        8.7271276071851140        14.223044136821187     
 C   4.5675097904090656        3.8187077042093951        8.3691775042770438     
 C   6.7631153721262915        2.6604001992956872        8.0655275788320004     
 C   4.0368931717921601        4.6786352439088361        9.2927525462258131     
 B   4.9157203508875709        5.6748595845267635        11.602299109420544     
 C   3.8345922205476324        4.0422486844823631        13.410555312865000     
 C   6.6397089497231283        2.1879068112545834        14.712478249456405     
 C   4.3415264933849125        3.0846163316590585        14.241132353830995     
 C   10.389498790026579        2.1368418997508116        8.3165339907976445     
 C   10.316225874769600        4.6200345787455026        8.0414343337004990     
 C   9.9245243512404375        1.2450396491985474        9.2449421745992435     
 B   8.6957856225152561        1.4607163868570154        11.584961396518567     
 C   10.596910316761768        1.3487880460304089        13.437295663332812     
 C   10.861327112124986        4.7231275053289545        14.680246842326271     
 C   11.178544181241691        2.2663783745839767        14.263367630367494     
 H   10.497058154628242        9.3453920165124345        13.200113391993314     
 H   6.7095169054320181        7.4786669409598012        15.765756950075897     
 H   5.8225302043491931        7.9137574126175965        14.283186413567886     
 H   6.3786099873644888        6.2308596317034910        14.513642088891746     
 H   8.3222091380302370        9.5068901604234064        14.905324820799603     
 H   4.1553569180055892        3.3696050027759052        7.4757993157489588     
 H   6.1908107665280596        2.0938311860774430        7.3237280987548283     
 H   7.5286444839857936        3.2510372229224065        7.5464859765337557     
 H   7.2650429721868726        1.9645978369453536        8.7423962138768534     
 H   3.0628734972713598        5.1464676944208758        9.3361494517555226     
 H   5.9418640644159364        6.3376046428088539        11.711562420069903     
 H   3.9382414932647731        6.3838561354981103        11.626691493563531     
 H   2.8056694770938893        4.3280936921001540        13.236557971068139     
 H   6.3068844651229119        1.9969509524918563        15.741427646851898     
 H   6.6908718196606145        1.2306308358121067        14.168284793783881     
 H   7.6387670104343757        2.6421646733110231        14.713207940583759     
 H   3.8561810627007742        2.3927285943895433        14.915344742834629     
 H   10.956897343417886        2.0046897081428621        7.4051799108942458     
 H   11.061787455396155        4.4045824499020876        7.2667294793432662     
 H   9.4051397251385467        5.0035981754438081        7.5610475099839221     
 H   10.704124599958517        5.3923480609979295        8.7120555592274513     
 H   9.9920168276010504       0.16637285970754440        9.2765107438590153     
 H   7.5829943272777536        1.9544447598339043        11.706838758762371     
 H   8.6528129111276151       0.25015070569888964        11.592336059217198     
 H   10.841870152435400       0.30590983425210355        13.286871323702984     
 H   11.077710733156133        4.5519320533624361        15.740214417628328     
 H   11.744794473189701        5.1750422263875553        14.208726238662207     
 H   10.014865748095319        5.4086978791288569        14.571254585387360     
 H   11.998519505736736        2.1794575785010619        14.961049081088085     
 C   6.3416286523221892        13.389582911128743        3.5775167635682505     
 N   6.0495245113760800        12.724100372150914        2.4151064930293709     
 N   5.2101982426026199        14.111304558715998        3.8411372770426770     
 Dy   8.2169516244707470        13.868761968227561        5.2371258439683901     
 C   4.7716577437300529        13.030320212514281        1.9600375842312634     
 C   6.9628435748281685        11.851890133285664        1.6866022742409144     
 C   4.2450575657747924        13.906859412843142        2.8709479630219725     
 B   5.1128566844639955        14.909849964833990        5.1807501496382313     
 C   6.2308906018833463        13.240662954906851        6.7029573074959625     
 C   9.5907886630107928        12.508086640420588        3.5892764890926152     
 C   9.7559646502239374        12.499993430089990        6.6962619421814020     
 C   8.7447344744804010        15.724285509315985        3.5728748483322423     
 C   8.6361269622534120        15.890313068557800        6.7240605972281600     
 H   4.3609674591489744        12.577204102822696        1.0677360453493849     
 H   6.3989364933682120        11.289926215709741       0.93545860801461911     
 H   7.7433309868075728        12.435781056392454        1.1816218956177458     
 H   7.4476036162490642        11.152135708489935        2.3716399866226685     
 H   3.2771704760672367        14.388973211839721        2.9032211641271992     
 N   5.0724673350627159        13.863996539066196        6.3323936339636075     
 H   6.1467636797210714        15.557245415942024        5.3000930317129615     
 H   4.1424322281515513        15.630140528428237        5.1921220137915043     
 N   5.8348698518015141        12.309700192255338        7.6273140396559320     
 N   10.286444955136833        12.572406223466077        2.4082834836407048     
 N   9.5038950923381904        11.167550668930334        3.8499848927569111     
 N   9.7845559643838289        11.178675968301631        6.3473688238575381     
 N   10.748229415383122        12.628554141937785        7.6316575839612373     
 N   8.3517861072520070        16.270014097283660        2.3769240627196404     
 N   9.9184031751953050        16.367970618860344        3.8609787818611960     
 N   9.7434830505977956        16.606301494842146        6.3617130328452172     
 N   8.0282792871463915        16.664606689688171        7.6771491621709247     
 C   3.9829089423213970        13.309449807088631        6.9849018670369993     
 C   6.7312083232330471        11.375151126759420        8.2914327312535949     
 C   4.4578488444445261        12.334502248515397        7.8148746680142098     
 C   10.610724605943524        11.304617154155567        1.9379496020499476     
 C   10.621581996223517        13.791149676532614        1.6806839005102399     
 C   10.113968511657561        10.421585748089944        2.8585951789651989     
 B   8.8708959367649385        10.675021695019691        5.1923439854131797     
 C   10.791726715626638        10.512846839418991        7.0267587032356138     
 C   11.121584377353317        13.880863788357155        8.2748794167636017     
 C   11.398075655296084        11.419924548902953        7.8472522079589506     
 C   9.2610857055645894        17.221135897739043        1.9263578803596701     
 C   7.1807166664187925        15.867169853770822        1.6061417757062377     
 C   10.248650001341124        17.277423573557076        2.8726374662833880     
 B   10.655580843434107        16.090044106572041        5.2118016573444867     
 C   9.8006348007612090        17.807188151699254        7.0509494055064819     
 C   6.7763576502741207        16.328920986151406        8.3392632466141787     
 C   8.7267520123082036        17.846075565248370        7.8922090159870280     
 H   2.9628952820384185        13.621420592631324        6.8028404900219002     
 H   6.4695062796954010        11.287784634505854        9.3517917515906674     
 H   6.6651548953045170        10.379530899990295        7.8291527142543851     
 H   7.7562663168808310        11.746096311274862        8.1826707004629711     
 H   3.9489506358146684        11.652999775727594        8.4829724917336815     
 H   11.181214149947682        11.160498050818065        1.0303037176550887     
 H   11.489638382435546        13.599854404725027        1.0365808648761721     
 H   9.7813790110755132        14.119649175555042        1.0498049874006179     
 H   10.862694596681534        14.591533692761450        2.3865155325069449     
 H   10.152599611272237        9.3413037278920541        2.8861400841627374     
 H   7.7795422111393782        11.218548849091183        5.3105372246155378     
 H   8.7665820678783390        9.4699640295558964        5.1990944696366101     
 H   11.017961372866470        9.4664796585947979        6.8710279322207688     
 H   11.358555894910122        13.708373271817841        9.3301897757607755     
 H   12.001079627690817        14.319081194558503        7.7836719542890744     
 H   10.282819981207803        14.577718307827388        8.1828401740605283     
 H   12.228220720258696        11.319027848657205        8.5307676496847407     
 H   9.1016018404821502        17.778196569036705        1.0127681352439484     
 H   6.9877994886316896        16.614876108751393       0.82501518557580245     
 H   7.3470189625997744        14.889048162312934        1.1290155321254969     
 H   6.3044819938226384        15.792052597899536        2.2584859595767406     
 H   11.140983777398032        17.886369652386939        2.9189144350561413     
 H   10.764163383891578        14.875958895187029        5.3310402741378899     
 H   11.736538479904455        16.635199780873695        5.2274857820306959     
 H   10.569608013856881        18.549219076926654        6.8826612097613040     
 H   6.8212575190917146        16.611941431993063        9.3955445085173395     
 H   5.9348395840673245        16.856375552159651        7.8691196219575863     
 H   6.6135162358152222        15.251075639204554        8.2409571529780532     
 H   8.3920874174076872        18.599918137659884        8.5899966929339886     
         456

 C   7.5276570747826401        2.7781126660522615        2.7784656501016931     
 N   7.9240824291541090        2.1995610245384452        3.9569892798697737     
 N   6.3295499240126194        2.1770673229029498        2.5003801939308095     
 Dy   8.0679590747690018        4.6591598752228451        1.1425464846551847     
 C   6.9912448854459530        1.2732262349097865        4.4111045006714482     
 C   9.1278725515873465        2.5424180882669578        4.7034692884538059     
 C   5.9866989339330097        1.2629002828400135        3.4809404884195794     
 B   5.5945202067026454        2.4871117129969553        1.1541761232398844     
 C   7.6396406674937296        2.6206097985716261      -0.32954517861370208     
 C   9.9170734856455258        5.1510905186293865        2.8214527536096630     
 C   10.031293682924824        5.3064146804585715      -0.32923514533676818     
 C   6.6912196109537367        6.0123329392301610        2.7890328872545544     
 C   6.5415641586628839        6.0309444434466259      -0.33374917570572399     
 H   7.1471394911576658       0.70028736815519488        5.3156068867612261     
 H   9.3929892892400435        1.7091940151197396        5.3647183854242160     
 H   8.9701198783072531        3.4425232081900772        5.3161030615759017     
 H   9.9533161298505384        2.7323693292578026        4.0122818715431645     
 H   5.0741693484555555       0.68347502143953676        3.4405493759796473     
 N   6.4949031808059257        1.9507915927722110        4.5022537735507229E-003
 H   5.5213783237054201        3.7043696155245320        1.0435314882636966     
 H   4.4980200957362486        1.9741091842234444        1.1354312188790288     
 N   8.2437853923822253        1.8152618602329107       -1.2590349119483251     
 N   10.190631880388372        5.7970644713884294        3.9996466683442420     
 N   11.064832945431425        4.4594034015603476        2.5476807261985166     
 N   11.203136064104285        4.7123996685930631        4.7804151494358307E-002
 N   10.403150776906401        6.2183767517118165       -1.2818994589838488     
 N   5.9931961198933399        5.9322835999188781        3.9677019909229698     
 N   6.7451053220520150        7.3541182780910770        2.5265152274182010     
 N   6.4717682181749847        7.3461033708852854        3.0729971270960939E-002
 N   5.5618792517041600        5.8863868545360409       -1.2805148843349943     
 C   6.4088180150691549       0.74952270360340856      -0.68084164675241909     
 C   9.5303326057569375        2.0933420290011839       -1.8792966270651856     
 C   7.5048113776148000       0.66102207658141066       -1.4897199439676996     
 C   11.472702590534203        5.5071626139407526        4.4536135899966283     
 C   9.2582050791835897        6.6328138684914473        4.7470285643045225     
 C   12.019870143885884        4.6606929402034227        3.5271376568672022     
 B   11.190391721827080        3.6716953090632058        1.2050484705130251     
 C   12.276886674246697        5.2647437680722060      -0.63146955733748933     
 C   9.4887240973731721        7.1282062013528948       -1.9571271335692699     
 C   11.778114828987130        6.2080185557578789       -1.4829978268861093     
 C   5.6314478174590841        7.1917350885789890        4.4323697567240705     
 C   5.7022550873371030        4.7073654149741184        4.7042141242932578     
 C   6.1094152841198035        8.0856837662200540        3.5125348676755128     
 B   7.3723038626731849        7.8642878080075302        1.1886085562518967     
 C   5.4493308575383494        7.9913356254067720      -0.64615038516945877     
 C   5.2407465270163636        4.6352453243460117       -1.9539542682381283     
 C   4.8764261639228170        7.0777511013411036       -1.4834064907299858     
 H   5.6084984038917778        3.8507544765085076E-002 -0.52577002273625939     
 H   9.4909710525600843        1.8698455773241927       -2.9506800605352468     
 H   10.319939442803772        1.4804081981893882       -1.4216635420681258     
 H   9.7678728493580191        3.1507324489011266       -1.7204835021168470     
 H   7.8314901758527391      -0.11210644585346809       -2.1709067504266630     
 H   11.872110213020965        5.9492632746797272        5.3563731169974860     
 H   9.8112430025091335        7.1948259015635818        5.5063282106455977     
 H   8.4974499163712096        6.0187389073387738        5.2455102870113501     
 H   8.7523630669565016        7.3325390292456136        4.0773639490847300     
 H   12.996819882582027        4.1992215428844757        3.4884652158239144     
 H   10.179843271664231        2.9891419975869029        1.0815572974010290     
 H   12.186242660526029        2.9873456050325746        1.1988449398940124     
 H   13.302351776229754        4.9671663358343663      -0.45681063454658272     
 H   9.7620698535309636        7.2251898655315445       -3.0131326905581539     
 H   9.5199145513589762        8.1235353726056410       -1.4930542192739675     
 H   8.4742933746181563        6.7284465790994821       -1.8623999361321231     
 H   12.269129514191377        6.8751645280720002       -2.1771058346853116     
 H   5.0509406693502443        7.3209447758330963        5.3357778267986564     
 H   4.9358297422806086        4.9170789147027349        5.4595484941735588     
 H   6.6029144591839408        4.3300967931593188        5.2083514493214089     
 H   5.3382397876539125        3.9320451037509359        4.0241387790125263     
 H   6.0407744452849705        9.1642795789901932        3.4810389038165597     
 H   8.4742018038831599        7.3435386735463783        1.0708803045914450     
 H   7.4506674800084642        9.0708132827743224        1.1848160116822497     
 H   5.1888843231149400        9.0280166601254255      -0.47773891187079975     
 H   4.9492942902767325        4.8344492888390240       -2.9923983202697229     
 H   4.4121682697891833        4.1208880022433405       -1.4421822008633296     
 H   6.1262437617380314        3.9878687884326629       -1.9245160951354612     
 H   4.0485238221371658        7.1629837324581640       -2.1720771000602284     
 C -0.32711620374639661        7.3410305981107555        9.1887493145315400     
 N   8.1169946128064732E-002   6.7874410670171290        10.375241678412646     
 N  -1.5155967291341008        6.7165164116703178        8.9241105910588718     
 Dy  0.17109384157128574        9.1845082128973523        7.5009665979544584     
 C -0.83369314957821505        5.8499129842453970        10.843613322230622     
 C   1.2747219759128339        7.1706810271753332        11.118625996028070     
 C  -1.8402955147422273        5.8102206755104442        9.9165440787882098     
 B  -2.2619760792422237        7.0020418967501081        7.5816457807398514     
 C -0.26002465035194061        7.1360005443142382        6.0495881453928098     
 C   2.0471102959354504        9.7085146121078161        9.1452294028308376     
 C   2.1088446185116534        9.8460490768775735        5.9937136388763186     
 C  -1.1673523037064866        10.586461057174597        9.1465424396061277     
 C  -1.3537013151803299        10.584635952369752        6.0556222779188884     
 H -0.66502358682397245        5.2892710065189448        11.753443852661125     
 H   1.5270209116259463        6.3781199782232552        11.830483559303023     
 H   1.1083896016324311        8.1035145991168633        11.674012949926476     
 H   2.1124499373658860        7.3213150863259404        10.433633685210479     
 H  -2.7414939443325212        5.2138024967334591        9.8843290016506984     
 N  -1.3782536023681493        6.4468263437082358        6.4285446421180934     
 H  -2.3327896524070022        8.2186474894928008        7.4491781984373358     
 H  -3.3608297214513687        6.4962482217689619        7.5851453562593703     
 N  0.33026819128644708        6.3341406456985965        5.1086441983385216     
 N   2.3421869060115408        10.371283183829211        10.308987063989067     
 N   3.1876379960162677        9.0079169777645820        8.8634542312415476     
 N   3.2870532194696929        9.2622215343864092        6.3675978911675610     
 N   2.4771355935916270        10.799029773560997        5.0805119598398676     
 N  -1.8556551706067628        10.521920421728195        10.331899573311047     
 N  -1.0843755523008725        11.927223126507361        8.8844758928433532     
 N  -1.3708703720885351        11.910160716613413        6.3893173873561615     
 N  -2.3355924179440004        10.457576043630702        5.1092592915162172     
 C  -1.4596601303691341        5.2347422673717503        5.7624365529816339     
 C   1.5850476253632870        6.6396224679877296        4.4374777656858102     
 C -0.39143135672979312        5.1622852734917624        4.9159383808131443     
 C   3.6306280281652361        10.083290527223157        10.745980852513251     
 C   1.4300929009892396        11.232345606922253        11.053805461004556     
 C   4.1607395860660406        9.2215346587393032        9.8240064040291042     
 B   3.2756916423676450        8.2160680355947555        7.5194983793570298     
 C   4.3607078692707280        9.8628130241469716        5.7281817059434994     
 C   1.5551005844857100        11.711906875525981        4.4197852818844074     
 C   3.8554722959082581        10.827303963658911        4.9045260200908487     
 C  -2.1796096074784379        11.788876837176957        10.803819234484546     
 C  -2.1767222930862573        9.3028436885705368        11.064368781477471     
 C  -1.6898656116800188        12.672173531756771        9.8798116679758632     
 B -0.46108397857710071        12.430326045136180        7.5402140220519858     
 C  -2.3614454851780748        12.580029652029584        5.6896944723698599     
 C  -2.7120352714626086        9.2039338372254740        4.4719034136512041     
 C  -2.9689621900602314        11.671173896286787        4.8721018038072268     
 H  -2.2428057664037904        4.5112204339674014        5.9454931089237189     
 H   1.5107587701757017        6.4116043482240643        3.3680316896796980     
 H   2.4069952237123240        6.0463304096138852        4.8645305429749888     
 H   1.8001641895673630        7.7034338042255532        4.5858604682291064     
 H  -7.3688471226356425E-002   4.3875549417297339        4.2332154835397944     
 H   4.0448324740658563        10.536315039254154        11.636484435807871     
 H   1.9929349170359476        11.762936188602660        11.829183744346350     
 H  0.63785692773272995        10.641165549298382        11.530554694104339     
 H  0.96074062697333196        11.960674670563876        10.386989071845722     
 H   5.1359103159422839        8.7557450993267061        9.7805792303701509     
 H   2.2476960818419038        7.5567080722189832        7.4119057424537607     
 H   4.2510152054985078        7.5040102141980238        7.4940844581374328     
 H   5.3901329503989412        9.5828124933450294        5.9092427470935975     
 H   1.9193500054212265        11.939325872271352        3.4052124311497960     
 H   1.4633225416335465        12.653772216942107        4.9938512528122168     
 H  0.56349544508727434        11.233480059355353        4.3727976422996990     
 H   4.3425583553118390        11.528960507893128        4.2410379738982211     
 H  -2.7458352038152611        11.931825490191024        11.714372602057068     
 H  -2.9909645721970231        9.5103513895769911        11.766056237420656     
 H  -1.3073197504475478        8.9418394831755759        11.629509012950530     
 H  -2.4882712453416458        8.5183210140594241        10.371300448553145     
 H  -1.7308171658892517        13.752501839437635        9.8518306053678586     
 H  0.63974620084924705        11.910301491825614        7.4214754528454945     
 H -0.38787372585647045        13.639184999728439        7.5322633823041638     
 H  -2.5823824001982816        13.628801700948264        5.8370764948346752     
 H  -2.8534519531257518        9.3549693337828135        3.3947505121136388     
 H  -3.6510316156939204        8.8200678921034790        4.8991540860503786     
 H  -1.9134391301721243        8.4735178219052028        4.6524942449530950     
 H  -3.7911704535750821        11.773115107029234        4.1794121030373175     
 C   1.8889378431985182       0.55937578376387487        15.560834271921639     
 N   2.1761264698202054        1.2181942557835628        16.728526332309560     
 N   3.0213001630208360      -0.16197224903134905        15.299200694368764     
 Dy   7.0665997279911116E-003   8.9441838280346700E-002   13.905550301213147     
 C   3.4506894897132865       0.90676958282111186        17.189578964458534     
 C   1.2614252782143902        2.0885609482079923        17.457062723166430     
 C   3.9805867560122632        3.4682251351612438E-002   16.276595295408050     
 B   3.1301012753084598      -0.96214690587060858        13.960520514199322     
 C   1.9940000875240789       0.70595903460254750        12.444935609115856     
 C  -1.3633820227483677        1.4380531894327155        15.562130185500909     
 C  -1.5435247824390497        1.4512350405800210        12.441319598161630     
 C -0.50082247231369581       -1.7792052538014060        15.561538643948595     
 C -0.40517723652052806       -1.9309831996372451        12.415044678681978     
 H   3.8572944992543516        1.3538586515451780        18.086814982291362     
 H   1.8276263685300780        2.6655446363433133        18.194897554756594     
 H  0.49337542850059907        1.5021292480154687        17.977853603959872     
 H  0.76225868145398068        2.7750892517624655        16.769011315965525     
 H   4.9475794550241234      -0.44941554818060597        16.246575365269326     
 N   3.1546725224805932        8.0956858673223456E-002   12.806000125689788     
 H   2.1086734451084865       -1.6279611862035908        13.843258215966243     
 H   4.1166051366301870       -1.6613106461982692        13.952120085870707     
 N   2.3817947832046213        1.6291359761958935        11.509735121683201     
 N  -2.0524690521626652        1.3689286281309681        16.746455268798368     
 N  -1.2946294689994788        2.7781838253476017        15.296430370806352     
 N  -1.5844179078966969        2.7695467895366650        12.800084450850706     
 N  -2.5309626808753958        1.3227807420180062        11.500549049416712     
 N  -9.7623430162917690E-002  -2.3376971517168310        16.747778272040463     
 N  -1.6782009201240431       -2.4178929785107028        15.277480954601852     
 N  -1.5152054849037571       -2.6439153775188968        12.776033057343783     
 N  0.20706142798403054       -2.7120862783053461        11.470387267485732     
 C   4.2377918320456311       0.62640925752786702        12.135583556600647     
 C   1.4811518428008601        2.5641075472028509        10.852220594225091     
 C   3.7562236347887104        1.5974222145738224        11.305063501019076     
 C  -2.3917667084684986        2.6340780841575357        17.213222406435428     
 C  -2.3565654588478715       0.14835990279441608        17.484149208040218     
 C  -1.9104851110371828        3.5199798947558905        16.286945237704678     
 B -0.66891444883623352        3.2734368177812905        13.952897954809352     
 C  -2.5944594806242245        3.4329419760467133        12.122929797246725     
 C  -2.8885651905744827        7.3535516064483969E-002   10.842876161193782     
 C  -3.1893866677881708        2.5282362618073067        11.291685097979947     
 C  -1.0047141985151280       -3.2914070774866571        17.197321899184868     
 C   1.0845772300062801       -1.9504151371746923        17.509211790521633     
 C  -2.0010380293771228       -3.3369917806779279        16.259861174695072     
 B  -2.4201944284334664       -2.1270369923589532        13.931298983897213     
 C  -1.5708230209346736       -3.8487828353273446        12.093152008351563     
 C   1.4633829664185483       -2.3816039975030998        10.813588689635873     
 C -0.49121844642364959       -3.8946460450003402        11.259141131140982     
 H   5.2586975411461419       0.31162346141275110        12.307754555993064     
 H   1.7198946305380660        2.6320624847961822        9.7844007377025388     
 H   1.5703706131905657        3.5666269905110486        11.297443981457313     
 H  0.45369578707358599        2.2064114398715891        10.990470757037750     
 H   4.2591009005778231        2.2711489056100440        10.625372040825763     
 H  -2.9586442325218023        2.7748987768580862        18.123637455119962     
 H  -3.1928673080910723       0.33926989103977384        18.166414057768563     
 H  -1.4900080675801715      -0.18204055314833040        18.074229467720805     
 H  -2.6294484248359540      -0.65129238850608884        16.790247983620727     
 H  -1.9647855983774356        4.5992076300877631        16.253890015538342     
 H  0.42351144068421015        2.7324385299605067        13.830017431826615     
 H -0.56605194351016619        4.4783308302956009        13.947724668842852     
 H  -2.8301556798378700        4.4759708195582526        12.286957744334595     
 H  -3.1006789502305958       0.25094663912444770        9.7834268085049203     
 H  -3.7792744069268513      -0.36741503993491176        11.310491658713850     
 H  -2.0513332701433105      -0.62291568222623706        10.951107573232052     
 H  -4.0178738942708270        2.6282442481719595        10.605794625280245     
 H -0.83799211208194924       -3.8563463363139157        18.104563258454647     
 H   1.2808242802616705       -2.7077296781531208        18.279203228418293     
 H  0.93118356328075247      -0.97726509433670528        17.999219996502831     
 H   1.9538512432337094       -1.8731854130861632        16.848363307784791     
 H  -2.8953262365193475       -3.9435249873013412        16.217428259561885     
 H  -2.5186652184928349      -0.91135467558165406        13.818462681599593     
 H  -3.5059058969810888       -2.6612183533064990        13.915433517913780     
 H  -2.3426126649526173       -4.5883986997255581        12.260268678593885     
 H   1.4357325029548156       -2.7088801004930314        9.7668922050666556     
 H   2.3086365167379697       -2.8761249553073456        11.320086073567433     
 H   1.6086971999192785       -1.2946777939288039        10.870813753969433     
 H -0.15307325266788219       -4.6528582823138898        10.567400659235473     
 C  0.75713764948216622        11.156358310969646        16.356994057259101     
 N  0.35832290001599920        11.729405447131825        15.176836323070246     
 N   1.9455374617961636        11.773402812737361        16.641000789833374     
 Dy  0.24757026246436242        9.2765130648218150        18.005367452269880     
 C   1.2802256755470995        12.669091193465979        14.728131559392903     
 C -0.83862537716412733        11.373515206106150        14.424307576877760     
 C   2.2802977555528248        12.692973868989117        15.662625348283843     
 B   2.6764654917086510        11.467345275785195        17.990233439869069     
 C  0.64097719117925400        11.312649300656668        19.479733189119486     
 C  -1.6149324683831907        8.7925641275293813        16.335599344995966     
 C  -1.7291351469769900        8.6451977969320364        19.473701737963648     
 C   1.6248659736182551        7.9223183819616736        16.365748758550332     
 C   1.7787934192354333        7.9119935017686078        19.491500411532627     
 H   1.1203704514493067        13.239891775031879        13.823144283023785     
 H  -1.0865590630249626        12.187930229214173        13.734897343791809     
 H -0.67924979544971809        10.455176025614698        13.842006480817128     
 H  -1.6762530848532844        11.210743721317405        15.106952386076928     
 H   3.1848369329642288        13.284229121813375        15.705901084212778     
 N   1.7730629050104973        12.000095143337015        19.139366280605415     
 H   2.7507845764640342        10.249515024077388        18.102506363550091     
 H   3.7730180452001232        11.978890469008943        18.011807001862238     
 N   2.3501940917027467E-002   12.113143498179257        20.404646617615946     
 N  -1.8848583837611803        8.1473113558707446        15.155516051503234     
 N  -2.7618193299789660        9.4887978814507079        16.602642558149807     
 N  -2.9003721776016267        9.2427816690924089        19.101082655105383     
 N  -2.1010841620494789        7.7334682961154213        20.427005624836045     
 N   2.3199338503651128        7.9949867218389894        15.185399036145295     
 N   1.5622920091494803        6.5822653806586056        16.632393385468763     
 N   1.8355722237938898        6.5952912538009958        19.128801647114795     
 N   2.7573088256763558        8.0462939215729978        20.440468925976266     
 C   1.8390640279838906        13.207005520133837        19.817183595533638     
 C  -1.2590218030323115        11.818716753488246        21.026238774695958     
 C  0.74233903673908341        13.281322233991965        20.626287349716545     
 C  -3.1632953630611649        8.4422935088038216        14.693853680322290     
 C -0.94951389943277220        7.3115415297291397        14.412120476807198     
 C  -3.7121443170878332        9.2908247178712369        15.617392667482921     
 B  -2.8936974440474077        10.281996797155889        17.942791297403044     
 C  -3.9736098459986584        8.6931163207171629        19.783677012115739     
 C  -1.1864942759018253        6.8242801628912675        21.102259941127869     
 C  -3.4754414870120574        7.7471251623379267        20.632328360484298     
 C   2.6707412216029915        6.7320551367573005        14.722387637940047     
 C   2.6121604841012855        9.2167542937533788        14.444869822350766     
 C   2.1895781788839086        5.8437558883416321        15.646592490631207     
 B  0.92986359947626229        6.0842322044411921        17.972386418029274     
 C   2.8488840894191858        5.9396950827879422        19.809323878079965     
 C   3.0895590629167304        9.2944513937315296        21.112815288394337     
 C   3.4286029650698286        6.8476891787477996        20.648025889400234     
 H   2.6285103284360445        13.929542339097424        19.660569069214780     
 H  -1.2485992998861180        12.121607174685098        22.078816055596235     
 H  -2.0691298807809186        12.354990562655786        20.512442367885590     
 H  -1.4437789309981228        10.743364360654043        20.942183804510250     
 H  0.40387024773039426        14.052208070919928        21.304024023726445     
 H  -3.5603418432560567        8.0016986085178399        13.789019411118387     
 H  -1.4996492247779951        6.7477806136925347        13.651975861334085     
 H -0.18712272539231195        7.9258773828505404        13.915979558165528     
 H -0.44612806115714138        6.6123415659768625        15.084252600271395     
 H  -4.6875172043513569        9.7566696990709030        15.650328702944007     
 H  -1.8895705125038156        10.973168819560883        18.063858878594552     
 H  -3.8981028855548296        10.955626335839302        17.945684316992285     
 H  -4.9990040910846805        8.9912881796846307        19.609943739964006     
 H  -1.4475040852277485        6.7435167129456985        22.163124522303757     
 H  -1.2321492342467650        5.8228160500147643        20.651900162513602     
 H -0.17013084825257346        7.2151396162740733        20.989541175514585     
 H  -3.9663248194951195        7.0808631581352577        21.327547797522254     
 H   3.2444358807387097        6.5958844885748737        13.815668334097664     
 H   3.4163537954065983        9.0189141887920528        13.728756476464063     
 H   1.7276405595730731        9.5639425725185792        13.894707155649590     
 H   2.9240005576682337        10.008237303053109        15.130120888600633     
 H   2.2516655289461229        4.7649919455019578        15.681516492460050     
 H -0.16589006599666312        6.6189684080084117        18.087584630663351     
 H  0.83457918017193955        4.8788477631266192        17.979191380819341     
 H   3.0992947912355411        4.9005244363968217        19.641162308743606     
 H   3.3079821451772977        9.1064703941787410        22.168702381760223     
 H   3.9687049552333673        9.7617426066411817        20.649112554492536     
 H   2.2376111572580650        9.9745408435147738        21.017452342373058     
 H   4.2532404310726726        6.7544394476886138        21.339624278202891     
 C   8.5231815245374154        6.5660627889371055        9.9546413963676113     
 N   8.1119751910023012        7.1390104016012161        8.7785217496542316     
 N   9.7211870656804393        7.1729441937737350        10.217471899843511     
 Dy   8.0128552935662132        4.7061147749075918        11.624660068866897     
 C   9.0348390120414184        8.0699333122901624        8.3128086083858079     
 C   6.9080476473319044        6.7783271451829172        8.0416217477693976     
 C   10.048939514269104        8.0869037862522131        9.2325958929328849     
 B   10.471570170441368        6.8657728355517156        11.553881742147503     
 C   8.4660141297607154        6.7530418294034726        13.085258853188023     
 C   6.1481200545795147        4.1825160120790956        9.9743179136052067     
 C   6.0820322321783316        4.0418847533881204        13.126172626558150     
 C   9.3566238587251860        3.3179358436188044        9.9737874791014516     
 C   9.5468084896899477        3.3200701571231059        13.076753923146780     
 H   8.8665672149457286        8.6415344612111724        7.4096434172356709     
 H   6.6382530725734679        7.5970575243922793        7.3660919076107696     
 H   7.0682009529096499        5.8687632564441206        7.4456773119186721     
 H   6.0845751643040398        6.5957017034713736        8.7366237098495283     
 H   10.957447924844210        8.6724663443706813        9.2644812316002838     
 N   9.5981696993094925        7.4233731474891513        12.713512298996209     
 H   10.527201558451429        5.6474886453436950        11.674773452587694     
 H   11.576892971761362        7.3581814973921675        11.551394609853949     
 N   7.8858279280408690        7.5636223572583496        14.025113070496708     
 N   5.8556904639749296        3.5246099812464591        8.8074065138752466     
 N   5.0081143231594494        4.8842014332922963        10.255336354951867     
 N   4.9048674122901614        4.6289002238288948        12.754395422542013     
 N   5.7161541818565302        3.1015742290731354        14.052634491105339     
 N   10.038557627213510        3.3948907675561282        8.7852134765023902     
 N   9.3062330435937888        1.9764396547353758        10.240118053576797     
 N   9.5968760197183656        1.9976431121996276        12.735443500598169     
 N   10.520674771629036        3.4636466638435164        14.030008154031533     
 C   9.6989806703876642        8.6315773089611962        13.384322753039452     
 C   6.6234796713573472        7.2775692339519047        14.689655507190032     
 C   8.6270031984594588        8.7224540841790343        14.224818427719674     
 C   4.5698549251227041        3.8178208633015811        8.3667035238215401     
 C   6.7660093552458420        2.6602355281959951        8.0640582643939993     
 C   4.0386377946212919        4.6774663379796335        9.2901982996882548     
 B   4.9154317237384593        5.6733585974177085        11.600389678726220     
 C   3.8333721712299442        4.0425179835693372        13.409498895153213     
 C   6.6371978028286192        2.1871742589935419        14.712754373459520     
 C   4.3395697518217045        3.0852277570191258        14.240903135285924     
 C   10.392539817381824        2.1345936658614679        8.3174835759978123     
 C   10.320690161464627        4.6178745823351095        8.0426102066004628     
 C   9.9266293078018357        1.2429305434200797        9.2455602862135837     
 B   8.6966603134141653        1.4596994675529429        11.584993885445812     
 C   10.599345709228784        1.3464817142282368        13.435928765873326     
 C   10.863715372716060        4.7202484535268860        14.680564502645824     
 C   11.181416545260142        2.2638194277208354        14.261994032791243     
 H   10.494552165983366        9.3422567902329750        13.204101475422364     
 H   6.7044213848940162        7.4761532912983863        15.764214357170475     
 H   5.8193766836956797        7.9052111257591973        14.279032227748750     
 H   6.3779544365955969        6.2244599522175275        14.515275204728049     
 H   8.3179913903495049        9.5015998134860205        14.907251263613917     
 H   4.1582881102909042        3.3690019825061976        7.4729084955240337     
 H   6.1945279446831982        2.0937943316004826        7.3215651016366268     
 H   7.5315278284010940        3.2516503786136632        7.5459026137884875     
 H   7.2678871937378107        1.9643049938206856        8.7408166585285070     
 H   3.0646322390662628        5.1453646024336708        9.3331485328729862     
 H   5.9411617403719408        6.3365465909439358        11.710284312543482     
 H   3.9374332573458606        6.3817071318982457        11.623927171637563     
 H   2.8046736788228972        4.3289962700501423        13.235237198577558     
 H   6.3077241456712754        2.0014684713067239        15.743200375412478     
 H   6.6835964522419991        1.2278121921540992        14.172993680885032     
 H   7.6371784244176339        2.6382169715102357        14.708161324127776     
 H   3.8536724118792902        2.3943617429688615        14.915715481996441     
 H   10.960359573545180        2.0022524894969433        7.4064219925517989     
 H   11.069388712946431        4.4031383138447957        7.2710885762330335     
 H   9.4112433511786513        4.9999736259406795        7.5584474827564989     
 H   10.704806309497195        5.3909549843766484        8.7141916549754903     
 H   9.9937153713724047       0.16424250916414837        9.2771807964405131     
 H   7.5846680302079132        1.9553149802243397        11.706829575629344     
 H   8.6512980524542140       0.24936263696325464        11.592336705130254     
 H   10.844427452504300       0.30373537167695330        13.284801225552771     
 H   11.082680955609266        4.5483725444865479        15.739793126690591     
 H   11.745537479261866        5.1734758028313008        14.207422921457765     
 H   10.016431443259940        5.4050549204696523        14.574156489209690     
 H   12.002083293826969        2.1767743844938434        14.958848661181792     
 C   6.3407825648848899        13.389503308133833        3.5777797455348042     
 N   6.0491208837635027        12.724897350111563        2.4147388352487016     
 N   5.2087737656738611        14.110040062393427        3.8421282643110573     
 Dy   8.2157590348728355        13.869325081047021        5.2375301362706477     
 C   4.7709974845779062        13.030561142506118        1.9600363716718874     
 C   6.9628768485190138        11.854025197972403        1.6851785706094204     
 C   4.2437898152051643        13.905826775732917        2.8717510097989747     
 B   5.1109072279094239        14.907967798360133        5.1820552733283574     
 C   6.2311651469773928        13.239907152870648        6.7040169658533939     
 C   9.5887028017314506        12.508316389247689        3.5891595904859996     
 C   9.7541908940222264        12.499449922490705        6.6964531196541595     
 C   8.7428390024889442        15.725575180464842        3.5736222467513676     
 C   8.6351886712567403        15.891684896767957        6.7236798323475773     
 H   4.3605556402740477        12.577968908271075        1.0673698571172860     
 H   6.3991563480561968        11.292522510544760       0.93354475184214636     
 H   7.7428032297641751        12.438993855478707        1.1806549824379067     
 H   7.4482111722812734        11.153827709483510        2.3693398346281924     
 H   3.2755524374195768        14.387153466165454        2.9044373610252565     
 N   5.0720324810368078        13.862041974318609        6.3336844856233494     
 H   6.1439999480624232        15.556639810246166        5.3012636793048928     
 H   4.1395678686835833        15.626981384697649        5.1937766856706826     
 N   5.8364018101656914        12.308982795915671        7.6289129867019367     
 N   10.284020150177058        12.573190564939928        2.4080002312020832     
 N   9.5028087545640343        11.167706932199597        3.8497826906171317     
 N   9.7834874430849847        11.178290438544373        6.3471107564462850     
 N   10.745770879277185        12.627989214399372        7.6325712976497204     
 N   8.3494310033482932        16.272517863349112        2.3784268786610947     
 N   9.9175065256884967        16.367650682684605        3.8609848156853963     
 N   9.7435113417693806        16.606177916781995        6.3614689693777020     
 N   8.0274347389430769        16.667556708410441        7.6754832280515730     
 C   3.9832878880912972        13.306845049289443        6.9869568111914999     
 C   6.7336924820235433        11.375188468669460        8.2928456397283377     
 C   4.4594780901770594        12.332688351071440        7.8170739717703377     
 C   10.609189165140416        11.305694087787312        1.9375549304535227     
 C   10.617364305750408        13.792179610137426        1.6800636996737943     
 C   10.113266374139164        10.422258630433520        2.8582466992319704     
 B   8.8701853360102998        10.674286832668283        5.1919881025550954     
 C   10.790488302996163        10.512567820539063        7.0268510403330700     
 C   11.117817402770937        13.880075150217358        8.2768813331233435     
 C   11.395982389524935        11.419538674602743        7.8480777705904536     
 C   9.2594917042385472        17.222717781257682        1.9274680440268366     
 C   7.1768547300817360        15.872007171872905        1.6089411313200779     
 C   10.247959477331044        17.277287965988712        2.8728669802488604     
 B   10.654676040595957        16.088464141302609        5.2115265623770233     
 C   9.8013928833854091        17.807673829599306        7.0495311292703047     
 C   6.7746470659259694        16.333752626433448        8.3367865537845951     
 C   8.7269697902576180        17.848502824073485        7.8899609933165253     
 H   2.9629596309785313        13.618041572314802        6.8054371981917647     
 H   6.4700827953385867        11.284904596276863        9.3523236312913340     
 H   6.6710979878256227        10.380634256383845        7.8283170812647862     
 H   7.7579303369250567        11.748657054905228        8.1870730191013301     
 H   3.9515475094207635        11.651209821761336        8.4858620588741331     
 H   11.179635782758561        11.162087510166774        1.0298056546868679     
 H   11.481677481033007        13.600278694808955        1.0317977890350170     
 H   9.7748335402844049        14.122415150436824        1.0538955442005737     
 H   10.862989572047139        14.591647736835631        2.3849739130421632     
 H   10.152718894745648        9.3420140732211934        2.8857710916082562     
 H   7.7784107475008506        11.216817951084670        5.3103241216215711     
 H   8.7670597957013161        9.4691263831733323        5.1984369659982805     
 H   11.017341737454579        9.4663903561308835        6.8707584333764284     
 H   11.352471048452257        13.707272221216567        9.3325747501421485     
 H   11.998356436448615        14.318383465490038        7.7877906811327122     
 H   10.279305707200102        14.576972401532574        8.1832568181919179     
 H   12.225787222697360        11.318698025367404        8.5320139378286886     
 H   9.0999008888762809        17.780377091505510        1.0142637005193806     
 H   6.9809596213222829        16.622998280540578       0.83243957296324511     
 H   7.3426199108212193        14.896840822319152        1.1265699071308186     
 H   6.3027682837138785        15.792523900385284        2.2630682026355449     
 H   11.141045422726744        17.885145200637872        2.9186878078735599     
 H   10.761184132263608        14.874203816045098        5.3307764223137548     
 H   11.736589181325565        16.631572321875574        5.2269838926142169     
 H   10.571208059867102        18.548749095346178        6.8810149756283536     
 H   6.8195203961708772        16.615649626307846        9.3933619674232443     
 H   5.9344829341839445        16.863331072762534        7.8667923102963293     
 H   6.6097624785284204        15.256379038911371        8.2373756320653353     
 H   8.3925521621857104        18.603445243712748        8.5866617927244171     
         456

 C   7.5256121881455140        2.7766637215097796        2.7791280048707936     
 N   7.9225186580653313        2.1989159944739494        3.9578930229182525     
 N   6.3282667279347260        2.1741653202796458        2.5010674999899782     
 Dy   8.0643113929867702        4.6571210201903188        1.1423096405201705     
 C   6.9907636585270332        1.2715140024628797        4.4120181139428754     
 C   9.1255772609575505        2.5436281446387303        4.7046980366573594     
 C   5.9863705358997015        1.2598245149830893        3.4817398563565347     
 B   5.5928585634178267        2.4832573019125741        1.1549367099522010     
 C   7.6366260611557504        2.6186964454738089      -0.33024081438957115     
 C   9.9147694224035625        5.1489408059732797        2.8199368721243041     
 C   10.027463113353683        5.3041104497540656      -0.33010538877240142     
 C   6.6884041159034489        6.0110837209201486        2.7887541611118962     
 C   6.5376716805811235        6.0293573639276543      -0.33309331611297599     
 H   7.1471983897301525       0.69886251648171827        5.3165982080488234     
 H   9.3888037436369629        1.7129862095336057        5.3695172644992759     
 H   8.9677285217374632        3.4461017301139174        5.3133164469931398     
 H   9.9523223431235746        2.7301747864072023        4.0143676565321513     
 H   5.0745922358820508       0.67929080541341857        3.4413319001581359     
 N   6.4932640602208549        1.9473147751435793        5.1342228755852830E-003
 H   5.5188452882050036        3.7004437868918756        1.0439212854741813     
 H   4.4967247561411519        1.9695782735139487        1.1365805186652573     
 N   8.2407799451143635        1.8141983767765328       -1.2604393236061462     
 N   10.189165541612343        5.7954445173354729        3.9976193516177618     
 N   11.062101981629008        4.4566428495249362        2.5459458136755537     
 N   11.199196780457802        4.7094569906320576        4.6229430856330744E-002
 N   10.399468272436678        6.2169218767878309       -1.2818768798466296     
 N   5.9908145937092367        5.9313696066789650        3.9676889797904336     
 N   6.7432221685095524        7.3528598678917634        2.5264076963321855     
 N   6.4694638933461395        7.3448190134864175        3.0559331096271639E-002
 N   5.5579141970423018        5.8854066331101915       -1.2798664135784561     
 C   6.4081276906099891       0.74584962628776175      -0.67996468471761762     
 C   9.5258882499064050        2.0943336995549391       -1.8826287230986329     
 C   7.5032253659521233       0.65890687939822512       -1.4901393153163380     
 C   11.471330090039265        5.5052784749606944        4.4511218750584263     
 C   9.2574460870233146        6.6321083532074896        4.7448369834272519     
 C   12.017743491056201        4.6581352876262363        3.5248234432928021     
 B   11.186435367440382        3.6686064919506514        1.2033259093504849     
 C   12.273035430327720        5.2622789620897281      -0.63254018652691324     
 C   9.4851863505290819        7.1274703667872874       -1.9562689740331722     
 C   11.774424418911197        6.2065691382611190       -1.4830231056025625     
 C   5.6303793758930007        7.1910189447421438        4.4328062632222194     
 C   5.6989185987573263        4.7065217465838014        4.7038732837245458     
 C   6.1086510073567419        8.0847364351262030        3.5128950188620118     
 B   7.3702658669983245        7.8628781846300280        1.1883220497863662     
 C   5.4480594317738609        7.9908842397293283      -0.64703107639488511     
 C   5.2349327534766434        4.6341896632040109       -1.9521554649967339     
 C   4.8741191474133689        7.0775137506302492       -1.4837729927661407     
 H   5.6089162614077948        3.3790126075463146E-002 -0.52414056728731639     
 H   9.4860587746939231        1.8684004017684857       -2.9533987178786894     
 H   10.317568454834252        1.4846935562594352       -1.4245862393321163     
 H   9.7606320036227867        3.1525479541164243       -1.7263558213232433     
 H   7.8301021611640671      -0.11374342624935516       -2.1717343372323041     
 H   11.871267507188582        5.9476640812659021        5.3535030959746024     
 H   9.8109889458545840        7.1939779435817677        5.5038673936420901     
 H   8.4962490980426555        6.0187959660511758        5.2435787080797072     
 H   8.7520562077675397        7.3319824018267203        4.0749885381166733     
 H   12.994522357252642        4.1962745869472080        3.4859861153451517     
 H   10.175342427405443        2.9867990937494486        1.0804376231240269     
 H   12.181723996624026        2.9834524264223767        1.1965255610790884     
 H   13.298481282365927        4.9645338923471076      -0.45806648481223022     
 H   9.7596578471824280        7.2266542508445024       -3.0116944282844500     
 H   9.5151303011775177        8.1218089706744383       -1.4901718798452008     
 H   8.4709036494475285        6.7270179453610606       -1.8635586640604214     
 H   12.265506357768963        6.8743970661587692       -2.1764538799325952     
 H   5.0504757265463791        7.3205920546382428        5.3365499199910671     
 H   4.9295491479667159        4.9154780679025247        5.4560967264602080     
 H   6.5979932263620986        4.3307882480239863        5.2115792017659164     
 H   5.3385612033651508        3.9304754104008639        4.0229709552423323     
 H   6.0409446788861265        9.1633901141294096        3.4816354043383630     
 H   8.4720986342075317        7.3420292531043492        1.0705007266613338     
 H   7.4486400507539665        9.0694420197839900        1.1845377542528457     
 H   5.1889303356676368        9.0279700719311613      -0.47929320266535358     
 H   4.9486091021400602        4.8318325164898690       -2.9919690383258977     
 H   4.4025188526900152        4.1242420818476990       -1.4432480483123042     
 H   6.1175494737966449        3.9839641798378427       -1.9175380080327333     
 H   4.0464072312266151        7.1633541773075358       -2.1725739037248259     
 C -0.32813748856590469        7.3447448166714659        9.1873389431906531     
 N   7.9674235156675155E-002   6.7905754207465803        10.373717581203982     
 N  -1.5164664977776314        6.7202783840802933        8.9218093586235732     
 Dy  0.17107351161964851        9.1898092384590946        7.5016697231964233     
 C -0.83534938247989077        5.8528292814034426        10.841238939935959     
 C   1.2730748719041545        7.1731418268233842        11.117714500495142     
 C  -1.8415502129928254        5.8135040654327179        9.9137382507275777     
 B  -2.2623371181620526        7.0064136792847149        7.5790711698829396     
 C -0.25915785866332985        7.1425005649516047        6.0484784048549018     
 C   2.0467213813634926        9.7116901694456761        9.1471191369976950     
 C   2.1107859252722951        9.8504965054792990        5.9966799375550632     
 C  -1.1688443116675262        10.589075170330398        9.1479502844671945     
 C  -1.3542804117972276        10.588598690287462        6.0555090064866661     
 H -0.66701453064520533        5.2918387110021028        11.750904268317960     
 H   1.5238891244085657        6.3808811926137734        11.830385310925866     
 H   1.1073286045760902        8.1065990008847972        11.672174277655209     
 H   2.1115294163300491        7.3222701083854833        10.433333325363519     
 H  -2.7427608995684811        5.2171156474924238        9.8810207131929513     
 N  -1.3775031434552147        6.4527596661383715        6.4260617398243944     
 H  -2.3340457390833866        8.2230023246395074        7.4475963332498489     
 H  -3.3607441860320324        6.4995972893790421        7.5814971741009574     
 N  0.33242114644133575        6.3411437000140891        5.1079441749970966     
 N   2.3412251984798838        10.373984141980809        10.311280231289908     
 N   3.1871521887534779        9.0106935434519215        8.8659957638229674     
 N   3.2882922240258705        9.2651086964566840        6.3702016950777480     
 N   2.4798755270076560        10.802039079156305        5.0823468232675699     
 N  -1.8572606913600886        10.524010009126025        10.333205556871736     
 N  -1.0868516773161903        11.929869910652949        8.8858941989861719     
 N  -1.3730853973817247        11.913686920666228        6.3906342069518409     
 N  -2.3359174931867699        10.461384144728340        5.1089013425611238     
 C  -1.4577750910330469        5.2409084033969995        5.7593824270676617     
 C   1.5879153042122649        6.6470242647425195        4.4383954240945940     
 C -0.38855766297365529        5.1690617834000889        4.9141304271275184     
 C   3.6291872674294487        10.085285154298299        10.749201180404539     
 C   1.4286944243669903        11.234753777274387        11.055806787558051     
 C   4.1595817042148067        9.2235649669516651        9.8273419832960958     
 B   3.2763309334778263        8.2189278204413121        7.5220767565141813     
 C   4.3623266160268255        9.8632797820510500        5.7293674702247683     
 C   1.5587779382021940        11.715759802100905        4.4215736658779150     
 C   3.8580544765153153        10.827779785877457        4.9051562241684756     
 C  -2.1823260233031734        11.790731570478728        10.804993416608811     
 C  -2.1772067621565454        9.3047300185651114        11.065838346848434     
 C  -1.6931175466046327        12.674375727521635        9.8810383170238740     
 B -0.46340834943270842        12.433170903564166        7.5418878775172180     
 C  -2.3644669963489924        12.583110928550385        5.6917601297644858     
 C  -2.7106145146962541        9.2080241572927441        4.4699822510318805     
 C  -2.9707744872017523        11.674425399864726        4.8730954104528239     
 H  -2.2407115092496528        4.5169528558006782        5.9415112012218945     
 H   1.5161627561006479        6.4155237714529827        3.3697535630274134     
 H   2.4100064742344531        6.0569592035051247        4.8689653127769130     
 H   1.8008954646775659        7.7115072882005107        4.5837006417884059     
 H  -6.9731506778175120E-002   4.3947884706351390        4.2314001701905788     
 H   4.0429664363915601        10.537945126288449        11.640092044884190     
 H   1.9914732917562594        11.767227291602456        11.829831921204324     
 H  0.63778408899944306        10.643207981236968        11.534222242327081     
 H  0.95773675343692166        11.961389696197424        10.388409395919128     
 H   5.1345795232774929        8.7573875848015739        9.7843214165109078     
 H   2.2486858901309876        7.5591949117790618        7.4138118229419323     
 H   4.2521648367524687        7.5074777381289444        7.4973426904268612     
 H   5.3913934316605614        9.5818611800492572        5.9101108565863978     
 H   1.9173099933965170        11.935699181427402        3.4044773356536577     
 H   1.4752653759386585        12.660543511808099        4.9896015974112773     
 H  0.56552022570363791        11.242770033066479        4.3831715893535685     
 H   4.3457870542493904        11.528093254593657        4.2408099764445115     
 H  -2.7487439328679333        11.933278979637867        11.715481984760370     
 H  -2.9913967221972522        9.5116468626710677        11.767763262642145     
 H  -1.3073819997361980        8.9444858644082235        11.630791605731257     
 H  -2.4882982274692118        8.5198800609779308        10.372926915418287     
 H  -1.7349530519362326        13.754639213803969        9.8529407585164854     
 H  0.63724647614545871        11.912654618839028        7.4230037174881485     
 H -0.38937617883674208        13.641881262218559        7.5343141905192281     
 H  -2.5864700755599523        13.631525576190706        5.8399753727935462     
 H  -2.8568017983853093        9.3609733267533652        3.3940683459741283     
 H  -3.6461930542097729        8.8198836659801341        4.8998089695618878     
 H  -1.9092031398050378        8.4801548539509568        4.6455772035567033     
 H  -3.7929966645462296        11.776161969926985        4.1803766719344466     
 C   1.8912068969217091       0.55872670869742291        15.560966712381513     
 N   2.1780635721186514        1.2170879568309811        16.729013671416517     
 N   3.0241215333884641      -0.16151100390586065        15.298729671955781     
 Dy   1.0559295956607179E-002   8.7031878966473880E-002   13.904971875573674     
 C   3.4529852057968800       0.90646514335025707        17.189597296992492     
 C   1.2629744110517449        2.0863891841073774        17.458381309030553     
 C   3.9834136359882426        3.5330597770719174E-002   16.276058390053585     
 B   3.1329510160001171      -0.96114434728056175        13.959823120914759     
 C   1.9957744493376113       0.70507032198696684        12.443161456183866     
 C  -1.3593338072908010        1.4370734040532760        15.561182176000839     
 C  -1.5393160751668151        1.4496048883815578        12.440864645887658     
 C -0.49807330440494996       -1.7813908859782208        15.561199466467933     
 C -0.40286484772664127       -1.9347319091959185        12.416098560667979     
 H   3.8594447812117094        1.3534072622493951        18.086962237522798     
 H   1.8289222987816105        2.6627099371092124        18.196933461052240     
 H  0.49513299739286065        1.4990983150065864        17.978450674847572     
 H  0.76363074083444371        2.7735349424884292        16.771084122298948     
 H   4.9507812214222673      -0.44793186749748243        16.245662441517840     
 N   3.1570901815820860        8.1920826429129345E-002   12.805245504275190     
 H   2.1116101491078338       -1.6271746415186989        13.842528998291916     
 H   4.1193886775740189       -1.6603095415907101        13.951198528142191     
 N   2.3827973621119583        1.6284089226192864        11.507832849915262     
 N  -2.0484818624578449        1.3678792887747397        16.745476765706186     
 N  -1.2909388721918267        2.7772257680824017        15.295372750498171     
 N  -1.5805623360661818        2.7680235468953831        12.799120490085267     
 N  -2.5266165799772886        1.3205559220550827        11.500030386015426     
 N  -9.4955541088847073E-002  -2.3404284250924592        16.747191708329659     
 N  -1.6764779802298859       -2.4184079038791104        15.277899579201710     
 N  -1.5142680719880834       -2.6455592010328277        12.776745115817338     
 N  0.20859756350064362       -2.7173537587664733        11.472241389509907     
 C   4.2398250520651981       0.62870257335649260        12.135329992792906     
 C   1.4813097183469479        2.5619356006872467        10.849395312607777     
 C   3.7573535194818866        1.5986094398835284        11.304096544140686     
 C  -2.3882100245632296        2.6329495583146483        17.212097867694240     
 C  -2.3521282877364968       0.14732141680253791        17.483373980152511     
 C  -1.9071248253958610        3.5189157758362066        16.285797699958167     
 B -0.66540574771806171        3.2728175656134990        13.951820363331709     
 C  -2.5907531716838994        3.4308941072123509        12.121654183704671     
 C  -2.8835908686995224        7.1082816928754441E-002   10.842491945063491     
 C  -3.1854264800967731        2.5257099178221294        11.290751017904565     
 C  -1.0031334820293489       -3.2927524043646064        17.197416441916801     
 C   1.0883508569057971       -1.9549081370612544        17.507618816996892     
 C  -2.0000350114404211       -3.3369817145796259        16.260513892987760     
 B  -2.4183966595001225       -2.1269433131544182        13.931846211235888     
 C  -1.5715349348089296       -3.8506183059406256        12.094425363886058     
 C   1.4659266112786598       -2.3893902013567074        10.816308613994654     
 C -0.49160930179106116       -3.8987482560156983        11.261036108691677     
 H   5.2610283726118237       0.31520040645792408        12.307935110116675     
 H   1.7233505804505227        2.6332656306810915        9.7828186476100356     
 H   1.5654971135451377        3.5633573345332756        11.297150239499059     
 H  0.45489732470638705        2.2007411778583896        10.983172818896385     
 H   4.2596541471179901        2.2725994934323483        10.624272460293012     
 H  -2.9552788827893561        2.7736050226459255        18.122417111172272     
 H  -3.1856918728071437       0.33916742066748357        18.168424688086368     
 H  -1.4842669231970813      -0.18486358333692038        18.070167082726897     
 H  -2.6286330727870344      -0.65147890012869736        16.790171602857594     
 H  -1.9617129158099404        4.5981376683425497        16.252690606089239     
 H  0.42741887186234778        2.7327474561712366        13.829099238063030     
 H -0.56376423460938418        4.4778363184497847        13.946412615608788     
 H  -2.8269321462272647        4.4738492328614639        12.285437699870396     
 H  -3.0972693997743961       0.24861471587641326        9.7834208656737722     
 H  -3.7730819193863243      -0.37113372139376466        11.311119350205093     
 H  -2.0454713365015174      -0.62444175020883419        10.949350671437280     
 H  -4.0139272566499944        2.6251801793433471        10.604797490097150     
 H -0.83671379865256856       -3.8578313628513068        18.104636869242754     
 H   1.2876551138184651       -2.7152761858874959        18.273166319870732     
 H  0.93495299332838688      -0.98469594901849722        18.002639861664150     
 H   1.9556139899388085       -1.8730897479256892        16.845233364616728     
 H  -2.8951577349332438       -3.9422799636858534        16.218529336434049     
 H  -2.5151121434087709      -0.91117154736768069        13.818607861599624     
 H  -3.5048925656671588       -2.6594969292675374        13.916418421605028     
 H  -2.3445905134639542       -4.5888339454005154        12.261584418517433     
 H   1.4368606971890605       -2.7111196018243366        9.7683268204846048     
 H   2.3087118713812029       -2.8900600136529340        11.319498341469938     
 H   1.6159574600408726       -1.3039906069419727        10.878810522771783     
 H -0.15433918553189119       -4.6579933025820521        10.570035360017359     
 C  0.75754110149892262        11.157834287702750        16.355917691723786     
 N  0.35832305463015307        11.730306519613992        15.175624594418688     
 N   1.9456499716733817        11.775549084803718        16.639581713407729     
 Dy  0.24808509384402688        9.2788736805970604        18.005055525502964     
 C   1.2796233187973225        12.670426632814751        14.726606889454988     
 C -0.83820226801304065        11.373031957105677        14.423133003010239     
 C   2.2797894386718385        12.695049229413030        15.660977274508163     
 B   2.6772167319772162        11.470166207740181        17.988554567263758     
 C  0.64284855147315756        11.314813301913848        19.479544113710293     
 C  -1.6151847082690993        8.7940078957655832        16.336387513019353     
 C  -1.7280372720402983        8.6470926968064941        19.474275037766446     
 C   1.6241862585937741        7.9236207101876985        16.365229774938769     
 C   1.7792957239634768        7.9139973631864073        19.490232092430116     
 H   1.1193191112224370        13.241014712129425        13.821571086445033     
 H  -1.0850693494230426        12.185595472866929        13.731351025953979     
 H -0.67880690515358588        10.453094970636645        13.843604922623502     
 H  -1.6765355973722624        11.212475077977604        15.105343412978703     
 H   3.1839551411669800        13.286853571796961        15.704108020050256     
 N   1.7741900419019976        12.002849088941861        19.137986651581922     
 H   2.7520981330591088        10.252404596425281        18.101109916838546     
 H   3.7735207228308827        11.982222021446718        18.009515379657451     
 N   2.6181653269563704E-002   12.114796211734699        20.405417916537797     
 N  -1.8862773756949358        8.1478378872883805        15.157127065195292     
 N  -2.7614963119651996        9.4910758371237289        16.603631974192130     
 N  -2.8991088200630402        9.2451328353776070        19.101884185866506     
 N  -2.1004053296764424        7.7342634685603890        20.426313326479427     
 N   2.3186941844754889        7.9960076021744513        15.184525697480272     
 N   1.5613031554687511        6.5835806541464050        16.631963530478856     
 N   1.8351358839328213        6.5970174950470728        19.128454419829040     
 N   2.7576860074166358        8.0482533659596900        20.439340347862707     
 C   1.8404398562851298        13.209675242854312        19.815910202900280     
 C  -1.2551327187605952        11.819304995673766        21.028892807634730     
 C  0.74474363509761521        13.283268747054121        20.626417033822964     
 C  -3.1648900736103061        8.4430498415727584        14.696140027728267     
 C -0.95211618222255889        7.3104251077807438        14.414138007637414     
 C  -3.7126878224656923        9.2926530792349880        15.619298114622698     
 B  -2.8916673638899146        10.284517245182359        17.943772841241270     
 C  -3.9726692060218385        8.6946020639543047        19.783259546645297     
 C  -1.1861400829939925        6.8242351204150156        21.100839992625726     
 C  -3.4748582685880534        7.7475993972119319        20.630990396739353     
 C   2.6687654639719924        6.7329346313605845        14.721337085375428     
 C   2.6114284100781098        9.2176596490261957        14.444011882177630     
 C   2.1877487077236077        5.8448429043615064        15.645799147590346     
 B  0.92939483431654957        6.0854481637303310        17.972218760250097     
 C   2.8476593024715564        5.9411370334273315        19.809838085404582     
 C   3.0910817382923663        9.2966875539060272        21.110575089133235     
 C   3.4279155445183034        6.8492768697595077        20.647981781515600     
 H   2.6293742840255794        13.932602933797622        19.658533646882873     
 H  -1.2426177292871858        12.120135548340091        22.081925241904216     
 H  -2.0661263431823866        12.356656503874571        20.517863298040545     
 H  -1.4401094320213443        10.744158865949887        20.943123236255612     
 H  0.40677418632805623        14.053886177141473        21.304678857209026     
 H  -3.5626951484902061        8.0018672941549287        13.791948801686203     
 H  -1.5031947409104569        6.7462698609700320        13.654997842123771     
 H -0.18946298362367273        7.9234353431466529        13.916831212206642     
 H -0.44891245476813058        6.6116146812324885        15.086800939873594     
 H  -4.6878327391704833        9.7589741333577571        15.652475594694469     
 H  -1.8864138786958298        10.974131677617738        18.064405306110356     
 H  -3.8947834909275354        10.959906119320893        17.947267597069800     
 H  -4.9980052545166282        8.9928972447473505        19.609393948120619     
 H  -1.4489631380179218        6.7405679236344902        22.160884215349622     
 H  -1.2299566186893216        5.8240365941290131        20.647820191681785     
 H -0.16996532257929858        7.2161073296606828        20.991054906698078     
 H  -3.9660233085647261        7.0804572053248531        21.325178885789771     
 H   3.2419686174818856        6.5964831434768065        13.814348755851690     
 H   3.4160669805676291        9.0196757761234334        13.728449328120673     
 H   1.7272999024212981        9.5647935878248429        13.893206146568852     
 H   2.9228956488399080        10.009190875379792        15.129373877508277     
 H   2.2493563523425748        4.7660502755710379        15.680638280116970     
 H -0.16661392281999679        6.6195529426539181        18.087543151004631     
 H  0.83498843334332873        4.8799545798091870        17.979171419187082     
 H   3.0972475705404992        4.9016595305047588        19.642513457886405     
 H   3.3089217368098134        9.1095918681572989        22.166739490978667     
 H   3.9709207263615696        9.7624913410918595        20.646770181254649     
 H   2.2399391758535985        9.9775896389444068        21.014134160182824     
 H   4.2522934933209280        6.7558766585356436        21.339839572764205     
 C   8.5249239978960745        6.5630339243034816        9.9560466927624098     
 N   8.1144087857098164        7.1356103918318921        8.7794821917577526     
 N   9.7225511144434833        7.1703849613988329        10.219636406217088     
 Dy   8.0134819139918889        4.7024739716223927        11.624906886884828     
 C   9.0373257329536170        8.0666999530216881        8.3142643488561294     
 C   6.9108918977679119        6.7749170512073080        8.0418444984102138     
 C   10.050754015186865        8.0841881107712741        9.2347355454842024     
 B   10.472307158722801        6.8637754010092751        11.556591156643849     
 C   8.4652153168175843        6.7488121408801289        13.086056552688945     
 C   6.1492483049041669        4.1808780266422421        9.9732262260509614     
 C   6.0807086362569223        4.0398449365505726        13.124728477092138     
 C   9.3590590176924806        3.3160322993942812        9.9740835877705702     
 C   9.5481217931676436        3.3175646066828670        13.077668131427798     
 H   8.8695096995345182        8.6380774832564668        7.4108880521406189     
 H   6.6431992305678165        7.5924651932467198        7.3642198747945571     
 H   7.0705536575242922        5.8638857359407268        7.4482227846172355     
 H   6.0862234096498833        6.5950211489966524        8.7359810885687956     
 H   10.959128674494655        8.6699398194883219        9.2669670871541072     
 N   9.5973321344933762        7.4199573971284476        12.715719547396500     
 H   10.529580125755164        5.6456223594711030        11.677191112627101     
 H   11.576847725756641        7.3579162742696926        11.555033615195953     
 N   7.8836418747838790        7.5586281653923235        14.025688880212346     
 N   5.8576578490999349        3.5234520327890393        8.8058442654156135     
 N   5.0091044599471841        4.8825788968621193        10.253595702424800     
 N   4.9040184938063023        4.6275448813497491        12.752596786708011     
 N   5.7141643958060282        3.1007372839213558        14.052115893197236     
 N   10.041830309835548        3.3927841669133492        8.7860059318714381     
 N   9.3079547177404205        1.9745636179172699        10.240302933993966     
 N   9.5983132012938750        1.9953529616458101        12.735569399406002     
 N   10.522883169749878        3.4609696397093996        14.029997295090645     
 C   9.6967760534578442        8.6278763439257187        13.387225372567187     
 C   6.6206656960760126        7.2719381057632964        14.688702119083107     
 C   8.6238961957779612        8.7177805611729546        14.226592718618161     
 C   4.5722000598363426        3.8169340223937671        8.3642295433660365     
 C   6.7689033383653925        2.6600708570963030        8.0625889499560000     
 C   4.0403824174504228        4.6762974320504309        9.2876440531506965     
 B   4.9151430965893468        5.6718576103086544        11.598480248031896     
 C   3.8321521219122565        4.0427872826563114        13.408442477441428     
 C   6.6346866559341100        2.1864417067324999        14.713030497462633     
 C   4.3376130102584964        3.0858391823791931        14.240673916740853     
 C   10.395580844737067        2.1323454319721242        8.3184331611979800     
 C   10.325154448159656        4.6157145859247164        8.0437860795004283     
 C   9.9287342643632321        1.2408214376416120        9.2461783978279222     
 B   8.6975350043130764        1.4586825482488703        11.585026374373058     
 C   10.601781101695801        1.3441753824260647        13.434561868413839     
 C   10.866103633307132        4.7173694017248176        14.680882162965377     
 C   11.184288909278591        2.2612604808576942        14.260620435214994     
 H   10.492046177338493        9.3391215639535154        13.208089558851412     
 H   6.6993258643560152        7.4736396416369724        15.762671764265054     
 H   5.8162231630421655        7.8966648389007972        14.274878041929616     
 H   6.3772988858267050        6.2180602727315639        14.516908320564353     
 H   8.3137736426687745        9.4963094665486327        14.909177706428231     
 H   4.1612193025762192        3.3683989622364900        7.4700176752991077     
 H   6.1982451228383368        2.0937574771235226        7.3194021045184243     
 H   7.5344111728163945        3.2522635343049200        7.5453192510432192     
 H   7.2707314152887479        1.9640121506960173        8.7392371031801606     
 H   3.0663909808611653        5.1442615104464648        9.3301476139904480     
 H   5.9404594163279452        6.3354885390790177        11.709006205017060     
 H   3.9366250214269480        6.3795581282983802        11.621162849711597     
 H   2.8036778805519047        4.3298988480001315        13.233916426086976     
 H   6.3085638262196388        2.0059859901215913        15.744973103973056     
 H   6.6763210848233836        1.2249935484960914        14.177702567986184     
 H   7.6355898384008931        2.6342692697094483        14.703114707671793     
 H   3.8511637610578067        2.3959948915481801        14.916086221158254     
 H   10.963821803672474        1.9998152708510248        7.4076640742093529     
 H   11.076989970496705        4.4016941777875038        7.2754476731227999     
 H   9.4173469772187541        4.9963490764375500        7.5558474555290758     
 H   10.705488019035872        5.3895619077553683        8.7163277507235293     
 H   9.9954139151437591       0.16211215862075234        9.2778508490220126     
 H   7.5863417331380738        1.9561852006147751        11.706820392496319     
 H   8.6497831937808130       0.24857456822761967        11.592337351043312     
 H   10.846984752573199       0.30156090910180300        13.282731127402558     
 H   11.087651178062400        4.5448130356106597        15.739371835752854     
 H   11.746280485334029        5.1719093792750472        14.206119604253320     
 H   10.017997138424558        5.4014119618104486        14.577058393032022     
 H   12.005647081917202        2.1740911904866245        14.956648241275500     
 C   6.3399364774475906        13.389423705138922        3.5780427275013573     
 N   6.0487172561509261        12.725694328072212        2.4143711774680323     
 N   5.2073492887451023        14.108775566070856        3.8431192515794375     
 Dy   8.2145664452749259        13.869888193866480        5.2379344285729053     
 C   4.7703372254257594        13.030802072497956        1.9600351591125114     
 C   6.9629101222098591        11.856160262659142        1.6837548669779265     
 C   4.2425220646355362        13.904794138622693        2.8725540565759764     
 B   5.1089577713548531        14.906085631886278        5.1833603970184843     
 C   6.2314396920714392        13.239151350834444        6.7050766242108253     
 C   9.5866169404521084        12.508546138074790        3.5890426918793845     
 C   9.7524171378205171        12.498906414891421        6.6966442971269160     
 C   8.7409435304974874        15.726864851613701        3.5743696451704934     
 C   8.6342503802600667        15.893056724978115        6.7232990674669946     
 H   4.3601438213991210        12.578733713719453        1.0670036688851872     
 H   6.3993762027441825        11.295118805379778       0.93163089566967361     
 H   7.7422754727207774        12.442206654564959        1.1796880692580678     
 H   7.4488187283134835        11.155519710477085        2.3670396826337159     
 H   3.2739343987719169        14.385333720491190        2.9056535579233138     
 N   5.0715976270108998        13.860087409571024        6.3349753372830921     
 H   6.1412362164037759        15.556034204550306        5.3024343268968241     
 H   4.1367035092156161        15.623822240967060        5.1954313575498610     
 N   5.8379337685298687        12.308265399576005        7.6305119337479415     
 N   10.281595345217285        12.573974906413779        2.4077169787634611     
 N   9.5017224167898782        11.167863195468858        3.8495804884773523     
 N   9.7824189217861388        11.177904908787113        6.3468526890350319     
 N   10.743312343171247        12.627424286860959        7.6334850113382036     
 N   8.3470758994445795        16.275021629414564        2.3799296946025490     
 N   9.9166098761816901        16.367330746508866        3.8609908495095966     
 N   9.7435396329409674        16.606054338721840        6.3612249059101860     
 N   8.0265901907397623        16.670506727132715        7.6738172939322213     
 C   3.9836668338611978        13.304240291490254        6.9890117553459996     
 C   6.7361766408140404        11.375225810579503        8.2942585482030804     
 C   4.4611073359095936        12.330874453627482        7.8192732755264656     
 C   10.607653724337307        11.306771021419056        1.9371602588570977     
 C   10.613146615277300        13.793209543742240        1.6794434988373486     
 C   10.112564236620766        10.422931512777096        2.8578982194987419     
 B   8.8694747352556611        10.673551970316877        5.1916322196970111     
 C   10.789249890365689        10.512288801659135        7.0269433774305261     
 C   11.114050428188557        13.879286512077561        8.2788832494830871     
 C   11.393889123753786        11.419152800302532        7.8489033332219575     
 C   9.2578977029125049        17.224299664776321        1.9285782076940028     
 C   7.1729927937446796        15.876844489974989        1.6117404869339180     
 C   10.247268953320964        17.277152358420352        2.8730964942143329     
 B   10.653771237757807        16.086884176033177        5.2112514674095598     
 C   9.8021509660096076        17.808159507499358        7.0481128530341275     
 C   6.7729364815778181        16.338584266715490        8.3343098609550097     
 C   8.7271875682070323        17.850930082898600        7.8877129706460236     
 H   2.9630239799186442        13.614662551998277        6.8080339063616284     
 H   6.4706593109817723        11.282024558047874        9.3528555109920006     
 H   6.6770410803467284        10.381737612777394        7.8274814482751873     
 H   7.7595943569692833        11.751217798535595        8.1914753377396892     
 H   3.9541443830268586        11.649419867795080        8.4887516260145848     
 H   11.178057415569441        11.163676969515484        1.0293075917186474     
 H   11.473716579630468        13.600702984892880        1.0270147131938618     
 H   9.7682880694932965        14.125181125318607        1.0579861010005296     
 H   10.863284547412745        14.591761780909813        2.3834322935773815     
 H   10.152838178219058        9.3427244185503326        2.8854020990537745     
 H   7.7772792838623239        11.215087053078156        5.3101110186276035     
 H   8.7675375235242914        9.4682887367907682        5.1977794623599518     
 H   11.016722102042689        9.4663010536669692        6.8704889345320872     
 H   11.346386201994390        13.706171170615292        9.3349597245235216     
 H   11.995633245206415        14.317685736421573        7.7919094079763491     
 H   10.275791433192403        14.576226495237760        8.1836734623233092     
 H   12.223353725136025        11.318368202077604        8.5332602259726347     
 H   9.0981999372704134        17.782557613974319        1.0157592657948129     
 H   6.9741197540128770        16.631120452329764       0.83986396035068778     
 H   7.3382208590426643        14.904633482325371        1.1241242821361401     
 H   6.3010545736051187        15.792995202871030        2.2676504456943491     
 H   11.141107068055456        17.883920748888805        2.9184611806909779     
 H   10.758204880635638        14.872448736903166        5.3305125704896197     
 H   11.736639882746674        16.627944862877452        5.2264820031977388     
 H   10.572808105877325        18.548279113765702        6.8793687414954032     
 H   6.8177832732500407        16.619357820622625        9.3911794263291490     
 H   5.9341262843005644        16.870286593365414        7.8644649986350732     
 H   6.6060087212416194        15.261682438618188        8.2337941111526174     
 H   8.3930169069637319        18.606972349765613        8.5833268925148474     
         456

 C   7.5235673015083879        2.7752147769672981        2.7797903596398941     
 N   7.9209548869765536        2.1982709644094536        3.9587967659667318     
 N   6.3269835318568317        2.1712633176563418        2.5017548060491466     
 Dy   8.0606637112045387        4.6550821651577925        1.1420727963851562     
 C   6.9902824316081142        1.2698017700159732        4.4129317272143025     
 C   9.1232819703277546        2.5448382010105024        4.7059267848609130     
 C   5.9860421378663933        1.2567487471261654        3.4825392242934901     
 B   5.5911969201330081        2.4794028908281929        1.1556972966645176     
 C   7.6336114548177711        2.6167830923759912      -0.33093645016544027     
 C   9.9124653591615992        5.1467910933171730        2.8184209906389452     
 C   10.023632543782542        5.3018062190495598      -0.33097563220803461     
 C   6.6855886208531619        6.0098345026101363        2.7884754349692384     
 C   6.5337792024993631        6.0277702844086836      -0.33243745652022799     
 H   7.1472572883026402       0.69743766480824176        5.3175895293364217     
 H   9.3846181980338841        1.7167784039474718        5.3743161435743367     
 H   8.9653371651676750        3.4496802520377576        5.3105298324103787     
 H   9.9513285563966107        2.7279802435566021        4.0164534415211390     
 H   5.0750151233085470       0.67510658938730039        3.4421144243366246     
 N   6.4916249396357832        1.9438379575149476        5.7661919776198422E-003
 H   5.5163122527045862        3.6965179582592196        1.0443110826846662     
 H   4.4954294165460560        1.9650473628044529        1.1377298184514859     
 N   8.2377744978465000        1.8131348933201552       -1.2618437352639673     
 N   10.187699202836315        5.7938245632825165        3.9955920348912817     
 N   11.059371017826590        4.4538822974895247        2.5442109011525909     
 N   11.195257496811317        4.7065143126710529        4.4654710218303181E-002
 N   10.395785767966954        6.2154670018638445       -1.2818543007094105     
 N   5.9884330675251345        5.9304556134390509        3.9676759686578973     
 N   6.7413390149670898        7.3516014576924498        2.5263001652461701     
 N   6.4671595685172942        7.3435346560875496        3.0388690921582334E-002
 N   5.5539491423804428        5.8844264116843421       -1.2792179428219181     
 C   6.4074373661508233       0.74217654897211494      -0.67908772268281614     
 C   9.5214438940558708        2.0953253701086942       -1.8859608191320802     
 C   7.5016393542894466       0.65679168221503970       -1.4905586866649765     
 C   11.469957589544325        5.5033943359806363        4.4486301601202243     
 C   9.2566870948630378        6.6314028379235319        4.7426454025499805     
 C   12.015616838226517        4.6555776350490499        3.5225092297184020     
 B   11.182479013053685        3.6655176748380973        1.2016033481879445     
 C   12.269184186408744        5.2598141561072511      -0.63361081571633715     
 C   9.4816486036849916        7.1267345322216800       -1.9554108144970745     
 C   11.770734008835264        6.2051197207643582       -1.4830483843190156     
 C   5.6293109343269174        7.1903028009052985        4.4332427697203673     
 C   5.6955821101775488        4.7056780781934844        4.7035324431558330     
 C   6.1078867305936795        8.0837891040323537        3.5132551700485108     
 B   7.3682278713234641        7.8614685612525248        1.1880355433208356     
 C   5.4467880060093723        7.9904328540518836      -0.64791176762031133     
 C   5.2291189799369233        4.6331340020620093       -1.9503566617553392     
 C   4.8718121309039217        7.0772763999193948       -1.4841394948022957     
 H   5.6093341189238117        2.9072707385841216E-002 -0.52251111183837340     
 H   9.4811464968277637        1.8669552262127784       -2.9561173752221319     
 H   10.315197466864729        1.4889789143294823       -1.4275089365961064     
 H   9.7533911578875543        3.1543634593317225       -1.7322281405296396     
 H   7.8287141464753951      -0.11538040664524221       -2.1725619240379457     
 H   11.870424801356201        5.9460648878520761        5.3506330749517188     
 H   9.8107348892000363        7.1931299855999535        5.5014065766385833     
 H   8.4950482797140996        6.0188530247635779        5.2416471291480651     
 H   8.7517493485785778        7.3314257744078262        4.0726131271486175     
 H   12.992224831923254        4.1933276310099412        3.4835070148663889     
 H   10.170841583146657        2.9844561899119948        1.0793179488470246     
 H   12.177205332722023        2.9795592478121784        1.1942061822641643     
 H   13.294610788502100        4.9619014488598481      -0.45932233507787767     
 H   9.7572458408338907        7.2281186361574603       -3.0102561660107456     
 H   9.5103460509960573        8.1200825687432356       -1.4872895404164341     
 H   8.4675139242769006        6.7255893116226391       -1.8647173919887197     
 H   12.261883201346549        6.8736296042455391       -2.1758019251798788     
 H   5.0500107837425139        7.3202393334433884        5.3373220131834787     
 H   4.9232685536528225        4.9138772211023145        5.4526449587468573     
 H   6.5930719935402573        4.3314797028886538        5.2148069542104230     
 H   5.3388826190763883        3.9289057170507919        4.0218031314721383     
 H   6.0411149124872825        9.1625006492686261        3.4822319048601660     
 H   8.4699954645319053        7.3405198326623200        1.0701211487312228     
 H   7.4466126214994697        9.0680707567936576        1.1842594968234419     
 H   5.1889763482203337        9.0279234837368989      -0.48084749345990746     
 H   4.9479239140033888        4.8292157441407131       -2.9915397563820729     
 H   4.3928694355908480        4.1275961614520575       -1.4443138957612789     
 H   6.1088551858552576        3.9800595712430225       -1.9105599209300057     
 H   4.0442906403160643        7.1637246221569075       -2.1730707073894240     
 C -0.32915877338541283        7.3484590352321772        9.1859285718497645     
 N   7.8178524185285592E-002   6.7937097744760315        10.372193483995316     
 N  -1.5173362664211623        6.7240403564902689        8.9195081261882763     
 Dy  0.17105318166801128        9.1951102640208369        7.5023728484383883     
 C -0.83700561538156659        5.8557455785614891        10.838864557641294     
 C   1.2714277678954748        7.1756026264714361        11.116803004962213     
 C  -1.8428049112434233        5.8167874553549916        9.9109324226669457     
 B  -2.2626981570818816        7.0107854618193217        7.5764965590260278     
 C -0.25829106697471910        7.1490005855889711        6.0473686643169930     
 C   2.0463324667915348        9.7148657267835361        9.1490088711645541     
 C   2.1127272320329373        9.8549439340810245        5.9996462362338088     
 C  -1.1703363196285661        10.591689283486199        9.1493581293282631     
 C  -1.3548595084141255        10.592561428205174        6.0553957350544438     
 H -0.66900547446643832        5.2944064154852608        11.748364683974797     
 H   1.5207573371911851        6.3836424070042925        11.830287062548711     
 H   1.1062676075197493        8.1096834026527294        11.670335605383942     
 H   2.1106088952942117        7.3232251304450262        10.433032965516560     
 H  -2.7440278548044410        5.2204287982513886        9.8777124247352059     
 N  -1.3767526845422802        6.4586929885685072        6.4235788375306946     
 H  -2.3353018257597715        8.2273571597862158        7.4460144680623612     
 H  -3.3606586506126965        6.5029463569891215        7.5778489919425445     
 N  0.33457410159622442        6.3481467543295818        5.1072441516556717     
 N   2.3402634909482267        10.376685100132409        10.313573398590748     
 N   3.1866663814906877        9.0134701091392611        8.8685372964043871     
 N   3.2895312285820482        9.2679958585269606        6.3728054989879359     
 N   2.4826154604236850        10.805048384751613        5.0841816866952723     
 N  -1.8588662121134145        10.526099596523856        10.334511540432423     
 N  -1.0893278023315081        11.932516694798537        8.8873125051289907     
 N  -1.3753004226749144        11.917213124719042        6.3919510265475212     
 N  -2.3362425684295389        10.465192245825978        5.1085433936060305     
 C  -1.4558900516969595        5.2470745394222496        5.7563283011536903     
 C   1.5907829830612428        6.6544260614973094        4.4393130825033777     
 C -0.38568396921751746        5.1758382933084146        4.9123224734418915     
 C   3.6277465066936609        10.087279781373441        10.752421508295827     
 C   1.4272959477447411        11.237161947626522        11.057808114111548     
 C   4.1584238223635737        9.2255952751640251        9.8306775625630891     
 B   3.2769702245880072        8.2217876052878704        7.5246551336713328     
 C   4.3639453627829239        9.8637465399551303        5.7305532345060382     
 C   1.5624552919186780        11.719612728675829        4.4233620498714217     
 C   3.8606366571223720        10.828255608096001        4.9057864282461026     
 C  -2.1850424391279093        11.792586303780501        10.806167598733076     
 C  -2.1776912312268335        9.3066163485596860        11.067307912219398     
 C  -1.6963694815292467        12.676577923286500        9.8822649660718849     
 B -0.46573272028831614        12.436015761992152        7.5435617329824494     
 C  -2.3674885075199099        12.586192205071185        5.6938257871591125     
 C  -2.7091937579298997        9.2121144773600161        4.4680610884125569     
 C  -2.9725867843432732        11.677676903442666        4.8740890170984219     
 H  -2.2386172520955152        4.5226852776339550        5.9375292935200701     
 H   1.5215667420255938        6.4194431946819011        3.3714754363751287     
 H   2.4130177247565818        6.0675879973963642        4.8734000825788364     
 H   1.8016267397877688        7.7195807721754681        4.5815408153477053     
 H  -6.5774542329993829E-002   4.4020219995405441        4.2295848568413641     
 H   4.0411003987172629        10.539575213322745        11.643699653960507     
 H   1.9900116664765712        11.771518394602252        11.830480098062296     
 H  0.63771125026615616        10.645250413175553        11.537889790549825     
 H  0.95473287990051148        11.962104721830972        10.389829719992534     
 H   5.1332487306127010        8.7590300702764434        9.7880636026516665     
 H   2.2496756984200719        7.5616817513391394        7.4157179034301048     
 H   4.2533144680064288        7.5109452620598658        7.5006009227162895     
 H   5.3926539129221815        9.5809098667534869        5.9109789660791980     
 H   1.9152699813718073        11.932072490583453        3.4037422401575199     
 H   1.4872082102437705        12.667314806674090        4.9853519420103378     
 H  0.56754500632000138        11.252060006777606        4.3935455364074381     
 H   4.3490157531869409        11.527226001294185        4.2405819789908028     
 H  -2.7516526619206054        11.934732469084711        11.716591367463673     
 H  -2.9918288721974813        9.5129423357651461        11.769470287863633     
 H  -1.3074442490248483        8.9471322456408711        11.632074198511987     
 H  -2.4883252095967778        8.5214391078964358        10.374553382283429     
 H  -1.7390889379832137        13.756776588170306        9.8540509116651105     
 H  0.63474675144167036        11.915007745852442        7.4245319821308025     
 H -0.39087863181701366        13.644577524708680        7.5363649987342924     
 H  -2.5905577509216235        13.634249451433147        5.8428742507524172     
 H  -2.8601516436448673        9.3669773197239188        3.3933861798346174     
 H  -3.6413544927256249        8.8196994398567892        4.9004638530733970     
 H  -1.9049671494379514        8.4867918859967091        4.6386601621603116     
 H  -3.7948228755173772        11.779208832824736        4.1813412408315758     
 C   1.8934759506448999       0.55807763363097096        15.561099152841386     
 N   2.1800006744170970        1.2159816578783993        16.729501010523474     
 N   3.0269429037560922      -0.16104975878037225        15.298258649542801     
 Dy   1.4051992185223246E-002   8.4621919652601046E-002   13.904393449934201     
 C   3.4552809218804730       0.90616070387940240        17.189615629526454     
 C   1.2645235438890996        2.0842174200067629        17.459699894894673     
 C   3.9862405159642225        3.5978944189825911E-002   16.275521484699119     
 B   3.1358007566917738      -0.96014178869051492        13.959125727630195     
 C   1.9975488111511437       0.70418160937138630        12.441387303251878     
 C  -1.3552855918332343        1.4360936186738362        15.560234166500770     
 C  -1.5351073678945806        1.4479747361830946        12.440409693613686     
 C -0.49532413649620416       -1.7835765181550358        15.560860288987271     
 C -0.40055245893275448       -1.9384806187545920        12.417152442653981     
 H   3.8615950631690668        1.3529558729536122        18.087109492754230     
 H   1.8302182290331430        2.6598752378751112        18.198969367347885     
 H  0.49689056628512229        1.4960673819977042        17.979047745735276     
 H  0.76500280021490663        2.7719806332143935        16.773156928632368     
 H   4.9539829878204120      -0.44644818681435888        16.244749517766351     
 N   3.1595078406835788        8.2884794185035235E-002   12.804490882860589     
 H   2.1145468531071812       -1.6263880968338074        13.841799780617590     
 H   4.1221722185178500       -1.6593084369831508        13.950276970413674     
 N   2.3837999410192952        1.6276818690426791        11.505930578147325     
 N  -2.0444946727530242        1.3668299494185114        16.744498262614002     
 N  -1.2872482753841743        2.7762677108172014        15.294315130189990     
 N  -1.5767067642356667        2.7665003042541012        12.798156529319829     
 N  -2.5222704790791810        1.3183311020921591        11.499511722614141     
 N  -9.2287652014776456E-002  -2.3431596984680874        16.746605144618854     
 N  -1.6747550403357288       -2.4189228292475176        15.278318203801566     
 N  -1.5133306590724098       -2.6472030245467586        12.777457174290893     
 N  0.21013369901725673       -2.7226212392276006        11.474095511534081     
 C   4.2418582720847651       0.63099588918511818        12.135076428985164     
 C   1.4814675938930355        2.5597636541716429        10.846570030990462     
 C   3.7584834041750628        1.5997966651932343        11.303129587262296     
 C  -2.3846533406579606        2.6318210324717608        17.210973328953052     
 C  -2.3476911166251218       0.14628293081065977        17.482598752264799     
 C  -1.9037645397545393        3.5178516569165224        16.284650162211651     
 B -0.66189704659989002        3.2721983134457076        13.950742771854067     
 C  -2.5870468627435748        3.4288462383779881        12.120378570162615     
 C  -2.8786165468245621        6.8630117793024900E-002   10.842107728933200     
 C  -3.1814662924053754        2.5231835738369517        11.289816937829185     
 C  -1.0015527655435699       -3.2940977312425557        17.197510984648734     
 C   1.0921244838053139       -1.9594011369478164        17.506025843472152     
 C  -1.9990319935037195       -3.3369716484813239        16.261166611280444     
 B  -2.4165988905667790       -2.1268496339498832        13.932393438574564     
 C  -1.5722468486831855       -3.8524537765539066        12.095698719420554     
 C   1.4684702561387715       -2.3971764052103151        10.819028538353432     
 C -0.49200015715847273       -3.9028504670310569        11.262931086242370     
 H   5.2633592040775046       0.31877735150309705        12.308115664240285     
 H   1.7268065303629792        2.6344687765660004        9.7812365575175324     
 H   1.5606236138997094        3.5600876785555027        11.296856497540803     
 H  0.45609886233918817        2.1950709158451907        10.975874880755020     
 H   4.2602073936581579        2.2740500812546527        10.623172879760261     
 H  -2.9519135330569095        2.7723112684337647        18.121196767224582     
 H  -3.1785164375232151       0.33906495029519323        18.170435318404170     
 H  -1.4785257788139914      -0.18768661352551033        18.066104697732989     
 H  -2.6278177207381148      -0.65166541175130588        16.790095222094461     
 H  -1.9586402332424455        4.5970677065973371        16.251491196640139     
 H  0.43132630304048541        2.7330563823819669        13.828181044299443     
 H -0.56147652570860218        4.4773418066039694        13.945100562374721     
 H  -2.8237086126166595        4.4717276461646751        12.283917655406196     
 H  -3.0938598493181964       0.24628279262837882        9.7834149228426242     
 H  -3.7668894318457973      -0.37485240285261756        11.311747041696334     
 H  -2.0396094028597243      -0.62596781819143132        10.947593769642506     
 H  -4.0099806190291609        2.6221161105147348        10.603800354914053     
 H -0.83543548522318789       -3.8593163893886979        18.104710480030857     
 H   1.2944859473752597       -2.7228226936218713        18.267129411323172     
 H  0.93872242337602141      -0.99212680370028905        18.006059726825470     
 H   1.9573767366439079       -1.8729940827652150        16.842103421448666     
 H  -2.8949892333471401       -3.9410349400703657        16.219630413306209     
 H  -2.5115590683247064      -0.91098841915370732        13.818753041599654     
 H  -3.5038792343532288       -2.6577755052285759        13.917403325296275     
 H  -2.3465683619752915       -4.5892691910754717        12.262900158440980     
 H   1.4379888914233054       -2.7133591031556419        9.7697614359025540     
 H   2.3087872260244358       -2.9039950719985228        11.318910609372443     
 H   1.6232177201624665       -1.3133034199551417        10.886807291574135     
 H -0.15560511839590022       -4.6631283228502145        10.572670060799245     
 C  0.75794455351567902        11.159310264435854        16.354841326188467     
 N  0.35832320924430694        11.731207592096158        15.174412865767131     
 N   1.9457624815506001        11.777695356870074        16.638162636982084     
 Dy  0.24859992522369134        9.2812342963723058        18.004743598736052     
 C   1.2790209620475455        12.671762072163521        14.725082219517072     
 C -0.83777915886195398        11.372548708105205        14.421958429142720     
 C   2.2792811217908522        12.697124589836944        15.659329200732483     
 B   2.6779679722457814        11.472987139695165        17.986875694658444     
 C  0.64471991176706112        11.316977303171026        19.479355038301101     
 C  -1.6154369481550077        8.7954516640017850        16.337175681042741     
 C  -1.7269393971036069        8.6489875966809535        19.474848337569242     
 C   1.6235065435692930        7.9249230384137235        16.364710791327205     
 C   1.7797980286915203        7.9160012246042069        19.488963773327608     
 H   1.1182677709955671        13.242137649226974        13.819997889866279     
 H  -1.0835796358211225        12.183260716519683        13.727804708116146     
 H -0.67836401485745368        10.451013915658590        13.845203364429878     
 H  -1.6768181098912405        11.214206434637804        15.103734439880476     
 H   3.1830733493697312        13.289478021780548        15.702314955887735     
 N   1.7753171787934976        12.005603034546706        19.136607022558429     
 H   2.7534116896541829        10.255294168773174        18.099713470127000     
 H   3.7740234004616426        11.985553573884491        18.007223757452664     
 N   2.8861365622099941E-002   12.116448925290142        20.406189215459644     
 N  -1.8876963676286913        8.1483644187060147        15.158738078887351     
 N  -2.7611732939514328        9.4933537927967517        16.604621390234449     
 N  -2.8978454625244532        9.2474840016628068        19.102685716627629     
 N  -2.0997264973034055        7.7350586410053559        20.425621028122809     
 N   2.3174545185858646        7.9970284825099132        15.183652358815250     
 N   1.5603143017880217        6.5848959276342045        16.631533675488953     
 N   1.8346995440717528        6.5987437362931498        19.128107192543290     
 N   2.7580631891569163        8.0502128103463821        20.438211769749149     
 C   1.8418156845863691        13.212344965574784        19.814636810266922     
 C  -1.2512436344888789        11.819893237859285        21.031546840573505     
 C  0.74714823345614712        13.285215260116278        20.626546717929383     
 C  -3.1664847841594472        8.4438061743416952        14.698426375134245     
 C -0.95471846501234570        7.3093086858323488        14.416155538467628     
 C  -3.7132313278435514        9.2944814405987390        15.621203561762472     
 B  -2.8896372837324220        10.287037693208829        17.944754385079499     
 C  -3.9717285660450186        8.6960878071914447        19.782842081174856     
 C  -1.1857858900861598        6.8241900779387645        21.099420044123583     
 C  -3.4742750501640489        7.7480736320859380        20.629652432994405     
 C   2.6667897063409929        6.7338141259638693        14.720286532810809     
 C   2.6106963360549340        9.2185650042990126        14.443153942004495     
 C   2.1859192365633069        5.8459299203813808        15.645005804549482     
 B  0.92892606915683695        6.0866641230194700        17.972051102470925     
 C   2.8464345155239266        5.9425789840667198        19.810352292729203     
 C   3.0926044136680022        9.2989237140805248        21.108334889872133     
 C   3.4272281239667777        6.8508645607712149        20.647937673630967     
 H   2.6302382396151143        13.935663528497820        19.656498224550965     
 H  -1.2366361586882537        12.118663921995083        22.085034428212200     
 H  -2.0631228055838546        12.358322445093357        20.523284228195500     
 H  -1.4364399330445659        10.744953371245730        20.944062668000978     
 H  0.40967812492571826        14.055564283363017        21.305333690691608     
 H  -3.5650484537243554        8.0020359797920175        13.794878192254020     
 H  -1.5067402570429189        6.7447591082475293        13.658019822913456     
 H -0.19180324185503350        7.9209933034427653        13.917682866247754     
 H -0.45169684837911972        6.6108877964881145        15.089349279475796     
 H  -4.6881482739896096        9.7612785676446094        15.654622486444930     
 H  -1.8832572448878440        10.975094535674591        18.064951733626160     
 H  -3.8914640963002407        10.964185902802486        17.948850877147315     
 H  -4.9970064179485760        8.9945063098100704        19.608844156277236     
 H  -1.4504221908080950        6.7376191343232827        22.158643908395486     
 H  -1.2277640031318782        5.8252571382432619        20.643740220849971     
 H -0.16979979690602370        7.2170750430472923        20.992568637881572     
 H  -3.9657217976343322        7.0800512525144486        21.322809974057293     
 H   3.2395013542250619        6.5970817983787393        13.813029177605715     
 H   3.4157801657286604        9.0204373634548141        13.728142179777283     
 H   1.7269592452695230        9.5656446031311049        13.891705137488113     
 H   2.9217907400115823        10.010144447706477        15.128626866415919     
 H   2.2470471757390271        4.7671086056401180        15.679760067773890     
 H -0.16733777964333046        6.6201374772994255        18.087501671345912     
 H  0.83539768651471780        4.8810613964917549        17.979151457554828     
 H   3.0952003498454577        4.9027946246126959        19.643864607029204     
 H   3.3098613284423291        9.1127133421358568        22.164776600197111     
 H   3.9731364974897718        9.7632400755425390        20.644427808016761     
 H   2.2422671944491319        9.9806384343740397        21.010815977992589     
 H   4.2513465555691843        6.7573138693826733        21.340054867325524     
 C   8.5266664712547353        6.5600050596698578        9.9574519891572084     
 N   8.1168423804173315        7.1322103820625680        8.7804426338612735     
 N   9.7239151632065255        7.1678257290239298        10.221800912590664     
 Dy   8.0141085344175647        4.6988331683371927        11.625153704902758     
 C   9.0398124538658156        8.0634665937532155        8.3157200893264527     
 C   6.9137361482039195        6.7715069572316988        8.0420672490510299     
 C   10.052568516104627        8.0814724352903333        9.2368751980355182     
 B   10.473044147004234        6.8617779664668355        11.559300571140195     
 C   8.4644165038744532        6.7445824523567852        13.086854252189866     
 C   6.1503765552288199        4.1792400412053885        9.9721345384967144     
 C   6.0793850403355121        4.0378051197130249        13.123284327626127     
 C   9.3614941766597735        3.3141287551697576        9.9743796964396889     
 C   9.5494350966453396        3.3150590562426281        13.078582339708815     
 H   8.8724521841233077        8.6346205053017613        7.4121326870455677     
 H   6.6481453885621651        7.5878728621011593        7.3623478419783437     
 H   7.0729063621389345        5.8590082154373322        7.4507682573157989     
 H   6.0878716549957259        6.5943405945219311        8.7353384672880630     
 H   10.960809424145102        8.6674132946059608        9.2694529427079324     
 N   9.5964945696772617        7.4165416467677439        12.717926795796792     
 H   10.531958693058900        5.6437560735985111        11.679608772666510     
 H   11.576802479751921        7.3576510511472186        11.558672620537957     
 N   7.8814558215268891        7.5536339735262965        14.026264689927983     
 N   5.8596252342249402        3.5222940843316195        8.8042820169559786     
 N   5.0100945967349189        4.8809563604319433        10.251855049897735     
 N   4.9031695753224440        4.6261895388706034        12.750798150874012     
 N   5.7121746097555262        3.0999003387695763        14.051597295289133     
 N   10.045102992457586        3.3906775662705697        8.7867983872404842     
 N   9.3096763918870540        1.9726875810991640        10.240487814411136     
 N   9.5997503828693862        1.9930628110919926        12.735695298213836     
 N   10.525091567870723        3.4582926155752829        14.029986436149757     
 C   9.6945714365280242        8.6241753788902429        13.390127992094921     
 C   6.6178517207946781        7.2663069775746880        14.687748730976182     
 C   8.6207891930964653        8.7131070381668749        14.228367009516646     
 C   4.5745451945499802        3.8160471814859531        8.3617555629105347     
 C   6.7717973214849430        2.6599061859966113        8.0611196355180006     
 C   4.0421270402795546        4.6751285261212283        9.2850898066131382     
 B   4.9148544694402343        5.6703566231995994        11.596570817337570     
 C   3.8309320725945684        4.0430565817432855        13.407386059729642     
 C   6.6321755090396008        2.1857091544714584        14.713306621465748     
 C   4.3356562686952884        3.0864506077392604        14.240444698195782     
 C   10.398621872092312        2.1300971980827805        8.3193827463981496     
 C   10.329618734854686        4.6135545895143233        8.0449619524003921     
 C   9.9308392209246303        1.2387123318631443        9.2467965094422624     
 B   8.6984096952119874        1.4576656289447978        11.585058863300302     
 C   10.604216494162818        1.3418690506238926        13.433194970954352     
 C   10.868491893898204        4.7144903499227500        14.681199823284928     
 C   11.187161273297042        2.2587015339945529        14.259246837638745     
 H   10.489540188693619        9.3359863376740559        13.212077642280462     
 H   6.6942303438180133        7.4711259919755575        15.761129171359633     
 H   5.8130696423886521        7.8881185520423971        14.270723856110481     
 H   6.3766433350578131        6.2116605932455995        14.518541436400657     
 H   8.3095558949880424        9.4910191196112468        14.911104149242544     
 H   4.1641504948615342        3.3677959419667824        7.4671268550741816     
 H   6.2019623009934755        2.0937206226465621        7.3172391074002228     
 H   7.5372945172316950        3.2528766899961767        7.5447358882979509     
 H   7.2735756368396860        1.9637193075713493        8.7376575478318141     
 H   3.0681497226560683        5.1431584184592598        9.3271466951079116     
 H   5.9397570922839504        6.3344304872140995        11.707728097490639     
 H   3.9358167855080359        6.3774091246985156        11.618398527785631     
 H   2.8026820822809126        4.3308014259501206        13.232595653596395     
 H   6.3094035067680023        2.0105035089364587        15.746745832533634     
 H   6.6690457174047681        1.2221749048380839        14.182411455087335     
 H   7.6340012523841523        2.6303215679086609        14.698068091215811     
 H   3.8486551102363227        2.3976280401274983        14.916456960320065     
 H   10.967284033799768        1.9973780522051061        7.4089061558669069     
 H   11.084591228046980        4.4002500417302111        7.2798067700125664     
 H   9.4234506032588587        4.9927245269344214        7.5532474283016526     
 H   10.706169728574551        5.3881688311340872        8.7184638464715682     
 H   9.9971124589151135       0.15998180807735629        9.2785209016035122     
 H   7.5880154360682344        1.9570554210052105        11.706811209363291     
 H   8.6482683351074119       0.24778649949198470        11.592337996956369     
 H   10.849542052642100       0.29938644652665275        13.280661029252345     
 H   11.092621400515533        4.5412535267347707        15.738950544815117     
 H   11.747023491406194        5.1703429557187937        14.204816287048876     
 H   10.019562833589179        5.3977690031512440        14.579960296854352     
 H   12.009210870007436        2.1714079964794060        14.954447821369207     
 C   6.3390903900102913        13.389344102144012        3.5783057094679109     
 N   6.0483136285383488        12.726491306032861        2.4140035196873630     
 N   5.2059248118163435        14.107511069748284        3.8441102388478177     
 Dy   8.2133738556770144        13.870451306685940        5.2383387208751628     
 C   4.7696769662736127        13.031043002489792        1.9600339465531353     
 C   6.9629433959007043        11.858295327345878        1.6823311633464326     
 C   4.2412543140659080        13.903761501512468        2.8733571033529786     
 B   5.1070083148002823        14.904203465412420        5.1846655207086103     
 C   6.2317142371654866        13.238395548798239        6.7061362825682567     
 C   9.5845310791727680        12.508775886901891        3.5889257932727689     
 C   9.7506433816188078        12.498362907292135        6.6968354745996725     
 C   8.7390480585060306        15.728154522762559        3.5751170435896187     
 C   8.6333120892633950        15.894428553188272        6.7229183025864110     
 H   4.3597320025241943        12.579498519167831        1.0666374806530881     
 H   6.3995960574321673        11.297715100214797       0.92971703949720075     
 H   7.7417477156773797        12.445419453651212        1.1787211560782287     
 H   7.4494262843456927        11.157211711470662        2.3647395306392398     
 H   3.2723163601242571        14.383513974816923        2.9068697548213711     
 N   5.0711627729849917        13.858132844823439        6.3362661889428340     
 H   6.1384724847451277        15.555428598854448        5.3036049744887555     
 H   4.1338391497476481        15.620663097236472        5.1970860294290393     
 N   5.8394657268940469        12.307548003236338        7.6321108807939462     
 N   10.279170540257512        12.574759247887631        2.4074337263248395     
 N   9.5006360790157203        11.168019458738119        3.8493782863375730     
 N   9.7813504004872946        11.177519379029853        6.3465946216237796     
 N   10.740853807065310        12.626859359322546        7.6343987250266867     
 N   8.3447207955408640        16.277525395480016        2.3814325105440033     
 N   9.9157132266748818        16.367010810333127        3.8609968833337969     
 N   9.7435679241125523        16.605930760661685        6.3609808424426708     
 N   8.0257456425364495        16.673456745854988        7.6721513598128697     
 C   3.9840457796310980        13.301635533691067        6.9910666995004993     
 C   6.7386607996045367        11.375263152489543        8.2956714566778249     
 C   4.4627365816421269        12.329060556183526        7.8214725792825934     
 C   10.606118283534197        11.307847955050802        1.9367655872606730     
 C   10.608928924804191        13.794239477347054        1.6788232980009028     
 C   10.111862099102369        10.423604395120671        2.8575497397655134     
 B   8.8687641345010224        10.672817107965471        5.1912763368389268     
 C   10.788011477735214        10.512009782779208        7.0270357145279823     
 C   11.110283453606177        13.878497873937764        8.2808851658428289     
 C   11.391795857982636        11.418766926002320        7.8497288958534606     
 C   9.2563037015864609        17.225881548294961        1.9296883713611692     
 C   7.1691308574076231        15.881681808077074        1.6145398425477582     
 C   10.246578429310883        17.277016750851988        2.8733260081798049     
 B   10.652866434919657        16.085304210763745        5.2109763724420963     
 C   9.8029090486338077        17.808645185399413        7.0466945767979494     
 C   6.7712258972296668        16.343415906997532        8.3318331681254261     
 C   8.7274053461564467        17.853357341723715        7.8854649479755219     
 H   2.9630883288587571        13.611283531681755        6.8106306145314930     
 H   6.4712358266249579        11.279144519818885        9.3533873906926672     
 H   6.6829841728678341        10.382840969170944        7.8266458152855884     
 H   7.7612583770135100        11.753778542165962        8.1958776563780482     
 H   3.9567412566329541        11.647629913828823        8.4916411931550364     
 H   11.176479048380322        11.165266428864193        1.0288095287504269     
 H   11.465755678227929        13.601127274976808        1.0222316373527065     
 H   9.7617425987021900        14.127947100200389        1.0620766578004854     
 H   10.863579522778350        14.591875824983996        2.3818906741125998     
 H   10.152957461692470        9.3434347638794701        2.8850331064992933     
 H   7.7761478202237972        11.213356155071644        5.3098979156336368     
 H   8.7680152513472667        9.4674510904082041        5.1971219587216222     
 H   11.016102466630798        9.4662117512030548        6.8702194356877468     
 H   11.340301355536525        13.705070120014017        9.3373446989048965     
 H   11.992910053964213        14.316988007353109        7.7960281348199869     
 H   10.272277159184702        14.575480588942947        8.1840901064547005     
 H   12.220920227574689        11.318038378787804        8.5345065141165826     
 H   9.0964989856645442        17.784738136443124        1.0172548310702452     
 H   6.9672798867034702        16.639242624118950       0.84728834773813044     
 H   7.3338218072641084        14.912426142331590        1.1216786571414619     
 H   6.2993408634963588        15.793466505356777        2.2722326887531534     
 H   11.141168713384168        17.882696297139738        2.9182345535083964     
 H   10.755225629007668        14.870693657761237        5.3302487186654846     
 H   11.736690584167786        16.624317403879331        5.2259801137812607     
 H   10.574408151887548        18.547809132185229        6.8777225073624528     
 H   6.8160461503292034        16.623066014937407        9.3889968852350520     
 H   5.9337696344171835        16.877242113968297        7.8621376869738171     
 H   6.6022549639548176        15.266985838325006        8.2302125902398995     
 H   8.3934816517417552        18.610499455818481        8.5799919923052759     
         456

 C   7.5215224148712609        2.7737658324248162        2.7804527144089946     
 N   7.9193911158877768        2.1976259343449578        3.9597005090152106     
 N   6.3257003357789383        2.1683613150330383        2.5024421121083149     
 Dy   8.0570160294223090        4.6530433101252653        1.1418359522501420     
 C   6.9898012046891944        1.2680895375690664        4.4138453404857296     
 C   9.1209866796979604        2.5460482573822749        4.7071555330644657     
 C   5.9857137398330851        1.2536729792692412        3.4833385922304458     
 B   5.5895352768481885        2.4755484797438116        1.1564578833768342     
 C   7.6305968484797919        2.6148697392781739      -0.33163208594130933     
 C   9.9101612959196359        5.1446413806610662        2.8169051091535868     
 C   10.019801974211402        5.2995019883450549      -0.33184587564366785     
 C   6.6827731258028749        6.0085852843001240        2.7881967088265802     
 C   6.5298867244176035        6.0261832048897119      -0.33178159692747999     
 H   7.1473161868751278       0.69601281313476526        5.3185808506240191     
 H   9.3804326524308035        1.7205705983613380        5.3791150226493967     
 H   8.9629458085978868        3.4532587739615979        5.3077432178276167     
 H   9.9503347696696451        2.7257857007060018        4.0185392265101259     
 H   5.0754380107350423       0.67092237336118210        3.4428969485151133     
 N   6.4899858190507125        1.9403611398863159        6.3981610796544023E-003
 H   5.5137792172041697        3.6925921296265631        1.0447008798951511     
 H   4.4941340769509601        1.9605164520949572        1.1388791182377143     
 N   8.2347690505786364        1.8120714098637773       -1.2632481469217884     
 N   10.186232864060285        5.7922046092295609        3.9935647181648015     
 N   11.056640054024173        4.4511217454541132        2.5424759886296284     
 N   11.191318213164834        4.7035716347100482        4.3079989580275618E-002
 N   10.392103263497232        6.2140121269398589       -1.2818317215721913     
 N   5.9860515413410313        5.9295416201991369        3.9676629575253615     
 N   6.7394558614246272        7.3503430474931362        2.5261926341601546     
 N   6.4648552436884499        7.3422502986886817        3.0218050746893030E-002
 N   5.5499840877185846        5.8834461902584927       -1.2785694720653800     
 C   6.4067470416916583       0.73850347165646812      -0.67821076064801467     
 C   9.5169995382053365        2.0963170406624494       -1.8892929151655276     
 C   7.5000533426267699       0.65467648503185427       -1.4909780580136149     
 C   11.468585089049387        5.5015101970005782        4.4461384451820223     
 C   9.2559281027027609        6.6306973226395742        4.7404538216727099     
 C   12.013490185396835        4.6530199824718634        3.5201950161440014     
 B   11.178522658666987        3.6624288577255428        1.1998807870254040     
 C   12.265332942489767        5.2573493501247732      -0.63468144490576095     
 C   9.4781108568409014        7.1259986976560725       -1.9545526549609769     
 C   11.767043598759331        6.2036703032675984       -1.4830736630354686     
 C   5.6282424927608332        7.1895866570684532        4.4336792762185162     
 C   5.6922456215977713        4.7048344098031674        4.7031916025871210     
 C   6.1071224538306179        8.0828417729385027        3.5136153212350099     
 B   7.3661898756486037        7.8600589378750225        1.1877490368553052     
 C   5.4455165802448846        7.9899814683744399      -0.64879245884573755     
 C   5.2233052063972032        4.6320783409200086       -1.9485578585139447     
 C   4.8695051143944745        7.0770390492085413       -1.4845059968384506     
 H   5.6097519764398287        2.4355288696219293E-002 -0.52088165638943029     
 H   9.4762342189616025        1.8655100506570714       -2.9588360325655745     
 H   10.312826478895209        1.4932642723995293       -1.4304316338600969     
 H   9.7461503121523236        3.1561789645470202       -1.7381004597360359     
 H   7.8273261317867231      -0.11701738704112928       -2.1733895108435868     
 H   11.869582095523818        5.9444656944382510        5.3477630539288352     
 H   9.8104808325454869        7.1922820276181403        5.4989457596350757     
 H   8.4938474613855455        6.0189100834759799        5.2397155502164230     
 H   8.7514424893896159        7.3308691469889329        4.0702377161805616     
 H   12.989927306593867        4.1903806750726735        3.4810279143876262     
 H   10.166340738887870        2.9821132860745405        1.0781982745700223     
 H   12.172686668820020        2.9756660692019805        1.1918868034492403     
 H   13.290740294638272        4.9592690053725894      -0.46057818534352518     
 H   9.7548338344853551        7.2295830214704182       -3.0088179037370413     
 H   9.5055618008145988        8.1183561668120312       -1.4844072009876674     
 H   8.4641241991062746        6.7241606778842167       -1.8658761199170177     
 H   12.258260044924135        6.8728621423323082       -2.1751499704271628     
 H   5.0495458409386496        7.3198866122485349        5.3380941063758893     
 H   4.9169879593389298        4.9122763743021043        5.4491931910335065     
 H   6.5881507607184160        4.3321711577533213        5.2180347066549304     
 H   5.3392040347876257        3.9273360237007195        4.0206353077019434     
 H   6.0412851460884385        9.1616111844078425        3.4828284053819689     
 H   8.4678922948562771        7.3390104122202908        1.0697415708011115     
 H   7.4445851922449728        9.0666994938033252        1.1839812393940381     
 H   5.1890223607730306        9.0278768955426347      -0.48240178425446129     
 H   4.9472387258667174        4.8265989717915572       -2.9911104744382482     
 H   4.3832200184916799        4.1309502410564161       -1.4453797432102535     
 H   6.1001608979138711        3.9761549626482022       -1.9035818338272779     
 H   4.0421740494055127        7.1640950670062793       -2.1735675110540216     
 C -0.33018005820492091        7.3521732537928886        9.1845182005088777     
 N   7.6682813213896014E-002   6.7968441282054837        10.370669386786650     
 N  -1.5182060350646931        6.7278023289002444        8.9172068937529776     
 Dy  0.17103285171637406        9.2004112895825774        7.5030759736803523     
 C -0.83866184828324231        5.8586618757195357        10.836490175346631     
 C   1.2697806638867954        7.1780634261194871        11.115891509429284     
 C  -1.8440596094940211        5.8200708452772645        9.9081265946063137     
 B  -2.2630591960017106        7.0151572443539294        7.5739219481691160     
 C -0.25742427528610834        7.1555006062263375        6.0462589237790842     
 C   2.0459435522195770        9.7180412841213961        9.1508986053314132     
 C   2.1146685387935795        9.8593913626827483        6.0026125349125534     
 C  -1.1718283275896060        10.594303396641997        9.1507659741893299     
 C  -1.3554386050310232        10.596524166122885        6.0552824636222216     
 H -0.67099641828767120        5.2969741199684188        11.745825099631633     
 H   1.5176255499738045        6.3864036213948108        11.830188814171555     
 H   1.1052066104634084        8.1127678044206633        11.668496933112674     
 H   2.1096883742583743        7.3241801525045691        10.432732605669599     
 H  -2.7452948100404009        5.2237419490103525        9.8744041362774606     
 N  -1.3760022256293458        6.4646263109986428        6.4210959352369947     
 H  -2.3365579124361560        8.2317119949329225        7.4444326028748735     
 H  -3.3605731151933607        6.5062954245992017        7.5742008097841307     
 N  0.33672705675111314        6.3551498086450735        5.1065441283142468     
 N   2.3393017834165697        10.379386058284007        10.315866565891589     
 N   3.1861805742278979        9.0162466748266006        8.8710788289858051     
 N   3.2907702331382258        9.2708830205972355        6.3754093028981229     
 N   2.4853553938397139        10.808057690346921        5.0860165501229746     
 N  -1.8604717328667404        10.528189183921686        10.335817523993112     
 N  -1.0918039273468259        11.935163478944125        8.8887308112718095     
 N  -1.3775154479681040        11.920739328771855        6.3932678461432007     
 N  -2.3365676436723080        10.469000346923616        5.1081854446509363     
 C  -1.4540050123608723        5.2532406754474996        5.7532741752397181     
 C   1.5936506619102206        6.6618278582520993        4.4402307409121615     
 C -0.38281027546137958        5.1826148032167403        4.9105145197562647     
 C   3.6263057459578731        10.089274408448583        10.755641836187115     
 C   1.4258974711224919        11.239570117978655        11.059809440665044     
 C   4.1572659405123398        9.2276255833763869        9.8340131418300807     
 B   3.2776095156981881        8.2246473901344270        7.5272335108284842     
 C   4.3655641095390214        9.8642132978592088        5.7317389987873071     
 C   1.5661326456351621        11.723465655250754        4.4251504338649292     
 C   3.8632188377294292        10.828731430314546        4.9064166323237295     
 C  -2.1877588549526452        11.794441037082274        10.807341780857342     
 C  -2.1781757002971216        9.3085026785542588        11.068777477590363     
 C  -1.6996214164538606        12.678780119051362        9.8834916151198957     
 B -0.46805709114392385        12.438860620420138        7.5452355884476816     
 C  -2.3705100186908274        12.589273481591986        5.6958914445537383     
 C  -2.7077730011635452        9.2162047974272880        4.4661399257932342     
 C  -2.9743990814847936        11.680928407020605        4.8750826237440199     
 H  -2.2365229949413776        4.5284176994672318        5.9335473858182457     
 H   1.5269707279505400        6.4233626179108194        3.3731973097228445     
 H   2.4160289752787105        6.0782167912876037        4.8778348523807606     
 H   1.8023580148979716        7.7276542561504247        4.5793809889070047     
 H  -6.1817577881812524E-002   4.4092555284459491        4.2277695434921494     
 H   4.0392343610429666        10.541205300357040        11.647307263036824     
 H   1.9885500411968828        11.775809497602047        11.831128274920269     
 H  0.63763841153286938        10.647292845114139        11.541557338772568     
 H  0.95172900636410118        11.962819747464520        10.391250044065940     
 H   5.1319179379479101        8.7606725557513112        9.7918057887924235     
 H   2.2506655067091561        7.5641685908992180        7.4176239839182774     
 H   4.2544640992603897        7.5144127859907872        7.5038591550057179     
 H   5.3939143941838017        9.5799585534577147        5.9118470755719974     
 H   1.9132299693470975        11.928445799739501        3.4030071446613817     
 H   1.4991510445488825        12.674086101540082        4.9811022866093975     
 H  0.56956978693636495        11.261349980488733        4.4039194834613067     
 H   4.3522444521244923        11.526358747994713        4.2403539815370932     
 H  -2.7545613909732780        11.936185958531556        11.717700750166975     
 H  -2.9922610221977104        9.5142378088592228        11.771177313085120     
 H  -1.3075064983134985        8.9497786268735204        11.633356791292716     
 H  -2.4883521917243434        8.5229981548149425        10.376179849148572     
 H  -1.7432248240301946        13.758913962536640        9.8551610648137373     
 H  0.63224702673788202        11.917360872865856        7.4260602467734573     
 H -0.39238108479728528        13.647273787198799        7.5384158069493568     
 H  -2.5946454262832943        13.636973326675587        5.8457731287112882     
 H  -2.8635014889044248        9.3729813126944705        3.3927040136951070     
 H  -3.6365159312414774        8.8195152137334460        4.9011187365849063     
 H  -1.9007311590708649        8.4934289180424631        4.6317431207639190     
 H  -3.7966490864885247        11.782255695722487        4.1823058097287058     
 C   1.8957450043680910       0.55742855856451912        15.561231593301260     
 N   2.1819377767155430        1.2148753589258174        16.729988349630432     
 N   3.0297642741237198      -0.16058851365488389        15.297787627129818     
 Dy   1.7544688413839313E-002   8.2211960338728227E-002   13.903815024294728     
 C   3.4575766379640664       0.90585626440854761        17.189633962060412     
 C   1.2660726767264541        2.0820456559061480        17.461018480758792     
 C   3.9890673959402023        3.6627290608932647E-002   16.274984579344654     
 B   3.1386504973834310      -0.95913923010046820        13.958428334345632     
 C   1.9993231729646761       0.70329289675580575        12.439613150319889     
 C  -1.3512373763756675        1.4351138332943965        15.559286157000699     
 C  -1.5308986606223460        1.4463445839846316        12.439954741339715     
 C -0.49257496858745831       -1.7857621503318506        15.560521111506610     
 C -0.39824007013886770       -1.9422293283132654        12.418206324639984     
 H   3.8637453451264245        1.3525044836578293        18.087256747985663     
 H   1.8315141592846755        2.6570405386410103        18.201005273643535     
 H  0.49864813517738388        1.4930364489888219        17.979644816622976     
 H  0.76637485959536966        2.7704263239403577        16.775229734965791     
 H   4.9571847542185559      -0.44496450613123534        16.243836594014866     
 N   3.1619254997850716        8.3848761940941124E-002   12.803736261445991     
 H   2.1174835571065285       -1.6256015521489158        13.841070562943264     
 H   4.1249557594616819       -1.6583073323755917        13.949355412685158     
 N   2.3848025199266321        1.6269548154660718        11.504028306379386     
 N  -2.0405074830482040        1.3657806100622831        16.743519759521821     
 N  -1.2835576785765221        2.7753096535520010        15.293257509881808     
 N  -1.5728511924051516        2.7649770616128193        12.797192568554390     
 N  -2.5179243781810738        1.3161062821292355        11.498993059212856     
 N  -8.9619762940705824E-002  -2.3458909718437160        16.746018580908046     
 N  -1.6730321004415716       -2.4194377546159251        15.278736828401424     
 N  -1.5123932461567362       -2.6488468480606899        12.778169232764448     
 N  0.21166983453386981       -2.7278887196887278        11.475949633558256     
 C   4.2438914921043320       0.63328920501374375        12.134822865177421     
 C   1.4816254694391233        2.5575917076560390        10.843744749373148     
 C   3.7596132888682385        1.6009838905029401        11.302162630383904     
 C  -2.3810966567526912        2.6306925066288733        17.209848790211868     
 C  -2.3432539455137471       0.14524444481878160        17.481823524377091     
 C  -1.9004042541132176        3.5167875379968385        16.283502624465140     
 B -0.65838834548171832        3.2715790612779156        13.949665180376424     
 C  -2.5833405538032497        3.4267983695436257        12.119102956620559     
 C  -2.8736422249496019        6.6177418657295373E-002   10.841723512802909     
 C  -3.1775061047139777        2.5206572298517744        11.288882857753805     
 C -0.99997204905779080       -3.2954430581205054        17.197605527380667     
 C   1.0958981107048309       -1.9638941368343785        17.504432869947408     
 C  -1.9980289755670178       -3.3369615823830214        16.261819329573132     
 B  -2.4148011216334355       -2.1267559547453483        13.932940665913240     
 C  -1.5729587625574415       -3.8542892471671877        12.096972074955048     
 C   1.4710139009988832       -2.4049626090639227        10.821748462712211     
 C -0.49239101252588430       -3.9069526780464150        11.264826063793064     
 H   5.2656900355431864       0.32235429654827008        12.308296218363896     
 H   1.7302624802754356        2.6356719224509093        9.7796544674250292     
 H   1.5557501142542813        3.5568180225777297        11.296562755582549     
 H  0.45730039997198924        2.1894006538319912        10.968576942613653     
 H   4.2607606401983258        2.2755006690769570        10.622073299227511     
 H  -2.9485481833244633        2.7710175142216045        18.119976423276892     
 H  -3.1713410022392865       0.33896247992290296        18.172445948721972     
 H  -1.4727846344309012      -0.19050964371410031        18.062042312739081     
 H  -2.6270023686891952      -0.65185192337391440        16.790018841331328     
 H  -1.9555675506749504        4.5959977448521245        16.250291787191035     
 H  0.43523373421862305        2.7333653085926972        13.827262850535858     
 H -0.55918881680782018        4.4768472947581541        13.943788509140656     
 H  -2.8204850790060538        4.4696060594678864        12.282397610941997     
 H  -3.0904502988619966       0.24395086938034438        9.7834089800114761     
 H  -3.7606969443052707      -0.37857108431147052        11.312374733187577     
 H  -2.0337474692179311      -0.62749388617402846        10.945836867847733     
 H  -4.0060339814083283        2.6190520416861225        10.602803219730959     
 H -0.83415717179380722       -3.8608014159260886        18.104784090818960     
 H   1.3013167809320543       -2.7303692013562464        18.261092502775607     
 H  0.94249185342365582      -0.99955765838208099        18.009479591986793     
 H   1.9591394833490072       -1.8728984176047407        16.838973478280607     
 H  -2.8948207317610364       -3.9397899164548780        16.220731490178373     
 H  -2.5080059932406420      -0.91080529093973384        13.818898221599687     
 H  -3.5028659030392992       -2.6560540811896147        13.918388228987522     
 H  -2.3485462104866288       -4.5897044367504289        12.264215898364528     
 H   1.4391170856575504       -2.7155986044869471        9.7711960513205032     
 H   2.3088625806676690       -2.9179301303441116        11.318322877274948     
 H   1.6304779802840605       -1.3226162329683104        10.894804060376485     
 H -0.15687105125990922       -4.6682633431183760        10.575304761581132     
 C  0.75834800553243531        11.160786241168958        16.353764960653152     
 N  0.35832336385846081        11.732108664578327        15.173201137115575     
 N   1.9458749914278182        11.779841628936431        16.636743560556443     
 Dy  0.24911475660335577        9.2835949121475512        18.004431671969137     
 C   1.2784186052977684        12.673097511512292        14.723557549579157     
 C -0.83735604971086741        11.372065459104730        14.420783855275200     
 C   2.2787728049098659        12.699199950260859        15.657681126956803     
 B   2.6787192125143466        11.475808071650150        17.985196822053130     
 C  0.64659127206096467        11.319141304428205        19.479165962891912     
 C  -1.6156891880409163        8.7968954322379851        16.337963849066128     
 C  -1.7258415221669152        8.6508824965554130        19.475421637372037     
 C   1.6228268285448120        7.9262253666397484        16.364191807715642     
 C   1.7803003334195640        7.9180050860220064        19.487695454225097     
 H   1.1172164307686974        13.243260586324521        13.818424693287525     
 H  -1.0820899222192022        12.180925960172440        13.724258390278315     
 H -0.67792112456132159        10.448932860680538        13.846801806236252     
 H  -1.6771006224102185        11.215937791298003        15.102125466782251     
 H   3.1821915575724828        13.292102471764135        15.700521891725215     
 N   1.7764443156849976        12.008356980151550        19.135227393534937     
 H   2.7547252462492571        10.258183741121067        18.098317023415454     
 H   3.7745260780924021        11.988885126322264        18.004932135247874     
 N   3.1541077974636178E-002   12.118101638845582        20.406960514381495     
 N  -1.8891153595624468        8.1488909501236506        15.160349092579411     
 N  -2.7608502759376661        9.4956317484697745        16.605610806276772     
 N  -2.8965821049858667        9.2498351679480066        19.103487247388756     
 N  -2.0990476649303691        7.7358538134503236        20.424928729766190     
 N   2.3162148526962407        7.9980493628453759        15.182779020150226     
 N   1.5593254481072925        6.5862112011220040        16.631103820499046     
 N   1.8342632042106843        6.6004699775392268        19.127759965257535     
 N   2.7584403708971967        8.0521722547330743        20.437083191635587     
 C   1.8431915128876084        13.215014688295259        19.813363417633568     
 C  -1.2473545502171626        11.820481480044805        21.034200873512276     
 C  0.74955283181467891        13.287161773178434        20.626676402035802     
 C  -3.1680794947085884        8.4445625071106303        14.700712722540223     
 C -0.95732074780213239        7.3081922638839529        14.418173069297843     
 C  -3.7137748332214104        9.2963098019624901        15.623109008902247     
 B  -2.8876072035749289        10.289558141235299        17.945735928917724     
 C  -3.9707879260681991        8.6975735504285865        19.782424615704414     
 C  -1.1854316971783270        6.8241450354625135        21.098000095621437     
 C  -3.4736918317400445        7.7485478669599432        20.628314469249460     
 C   2.6648139487099933        6.7346936205671541        14.719235980246189     
 C   2.6099642620317582        9.2194703595718295        14.442296001831359     
 C   2.1840897654030065        5.8470169364012552        15.644212461508621     
 B  0.92845730399712434        6.0878800823086090        17.971883444691748     
 C   2.8452097285762972        5.9440209347061090        19.810866500053820     
 C   3.0941270890436385        9.3011598742550223        21.106094690611030     
 C   3.4265407034152524        6.8524522517829229        20.647893565746333     
 H   2.6311021952046487        13.938724123198019        19.654462802219062     
 H  -1.2306545880893216        12.117192295650076        22.088143614520181     
 H  -2.0601192679853226        12.359988386312143        20.528705158350451     
 H  -1.4327704340677874        10.745747876541571        20.945002099746343     
 H  0.41258206352338023        14.057242389584561        21.305988524174186     
 H  -3.5674017589585048        8.0022046654291064        13.797807582821836     
 H  -1.5102857731753809        6.7432483555250258        13.661041803703142     
 H -0.19414350008639428        7.9185512637388777        13.918534520288867     
 H -0.45448124199010886        6.6101609117437405        15.091897619077995     
 H  -4.6884638088087360        9.7635830019314636        15.656769378195390     
 H  -1.8801006110798584        10.976057393731447        18.065498161141964     
 H  -3.8881447016729465        10.968465686284079        17.950434157224834     
 H  -4.9960075813805229        8.9961153748727920        19.608294364433849     
 H  -1.4518812435982682        6.7346703450120753        22.156403601441351     
 H  -1.2255713875744347        5.8264776823575106        20.639660250018153     
 H -0.16963427123274882        7.2180427564339018        20.994082369065065     
 H  -3.9654202867039388        7.0796452997040440        21.320441062324811     
 H   3.2370340909682382        6.5976804532806721        13.811709599359741     
 H   3.4154933508896912        9.0211989507861929        13.727835031433894     
 H   1.7266185881177480        9.5664956184373686        13.890204128407376     
 H   2.9206858311832562        10.011098020033160        15.127879855323563     
 H   2.2447379991354794        4.7681669357091980        15.678881855430808     
 H -0.16806163646666417        6.6207220119449319        18.087460191687192     
 H  0.83580693968610698        4.8821682131743227        17.979131495922569     
 H   3.0931531291504162        4.9039297187206321        19.645215756172004     
 H   3.3108009200748447        9.1158348161144147        22.162813709415556     
 H   3.9753522686179745        9.7639888099932168        20.642085434778874     
 H   2.2445952130446654        9.9836872298036727        21.007497795802355     
 H   4.2503996178174397        6.7587510802297031        21.340270161886838     
 C   8.5284089446133962        6.5569761950362340        9.9588572855520088     
 N   8.1192759751248484        7.1288103722932430        8.7814030759647927     
 N   9.7252792119695695        7.1652664966490267        10.223965418964239     
 Dy   8.0147351548432404        4.6951923650519936        11.625400522920689     
 C   9.0422991747780141        8.0602332344847412        8.3171758297967742     
 C   6.9165803986399270        6.7680968632560896        8.0422899996918442     
 C   10.054383017022388        8.0787567598093943        9.2390148505868339     
 B   10.473781135285668        6.8597805319243959        11.562009985636539     
 C   8.4636176909313221        6.7403527638334406        13.087651951690786     
 C   6.1515048055534729        4.1776020557685349        9.9710428509424673     
 C   6.0780614444141019        4.0357653028754772        13.121840178160115     
 C   9.3639293356270681        3.3122252109452344        9.9746758051088094     
 C   9.5507484001230374        3.3125535058023892        13.079496547989832     
 H   8.8753946687120973        8.6311635273470557        7.4133773219505157     
 H   6.6530915465565137        7.5832805309555997        7.3604758091621303     
 H   7.0752590667535769        5.8541306949339385        7.4533137300143633     
 H   6.0895199003415694        6.5936600400472098        8.7346958460073303     
 H   10.962490173795548        8.6648867697235996        9.2719387982617558     
 N   9.5956570048611471        7.4131258964070392        12.720134044197083     
 H   10.534337260362637        5.6418897877259191        11.682026432705918     
 H   11.576757233747202        7.3573858280247437        11.562311625879961     
 N   7.8792697682698991        7.5486397816602695        14.026840499643621     
 N   5.8615926193499455        3.5211361358741993        8.8027197684963436     
 N   5.0110847335226527        4.8793338240017663        10.250114397370668     
 N   4.9023206568385849        4.6248341963914577        12.748999515040010     
 N   5.7101848237050241        3.0990633936177963        14.051078697381030     
 N   10.048375675079624        3.3885709656277907        8.7875908426095322     
 N   9.3113980660336857        1.9708115442810583        10.240672694828305     
 N   9.6011875644448974        1.9907726605381753        12.735821197021668     
 N   10.527299965991565        3.4556155914411666        14.029975577208869     
 C   9.6923668195982025        8.6204744138547653        13.393030611622656     
 C   6.6150377455133436        7.2606758493860797        14.686795342869255     
 C   8.6176821904149676        8.7084335151607952        14.230141300415132     
 C   4.5768903292636187        3.8151603405781387        8.3592815824550311     
 C   6.7746913046044934        2.6597415148969192        8.0596503210799995     
 C   4.0438716631086864        4.6739596201920257        9.2825355600755799     
 B   4.9145658422911227        5.6688556360905453        11.594661386643246     
 C   3.8297120232768802        4.0433258808302588        13.406329642017857     
 C   6.6296643621450917        2.1849766022104165        14.713582745468861     
 C   4.3336995271320804        3.0870620330993277        14.240215479650709     
 C   10.401662899447556        2.1278489641934368        8.3203323315983173     
 C   10.334083021549715        4.6113945931039302        8.0461378253003559     
 C   9.9329441774860268        1.2366032260846767        9.2474146210566026     
 B   8.6992843861108966        1.4566487096407252        11.585091352227549     
 C   10.606651886629834        1.3395627188217205        13.431828073494867     
 C   10.870880154489276        4.7116112981206815        14.681517483604480     
 C   11.190033637315492        2.2561425871314120        14.257873240062496     
 H   10.487034200048743        9.3328511113945964        13.216065725709511     
 H   6.6891348232800123        7.4686123423141435        15.759586578454211     
 H   5.8099161217351378        7.8795722651839979        14.266569670291346     
 H   6.3759877842889212        6.2052609137596360        14.520174552236961     
 H   8.3053381473073102        9.4857287726738608        14.913030592056858     
 H   4.1670816871468492        3.3671929216970748        7.4642360348492565     
 H   6.2056794791486141        2.0936837681696017        7.3150761102820203     
 H   7.5401778616469954        3.2534898456874335        7.5441525255526827     
 H   7.2764198583906232        1.9634264644466810        8.7360779924834677     
 H   3.0699084644509713        5.1420553264720539        9.3241457762253734     
 H   5.9390547682399548        6.3333724353491805        11.706449989964216     
 H   3.9350085495891234        6.3752601210986501        11.615634205859664     
 H   2.8016862840099206        4.3317040039001098        13.231274881105813     
 H   6.3102431873163658        2.0150210277513261        15.748518561094212     
 H   6.6617703499861527        1.2193562611800761        14.187120342188486     
 H   7.6324126663674114        2.6263738661078735        14.693021474759828     
 H   3.8461464594148391        2.3992611887068165        14.916827699481878     
 H   10.970746263927060        1.9949408335591874        7.4101482375244609     
 H   11.092192485597254        4.3988059056729192        7.2841658669023328     
 H   9.4295542292989616        4.9890999774312919        7.5506474010742295     
 H   10.706851438113228        5.3867757545128061        8.7205999422196090     
 H   9.9988110026864661       0.15785145753396029        9.2791909541850099     
 H   7.5896891389983949        1.9579256413956458        11.706802026230264     
 H   8.6467534764340108       0.24699843075634972        11.592338642869427
[truncated: 2,593,483 more chars]
