# Supplementary material for: Unraveling the Contributions to Spin–Lattice Relaxation in Kramers Single-Molecule Magnets
Source: J Am Chem Soc. 2022 Dec 9;144(50):22965–75. doi: 10.1021/jacs.2c08876 (PMC9782788; doi:10.1021/jacs.2c08876)
Supplement: Supplementary file 2 — ja2c08876_si_002.zip [file ja2c08876_si_002.zip › phonon_Dy/mol-11/mode-1-10/13/Cart_disp.xyz]

         456

 C   7.4992555428487711        2.8013022572714315        2.7974865481561695     
 N   7.9075811191178236        2.2342886070093786        3.9775639632142878     
 N   6.3108204014131646        2.1800259300370834        2.5247573606164546     
 Dy   8.0463856370030786        4.6646472692889072        1.1498927862701618     
 C   6.9932694535592361        1.2917677295146999        4.4353374484197676     
 C   9.0977253135684837        2.6163408798186247        4.7265918437531829     
 C   5.9868088263793684        1.2621252297645065        3.5077265634260208     
 B   5.5626450070539439        2.4720410123396981        1.1823371374941041     
 C   7.5936756947516484        2.6262848929073641      -0.32062810771643291     
 C   9.9081026567860189        5.1819341850715785        2.8122246278697007     
 C   10.020784433071263        5.3123095526809747      -0.31481835232442501     
 C   6.6738023376410851        6.0190554320723129        2.7951579844927315     
 C   6.5087147565704671        5.9945016603623440      -0.33936831311420823     
 H   7.1627388775888434       0.72160389871287411        5.3391011786028715     
 H   9.3048520595769322        1.8535956740327848        5.4870562130373131     
 H   8.9517425988276162        3.5863139474056474        5.2258320851475579     
 H   9.9570188248324580        2.7013660498715781        4.0544778518788123     
 H   5.0851048408784107       0.66635312552117731        3.4694130022977787     
 N   6.4629859056024852        1.9426253979457750        2.9812454509395025E-002
 H   5.4696072050168612        3.6867793419669388        1.0661554640136846     
 H   4.4755380958839792        1.9389800637986585        1.1722398692249054     
 N   8.1857035411342558        1.8360402007350407       -1.2707948930685418     
 N   10.207261726813403        5.8570342797505983        3.9672641820778836     
 N   11.034074922796529        4.4496438749611498        2.5526424303997519     
 N   11.175265399461065        4.6817427720048501        5.7477500474351115E-002
 N   10.422973665780397        6.2414083976646344       -1.2384986820853126     
 N   6.0048002514384091        5.9447258648647674        3.9916138405913637     
 N   6.6978244764322028        7.3584481321495172        2.5108083605809841     
 N   6.4142893798831944        7.3133815210255984        8.6005956723869612E-003
 N   5.5484570716253812        5.8245034960947555       -1.3023369394370912     
 C   6.3750213288887769       0.74618329211261158      -0.66364791003938661     
 C   9.4485103167676812        2.1417481187071798       -1.9246660540704943     
 C   7.4545203622894096       0.67581288113418403       -1.4958301318794851     
 C   11.483060442681793        5.5432701301002751        4.4241126133703919     
 C   9.3065927212335975        6.7522472584057462        4.6854048893308855     
 C   12.001518588334996        4.6541181624805334        3.5198362318637346     
 B   11.125111416042934        3.6443745577367914        1.2171436294256250     
 C   12.268438826761599        5.2285432847396649      -0.59556803897239841     
 C   9.5349521372385411        7.1903313974600724       -1.8951798080349787     
 C   11.800008451461531        6.2059505334326914       -1.4269025059585285     
 C   5.6328309094054037        7.2055043594540118        4.4453869946145375     
 C   5.7474180499993182        4.7267174655260336        4.7547055761722774     
 C   6.0750151282256919        8.0936449805223631        3.5018207654320008     
 B   7.3006768054757094        7.8696317729024070        1.1617207723325964     
 C   5.3974312814671821        7.9368656554388917      -0.69729477969504317     
 C   5.2453056344172442        4.5600679808740825       -1.9609558591379828     
 C   4.8523238975013037        7.0043704981629222       -1.5327263433278355     
 H   5.5870566760873723        2.4115514866512526E-002 -0.49716689850392515     
 H   9.3786231810508252        1.9374692508842126       -2.9991065678388105     
 H   10.260700554844490        1.5305767977094213       -1.5047846787907855     
 H   9.6751036548066534        3.1996679027409249       -1.7525835789030939     
 H   7.7756792721754104       -8.9236614572684961E-002  -2.1883925559626149     
 H   11.898636266142681        6.0002691853018062        5.3123093856076400     
 H   9.8981033826407270        7.4174706714683802        5.3393832697917389     
 H   8.5959324461950430        6.1793683503888053        5.3118255717371303     
 H   8.7364839137139363        7.3588581212541193        3.9669792932851231     
 H   12.966306471017191        4.1657393833968266        3.4884345477652778     
 H   10.084102868173156        3.0048856948148446        1.1002026651802561     
 H   12.086878489313172        2.9122734461699724        1.2113470912204569     
 H   13.285498834857298        4.9047907232337300      -0.41654336730748720     
 H   9.7828842260093438        7.2671423545901597       -2.9607934481648144     
 H   9.6294303514255173        8.1880609010410303       -1.4378107300182537     
 H   8.5024837723389801        6.8399945628774317       -1.7687110365545926     
 H   12.314043369219789        6.8833903903015541       -2.0955954372402470     
 H   5.0714428776951275        7.3401651112543496        5.3600114583047684     
 H   5.0100099130874263        4.9437674838837529        5.5408469731030685     
 H   6.6719023142093725        4.3612958060415492        5.2274837375431646     
 H   5.3565696096064359        3.9409967370908201        4.0983221832913026     
 H   5.9896621585518899        9.1707069070777649        3.4581327764362921     
 H   8.4196735355542121        7.3851221016065036        1.0461407107375209     
 H   7.3360591302939850        9.0792557668259324        1.1453302019472571     
 H   5.1234070070185505        8.9735121741578823      -0.54990399052450845     
 H   4.8697990088079930        4.7591319379778696       -2.9815682607731890     
 H   4.4752674492674718        3.9951579564935411       -1.3893591825897720     
 H   6.1712753656350330        3.9537146070404363       -1.9975909989809988     
 H   4.0402993192988319        7.0698025462392939       -2.2420047705418127     
 C -0.31332277379685480        7.3979089615874676        9.1657972898284399     
 N   7.8178649904809855E-002   6.8491787150472794        10.360515164333917     
 N  -1.5049911962957283        6.7815538554652344        8.8932942175241561     
 Dy  0.21204021802434039        9.2494957858973503        7.4958350172034489     
 C -0.85111283155358286        5.9255190265356177        10.828020686997849     
 C   1.2738373715421012        7.2165781729896841        11.108792742629612     
 C  -1.8489713027658639        5.8879035398600363        9.8918088285859174     
 B  -2.2411339962404404        7.0646805137929096        7.5426146713729754     
 C -0.20636449416884203        7.2046782107095897        6.0446377443654029     
 C   2.0665623899356471        9.7544637641080794        9.1730103928496636     
 C   2.1745472966696142        9.8848478960018635        6.0068340344429743     
 C  -1.1606935398001923        10.625921577104585        9.1346713679929668     
 C  -1.3305000875690096        10.622663645257585        6.0366291697098013     
 H -0.69772057755166850        5.3706355953432006        11.744193674007583     
 H   1.5157614369048551        6.4172321967411960        11.816621449233732     
 H   1.1153436309842897        8.1476195484306260        11.669274785996992     
 H   2.1145417288834705        7.3610111344853006        10.426275154707271     
 H  -2.7576829840231585        5.3025379979427161        9.8595118755190079     
 N  -1.3396272505050013        6.5241977776115379        6.3950257410168927     
 H  -2.3280019898885946        8.2797532456931435        7.4162603872883688     
 H  -3.3318380867759512        6.5392620623982989        7.5337525019305414     
 N  0.39656022491094300        6.4032109833416300        5.1115889578540212     
 N   2.3401412752694739        10.410418226681175        10.346172614785976     
 N   3.2180883225476844        9.0683445074487565        8.9008014429336058     
 N   3.3516729127280240        9.3125496420629528        6.4029293407371863     
 N   2.5447883835123184        10.803868222502686        5.0605081531607992     
 N  -1.8673550590413597        10.565779919348591        10.309136742618152     
 N  -1.0713475661160550        11.965535076829978        8.8695894472381482     
 N  -1.3517480226134264        11.945968485821663        6.3772003545025955     
 N  -2.3363287316504335        10.490025912999442        5.1158003491626367     
 C  -1.4200204026010081        5.3197093334354486        5.7150561326835687     
 C   1.6759635452412343        6.6907502558525591        4.4801115477154436     
 C -0.33364744110964689        5.2413055676506559        4.8932963052732168     
 C   3.6266348737424123        10.133784126531779        10.796562844526136     
 C   1.4017535877783733        11.238794625130332        11.095098809763817     
 C   4.1765392194647211        9.2844210973068702        9.8744524702762870     
 B   3.3366060777112754        8.2743677733244301        7.5617827149667756     
 C   4.4266380249387680        9.8883999522332928        5.7449386634489725     
 C   1.6211419527309221        11.686162346067354        4.3600198443482805     
 C   3.9233775456252067        10.822796089258890        4.8851545975140356     
 C  -2.1963910087011342        11.834756124885018        10.771931364748410     
 C  -2.2021837648160716        9.3496329961572044        11.041176824601816     
 C  -1.6923359076985560        12.715144861902964        9.8523111639234280     
 B -0.43023099487466504        12.446968165321181        7.5265902302439827     
 C  -2.3691971339304323        12.609027031773577        5.7095210195664965     
 C  -2.7159979968556942        9.2355719423687130        4.4810625548736933     
 C  -2.9895527819227410        11.697465873781056        4.9032314855360681     
 H  -2.2138416860513312        4.6030090522557030        5.8768015520262011     
 H   1.6287079846776389        6.4696379009100919        3.4075789400333409     
 H   2.4739553186494017        6.0805258041240133        4.9289514612238063     
 H   1.9064424635087898        7.7503449701967666        4.6415730038198930     
 H  -9.1995849275239572E-003   4.4695281058969867        4.2108934622547167     
 H   4.0265930174450437        10.586648000909120        11.693729276122827     
 H   1.9422437586761303        11.761640912766879        11.892567302060504     
 H  0.61189026927907297        10.621708886380105        11.544680766232492     
 H  0.93106852980003030        11.974636866250627        10.437365062983954     
 H   5.1576079735538860        8.8309258003718174        9.8357826310718472     
 H   2.3211336000228879        7.5985030747950004        7.4425348313395192     
 H   4.3257845255685980        7.5808022955013161        7.5545243701705251     
 H   5.4556086857635453        9.6133678683881154        5.9381606704987053     
 H   1.9308953220326563        11.802172700509004        3.3167619576128806     
 H   1.5955277294098622        12.677592500684502        4.8339617661778167     
 H  0.61923078556540423        11.248380781625219        4.4105768680356210     
 H   4.4124186543624475        11.500136935123120        4.1991272603499077     
 H  -2.7739940455166319        11.979216656703398        11.675012692373548     
 H  -3.0432833356918900        9.5541700675498742        11.712965279500983     
 H  -1.3493830340733270        9.0009942155274150        11.640233892724734     
 H  -2.4815814213723955        8.5572946957589160        10.342898532114427     
 H  -1.7320935015285577        13.795582690469399        9.8200584047981820     
 H  0.65415673946104713        11.888805940193977        7.4107147098046360     
 H -0.30920801749456717        13.650748821036721        7.5131995098227211     
 H  -2.5958807790248422        13.655201101736971        5.8660179512414627     
 H  -2.9847897263979482        9.4086781532205759        3.4321303362971687     
 H  -3.5775717499574577        8.7869906189987876        4.9972706642721327     
 H  -1.8683489141694145        8.5448846698459775        4.5466115305974864     
 H  -3.8317563268994923        11.793789594558389        4.2325318590818348     
 C   1.8585147871891936       0.49464630568680423        15.553484680380139     
 N   2.1401474845483066        1.1340705216716531        16.733919545604245     
 N   3.0042149639414566      -0.19743554750270054        15.268530610925950     
 Dy  -3.0037000547272319E-002   2.8253104640525564E-002   13.908995809150371     
 C   3.4243051052934903       0.84001467990695111        17.178288874382101     
 C   1.2169672200541717        1.9727873976281685        17.490490134790914     
 C   3.9655490040189685       -1.8385032184957406E-003   16.244504376519121     
 B   3.1206275231093983      -0.98089790108430563        13.919486760115882     
 C   1.9222037804076382       0.66988374887577573        12.426740662079002     
 C  -1.3695275481192528        1.3979483041849008        15.574661831477036     
 C  -1.5531050138749962        1.4473626085744800        12.462330864215538     
 C -0.50318445996446481       -1.8584159804585181        15.560053637141593     
 C -0.42519634900435954       -1.9972378243309137        12.413494565170117     
 H   3.8282821787792143        1.2763480610986748        18.081729875000665     
 H   1.7737222896615794        2.4996805375561229        18.274026014940791     
 H  0.43304419422907747        1.3628346724305174        17.958685210044418     
 H  0.74021339380548468        2.7062605839494123        16.833548833987521     
 H   4.9411402693239355      -0.46697455497048607        16.201875681867183     
 N   3.1015798528735798        7.0215118835164902E-002   12.770706676261868     
 H   2.1196825589931678       -1.6777695847311997        13.808722839053509     
 H   4.1306967639908727       -1.6473267793374846        13.894805343581476     
 N   2.2761337184162533        1.6022820747658120        11.486764537813151     
 N  -2.0537433249459589        1.3162513862856640        16.761118628559483     
 N  -1.2986320828771238        2.7411499036021651        15.325124024310266     
 N  -1.5814844777535937        2.7639384570578565        12.829056260264872     
 N  -2.5217142699127040        1.3414175428328636        11.498287595945317     
 N  -9.4115578249745729E-002  -2.4482209639604404        16.728643795805478     
 N  -1.6965741647782429       -2.4673120252096279        15.281070346968232     
 N  -1.5429564533794804       -2.6926831133597200        12.783732157498305     
 N  0.18760326828983118       -2.8066403850325483        11.493515167657220     
 C   4.1623041950858592       0.63862476468062490        12.083104849853948     
 C   1.3503132822445634        2.5244510901516595        10.844626138195595     
 C   3.6474063634479359        1.6005368888900342        11.262662270398511     
 C  -2.3896061738281333        2.5760097734912519        17.244580373960538     
 C  -2.3397058997276607        8.7518623410096502E-002   17.491039451192776     
 C  -1.9097915158217469        3.4717366820481095        16.326747049824235     
 B -0.67409755966295937        3.2630908893446096        13.989780762307356     
 C  -2.5659602560296326        3.4477664208448422        12.133887888304484     
 C  -2.8772898757484917       0.10306386875337732        10.820550464853691     
 C  -3.1570290349691077        2.5587639189249347        11.282635108597177     
 C  -1.0148597211367236       -3.3909709144587965        17.174503797605162     
 C   1.1152537893599990       -2.1106723071439641        17.470423827700394     
 C  -2.0244871236547897       -3.3993075805250439        16.249659455457635     
 B  -2.4269239093274395       -2.1410669600836285        13.938082308812433     
 C  -1.6017989055190187       -3.9155615893031017        12.133374587776592     
 C   1.4505357821978786       -2.5001319083238398        10.838104111284013     
 C -0.51803579213491646       -3.9894437858333571        11.306888413411031     
 H   5.1919714998667796       0.34380805971147244        12.236851804404358     
 H   1.6610944586988721        2.7061083502528738        9.8082220668244435     
 H   1.3213864950905652        3.4850251041330385        11.382705545165805     
 H  0.34803497242729542        2.0817926106202091        10.869877515368932     
 H   4.1234615603498437        2.2824886753304052        10.572032426144290     
 H  -2.9544811808487901        2.7070964750058302        18.157914649217091     
 H  -3.1478508418385593       0.27348509358418915        18.205636653911384     
 H  -1.4545198577366341      -0.25781726795616883        18.041668427434217     
 H  -2.6431155064078657      -0.70039757651041989        16.798156512610806     
 H  -1.9623603801572072        4.5514432595596102        16.304875503222892     
 H  0.42608214940321165        2.7413980967266323        13.863986429248989     
 H -0.59692531098110713        4.4712171948286610        14.000692916329790     
 H  -2.7925681329989618        4.4919249474269467        12.304868676862890     
 H  -2.9386092760917064       0.27098862260008394        9.7263586718691251     
 H  -3.8649344330767121      -0.26742967468009704        11.178516965105075     
 H  -2.0954278122664465      -0.64534646239630178        11.056650053419176     
 H  -3.9712929024306898        2.6765824855032796        10.582101683158974     
 H -0.84889441499625073       -3.9729917437923148        18.071340628503084     
 H   1.3814576281124875       -2.9463794627382427        18.129586921419758     
 H  0.96284263013098281       -1.2115444699609488        18.086596647694112     
 H   1.9383726115553539       -1.9206314176855341        16.775344070694320     
 H  -2.9304121496080957       -3.9881867756423866        16.206763498044332     
 H  -2.4666465107303912      -0.91971373895246245        13.826544458903284     
 H  -3.5398233798617986       -2.6138541487802502        13.920401419205515     
 H  -2.3813697902146238       -4.6441689438101612        12.311768076986542     
 H   1.4202803133440340       -2.8226015390860826        9.7901396742900531     
 H   2.2825070871053632       -3.0137068587300440        11.344347522899769     
 H   1.6171244692206435       -1.4176402652119959        10.898884527302224     
 H -0.18125112660726808       -4.7687161724970313        10.637739247306394     
 C  0.79920359398504470        11.227131983516554        16.360637927134110     
 N  0.38860901982067908        11.804883037313529        15.187051957504892     
 N   1.9824483229085994        11.853602013088175        16.643379482470515     
 Dy  0.34495979323259379        9.3343760893915828        18.005151676168218     
 C   1.2979265709703347        12.758964381243922        14.742633484226307     
 C -0.80864563861589001        11.441867227571880        14.437695033477340     
 C   2.3024617194437482        12.785578437428155        15.672394382671765     
 B   2.7153038376338277        11.535972789178338        17.987196806456058     
 C  0.71911283535906345        11.350758668082005        19.515810068089181     
 C  -1.5624537619775005        8.8699989738392624        16.378310739693365     
 C  -1.6082209591443692        8.6931470546811891        19.498811459337766     
 C   1.6689821877229081        7.9693060103051439        16.323083693609483     
 C   1.8707789668977242        7.9032628139807750        19.428163817250624     
 H   1.1286263957424534        13.335268285705279        13.843038710106111     
 H  -1.0596731923765506        12.251316367890777        13.743606457206500     
 H -0.64679716667905429        10.521094295768062        13.860668716238932     
 H  -1.6454298690544127        11.279238941514599        15.121754217510899     
 H   3.1995393891590189        13.387453848152512        15.716199288418599     
 N   1.8224061962910088        12.068765356091088        19.143474406790016     
 H   2.7756102383490591        10.315353077659246        18.094823923827750     
 H   3.8194074492069534        12.027281948975936        18.006927151288913     
 N   9.1113456735390591E-002   12.149071298849913        20.435723990067682     
 N  -1.8549152476753201        8.2265825708329814        15.202411090145944     
 N  -2.7036382399654277        9.5679859176732496        16.667595573637232     
 N  -2.7875275167746341        9.2980347572483470        19.163659265022439     
 N  -1.9611172318457690        7.7575839188763505        20.436304557966107     
 N   2.3502932053982710        8.0509386229055444        15.135071183489552     
 N   1.5887417604965532        6.6255230509367884        16.567182315481769     
 N   1.8844196540217355        6.5864199013655433        19.062339076697285     
 N   2.8353018732615949        7.9989271985320789        20.396996328207056     
 C   1.8578557422693491        13.293599995079260        19.792903683566252     
 C  -1.1657911145315143        11.820013414461668        21.092873953647473     
 C  0.77324499145994618        13.346492528820278        20.619619799823802     
 C  -3.1407196634024044        8.5241872183496650        14.764922129914442     
 C -0.94191871738642030        7.3771926826886132        14.445598034201920     
 C  -3.6723750823678243        9.3719166373119371        15.698746492493164     
 B  -2.8104616937018378        10.351563365118732        18.017361721058329     
 C  -3.8472380015412084        8.7294726249387615        19.853160782092356     
 C  -1.0359932014978954        6.8297112460690705        21.070698152465120     
 C  -3.3316263890557738        7.7615299244912261        20.666359415261088     
 C   2.6739645999113715        6.7903279349503807        14.644276319293947     
 C   2.6469659496030840        9.2815668686595529        14.413012820938119     
 C   2.1903588497775286        5.8946020901027580        15.560297630678628     
 B  0.96792075601324190        6.1000514881485710        17.902447998148887     
 C   2.8567501166703075        5.8912455268744459        19.763201230996110     
 C   3.2012875816335056        9.2349064281798068        21.074052868258239     
 C   3.4540791848609036        6.7736416365248786        20.617590582424480     
 H   2.6237842258841382        14.036881403179850        19.614851873993413     
 H  -1.1651019202051676        12.217851703366081        22.120848913962231     
 H  -2.0193183200181535        12.253979324561016        20.535696524915487     
 H  -1.2760591971329152        10.722285787892623        21.104537946257743     
 H  0.42292247539548433        14.118508177440484        21.290275740306939     
 H  -3.5523470570476468        8.0859406968920933        13.865759209567790     
 H  -1.5040037181186034        6.8656565212384004        13.654348183295264     
 H -0.14375465520728675        7.9770236759238058        13.986978968921040     
 H -0.48099734276436212        6.6301376348423764        15.100396325077538     
 H  -4.6460847070954960        9.8408049291146167        15.745570102965880     
 H  -1.8074769672150259        11.045695971840562        18.122369471950648     
 H  -3.8189844910302804        11.020528781963373        18.049067107644351     
 H  -4.8771278274151779        9.0251658642446770        19.702149751337235     
 H  -1.3327361300685392        6.6579219038747581        22.111504286852895     
 H  -1.0250532454586996        5.8666806536161129        20.539709101011589     
 H  -3.0553848626854896E-002   7.2604052336701601        21.028547672553245     
 H  -3.8060784840893116        7.0771642701225472        21.355909576305002     
 H   3.2342003387693321        6.6584984780888279        13.728009264525301     
 H   3.5027927002200605        9.1135795889622813        13.747891100130229     
 H   1.7862074074471812        9.5998182836415662        13.806448160595609     
 H   2.8889277208355866        10.080446560505186        15.120322512438308     
 H   2.2344310011960848        4.8144083423478481        15.579197065793799     
 H -0.12798876460650738        6.6289129097197499        18.037002532528689     
 H  0.88203611240953939        4.8926490619829064        17.884721763933111     
 H   3.0709163462864613        4.8439027042838241        19.594878103319022     
 H   3.2452202447283489        9.0706691983850494        22.168872118295873     
 H   4.1995078398969632        9.5881558239156046        20.728281383578587     
 H   2.4343966746215320        9.9948181418933810        20.824873041315911     
 H   4.2647335121955621        6.6460346766242235        21.320826069284252     
 C   8.5598089278225888        6.4741003882211938        9.9784011268373547     
 N   8.1485909423271945        7.0460496992944108        8.8012634169260409     
 N   9.7486610175314752        7.0955027293587847        10.250592215311540     
 Dy   8.0129743768413970        4.5929956514224681        11.609526199810556     
 C   9.0614885419058311        7.9906509905165581        8.3448295487184989     
 C   6.9541468293671160        6.6730079933179143        8.0543237642825041     
 C   10.069941515377854        8.0173717251160443        9.2700442623430241     
 B   10.500497534102754        6.8004265343104073        11.590871350862866     
 C   8.4647253924399344        6.6259593403403709        13.085124937921726     
 C   6.1563540249177251        4.0960334584399503        9.9405846276647054     
 C   6.0381407111509864        3.9407882161859007        13.068450255215510     
 C   9.3955133994419171        3.2642895193807133        9.9489935461591354     
 C   9.5609141822063108        3.2572814864117765        13.086630075425983     
 H   8.8893930761277193        8.5634850449237891        7.4432779786043062     
 H   6.7467327024985835        7.4423325113605872        7.3007768113825309     
 H   7.0947166769487033        5.7065702285976618        7.5473232644859936     
 H   6.0968391414926497        6.5864002846904617        8.7288987626443522     
 H   10.971577420432938        8.6134653725405599        9.3077718209535227     
 N   9.5943723445805791        7.3166814844810339        12.745076284437154     
 H   10.604153467550274        5.5859348135964400        11.700298354750224     
 H   11.582699297551569        7.3442031193068047        11.603873475048841     
 N   7.8602939428795535        7.4116020373141787        14.031199042112135     
 N   5.8639027345015471        3.4350316961320169        8.7760782388200127     
 N   5.0261855760969425        4.8186634093574128        10.206339654661800     
 N   4.8838025906059181        4.5753596960532583        12.701797875430023     
 N   5.6382393071667964        3.0150212992856309        13.996004200498710     
 N   10.075147372393678        3.3489974093418580        8.7594447103142983     
 N   9.3696113169211497        1.9230306535786035        10.221034535590015     
 N   9.6536932413323608        1.9426740195979704        12.722315544974457     
 N   10.524837024120032        3.4155696761078880        14.047703081045830     
 C   9.6695534887853771        8.5129597245463700        13.440802272872387     
 C   6.5928240132011693        7.1000627129775085        14.672849654450712     
 C   8.5817945151898467        8.5763507698905723        14.262964198237002     
 C   4.5875559358883127        3.7473983338505992        8.3199359979812169     
 C   6.7742882747292601        2.5601568219423547        8.0471257850249849     
 C   4.0625426672543625        4.6220075680784074        9.2339886637536566     
 B   4.9297255740537977        5.6165114758945682        11.545665205628945     
 C   3.7927324921295598        4.0351504625762695        13.363234680346656     
 C   6.5270640936163007        2.0614251520161742        14.645265607300068     
 C   4.2624797673245096        3.0576711121751101        14.193742264091853     
 C   10.451876338727381        2.0924100277845468        8.2980977623904764     
 C   10.339082783678212        4.5731764977688458        8.0099620550441930     
 C   10.001965575994141        1.1962724520303434        9.2299188689827094     
 B   8.7621344234715455        1.4054351304483665        11.564689087281046     
 C   10.673551982213185        1.3109029974553417        13.415636771459068     
 C   10.827895662750645        4.6721275199735057        14.721848133012472     
 C   11.221313065381301        2.2326656532260234        14.261205381047489     
 H   10.455765746792583        9.2390838837218130        13.283265562441990     
 H   6.6361690672304752        7.3551676550722682        15.736218049454809     
 H   5.7733785794738388        7.6659951745912407        14.209104695367429     
 H   6.3962295948766030        6.0308216325780437        14.546851583063727     
 H   8.2503352929623581        9.3372313014515864        14.955509123845584     
 H   4.1761134943110978        3.3000230843090446        7.4249417383491441     
 H   6.1957151389599838        1.9339319491405011        7.3555003914065189     
 H   7.5042225816748553        3.1462563815919751        7.4675012316678719     
 H   7.3201366200483973        1.9193979293970744        8.7476182620081033     
 H   3.0956022848718932        5.1053093848130020        9.2691951212650068     
 H   5.9660269116471465        6.2618493790948042        11.665660623405396     
 H   3.9625316541750535        6.3414195793966011        11.551822565438664     
 H   2.7757734706680166        4.3621419225846267        13.188576394483430     
 H   6.3028036949876771        2.0047971734724639        15.719165431665623     
 H   6.4041433311810652        1.0563924813267831        14.204588873945712     
 H   7.5641558315772235        2.3941289698350046        14.487779473291814     
 H   3.7495864476847940        2.3843943990720260        14.866960939760258     
 H   11.021099940500731        1.9655226218715638        7.3873284830809594     
 H   11.090946440029334        4.3662520250824759        7.2393319966490575     
 H   9.4247590502062355        4.9374597801790241        7.5220604946616252     
 H   10.710492170853685        5.3560214188339881        8.6768938109047102     
 H   10.088493860991315       0.11926620173996128        9.2656423660179659     
 H   7.6486513792708797        1.9015250472523071        11.685776307465190     
 H   8.7108371956883133       0.19739153352553002        11.571058028000547     
 H   10.946684058267358       0.27601419407177075        13.255662306208045     
 H   11.155404331012832        4.4714788312633944        15.750014562929666     
 H   11.625999535604141        5.2159091161845259        14.188956115128569     
 H   9.9226033913368905        5.2947488508159806        14.723591246214287     
 H   12.037476858654490        2.1582789748515836        14.964629762032354     
 C   6.2945239919568934        13.405834777297828        3.5631476890465628     
 N   6.0195046400910934        12.744711422977982        2.3933331489457297     
 N   5.1452299023952355        14.097056276700867        3.8307382914634949     
 Dy   8.1369173248488380        13.920579087148047        5.2534774534963589     
 C   4.7337481196007474        13.022715210948851        1.9410837490499808     
 C   6.9542712202444932        11.907153595244960        1.6503238205685529     
 C   4.1859140724666855        13.878272155852246        2.8586411798334006     
 B   5.0314560135660962        14.892058986117490        5.1685677287992622     
 C   6.1734766337212630        13.279553594671997        6.7323309023239233     
 C   9.5134168186014421        12.532362355575538        3.6232519046674354     
 C   9.6677378524977406        12.547784072544118        6.7248493215045997     
 C   8.6797990096308624        15.765294449248751        3.5822994132115302     
 C   8.5722112501626153        15.968281359408666        6.6995012358618249     
 H   4.3330025430689014        12.566235373047398        1.0460380711874790     
 H   6.4114927814354026        11.381452746811792       0.85660452692460864     
 H   7.7466517081956496        12.517257067181868        1.1962380246775219     
 H   7.4223846052537299        11.174336407705137        2.3132412216027967     
 H   3.2062438150711916        14.334813844564072        2.8947264747640000     
 N   5.0004062185328184        13.853295679468927        6.3263607380839719     
 H   6.0561746981040034        15.554316535198591        5.2927547917232038     
 H   4.0539510558766443        15.600931847464986        5.1737043938153748     
 N   5.7934772412172268        12.354391705010419        7.6687033482182123     
 N   10.219791228274717        12.586080781925670        2.4482474956767510     
 N   9.4167633981630470        11.193466999500805        3.8910828826520909     
 N   9.6890008890820898        11.223887538451690        6.3853794733187001     
 N   10.673098938933462        12.680663269642650        7.6460769043578649     
 N   8.2903078256789993        16.311523523830438        2.3855966930930461     
 N   9.8714397712073705        16.381899729927724        3.8547461016618039     
 N   9.7098716052419132        16.643427264145590        6.3526916491572454     
 N   7.9779217559407423        16.766481592346196        7.6408568572072992     
 C   3.9178073231266888        13.271725174274366        6.9667710013763831     
 C   6.7115537627057238        11.468977738837316        8.3737882450243539     
 C   4.4121587092963974        12.333154382135305        7.8270207044432247     
 C   10.541304719090798        11.314298675723578        1.9874135571461025     
 C   10.564988427126520        13.799859144301301        1.7169077648557196     
 C   10.032914186321408        10.438451924776510        2.9089435938599819     
 B   8.7714929500443972        10.717800417847872        5.2348390295673148     
 C   10.705932544805263        10.561367999317529        7.0543103452910225     
 C   11.051341417179376        13.934175636711242        8.2830555007348359     
 C   11.326362696336414        11.473516122873567        7.8595321553591733     
 C   9.2201356464395730        17.234015280580490        1.9174277173100660     
 C   7.0978447913599201        15.940577784601732        1.6342729507622495     
 C   10.216882835519909        17.273231929273710        2.8548112822803948     
 B   10.610205658347068        16.102203392722306        5.2047161248973879     
 C   9.8013670602527849        17.841425360651169        7.0430745255984153     
 C   6.6995132903949450        16.480718133055714        8.2743370747336336     
 C   8.7176339055493575        17.920978467398346        7.8683660207898161     
 H   2.8907756386090173        13.548844954130537        6.7651853259652119     
 H   6.3838134738114620        11.336202728602109        9.4102956131686870     
 H   6.7533894743508984        10.484671432270442        7.8850259704954615     
 H   7.7119768677690441        11.914754036320385        8.3475056923496318     
 H   3.9145069301309454        11.651465050855469        8.5022754996172498     
 H   11.117699980916337        11.164581891474750        1.0842867480386598     
 H   11.411302654580810        13.591449877077979        1.0524775266276210     
 H   9.7181423075086251        14.150982347645083        1.1103904516486622     
 H   10.841506675168304        14.591709353102676        2.4169905329795816     
 H   10.065985973630639        9.3575559739297240        2.9423373734152332     
 H   7.6865708635321504        11.275308797122698        5.3442040244297946     
 H   8.6515937824676161        9.5136100904853063        5.2538742266873255     
 H   10.932764310017681        9.5151327646085271        6.8986739032305371     
 H   11.297671818199051        13.762664931288205        9.3364886183320142     
 H   11.925847665378605        14.373118896524600        7.7829516790336744     
 H   10.211652792722843        14.631003789162360        8.1987637911969440     
 H   12.167750801142878        11.377878840135601        8.5312359385317666     
 H   9.0677801215565044        17.786817646351199       0.99991457820349638     
 H   6.8598373846643730        16.735785030299461       0.92075976696639417     
 H   7.2579126814594961        15.006128067622855        1.0803222819500276     
 H   6.2539108767955485        15.800778528551584        2.3133199921567638     
 H   11.125644319449375        17.858336049131758        2.8879477878690074     
 H   10.700317654247909        14.887720267979333        5.3330217430093523     
 H   11.699155027102199        16.631934498937550        5.2102259699771185     
 H   10.599806998929042        18.553874811201517        6.8842337444639572     
 H   6.7581407313630510        16.674081657152655        9.3529933453580281     
 H   5.9060658826767973        17.114956385217461        7.8471125545702538     
 H   6.4533448964171942        15.426867178684764        8.0873712517709659     
 H   8.3999929878885471        18.689391540003999        8.5579301858650769     
         456

 C   7.4993464431313326        2.7992009637578597        2.7969660338533613     
 N   7.9073897334119323        2.2321329583439096        3.9771226620285738     
 N   6.3109228000925066        2.1779916979752292        2.5239852512206320     
 Dy   8.0450933157329239        4.6630476438144619        1.1493715225016536     
 C   6.9928554276562744        1.2897277036939649        4.4347196496587795     
 C   9.0977407365600591        2.6134312768826931        4.7262344023205234     
 C   5.9865898730353999        1.2601647333112811        3.5069068488347197     
 B   5.5631586989012467        2.4702891801677134        1.1814234681443989     
 C   7.5940144492690660        2.6247574586769957      -0.32152612451561124     
 C   9.9070535571217189        5.1789946885229998        2.8117007111912158     
 C   10.018820025342700        5.3105170591119260      -0.31610485020820378     
 C   6.6728431295240309        6.0179073155286966        2.7946705576380948     
 C   6.5078271159219439        5.9952921978292260      -0.33866104750849785     
 H   7.1619971923394017       0.71961191859723039        5.3385708228477275     
 H   9.3065383164180862        1.8488405174561455        5.4840585930554466     
 H   8.9511070810312354        3.5814504496953652        5.2285343344901802     
 H   9.9561877287108356        2.7014897609879993        4.0537238131048721     
 H   5.0848329430844901       0.66448947990011842        3.4684784616978894     
 N   6.4635163409823608        1.9407737762284862        2.8957724388925275E-002
 H   5.4705492878760182        3.6851070670335919        1.0652776334130003     
 H   4.4758202251397803        1.9377914278587256        1.1711464815686601     
 N   8.1866540929725442        1.8343100194632886       -1.2711197615901149     
 N   10.205477114287733        5.8529828191980684        3.9675655505189895     
 N   11.033837697456704        4.4483374924680916        2.5512666520497644     
 N   11.174098398323013        4.6813628761596071        5.5970264610633563E-002
 N   10.419588893431378        6.2393111466664024       -1.2406540444910468     
 N   6.0026720528414881        5.9435096560115293        3.9904097908717957     
 N   6.6989644689105932        7.3574136728170414        2.5115238087169347     
 N   6.4156655106590348        7.3141827812093192        9.5961483387676134E-003
 N   5.5465508950991120        5.8269605200900179       -1.3008243306902365     
 C   6.3762624522993381       0.74396276243198101      -0.66393757155241717     
 C   9.4497125999142977        2.1399724000818208       -1.9245634451419698     
 C   7.4560040054749397       0.67369846273747480       -1.4957972138605109     
 C   11.481650424752702        5.5402400639552614        4.4239680474918730     
 C   9.3036799942269166        6.7458170039754588        4.6870615455093416     
 C   12.001053841773247        4.6527844271915075        3.5186970642905475     
 B   11.125803800980787        3.6437328641799516        1.2154192067243439     
 C   12.266357910588519        5.2287511850176820      -0.59805902386377852     
 C   9.5303411997966148        7.1867468451870691       -1.8977193706132298     
 C   11.796515003788455        6.2051118131760568       -1.4297237031706020     
 C   5.6320672677901333        7.2043504024163116        4.4450198619438099     
 C   5.7429911842893526        4.7252014785447320        4.7519594572086632     
 C   6.0762383561244073        8.0926311545962459        3.5025905688154007     
 B   7.3029334611469237        7.8684483194622867        1.1628789323259665     
 C   5.3991998335238236        7.9392957532469470      -0.69531000926529096     
 C   5.2412987262463817        4.5631406683053788       -1.9594365574860837     
 C   4.8520294500912380        7.0078852503597764       -1.5304985770214437     
 H   5.5884003698630034        2.1768794213186900E-002 -0.49753790867372888     
 H   9.3810475940132854        1.9331487030950021       -2.9984523697468699     
 H   10.262121357062265        1.5308538504789502       -1.5025283751762462     
 H   9.6750355648063202        3.1984012084388787       -1.7547955825479391     
 H   7.7775676078116405       -9.1444143394050714E-002  -2.1880561971094843     
 H   11.896762204695547        5.9966794140517159        5.3126470585122583     
 H   9.8935952268086904        7.4057872602849617        5.3461309857821515     
 H   8.5902277877902904        6.1713739663993650        5.3072542811952736     
 H   8.7370784129032391        7.3571803588314140        3.9709545089458671     
 H   12.966338750131332        4.1654979700119856        3.4868246658570139     
 H   10.085964339579499        3.0025756224591023        1.0985426085112433     
 H   12.088909566337513        2.9134964880164738        1.2092143874244341     
 H   13.283825660914435        4.9061984155970428      -0.41937303334211284     
 H   9.7802757032588765        7.2659965805906515       -2.9624755398065736     
 H   9.6208447988042423        8.1837124633639782       -1.4386993838523410     
 H   8.4988709310920303        6.8334885517585606       -1.7741486546868630     
 H   12.309442624793800        6.8824802469464759       -2.0992471865232347     
 H   5.0701155544553709        7.3389748257066323        5.3593016373045295     
 H   5.0022185182430556        4.9413925050045648        5.5345384001429156     
 H   6.6652541201239046        4.3601853010594720        5.2286251622210065     
 H   5.3558620387211135        3.9395288547462792        4.0938539276267374     
 H   5.9923284247292958        9.1698073885138776        3.4596658081444773     
 H   8.4210328886815020        7.3820618069161785        1.0471309647756448     
 H   7.3404717187642863        9.0779423216796360        1.1471236251048942     
 H   5.1267107809826236        8.9762071161299879      -0.54730602560828301     
 H   4.8733284005925936        4.7611969034939756       -2.9818307304845297     
 H   4.4658403691790989        4.0036246105238638       -1.3926931343452833     
 H   6.1633724982782816        3.9528843205234145       -1.9894014971719489     
 H   4.0393347603488907        7.0747023947023298       -2.2388313093997221     
 C -0.31467628042701212        7.3974792854780942        9.1660281496920177     
 N   7.7356002584569386E-002   6.8481291625699150        10.360260826852221     
 N  -1.5060868225559418        6.7807472653419723        8.8933392351179474     
 Dy  0.20997968473312345        9.2496920738624819        7.4965486276482771     
 C -0.85131839884090377        5.9236343175738364        10.827256970267955     
 C   1.2728109841549962        7.2158828354701994        11.108691933203131     
 C  -1.8493530672275706        5.8861536000920349        9.8912218028566219     
 B  -2.2424107756884184        7.0643902415882636        7.5428927297843265     
 C -0.20848408738039997        7.2054693408041102        6.0441639330671331     
 C   2.0653369907638646        9.7542304187776754        9.1728496705571807     
 C   2.1725240121561336        9.8857987836367691        6.0081061088058254     
 C  -1.1619962831701829        10.625647724659354        9.1361800207333186     
 C  -1.3320365617505592        10.623338040259707        6.0375051986893116     
 H -0.69737984149908505        5.3682363738160399        11.743005453117204     
 H   1.5142887489496122        6.4170713751691366        11.817250693292046     
 H   1.1143062814300753        8.1474191621140957        11.668316557217141     
 H   2.1138388006342970        7.3596470964160350        10.426447847331907     
 H  -2.7576970529420008        5.3002547708755801        9.8586023443280570     
 N  -1.3410707698047513        6.5241858654959612        6.3950877995810478     
 H  -2.3290578293541651        8.2795286007284865        7.4168780654739503     
 H  -3.3332320704871536        6.5392882643133836        7.5339508262440136     
 N  0.39464504408039586        6.4043094517645489        5.1109867047063195     
 N   2.3396184469110000        10.410217097337116        10.345803895991677     
 N   3.2162500315002998        9.0671278986613189        8.9005860785269260     
 N   3.3492472810266229        9.3119098920248042        6.4028552408003270     
 N   2.5431867007367028        10.805582348692552        5.0627010047227596     
 N  -1.8678136531092915        10.564945176276161        10.311123773467244     
 N  -1.0736084466852522        11.965339889008479        8.8712556685112407     
 N  -1.3541439065277550        11.946470129995580        6.3786621388824658     
 N  -2.3365032148729119        10.490878685244470        5.1152406294595050     
 C  -1.4207771134209579        5.3194689685486756        5.7154399718543898     
 C   1.6732817404991724        6.6930050343499312        4.4785763365796711     
 C -0.33466873594916458        5.2417592843831224        4.8932532391545562     
 C   3.6258980369852916        10.132555954165190        10.796126958054829     
 C   1.4022615436344548        11.240037484948814        11.094335004585625     
 C   4.1749966145914854        9.2825964757165256        9.8740982934874744     
 B   3.3339758951657119        8.2733116465882084        7.5613444433384371     
 C   4.4243937025468298        9.8874239984666286        5.7448715623565239     
 C   1.6202301642343762        11.689953974813987        4.3641705658208663     
 C   3.9216607005339466        10.823330767420947        4.8865328012933338     
 C  -2.1973176089260775        11.833667737145767        10.774288976615990     
 C  -2.2012255961252682        9.3485196452743438        11.043291639936726     
 C  -1.6943261505986282        12.714427722642816        9.8544835110072562     
 B -0.43328448511593182        12.447985217290121        7.5283594258867836     
 C  -2.3707735337539111        12.609579992524898        5.7098723695131710     
 C  -2.7148763686879098        9.2366487451552768        4.4793558421100084     
 C  -2.9897012454716041        11.698264752232003        4.9023208457692649     
 H  -2.2139286229187651        4.6021456955329176        5.8776478898648907     
 H   1.6263231148037569        6.4692838483745874        3.4067207951916738     
 H   2.4725646267419314        6.0857247504278122        4.9286130156826164     
 H   1.9016038786333502        7.7532471764819286        4.6373834898538977     
 H  -9.8520023511477327E-003   4.4701312414771373        4.2108296096419808     
 H   4.0262920657877919        10.585190909398664        11.693211980006685     
 H   1.9438282601623238        11.764494893508534        11.889819439132479     
 H  0.61314125702511935        10.624009300286101        11.546358368970868     
 H  0.93059961686002868        11.974403523128096        10.435769474074755     
 H   5.1556580754411918        8.8282343808782269        9.8354548820282552     
 H   2.3181050995017434        7.5980297703802497        7.4422423292125437     
 H   4.3227933198801676        7.5792165819912505        7.5536202255569984     
 H   5.4531542118153675        9.6112217459937099        5.9372790454987703     
 H   1.9289920483860235        11.806673010048554        3.3207066692172367     
 H   1.5966803123193694        12.680802828160278        4.8391939644989259     
 H  0.61776012594213403        11.253674228423957        4.4154309723338399     
 H   4.4110242937193256        11.501014399116965        4.2010745976824122     
 H  -2.7744767773158001        11.977791866518228        11.677701786614870     
 H  -3.0409482950172957        9.5528211911623799        11.716729393790935     
 H  -1.3473203319296609        8.9997566267110454        11.640531334043498     
 H  -2.4819334509537758        8.5563593921709717        10.345375831398707     
 H  -1.7347180106771298        13.794817941255928        9.8223686143732731     
 H  0.65181139147299472        11.891410250334278        7.4122461189744042     
 H -0.31411789734983886        13.651923200589886        7.5154857287865857     
 H  -2.5978628490686000        13.655651650605122        5.8664551490943895     
 H  -2.9804002371530509        9.4098953076795464        3.4298179370973103     
 H  -3.5780996782795849        8.7885247356738478        4.9927905096435268     
 H  -1.8678500312309438        8.5456303982786785        4.5474095894076116     
 H  -3.8309140703645177        11.794736331065469        4.2305028410627434     
 C   1.8615108249097339       0.49746088079746398        15.553938246256132     
 N   2.1432055503058911        1.1375576140580705        16.733966655359033     
 N   3.0069031146343841      -0.19536257324756551        15.269757950529653     
 Dy  -2.5911567984908707E-002   2.9746067768499286E-002   13.908447557087852     
 C   3.4271165399688157       0.84315453939660356        17.178865295032999     
 C   1.2201970593064630        1.9771644284917600        17.489675845021370     
 C   3.9681383636030199        4.0895968242904424E-004   16.245759933983166     
 B   3.1229535421689287      -0.97930868824009032        13.921085142185088     
 C   1.9269469309422562       0.67110984996198697        12.426497210025051     
 C  -1.3665889318032902        1.3993166879506558        15.573419043003183     
 C  -1.5498903425762465        1.4464966312457559        12.460984581934762     
 C -0.50127940144124161       -1.8558761050405921        15.559907422119513     
 C -0.42269234066414157       -1.9963617543093681        12.414257094136612     
 H   3.8311304780752535        1.2799301875787412        18.082079846265632     
 H   1.7772598482685005        2.5061311879933164        18.271392931023751     
 H  0.43720317572262357        1.3678292947539916        17.960031725817196     
 H  0.74220749678521036        2.7086917163119417        16.831669282203148     
 H   4.9435433767677388      -0.46513221218696177        16.203517265598823     
 N   3.1058059647699010        7.1378784868406653E-002   12.771980844813775     
 H   2.1210409608985095       -1.6747679107596396        13.809975616410833     
 H   4.1318014842363295       -1.6473752546856104        13.897072068172402     
 N   2.2820684479454405        1.6031521850125212        11.486676590357494     
 N  -2.0510879379986608        1.3182031777963810        16.759749433561510     
 N  -1.2960330642582676        2.7423788624670569        15.323001888434753     
 N  -1.5791250275709141        2.7632287659649637        12.826981095296627     
 N  -2.5193517248770689        1.3390395698162205        11.498063537408052     
 N  -9.2556842947258425E-002  -2.4444701010424184        16.729219253205205     
 N  -1.6945355916143308       -2.4651757743641465        15.281162983339820     
 N  -1.5409595865605064       -2.6913132118517340        12.783810040498389     
 N  0.18957466436033965       -2.8053365419959211        11.493563951964360     
 C   4.1674001699465659       0.63950464461159373        12.085563968716251     
 C   1.3569578293773352        2.5250221477690764        10.843169427945817     
 C   3.6535816520655393        1.6011528516255324        11.264153809958586     
 C  -2.3874023560217266        2.5781796472266896        17.242281525402511     
 C  -2.3376647164612776        8.9885671484591673E-002   17.490191040908137     
 C  -1.9076420099156595        3.4734571653857036        16.324011059683023     
 B -0.67155774839481142        3.2632056718573792        13.987236187471987     
 C  -2.5649761164481508        3.4456940838626000        12.132510834949260     
 C  -2.8746203322710673        9.9993196680708454E-002   10.821417009186007     
 C  -3.1560727946106524        2.5555954124786879        11.282480456017318     
 C  -1.0133249792898875       -3.3868671850808565        17.175706155459903     
 C   1.1161728188769990       -2.1055798985717660        17.471327793050371     
 C  -2.0226627072820502       -3.3961852475687917        16.250593808309755     
 B  -2.4254188854760677       -2.1403045702144472        13.938098840336810     
 C  -1.6007128553080678       -3.9134157075029465        12.132191139902762     
 C   1.4528315105679848       -2.4992665452876475        10.838646291034811     
 C -0.51694898083817065       -3.9873703359516890        11.305732784705480     
 H   5.1968228423834413       0.34452384407589881        12.240514302164140     
 H   1.6662808347339284        2.7031881018052299        9.8060026418082202     
 H   1.3306679262260368        3.4869799220663866        11.378251534707516     
 H  0.35409901262093063        2.0843378817741987        10.871163517660486     
 H   4.1306031376123507        2.2828645689288849        10.573984679532076     
 H  -2.9525018561063505        2.7096456498605388        18.155407565946234     
 H  -3.1454376322166313       0.27670772771497965        18.204982433810812     
 H  -1.4525625243798024      -0.25586340183836043        18.040655929202508     
 H  -2.6419021734974724      -0.69806354966489892        16.797711438665264     
 H  -1.9604843973993469        4.5531360029516303        16.301546612696747     
 H  0.42849344423305102        2.7411509204253006        13.861691153431538     
 H -0.59389463182205171        4.4712514439022284        13.997191669353301     
 H  -2.7923522134940137        4.4897482096805996        12.302985101334745     
 H  -2.9444965520021213       0.26847077331507974        9.7292082158606696     
 H  -3.8566263148678765      -0.27484608589109216        11.185523699254821     
 H  -2.0894128282931241      -0.64521686757648666        11.050230943243218     
 H  -3.9710566375691552        2.6721739288981157        10.582638192396026     
 H -0.84751839612143820       -3.9681247406676987        18.073049607012930     
 H   1.3808660025318633       -2.9393522035363309        18.133143746213772     
 H  0.96370980631943370       -1.2046605567229014        18.084450727489404     
 H   1.9402923284975864       -1.9181969351012573        16.776960569489603     
 H  -2.9285483279226909       -3.9851444208752671        16.208012436087113     
 H  -2.4669379473138715      -0.91917675244483932        13.826234737038119     
 H  -3.5374688403637089       -2.6151034333812375        13.920793211540239     
 H  -2.3807175354838925       -4.6416633412946533        12.310048338017214     
 H   1.4217862490768323       -2.8183711430217784        9.7899098008505501     
 H   2.2838625391050948       -3.0158855514835419        11.342752424569779     
 H   1.6214222748346112       -1.4175454701063961        10.902678888357112     
 H -0.18066508927190464       -4.7662610411621795        10.635934873411074     
 C  0.79736254057079237        11.224552684765726        16.359756096042407     
 N  0.38709481432964510        11.801694854917852        15.185753552159648     
 N   1.9806759112731696        11.850987129913765        16.642338148161990     
 Dy  0.34042495709096410        9.3330173384170045        18.004959712574809     
 C   1.2966499943118177        12.755338757431726        14.740917352524992     
 C -0.80986960459509560        11.438135514648286        14.436262187633472     
 C   2.3010231152765610        12.782297193281748        15.670834682998178     
 B   2.7138502265121365        11.534375019279421        17.986257370933256     
 C  0.71642243734111033        11.350259800527903        19.513883325124720     
 C  -1.5652416532236255        8.8670656808772996        16.376687479173697     
 C  -1.6135530498271506        8.6919812767121307        19.497928618140875     
 C   1.6663345622517627        7.9678031422348861        16.324879607509008     
 C   1.8665061875878379        7.9050018582917359        19.430506239548091     
 H   1.1275302273803307        13.331229369285014        13.841021410975804     
 H  -1.0600491720677230        12.246629469331239        13.740865894941175     
 H -0.64813191942510151        10.516445696524659        13.860774591641984     
 H  -1.6471546629816920        11.276939562333869        15.119968293425353     
 H   3.1982311016810678        13.383998504324888        15.714518886502669     
 N   1.8206716707064583        12.067121910096533        19.142372241615515     
 H   2.7752227670416061        10.313939397006283        18.094300355451363     
 H   3.8174147194666057        12.027027884062139        18.005681589384466     
 N   8.9474693973620997E-002   12.148349172627418        20.434671465744298     
 N  -1.8573347492365542        8.2229612555063323        15.201113497113647     
 N  -2.7063373327571560        9.5655071870495867        16.664991043290371     
 N  -2.7923485674159023        9.2968003609259302        19.161051429521315     
 N  -1.9676743373134806        7.7568949998275336        20.435389617377805     
 N   2.3479694548183576        8.0488046000702678        15.137019905990075     
 N   1.5867765180367255        6.6242150951899488        16.570163463237680     
 N   1.8816936616006488        6.5879855257972659        19.065436507482421     
 N   2.8316473890135154        8.0025691735354751        20.398436382321705     
 C   1.8578104449508817        13.291005591100298        19.793289973952938     
 C  -1.1679247441799385        11.820330938833584        21.091267316110098     
 C  0.77326268265694875        13.344499247569264        20.620037471987612     
 C  -3.1428850102422841        8.5205841491721817        14.762854833248721     
 C -0.94398996030209925        7.3731844507741826        14.445235551371825     
 C  -3.6747168225994331        9.3690504762263398        15.695917341883506     
 B  -2.8133039291167461        10.349723327937795        18.014271203370413     
 C  -3.8529451777791479        8.7286205428318233        19.849415241037736     
 C  -1.0432880298280005        6.8294104143006171        21.071353275371866     
 C  -3.3384380519779855        7.7611179390516654        20.663788186088034     
 C   2.6725191885358028        6.7879859665328617        14.647499026059251     
 C   2.6447498282129298        9.2789147208415752        14.414048009896213     
 C   2.1891306599786522        5.8927663404276203        15.564096700699697     
 B  0.96571320083257972        6.1000508975011432        17.905835941586442     
 C   2.8555607037917921        5.8946052725857232        19.765841598111304     
 C   3.1966908946918302        9.2393371805708178        21.074534859745327     
 C   3.4523585505128587        6.7783760127936343        20.619083677648256     
 H   2.6245821021449309        14.033503836530857        19.615814709238741     
 H  -1.1653887682999091        12.212082919807777        22.120768242144120     
 H  -2.0198565986172459        12.260112748257963        20.538057421664714     
 H  -1.2820600094912695        10.723856144972991        21.097030869804854     
 H  0.42385742410071009        14.116283941158461        21.291388796241591     
 H  -3.5542764447602644        8.0818382381374896        13.863826323514401     
 H  -1.5060905789376733        6.8587807365914797        13.656193854710500     
 H -0.14744422656692252        7.9728790354626158        13.983982573509987     
 H -0.48106373453114409        6.6287753563152574        15.101245559578661     
 H  -4.6483614295907207        9.8380960498988852        15.742203512602586     
 H  -1.8095298325042748        11.042695471963535        18.119799120168118     
 H  -3.8207828042487662        11.020065518920205        18.044927100162131     
 H  -4.8825723968294188        9.0245178723074435        19.697182086070374     
 H  -1.3394229121401122        6.6602849312760206        22.112629099105249     
 H  -1.0339828447857646        5.8652807771103070        20.542666673046011     
 H  -3.7425106920512152E-002   7.2587709665016522        21.027581272970583     
 H  -3.8138948187548465        7.0770853451964202        21.352951694739755     
 H   3.2331083947508654        6.6557569042993867        13.731534492144036     
 H   3.4982843253340574        9.1093413507191681        13.746734722523717     
 H   1.7830576379048220        9.5985776580344879        13.809885454445830     
 H   2.8899631719388070        10.077455919644926        15.120326874036394     
 H   2.2337917627912809        4.8126254370504560        15.583742199104110     
 H -0.13035433661118206        6.6287956321537624        18.039504675657255     
 H  0.87992928035906237        4.8926784278837605        17.889432269716455     
 H   3.0710045750821382        4.8474716020596329        19.598070560533074     
 H   3.2489690743119319        9.0744882162607965        22.167587752461081     
 H   4.1894079468971155        9.5973218404448239        20.722800399519659     
 H   2.4260706108404553        9.9957859940037128        20.832345187945116     
 H   4.2635433486007832        6.6523891022280122        21.321905921195039     
 C   8.5591101653414583        6.4767297462451339        9.9781265829704875     
 N   8.1483419913208355        7.0484877280596905        8.8007506209297386     
 N   9.7481739516349020        7.0977113015358455        10.250343128680964     
 Dy   8.0133757259543277        4.5962850854613446        11.610443324975028     
 C   9.0617724340055403        7.9925134230807302        8.3441747330075753     
 C   6.9536906330487600        6.6760573898270188        8.0538334513733787     
 C   10.070070840918962        8.0190831391102417        9.2695626180308732     
 B   10.499530208302618        6.8023955169198871        11.590782989849723     
 C   8.4642706008929380        6.6295641672533527        13.085650138360640     
 C   6.1566756891118386        4.0992928955879533        9.9415616950514689     
 C   6.0394749498534370        3.9445171621016053        13.070397676629733     
 C   9.3951517757348224        3.2657345318466779        9.9504257134411791     
 C   9.5610625448409952        3.2587923121611877        13.086730503194683     
 H   8.8901643980513345        8.5651404800675994        7.4424052632240905     
 H   6.7445237236986539        7.4470837467675572        7.3028257448634042     
 H   7.0949201487462679        5.7115094916627784        7.5438955241116936     
 H   6.0972973021080179        6.5864229952209383        8.7288673061721358     
 H   10.971963432926293        8.6147731799585312        9.3072230975958465     
 N   9.5940177951865504        7.3197958298969823        12.744932796625296     
 H   10.601851940842760        5.5877994193666183        11.700593588667713     
 H   11.582379571358990        7.3447296431814646        11.603614885261401     
 N   7.8601497075205762        7.4159568285984694        14.031269019846528     
 N   5.8647709213064703        3.4387579438904163        8.7766291910740115     
 N   5.0259256023620953        4.8208856618745424        10.207658065533709     
 N   4.8843040346756217        4.5771557498305953        12.703258639493521     
 N   5.6408416899684566        3.0188049314263492        13.998498626388773     
 N   10.075445128838995        3.3499227868347647        8.7612482446135846     
 N   9.3675614914500915        1.9244816797046731        10.222108883760512     
 N   9.6517865482757443        1.9439338763680720        12.723053776980734     
 N   10.526064370274030        3.4162334598074935        14.046811276383538     
 C   9.6695918468611080        8.5164849764940520        13.439864999573768     
 C   6.5925277121761106        7.1052778057036328        14.673070244818177     
 C   8.5820353976103547        8.5806181456510426        14.262210198795152     
 C   4.5881952229138969        3.7503430137330689        8.3206662869771559     
 C   6.7757554177827970        2.5650537210402367        8.0470173546087356     
 C   4.0624814284616448        4.6240207177194872        9.2351388853009748     
 B   4.9288232738911084        5.6183781903498407        11.547160299332496     
 C   3.7939714440280818        4.0356938830324562        13.364861219574323     
 C   6.5309385335954859        2.0672364483953656        14.648819526210065     
 C   4.2650623845332838        3.0594463709013544        14.195951315597259     
 C   10.450886180441010        2.0930578576603192        8.2996842834509525     
 C   10.341064938919301        4.5740074043304038        8.0123587800069824     
 C   9.9995669843494337        1.1972344378438262        9.2311027123935734     
 B   8.7594292670529690        1.4074873497559481        11.565725444991994     
 C   10.671424673667527        1.3111828176225746        13.415762887831116     
 C   10.831239017633113        4.6726621829798303        14.719990430701849     
 C   11.221185275987235        2.2325600264897223        14.260351975210115     
 H   10.456076175132953        9.2422046319657234        13.281899612319890     
 H   6.6362695947639514        7.3595830646036546        15.736615179452070     
 H   5.7736286962601469        7.6724008856916788        14.209900851204058     
 H   6.3948897289627729        6.0363437568941416        14.546334289440541     
 H   8.2509765618392397        9.3420110015440070        14.954348418663304     
 H   4.1771275000955432        3.3030800660435924        7.4254610430616870     
 H   6.1980719450469843        1.9419011128534760        7.3523976787911929     
 H   7.5074620178811120        3.1519246326423760        7.4710421149894781     
 H   7.3193728927409776        1.9214529345872207        8.7462514708576986     
 H   3.0951969647482986        5.1065951359023520        9.2704421945717552     
 H   5.9643271424547892        6.2648965059750639        11.667061037970125     
 H   3.9607513809863009        6.3420371046817712        11.553630986496731     
 H   2.7765712121996158        4.3610713156253951        13.190050932569259     
 H   6.3035955098782930        2.0075671255938410        15.721519452417342     
 H   6.4133869984120118        1.0631313484904439        14.206069890908426     
 H   7.5667743803083631        2.4037673637482544        14.495518265137223     
 H   3.7531601228605544        2.3859543128434244        14.869639647327245     
 H   11.020313371735694        1.9657749231329855        7.3890905116319114     
 H   11.094809371082867        4.3671576510833523        7.2437532386066046     
 H   9.4280506221809244        4.9382295152900726        7.5221898263685443     
 H   10.710650988986002        5.3568625973072885        8.6801471653444739     
 H   10.084858989961750       0.12013028925796321        9.2666548217170668     
 H   7.6465401187223359        1.9047801871546917        11.686823001836931     
 H   8.7068755803888962       0.19947784401925350        11.572122381700519     
 H   10.943233473023991       0.27598685227818220        13.255773688377642     
 H   11.154998806837190        4.4730098361552244        15.749229652008182     
 H   11.632459386733933        5.2127692752053001        14.189032299262140     
 H   9.9283124957900455        5.2978962311701814        14.718005745848572     
 H   12.038023642671764        2.1574596692290045        14.962910434050736     
 C   6.2962869637690480        13.404966461892938        3.5640502301492347     
 N   6.0207230943265388        12.744238755009082        2.3941644557034434     
 N   5.1474811855554732        14.096883543375823        3.8319519318303201     
 Dy   8.1400842271113962        13.918382410175646        5.2529428776315408     
 C   4.7351814194007096        13.023264112021408        1.9420305920174818     
 C   6.9547231295572685        11.905884967427712        1.6511411507101252     
 C   4.1879838217333516        13.878978672724633        2.8598186517367306     
 B   5.0341614275227915        14.891631018521617        5.1700904364242994     
 C   6.1765395136952002        13.277080001258398        6.7316039834327270     
 C   9.5158253079263702        12.531309393996761        3.6214713048640634     
 C   9.6709075630428529        12.545014085101913        6.7235537767693696     
 C   8.6817189524793204        15.764146772056312        3.5823513638609539     
 C   8.5747502320694853        15.965343224613232        6.7004626685137332     
 H   4.3341125156604567        12.567319173350029        1.0468666381331051     
 H   6.4110188653136326        11.378693826641204       0.85920753165837827     
 H   7.7461162421958676        12.515432226002774        1.1948303789986459     
 H   7.4240708450260433        11.174410773439881        2.3145510534576568     
 H   3.2086575210676322        14.336247990955870        2.8960025470608000     
 N   5.0037048765411782        13.852462527125480        6.3275659790397736     
 H   6.0587695350238029        15.554039055248662        5.2939411570370432     
 H   4.0563700628628121        15.600180880901737        5.1757835451296064     
 N   5.7966192426013654        12.351654951934899        7.6677531457223020     
 N   10.221426551145981        12.585946093034385        2.4460510183679136     
 N   9.4203595464298946        11.192280567260765        3.8888864416594862     
 N   9.6930306779379851        11.221357089114106        6.3832982936577647     
 N   10.675134487481790        12.677662363980518        7.6459955379199718     
 N   8.2917331670250505        16.311200688748919        2.3862150327333942     
 N   9.8731602867520021        16.380979319051338        3.8550619593487134     
 N   9.7115719813298167        16.641484471038311        6.3529718739143828     
 N   7.9798484487587045        16.763452860318885        7.6415053185719346     
 C   3.9213276661253542        13.271788075455646        6.9691160055675638     
 C   6.7142754018854376        11.464312547570449        8.3706595052681365     
 C   4.4155836880665777        12.331952047243540        7.8279529152510632     
 C   10.543700904871256        11.314568453187398        1.9846640892737972     
 C   10.564865722250195        13.800144624436237        1.7146624310529337     
 C   10.036475406325339        10.438079633582685        2.9061822373019828     
 B   8.7759656788521774        10.715147078060479        5.2324651593589495     
 C   10.709355364504999        10.558746628106652        7.0529973991564709     
 C   11.052216682980408        13.930957997595680        8.2840480379880930     
 C   11.328483058244593        11.470566432164889        7.8594960518312149     
 C   9.2210673484675940        17.234478629901464        1.9186513400295628     
 C   7.0992850296769241        15.940293510731646        1.6348259409391370     
 C   10.217987827003913        17.273346586190023        2.8558632512563751     
 B   10.611841055614715        16.100489452726190        5.2048778350425184     
 C   9.8018611051151456        17.840053474733612        7.0424754762284945     
 C   6.7021580993451977        16.476510423907929        8.2758496983469527     
 C   8.7182422554518908        17.918932403468428        7.8679845546803255     
 H   2.8944266650385666        13.550108421834011        6.7688857798869515     
 H   6.3885016750558892        11.331765797137002        9.4077427358802534     
 H   6.7531379101633533        10.480186755131919        7.8816473645906884     
 H   7.7153561542555922        11.908113670609366        8.3423455658021499     
 H   3.9180469269393980        11.650288819322695        8.5033330462213872     
 H   11.119770832335520        11.165490320986011        1.0812389524417267     
 H   11.409646809991770        13.592167106519080        1.0483345404512399     
 H   9.7167223131331948        14.151351871457829        1.1102245681962291     
 H   10.842772553999890        14.591780400937541        2.4143876493306022     
 H   10.070400153944107        9.3572406033582372        2.9392692141644714     
 H   7.6904274063655427        11.271259171116562        5.3423715123433047     
 H   8.6576776062142358        9.5108414349710397        5.2506749862879589     
 H   10.936590418371797        9.5126375975831010        6.8971029554890100     
 H   11.296456629514099        13.759179612893796        9.3378431582704131     
 H   11.927703029624675        14.369928601078371        7.7858708015869906     
 H   10.212751160341700        14.627817380689240        8.1982592612320975     
 H   12.169070848805735        11.374705414258820        8.5320849257901781     
 H   9.0682805413786784        17.787912958213639        1.0016041517483216     
 H   6.8614475827461545        16.735425104474487       0.92116960906807444     
 H   7.2592886592715216        15.005728934361713        1.0810450069625261     
 H   6.2552398355707712        15.800672143759005        2.3137858606689257     
 H   11.126454444076906        17.858880613070170        2.8893374812005570     
 H   10.701424464590515        14.885903643940365        5.3327379732888849     
 H   11.701059690737088        16.629558541735673        5.2107376379882622     
 H   10.599417081882590        18.553313037381443        6.8830027538357594     
 H   6.7600805847048981        16.673570381915024        9.3535931247501249     
 H   5.9072549128279572        17.106896207986587        7.8465837897767408     
 H   6.4587258332863344        15.421789981505524        8.0925434821924185     
 H   8.3999230307091182        18.687386844123800        8.5571990810718219     
         456

 C   7.4994373434138941        2.7970996702442883        2.7964455195505526     
 N   7.9071983477060410        2.2299773096784410        3.9766813608428593     
 N   6.3110251987718486        2.1759574659133749        2.5232131418248094     
 Dy   8.0438009944627709        4.6614480183400158        1.1488502587331455     
 C   6.9924414017533127        1.2876876778732300        4.4341018508977905     
 C   9.0977561595516363        2.6105216739467618        4.7258769608878639     
 C   5.9863709196914314        1.2582042368580557        3.5060871342434190     
 B   5.5636723907485495        2.4685373479957287        1.1805097987946935     
 C   7.5943532037864845        2.6232300244466273      -0.32242414131478964     
 C   9.9060044574574171        5.1760551919744202        2.8111767945127308     
 C   10.016855617614137        5.3087245655428772      -0.31739134809198255     
 C   6.6718839214069767        6.0167591989850813        2.7941831307834581     
 C   6.5069394752734206        5.9960827352961088      -0.33795378190278741     
 H   7.1612555070899591       0.71761993848158667        5.3380404670925845     
 H   9.3082245732592384        1.8440853608795063        5.4810609730735811     
 H   8.9504715632348546        3.5765869519850826        5.2312365838328017     
 H   9.9553566325892131        2.7016134721044205        4.0529697743309310     
 H   5.0845610452905703       0.66262583427905963        3.4675439210980006     
 N   6.4640467763622373        1.9389221545111974        2.8102994268455521E-002
 H   5.4714913707351753        3.6834347921002450        1.0643998028123161     
 H   4.4761023543955814        1.9366027919187927        1.1700530939124150     
 N   8.1876046448108308        1.8325798381915366       -1.2714446301116877     
 N   10.203692501762063        5.8489313586455385        3.9678669189600950     
 N   11.033600472116877        4.4470311099750344        2.5498908736997770     
 N   11.172931397184959        4.6809829803143650        5.4463028746915998E-002
 N   10.416204121082359        6.2372138956681704       -1.2428094068967812     
 N   6.0005438542445679        5.9422934471582902        3.9892057411522273     
 N   6.7001044613889826        7.3563792134845656        2.5122392568528857     
 N   6.4170416414348752        7.3149840413930391        1.0591701005148266E-002
 N   5.5446447185728429        5.8294175440852802       -1.2993117219433818     
 C   6.3775035757098992       0.74174223275135043      -0.66422723306544784     
 C   9.4509148830609124        2.1381966814564617       -1.9244608362134450     
 C   7.4574876486604689       0.67158404434076557       -1.4957642958415367     
 C   11.480240406823613        5.5372099978102476        4.4238234816133533     
 C   9.3007672672202375        6.7393867495451714        4.6887182016877968     
 C   12.000589095211497        4.6514506919024807        3.5175578967173609     
 B   11.126496185918642        3.6430911706231122        1.2136947840230627     
 C   12.264276994415440        5.2289590852956991      -0.60055000875515852     
 C   9.5257302623546867        7.1831622929140648       -1.9002589331914808     
 C   11.793021556115379        6.2042730929194221       -1.4325449003826756     
 C   5.6313036261748630        7.2031964453786106        4.4446527292730833     
 C   5.7385643185793862        4.7236854915634297        4.7492133382450490     
 C   6.0774615840231228        8.0916173286701270        3.5033603721988005     
 B   7.3051901168181388        7.8672648660221656        1.1640370923193366     
 C   5.4009683855804642        7.9417258510550024      -0.69332523883553887     
 C   5.2372918180755201        4.5662133557366742       -1.9579172558341844     
 C   4.8517350026811732        7.0114000025566305       -1.5282708107150520     
 H   5.5897440636386353        1.9422073559861273E-002 -0.49790891884353261     
 H   9.3834720069757438        1.9288281553057915       -2.9977981716549293     
 H   10.263542159280041        1.5311309032484792       -1.5002720715617068     
 H   9.6749674748059871        3.1971345141368324       -1.7570075861927845     
 H   7.7794559434478696       -9.3651672215416454E-002  -2.1877198382563532     
 H   11.894888143248412        5.9930896428016247        5.3129847314168765     
 H   9.8890870709766538        7.3941038491015423        5.3528787017725650     
 H   8.5845231293855377        6.1633795824099247        5.3026829906534179     
 H   8.7376729120925418        7.3555025964087077        3.9749297246066106     
 H   12.966371029245471        4.1652565566271447        3.4852147839487500     
 H   10.087825810985841        3.0002655501033599        1.0968825518422305     
 H   12.090940643361854        2.9147195298629751        1.2070816836284113     
 H   13.282152486971569        4.9076061079603566      -0.42220269937673849     
 H   9.7776671805084092        7.2648508065911441       -2.9641576314483329     
 H   9.6122592461829655        8.1793640256869278       -1.4395880376864283     
 H   8.4952580898450822        6.8269825406396887       -1.7795862728191334     
 H   12.304841880367809        6.8815701035913985       -2.1028989358062224     
 H   5.0687882312156152        7.3377845401589141        5.3585918163042914     
 H   4.9944271233986841        4.9390175261253768        5.5282298271827619     
 H   6.6586059260384358        4.3590747960773939        5.2297665868988483     
 H   5.3551544678357921        3.9380609724017379        4.0893856719621722     
 H   5.9949946909067009        9.1689078699499884        3.4611988398526625     
 H   8.4223922418087920        7.3790015122258525        1.0481212188137687     
 H   7.3448843072345875        9.0766288765333396        1.1489170482625315     
 H   5.1300145549466958        8.9789020581020953      -0.54470806069205757     
 H   4.8768577923771934        4.7632618690100825       -2.9820932001958704     
 H   4.4564132890907251        4.0120912645541864       -1.3960270861007948     
 H   6.1554696309215302        3.9520540340063928       -1.9812119953628988     
 H   4.0383702013989486        7.0796022431653647       -2.2356578482576315     
 C -0.31602978705716950        7.3970496093687208        9.1662590095555956     
 N   7.6533355264328903E-002   6.8470796100925515        10.360006489370525     
 N  -1.5071824488161556        6.7799406752187110        8.8933842527117406     
 Dy  0.20791915144190654        9.2498883618276153        7.4972622380931044     
 C -0.85152396612822456        5.9217496086120551        10.826493253538063     
 C   1.2717845967678911        7.2151874979507156        11.108591123776650     
 C  -1.8497348316892774        5.8844036603240326        9.8906347771273264     
 B  -2.2436875551363964        7.0640999693836184        7.5431707881956775     
 C -0.21060368059195791        7.2062604708986306        6.0436901217688632     
 C   2.0641115915920825        9.7539970734472714        9.1726889482646961     
 C   2.1705007276426529        9.8867496712716765        6.0093781831686766     
 C  -1.1632990265401735        10.625373872214125        9.1376886734736704     
 C  -1.3335730359321087        10.624012435261827        6.0383812276688218     
 H -0.69703910544650172        5.3658371522888801        11.741817232226825     
 H   1.5128160609943695        6.4169105535970763        11.817879937350359     
 H   1.1132689318758606        8.1472187757975636        11.667358328437292     
 H   2.1131358723851239        7.3582830583467702        10.426620539956543     
 H  -2.7577111218608428        5.2979715438084440        9.8576928131371062     
 N  -1.3425142891045012        6.5241739533803838        6.3951498581452029     
 H  -2.3301136688197350        8.2793039557638295        7.4174957436595319     
 H  -3.3346260541983561        6.5393144662284692        7.5341491505574867     
 N  0.39272986324984871        6.4054079201874670        5.1103844515586188     
 N   2.3390956185525265        10.410015967993058        10.345435177197377     
 N   3.2144117404529156        9.0659112898738812        8.9003707141202462     
 N   3.3468216493252219        9.3112701419866575        6.4027811408634676     
 N   2.5415850179610868        10.807296474882417        5.0648938562847192     
 N  -1.8682722471772235        10.564110433203732        10.313110804316336     
 N  -1.0758693272544497        11.965144701186981        8.8729218897843332     
 N  -1.3565397904420837        11.946971774169496        6.3801239232623361     
 N  -2.3366776980953903        10.491731457489498        5.1146809097563732     
 C  -1.4215338242409075        5.3192286036619034        5.7158238110252118     
 C   1.6705999357571106        6.6952598128473033        4.4770411254438987     
 C -0.33569003078868231        5.2422130011155899        4.8932101730358948     
 C   3.6251612002281708        10.131327781798602        10.795691071583523     
 C   1.4027694994905360        11.241280344767299        11.093571199407435     
 C   4.1734540097182498        9.2807718541261828        9.8737441166986599     
 B   3.3313457126201480        8.2722555198519867        7.5609061717100978     
 C   4.4221493801548908        9.8864480446999643        5.7448044612640752     
 C   1.6193183757378300        11.693745603560618        4.3683212872934520     
 C   3.9199438554426860        10.823865445583001        4.8879110050726320     
 C  -2.1982442091510213        11.832579349406515        10.776646588483569     
 C  -2.2002674274344649        9.3474062943914848        11.045406455271634     
 C  -1.6963163934987004        12.713710583382667        9.8566558580910844     
 B -0.43633797535719865        12.449002269259063        7.5301286215295846     
 C  -2.3723499335773894        12.610132953276219        5.7102237194598464     
 C  -2.7137547405201250        9.2377255479418423        4.4776491293463234     
 C  -2.9898497090204668        11.699063630682950        4.9014102060024616     
 H  -2.2140155597861986        4.6012823388101323        5.8784942277035812     
 H   1.6239382449298749        6.4689297958390828        3.4058626503500071     
 H   2.4711739348344612        6.0909236967316120        4.9282745701414257     
 H   1.8967652937579107        7.7561493827670898        4.6331939758879033     
 H  -1.0504419774771508E-002   4.4707343770572887        4.2107657570292449     
 H   4.0259911141305391        10.583733817888207        11.692694683890544     
 H   1.9454127616485173        11.767348874250191        11.887071576204454     
 H  0.61439224477116572        10.626309714192095        11.548035971709243     
 H  0.93013070392002717        11.974170180005565        10.434173885165558     
 H   5.1537081773284967        8.8255429613846363        9.8351271329846632     
 H   2.3150765989805988        7.5975564659654999        7.4419498270855673     
 H   4.3198021141917380        7.5776308684811839        7.5527160809434726     
 H   5.4506997378671906        9.6090756235993044        5.9363974204988352     
 H   1.9270887747393908        11.811173319588104        3.3246513808215923     
 H   1.5978328952288763        12.684013155636052        4.8444261628200351     
 H  0.61628946631886383        11.258967675222697        4.4202850766320587     
 H   4.4096299330762037        11.501891863110808        4.2030219350149176     
 H  -2.7749595091149688        11.976367076333059        11.680390880856192     
 H  -3.0386132543427009        9.5514723147748857        11.720493508080885     
 H  -1.3452576297859946        8.9985190378946740        11.640828775362261     
 H  -2.4822854805351562        8.5554240885830257        10.347853130682985     
 H  -1.7373425198257022        13.794053192042458        9.8246788239483642     
 H  0.64946604348494230        11.894014560474581        7.4137775281441725     
 H -0.31902777720511061        13.653097580143051        7.5177719477504494     
 H  -2.5998449191123583        13.656102199473274        5.8668923469473162     
 H  -2.9760107479081537        9.4111124621385169        3.4275055378974519     
 H  -3.5786276066017124        8.7900588523489080        4.9883103550149199     
 H  -1.8673511482924732        8.5463761267113796        4.5482076482177378     
 H  -3.8300718138295431        11.795683067572549        4.2284738230436512     
 C   1.8645068626302743       0.50027545590812383        15.554391812132126     
 N   2.1462636160634760        1.1410447064444877        16.734013765113822     
 N   3.0095912653273111      -0.19328959899243048        15.270985290133355     
 Dy  -2.1786135422545080E-002   3.1239030896473004E-002   13.907899305025333     
 C   3.4299279746441411       0.84629439888625602        17.179441715683893     
 C   1.2234268985587544        1.9815414593553515        17.488861555251823     
 C   3.9707277231870717        2.6564225833538291E-003   16.247015491447208     
 B   3.1252795612284587      -0.97771947539587511        13.922683524254294     
 C   1.9316900814768743       0.67233595104819821        12.426253757971102     
 C  -1.3636503154873274        1.4006850717164108        15.572176254529332     
 C  -1.5466756712774965        1.4456306539170318        12.459638299653985     
 C -0.49937434291801835       -1.8533362296226661        15.559761207097432     
 C -0.42018833232392361       -1.9954856842878224        12.415019623103106     
 H   3.8339787773712928        1.2835123140588074        18.082429817530599     
 H   1.7807974068754215        2.5125818384305103        18.268759847106711     
 H  0.44136215721616973        1.3728239170774656        17.961378241589976     
 H  0.74420159976493616        2.7111228486744707        16.829789730418771     
 H   4.9459464842115421      -0.46328986940343747        16.205158849330463     
 N   3.1100320766662222        7.2542450901648403E-002   12.773255013365683     
 H   2.1223993628038511       -1.6717662367880797        13.811228393768157     
 H   4.1329062044817855       -1.6474237300337362        13.899338792763329     
 N   2.2880031774746277        1.6040222952592307        11.486588642901836     
 N  -2.0484325510513628        1.3201549693070977        16.758380238563536     
 N  -1.2934340456394116        2.7436078213319486        15.320879752559240     
 N  -1.5767655773882345        2.7625190748720709        12.824905930328384     
 N  -2.5169891798414339        1.3366615967995772        11.497839478870786     
 N  -9.0998107644771120E-002  -2.4407192381243963        16.729794710604931     
 N  -1.6924970184504187       -2.4630395235186651        15.281255619711409     
 N  -1.5389627197415323       -2.6899433103437480        12.783887923498474     
 N  0.19154606043084813       -2.8040326989592934        11.493612736271499     
 C   4.1724961448072735       0.64038452454256245        12.088023087578552     
 C   1.3636023765101071        2.5255932053864933        10.841712717696037     
 C   3.6597569406831423        1.6017688143610307        11.265645349518660     
 C  -2.3851985382153202        2.5803495209621268        17.239982676844484     
 C  -2.3356235331948945        9.2252719559086857E-002   17.489342630623497     
 C  -1.9054925040095720        3.4751776487232982        16.321275069541812     
 B -0.66901793712666358        3.2633204543701484        13.984691612636620     
 C  -2.5639919768666695        3.4436217468803578        12.131133781594036     
 C  -2.8719507887936429        9.6922524608039601E-002   10.822283553518321     
 C  -3.1551165542521971        2.5524269060324412        11.282325803437459     
 C  -1.0117902374430512       -3.3827634557029165        17.176908513314643     
 C   1.1170918483939991       -2.1004874899995674        17.472231758400351     
 C  -2.0208382909093108       -3.3930629146125395        16.251528161161872     
 B  -2.4239138616246954       -2.1395421803452654        13.938115371861189     
 C  -1.5996268050971170       -3.9112698257027914        12.131007692028932     
 C   1.4551272389380907       -2.4984011822514556        10.839188470785611     
 C -0.51586216954142483       -3.9852968860700213        11.304577155999928     
 H   5.2016741849001020       0.34523962844032519        12.244176799923922     
 H   1.6714672107689847        2.7002678533575861        9.8037832167919987     
 H   1.3399493573615087        3.4889347399997344        11.373797524249225     
 H  0.36016305281456584        2.0868831529281882        10.872449519952038     
 H   4.1377447148748585        2.2832404625273646        10.575936932919861     
 H  -2.9505225313639110        2.7121948247152470        18.152900482675381     
 H  -3.1430244225947033       0.27993036184577019        18.204328213710244     
 H  -1.4506051910229707      -0.25390953572055197        18.039643430970795     
 H  -2.6406888405870790      -0.69572952281937794        16.797266364719725     
 H  -1.9586084146414864        4.5548287463436496        16.298217722170602     
 H  0.43090473906289040        2.7409037441239690        13.859395877614089     
 H -0.59086395266299641        4.4712856929757949        13.993690422376812     
 H  -2.7921362939890657        4.4875714719342525        12.301101525806601     
 H  -2.9503838279125358       0.26595292403007553        9.7320577598522124     
 H  -3.8483181966590410      -0.28226249710208728        11.192530433404567     
 H  -2.0833978443198018      -0.64508727275667155        11.043811833067259     
 H  -3.9708203727076210        2.6677653722929517        10.583174701633077     
 H -0.84614237724662578       -3.9632577375430831        18.074758585522776     
 H   1.3802743769512389       -2.9323249443344186        18.136700571007783     
 H  0.96457698250788448       -1.1977766434848540        18.082304807284700     
 H   1.9422120454398186       -1.9157624525169807        16.778577068284886     
 H  -2.9266845062372862       -3.9821020661081477        16.209261374129898     
 H  -2.4672293838973522      -0.91863976593721619        13.825925015172954     
 H  -3.5351143008656187       -2.6163527179822252        13.921185003874964     
 H  -2.3800652807531613       -4.6391577387791445        12.308328599047888     
 H   1.4232921848096305       -2.8141407469574742        9.7896799274110471     
 H   2.2852179911048269       -3.0180642442370393        11.341157326239792     
 H   1.6257200804485792       -1.4174506750007962        10.906473249412002     
 H -0.18007905193654122       -4.7638059098273278        10.634130499515754     
 C  0.79552148715654014        11.221973386014898        16.358874264950700     
 N  0.38558060883861112        11.798506672522176        15.184455146814402     
 N   1.9789034996377395        11.848372246739357        16.641296813853465     
 Dy  0.33589012094933446        9.3316585874424245        18.004767748981397     
 C   1.2953734176533009        12.751713133619530        14.739201220823677     
 C -0.81109357057430109        11.434403801724692        14.434829341789605     
 C   2.2995845111093738        12.779015949135340        15.669274983324589     
 B   2.7123966153904449        11.532777249380505        17.985317935410453     
 C  0.71373203932315710        11.349760932973803        19.511956582160259     
 C  -1.5680295444697505        8.8641323879153369        16.375064218654028     
 C  -1.6188851405099323        8.6908154987430706        19.497045776943988     
 C   1.6636869367806173        7.9663002741646292        16.326675521408532     
 C   1.8622334082779517        7.9067409026026976        19.432848661845561     
 H   1.1264340590182078        13.327190452864750        13.839004111845499     
 H  -1.0604251517588956        12.241942570771700        13.738125332675850     
 H -0.64946667217114884        10.511797097281256        13.860880467045039     
 H  -1.6488794569089713        11.274640183153139        15.118182369339809     
 H   3.1969228142031167        13.380543160497261        15.712838484586738     
 N   1.8189371451219079        12.065478464101979        19.141270076441014     
 H   2.7748352957341531        10.312525716353321        18.093776787074976     
 H   3.8154219897262580        12.026773819148342        18.004436027480022     
 N   8.7835931211851404E-002   12.147627046404923        20.433618941420914     
 N  -1.8597542507977882        8.2193399401796832        15.199815904081349     
 N  -2.7090364255488848        9.5630284564259256        16.662386512943510     
 N  -2.7971696180571706        9.2955659646035116        19.158443594020195     
 N  -1.9742314427811922        7.7562060807787159        20.434474676789499     
 N   2.3456457042384442        8.0466705772349894        15.138968628490597     
 N   1.5848112755768977        6.6229071394431100        16.573144610993591     
 N   1.8789676691795620        6.5895511502289894        19.068533938267556     
 N   2.8279929047654355        8.0062111485388705        20.399876436436351     
 C   1.8577651476324144        13.288411187121335        19.793676264339627     
 C  -1.1700583738283628        11.820648463205501        21.089660678572724     
 C  0.77328037385395132        13.342505966318249        20.620455144151421     
 C  -3.1450503570821637        8.5169810799946983        14.760787536582999     
 C -0.94606120321777820        7.3691762188597520        14.444873068541728     
 C  -3.6770585628310419        9.3661843151407442        15.693088191273848     
 B  -2.8161461645316543        10.347883290756860        18.011180685682497     
 C  -3.8586523540170878        8.7277684607248851        19.845669699983119     
 C  -1.0505828581581058        6.8291095825321637        21.072008398278609     
 C  -3.3452497149001967        7.7607059536121037        20.661216956914981     
 C   2.6710737771602342        6.7856439981153427        14.650721732824552     
 C   2.6425337068227752        9.2762625730235957        14.415083198854306     
 C   2.1879024701797758        5.8909305907524825        15.567895770720765     
 B  0.96350564565191754        6.1000503068537144        17.909223885023998     
 C   2.8543712909132766        5.8979650182970014        19.768481965226499     
 C   3.1920942077501548        9.2437679329618270        21.075016851232416     
 C   3.4506379161648133        6.7831103890623909        20.620576772872031     
 H   2.6253799784057241        14.030126269881864        19.616777544484069     
 H  -1.1656756163946507        12.206314136249473        22.120687570326009     
 H  -2.0203948772163383        12.266246171954913        20.540418318413938     
 H  -1.2880608218496239        10.725426502053361        21.089523793351969     
 H  0.42479237280593590        14.114059704876436        21.292501852176244     
 H  -3.5562058324728820        8.0777357793828841        13.861893437461012     
 H  -1.5081774397567431        6.8519049519445598        13.658039526125737     
 H -0.15113379792655829        7.9687343950014249        13.980986178098934     
 H -0.48113012629792601        6.6274130777881393        15.102094794079784     
 H  -4.6506381520859463        9.8353871706831537        15.738836922239292     
 H  -1.8115826977935234        11.039694972086506        18.117228768385583     
 H  -3.8225811174672524        11.019602255877036        18.040787092679913     
 H  -4.8880169662436597        9.0238698803702100        19.692214420803513     
 H  -1.3461096942116852        6.6626479586772822        22.113753911357605     
 H  -1.0429124441128297        5.8638809006045012        20.545624245080433     
 H  -4.4296365214169409E-002   7.2571366993331443        21.026614873387921     
 H  -3.8217111534203809        7.0770064202702931        21.349993813174503     
 H   3.2320164507323987        6.6530153305099455        13.735059719762770     
 H   3.4937759504480543        9.1051031124760531        13.745578344917206     
 H   1.7799078683624630        9.5973370324274097        13.813322748296049     
 H   2.8909986230420279        10.074465278784666        15.120331235634477     
 H   2.2331525243864765        4.8108425317530639        15.588287332414421     
 H -0.13271990861585675        6.6286783545877750        18.042006818785822     
 H  0.87782244830858525        4.8927077937846155        17.894142775499798     
 H   3.0710928038778151        4.8510404998354417        19.601263017747122     
 H   3.2527179038955145        9.0783072341365436        22.166303386626286     
 H   4.1793080538972669        9.6064878569740433        20.717319415460729     
 H   2.4177445470593790        9.9967538461140428        20.839817334574317     
 H   4.2623531850060052        6.6587435278318008        21.322985773105827     
 C   8.5584114028603295        6.4793591042690739        9.9778520391036203     
 N   8.1480930403144765        7.0509257568249692        8.8002378249334363     
 N   9.7476868857383270        7.0999198737129063        10.250094042050387     
 Dy   8.0137770750672566        4.5995745195002211        11.611360450139500     
 C   9.0620563261052478        7.9943758556449023        8.3435199172966499     
 C   6.9532344367304049        6.6791067863361233        8.0533431384642533     
 C   10.070200166460069        8.0207945531044391        9.2690809737187223     
 B   10.498562882502480        6.8043644995293660        11.590694628836580     
 C   8.4638158093459417        6.6331689941663337        13.086175338799555     
 C   6.1569973533059521        4.1025523327359554        9.9425387624382342     
 C   6.0408091885558877        3.9482461080173104        13.072345098043957     
 C   9.3947901520277259        3.2671795443126421        9.9518578807232210     
 C   9.5612109074756795        3.2603031379105989        13.086830930963385     
 H   8.8909357199749479        8.5667959152114097        7.4415325478438756     
 H   6.7423147448987253        7.4518349821745282        7.3048746783442775     
 H   7.0951236205438333        5.7164487547278950        7.5404677837373946     
 H   6.0977554627233852        6.5864457057514150        8.7288358496999177     
 H   10.972349445419646        8.6160809873765025        9.3066743742381703     
 N   9.5936632457925217        7.3229101753129306        12.744789308813440     
 H   10.599550414135248        5.5896640251367957        11.700888822585203     
 H   11.582059845166413        7.3452561670561236        11.603356295473958     
 N   7.8600054721615980        7.4203116198827610        14.031338997580921     
 N   5.8656391081113926        3.4424841916488154        8.7771801433280103     
 N   5.0256656286272481        4.8231079143916720        10.208976476405619     
 N   4.8848054787453261        4.5789518036079322        12.704719403557020     
 N   5.6434440727701167        3.0225885635670675        14.000993052278838     
 N   10.075742885284310        3.3508481643276720        8.7630517789128692     
 N   9.3655116659790352        1.9259327058307429        10.223183231931012     
 N   9.6498798552191261        1.9451937331381735        12.723792008987012     
 N   10.527291716428028        3.4168972435070994        14.045919471721247     
 C   9.6696302049368388        8.5200102284417323        13.438927726275148     
 C   6.5922314111510527        7.1104928984297580        14.673290835185641     
 C   8.5822762800308627        8.5848855214115147        14.261456199353303     
 C   4.5888345099394812        3.7532876936155390        8.3213965759730950     
 C   6.7772225608363339        2.5699506201381190        8.0469089241924863     
 C   4.0624201896689263        4.6260338673605661        9.2362891068482913     
 B   4.9279209737284182        5.6202449048051122        11.548655393036050     
 C   3.7952103959266039        4.0362373034886421        13.366487758801989     
 C   6.5348129735746703        2.0730477447745570        14.652373445120062     
 C   4.2676450017420589        3.0612216296275991        14.198160367102666     
 C   10.449896022154642        2.0937056875360920        8.3012708045114287     
 C   10.343047094160390        4.5748383108919617        8.0147555049697736     
 C   9.9971683927047277        1.1981964236573091        9.2322865558044374     
 B   8.7567241106343925        1.4095395690635300        11.566761802702942     
 C   10.669297365121867        1.3114626377898075        13.415889004203162     
 C   10.834582372515580        4.6731968459861548        14.718132728391225     
 C   11.221057486593169        2.2324543997534212        14.259498569372742     
 H   10.456386603473325        9.2453253802096320        13.280533662197792     
 H   6.6363701222974276        7.3639984741350411        15.737012309449328     
 H   5.7738788130464549        7.6788065967921169        14.210697007040686     
 H   6.3935498630489427        6.0418658812102395        14.545816995817354     
 H   8.2516178307161230        9.3467907016364276        14.953187713481025     
 H   4.1781415058799878        3.3061370477781398        7.4259803477742299     
 H   6.2004287511339857        1.9498702765664508        7.3492949661758669     
 H   7.5107014540873696        3.1575928836927774        7.4745829983110843     
 H   7.3186091654335579        1.9235079397773669        8.7448846797072921     
 H   3.0947916446247037        5.1078808869917021        9.2716892678785054     
 H   5.9626273732624320        6.2679436328553235        11.668461452534856     
 H   3.9589711077975482        6.3426546299669413        11.555439407554799     
 H   2.7773689537312150        4.3600007086661643        13.191525470655087     
 H   6.3043873247689088        2.0103370777152176        15.723873473169061     
 H   6.4226306656429584        1.0698702156541047        14.207550907871140     
 H   7.5693929290395019        2.4134057576615042        14.503257056982633     
 H   3.7567337980363145        2.3875142266148233        14.872318354894233     
 H   11.019526802970658        1.9660272243944075        7.3908525401828635     
 H   11.098672302136402        4.3680632770842287        7.2481744805641517     
 H   9.4313421941556115        4.9389992504011220        7.5223191580754625     
 H   10.710809807118318        5.3577037757805890        8.6834005197842394     
 H   10.081224118932186       0.12099437677596514        9.2676672774161695     
 H   7.6444288581737920        1.9080353270570762        11.687869696208672     
 H   8.7029139650894809       0.20156415451297699        11.573186735400492     
 H   10.939782887780622       0.27595951048459366        13.255885070547240     
 H   11.154593282661549        4.4745408410470553        15.748444741086699     
 H   11.638919237863727        5.2096294342260734        14.189108483395712     
 H   9.9340216002432022        5.3010436115243822        14.712420245482857     
 H   12.038570426689040        2.1566403636064253        14.961191106069117     
 C   6.2980499355812034        13.404098146488046        3.5649527712519062     
 N   6.0219415485619843        12.743766087040184        2.3949957624611571     
 N   5.1497324687157109        14.096710810050780        3.8331655721971454     
 Dy   8.1432511293739527        13.916185733203243        5.2524083017667227     
 C   4.7366147192006727        13.023813013093966        1.9429774349849827     
 C   6.9551750388700437        11.904616339610465        1.6519584808516976     
 C   4.1900535710000169        13.879685189597021        2.8609961236400605     
 B   5.0368668414794868        14.891203050925741        5.1716131440493358     
 C   6.1796023936691373        13.274606407844797        6.7308770645415308     
 C   9.5182337972512983        12.530256432417984        3.6196907050606919     
 C   9.6740772735879670        12.542244097659706        6.7222582320341395     
 C   8.6836388953277766        15.762999094863876        3.5824033145103771     
 C   8.5772892139763535        15.962405089817798        6.7014241011656424     
 H   4.3352224882520112        12.568402973652658        1.0476952050787312     
 H   6.4105449491918627        11.375934906470613       0.86181053639214777     
 H   7.7455807761960846        12.513607384823681        1.1934227333197698     
 H   7.4257570847983567        11.174485139174623        2.3158608853125169     
 H   3.2110712270640724        14.337682137347667        2.8972786193575999     
 N   5.0070035345495372        13.851629374782034        6.3287712199955752     
 H   6.0613643719436032        15.553761575298731        5.2951275223508834     
 H   4.0587890698489799        15.599429914338486        5.1778626964438379     
 N   5.7997612439855040        12.348918198859378        7.6668029432263909     
 N   10.223061874017246        12.585811404143103        2.4438545410590757     
 N   9.4239556946967422        11.191094135020725        3.8866900006668819     
 N   9.6970604667938805        11.218826639776522        6.3812171139968301     
 N   10.677170036030116        12.674661458318385        7.6459141714820786     
 N   8.2931585083710999        16.310877853667396        2.3868333723737418     
 N   9.8748808022966337        16.380058908174952        3.8553778170356234     
 N   9.7132723574177202        16.639541677931028        6.3532520986715202     
 N   7.9817751415766676        16.760424128291575        7.6421537799365700     
 C   3.9248480091240197        13.271850976636928        6.9714610097587446     
 C   6.7169970410651514        11.459647356303584        8.3675307655119191     
 C   4.4190086668367581        12.330749712351775        7.8288851260589016     
 C   10.546097090651717        11.314838230651221        1.9819146214014922     
 C   10.564743017373868        13.800430104571172        1.7124170972501476     
 C   10.040036626329268        10.437707342388860        2.9034208807439836     
 B   8.7804384076599575        10.712493738273086        5.2300912891505833     
 C   10.712778184204735        10.556125256895776        7.0516844530219203     
 C   11.053091948781439        13.927740358480117        8.2850405752413518     
 C   11.330603420152771        11.467616741456212        7.8594599483032557     
 C   9.2219990504956151        17.234941979222437        1.9198749627490594     
 C   7.1007252679939281        15.940009236861560        1.6353789311160245     
 C   10.219092818487919        17.273461243106340        2.8569152202323553     
 B   10.613476452882361        16.098775512730075        5.2050395451876490     
 C   9.8023551499775063        17.838681588816051        7.0418764268585736     
 C   6.7048029082954503        16.472302714760140        8.2773623219602701     
 C   8.7188506053544224        17.916886339538511        7.8676030885708341     
 H   2.8980776914681159        13.551371889537483        6.7725862338086911     
 H   6.3931898763003163        11.327328865671898        9.4051898585918181     
 H   6.7528863459758082        10.475702077993398        7.8782687586859153     
 H   7.7187354407421394        11.901473304898348        8.3371854392546680     
 H   3.9215869237478507        11.649112587789922        8.5043905928255246     
 H   11.121841683754703        11.166398750497274        1.0781911568447937     
 H   11.407990965402728        13.592884335960180        1.0441915542748588     
 H   9.7153023187577627        14.151721395270574        1.1100586847437959     
 H   10.844038432831475        14.591851448772408        2.4117847656816234     
 H   10.074814334257574        9.3569252327867520        2.9362010549137096     
 H   7.6942839491989350        11.267209545110427        5.3405390002568147     
 H   8.6637614299608554        9.5080727794567750        5.2474757458885932     
 H   10.940416526725913        9.5101424305576749        6.8955320077474838     
 H   11.295241440829146        13.755694294499385        9.3391976982088121     
 H   11.929558393870744        14.366738305632140        7.7887899241403069     
 H   10.213849527960559        14.624630972216123        8.1977547312672492     
 H   12.170390896468591        11.371531988382040        8.5329339130485895     
 H   9.0687809612008525        17.789008270076078        1.0032937252931466     
 H   6.8630577808279360        16.735065178649513       0.92157945116975470     
 H   7.2606646370835470        15.005329801100570        1.0817677319750247     
 H   6.2565687943459940        15.800565758966426        2.3142517291810871     
 H   11.127264568704437        17.859425177008582        2.8907271745321066     
 H   10.702531274933119        14.884087019901399        5.3324542035684175     
 H   11.702964354371979        16.627182584533795        5.2112493059994067     
 H   10.599027164836137        18.552751263561365        6.8817717632075608     
 H   6.7620204380467452        16.673059106677389        9.3541929041422236     
 H   5.9084439429791171        17.098836030755713        7.8460550249832277     
 H   6.4641067701554746        15.416712784326286        8.0977157126138692     
 H   8.3998530735296910        18.685382148243601        8.5564679762785687     
         456

 C   7.4995282436964557        2.7949983767307165        2.7959250052477440     
 N   7.9070069620001506        2.2278216610129720        3.9762400596571448     
 N   6.3111275974511898        2.1739232338515211        2.5224410324289863     
 Dy   8.0425086731926161        4.6598483928655705        1.1483289949646376     
 C   6.9920273758503511        1.2856476520524949        4.4334840521368024     
 C   9.0977715825432117        2.6076120710108306        4.7255195194552053     
 C   5.9861519663474629        1.2562437404048306        3.5052674196521179     
 B   5.5641860825958522        2.4667855158237435        1.1795961294449884     
 C   7.5946919583039021        2.6217025902162594      -0.32332215811396797     
 C   9.9049553577931171        5.1731156954258415        2.8106528778342459     
 C   10.014891209885572        5.3069320719738284      -0.31867784597576126     
 C   6.6709247132899225        6.0156110824414659        2.7936957039288215     
 C   6.5060518346248974        5.9968732727629916      -0.33724651629707703     
 H   7.1605138218405173       0.71562795836594295        5.3375101113374406     
 H   9.3099108301003923        1.8393302043028672        5.4780633530917155     
 H   8.9498360454384738        3.5717234542748004        5.2339388331754240     
 H   9.9545255364675889        2.7017371832208412        4.0522157355569908     
 H   5.0842891474966496       0.66076218865800074        3.4666093804981117     
 N   6.4645772117421130        1.9370705327939086        2.7248264147985771E-002
 H   5.4724334535943324        3.6817625171668977        1.0635219722116318     
 H   4.4763844836513824        1.9354141559788598        1.1689597062561696     
 N   8.1885551966491192        1.8308496569197845       -1.2717694986332606     
 N   10.201907889236393        5.8448798980930086        3.9681682874012010     
 N   11.033363246777050        4.4457247274819771        2.5485150953497895     
 N   11.171764396046907        4.6806030844691229        5.2955792883198446E-002
 N   10.412819348733338        6.2351166446699393       -1.2449647693025157     
 N   5.9984156556476478        5.9410772383050521        3.9880016914326593     
 N   6.7012444538673730        7.3553447541520898        2.5129547049888363     
 N   6.4184177722107156        7.3157853015767591        1.1587253671528918E-002
 N   5.5427385420465738        5.8318745680805417       -1.2977991131965274     
 C   6.3787446991204604       0.73952170307071985      -0.66451689457847851     
 C   9.4521171662075290        2.1364209628311026       -1.9243582272849202     
 C   7.4589712918459989       0.66946962594405635       -1.4957313778225623     
 C   11.478830388894524        5.5341799316652338        4.4236789157348335     
 C   9.2978545402135566        6.7329564951148839        4.6903748578662530     
 C   12.000124348649747        4.6501169566134539        3.5164187291441742     
 B   11.127188570856495        3.6424494770662723        1.2119703613217814     
 C   12.262196078242360        5.2291669855737153      -0.60304099364653863     
 C   9.5211193249127604        7.1795777406410615       -1.9027984957697319     
 C   11.789528108442303        6.2034343726627874       -1.4353660975947493     
 C   5.6305399845595927        7.2020424883409104        4.4442855966023567     
 C   5.7341374528694207        4.7221695045821281        4.7464672192814357     
 C   6.0786848119218382        8.0906035027440080        3.5041301755822007     
 B   7.3074467724893530        7.8660814125820453        1.1651952523127069     
 C   5.4027369376371048        7.9441559488630578      -0.69134046840578667     
 C   5.2332849099046577        4.5692860431679705       -1.9563979541822853     
 C   4.8514405552711075        7.0149147547534838       -1.5260430444086601     
 H   5.5910877574142663        1.7075352906535647E-002 -0.49827992901333634     
 H   9.3858964199382022        1.9245076075165808       -2.9971439735629888     
 H   10.264962961497815        1.5314079560180081       -1.4980157679471677     
 H   9.6748993848056557        3.1958678198347861       -1.7592195898376297     
 H   7.7813442790840996       -9.5859201036782207E-002  -2.1873834794032225     
 H   11.893014081801278        5.9894998715515344        5.3133224043214939     
 H   9.8845789151446173        7.3824204379181229        5.3596264177629775     
 H   8.5788184709807869        6.1553851984204844        5.2981117001115612     
 H   8.7382674112818446        7.3538248339860015        3.9789049402673546     
 H   12.966403308359611        4.1650151432423028        3.4836049020404860     
 H   10.089687282392184        2.9979554777476181        1.0952224951732177     
 H   12.092971720386195        2.9159425717094765        1.2049489798323885     
 H   13.280479313028705        4.9090138003236703      -0.42503236541136413     
 H   9.7750586577579419        7.2637050325916359       -2.9658397230900921     
 H   9.6036736935616904        8.1750155880098756       -1.4404766915205156     
 H   8.4916452485981324        6.8204765295208167       -1.7850238909514036     
 H   12.300241135941819        6.8806599602363212       -2.1065506850892097     
 H   5.0674609079758586        7.3365942546111969        5.3578819953040524     
 H   4.9866357285543126        4.9366425472461897        5.5219212542226082     
 H   6.6519577319529670        4.3579642910953167        5.2309080115766902     
 H   5.3544468969504706        3.9365930900571970        4.0849174162976070     
 H   5.9976609570841060        9.1680083513861010        3.4627318715608482     
 H   8.4237515949360802        7.3759412175355274        1.0491114728518927     
 H   7.3492968957048879        9.0753154313870432        1.1507104714201686     
 H   5.1333183289107680        8.9815970000742009      -0.54211009577583213     
 H   4.8803871841617941        4.7653268345261885       -2.9823556699072107     
 H   4.4469862090023513        4.0205579185845099       -1.3993610378563062     
 H   6.1475667635647788        3.9512237474893710       -1.9730224935538490     
 H   4.0374056424490075        7.0845020916283996       -2.2324843871155409     
 C -0.31738329368732687        7.3966199332593474        9.1664898694191734     
 N   7.5710707944088435E-002   6.8460300576151871        10.359752151888829     
 N  -1.5082780750763691        6.7791340850954489        8.8934292703055320     
 Dy  0.20585861815068959        9.2500846497927469        7.4979758485379318     
 C -0.85172953341554547        5.9198648996502747        10.825729536808170     
 C   1.2707582093807861        7.2144921604312309        11.108490314350171     
 C  -1.8501165961509844        5.8826537205560312        9.8900477513980292     
 B  -2.2449643345843744        7.0638096971789732        7.5434488466070286     
 C -0.21272327380351586        7.2070516009931511        6.0432163104705925     
 C   2.0628861924202999        9.7537637281168674        9.1725282259722132     
 C   2.1684774431291718        9.8877005589065838        6.0106502575315277     
 C  -1.1646017699101641        10.625100019768896        9.1391973262140223     
 C  -1.3351095101136583        10.624686830263949        6.0392572566483311     
 H -0.69669836939391827        5.3634379307617204        11.740629011336447     
 H   1.5113433730391266        6.4167497320250169        11.818509181408672     
 H   1.1122315823216462        8.1470183894810333        11.666400099657443     
 H   2.1124329441359504        7.3569190202775046        10.426793232581181     
 H  -2.7577251907796847        5.2956883167413089        9.8567832819461554     
 N  -1.3439578084042512        6.5241620412648071        6.3952119167093588     
 H  -2.3311695082853054        8.2790793107991725        7.4181134218451135     
 H  -3.3360200379095586        6.5393406681435540        7.5343474748709598     
 N  0.39081468241930151        6.4065063886103850        5.1097821984109180     
 N   2.3385727901940525        10.409814838648998        10.345066458403078     
 N   3.2125734494055314        9.0646946810864417        8.9001553497135646     
 N   3.3443960176238208        9.3106303919485089        6.4027070409266074     
 N   2.5399833351854713        10.809010601072282        5.0670867078466797     
 N  -1.8687308412451555        10.563275690131302        10.315097835165428     
 N  -1.0781302078236472        11.964949513365482        8.8745881110574256     
 N  -1.3589356743564123        11.947473418343412        6.3815857076422065     
 N  -2.3368521813178686        10.492584229734526        5.1141211900532406     
 C  -1.4222905350608570        5.3189882387751313        5.7162076501960328     
 C   1.6679181310150490        6.6975145913446754        4.4755059143081271     
 C -0.33671132562820000        5.2426667178480573        4.8931671069172342     
 C   3.6244243634710500        10.130099609432012        10.795255185112216     
 C   1.4032774553466174        11.242523204585781        11.092807394229244     
 C   4.1719114048450132        9.2789472325358382        9.8733899399098455     
 B   3.3287155300745841        8.2711993931157650        7.5604679000817594     
 C   4.4199050577629526        9.8854720909333000        5.7447373601716265     
 C   1.6184065872412841        11.697537232307251        4.3724720087660378     
 C   3.9182270103514258        10.824400123745058        4.8892892088519302     
 C  -2.1991708093759645        11.831490961667265        10.779004200351148     
 C  -2.1993092587436616        9.3462929435086242        11.047521270606543     
 C  -1.6983066363987727        12.712993444122519        9.8588282051749125     
 B -0.43939146559846542        12.450019321228003        7.5318978171723856     
 C  -2.3739263334008678        12.610685914027540        5.7105750694065218     
 C  -2.7126331123523402        9.2388023507284061        4.4759424165826394     
 C  -2.9899981725693299        11.699862509133897        4.9004995662356583     
 H  -2.2141024966536320        4.6004189820873469        5.8793405655422708     
 H   1.6215533750559932        6.4685757433035782        3.4050045055083400     
 H   2.4697832429269910        6.0961226430354110        4.9279361246002358     
 H   1.8919267088824712        7.7590515890522518        4.6290044619219088     
 H  -1.1156837198395286E-002   4.4713375126374393        4.2107019044165090     
 H   4.0256901624732873        10.582276726377751        11.692177387774402     
 H   1.9469972631347108        11.770202854991847        11.884323713276428     
 H  0.61564323251721209        10.628610128098090        11.549713574447619     
 H  0.92966179098002555        11.973936836883032        10.432578296256359     
 H   5.1517582792158025        8.8228515418910440        9.8347993839410712     
 H   2.3120480984594542        7.5970831615507501        7.4416573249585909     
 H   4.3168109085033075        7.5760451549711183        7.5518119363299467     
 H   5.4482452639190138        9.6069295012048990        5.9355157954988993     
 H   1.9251855010927579        11.815673629127653        3.3285960924259483     
 H   1.5989854781383834        12.687223483111827        4.8496583611411435     
 H  0.61481880669559363        11.264261122021436        4.4251391809302785     
 H   4.4082355724330808        11.502769327104652        4.2049692723474221     
 H  -2.7754422409141370        11.974942286147888        11.683079975097515     
 H  -3.0362782136681066        9.5501234383873932        11.724257622370835     
 H  -1.3431949276423283        8.9972814490783026        11.641126216681025     
 H  -2.4826375101165365        8.5544887849950797        10.350330429967263     
 H  -1.7399670289742746        13.793288442828990        9.8269890335234553     
 H  0.64712069549688989        11.896618870614882        7.4153089373139407     
 H -0.32393765706038230        13.654271959696214        7.5200581667143132     
 H  -2.6018269891561161        13.656552748341426        5.8673295448002429     
 H  -2.9716212586632564        9.4123296165974892        3.4251931386975931     
 H  -3.5791555349238395        8.7915929690239683        4.9838302003863131     
 H  -1.8668522653540025        8.5471218551440806        4.5490057070278631     
 H  -3.8292295572945685        11.796629804079631        4.2264448050245598     
 C   1.8675029003508146       0.50309003101878358        15.554845378008119     
 N   2.1493216818210605        1.1445317988309052        16.734060874868607     
 N   3.0122794160202382      -0.19121662473729545        15.272212629737057     
 Dy  -1.7660702860181468E-002   3.2731994024446723E-002   13.907351052962815     
 C   3.4327394093194665       0.84943425837590847        17.180018136334787     
 C   1.2266567378110460        1.9859184902189431        17.488047265482280     
 C   3.9733170827711231        4.9038854842786209E-003   16.248271048911253     
 B   3.1276055802879887      -0.97613026255165980        13.924281906323500     
 C   1.9364332320114923       0.67356205213440934        12.426010305917151     
 C  -1.3607116991713648        1.4020534554821658        15.570933466055479     
 C  -1.5434609999787468        1.4447646765883080        12.458292017373207     
 C -0.49746928439479510       -1.8507963542047401        15.559614992075353     
 C -0.41768432398370559       -1.9946096142662768        12.415782152069600     
 H   3.8368270766673325        1.2870944405388736        18.082779788795566     
 H   1.7843349654823426        2.5190324888677043        18.266126763189671     
 H  0.44552113870971588        1.3778185394009399        17.962724757362754     
 H  0.74619570274466196        2.7135539810370002        16.827910178634394     
 H   4.9483495916553455      -0.46144752661991317        16.206800433062103     
 N   3.1142581885625429        7.3706116934890167E-002   12.774529181917588     
 H   2.1237577647091928       -1.6687645628165195        13.812481171125482     
 H   4.1340109247272423       -1.6474722053818620        13.901605517354254     
 N   2.2939379070038153        1.6048924055059401        11.486500695446178     
 N  -2.0457771641040647        1.3221067608178145        16.757011043565562     
 N  -1.2908350270205553        2.7448367801968403        15.318757616683726     
 N  -1.5744061272055547        2.7618093837791777        12.822830765360141     
 N  -2.5146266348057984        1.3342836237829341        11.497615420333521     
 N  -8.9439372342283815E-002  -2.4369683752063742        16.730370168004654     
 N  -1.6904584452865064       -2.4609032726731837        15.281348256082998     
 N  -1.5369658529225583       -2.6885734088357616        12.783965806498559     
 N  0.19351745650135660       -2.8027288559226662        11.493661520578637     
 C   4.1775921196679802       0.64126440447353117        12.090482206440855     
 C   1.3702469236428789        2.5261642630039103        10.840256007446257     
 C   3.6659322293007457        1.6023847770965289        11.267136889078735     
 C  -2.3829947204089135        2.5825193946975644        17.237683828286457     
 C  -2.3335823499285118        9.4619767633582028E-002   17.488494220338858     
 C  -1.9033429981034848        3.4768981320608927        16.318539079400598     
 B -0.66647812585851562        3.2634352368829180        13.982147037801251     
 C  -2.5630078372851877        3.4415494098981156        12.129756728238812     
 C  -2.8692812453162180        9.3851852535370733E-002   10.823150097850638     
 C  -3.1541603138937413        2.5492583995861944        11.282171150857600     
 C  -1.0102554955962151       -3.3786597263249769        17.178110871169388     
 C   1.1180108779109992       -2.0953950814273692        17.473135723750332     
 C  -2.0190138745365713       -3.3899405816562873        16.252462514013988     
 B  -2.4224088377733235       -2.1387797904760841        13.938131903385568     
 C  -1.5985407548861661       -3.9091239439026362        12.129824244155103     
 C   1.4574229673081969       -2.4975358192152637        10.839730650536410     
 C -0.51477535824467902       -3.9832234361883532        11.303421527294377     
 H   5.2065255274167628       0.34595541280475156        12.247839297683704     
 H   1.6766535868040413        2.6973476049099427        9.8015637917757772     
 H   1.3492307884969803        3.4908895579330825        11.369343513790934     
 H  0.36622709300820111        2.0894284240821777        10.873735522243592     
 H   4.1448862921373664        2.2836163561258442        10.577889186307647     
 H  -2.9485432066214714        2.7147439995699556        18.150393399404528     
 H  -3.1406112129727752       0.28315299597656074        18.203673993609677     
 H  -1.4486478576661390      -0.25195566960274351        18.038630932739085     
 H  -2.6394755076766856      -0.69339549597385686        16.796821290774183     
 H  -1.9567324318836261        4.5565214897356690        16.294888831644457     
 H  0.43331603389272977        2.7406565678226373        13.857100601796640     
 H -0.58783327350394110        4.4713199420493623        13.990189175400323     
 H  -2.7919203744841177        4.4853947341879046        12.299217950278456     
 H  -2.9562711038229503       0.26343507474507133        9.7349073038437570     
 H  -3.8400100784502054      -0.28967890831308246        11.199537167554313     
 H  -2.0773828603464795      -0.64495767793685654        11.037392722891299     
 H  -3.9705841078460864        2.6633568156877878        10.583711210870128     
 H -0.84476635837181324       -3.9583907344184674        18.076467564032622     
 H   1.3796827513706145       -2.9252976851325063        18.140257395801793     
 H  0.96544415869633537       -1.1908927302468066        18.080158887079996     
 H   1.9441317623820509       -1.9133279699327039        16.780193567080172     
 H  -2.9248206845518814       -3.9790597113410286        16.210510312172680     
 H  -2.4675208204808325      -0.91810277942959306        13.825615293307790     
 H  -3.5327597613675290       -2.6176020025832125        13.921576796209688     
 H  -2.3794130260224304       -4.6366521362636366        12.306608860078560     
 H   1.4247981205424289       -2.8099103508931704        9.7894500539715441     
 H   2.2865734431045586       -3.0202429369905373        11.339562227909802     
 H   1.6300178860625469       -1.4173558798951964        10.910267610466891     
 H -0.17949301460117778       -4.7613507784924760        10.632326125620434     
 C  0.79368043374228781        11.219394087264071        16.357992433858996     
 N  0.38406640334757713        11.795318490126499        15.183156741469158     
 N   1.9771310880023094        11.845757363564948        16.640255479544937     
 Dy  0.33135528480770476        9.3302998364678462        18.004575785387985     
 C   1.2940968409947842        12.748087509807334        14.737485089122362     
 C -0.81231753655350669        11.430672088801098        14.433396495945738     
 C   2.2981459069421866        12.775734704988931        15.667715283651001     
 B   2.7109430042687532        11.531179479481587        17.984378499887647     
 C  0.71104164130520398        11.349262065419703        19.510029839195802     
 C  -1.5708174357158755        8.8611990949533741        16.373440958134360     
 C  -1.6242172311927139        8.6896497207740104        19.496162935747101     
 C   1.6610393113094719        7.9647974060943723        16.328471435308060     
 C   1.8579606289680655        7.9084799469136584        19.435191084143032     
 H   1.1253378906560851        13.323151536444486        13.836986812715192     
 H  -1.0608011314500680        12.237255672212161        13.735384770410525     
 H -0.65080142491719606        10.507148498037854        13.860986342448092     
 H  -1.6506042508362506        11.272340803972410        15.116396445254264     
 H   3.1956145267251657        13.377087816669636        15.711158082670808     
 N   1.8172026195373572        12.063835018107424        19.140167911266513     
 H   2.7744478244267001        10.311112035700360        18.093253218698589     
 H   3.8134292599859103        12.026519754234545        18.003190465575575     
 N   8.6197168450081796E-002   12.146904920182426        20.432566417097529     
 N  -1.8621737523590223        8.2157186248530341        15.198518311049053     
 N  -2.7117355183406135        9.5605497258022627        16.659781982596648     
 N  -2.8019906686984388        9.2943315682810947        19.155835758519071     
 N  -1.9807885482489040        7.7555171617298981        20.433559736201193     
 N   2.3433219536585304        8.0445365543997127        15.140917350991119     
 N   1.5828460331170702        6.6215991836962704        16.576125758749505     
 N   1.8762416767584751        6.5911167746607120        19.071631369052692     
 N   2.8243384205173561        8.0098531235422659        20.401316490550997     
 C   1.8577198503139469        13.285816783142371        19.794062554726313     
 C  -1.1721920034767872        11.820965987577416        21.088054041035353     
 C  0.77329806505095389        13.340512685067237        20.620872816315231     
 C  -3.1472157039220439        8.5133780108172150        14.758720239917276     
 C -0.94813244613345715        7.3651679869453206        14.444510585711631     
 C  -3.6794003030626508        9.3633181540551469        15.690259040664190     
 B  -2.8189883999465626        10.346043253575923        18.008090167994581     
 C  -3.8643595302550273        8.7269163786179469        19.841924158928503     
 C  -1.0578776864882109        6.8288087507637103        21.072663521185355     
 C  -3.3520613778224080        7.7602939681725420        20.658645727741927     
 C   2.6696283657846656        6.7833020296978237        14.653944439589855     
 C   2.6403175854326211        9.2736104252056180        14.416118387812402     
 C   2.1866742803808994        5.8890948410773447        15.571694840741834     
 B  0.96129809047125536        6.1000497162062857        17.912611828461554     
 C   2.8531818780347615        5.9013247640082787        19.771122332341694     
 C   3.1874975208084795        9.2481986853528362        21.075498842719501     
 C   3.4489172818167679        6.7878447653311467        20.622069868095807     
 H   2.6261778546665169        14.026748703232872        19.617740379729398     
 H  -1.1659624644893924        12.200545352691169        22.120606898507898     
 H  -2.0209331558154306        12.272379595651863        20.542779215163165     
 H  -1.2940616342079783        10.726996859133729        21.082016716899080     
 H  0.42572732151116166        14.111835468594412        21.293614908110900     
 H  -3.5581352201854997        8.0736333206282787        13.859960551407621     
 H  -1.5102643005758130        6.8450291672976400        13.659885197540975     
 H -0.15482336928619406        7.9645897545402349        13.977989782687883     
 H -0.48119651806470792        6.6260507992610203        15.102944028580907     
 H  -4.6529148745811719        9.8326782914674240        15.735470331875998     
 H  -1.8136355630827721        11.036694472209478        18.114658416603053     
 H  -3.8243794306857386        11.019138992833867        18.036647085197696     
 H  -4.8934615356579005        9.0232218884329747        19.687246755536648     
 H  -1.3527964762832585        6.6650109860785447        22.114878723609962     
 H  -1.0518420434398947        5.8624810240986953        20.548581817114851     
 H  -5.1167623507826665E-002   7.2555024321646355        21.025648473805258     
 H  -3.8295274880859154        7.0769274953441652        21.347035931609252     
 H   3.2309245067139321        6.6502737567205044        13.738584947381506     
 H   3.4892675755620517        9.1008648742329381        13.744421967310695     
 H   1.7767580988201037        9.5960964068203314        13.816760042146269     
 H   2.8920340741452484        10.071474637924407        15.120335597232563     
 H   2.2325132859816725        4.8090596264556709        15.592832465724729     
 H -0.13508548062053144        6.6285610770217867        18.044508961914385     
 H  0.87571561625810823        4.8927371596854705        17.898853281283145     
 H   3.0711810326734921        4.8546093976112505        19.604455474961171     
 H   3.2564667334790971        9.0821262520122925        22.165019020791494     
 H   4.1692081608974183        9.6156538735032644        20.711838431401798     
 H   2.4094184832783023        9.9977216982243746        20.847289481203521     
 H   4.2611630214112273        6.6650979534355903        21.324065625016612     
 C   8.5577126403792008        6.4819884622930140        9.9775774952367513     
 N   8.1478440893081157        7.0533637855902489        8.7997250289371340     
 N   9.7471998198417538        7.1021284458899672        10.249844955419810     
 Dy   8.0141784241801872        4.6028639535390976        11.612277575303974     
 C   9.0623402182049571        7.9962382882090743        8.3428651015857245     
 C   6.9527782404120488        6.6821561828452269        8.0528528255551279     
 C   10.070329492001177        8.0225059670986383        9.2685993294065714     
 B   10.497595556702342        6.8063334821388457        11.590606267823436     
 C   8.4633610177989453        6.6367738210793155        13.086700539238468     
 C   6.1573190175000665        4.1058117698839576        9.9435158298249995     
 C   6.0421434272583383        3.9519750539330154        13.074292519458183     
 C   9.3944285283206312        3.2686245567786063        9.9532900480052646     
 C   9.5613592701103638        3.2618139636600101        13.086931358732086     
 H   8.8917070418985613        8.5684513503552200        7.4406598324636599     
 H   6.7401057660987957        7.4565862175814992        7.3069236118251517     
 H   7.0953270923413978        5.7213880177930125        7.5370400433630946     
 H   6.0982136233387525        6.5864684162818925        8.7288043932276995     
 H   10.972735457912998        8.6173887947944756        9.3061256508804941     
 N   9.5933086963984930        7.3260245207288790        12.744645821001582     
 H   10.597248887427734        5.5915286309069741        11.701184056502690     
 H   11.581740118973833        7.3457826909307835        11.603097705686515     
 N   7.8598612368026206        7.4246664111670517        14.031408975315314     
 N   5.8665072949163157        3.4462104394072144        8.7777310955820109     
 N   5.0254056548924009        4.8253301669088016        10.210294887277529     
 N   4.8853069228150297        4.5807478573852691        12.706180167620518     
 N   5.6460464555717769        3.0263721957077863        14.003487478168903     
 N   10.076040641729627        3.3517735418205792        8.7648553132121538     
 N   9.3634618405079770        1.9273837319568128        10.224257580101511     
 N   9.6479731621625078        1.9464535899082749        12.724530240993289     
 N   10.528519062582026        3.4175610272067050        14.045027667058955     
 C   9.6696685630125696        8.5235354803894143        13.437990452976528     
 C   6.5919351101259940        7.1157079911558823        14.673511425553105     
 C   8.5825171624513690        8.5891528971719850        14.260702199911453     
 C   4.5894737969650654        3.7562323734980092        8.3221268649690341     
 C   6.7786897038898708        2.5748475192360014        8.0468004937762370     
 C   4.0623589508762086        4.6280470170016459        9.2374393283956078     
 B   4.9270186735657280        5.6221116192603837        11.550150486739602     
 C   3.7964493478251260        4.0367807239448288        13.368114298029656     
 C   6.5386874135538555        2.0788590411537480        14.655927364030058     
 C   4.2702276189508330        3.0629968883538434        14.200369418608075     
 C   10.448905863868273        2.0943535174118644        8.3028573255719049     
 C   10.345029249401479        4.5756692174535187        8.0171522299325630     
 C   9.9947698010600199        1.1991584094707919        9.2334703992153031     
 B   8.7540189542158142        1.4115917883711115        11.567798160413888     
 C   10.667170056576207        1.3117424579570405        13.416015120575208     
 C   10.837925727398048        4.6737315089924802        14.716275026080602     
 C   11.220929697199105        2.2323487730171201        14.258645163535366     
 H   10.456697031813695        9.2484461284535406        13.279167712075692     
 H   6.6364706498309038        7.3684138836664275        15.737409439446587     
 H   5.7741289298327629        7.6852123078925541        14.211493162877314     
 H   6.3922099971351125        6.0473880055263374        14.545299702194168     
 H   8.2522590995930045        9.3515704017288481        14.952027008298746     
 H   4.1791555116644332        3.3091940295126876        7.4264996524867719     
 H   6.2027855572209862        1.9578394402794257        7.3461922535605408     
 H   7.5139408902936271        3.1632611347431787        7.4781238816326914     
 H   7.3178454381261373        1.9255629449675131        8.7435178885568874     
 H   3.0943863245011092        5.1091666380810521        9.2729363411852557     
 H   5.9609276040700747        6.2709907597355832        11.669861867099586     
 H   3.9571908346087952        6.3432721552521114        11.557247828612866     
 H   2.7781666952628141        4.3589301017069326        13.193000008740915     
 H   6.3051791396595256        2.0131070298365943        15.726227493920778     
 H   6.4318743328739050        1.0766090828177655        14.209031924833853     
 H   7.5720114777706407        2.4230441515747536        14.510995848828042     
 H   3.7603074732120749        2.3890741403862221        14.874997062461219     
 H   11.018740234205620        1.9662795256558292        7.3926145687338156     
 H   11.102535233189935        4.3689689030851042        7.2525957225216988     
 H   9.4346337661303004        4.9397689855121705        7.5224484897823816     
 H   10.710968625250633        5.3585449542538894        8.6866538742240031     
 H   10.077589247902619       0.12185846429396709        9.2686797331152704     
 H   7.6423175976252473        1.9112904669594610        11.688916390580411     
 H   8.6989523497900656       0.20365046500670050        11.574251089100464     
 H   10.936332302537254       0.27593216869100512        13.255996452716838     
 H   11.154187758485907        4.4760718459388853        15.747659830165215     
 H   11.645379088993518        5.2064895932468476        14.189184667529283     
 H   9.9397307046963572        5.3041909918785830        14.706834745117144     
 H   12.039117210706316        2.1558210579838462        14.959471778087499     
 C   6.2998129073933589        13.403229831083154        3.5658553123545782     
 N   6.0231600027974288        12.743293419071284        2.3958270692188703     
 N   5.1519837518759486        14.096538076725736        3.8343792125639706     
 Dy   8.1464180316365109        13.913989056230839        5.2518737259019046     
 C   4.7380480190006349        13.024361914166523        1.9439242779524837     
 C   6.9556269481828190        11.903347711793216        1.6527758109932700     
 C   4.1921233202666830        13.880391706469409        2.8621735955433905     
 B   5.0395722554361821        14.890775083329867        5.1731358516743731     
 C   6.1826652736430736        13.272132814431197        6.7301501456503345     
 C   9.5206422865762264        12.529203470839207        3.6179101052573199     
 C   9.6772469841330793        12.539474110217501        6.7209626872989094     
 C   8.6855588381762345        15.761851417671437        3.5824552651598007     
 C   8.5798281958832234        15.959466955022366        6.7023855338175506     
 H   4.3363324608435665        12.569486773955289        1.0485237720243572     
 H   6.4100710330700927        11.373175986300025       0.86441354112591740     
 H   7.7450453101963026        12.511782543644587        1.1920150876408937     
 H   7.4274433245706701        11.174559504909366        2.3171707171673774     
 H   3.2134849330605131        14.339116283739463        2.8985546916544003     
 N   5.0103021925578961        13.850796222438587        6.3299764609513760     
 H   6.0639592088634027        15.553484095348802        5.2963138876647236     
 H   4.0612080768351477        15.598678947775237        5.1799418477580685     
 N   5.8029032453696425        12.346181445783857        7.6658527407304806     
 N   10.224697196888510        12.585676715251818        2.4416580637502383     
 N   9.4275518429635898        11.189907702780683        3.8844935596742771     
 N   9.7010902556497758        11.216296190438937        6.3791359343358947     
 N   10.679205584578444        12.671660552656252        7.6458328050441855     
 N   8.2945838497171511        16.310555018585873        2.3874517120140895     
 N   9.8766013178412653        16.379138497298566        3.8556936747225330     
 N   9.7149727335056255        16.637598884823749        6.3535323234286585     
 N   7.9837018343946307        16.757395396264268        7.6428022413012044     
 C   3.9283683521226855        13.271913877818211        6.9738060139499254     
 C   6.7197186802448652        11.454982165036718        8.3644020257557017     
 C   4.4224336456069375        12.329547377460010        7.8298173368667410     
 C   10.548493276432177        11.315108008115041        1.9791651535291870     
 C   10.564620312497542        13.800715584706106        1.7101717634473617     
 C   10.043597846333197        10.437335051195033        2.9006595241859845     
 B   8.7849111364677377        10.709840398485692        5.2277174189422180     
 C   10.716201003904473        10.553503885684899        7.0503715068873687     
 C   11.053967214582471        13.924522719364555        8.2860331124946089     
 C   11.332723782060951        11.464667050747533        7.8594238447752973     
 C   9.2229307525236344        17.235405328543415        1.9210985854685561     
 C   7.1021655063109330        15.939724962991473        1.6359319212929120     
 C   10.220197809971923        17.273575900022653        2.8579671892083356     
 B   10.615111850150008        16.097061572733960        5.2052012553327796     
 C   9.8028491948398671        17.837309702898494        7.0412773774886528     
 C   6.7074477172457030        16.468095005612355        8.2788749455735893     
 C   8.7194589552569557        17.914840275608590        7.8672216224613436     
 H   2.9017287178976647        13.552635357240957        6.7762866877304297     
 H   6.3978780775447426        11.322891934206792        9.4026369813033845     
 H   6.7526347817882630        10.471217400854876        7.8748901527811421     
 H   7.7221147272286874        11.894832939187328        8.3320253127071879     
 H   3.9251269205563037        11.647936356257148        8.5054481394296619     
 H   11.123912535173886        11.167307180008537        1.0751433612478609     
 H   11.406335120813688        13.593601565401281        1.0400485680984777     
 H   9.7138823243823325        14.152090919083319        1.1098928012913629     
 H   10.845304311663059        14.591922496607275        2.4091818820326441     
 H   10.079228514571042        9.3566098622152651        2.9331328956629479     
 H   7.6981404920323282        11.263159919104291        5.3387064881703248     
 H   8.6698452537074751        9.5053041239425102        5.2442765054892266     
 H   10.944242635080029        9.5076472635322489        6.8939610600059567     
 H   11.294026252144194        13.752208976104974        9.3405522381472110     
 H   11.931413758116815        14.363548010185911        7.7917090466936232     
 H   10.214947895579417        14.621444563743005        8.1972502013024027     
 H   12.171710944131446        11.368358562505261        8.5337829003070027     
 H   9.0692813810230266        17.790103581938521        1.0049832988379719     
 H   6.8646679789097176        16.734705252824543       0.92198929327143497     
 H   7.2620406148955716        15.004930667839426        1.0824904569875233     
 H   6.2578977531212168        15.800459374173847        2.3147175976932490     
 H   11.128074693331968        17.859969740946994        2.8921168678636562     
 H   10.703638085275724        14.882270395862431        5.3321704338479492     
 H   11.704869018006868        16.624806627331917        5.2117609740105504     
 H   10.598637247789686        18.552189489741291        6.8805407725793630     
 H   6.7639602913885932        16.672547831439758        9.3547926835343223     
 H   5.9096329731302770        17.090775853524839        7.8455262601897156     
 H   6.4694877070246157        15.411635587147048        8.1028879430353218     
 H   8.3997831163502639        18.683377452363402        8.5557368714853155     
         456

 C   7.4996191439790163        2.7928970832171451        2.7954044909449358     
 N   7.9068155762942594        2.2256660123475029        3.9757987584714303     
 N   6.3112299961305318        2.1718890017896668        2.5216689230331637     
 Dy   8.0412163519224631        4.6582487673911253        1.1478077311961294     
 C   6.9916133499473885        1.2836076262317599        4.4328662533758143     
 C   9.0977870055347871        2.6047024680748994        4.7251620780225458     
 C   5.9859330130034945        1.2542832439516052        3.5044477050608167     
 B   5.5646997744431550        2.4650336836517588        1.1786824600952832     
 C   7.5950307128213197        2.6201751559858910      -0.32422017491314636     
 C   9.9039062581288153        5.1701761988772628        2.8101289611557609     
 C   10.012926802157009        5.3051395784047797      -0.31996434385954003     
 C   6.6699655051728683        6.0144629658978497        2.7932082770741853     
 C   6.5051641939763742        5.9976638102298745      -0.33653925069136659     
 H   7.1597721365910756       0.71363597825029923        5.3369797555822966     
 H   9.3115970869415463        1.8345750477262279        5.4750657331098500     
 H   8.9492005276420930        3.5668599565645183        5.2366410825180463     
 H   9.9536944403459664        2.7018608943372624        4.0514616967830497     
 H   5.0840172497027289       0.65889854303694184        3.4656748398982229     
 N   6.4651076471219886        1.9352189110766198        2.6393534027516020E-002
 H   5.4733755364534895        3.6800902422335509        1.0626441416109476     
 H   4.4766666129071835        1.9342255200389269        1.1678663185999243     
 N   8.1895057484874059        1.8291194756480325       -1.2720943671548335     
 N   10.200123276710723        5.8408284375404786        3.9684696558423069     
 N   11.033126021437225        4.4444183449889190        2.5471393169998016     
 N   11.170597394908853        4.6802231886238799        5.1448557019480895E-002
 N   10.409434576384319        6.2330193936717073       -1.2471201317082499     
 N   5.9962874570507276        5.9398610294518139        3.9867976417130908     
 N   6.7023844463457625        7.3543102948196140        2.5136701531247869     
 N   6.4197939029865552        7.3165865617604791        1.2582806337909570E-002
 N   5.5408323655203047        5.8343315920758041       -1.2962865044496727     
 C   6.3799858225310215       0.73730117339008916      -0.66480655609150918     
 C   9.4533194493541455        2.1346452442057440       -1.9242556183563955     
 C   7.4604549350315281       0.66735520754734712       -1.4956984598035881     
 C   11.477420370965435        5.5311498655202200        4.4235343498563138     
 C   9.2949418132068775        6.7265262406845965        4.6920315140447082     
 C   11.999659602087997        4.6487832213244271        3.5152795615709875     
 B   11.127880955794348        3.6418077835094329        1.2102459386205002     
 C   12.260115162069280        5.2293748858517324      -0.60553197853791862     
 C   9.5165083874708323        7.1759931883680581       -1.9053380583479829     
 C   11.786034660769225        6.2025956524061527       -1.4381872948068228     
 C   5.6297763429443224        7.2008885313032094        4.4439184639316300     
 C   5.7297105871594542        4.7206535176008266        4.7437211003178215     
 C   6.0799080398205527        8.0895896768178908        3.5048999789656006     
 B   7.3097034281605673        7.8648979591419250        1.1663534123060770     
 C   5.4045054896937463        7.9465860466711131      -0.68935569797603446     
 C   5.2292780017337952        4.5723587305992659       -1.9548786525303861     
 C   4.8511461078610427        7.0184295069503380       -1.5238152781022685     
 H   5.5924314511898974        1.4728632253210021E-002 -0.49865093918314013     
 H   9.3883208329006607        1.9201870597273702       -2.9964897754710482     
 H   10.266383763715591        1.5316850087875369       -1.4957594643326284     
 H   9.6748312948053226        3.1946011255327398       -1.7614315934824751     
 H   7.7832326147203288       -9.8066729858147961E-002  -2.1870471205500919     
 H   11.891140020354143        5.9859101003014441        5.3136600772261122     
 H   9.8800707593125825        7.3707370267347043        5.3663741337533910     
 H   8.5731138125760342        6.1473908144310441        5.2935404095697045     
 H   8.7388619104711491        7.3521470715632953        3.9828801559280986     
 H   12.966435587473752        4.1647737298574619        3.4819950201322221     
 H   10.091548753798525        2.9956454053918757        1.0935624385042049     
 H   12.095002797410537        2.9171656135559778        1.2028162760363657     
 H   13.278806139085839        4.9104214926869831      -0.42786203144598978     
 H   9.7724501350074746        7.2625592585921277       -2.9675218147318514     
 H   9.5950881409404154        8.1706671503328234       -1.4413653453546029     
 H   8.4880324073511844        6.8139705184019457       -1.7904615090836740     
 H   12.295640391515830        6.8797498168812430       -2.1102024343721975     
 H   5.0661335847361020        7.3354039690634787        5.3571721743038143     
 H   4.9788443337099411        4.9342675683670016        5.5156126812624553     
 H   6.6453095378674982        4.3568537861132386        5.2320494362545320     
 H   5.3537393260651491        3.9351252077126557        4.0804491606330417     
 H   6.0003272232615119        9.1671088328222119        3.4642649032690334     
 H   8.4251109480633701        7.3728809228452024        1.0501017268900168     
 H   7.3537094841751891        9.0740019862407451        1.1525038945778057     
 H   5.1366221028748411        8.9842919420463065      -0.53951213085960670     
 H   4.8839165759463947        4.7673918000422955       -2.9826181396185514     
 H   4.4375591289139775        4.0290245726148326       -1.4026949896118175     
 H   6.1396638962080266        3.9503934609723492       -1.9648329917447991     
 H   4.0364410834990663        7.0894019400914345       -2.2293109259734503     
 C -0.31873680031748419        7.3961902571499740        9.1667207292827513     
 N   7.4888060623847952E-002   6.8449805051378227        10.359497814407133     
 N  -1.5093737013365829        6.7783274949721868        8.8934742878993251     
 Dy  0.20379808485947268        9.2502809377578803        7.4986894589827591     
 C -0.85193510070286627        5.9179801906884935        10.824965820078278     
 C   1.2697318219936808        7.2137968229117471        11.108389504923689     
 C  -1.8504983606126912        5.8809037807880289        9.8894607256687337     
 B  -2.2462411140323524        7.0635194249743272        7.5437269050183806     
 C -0.21484286701507380        7.2078427310876716        6.0427424991723226     
 C   2.0616607932485178        9.7535303827864634        9.1723675036797303     
 C   2.1664541586156911        9.8886514465414894        6.0119223318943789     
 C  -1.1659045132801547        10.624826167323667        9.1407059789543741     
 C  -1.3366459842952079        10.625361225266069        6.0401332856278414     
 H -0.69635763334133483        5.3610387092345597        11.739440790446066     
 H   1.5098706850838837        6.4165889104529565        11.819138425466985     
 H   1.1111942327674316        8.1468180031645012        11.665441870877592     
 H   2.1117300158867769        7.3555549822082398        10.426965925205817     
 H  -2.7577392596985271        5.2934050896741729        9.8558737507552063     
 N  -1.3454013277040011        6.5241501291492305        6.3952739752735139     
 H  -2.3322253477508759        8.2788546658345155        7.4187311000306950     
 H  -3.3374140216207611        6.5393668700586387        7.5345457991844329     
 N  0.38889950158875436        6.4076048570333040        5.1091799452632172     
 N   2.3380499618355790        10.409613709304939        10.344697739608780     
 N   3.2107351583581472        9.0634780722990040        8.8999399853068848     
 N   3.3419703859224197        9.3099906419103604        6.4026329409897480     
 N   2.5383816524098552        10.810724727262148        5.0692795594086393     
 N  -1.8691894353130873        10.562440947058873        10.317084866014522     
 N  -1.0803910883928447        11.964754325543982        8.8762543323305181     
 N  -1.3613315582707410        11.947975062517330        6.3830474920220768     
 N  -2.3370266645403470        10.493437001979553        5.1135614703501089     
 C  -1.4230472458808066        5.3187478738883582        5.7165914893668548     
 C   1.6652363262729872        6.6997693698420466        4.4739707031723546     
 C -0.33773262046771774        5.2431204345805247        4.8931240407985728     
 C   3.6236875267139292        10.128871437065424        10.794819298640910     
 C   1.4037854112026988        11.243766064404264        11.092043589051054     
 C   4.1703687999717776        9.2771226109454954        9.8730357631210310     
 B   3.3260853475290202        8.2701432663795433        7.5600296284534201     
 C   4.4176607353710144        9.8844961371666358        5.7446702590791778     
 C   1.6174947987447381        11.701328861053883        4.3766227302386245     
 C   3.9165101652601653        10.824934801907112        4.8906674126312284     
 C  -2.2000974096009078        11.830402573928014        10.781361812218726     
 C  -2.1983510900528578        9.3451795926257635        11.049636085941453     
 C  -1.7002968792988449        12.712276304862371        9.8610005522587425     
 B -0.44244495583973220        12.451036373196944        7.5336670128151866     
 C  -2.3755027332243461        12.611238874778861        5.7109264193531963     
 C  -2.7115114841845558        9.2398791535149698        4.4742357038189544     
 C  -2.9901466361181930        11.700661387584844        4.8995889264688541     
 H  -2.2141894335210655        4.5995556253645624        5.8801869033809613     
 H   1.6191685051821112        6.4682216907680736        3.4041463606666729     
 H   2.4683925510195213        6.1013215893392099        4.9275976790590450     
 H   1.8870881240070316        7.7619537953374129        4.6248149479559144     
 H  -1.1809254622019061E-002   4.4719406482175899        4.2106380518037732     
 H   4.0253892108160345        10.580819634867296        11.691660091658260     
 H   1.9485817646209043        11.773056835733502        11.881575850348403     
 H  0.61689422026325846        10.630910542004084        11.551391177185995     
 H  0.92919287804002404        11.973703493760501        10.430982707347162     
 H   5.1498083811031075        8.8201601223974535        9.8344716348974792     
 H   2.3090195979383097        7.5966098571360003        7.4413648228316154     
 H   4.3138197028148779        7.5744594414610527        7.5509077917164200     
 H   5.4457907899708360        9.6047833788104917        5.9346341704989642     
 H   1.9232822274461252        11.820173938667203        3.3325408040303044     
 H   1.6001380610478904        12.690433810587601        4.8548905594622527     
 H  0.61334814707232344        11.269554568820174        4.4299932852284973     
 H   4.4068412117899589        11.503646791098495        4.2069166096799266     
 H  -2.7759249727133057        11.973517495962717        11.685769069338837     
 H  -3.0339431729935122        9.5487745619998989        11.728021736660788     
 H  -1.3411322254986620        8.9960438602619330        11.641423657999788     
 H  -2.4829895396979169        8.5535534814071337        10.352807729251543     
 H  -1.7425915381228470        13.792523693615520        9.8292992430985464     
 H  0.64477534750883747        11.899223180755182        7.4168403464837089     
 H -0.32884753691565399        13.655446339249378        7.5223443856781769     
 H  -2.6038090591998739        13.657003297209576        5.8677667426531697     
 H  -2.9672317694183592        9.4135467710564598        3.4228807394977347     
 H  -3.5796834632459666        8.7931270856990302        4.9793500457577062     
 H  -1.8663533824155316        8.5478675835767817        4.5498037658379884     
 H  -3.8283873007595939        11.797576540586711        4.2244157870054675     
 C   1.8704989380713550       0.50590460612944332        15.555298943884111     
 N   2.1523797475786455        1.1480188912173226        16.734107984623396     
 N   3.0149675667131652      -0.18914365048216042        15.273439969340760     
 Dy  -1.3535270297817856E-002   3.4224957152420452E-002   13.906802800900296     
 C   3.4355508439947919       0.85257411786556092        17.180594556985682     
 C   1.2298865770633374        1.9902955210825346        17.487232975712732     
 C   3.9759064423551749        7.1513483852034057E-003   16.249526606375294     
 B   3.1299315993475187      -0.97454104970744448        13.925880288392706     
 C   1.9411763825461104       0.67478815322062058        12.425766853863202     
 C  -1.3577730828554022        1.4034218392479205        15.569690677581628     
 C  -1.5402463286799970        1.4438986992595839        12.456945735092431     
 C -0.49556422587157190       -1.8482564787868143        15.559468777053274     
 C -0.41518031564348762       -1.9937335442447310        12.416544681036093     
 H   3.8396753759633717        1.2906765670189400        18.083129760060533     
 H   1.7878725240892637        2.5254831393048978        18.263493679272631     
 H  0.44968012020326198        1.3828131617244139        17.964071273135534     
 H  0.74818980572438765        2.7159851133995296        16.826030626850020     
 H   4.9507526990991479      -0.45960518383638882        16.208442016793743     
 N   3.1184843004588640        7.4869782968131918E-002   12.775803350469495     
 H   2.1251161666145344       -1.6657628888449596        13.813733948482806     
 H   4.1351156449726982       -1.6475206807299878        13.903872241945180     
 N   2.2998726365330024        1.6057625157526494        11.486412747990521     
 N  -2.0431217771567671        1.3240585523285313        16.755641848567588     
 N  -1.2882360084016991        2.7460657390617320        15.316635480808213     
 N  -1.5720466770228751        2.7610996926862850        12.820755600391896     
 N  -2.5122640897701634        1.3319056507662910        11.497391361796254     
 N  -8.7880637039796511E-002  -2.4332175122883521        16.730945625404381     
 N  -1.6884198721225943       -2.4587670218277022        15.281440892454587     
 N  -1.5349689861035842       -2.6872035073277756        12.784043689498644     
 N  0.19548885257186510       -2.8014250128860385        11.493710304885777     
 C   4.1826880945286877       0.64214428440449989        12.092941325303158     
 C   1.3768914707756508        2.5267353206213272        10.838799297196477     
 C   3.6721075179183487        1.6030007398320272        11.268628428638809     
 C  -2.3807909026025067        2.5846892684330016        17.235384979728430     
 C  -2.3315411666621286        9.6986815708077212E-002   17.487645810054222     
 C  -1.9011934921973974        3.4786186153984873        16.315803089259386     
 B -0.66393831459036767        3.2635500193956877        13.979602462965884     
 C  -2.5620236977037063        3.4394770729158739        12.128379674883588     
 C  -2.8666117018387935        9.0781180462701866E-002   10.824016642182952     
 C  -3.1532040735352860        2.5460898931399476        11.282016498277741     
 C  -1.0087207537493790       -3.3745559969470369        17.179313229024128     
 C   1.1189299074279992       -2.0903026728551710        17.474039689100312     
 C  -2.0171894581638319       -3.3868182487000351        16.253396866866108     
 B  -2.4209038139219516       -2.1380174006069028        13.938148434909946     
 C  -1.5974547046752152       -3.9069780621024810        12.128640796281275     
 C   1.4597186956783028       -2.4966704561790714        10.840272830287210     
 C -0.51368854694793320       -3.9811499863066855        11.302265898588825     
 H   5.2113768699334244       0.34667119716917794        12.251501795443486     
 H   1.6818399628390976        2.6944273564622989        9.7993443667595539     
 H   1.3585122196324522        3.4928443758664307        11.364889503332645     
 H  0.37229113320183632        2.0919736952361672        10.875021524535146     
 H   4.1520278693998742        2.2839922497243239        10.579841439695432     
 H  -2.9465638818790318        2.7172931744246642        18.147886316133672     
 H  -3.1381980033508472       0.28637563010735129        18.203019773509105     
 H  -1.4466905243093073      -0.25000180348493506        18.037618434507372     
 H  -2.6382621747662927      -0.69106146912833588        16.796376216828644     
 H  -1.9548564491257656        4.5582142331276883        16.291559941118315     
 H  0.43572732872256920        2.7404093915213057        13.854805325979189     
 H -0.58480259434488568        4.4713541911229289        13.986687928423832     
 H  -2.7917044549791692        4.4832179964415575        12.297334374750312     
 H  -2.9621583797333653       0.26091722546006718        9.7377568478352998     
 H  -3.8317019602413698      -0.29709531952407758        11.206543901704059     
 H  -2.0713678763731571      -0.64482808311704143        11.030973612715341     
 H  -3.9703478429845518        2.6589482590826239        10.584247720107179     
 H -0.84339033949700071       -3.9535237312938514        18.078176542542469     
 H   1.3790911257899900       -2.9182704259305940        18.143814220595807     
 H  0.96631133488478627       -1.1840088170087590        18.078012966875288     
 H   1.9460514793242834       -1.9108934873484271        16.781810065875455     
 H  -2.9229568628664766       -3.9760173565739092        16.211759250215465     
 H  -2.4678122570643128      -0.91756579292196994        13.825305571442627     
 H  -3.5304052218694388       -2.6188512871842002        13.921968588544413     
 H  -2.3787607712916992       -4.6341465337481287        12.304889121109234     
 H   1.4263040562752272       -2.8056799548288662        9.7892201805320411     
 H   2.2879288951042906       -3.0224216297440352        11.337967129579814     
 H   1.6343156916765147       -1.4172610847895966        10.914061971521779     
 H -0.17890697726581434       -4.7588956471576251        10.630521751725114     
 C  0.79183938032803558        11.216814788513242        16.357110602767289     
 N  0.38255219785654315        11.792130307730822        15.181858336123915     
 N   1.9753586763668796        11.843142480390540        16.639214145236412     
 Dy  0.32682044866607507        9.3289410854932662        18.004383821794576     
 C   1.2928202643362672        12.744461885995138        14.735768957421046     
 C -0.81354150253271218        11.426940375877503        14.431963650101871     
 C   2.2967073027749989        12.772453460842524        15.666155583977412     
 B   2.7094893931470621        11.529581709582670        17.983439064364845     
 C  0.70835124328725074        11.348763197865603        19.508103096231341     
 C  -1.5736053269620007        8.8582658019914096        16.371817697614691     
 C  -1.6295493218754953        8.6884839428049521        19.495280094550210     
 C   1.6583916858383267        7.9632945380241145        16.330267349207585     
 C   1.8536878496581792        7.9102189912246201        19.437533506440499     
 H   1.1242417222939625        13.319112620024223        13.834969513584888     
 H  -1.0611771111412407        12.232568773652622        13.732644208145199     
 H -0.65213617766324339        10.502499898794451        13.861092217851144     
 H  -1.6523290447635299        11.270041424791680        15.114610521168718     
 H   3.1943062392472141        13.373632472842012        15.709477680754878     
 N   1.8154680939528067        12.062191572112869        19.139065746092012     
 H   2.7740603531192471        10.309698355047397        18.092729650322202     
 H   3.8114365302455626        12.026265689320748        18.001944903671131     
 N   8.4558405688312188E-002   12.146182793959930        20.431513892774145     
 N  -1.8645932539202563        8.2120973095263849        15.197220718016755     
 N  -2.7144346111323423        9.5580709951785998        16.657177452249787     
 N  -2.8068117193397071        9.2930971719586779        19.153227923017951     
 N  -1.9873456537166156        7.7548282426810804        20.432644795612887     
 N   2.3409982030786169        8.0424025315644361        15.142866073491643     
 N   1.5808807906572424        6.6202912279494308        16.579106906505416     
 N   1.8735156843373884        6.5926823990924346        19.074728799837828     
 N   2.8206839362692762        8.0134950985456630        20.402756544665646     
 C   1.8576745529954795        13.283222379163409        19.794448845112999     
 C  -1.1743256331252114        11.821283511949334        21.086447403497978     
 C  0.77331575624795656        13.338519403816223        20.621290488479040     
 C  -3.1493810507619235        8.5097749416397317        14.756652943251554     
 C -0.95020368904913610        7.3611597550308900        14.444148102881536     
 C  -3.6817420432942596        9.3604519929695496        15.687429890054531     
 B  -2.8218306353614704        10.344203216394986        18.004999650306662     
 C  -3.8700667064929668        8.7260642965110105        19.838178617873883     
 C  -1.0651725148183162        6.8285079189952569        21.073318644092097     
 C  -3.3588730407446197        7.7598819827329812        20.656074498568870     
 C   2.6681829544090969        6.7809600612803047        14.657167146355158     
 C   2.6381014640424669        9.2709582773876402        14.417153576770495     
 C   2.1854460905820225        5.8872590914022069        15.575493910762903     
 B  0.95909053529059307        6.1000491255588569        17.915999771899109     
 C   2.8519924651562460        5.9046845097195559        19.773762699456888     
 C   3.1829008338668041        9.2526294377438454        21.075980834206590     
 C   3.4471966474687226        6.7925791415999033        20.623562963319582     
 H   2.6269757309273096        14.023371136583879        19.618703214974726     
 H  -1.1662493125841340        12.194776569132864        22.120526226689787     
 H  -2.0214714344145230        12.278513019348813        20.545140111912389     
 H  -1.3000624465663326        10.728567216214099        21.074509640446195     
 H  0.42666227021638747        14.109611232312387        21.294727964045553     
 H  -3.5600646078981173        8.0695308618736750        13.858027665354232     
 H  -1.5123511613948828        6.8381533826507193        13.661730868956210     
 H -0.15851294064582980        7.9604451140790449        13.974993387276831     
 H -0.48126290983148984        6.6246885207339012        15.103793263082030     
 H  -4.6551915970763966        9.8299694122516925        15.732103741512704     
 H  -1.8156884283720209        11.033693972332449        18.112088064820519     
 H  -3.8261777439042244        11.018675729790699        18.032507077715479     
 H  -4.8989061050721423        9.0225738964957412        19.682279090269788     
 H  -1.3594832583548315        6.6673740134798063        22.116003535862315     
 H  -1.0607716427669598        5.8610811475928903        20.551539389149273     
 H  -5.8038881801483921E-002   7.2538681649961276        21.024682074222596     
 H  -3.8373438227514498        7.0768485704180382        21.344078050044001     
 H   3.2298325626954654        6.6475321829310623        13.742110175000240     
 H   3.4847592006760486        9.0966266359898249        13.743265589704183     
 H   1.7736083292777445        9.5948557812132531        13.820197335996488     
 H   2.8930695252484688        10.068483997064147        15.120339958830646     
 H   2.2318740475768681        4.8072767211582788        15.597377599035040     
 H -0.13745105262520610        6.6284437994557992        18.047011105042952     
 H  0.87360878420763122        4.8927665255863246        17.903563787066489     
 H   3.0712692614691690        4.8581782953870594        19.607647932175219     
 H   3.2602155630626797        9.0859452698880396        22.163734654956698     
 H   4.1591082678975706        9.6248198900324837        20.706357447342871     
 H   2.4010924194972256        9.9986895503347046        20.854761627832726     
 H   4.2599728578164493        6.6714523790393789        21.325145476927400     
 C   8.5570138778980702        6.4846178203169549        9.9773029513698841     
 N   8.1475951383017566        7.0558018143555286        8.7992122329408318     
 N   9.7467127539451806        7.1043370180670280        10.249595868789232     
 Dy   8.0145797732931179        4.6061533875779741        11.613194700468446     
 C   9.0626241103046645        7.9981007207732464        8.3422102858747991     
 C   6.9523220440936937        6.6852055793543315        8.0523625126460026     
 C   10.070458817542283        8.0242173810928357        9.2681176850944205     
 B   10.496628230902203        6.8083024647483255        11.590517906810293     
 C   8.4629062262519490        6.6403786479922964        13.087225739677381     
 C   6.1576406816941800        4.1090712070319597        9.9444928972117630     
 C   6.0434776659607889        3.9557039998487205        13.076239940872407     
 C   9.3940669046135348        3.2700695692445709        9.9547222152873083     
 C   9.5615076327450499        3.2633247894094213        13.087031786500788     
 H   8.8924783638221747        8.5701067854990303        7.4397871170834451     
 H   6.7378967872988671        7.4613374529884693        7.3089725453060250     
 H   7.0955305641389623        5.7263272808581291        7.5336123029887947     
 H   6.0986717839541198        6.5864911268123691        8.7287729367554814     
 H   10.973121470406351        8.6186966022124469        9.3055769275228180     
 N   9.5929541470044626        7.3291388661448273        12.744502333189724     
 H   10.594947360720219        5.5933932366771515        11.701479290420179     
 H   11.581420392781256        7.3463092148054434        11.602839115899073     
 N   7.8597170014436424        7.4290212024513425        14.031478953049707     
 N   5.8673754817212380        3.4499366871656139        8.7782820478360097     
 N   5.0251456811575537        4.8275524194259303        10.211613298149439     
 N   4.8858083668847341        4.5825439111626061        12.707640931684018     
 N   5.6486488383734370        3.0301558278485046        14.005981904058967     
 N   10.076338398174942        3.3526989193134860        8.7666588475114402     
 N   9.3614120150369189        1.9288347580828826        10.225331928272011     
 N   9.6460664691058895        1.9477134466783763        12.725268472999566     
 N   10.529746408736024        3.4182248109063105        14.044135862396663     
 C   9.6697069210883004        8.5270607323370946        13.437053179677909     
 C   6.5916388091009352        7.1209230838820066        14.673732015920571     
 C   8.5827580448718770        8.5934202729324571        14.259948200469601     
 C   4.5901130839906505        3.7591770533804789        8.3228571539649732     
 C   6.7801568469434077        2.5797444183338838        8.0466920633599877     
 C   4.0622977120834900        4.6300601666427257        9.2385895499429260     
 B   4.9261163734030387        5.6239783337156553        11.551645580443155     
 C   3.7976882997236481        4.0373241444010155        13.369740837257325     
 C   6.5425618535330408        2.0846703375329394        14.659481282940055     
 C   4.2728102361596072        3.0647721470800882        14.202578470113481     
 C   10.447915705581904        2.0950013472876372        8.3044438466323811     
 C   10.347011404642569        4.5765001240150767        8.0195489548953542     
 C   9.9923712094153121        1.2001203952842745        9.2346542426261671     
 B   8.7513137977972377        1.4136440076786931        11.568834518124836     
 C   10.665042748030549        1.3120222781242732        13.416141236947256     
 C   10.841269082280515        4.6742661719988048        14.714417323769977     
 C   11.220801907805040        2.2322431462808190        14.257791757697992     
 H   10.457007460154065        9.2515668766974510        13.277801761953592     
 H   6.6365711773643801        7.3728292931978139        15.737806569443848     
 H   5.7743790466190710        7.6916180189929921        14.212289318713943     
 H   6.3908701312212823        6.0529101298424344        14.544782408570981     
 H   8.2529003684698861        9.3563501018212687        14.950866303116467     
 H   4.1801695174488778        3.3122510112472354        7.4270189571993148     
 H   6.2051423633079867        1.9658086039924008        7.3430895409452148     
 H   7.5171803264998838        3.1689293857935801        7.4816647649542976     
 H   7.3170817108187176        1.9276179501576596        8.7421510974064827     
 H   3.0939810043775142        5.1104523891704021        9.2741834144920059     
 H   5.9592278348777175        6.2740378866158428        11.671262281664315     
 H   3.9554105614200425        6.3438896805372806        11.559056249670933     
 H   2.7789644367944133        4.3578594947477010        13.194474546826743     
 H   6.3059709545501414        2.0158769819579714        15.728581514672497     
 H   6.4411180001048516        1.0833479499814265        14.210512941796569     
 H   7.5746300265017794        2.4326825454880034        14.518734640673451     
 H   3.7638811483878354        2.3906340541576205        14.877675770028207     
 H   11.017953665440583        1.9665318269172509        7.3943765972847677     
 H   11.106398164243467        4.3698745290859806        7.2570169644792459     
 H   9.4379253381049892        4.9405387206232190        7.5225778214892998     
 H   10.711127443382949        5.3593861327271899        8.6899072286637686     
 H   10.073954376873054       0.12272255181196902        9.2696921888143731     
 H   7.6402063370767035        1.9145456068618456        11.689963084952153     
 H   8.6949907344906503       0.20573677550042399        11.575315442800438     
 H   10.932881717293887       0.27590482689741658        13.256107834886436     
 H   11.153782234310265        4.4776028508307153        15.746874919243734     
 H   11.651838940123312        5.2033497522676209        14.189260851662855     
 H   9.9454398091495122        5.3073383722327838        14.701249244751429     
 H   12.039663994723592        2.1550017523612670        14.957752450105883     
 C   6.3015758792055143        13.402361515678262        3.5667578534572502     
 N   6.0243784570328742        12.742820751102386        2.3966583759765840     
 N   5.1542350350361872        14.096365343400693        3.8355928529307959     
 Dy   8.1495849338990691        13.911792379258436        5.2513391500370865     
 C   4.7394813188005971        13.024910815239080        1.9448711209199845     
 C   6.9560788574955952        11.902079083975968        1.6535931411348423     
 C   4.1941930695333483        13.881098223341796        2.8633510674467204     
 B   5.0422776693928775        14.890347115733992        5.1746585592994103     
 C   6.1857281536170108        13.269659221017596        6.7294232267591383     
 C   9.5230507759011545        12.528150509260430        3.6161295054539484     
 C   9.6804166946781933        12.536704122775294        6.7196671425636794     
 C   8.6874787810246907        15.760703740479000        3.5825072158092239     
 C   8.5823671777900916        15.956528820226932        6.7033469664694598     
 H   4.3374424334351218        12.570570574257918        1.0493523389699833     
 H   6.4095971169483219        11.370417066129434       0.86701654585968690     
 H   7.7445098441965206        12.509957702465494        1.1906074419620176     
 H   7.4291295643429835        11.174633870644110        2.3184805490222375     
 H   3.2158986390569533        14.340550430131259        2.8998307639512002     
 N   5.0136008505662550        13.849963070095139        6.3311817019071777     
 H   6.0665540457832030        15.553206615398873        5.2975002529785629     
 H   4.0636270838213155        15.597927981211988        5.1820209990723001     
 N   5.8060452467537811        12.343444692708337        7.6649025382345695     
 N   10.226332519759774        12.585542026360535        2.4394615864414009     
 N   9.4311479912304375        11.188721270540643        3.8822971186816724     
 N   9.7051200445056711        11.213765741101351        6.3770547546749592     
 N   10.681241133126770        12.668659646994120        7.6457514386062924     
 N   8.2960091910632006        16.310232183504350        2.3880700516544371     
 N   9.8783218333858969        16.378218086422180        3.8560095324094430     
 N   9.7166731095935290        16.635656091716470        6.3538125481857959     
 N   7.9856285272125929        16.754366664236958        7.6434507026658398     
 C   3.9318886951213510        13.271976778999491        6.9761510181411062     
 C   6.7224403194245790        11.450316973769853        8.3612732859994843     
 C   4.4258586243771179        12.328345042568243        7.8307495476745794     
 C   10.550889462212638        11.315377785578862        1.9764156856568820     
 C   10.564497607621217        13.801001064841040        1.7079264296445757     
 C   10.047159066337127        10.436962760001208        2.8978981676279854     
 B   8.7893838652755178        10.707187058698299        5.2253435487338518     
 C   10.719623823604209        10.550882514474024        7.0490585607528180     
 C   11.054842480383501        13.921305080248993        8.2870256497478678     
 C   11.334844143969130        11.461717360038854        7.8593877412473381     
 C   9.2238624545516554        17.235868677864389        1.9223222081880529     
 C   7.1036057446279370        15.939440689121385        1.6364849114697997     
 C   10.221302801455927        17.273690556938966        2.8590191581843158     
 B   10.616747247417655        16.095347632737845        5.2053629654779101     
 C   9.8033432397022278        17.835937816980934        7.0406783281187328     
 C   6.7100925261959565        16.463887296464570        8.2803875691869084     
 C   8.7200673051594872        17.912794211678673        7.8668401563518522     
 H   2.9053797443272140        13.553898824944429        6.7799871416521693     
 H   6.4025662787891697        11.318455002741686        9.4000841040149492     
 H   6.7523832176007179        10.466732723716353        7.8715115468763690     
 H   7.7254940137152355        11.888192573476308        8.3268651861597061     
 H   3.9286669173647564        11.646760124724375        8.5065056860337993     
 H   11.125983386593070        11.168215609519798        1.0720955656509279     
 H   11.404679276224648        13.594318794842383        1.0359055819220966     
 H   9.7124623300069004        14.152460442896066        1.1097269178389297     
 H   10.846570190494644        14.591993544442140        2.4065789983836652     
 H   10.083642694884510        9.3562944916437782        2.9300647364121861     
 H   7.7019970348657205        11.259110293098157        5.3368739760838357     
 H   8.6759290774540929        9.5025354684282437        5.2410772650898609     
 H   10.948068743434145        9.5051520965068210        6.8923901122644295     
 H   11.292811063459242        13.748723657710563        9.3419067780856100     
 H   11.933269122362885        14.360357714739679        7.7946281692469395     
 H   10.216046263198274        14.618258155269887        8.1967456713375562     
 H   12.173030991794302        11.365185136628481        8.5346318875654141     
 H   9.0697818008452025        17.791198893800960        1.0066728723827971     
 H   6.8662781769914982        16.734345326999570       0.92239913537311535     
 H   7.2634165927075971        15.004531534578284        1.0832131820000219     
 H   6.2592267118964395        15.800352989381267        2.3151834662054109     
 H   11.128884817959499        17.860514304885406        2.8935065611952058     
 H   10.704744895618328        14.880453771823465        5.3318866641274818     
 H   11.706773681641758        16.622430670130040        5.2122726420216940     
 H   10.598247330743233        18.551627715921214        6.8793097819511653     
 H   6.7659001447304403        16.672036556202126        9.3553924629264209     
 H   5.9108220032814378        17.082715676293969        7.8449974953962025     
 H   6.4748686438937559        15.406558389967810        8.1080601734567725     
 H   8.3997131591708367        18.681372756483199        8.5550057666920605     
         456

 C   7.4997100442615778        2.7907957897035733        2.7948839766421272     
 N   7.9066241905883681        2.2235103636820339        3.9753574572857162     
 N   6.3113323948098738        2.1698547697278125        2.5208968136373411     
 Dy   8.0399240306523083        4.6566491419166800        1.1472864674276213     
 C   6.9911993240444268        1.2815676004110248        4.4322484546148253     
 C   9.0978024285263643        2.6017928651389681        4.7248046365898873     
 C   5.9857140596595269        1.2523227474983798        3.5036279904695156     
 B   5.5652134662904578        2.4632818514797736        1.1777687907455781     
 C   7.5953694673387373        2.6186477217555231      -0.32511819171232470     
 C   9.9028571584645153        5.1672367023286840        2.8096050444772755     
 C   10.010962394428446        5.3033470848357309      -0.32125084174331875     
 C   6.6690062970558142        6.0133148493542343        2.7927208502195486     
 C   6.5042765533278510        5.9984543476967573      -0.33583198508565620     
 H   7.1590304513416330       0.71164399813465551        5.3364493998271536     
 H   9.3132833437826985        1.8298198911495887        5.4720681131279845     
 H   8.9485650098457121        3.5619964588542357        5.2393433318606686     
 H   9.9528633442243439        2.7019846054536836        4.0507076580091095     
 H   5.0837453519088083       0.65703489741588295        3.4647402992983336     
 N   6.4656380825018642        1.9333672893593312        2.5538803907046267E-002
 H   5.4743176193126466        3.6784179673002040        1.0617663110102633     
 H   4.4769487421629837        1.9330368840989940        1.1667729309436790     
 N   8.1904563003256925        1.8273892943762804       -1.2724192356764064     
 N   10.198338664185052        5.8367769769879487        3.9687710242834124     
 N   11.032888796097398        4.4431119624958617        2.5457635386498141     
 N   11.169430393770799        4.6798432927786378        4.9941321155763337E-002
 N   10.406049804035298        6.2309221426734753       -1.2492754941139843     
 N   5.9941592584538066        5.9386448205985749        3.9855935919935228     
 N   6.7035244388241528        7.3532758354871381        2.5143856012607380     
 N   6.4211700337623956        7.3173878219441990        1.3578359004290223E-002
 N   5.5389261889940364        5.8367886160710665       -1.2947738957028181     
 C   6.3812269459415827       0.73508064370945858      -0.66509621760453985     
 C   9.4545217325007602        2.1328695255803849       -1.9241530094278707     
 C   7.4619385782170582       0.66524078915063800       -1.4956655417846139     
 C   11.476010353036346        5.5281197993752063        4.4233897839777940     
 C   9.2920290862001966        6.7200959862543090        4.6936881702231643     
 C   11.999194855526248        4.6474494860354003        3.5141403939978009     
 B   11.128573340732203        3.6411660899525935        1.2085215159192189     
 C   12.258034245896200        5.2295827861297486      -0.60802296342929874     
 C   9.5118974500289060        7.1724086360950539       -1.9078776209262340     
 C   11.782541213096149        6.2017569321495181       -1.4410084920188964     
 C   5.6290127013290521        7.1997345742655092        4.4435513312609025     
 C   5.7252837214494887        4.7191375306195242        4.7409749813542081     
 C   6.0811312677192682        8.0885758508917718        3.5056697823490004     
 B   7.3119600838317815        7.8637145057018047        1.1675115722994471     
 C   5.4062740417503869        7.9490161444791685      -0.68737092754628237     
 C   5.2252710935629336        4.5754314180305622       -1.9533593508784870     
 C   4.8508516604509770        7.0219442591471921       -1.5215875117958766     
 H   5.5937751449655293        1.2381911599884395E-002 -0.49902194935294386     
 H   9.3907452458631191        1.9158665119381595       -2.9958355773791077     
 H   10.267804565933368        1.5319620615570659       -1.4935031607180891     
 H   9.6747632048049894        3.1933344312306935       -1.7636435971273203     
 H   7.7851209503565588      -0.10027425867951370       -2.1867107616969612     
 H   11.889265958907009        5.9823203290513538        5.3139977501307296     
 H   9.8755626034805459        7.3590536155512849        5.3731218497438036     
 H   8.5674091541712816        6.1393964304416038        5.2889691190278478     
 H   8.7394564096604519        7.3504693091405899        3.9868553715888422     
 H   12.966467866587893        4.1645323164726200        3.4803851382239581     
 H   10.093410225204869        2.9933353330361334        1.0919023818351921     
 H   12.097033874434878        2.9183886554024792        1.2006835722403426     
 H   13.277132965142975        4.9118291850502969      -0.43069169748061542     
 H   9.7698416122570073        7.2614134845926195       -2.9692039063736106     
 H   9.5865025883191386        8.1663187126557730       -1.4422539991886902     
 H   8.4844195661042345        6.8074645072830737       -1.7958991272159444     
 H   12.291039647089841        6.8788396735261657       -2.1138541836551852     
 H   5.0648062614963454        7.3342136835157614        5.3564623533035753     
 H   4.9710529388655704        4.9318925894878145        5.5093041083023016     
 H   6.6386613437820294        4.3557432811311614        5.2331908609323738     
 H   5.3530317551798277        3.9336573253681149        4.0759809049684765     
 H   6.0029934894389170        9.1662093142583245        3.4657979349772190     
 H   8.4264703011906601        7.3698206281548773        1.0510919809281407     
 H   7.3581220726454895        9.0726885410944487        1.1542973177354428     
 H   5.1399258768389133        8.9869868840184122      -0.53691416594338126     
 H   4.8874459677309945        4.7694567655584015       -2.9828806093298916     
 H   4.4281320488256037        4.0374912266451561       -1.4060289413673290     
 H   6.1317610288512752        3.9495631744553275       -1.9566434899357490     
 H   4.0354765245491242        7.0943017885544695       -2.2261374648313597     
 C -0.32009030694764157        7.3957605810406006        9.1669515891463291     
 N   7.4065413303607469E-002   6.8439309526604593        10.359243476925437     
 N  -1.5104693275967964        6.7775209048489256        8.8935193054931165     
 Dy  0.20173755156825574        9.2504772257230119        7.4994030694275864     
 C -0.85214066799018717        5.9160954817267122        10.824202103348386     
 C   1.2687054346065758        7.2131014853922624        11.108288695497208     
 C  -1.8508801250743980        5.8791538410200275        9.8888736999394382     
 B  -2.2475178934803304        7.0632291527696820        7.5440049634297317     
 C -0.21696246022663174        7.2086338611821921        6.0422686878740528     
 C   2.0604353940767353        9.7532970374560595        9.1722067813872474     
 C   2.1644308741022105        9.8896023341763968        6.0131944062572300     
 C  -1.1672072566501452        10.624552314878438        9.1422146316947241     
 C  -1.3381824584767574        10.626035620268190        6.0410093146073507     
 H -0.69601689728875138        5.3586394877074000        11.738252569555687     
 H   1.5083979971286410        6.4164280888808971        11.819767669525298     
 H   1.1101568832132171        8.1466176168479709        11.664483642097743     
 H   2.1110270876376034        7.3541909441389750        10.427138617830453     
 H  -2.7577533286173690        5.2911218626070369        9.8549642195642555     
 N  -1.3468448470037511        6.5241382170336530        6.3953360338376690     
 H  -2.3332811872164463        8.2786300208698584        7.4193487782162766     
 H  -3.3388080053319635        6.5393930719737234        7.5347441234979051     
 N  0.38698432075820721        6.4087033254562220        5.1085776921155155     
 N   2.3375271334771051        10.409412579960881        10.344329020814481     
 N   3.2088968673107625        9.0622614635115664        8.8997246209002050     
 N   3.3395447542210186        9.3093508918722137        6.4025588410528886     
 N   2.5367799696342397        10.812438853452013        5.0714724109705998     
 N  -1.8696480293810194        10.561606203986443        10.319071896863614     
 N  -1.0826519689620420        11.964559137722484        8.8779205536036105     
 N  -1.3637274421850698        11.948476706691245        6.3845092764019471     
 N  -2.3372011477628249        10.494289774224582        5.1130017506469772     
 C  -1.4238039567007561        5.3185075090015861        5.7169753285376759     
 C   1.6625545215309256        6.7020241483394187        4.4724354920365830     
 C -0.33875391530723542        5.2435741513129912        4.8930809746799122     
 C   3.6229506899568085        10.127643264698834        10.794383412169603     
 C   1.4042933670587801        11.245008924222748        11.091279783872862     
 C   4.1688261950985419        9.2752979893551508        9.8726815863322166     
 B   3.3234551649834563        8.2690871396433216        7.5595913568250817     
 C   4.4154164129790754        9.8835201833999697        5.7446031579867292     
 C   1.6165830102481922        11.705120489800516        4.3807734517112102     
 C   3.9147933201689051        10.825469480069168        4.8920456164105266     
 C  -2.2010240098258511        11.829314186188764        10.783719424086307     
 C  -2.1973929213620544        9.3440662417429028        11.051750901276362     
 C  -1.7022871221989171        12.711559165602223        9.8631728993425707     
 B -0.44549844608099903        12.452053425165886        7.5354362084579867     
 C  -2.3770791330478245        12.611791835530182        5.7112777692998717     
 C  -2.7103898560167710        9.2409559563015353        4.4725289910552695     
 C  -2.9902950996670561        11.701460266035792        4.8986782867020509     
 H  -2.2142763703884989        4.5986922686417770        5.8810332412196509     
 H   1.6167836353082294        6.4678676382325690        3.4032882158250057     
 H   2.4670018591120511        6.1065205356430097        4.9272592335178551     
 H   1.8822495391315921        7.7648560016225749        4.6206254339899191     
 H  -1.2461672045642837E-002   4.4725437837977404        4.2105741991910373     
 H   4.0250882591587827        10.579362543356840        11.691142795542120     
 H   1.9501662661070978        11.775910816475159        11.878827987420378     
 H  0.61814520800930484        10.633210955910080        11.553068779924370     
 H  0.92872396510002242        11.973470150637970        10.429387118437964     
 H   5.1478584829904133        8.8174687029038630        9.8341438858538854     
 H   2.3059910974171651        7.5961365527212497        7.4410723207046390     
 H   4.3108284971264474        7.5728737279509870        7.5500036471028942     
 H   5.4433363160226591        9.6026372564160862        5.9337525454990292     
 H   1.9213789537994923        11.824674248206753        3.3364855156346604     
 H   1.6012906439573973        12.693644138063377        4.8601227577833619     
 H  0.61187748744905313        11.274848015618915        4.4348473895267162     
 H   4.4054468511468370        11.504524255092340        4.2088639470124312     
 H  -2.7764077045124740        11.972092705777548        11.688458163580160     
 H  -3.0316081323189179        9.5474256856124047        11.731785850950738     
 H  -1.3390695233549956        8.9948062714455617        11.641721099318550     
 H  -2.4833415692792968        8.5526181778191877        10.355285028535821     
 H  -1.7452160472714191        13.791758944402050        9.8316094526736357     
 H  0.64242999952078506        11.901827490895483        7.4183717556534772     
 H -0.33375741677092574        13.656620718802541        7.5246306046420406     
 H  -2.6057911292436322        13.657453846077727        5.8682039405060964     
 H  -2.9628422801734615        9.4147639255154303        3.4205683402978764     
 H  -3.5802113915680938        8.7946612023740904        4.9748698911290994     
 H  -1.8658544994770609        8.5486133120094827        4.5506018246481146     
 H  -3.8275450442246193        11.798523277093791        4.2223867689863761     
 C   1.8734949757918953       0.50871918124010318        15.555752509760104     
 N   2.1554378133362300        1.1515059836037398        16.734155094378185     
 N   3.0176557174060927      -0.18707067622702539        15.274667308944462     
 Dy  -9.4098377354542434E-003   3.5717920280394166E-002   13.906254548837778     
 C   3.4383622786701178       0.85571397735521337        17.181170977636576     
 C   1.2331164163156290        1.9946725519461261        17.486418685943185     
 C   3.9784958019392263        9.3988112861281906E-003   16.250782163839339     
 B   3.1322576184070492      -0.97295183686322928        13.927478670461911     
 C   1.9459195330807286       0.67601425430683182        12.425523401809251     
 C  -1.3548344665394396        1.4047902230136755        15.568447889107777     
 C  -1.5370316573812473        1.4430327219308599        12.455599452811654     
 C -0.49365916734834864       -1.8457166033688883        15.559322562031193     
 C -0.41267630730326965       -1.9928574742231853        12.417307210002589     
 H   3.8425236752594110        1.2942586934990061        18.083479731325500     
 H   1.7914100826961847        2.5319337897420917        18.260860595355595     
 H  0.45383910169680808        1.3878077840478882        17.965417788908312     
 H  0.75018390870411344        2.7184162457620591        16.824151075065643     
 H   4.9531558065429513      -0.45776284105286452        16.210083600525387     
 N   3.1227104123551852        7.6033449001373668E-002   12.777077519021400     
 H   2.1264745685198760       -1.6627612148733997        13.814986725840132     
 H   4.1362203652181551       -1.6475691560781136        13.906138966536107     
 N   2.3058073660621901        1.6066326259993589        11.486324800534863     
 N  -2.0404663902094691        1.3260103438392481        16.754272653569615     
 N  -1.2856369897828428        2.7472946979266237        15.314513344932699     
 N  -1.5696872268401956        2.7603900015933922        12.818680435423653     
 N  -2.5099015447345283        1.3295276777496476        11.497167303258989     
 N  -8.6321901737309192E-002  -2.4294666493703301        16.731521082804107     
 N  -1.6863812989586822       -2.4566307709822208        15.281533528826174     
 N  -1.5329721192846102       -2.6858336058197896        12.784121572498728     
 N  0.19746024864237358       -2.8001211698494113        11.493759089192915     
 C   4.1877840693893944       0.64302416433546861        12.095400444165461     
 C   1.3835360179084226        2.5273063782387446        10.837342586946697     
 C   3.6782828065359521        1.6036167025675256        11.270119968198882     
 C  -2.3785870847961004        2.5868591421684393        17.233086131170403     
 C  -2.3294999833957455        9.9353863782572382E-002   17.486797399769582     
 C  -1.8990439862913100        3.4803390987360818        16.313067099118175     
 B -0.66139850332221983        3.2636648019084573        13.977057888130515     
 C  -2.5610395581222245        3.4374047359336317        12.127002621528362     
 C  -2.8639421583613691        8.7710508390032998E-002   10.824883186515269     
 C  -3.1522478331768307        2.5429213866937008        11.281861845697883     
 C  -1.0071860119025426       -3.3704522675690969        17.180515586878869     
 C   1.1198489369449993       -2.0852102642829728        17.474943654450293     
 C  -2.0153650417910924       -3.3836959157437829        16.254331219718225     
 B  -2.4193987900705793       -2.1372550107377215        13.938164966434325     
 C  -1.5963686544642643       -3.9048321803023258        12.127457348407445     
 C   1.4620144240484090       -2.4958050931428795        10.840815010038009     
 C -0.51260173565118738       -3.9790765364250174        11.301110269883273     
 H   5.2162282124500852       0.34738698153360431        12.255164293203268     
 H   1.6870263388741542        2.6915071080146551        9.7971249417433324     
 H   1.3677936507679238        3.4947991937997789        11.360435492874354     
 H  0.37835517339547153        2.0945189663901567        10.876307526826698     
 H   4.1591694466623821        2.2843681433228036        10.581793693083217     
 H  -2.9445845571365923        2.7198423492793724        18.145379232862819     
 H  -3.1357847937289192       0.28959826423814183        18.202365553408537     
 H  -1.4447331909524757      -0.24804793736712663        18.036605936275663     
 H  -2.6370488418558993      -0.68872744228281491        16.795931142883102     
 H  -1.9529804663679053        4.5599069765197076        16.288231050592170     
 H  0.43813862355240857        2.7401622152199741        13.852510050161740     
 H -0.58177191518583038        4.4713884401964963        13.983186681447343     
 H  -2.7914885354742212        4.4810412586952104        12.295450799222166     
 H  -2.9680456556437798       0.25839937617506298        9.7406063918268444     
 H  -3.8233938420325342      -0.30451173073507276        11.213550635853807     
 H  -2.0653528923998352      -0.64469848829722631        11.024554502539383     
 H  -3.9701115781230176        2.6545397024774595        10.584784229344230     
 H -0.84201432062218817       -3.9486567281692357        18.079885521052315     
 H   1.3784995002093656       -2.9112431667286818        18.147371045389818     
 H  0.96717851107323716       -1.1771249037707117        18.075867046670584     
 H   1.9479711962665156       -1.9084590047641505        16.783426564670737     
 H  -2.9210930411810718       -3.9729750018067898        16.213008188258247     
 H  -2.4681036936477931      -0.91702880641434681        13.824995849577462     
 H  -3.5280506823713491       -2.6201005717851875        13.922360380879137     
 H  -2.3781085165609679       -4.6316409312326208        12.303169382139906     
 H   1.4278099920080256       -2.8014495587645620        9.7889903070925381     
 H   2.2892843471040223       -3.0246003224975326        11.336372031249827     
 H   1.6386134972904827       -1.4171662896839967        10.917856332576667     
 H -0.17832093993045089       -4.7564405158227734        10.628717377829794     
 C  0.78999832691378324        11.214235489762414        16.356228771675585     
 N  0.38103799236550917        11.788942125335147        15.180559930778669     
 N   1.9735862647314495        11.840527597216131        16.638172810927887     
 Dy  0.32228561252444543        9.3275823345186879        18.004191858201164     
 C   1.2915436876777504        12.740836262182942        14.734052825719731     
 C -0.81476546851191767        11.423208662953909        14.430530804258003     
 C   2.2952686986078117        12.769172216696116        15.664595884303823     
 B   2.7080357820253704        11.527983939683752        17.982499628842042     
 C  0.70566084526929762        11.348264330311501        19.506176353266884     
 C  -1.5763932182081257        8.8553325090294468        16.370194437095023     
 C  -1.6348814125582769        8.6873181648358919        19.494397253353323     
 C   1.6557440603671814        7.9617916699538576        16.332063263107113     
 C   1.8494150703482928        7.9119580355355810        19.439875928737969     
 H   1.1231455539318398        13.315073703603957        13.832952214454583     
 H  -1.0615530908324131        12.227881875093082        13.729903645879874     
 H -0.65347093040929061        10.497851299551046        13.861198093254199     
 H  -1.6540538386908092        11.267742045610950        15.112824597083174     
 H   3.1929979517692630        13.370177129014385        15.707797278838949     
 N   1.8137335683682563        12.060548126118315        19.137963580917511     
 H   2.7736728818117942        10.308284674394434        18.092206081945815     
 H   3.8094438005052145        12.026011624406951        18.000699341766683     
 N   8.2919642926542594E-002   12.145460667737435        20.430461368450761     
 N  -1.8670127554814906        8.2084759941997358        15.195923124984459     
 N  -2.7171337039240706        9.5555922645549369        16.654572921902925     
 N  -2.8116327699809753        9.2918627756362593        19.150620087516828     
 N  -1.9939027591843272        7.7541393236322635        20.431729855024582     
 N   2.3386744524987035        8.0402685087291577        15.144814795992165     
 N   1.5789155481974149        6.6189832722025912        16.582088054261327     
 N   1.8707896919163016        6.5942480235241572        19.077826230622961     
 N   2.8170294520211963        8.0171370735490584        20.404196598780292     
 C   1.8576292556770120        13.280627975184444        19.794835135499689     
 C  -1.1764592627736357        11.821601036321249        21.084840765960603     
 C  0.77333344744495913        13.336526122565209        20.621708160642850     
 C  -3.1515463976018032        8.5061718724622484        14.754585646585832     
 C -0.95227493196481516        7.3571515231164595        14.443785620051440     
 C  -3.6840837835258684        9.3575858318839522        15.684600739444873     
 B  -2.8246728707763786        10.342363179214049        18.001909132618746     
 C  -3.8757738827309063        8.7252122144040722        19.834433076819266     
 C  -1.0724673431484213        6.8282070872268035        21.073973766998840     
 C  -3.3656847036668309        7.7594699972934196        20.653503269395816     
 C   2.6667375430335283        6.7786180928627857        14.660389853120460     
 C   2.6358853426523128        9.2683061295696625        14.418188765728589     
 C   2.1842179007831461        5.8854233417270683        15.579292980783972     
 B  0.95688298010993089        6.1000485349114282        17.919387715336665     
 C   2.8508030522777306        5.9080442554308341        19.776403066572083     
 C   3.1783041469251287        9.2570601901348564        21.076462825693678     
 C   3.4454760131206776        6.7973135178686590        20.625056058543358     
 H   2.6277736071881028        14.019993569934886        19.619666050220058     
 H  -1.1665361606788756        12.189007785574562        22.120445554871672     
 H  -2.0220097130136154        12.284646443045760        20.547501008661616     
 H  -1.3060632589246870        10.730137573294467        21.067002563993306     
 H  0.42759721892161323        14.107386996030364        21.295841019980205     
 H  -3.5619939956107349        8.0654284031190695        13.856094779300841     
 H  -1.5144380222139526        6.8312775980037994        13.663576540371448     
 H -0.16220251200546557        7.9563004736178549        13.971996991865780     
 H -0.48132930159827175        6.6233262422067822        15.104642497583153     
 H  -4.6574683195716222        9.8272605330359610        15.728737151149410     
 H  -1.8177412936612696        11.030693472455422        18.109517713037988     
 H  -3.8279760571227106        11.018212466747530        18.028367070233262     
 H  -4.9043506744863832        9.0219259045585076        19.677311425002927     
 H  -1.3661700404264046        6.6697370408810688        22.117128348114672     
 H  -1.0697012420940246        5.8596812710870845        20.554496961183691     
 H  -6.4910140095141178E-002   7.2522338978276197        21.023715674639934     
 H  -3.8451601574169847        7.0767696454919111        21.341120168478753     
 H   3.2287406186769991        6.6447906091416211        13.745635402618976     
 H   3.4802508257900455        9.0923883977467099        13.742109212097670     
 H   1.7704585597353855        9.5936151556061748        13.823634629846707     
 H   2.8941049763516897        10.065493356203888        15.120344320428730     
 H   2.2312348091720642        4.8054938158608866        15.601922732345351     
 H -0.13981662462988079        6.6283265218898118        18.049513248171518     
 H  0.87150195215715409        4.8927958914871796        17.908274292849832     
 H   3.0713574902648459        4.8617471931628682        19.610840389389267     
 H   3.2639643926462623        9.0897642877637868        22.162450289121907     
 H   4.1490083748977220        9.6339859065617031        20.700876463283940     
 H   2.3927663557161494        9.9996574024450364        20.862233774461931     
 H   4.2587826942216713        6.6778068046431676        21.326225328838188     
 C   8.5563151154169415        6.4872471783408949        9.9770284075030169     
 N   8.1473461872953976        7.0582398431208082        8.7986994369445295     
 N   9.7462256880486056        7.1065455902440888        10.249346782158655     
 Dy   8.0149811224060485        4.6094428216168506        11.614111825632918     
 C   9.0629080024043738        7.9999631533374185        8.3415554701638754     
 C   6.9518658477753377        6.6882549758634360        8.0518721997368772     
 C   10.070588143083391        8.0259287950870331        9.2676360407822678     
 B   10.495660905102067        6.8102714473578052        11.590429545797148     
 C   8.4624514347049526        6.6439834749052782        13.087750940116296     
 C   6.1579623458882935        4.1123306441799627        9.9454699645985283     
 C   6.0448119046632396        3.9594329457644255        13.078187362286631     
 C   9.3937052809064401        3.2715145817105351        9.9561543825693519     
 C   9.5616559953797342        3.2648356151588325        13.087132214269488     
 H   8.8932496857457899        8.5717622206428423        7.4389144017032294     
 H   6.7356878084989376        7.4660886883954403        7.3110214787868983     
 H   7.0957340359365277        5.7312665439232457        7.5301845626144948     
 H   6.0991299445694871        6.5865138373428458        8.7287414802832650     
 H   10.973507482899704        8.6200044096304183        9.3050282041651435     
 N   9.5925995976104339        7.3322532115607757        12.744358845377866     
 H   10.592645834012707        5.5952578424473298        11.701774524337669     
 H   11.581100666588677        7.3468357386801033        11.602580526111632     
 N   7.8595727660846650        7.4333759937356341        14.031548930784099     
 N   5.8682436685261603        3.4536629349240129        8.7788330000900086     
 N   5.0248857074227065        4.8297746719430599        10.212931709021349     
 N   4.8863098109544376        4.5843399649399430        12.709101695747517     
 N   5.6512512211750980        3.0339394599892229        14.008476329949032     
 N   10.076636154620259        3.3536242968063932        8.7684623818107248     
 N   9.3593621895658625        1.9302857842089525        10.226406276442511     
 N   9.6441597760492712        1.9489733034484780        12.726006705005842     
 N   10.530973754890022        3.4188885946059160        14.043244057734372     
 C   9.6697452791640313        8.5305859842847767        13.436115906379291     
 C   6.5913425080758765        7.1261381766081309        14.673952606288035     
 C   8.5829989272923850        8.5976876486929275        14.259194201027752     
 C   4.5907523710162348        3.7621217332629491        8.3235874429609122     
 C   6.7816239899969446        2.5846413174317657        8.0465836329437401     
 C   4.0622364732907723        4.6320733162838055        9.2397397714902425     
 B   4.9252140732403484        5.6258450481709268        11.553140674146707     
 C   3.7989272516221702        4.0378675648572022        13.371367376484992     
 C   6.5464362935122260        2.0904816339121304        14.663035201850052     
 C   4.2753928533683823        3.0665474058063324        14.204787521618888     
 C   10.446925547295535        2.0956491771634100        8.3060303676928573     
 C   10.348993559883660        4.5773310305766346        8.0219456798581437     
 C   9.9899726177706061        1.2010823810977573        9.2358380860370310     
 B   8.7486086413786595        1.4156962269862750        11.569870875835784     
 C   10.662915439484889        1.3123020982915061        13.416267353319302     
 C   10.844612437162983        4.6748008350051293        14.712559621459354     
 C   11.220674118410974        2.2321375195445174        14.256938351860617     
 H   10.457317888494437        9.2546876249413597        13.276435811831492     
 H   6.6366717048978554        7.3772447027292003        15.738203699441106     
 H   5.7746291634053790        7.6980237300934302        14.213085474550571     
 H   6.3895302653074522        6.0584322541585323        14.544265114947795     
 H   8.2535416373467676        9.3611298019136893        14.949705597934187     
 H   4.1811835232333232        3.3153079929817832        7.4275382619118577     
 H   6.2074991693949881        1.9737777677053756        7.3399868283298888     
 H   7.5204197627061413        3.1745976368439810        7.4852056482759037     
 H   7.3163179835112979        1.9296729553478058        8.7407843062560779     
 H   3.0935756842539197        5.1117381402597513        9.2754304877987543     
 H   5.9575280656853602        6.2770850134961034        11.672662696229047     
 H   3.9536302882312899        6.3445072058224508        11.560864670728998     
 H   2.7797621783260125        4.3567888877884702        13.195949084912572     
 H   6.3067627694407573        2.0186469340793480        15.730935535424216     
 H   6.4503616673357982        1.0900868171450873        14.211993958759283     
 H   7.5772485752329182        2.4423209394012533        14.526473432518861     
 H   3.7674548235635958        2.3921939679290194        14.880354477595194     
 H   11.017167096675546        1.9667841281786729        7.3961386258357198     
 H   11.110261095297002        4.3707801550868570        7.2614382064367931     
 H   9.4412169100796763        4.9413084557342684        7.5227071531962189     
 H   10.711286261515266        5.3602273112004912        8.6931605831035323     
 H   10.070319505843488       0.12358663932997095        9.2707046445134740     
 H   7.6380950765281597        1.9178007467642302        11.691009779323892     
 H   8.6910291191912350       0.20782308599414751        11.576379796500410     
 H   10.929431132050519       0.27587748510382804        13.256219217056033     
 H   11.153376710134625        4.4791338557225462        15.746090008322250     
 H   11.658298791253106        5.2002099112883942        14.189337035796425     
 H   9.9511489136026672        5.3104857525869855        14.695663744385714     
 H   12.040210778740867        2.1541824467386879        14.956033122124264     
 C   6.3033388510176689        13.401493200273370        3.5676603945599221     
 N   6.0255969112683196        12.742348083133486        2.3974896827342973     
 N   5.1564863181964249        14.096192610075649        3.8368064932976211     
 Dy   8.1527518361616274        13.909595702286035        5.2508045741722684     
 C   4.7409146186005602        13.025459716311637        1.9458179638874855     
 C   6.9565307668083705        11.900810456158720        1.6544104712764147     
 C   4.1962628188000144        13.881804740214184        2.8645285393500504     
 B   5.0449830833495728        14.889919148138116        5.1761812669244467     
 C   6.1887910335909471        13.267185627603997        6.7286963078679420     
 C   9.5254592652260843        12.527097547681652        3.6143489056505764     
 C   9.6835864052233056        12.533934135333089        6.7183715978284493     
 C   8.6893987238731487        15.759556063286562        3.5825591664586476     
 C   8.5849061596969616        15.953590685431498        6.7043083991213681     
 H   4.3385524060266762        12.571654374560548        1.0501809059156093     
 H   6.4091232008265520        11.367658145958845       0.86961955059345653     
 H   7.7439743781967385        12.508132861286400        1.1891997962831415     
 H   7.4308158041152970        11.174708236378853        2.3197903808770977     
 H   3.2183123450533935        14.341984576523055        2.9011068362480001     
 N   5.0168995085746149        13.849129917751693        6.3323869428629793     
 H   6.0691488827030025        15.552929135448943        5.2986866182924031     
 H   4.0660460908074834        15.597177014648738        5.1841001503865316     
 N   5.8091872481379196        12.340707939632814        7.6639523357386592     
 N   10.227967842631038        12.585407337469251        2.4372651091325630     
 N   9.4347441394972851        11.187534838300603        3.8801006776890681     
 N   9.7091498333615665        11.211235291763767        6.3749735750140246     
 N   10.683276681675098        12.665658741331988        7.6456700721683992     
 N   8.2974345324092518        16.309909348422828        2.3886883912947847     
 N   9.8800423489305267        16.377297675545794        3.8563253900963526     
 N   9.7183734856814343        16.633713298609191        6.3540927729429333     
 N   7.9875552200305560        16.751337932209648        7.6440991640304752     
 C   3.9354090381200164        13.272039680180773        6.9784960223322869     
 C   6.7251619586042928        11.445651782502987        8.3581445462432669     
 C   4.4292836031472982        12.327142707676478        7.8316817584824188     
 C   10.553285647993098        11.315647563042683        1.9736662177845767     
 C   10.564374902744889        13.801286544975977        1.7056810958417896     
 C   10.050720286341056        10.436590468807383        2.8951368110699862     
 B   8.7938565940832980        10.704533718910904        5.2229696785254864     
 C   10.723046643303947        10.548261143263147        7.0477456146182664     
 C   11.055717746184532        13.918087441133430        8.2880181870011267     
 C   11.336964505877310        11.458767669330175        7.8593516377193797     
 C   9.2247941565796765        17.236332027185366        1.9235458309075495     
 C   7.1050459829449411        15.939156415251299        1.6370379016466872     
 C   10.222407792939933        17.273805213855283        2.8600711271602961     
 B   10.618382644685303        16.093633692741729        5.2055246756230407     
 C   9.8038372845645885        17.834565931063377        7.0400792787488120     
 C   6.7127373351462092        16.459679587316785        8.2819001928002258     
 C   8.7206756550620188        17.910748147748755        7.8664586902423617     
 H   2.9090307707567629        13.555162292647903        6.7836875955739089     
 H   6.4072544800335969        11.314018071276582        9.3975312267265156     
 H   6.7521316534131728        10.462248046577830        7.8681329409715968     
 H   7.7288733002017826        11.881552207765289        8.3217050596122242     
 H   3.9322069141732090        11.645583893191601        8.5075632326379367     
 H   11.128054238012254        11.169124039031061        1.0690477700539949     
 H   11.403023431635608        13.595036024283484        1.0317625957457157     
 H   9.7110423356314701        14.152829966708811        1.1095610343864966     
 H   10.847836069326229        14.592064592277007        2.4039761147346859     
 H   10.088056875197978        9.3559791210722931        2.9269965771614248     
 H   7.7058535776991128        11.255060667092021        5.3350414639973458     
 H   8.6820129012007126        9.4997668129139790        5.2378780246904943     
 H   10.951894851788261        9.5026569294813950        6.8908191645229024     
 H   11.291595874774289        13.745238339316153        9.3432613180240107     
 H   11.935124486608954        14.357167419293448        7.7975472918002557     
 H   10.217144630817133        14.615071746796769        8.1962411413727079     
 H   12.174351039457159        11.362011710751700        8.5354808748238256     
 H   9.0702822206673765        17.792294205663399        1.0083624459276224     
 H   6.8678883750732798        16.733985401174596       0.92280897747479562     
 H   7.2647925705196226        15.004132401317140        1.0839359070125207     
 H   6.2605556706716614        15.800246604588688        2.3156493347175728     
 H   11.129694942587031        17.861058868823818        2.8948962545267554     
 H   10.705851705960933        14.878637147784497        5.3316028944070135     
 H   11.708678345276649        16.620054712928162        5.2127843100328386     
 H   10.597857413696781        18.551065942101140        6.8780787913229675     
 H   6.7678399980722874        16.671525280964492        9.3559922423185196     
 H   5.9120110334325977        17.074655499063095        7.8444687306026895     
 H   6.4802495807628961        15.401481192788571        8.1132324038782251     
 H   8.3996432019914096        18.679368060603000        8.5542746618988073     
         456

 C   7.4998009445441394        2.7886944961900020        2.7943634623393185     
 N   7.9064328048824768        2.2213547150165649        3.9749161561000017     
 N   6.3114347934892159        2.1678205376659583        2.5201247042415185     
 Dy   8.0386317093821535        4.6550495164422347        1.1467652036591132     
 C   6.9907852981414651        1.2795275745902899        4.4316306558538372     
 C   9.0978178515179398        2.5988832622030369        4.7244471951572278     
 C   5.9854951063155584        1.2503622510451544        3.5028082758782149     
 B   5.5657271581377605        2.4615300193077889        1.1768551213958729     
 C   7.5957082218561549        2.6171202875251547      -0.32601620851150304     
 C   9.9018080588002135        5.1642972057801044        2.8090811277987906     
 C   10.008997986699883        5.3015545912666822      -0.32253733962709752     
 C   6.6680470889387600        6.0121667328106190        2.7922334233649120     
 C   6.5033889126793269        5.9992448851636402      -0.33512471947994577     
 H   7.1582887660921912       0.70965201801901179        5.3359190440720097     
 H   9.3149696006238525        1.8250647345729494        5.4690704931461189     
 H   8.9479294920493313        3.5571329611439535        5.2420455812032900     
 H   9.9520322481027215        2.7021083165701048        4.0499536192351684     
 H   5.0834734541148876       0.65517125179482405        3.4638057586984448     
 N   6.4661685178817407        1.9315156676420424        2.4684073786576517E-002
 H   5.4752597021718028        3.6767456923668571        1.0608884804095791     
 H   4.4772308714187847        1.9318482481590611        1.1656795432874338     
 N   8.1914068521639809        1.8256591131045286       -1.2727441041979792     
 N   10.196554051659382        5.8327255164354188        3.9690723927245184     
 N   11.032651570757571        4.4418055800028045        2.5443877602998266     
 N   11.168263392632747        4.6794633969333947        4.8434085292045778E-002
 N   10.402665031686279        6.2288248916752433       -1.2514308565197187     
 N   5.9920310598568864        5.9374286117453368        3.9843895422739548     
 N   6.7046644313025423        7.3522413761546623        2.5151010493966885     
 N   6.4225461645382360        7.3181890821279190        1.4573911670670875E-002
 N   5.5370200124677673        5.8392456400663288       -1.2932612869559637     
 C   6.3824680693521438       0.73286011402882800      -0.66538587911757052     
 C   9.4557240156473767        2.1310938069550258       -1.9240504004993459     
 C   7.4634222214025874       0.66312637075392877       -1.4956326237656397     
 C   11.474600335107256        5.5250897332301925        4.4232452180992743     
 C   9.2891163591935175        6.7136657318240216        4.6953448264016195     
 C   11.998730108964498        4.6461157507463735        3.5130012264246142     
 B   11.129265725670056        3.6405243963957536        1.2067970932179377     
 C   12.255953329723120        5.2297906864077657      -0.61051394832067885     
 C   9.5072865125869797        7.1688240838220505       -1.9104171835044850     
 C   11.779047765423073        6.2009182118928834       -1.4438296892309699     
 C   5.6282490597137818        7.1985806172278082        4.4431841985901759     
 C   5.7208568557395232        4.7176215436382227        4.7382288623905939     
 C   6.0823544956179836        8.0875620249656528        3.5064395857324002     
 B   7.3142167395029967        7.8625310522616836        1.1686697322928175     
 C   5.4080425938070276        7.9514462422872239      -0.68538615711653017     
 C   5.2212641853920712        4.5785041054618576       -1.9518400492265877     
 C   4.8505572130409123        7.0254590113440454       -1.5193597454894847     
 H   5.5951188387411603        1.0035190946558768E-002 -0.49939295952274759     
 H   9.3931696588255775        1.9115459641489490       -2.9951813792871671     
 H   10.269225368151142        1.5322391143265948       -1.4912468571035498     
 H   9.6746951148046580        3.1920677369286472       -1.7658556007721655     
 H   7.7870092859927880      -0.10248178750087945       -2.1863744028438306     
 H   11.887391897459874        5.9787305578012635        5.3143354230353479     
 H   9.8710544476485094        7.3473702043678664        5.3798695657342170     
 H   8.5617044957665307        6.1314020464521635        5.2843978284859912     
 H   8.7400509088497547        7.3487915467178837        3.9908305872495862     
 H   12.966500145702033        4.1642909030877790        3.4787752563156942     
 H   10.095271696611212        2.9910252606803911        1.0902423251661792     
 H   12.099064951459219        2.9196116972489805        1.1985508684443198     
 H   13.275459791200110        4.9132368774136106      -0.43352136351524106     
 H   9.7672330895065400        7.2602677105931113       -2.9708859980153699     
 H   9.5779170356978636        8.1619702749787209       -1.4431426530227776     
 H   8.4808067248572865        6.8009584961642018       -1.8013367453482148     
 H   12.286438902663850        6.8779295301710874       -2.1175059329381729     
 H   5.0634789382565897        7.3330233979680441        5.3557525323033373     
 H   4.9632615440211989        4.9295176106086265        5.5029955353421478     
 H   6.6320131496965606        4.3546327761490842        5.2343322856102148     
 H   5.3523241842945053        3.9321894430235740        4.0715126493039122     
 H   6.0056597556163229        9.1653097956944372        3.4673309666854042     
 H   8.4278296543179501        7.3667603334645522        1.0520822349662646     
 H   7.3625346611157907        9.0713750959481523        1.1560907408930801     
 H   5.1432296508029856        8.9896818259905178      -0.53431620102715582     
 H   4.8909753595155951        4.7715217310745084       -2.9831430790412323     
 H   4.4187049687372308        4.0459578806754788       -1.4093628931228404     
 H   6.1238581614945238        3.9487328879383057       -1.9484539881266991     
 H   4.0345119655991830        7.0992016370175053       -2.2229640036892691     
 C -0.32144381357779894        7.3953309049312272        9.1671824490099070     
 N   7.3242765983367000E-002   6.8428814001830949        10.358989139443741     
 N  -1.5115649538570100        6.7767143147256634        8.8935643230869079     
 Dy  0.19967701827703882        9.2506735136881435        7.5001166798724146     
 C -0.85234623527750797        5.9142107727649318        10.823438386618493     
 C   1.2676790472194708        7.2124061478727786        11.108187886070729     
 C  -1.8512618895361048        5.8774039012520252        9.8882866742101410     
 B  -2.2487946729283084        7.0629388805650368        7.5442830218410828     
 C -0.21908205343818968        7.2094249912767125        6.0417948765757821     
 C   2.0592099949049527        9.7530636921256555        9.1720460590947646     
 C   2.1624075895887298        9.8905532218113024        6.0144664806200820     
 C  -1.1685100000201358        10.624278462433209        9.1437232844350760     
 C  -1.3397189326583072        10.626710015270310        6.0418853435868609     
 H -0.69567616123616793        5.3562402661802402        11.737064348665308     
 H   1.5069253091733981        6.4162672673088368        11.820396913583613     
 H   1.1091195336590027        8.1464172305314388        11.663525413317894     
 H   2.1103241593884299        7.3528269060697093        10.427311310455091     
 H  -2.7577673975362109        5.2888386355399009        9.8540546883733047     
 N  -1.3482883663035012        6.5241263049180764        6.3953980924018250     
 H  -2.3343370266820167        8.2784053759052014        7.4199664564018581     
 H  -3.3402019890431660        6.5394192738888091        7.5349424478113782     
 N  0.38506913992766006        6.4098017938791410        5.1079754389678147     
 N   2.3370043051186311        10.409211450616821        10.343960302020182     
 N   3.2070585762633783        9.0610448547241287        8.8995092564935234     
 N   3.3371191225196175        9.3087111418340651        6.4024847411160293     
 N   2.5351782868586241        10.814152979641879        5.0736652625325593     
 N  -1.8701066234489514        10.560771460914014        10.321058927712706     
 N  -1.0849128495312395        11.964363949900985        8.8795867748767030     
 N  -1.3661233260993983        11.948978350865163        6.3859710607818165     
 N  -2.3373756309853033        10.495142546469609        5.1124420309438454     
 C  -1.4245606675207059        5.3182671441148139        5.7173591677084978     
 C   1.6598727167888638        6.7042789268367908        4.4709002809008105     
 C -0.33977521014675316        5.2440278680454586        4.8930379085612516     
 C   3.6222138531996877        10.126415092332245        10.793947525698295     
 C   1.4048013229148615        11.246251784041231        11.090515978694672     
 C   4.1672835902253054        9.2734733677648080        9.8723274095434022     
 B   3.3208249824378924        8.2680310129071017        7.5591530851967423     
 C   4.4131720905871372        9.8825442296333055        5.7445360568942805     
 C   1.6156712217516460        11.708912118547147        4.3849241731837960     
 C   3.9130764750776446        10.826004158231223        4.8934238201898248     
 C  -2.2019506100507948        11.828225798449512        10.786077035953886     
 C  -2.1964347526712511        9.3429528908600439        11.053865716611272     
 C  -1.7042773650989893        12.710842026342075        9.8653452464263989     
 B -0.44855193632226587        12.453070477134826        7.5372054041007877     
 C  -2.3786555328713033        12.612344796281503        5.7116291192465471     
 C  -2.7092682278489861        9.2420327590880991        4.4708222782915854     
 C  -2.9904435632159188        11.702259144486739        4.8977676469352476     
 H  -2.2143633072559328        4.5978289119189917        5.8818795790583405     
 H   1.6143987654343475        6.4675135856970645        3.4024300709833386     
 H   2.4656111672045808        6.1117194819468086        4.9269207879766643     
 H   1.8774109542561528        7.7677582079077361        4.6164359200239247     
 H  -1.3114089469266614E-002   4.4731469193778910        4.2105103465783014     
 H   4.0247873075015308        10.577905451846384        11.690625499425979     
 H   1.9517507675932912        11.778764797216816        11.876080124492352     
 H  0.61939619575535121        10.635511369816074        11.554746382662744     
 H  0.92825505216002080        11.973236807515439        10.427791529528767     
 H   5.1459085848777191        8.8147772834102707        9.8338161368102934     
 H   2.3029625968960206        7.5956632483064999        7.4407798185776635     
 H   4.3078372914380179        7.5712880144409205        7.5490995024893675     
 H   5.4408818420744822        9.6004911340216808        5.9328709204990933     
 H   1.9194756801528596        11.829174557746303        3.3404302272390165     
 H   1.6024432268669044        12.696854465539150        4.8653549561044711     
 H  0.61040682782578293        11.280141462417653        4.4397014938249351     
 H   4.4040524905037142        11.505401719086183        4.2108112843449357     
 H  -2.7768904363116427        11.970667915592378        11.691147257821482     
 H  -3.0292730916443236        9.5460768092249122        11.735549965240688     
 H  -1.3370068212113293        8.9935686826291903        11.642018540637315     
 H  -2.4836935988606772        8.5516828742312416        10.357762327820099     
 H  -1.7478405564199915        13.790994195188579        9.8339196622487268     
 H  0.64008465153273253        11.904431801035784        7.4199031648232454     
 H -0.33866729662619743        13.657795098355706        7.5269168236059052     
 H  -2.6077731992873900        13.657904394945879        5.8686411383590231     
 H  -2.9584527909285643        9.4159810799744026        3.4182559410980180     
 H  -3.5807393198902209        8.7961953190491506        4.9703897365004925     
 H  -1.8653556165385903        8.5493590404421838        4.5513998834582399     
 H  -3.8267027876896447        11.799470013600871        4.2203577509672847     
 C   1.8764910135124355       0.51153375635076292        15.556206075636098     
 N   2.1584958790938149        1.1549930759901572        16.734202204132973     
 N   3.0203438680990198      -0.18499770197189036        15.275894648548164     
 Dy  -5.2844051730906241E-003   3.7210883408367895E-002   13.905706296775259     
 C   3.4411737133454432       0.85885383684486571        17.181747398287470     
 C   1.2363462555679203        1.9990495828097177        17.485604396173642     
 C   3.9810851615232776        1.1646274187052982E-002   16.252037721303385     
 B   3.1345836374665792      -0.97136262401901396        13.929077052531117     
 C   1.9506626836153467       0.67724035539304306        12.425279949755302     
 C  -1.3518958502234770        1.4061586067794305        15.567205100633924     
 C  -1.5338169860824973        1.4421667446021360        12.454253170530876     
 C -0.49175410882512538       -1.8431767279509623        15.559176347009114     
 C -0.41017229896305163       -1.9919814042016397        12.418069738969082     
 H   3.8453719745554502        1.2978408199790723        18.083829702590467     
 H   1.7949476413031058        2.5383844401792857        18.258227511438555     
 H  0.45799808319035423        1.3928024063713622        17.966764304681092     
 H  0.75217801168383913        2.7208473781245881        16.822271523281266     
 H   4.9555589139867546      -0.45592049826934022        16.211725184257027     
 N   3.1269365242515059        7.7197115034615432E-002   12.778351687573307     
 H   2.1278329704252177       -1.6597595409018395        13.816239503197457     
 H   4.1373250854636110       -1.6476176314262392        13.908405691127033     
 N   2.3117420955913772        1.6075027362460681        11.486236853079205     
 N  -2.0378110032621710        1.3279621353499649        16.752903458571641     
 N  -1.2830379711639868        2.7485236567915154        15.312391209057186     
 N  -1.5673277766575158        2.7596803105004994        12.816605270455410     
 N  -2.5075389996988928        1.3271497047330045        11.496943244721722     
 N  -8.4763166434821902E-002  -2.4257157864523080        16.732096540203834     
 N  -1.6843427257947701       -2.4544945201367394        15.281626165197762     
 N  -1.5309752524656361       -2.6844637043118036        12.784199455498813     
 N  0.19943164471288205       -2.7988173268127836        11.493807873500055     
 C   4.1928800442501011       0.64390404426643744        12.097859563027763     
 C   1.3901805650411945        2.5278774358561615        10.835885876696917     
 C   3.6844580951535555        1.6042326653030239        11.271611507758957     
 C  -2.3763832669896936        2.5890290159038765        17.230787282612376     
 C  -2.3274588001293623       0.10172091185706755        17.485948989484942     
 C  -1.8968944803852228        3.4820595820736759        16.310331108976964     
 B -0.65885869205407188        3.2637795844212265        13.974513313295148     
 C  -2.5600554185407431        3.4353323989513895        12.125625568173138     
 C  -2.8612726148839442        8.4639836317364131E-002   10.825749730847583     
 C  -3.1512915928183753        2.5397528802474540        11.281707193118024     
 C  -1.0056512700557065       -3.3663485381911573        17.181717944733613     
 C   1.1207679664619994       -2.0801178557107747        17.475847619800273     
 C  -2.0135406254183525       -3.3805735827875307        16.255265572570345     
 B  -2.4178937662192075       -2.1364926208685397        13.938181497958702     
 C  -1.5952826042533135       -3.9026862985021706        12.126273900533615     
 C   1.4643101524185149       -2.4949397301066876        10.841357189788809     
 C -0.51151492435444146       -3.9770030865433497        11.299954641177722     
 H   5.2210795549667468       0.34810276589803069        12.258826790963051     
 H   1.6922127149092105        2.6885868595670113        9.7949055167271091     
 H   1.3770750819033957        3.4967540117331266        11.355981482416064     
 H  0.38441921358910680        2.0970642375441462        10.877593529118252     
 H   4.1663110239248899        2.2847440369212837        10.583745946471003     
 H  -2.9426052323941527        2.7223915241340810        18.142872149591962     
 H  -3.1333715841069916       0.29282089836893238        18.201711333307969     
 H  -1.4427758575956440      -0.24609407124931820        18.035593438043954     
 H  -2.6358355089455059      -0.68639341543729393        16.795486068937564     
 H  -1.9511044836100451        4.5615997199117269        16.284902160066025     
 H  0.44054991838224794        2.7399150389186424        13.850214774344291     
 H -0.57874123602677507        4.4714226892700628        13.979685434470854     
 H  -2.7912726159692731        4.4788645209488624        12.293567223694023     
 H  -2.9739329315541942       0.25588152689005877        9.7434559358183890     
 H  -3.8150857238236990      -0.31192814194606788        11.220557370003553     
 H  -2.0593379084265129      -0.64456889347741120        11.018135392363423     
 H  -3.9698753132614830        2.6501311458722956        10.585320738581281     
 H -0.84063830174737564       -3.9437897250446197        18.081594499562158     
 H   1.3779078746287412       -2.9042159075267699        18.150927870183832     
 H  0.96804568726168805       -1.1702409905326643        18.073721126465877     
 H   1.9498909132087479       -1.9060245221798737        16.785043063466023     
 H  -2.9192292194956670       -3.9699326470396703        16.214257126301032     
 H  -2.4683951302312739      -0.91649181990672368        13.824686127712297     
 H  -3.5256961428732589       -2.6213498563861752        13.922752173213860     
 H  -2.3774562618302371       -4.6291353287171120        12.301449643170580     
 H   1.4293159277408238       -2.7972191627002578        9.7887604336530369     
 H   2.2906397991037544       -3.0267790152510305        11.334776932919837     
 H   1.6429113029044504       -1.4170714945783969        10.921650693631555     
 H -0.17773490259508745       -4.7539853844879216        10.626913003934474     
 C  0.78815727349953102        11.211656191011587        16.355346940583878     
 N  0.37952378687447519        11.785753942939470        15.179261525433425     
 N   1.9718138530960196        11.837912714041723        16.637131476619359     
 Dy  0.31775077638281574        9.3262235835441079        18.003999894607752     
 C   1.2902671110192336        12.737210638370746        14.732336694018416     
 C -0.81598943449112327        11.419476950030315        14.429097958414136     
 C   2.2938300944406245        12.765890972549709        15.663036184630236     
 B   2.7065821709036793        11.526386169784836        17.981560193319240     
 C  0.70297044725134450        11.347765462757401        19.504249610302423     
 C  -1.5791811094542507        8.8523992160674840        16.368571176575355     
 C  -1.6402135032410585        8.6861523868668336        19.493514412156433     
 C   1.6530964348960360        7.9602888018835998        16.333859177006637     
 C   1.8451422910384065        7.9136970798465427        19.442218351035436     
 H   1.1220493855697171        13.311034787183694        13.830934915324276     
 H  -1.0619290705235855        12.223194976533543        13.727163083614549     
 H -0.65480568315533794        10.493202700307643        13.861303968657252     
 H  -1.6557786326180886        11.265442666430220        15.111038672997628     
 H   3.1916896642913120        13.366721785186760        15.706116876923019     
 N   1.8119990427837058        12.058904680123760        19.136861415743009     
 H   2.7732854105043412        10.306870993741471        18.091682513569427     
 H   3.8074510707648668        12.025757559493155        17.999453779862240     
 N   8.1280880164772987E-002   12.144738541514940        20.429408844127376     
 N  -1.8694322570427246        8.2048546788730867        15.194625531952161     
 N  -2.7198327967157994        9.5531135339312740        16.651968391556064     
 N  -2.8164538206222436        9.2906283793138424        19.148012252015707     
 N  -2.0004598646520391        7.7534504045834458        20.430814914436276     
 N   2.3363507019187897        8.0381344858938810        15.146763518492687     
 N   1.5769503057375871        6.6176753164557516        16.585069202017237     
 N   1.8680636994952147        6.5958136479558798        19.080923661408097     
 N   2.8133749677731168        8.0207790485524537        20.405636652894938     
 C   1.8575839583585447        13.278033571205482        19.795221425886375     
 C  -1.1785928924220599        11.821918560693167        21.083234128423232     
 C  0.77335113864196170        13.334532841314195        20.622125832806663     
 C  -3.1537117444416829        8.5025688032847651        14.752518349920109     
 C -0.95434617488049411        7.3531432912020289        14.443423137221345     
 C  -3.6864255237574772        9.3547196707983566        15.681771588835215     
 B  -2.8275151061912869        10.340523142033112        17.998818614930830     
 C  -3.8814810589688458        8.7243601322971340        19.830687535764650     
 C  -1.0797621714785266        6.8279062554583492        21.074628889905586     
 C  -3.3724963665890422        7.7590580118538588        20.650932040222763     
 C   2.6652921316579596        6.7762761244452667        14.663612559885763     
 C   2.6336692212621586        9.2656539817516848        14.419223954686684     
 C   2.1829897109842697        5.8835875920519305        15.583092050805041     
 B  0.95467542492926871        6.1000479442639994        17.922775658774221     
 C   2.8496136393992155        5.9114040011421114        19.779043433687278     
 C   3.1737074599834534        9.2614909425258656        21.076944817180767     
 C   3.4437553787726323        6.8020478941374147        20.626549153767137     
 H   2.6285714834488956        14.016616003285893        19.620628885465386     
 H  -1.1668230087736173        12.183239002016258        22.120364883053561     
 H  -2.0225479916127078        12.290779866742710        20.549861905410840     
 H  -1.3120640712830411        10.731707930374835        21.059495487540417     
 H  0.42853216762683904        14.105162759748339        21.296954075914858     
 H  -3.5639233833233526        8.0613259443644640        13.854161893247452     
 H  -1.5165248830330225        6.8244018133568796        13.665422211786684     
 H -0.16589208336510133        7.9521558331566640        13.969000596454727     
 H -0.48139569336505367        6.6219639636796632        15.105491732084277     
 H  -4.6597450420668469        9.8245516538202295        15.725370560786116     
 H  -1.8197941589505184        11.027692972578393        18.106947361255454     
 H  -3.8297743703411968        11.017749203704360        18.024227062751045     
 H  -4.9097952439006241        9.0212779126212723        19.672343759736066     
 H  -1.3728568224979776        6.6721000682823304        22.118253160367026     
 H  -1.0786308414210897        5.8582813945812786        20.557454533218113     
 H  -7.1781398388798434E-002   7.2505996306591118        21.022749275057272     
 H  -3.8529764920825191        7.0766907205657832        21.338162286913501     
 H   3.2276486746585324        6.6420490353521799        13.749160630237711     
 H   3.4757424509040424        9.0881501595035967        13.740952834491159     
 H   1.7673087901930262        9.5923745299990966        13.827071923696927     
 H   2.8951404274549102        10.062502715343628        15.120348682026815     
 H   2.2305955707672598        4.8037109105634936        15.606467865655659     
 H -0.14218219663455547        6.6282092443238243        18.052015391300081     
 H  0.86939512010667708        4.8928252573880346        17.912984798633179     
 H   3.0714457190605229        4.8653160909386770        19.614032846603315     
 H   3.2677132222298448        9.0935833056395339        22.161165923287111     
 H   4.1389084818978734        9.6431519230909242        20.695395479225013     
 H   2.3844402919350727        10.000625254555366        20.869705921091136     
 H   4.2575925306268934        6.6841612302469562        21.327305180748976     
 C   8.5556163529358109        6.4898765363648350        9.9767538636361479     
 N   8.1470972362890368        7.0606778718860870        8.7981866409482290     
 N   9.7457386221520323        7.1087541624211488        10.249097695528079     
 Dy   8.0153824715189774        4.6127322556557271        11.615028950797390     
 C   9.0631918945040812        8.0018255859015905        8.3409006544529500     
 C   6.9514096514569816        6.6913043723725405        8.0513818868277518     
 C   10.070717468624499        8.0276402090812304        9.2671543964701169     
 B   10.494693579301929        6.8122404299672841        11.590341184784005     
 C   8.4619966431579563        6.6475883018182600        13.088276140555209     
 C   6.1582840100824070        4.1155900813279649        9.9464470319852936     
 C   6.0461461433656902        3.9631618916801301        13.080134783700855     
 C   9.3933436571993436        3.2729595941764993        9.9575865498513938     
 C   9.5618043580144185        3.2663464409082437        13.087232642038188     
 H   8.8940210076694033        8.5734176557866526        7.4380416863230137     
 H   6.7334788296990089        7.4708399238024104        7.3130704122677717     
 H   7.0959375077340923        5.7362058069883632        7.5267568222401957     
 H   6.0995881051848553        6.5865365478733224        8.7287100238110469     
 H   10.973893495393058        8.6213122170483896        9.3044794808074673     
 N   9.5922450482164052        7.3353675569767240        12.744215357566008     
 H   10.590344307305193        5.5971224482175082        11.702069758255156     
 H   11.580780940396098        7.3473622625547632        11.602321936324190     
 N   7.8594285307256877        7.4377307850199248        14.031618908518492     
 N   5.8691118553310835        3.4573891826824119        8.7793839523440091     
 N   5.0246257336878584        4.8319969244601895        10.214250119893260     
 N   4.8868112550241412        4.5861360187172799        12.710562459811015     
 N   5.6538536039767582        3.0377230921299416        14.010970755839097     
 N   10.076933911065575        3.3545496742993004        8.7702659161100094     
 N   9.3573123640948044        1.9317368103350223        10.227480624613010     
 N   9.6422530829926547        1.9502331602185794        12.726744937012120     
 N   10.532201101044022        3.4195523783055215        14.042352253072080     
 C   9.6697836372397639        8.5341112362324587        13.435178633080671     
 C   6.5910462070508187        7.1313532693342561        14.674173196655499     
 C   8.5832398097128930        8.6019550244533995        14.258440201585902     
 C   4.5913916580418190        3.7650664131454192        8.3243177319568513     
 C   6.7830911330504815        2.5895382165296481        8.0464752025274908     
 C   4.0621752344980546        4.6340864659248853        9.2408899930375590     
 B   4.9243117730776591        5.6277117626261983        11.554635767850261     
 C   3.8001662035206922        4.0384109853133889        13.372993915712659     
 C   6.5503107334914104        2.0962929302913218        14.666589120760047     
 C   4.2779754705771564        3.0683226645325772        14.206996573124295     
 C   10.445935389009165        2.0962970070391824        8.3076168887533335     
 C   10.350975715124749        4.5781619371381916        8.0243424048209349     
 C   9.9875740261258983        1.2020443669112402        9.2370219294478968     
 B   8.7459034849600830        1.4177484462938565        11.570907233546732     
 C   10.660788130939229        1.3125819184587391        13.416393469691348     
 C   10.847955792045452        4.6753354980114539        14.710701919148731     
 C   11.220546329016910        2.2320318928082163        14.256084946023243     
 H   10.457628316834807        9.2578083731852701        13.275069861709394     
 H   6.6367722324313316        7.3816601122605867        15.738600829438367     
 H   5.7748792801916871        7.7044294411938683        14.213881630387199     
 H   6.3881903993936220        6.0639543784746301        14.543747821324608     
 H   8.2541829062236491        9.3659095020061098        14.948544892751908     
 H   4.1821975290177686        3.3183649747163311        7.4280575666244006     
 H   6.2098559754819886        1.9817469314183505        7.3368841157145628     
 H   7.5236591989123989        3.1802658878943824        7.4887465315975099     
 H   7.3155542562038782        1.9317279605379520        8.7394175151056714     
 H   3.0931703641303252        5.1130238913491013        9.2766775611055046     
 H   5.9558282964930029        6.2801321403763630        11.674063110793776     
 H   3.9518500150425373        6.3451247311076209        11.562673091787065     
 H   2.7805599198576116        4.3557182808292385        13.197423622998400     
 H   6.3075545843313741        2.0214168862007247        15.733289556175935     
 H   6.4596053345667457        1.0968256843087481        14.213474975721997     
 H   7.5798671239640578        2.4519593333145031        14.534212224364270     
 H   3.7710284987393563        2.3937538817004183        14.883033185162180     
 H   11.016380527910510        1.9670364294400946        7.3979006543866719     
 H   11.114124026350535        4.3716857810877334        7.2658594483943402     
 H   9.4445084820543652        4.9420781908453169        7.5228364849031371     
 H   10.711445079647582        5.3610684896737917        8.6964139375432978     
 H   10.066684634813923       0.12445072684797290        9.2717171002125767     
 H   7.6359838159796158        1.9210558866666148        11.692056473695633     
 H   8.6870675038918197       0.20990939648787099        11.577444150200382     
 H   10.925980546807150       0.27585014331023949        13.256330599225631     
 H   11.152971185958982        4.4806648606143762        15.745305097400767     
 H   11.664758642382898        5.1970700703091683        14.189413219929998     
 H   9.9568580180558239        5.3136331329411863        14.690078244020000     
 H   12.040757562758143        2.1533631411161087        14.954313794142646     
 C   6.3051018228298243        13.400624884868479        3.5685629356625936     
 N   6.0268153655037651        12.741875415164586        2.3983209894920110     
 N   5.1587376013566626        14.096019876750606        3.8380201336644464     
 Dy   8.1559187384241856        13.907399025313632        5.2502699983074503     
 C   4.7423479184005224        13.026008617384194        1.9467648068549865     
 C   6.9569826761211457        11.899541828341471        1.6552278014179871     
 C   4.1983325680666796        13.882511257086572        2.8657060112533803     
 B   5.0476884973062681        14.889491180542242        5.1777039745494839     
 C   6.1918539135648842        13.264712034190397        6.7279693889767467     
 C   9.5278677545510124        12.526044586102875        3.6125683058472049     
 C   9.6867561157684197        12.531164147890882        6.7170760530932192     
 C   8.6913186667216049        15.758408386094125        3.5826111171080712     
 C   8.5874451416038298        15.950652550636066        6.7052698317732773     
 H   4.3396623786182316        12.572738174863177        1.0510094728612354     
 H   6.4086492847047820        11.364899225788255       0.87222255532722603     
 H   7.7434389121969556        12.506308020107307        1.1877921506042652     
 H   7.4325020438876104        11.174782602113595        2.3211002127319578     
 H   3.2207260510498341        14.343418722914851        2.9023829085448001     
 N   5.0201981665829738        13.848296765408247        6.3335921838187801     
 H   6.0717437196228028        15.552651655499014        5.2998729836062424     
 H   4.0684650977936512        15.596426048085489        5.1861793017007622     
 N   5.8123292495220582        12.337971186557294        7.6630021332427489     
 N   10.229603165502303        12.585272648577968        2.4350686318237256     
 N   9.4383402877641327        11.186348406060564        3.8779042366964633     
 N   9.7131796222174618        11.208704842426183        6.3728923953530892     
 N   10.685312230223424        12.662657835669854        7.6455887057305061     
 N   8.2988598737553012        16.309586513341305        2.3893067309351324     
 N   9.8817628644751583        16.376377264669408        3.8566412477832626     
 N   9.7200738617693379        16.631770505501912        6.3543729977000716     
 N   7.9894819128485182        16.748309200182337        7.6447476253951097     
 C   3.9389293811186823        13.272102581362056        6.9808410265234686     
 C   6.7278835977840066        11.440986591236120        8.3550158064870477     
 C   4.4327085819174776        12.325940372784713        7.8326139692902572     
 C   10.555681833773559        11.315917340506504        1.9709167499122717     
 C   10.564252197868564        13.801572025110911        1.7034357620390037     
 C   10.054281506344985        10.436218177613558        2.8923754545119875     
 B   8.7983293228910782        10.701880379123510        5.2205958083171202     
 C   10.726469463003683        10.545639772052271        7.0464326684837149     
 C   11.056593011985564        13.914869802017868        8.2890107242543838     
 C   11.339084867785489        11.455817978621496        7.8593155341914205     
 C   9.2257258586076976        17.236795376506340        1.9247694536270461     
 C   7.1064862212619451        15.938872141381212        1.6375908918235746     
 C   10.223512784423937        17.273919870771596        2.8611230961362764     
 B   10.620018041952950        16.091919752745614        5.2056863857681712     
 C   9.8043313294269492        17.833194045145817        7.0394802293788912     
 C   6.7153821440964618        16.455471878169000        8.2834128164135450     
 C   8.7212840049645521        17.908702083818838        7.8660772241328711     
 H   2.9126817971863121        13.556425760351377        6.7873880494956484     
 H   6.4119426812780240        11.309581139811476        9.3949783494380821     
 H   6.7518800892256285        10.457763369439309        7.8647543350668236     
 H   7.7322525866883307        11.874911842054271        8.3165449330647423     
 H   3.9357469109816621        11.644407661658828        8.5086207792420758     
 H   11.130125089431436        11.170032468542324        1.0659999744570618     
 H   11.401367587046566        13.595753253724585        1.0276196095693346     
 H   9.7096223412560381        14.153199490521557        1.1093951509340636     
 H   10.849101948157815        14.592135640111874        2.4013732310857070     
 H   10.092471055511446        9.3556637505008062        2.9239284179106630     
 H   7.7097101205325052        11.251011041085887        5.3332089519108559     
 H   8.6880967249473322        9.4969981573997142        5.2346787842911278     
 H   10.955720960142378        9.5001617624559689        6.8892482167813762     
 H   11.290380686089335        13.741753020921744        9.3446158579624097     
 H   11.936979850855025        14.353977123847219        7.8004664143535720     
 H   10.218242998435990        14.611885338323649        8.1957366114078614     
 H   12.175671087120014        11.358838284874921        8.5363298620822370     
 H   9.0707826404895506        17.793389517525839        1.0100520194724474     
 H   6.8694985731550613        16.733625475349623       0.92321881957647589     
 H   7.2661685483316472        15.003733268055997        1.0846586320250193     
 H   6.2618846294468842        15.800140219796109        2.3161152032297343     
 H   11.130505067214562        17.861603432762230        2.8962859478583050     
 H   10.706958516303537        14.876820523745531        5.3313191246865461     
 H   11.710583008911538        16.617678755726285        5.2132959780439823     
 H   10.597467496650330        18.550504168281062        6.8768478006947698     
 H   6.7697798514141345        16.671014005726860        9.3565920217106182     
 H   5.9132000635837576        17.066595321832221        7.8439399658091773     
 H   6.4856305176320364        15.396403995609333        8.1184046342996758     
 H   8.3995732448119824        18.677363364722801        8.5535435571055540     
         456

 C   7.4998918448267000        2.7865932026764302        2.7938429480365103     
 N   7.9062414191765855        2.2191990663510959        3.9744748549142872     
 N   6.3115371921685579        2.1657863056041040        2.5193525948456954     
 Dy   8.0373393881120005        4.6534498909677886        1.1462439398906052     
 C   6.9903712722385034        1.2774875487695549        4.4310128570928491     
 C   9.0978332745095152        2.5959736592671057        4.7240897537245683     
 C   5.9852761529715899        1.2484017545919293        3.5019885612869137     
 B   5.5662408499850642        2.4597781871358038        1.1759414520461675     
 C   7.5960469763735725        2.6155928532947867      -0.32691422531068143     
 C   9.9007589591359135        5.1613577092315257        2.8085572111203057     
 C   10.007033578971321        5.2997620976976334      -0.32382383751087623     
 C   6.6670878808217058        6.0110186162670027        2.7917459965102753     
 C   6.5025012720308037        6.0000354226305230      -0.33441745387423538     
 H   7.1575470808427486       0.70766003790336807        5.3353886883168657     
 H   9.3166558574650065        1.8203095779963101        5.4660728731642534     
 H   8.9472939742529505        3.5522694634336709        5.2447478305459123     
 H   9.9512011519810972        2.7022320276865259        4.0491995804612282     
 H   5.0832015563209669       0.65330760617376527        3.4628712180985559     
 N   6.4666989532616164        1.9296640459247536        2.3829343666106763E-002
 H   5.4762017850309599        3.6750734174335102        1.0600106498088950     
 H   4.4775130006745858        1.9306596122191282        1.1645861556311885     
 N   8.1923574040022675        1.8239289318327765       -1.2730689727195521     
 N   10.194769439133712        5.8286740558828880        3.9693737611656243     
 N   11.032414345417745        4.4404991975097463        2.5430119819498387     
 N   11.167096391494693        4.6790835010881526        4.6926849428328227E-002
 N   10.399280259337260        6.2267276406770113       -1.2535862189254532     
 N   5.9899028612599663        5.9362124028920986        3.9831854925543864     
 N   6.7058044237809327        7.3512069168221865        2.5158164975326391     
 N   6.4239222953140764        7.3189903423116389        1.5569464337051525E-002
 N   5.5351138359414982        5.8417026640615903       -1.2917486782091090     
 C   6.3837091927627050       0.73063958434819742      -0.66567554063060119     
 C   9.4569262987939933        2.1293180883296667       -1.9239477915708214     
 C   7.4649058645881174       0.66101195235721955       -1.4955997057466652     
 C   11.473190317178165        5.5220596670851778        4.4231006522207545     
 C   9.2862036321868366        6.7072354773937342        4.6970014825800757     
 C   11.998265362402748        4.6447820154573467        3.5118620588514275     
 B   11.129958110607909        3.6398827028389142        1.2050726705166563     
 C   12.253872413550040        5.2299985866857828      -0.61300493321205884     
 C   9.5026755751450516        7.1652395315490471       -1.9129567460827361     
 C   11.775554317749997        6.2000794916362487       -1.4466508864430436     
 C   5.6274854180985114        7.1974266601901080        4.4428170659194492     
 C   5.7164299900295568        4.7161055566569212        4.7354827434269806     
 C   6.0835777235166990        8.0865481990395356        3.5072093891158000     
 B   7.3164733951742109        7.8613475988215633        1.1698278922861876     
 C   5.4098111458636691        7.9538763400952792      -0.68340138668677808     
 C   5.2172572772212096        4.5815767928931539       -1.9503207475746887     
 C   4.8502627656308466        7.0289737635408995       -1.5171319791830931     
 H   5.5964625325167914        7.6884702932331420E-003 -0.49976396969255132     
 H   9.3955940717880360        1.9072254163597384       -2.9945271811952265     
 H   10.270646170368918        1.5325161670961238       -1.4889905534890104     
 H   9.6746270248043249        3.1908010426266009       -1.7680676044170109     
 H   7.7888976216290180      -0.10468931632224521       -2.1860380439906995     
 H   11.885517836012740        5.9751407865511732        5.3146730959399653     
 H   9.8665462918164728        7.3356867931844469        5.3866172817246305     
 H   8.5559998373617780        6.1234076624627232        5.2798265379441354     
 H   8.7406454080390574        7.3471137842951775        3.9948058029103302     
 H   12.966532424816174        4.1640494897029372        3.4771653744074302     
 H   10.097133168017553        2.9887151883246488        1.0885822684971664     
 H   12.101096028483560        2.9208347390954819        1.1964181646482970     
 H   13.273786617257244        4.9146445697769234      -0.43635102954986671     
 H   9.7646245667560727        7.2591219365936031       -2.9725680896571292     
 H   9.5693314830765885        8.1576218373016687       -1.4440313068568649     
 H   8.4771938836103367        6.7944524850453307       -1.8067743634804851     
 H   12.281838158237861        6.8770193868160101       -2.1211576822211606     
 H   5.0621516150168331        7.3318331124203260        5.3550427113030983     
 H   4.9554701491768274        4.9271426317294393        5.4966869623819949     
 H   6.6253649556110918        4.3535222711670061        5.2354737102880566     
 H   5.3516166134091838        3.9307215606790327        4.0670443936393470     
 H   6.0083260217937280        9.1644102771305480        3.4688639983935898     
 H   8.4291890074452382        7.3637000387742262        1.0530724890043885     
 H   7.3669472495860919        9.0700616508018559        1.1578841640507171     
 H   5.1465334247670587        8.9923767679626234      -0.53171823611093039     
 H   4.8945047513001958        4.7735866965906144       -2.9834055487525730     
 H   4.4092778886488571        4.0544245347058014       -1.4126968448783517     
 H   6.1159552941377715        3.9479026014212835       -1.9402644863176493     
 H   4.0335474066492418        7.1041014854805402       -2.2197905425471784     
 C -0.32279732020795626        7.3949012288218539        9.1674133088734866     
 N   7.2420118663126518E-002   6.8418318477057305        10.358734801962045     
 N  -1.5126605801172237        6.7759077246024022        8.8936093406807011     
 Dy  0.19761648498582188        9.2508698016532769        7.5008302903172419     
 C -0.85255180256482888        5.9123260638031505        10.822674669888601     
 C   1.2666526598323657        7.2117108103532939        11.108087076644248     
 C  -1.8516436539978118        5.8756539614840237        9.8876996484808455     
 B  -2.2500714523762864        7.0626486083603908        7.5445610802524339     
 C -0.22120164664974762        7.2102161213712330        6.0413210652775122     
 C   2.0579845957331706        9.7528303467952515        9.1718853368022817     
 C   2.1603843050752491        9.8915041094462097        6.0157385549829332     
 C  -1.1698127433901264        10.624004609987979        9.1452319371754278     
 C  -1.3412554068398568        10.627384410272430        6.0427613725663702     
 H -0.69533542518358460        5.3538410446530795        11.735876127774930     
 H   1.5054526212181554        6.4161064457367774        11.821026157641926     
 H   1.1080821841047881        8.1462168442149068        11.662567184538045     
 H   2.1096212311392564        7.3514628680004446        10.427484003079726     
 H  -2.7577814664550533        5.2865554084727648        9.8531451571823538     
 N  -1.3497318856032512        6.5241143928024989        6.3954601509659801     
 H  -2.3353928661475871        8.2781807309405444        7.4205841345874397     
 H  -3.3415959727543685        6.5394454758038938        7.5351407721248513     
 N  0.38315395909711292        6.4109002623020590        5.1073731858201139     
 N   2.3364814767601576        10.409010321272763        10.343591583225884     
 N   3.2052202852159941        9.0598282459366910        8.8992938920868436     
 N   3.3346934908182164        9.3080713917959184        6.4024106411791699     
 N   2.5335766040830081        10.815867105831744        5.0758581140945198     
 N  -1.8705652175168834        10.559936717841584        10.323045958561798     
 N  -1.0871737301004369        11.964168762079487        8.8812529961497955     
 N  -1.3685192100137271        11.949479995039079        6.3874328451616869     
 N  -2.3375501142077817        10.495995318714636        5.1118823112407137     
 C  -1.4253173783406554        5.3180267792280409        5.7177430068793198     
 C   1.6571909120468020        6.7065337053341629        4.4693650697650380     
 C -0.34079650498627084        5.2444815847779260        4.8929948424425902     
 C   3.6214770164425669        10.125186919965657        10.793511639226988     
 C   1.4053092787709427        11.247494643859714        11.089752173516480     
 C   4.1657409853520697        9.2716487461744634        9.8719732327545877     
 B   3.3181947998923285        8.2669748861708801        7.5587148135684039     
 C   4.4109277681951991        9.8815682758666412        5.7444689558018318     
 C   1.6147594332551001        11.712703747293778        4.3890748946563818     
 C   3.9113596299863844        10.826538836393279        4.8948020239691230     
 C  -2.2028772102757381        11.827137410710261        10.788434647821465     
 C  -2.1954765839804478        9.3418395399771832        11.055980531946179     
 C  -1.7062676079990613        12.710124887081927        9.8675175935102288     
 B -0.45160542656353264        12.454087529103766        7.5389745997435886     
 C  -2.3802319326947816        12.612897757032824        5.7119804691932217     
 C  -2.7081465996812017        9.2431095618746628        4.4691155655279005     
 C  -2.9905920267647819        11.703058022937686        4.8968570071684443     
 H  -2.2144502441233662        4.5969655551962072        5.8827259168970309     
 H   1.6120138955604655        6.4671595331615599        3.4015719261416715     
 H   2.4642204752971106        6.1169184282506084        4.9265823424354744     
 H   1.8725723693807133        7.7706604141928981        4.6122464060579302     
 H  -1.3766506892890390E-002   4.4737500549580416        4.2104464939655655     
 H   4.0244863558442781        10.576448360335927        11.690108203309837     
 H   1.9533352690794847        11.781618777958473        11.873332261564327     
 H  0.62064718350139758        10.637811783722070        11.556423985401119     
 H  0.92778613922001929        11.973003464392908        10.426195940619568     
 H   5.1439586867650240        8.8120858639166801        9.8334883877667014     
 H   2.2999340963748760        7.5951899438917501        7.4404873164506871     
 H   4.3048460857495874        7.5697023009308548        7.5481953578758416     
 H   5.4384273681263045        9.5983450116272735        5.9319892954991582     
 H   1.9175724065062267        11.833674867285852        3.3443749388433721     
 H   1.6035958097764114        12.700064793014926        4.8705871544255803     
 H  0.60893616820251273        11.285434909216391        4.4445555981231539     
 H   4.4026581298605922        11.506279183080027        4.2127586216774402     
 H  -2.7773731681108109        11.969243125407209        11.693836352062805     
 H  -3.0269380509697292        9.5447279328374179        11.739314079530640     
 H  -1.3349441190676630        8.9923310938128207        11.642315981956077     
 H  -2.4840456284420576        8.5507475706432956        10.360239627104377     
 H  -1.7504650655685638        13.790229445975109        9.8362298718238179     
 H  0.63773930354468011        11.907036111176085        7.4214345739930137     
 H -0.34357717648146913        13.658969477908869        7.5292030425697689     
 H  -2.6097552693311483        13.658354943814031        5.8690783362119499     
 H  -2.9540633016836670        9.4171982344333731        3.4159435418981596     
 H  -3.5812672482123480        8.7977294357242108        4.9659095818718857     
 H  -1.8648567336001196        8.5501047688748848        4.5521979422683660     
 H  -3.8258605311546701        11.800416750107951        4.2183287329481924     
 C   1.8794870512329760       0.51434833146142278        15.556659641512091     
 N   2.1615539448513994        1.1584801683765744        16.734249313887759     
 N   3.0230320187919468      -0.18292472771675536        15.277121988151867     
 Dy  -1.1589726107270049E-003   3.8703846536341610E-002   13.905158044712740     
 C   3.4439851480207686       0.86199369633451817        17.182323818938368     
 C   1.2395760948202117        2.0034266136733092        17.484790106404095     
 C   3.9836745211073294        1.3893737087977767E-002   16.253293278767426     
 B   3.1369096565261092      -0.96977341117479865        13.930675434600323     
 C   1.9554058341499647       0.67846645647925419        12.425036497701351     
 C  -1.3489572339075144        1.4075269905451855        15.565962312160073     
 C  -1.5306023147837475        1.4413007672734119        12.452906888250100     
 C -0.48984905030190212       -1.8406368525330365        15.559030131987035     
 C -0.40766829062283366       -1.9911053341800939        12.418832267935576     
 H   3.8482202738514899        1.3014229464591387        18.084179673855434     
 H   1.7984851999100269        2.5448350906164796        18.255594427521515     
 H  0.46215706468390039        1.3977970286948362        17.968110820453870     
 H  0.75417211466356493        2.7232785104871176        16.820391971496889     
 H   4.9579620214305580      -0.45407815548581593        16.213366767988667     
 N   3.1311626361478271        7.8360781067857183E-002   12.779625856125215     
 H   2.1291913723305593       -1.6567578669302796        13.817492280554781     
 H   4.1384298057090678       -1.6476661067743650        13.910672415717960     
 N   2.3176768251205648        1.6083728464927776        11.486148905623548     
 N  -2.0351556163148734        1.3299139268606817        16.751534263573667     
 N  -1.2804389525451305        2.7497526156564072        15.310269073181672     
 N  -1.5649683264748362        2.7589706194076067        12.814530105487167     
 N  -2.5051764546632578        1.3247717317163614        11.496719186184457     
 N  -8.3204431132334583E-002  -2.4219649235342859        16.732671997603560     
 N  -1.6823041526308578       -2.4523582692912580        15.281718801569351     
 N  -1.5289783856466621       -2.6830938028038176        12.784277338498898     
 N  0.20140304078339055       -2.7975134837761564        11.493856657807195     
 C   4.1979760191108086       0.64478392419740616        12.100318681890066     
 C   1.3968251121739663        2.5284484934735785        10.834429166447137     
 C   3.6906333837711585        1.6048486280385221        11.273103047319031     
 C  -2.3741794491832868        2.5911988896393137        17.228488434054348     
 C  -2.3254176168629797       0.10408795993156272        17.485100579200303     
 C  -1.8947449744791354        3.4837800654112705        16.307595118835753     
 B -0.65631888078592393        3.2638943669339961        13.971968738459781     
 C  -2.5590712789592613        3.4332600619691473        12.124248514817914     
 C  -2.8586030714065198        8.1569164244695264E-002   10.826616275179900     
 C  -3.1503353524599200        2.5365843738012073        11.281552540538165     
 C  -1.0041165282088704       -3.3622448088132173        17.182920302588354     
 C   1.1216869959789995       -2.0750254471385761        17.476751585150254     
 C  -2.0117162090456131       -3.3774512498312785        16.256199925422461     
 B  -2.4163887423678356       -2.1357302309993584        13.938198029483081     
 C  -1.5941965540423626       -3.9005404167020155        12.125090452659785     
 C   1.4666058807886211       -2.4940743670704952        10.841899369539608     
 C -0.51042811305769564       -3.9749296366616815        11.298799012472170     
 H   5.2259308974834076       0.34881855026245706        12.262489288722833     
 H   1.6973990909442669        2.6856666111193674        9.7926860917108876     
 H   1.3863565130388675        3.4987088296664748        11.351527471957773     
 H  0.39048325378274201        2.0996095086981357        10.878879531409805     
 H   4.1734526011873978        2.2851199305197634        10.585698199858788     
 H  -2.9406259076517132        2.7249406989887892        18.140365066321110     
 H  -3.1309583744850635       0.29604353249972293        18.201057113207398     
 H  -1.4408185242388123      -0.24414020513150975        18.034580939812241     
 H  -2.6346221760351130      -0.68405938859177295        16.795040994992021     
 H  -1.9492285008521846        4.5632924633037462        16.281573269539880     
 H  0.44296121321208731        2.7396678626173108        13.847919498526840     
 H -0.57571055686771966        4.4714569383436302        13.976184187494363     
 H  -2.7910566964643251        4.4766877832025154        12.291683648165879     
 H  -2.9798202074646092       0.25336367760505457        9.7463054798099318     
 H  -3.8067776056148634      -0.31934455315706300        11.227564104153299     
 H  -2.0533229244531905      -0.64443929865759619        11.011716282187464     
 H  -3.9696390483999484        2.6457225892671317        10.585857247818332     
 H -0.83926228287256310       -3.9389227219200040        18.083303478072004     
 H   1.3773162490481170       -2.8971886483248577        18.154484694977842     
 H  0.96891286345013894       -1.1633570772946169        18.071575206261173     
 H   1.9518106301509801       -1.9035900395955969        16.786659562261306     
 H  -2.9173653978102623       -3.9668902922725513        16.215506064343813     
 H  -2.4686865668147542      -0.91595483339910055        13.824376405847133     
 H  -3.5233416033751692       -2.6225991409871625        13.923143965548585     
 H  -2.3768040070995058       -4.6266297262016041        12.299729904201252     
 H   1.4308218634736221       -2.7929887666359536        9.7885305602135340     
 H   2.2919952511034860       -3.0289577080045285        11.333181834589849     
 H   1.6472091085184182       -1.4169766994727970        10.925445054686444     
 H -0.17714886525972401       -4.7515302531530699        10.625108630039154     
 C  0.78631622008527868        11.209076892260759        16.354465109492171     
 N  0.37800958138344121        11.782565760543793        15.177963120088179     
 N   1.9700414414605896        11.835297830867313        16.636090142310834     
 Dy  0.31321594024118604        9.3248648325695296        18.003807931014343     
 C   1.2889905343607166        12.733585014558550        14.730620562317100     
 C -0.81721340047032875        11.415745237106721        14.427665112570269     
 C   2.2923914902734372        12.762609728403300        15.661476484956648     
 B   2.7051285597819876        11.524788399885917        17.980620757796437     
 C  0.70028004923339127        11.347266595203301        19.502322867337966     
 C  -1.5819690007003757        8.8494659231055213        16.366947916055686     
 C  -1.6455455939238399        8.6849866088977734        19.492631570959546     
 C   1.6504488094248906        7.9587859338133429        16.335655090906165     
 C   1.8408695117285203        7.9154361241575035        19.444560773332906     
 H   1.1209532172075944        13.306995870763430        13.828917616193971     
 H  -1.0623050502147582        12.218508077974006        13.724422521349224     
 H -0.65614043590138516        10.488554101064240        13.861409844060306     
 H  -1.6575034265453679        11.263143287249489        15.109252748912082     
 H   3.1903813768133609        13.363266441359134        15.704436475007089     
 N   1.8102645171991552        12.057261234129205        19.135759250568512     
 H   2.7728979391968882        10.305457313088510        18.091158945193037     
 H   3.8054583410245191        12.025503494579358        17.998208217957792     
 N   7.9642117403003393E-002   12.144016415292443        20.428356319803992     
 N  -1.8718517586039587        8.2012333635464376        15.193327938919865     
 N  -2.7225318895075281        9.5506348033076112        16.649363861209203     
 N  -2.8212748712635118        9.2893939829914256        19.145404416514584     
 N  -2.0070169701197504        7.7527614855346281        20.429899973847970     
 N   2.3340269513388763        8.0360004630586026        15.148712240993209     
 N   1.5749850632777596        6.6163673607089128        16.588050349773148     
 N   1.8653377070741279        6.5973792723876024        19.084021092193233     
 N   2.8097204835250369        8.0244210235558491        20.407076707009587     
 C   1.8575386610400773        13.275439167226518        19.795607716273061     
 C  -1.1807265220704841        11.822236085065082        21.081627490885857     
 C  0.77336882983896427        13.332539560063180        20.622543504970473     
 C  -3.1558770912815630        8.4989657341072817        14.750451053254388     
 C -0.95641741779617306        7.3491350592875975        14.443060654391248     
 C  -3.6887672639890861        9.3518535097127593        15.678942438225556     
 B  -2.8303573416061951        10.338683104852176        17.995728097242914     
 C  -3.8871882352067857        8.7235080501901958        19.826941994710030     
 C  -1.0870569998086317        6.8276054236898958        21.075284012812329     
 C  -3.3793080295112539        7.7586460264142971        20.648360811049709     
 C   2.6638467202823910        6.7739341560277477        14.666835266651065     
 C   2.6314530998720045        9.2630018339337070        14.420259143644778     
 C   2.1817615211853933        5.8817518423767927        15.586891120826108     
 B  0.95246786974860653        6.1000473536165716        17.926163602211776     
 C   2.8484242265207000        5.9147637468533887        19.781683800802472     
 C   3.1691107730417780        9.2659216949168748        21.077426808667855     
 C   3.4420347444245869        6.8067822704061713        20.628042248990912     
 H   2.6293693597096888        14.013238436636902        19.621591720710715     
 H  -1.1671098568683589        12.177470218457954        22.120284211235450     
 H  -2.0230862702118002        12.296913290439660        20.552222802160067     
 H  -1.3180648836413955        10.733278287455205        21.051988411087532     
 H  0.42946711633206480        14.102938523466316        21.298067131849511     
 H  -3.5658527710359702        8.0572234856098603        13.852229007194062     
 H  -1.5186117438520925        6.8175260287099597        13.667267883201921     
 H -0.16958165472473710        7.9480111926954740        13.966004201043674     
 H -0.48146208513183558        6.6206016851525442        15.106340966585400     
 H  -4.6620217645620725        9.8218427746044998        15.722003970422822     
 H  -1.8218470242397671        11.024692472701364        18.104377009472923     
 H  -3.8315726835596826        11.017285940661193        18.020087055268828     
 H  -4.9152398133148649        9.0206299206840388        19.667376094469201     
 H  -1.3795436045695508        6.6744630956835929        22.119377972619382     
 H  -1.0875604407481547        5.8568815180754727        20.560412105252531     
 H  -7.8652656682455691E-002   7.2489653634906039        21.021782875474610     
 H  -3.8607928267480536        7.0766117956396561        21.335204405348250     
 H   3.2265567306400658        6.6393074615627379        13.752685857856445     
 H   3.4712340760180398        9.0839119212604817        13.739796456884648     
 H   1.7641590206506672        9.5911339043920183        13.830509217547146     
 H   2.8961758785581306        10.059512074483370        15.120353043624899     
 H   2.2299563323624558        4.8019280052661015        15.611012998965970     
 H -0.14454776863923013        6.6280919667578369        18.054517534428648     
 H  0.86728828805620006        4.8928546232888888        17.917695304416522     
 H   3.0715339478561998        4.8688849887144858        19.617225303817367     
 H   3.2714620518134274        9.0974023235152810        22.159881557452319     
 H   4.1288085888980257        9.6523179396201435        20.689914495166082     
 H   2.3761142281539960        10.001593106665698        20.877178067720340     
 H   4.2564023670321145        6.6905156558507448        21.328385032659764     
 C   8.5549175904546821        6.4925058943887750        9.9764793197692807     
 N   8.1468482852826778        7.0631159006513666        8.7976738449519267     
 N   9.7452515562554591        7.1109627345982096        10.248848608897502     
 Dy   8.0157838206319081        4.6160216896946036        11.615946075961862     
 C   9.0634757866037905        8.0036880184657626        8.3402458387420246     
 C   6.9509534551386265        6.6943537688816441        8.0508915739186264     
 C   10.070846794165606        8.0293516230754278        9.2666727521579659     
 B   10.493726253501791        6.8142094125767638        11.590252823770863     
 C   8.4615418516109600        6.6511931287312409        13.088801340994122     
 C   6.1586056742765214        4.1188495184759670        9.9474240993720571     
 C   6.0474803820681409        3.9668908375958352        13.082082205115080     
 C   9.3929820334922489        3.2744046066424639        9.9590187171334374     
 C   9.5619527206491028        3.2678572666576549        13.087333069806890     
 H   8.8947923295930167        8.5750730909304629        7.4371689709427988     
 H   6.7312698508990794        7.4755911592093813        7.3151193457486450     
 H   7.0961409795316577        5.7411450700534798        7.5233290818658958     
 H   6.1000462658002226        6.5865592584037991        8.7286785673388287     
 H   10.974279507886411        8.6226200244663627        9.3039307574497911     
 N   9.5918904988223765        7.3384819023926724        12.744071869754150     
 H   10.588042780597679        5.5989870539876856        11.702364992172646     
 H   11.580461214203520        7.3478887864294231        11.602063346536747     
 N   7.8592842953667095        7.4420855763042164        14.031688886252885     
 N   5.8699800421360058        3.4611154304408109        8.7799349045980080     
 N   5.0243657599530112        4.8342191769773182        10.215568530765170     
 N   4.8873126990938456        4.5879320724946169        12.712023223874514     
 N   5.6564559867784183        3.0415067242706599        14.013465181729160     
 N   10.077231667510890        3.3554750517922072        8.7720694504092940     
 N   9.3552625386237480        1.9331878364610922        10.228554972783510     
 N   9.6403463899360364        1.9514930169886808        12.727483169018397     
 N   10.533428447198020        3.4202161620051275        14.041460448409788     
 C   9.6698219953154947        8.5376364881801390        13.434241359782051     
 C   6.5907499060257599        7.1365683620603804        14.674393787022963     
 C   8.5834806921333993        8.6062224002138699        14.257686202144052     
 C   4.5920309450674033        3.7680110930278889        8.3250480209527904     
 C   6.7845582761040184        2.5944351156275305        8.0463667721112415     
 C   4.0621139957053360        4.6360996155659642        9.2420402145848772     
 B   4.9234094729149689        5.6295784770814699        11.556130861553813     
 C   3.8014051554192143        4.0389544057695748        13.374620454940326     
 C   6.5541851734705956        2.1021042266705128        14.670143039670045     
 C   4.2805580877859315        3.0700979232588215        14.209205624629703     
 C   10.444945230722796        2.0969448369149553        8.3092034098138097     
 C   10.352957870365838        4.5789928436997496        8.0267391297837243     
 C   9.9851754344811923        1.2030063527247230        9.2382057728587608     
 B   8.7431983285415065        1.4198006656014381        11.571943591257680     
 C   10.658660822393571        1.3128617386259720        13.416519586063394     
 C   10.851299146927920        4.6758701610177784        14.708844216838107     
 C   11.220418539622845        2.2319262660719152        14.255231540185868     
 H   10.457938745175179        9.2609291214291787        13.273703911587294     
 H   6.6368727599648079        7.3860755217919740        15.738997959435626     
 H   5.7751293969779951        7.7108351522943064        14.214677786223827     
 H   6.3868505334797918        6.0694765027907280        14.543230527701422     
 H   8.2548241751005325        9.3706892020985304        14.947384187569629     
 H   4.1832115348022132        3.3214219564508785        7.4285768713369436     
 H   6.2122127815689900        1.9897160951313253        7.3337814030992377     
 H   7.5268986351186555        3.1859341389447837        7.4922874149191170     
 H   7.3147905288964585        1.9337829657280983        8.7380507239552667     
 H   3.0927650440067302        5.1143096424384513        9.2779246344122548     
 H   5.9541285273006448        6.2831792672566227        11.675463525358508     
 H   3.9500697418537842        6.3457422563927910        11.564481512845132     
 H   2.7813576613892108        4.3546476738700068        13.198898161084228     
 H   6.3083463992219899        2.0241868383221018        15.735643576927654     
 H   6.4688490017976923        1.1035645514724088        14.214955992684713     
 H   7.5824856726951966        2.4615977272277529        14.541951016209680     
 H   3.7746021739151168        2.3953137954718167        14.885711892729168     
 H   11.015593959145473        1.9672887307015163        7.3996626829376240     
 H   11.117986957404067        4.3725914070886089        7.2702806903518873     
 H   9.4478000540290541        4.9428479259563654        7.5229658166100561     
 H   10.711603897779897        5.3619096681470921        8.6996672919830615     
 H   10.063049763784356       0.12531481436597483        9.2727295559116776     
 H   7.6338725554310720        1.9243110265689995        11.693103168067374     
 H   8.6831058885924026       0.21199570698159448        11.578508503900355     
 H   10.922529961563782       0.27582280151665095        13.256441981395229     
 H   11.152565661783340        4.4821958655062062        15.744520186479283     
 H   11.671218493512692        5.1939302293299416        14.189489404063570     
 H   9.9625671225089789        5.3167805132953871        14.684492743654285     
 H   12.041304346775419        2.1525438354935296        14.952594466161029     
 C   6.3068647946419798        13.399756569463587        3.5694654767652656     
 N   6.0280338197392105        12.741402747195687        2.3991522962497243     
 N   5.1609888845169012        14.095847143425562        3.8392337740312716     
 Dy   8.1590856406867438        13.905202348341229        5.2497354224426322     
 C   4.7437812182004855        13.026557518456752        1.9477116498224873     
 C   6.9574345854339210        11.898273200524223        1.6560451315595592     
 C   4.2004023173333458        13.883217773958959        2.8668834831567103     
 B   5.0503939112629634        14.889063212946366        5.1792266821745203     
 C   6.1949167935388205        13.262238440776796        6.7272424700855504     
 C   9.5302762438759405        12.524991624524098        3.6107877060438329     
 C   9.6899258263135319        12.528394160448677        6.7157805083579891     
 C   8.6932386095700629        15.757260708901686        3.5826630677574944     
 C   8.5899841235106997        15.947714415840633        6.7062312644251856     
 H   4.3407723512097860        12.573821975165808        1.0518380398068614     
 H   6.4081753685830121        11.362140305617665       0.87482556006099566     
 H   7.7429034461971735        12.504483178928213        1.1863845049253892     
 H   7.4341882836599247        11.174856967848338        2.3224100445868179     
 H   3.2231397570462743        14.344852869306647        2.9036589808416000     
 N   5.0234968245913327        13.847463613064800        6.3347974247745817     
 H   6.0743385565426022        15.552374175549083        5.3010593489200826     
 H   4.0708841047798190        15.595675081522240        5.1882584530149938     
 N   5.8154712509061977        12.335234433481773        7.6620519307468378     
 N   10.231238488373567        12.585137959686683        2.4328721545148881     
 N   9.4419364360309803        11.185161973820524        3.8757077957038586     
 N   9.7172094110733589        11.206174393088599        6.3708112156921546     
 N   10.687347778771752        12.659656930007722        7.6455073392926129     
 N   8.3002852151013524        16.309263678259782        2.3899250705754800     
 N   9.8834833800197899        16.375456853793022        3.8569571054701726     
 N   9.7217742378572432        16.629827712394633        6.3546532224572090     
 N   7.9914086056664813        16.745280468155027        7.6453960867597450     
 C   3.9424497241173477        13.272165482543336        6.9831860307146494     
 C   6.7306052369637204        11.436321399969255        8.3518870667308303     
 C   4.4361335606876580        12.324738037892947        7.8335461800980957     
 C   10.558078019554019        11.316187117970324        1.9681672820399665     
 C   10.564129492992238        13.801857505245845        1.7011904282362178     
 C   10.057842726348916        10.435845886419731        2.8896140979539884     
 B   8.8028020516988583        10.699227039336117        5.2182219381087549     
 C   10.729892282703419        10.543018400841394        7.0451197223491642     
 C   11.057468277786596        13.911652162902307        8.2900032615076427     
 C   11.341205229693669        11.452868287912818        7.8592794306634621     
 C   9.2266575606357186        17.237258725827317        1.9259930763465427     
 C   7.1079264595789491        15.938587867511126        1.6381438820004621     
 C   10.224617775907941        17.274034527687910        2.8621750651122566     
 B   10.621653439220596        16.090205812749499        5.2058480959133018     
 C   9.8048253742893099        17.831822159228260        7.0388811800089703     
 C   6.7180269530467154        16.451264169021211        8.2849254400268624     
 C   8.7218923548670837        17.906656019888921        7.8656957580233797     
 H   2.9163328236158614        13.557689228054850        6.7910885034173880     
 H   6.4166308825224503        11.305144208346370        9.3924254721496467     
 H   6.7516285250380834        10.453278692300787        7.8613757291620505     
 H   7.7356318731748788        11.868271476343251        8.3113848065172604     
 H   3.9392869077901147        11.643231430126054        8.5096783258462132     
 H   11.132195940850620        11.170940898053585        1.0629521788601288     
 H   11.399711742457526        13.596470483165685        1.0234766233929535     
 H   9.7082023468806078        14.153569014334302        1.1092292674816304     
 H   10.850367826989400        14.592206687946739        2.3987703474367281     
 H   10.096885235824914        9.3553483799293211        2.9208602586599013     
 H   7.7135666633658975        11.246961415079751        5.3313764398243659     
 H   8.6941805486939518        9.4942295018854495        5.2314795438917621     
 H   10.959547068496493        9.4976665954305410        6.8876772690398491     
 H   11.289165497404383        13.738267702527333        9.3459703979008086     
 H   11.938835215101093        14.350786828400988        7.8033855369068883     
 H   10.219341366054849        14.608698929850531        8.1952320814430131     
 H   12.176991134782870        11.355664858998141        8.5371788493406484     
 H   9.0712830603117265        17.794484829388278        1.0117415930172726     
 H   6.8711087712368428        16.733265549524649       0.92362866167815616     
 H   7.2675445261436726        15.003334134794855        1.0853813570375179     
 H   6.2632135882221069        15.800033835003529        2.3165810717418962     
 H   11.131315191842093        17.862147996700642        2.8976756411898545     
 H   10.708065326646143        14.875003899706563        5.3310353549660787     
 H   11.712487672546429        16.615302798524407        5.2138076460551259     
 H   10.597077579603877        18.549942394460988        6.8756168100665720     
 H   6.7717197047559825        16.670502730489225        9.3571918011027169     
 H   5.9143890937349184        17.058535144601347        7.8434112010156642     
 H   6.4910114545011766        15.391326798430095        8.1235768647211284     
 H   8.3995032876325553        18.675358668842602        8.5528124523122990     
         456

 C   7.4999827451092616        2.7844919091628588        2.7933224337337017     
 N   7.9060500334706951        2.2170434176856268        3.9740335537285727     
 N   6.3116395908478991        2.1637520735422502        2.5185804854498728     
 Dy   8.0360470668418458        4.6518502654933434        1.1457226761220971     
 C   6.9899572463355417        1.2754475229488198        4.4303950583318610     
 C   9.0978486975010906        2.5930640563311744        4.7237323122919097     
 C   5.9850571996276214        1.2464412581387039        3.5011688466956126     
 B   5.5667545418323670        2.4580263549638190        1.1750277826964624     
 C   7.5963857308909901        2.6140654190644184      -0.32781224210985976     
 C   9.8997098594716118        5.1584182126829470        2.8080332944418207     
 C   10.005069171242758        5.2979696041285846      -0.32511033539465500     
 C   6.6661286727046516        6.0098704997233874        2.7912585696556387     
 C   6.5016136313822805        6.0008259600974059      -0.33371018826852494     
 H   7.1568053955933069       0.70566805778772435        5.3348583325617218     
 H   9.3183421143061587        1.8155544214196708        5.4630752531823878     
 H   8.9466584564565697        3.5474059657233887        5.2474500798885346     
 H   9.9503700558594748        2.7023557388029467        4.0484455416872871     
 H   5.0829296585270463       0.65144396055270637        3.4619366774986671     
 N   6.4672293886414920        1.9278124242074648        2.2974613545637013E-002
 H   5.4771438678901170        3.6734011425001634        1.0591328192082108     
 H   4.4777951299303869        1.9294709762791951        1.1634927679749432     
 N   8.1933079558405559        1.8221987505610244       -1.2733938412411250     
 N   10.192984826608042        5.8246225953303581        3.9696751296067299     
 N   11.032177120077918        4.4391928150166891        2.5416362035998512     
 N   11.165929390356640        4.6787036052429096        4.5419613564610668E-002
 N   10.395895486988239        6.2246303896787802       -1.2557415813311874     
 N   5.9877746626630461        5.9349961940388596        3.9819814428348184     
 N   6.7069444162593221        7.3501724574897107        2.5165319456685902     
 N   6.4252984260899169        7.3197916024953589        1.6565017003432179E-002
 N   5.5332076594152291        5.8441596880568527       -1.2902360694622546     
 C   6.3849503161732661       0.72841905466756685      -0.66596520214363186     
 C   9.4581285819406080        2.1275423697043081       -1.9238451826422966     
 C   7.4663895077736466       0.65889753396051032       -1.4955667877276910     
 C   11.471780299249076        5.5190296009401640        4.4229560863422348     
 C   9.2832909051801575        6.7008052229634467        4.6986581387585309     
 C   11.997800615840999        4.6434482801683199        3.5107228912782409     
 B   11.130650495545764        3.6392410092820748        1.2033482478153752     
 C   12.251791497376962        5.2302064869637990      -0.61549591810343895     
 C   9.4980646377031253        7.1616549792760438       -1.9154963086609871     
 C   11.772060870076920        6.1992407713796140       -1.4494720836551171     
 C   5.6267217764832411        7.1962727031524070        4.4424499332487217     
 C   5.7120031243195912        4.7145895696756197        4.7327366244633664     
 C   6.0848009514154144        8.0855343731134166        3.5079791924992003     
 B   7.3187300508454252        7.8601641453814430        1.1709860522795577     
 C   5.4115796979203097        7.9563064379033346      -0.68141661625702588     
 C   5.2132503690503471        4.5846494803244493       -1.9488014459227894     
 C   4.8499683182207818        7.0324885157377537       -1.5149042128767012     
 H   5.5978062262924224        5.3417496399075157E-003 -0.50013497986235511     
 H   9.3980184847504944        1.9029048685705277       -2.9938729831032864     
 H   10.272066972586694        1.5327932198656526       -1.4867342498744713     
 H   9.6745589348039935        3.1895343483245546       -1.7702796080618561     
 H   7.7907859572652471      -0.10689684514361095       -2.1857016851375688     
 H   11.883643774565607        5.9715510153010829        5.3150107688445836     
 H   9.8620381359844362        7.3240033820010275        5.3933649977150431     
 H   8.5502951789570254        6.1154132784732829        5.2752552474022787     
 H   8.7412399072283602        7.3454360218724712        3.9987810185710737     
 H   12.966564703930315        4.1638080763180962        3.4755554924991663     
 H   10.098994639423896        2.9864051159689069        1.0869222118281536     
 H   12.103127105507902        2.9220577809419832        1.1942854608522742     
 H   13.272113443314380        4.9160522621402372      -0.43918069558449235     
 H   9.7620160440056054        7.2579761625940948       -2.9742501812988884     
 H   9.5607459304553117        8.1532733996246183       -1.4449199606909522     
 H   8.4735810423633886        6.7879464739264588       -1.8122119816127555     
 H   12.277237413811871        6.8761092434609328       -2.1248094315041484     
 H   5.0608242917770765        7.3306428268726087        5.3543328903028602     
 H   4.9476787543324559        4.9247676528502513        5.4903783894218412     
 H   6.6187167615256230        4.3524117661849289        5.2366151349658985     
 H   5.3509090425238623        3.9292536783344918        4.0625761379747818     
 H   6.0109922879711331        9.1635107585666606        3.4703970301017750     
 H   8.4305483605725282        7.3606397440839011        1.0540627430425125     
 H   7.3713598380563923        9.0687482056555595        1.1596775872083542     
 H   5.1498371987311309        8.9950717099347290      -0.52912027119470495     
 H   4.8980341430847956        4.7756516621067204       -2.9836680184639133     
 H   4.3998508085604833        4.0628911887361250       -1.4160307966338632     
 H   6.1080524267810201        3.9470723149042617       -1.9320749845085992     
 H   4.0325828476993006        7.1090013339435751       -2.2166170814050878     
 C -0.32415082683811364        7.3944715527124805        9.1676441687370644     
 N   7.1597471342886049E-002   6.8407822952283670        10.358480464480349     
 N  -1.5137562063774372        6.7751011344791401        8.8936543582744925     
 Dy  0.19555595169460493        9.2510660896184085        7.5015439007620692     
 C -0.85275736985214978        5.9104413548413701        10.821910953158708     
 C   1.2656262724452607        7.2110154728338101        11.107986267217766     
 C  -1.8520254184595186        5.8739040217160214        9.8871126227515500     
 B  -2.2513482318242644        7.0623583361557456        7.5448391386637850     
 C -0.22332123986130559        7.2110072514657535        6.0408472539792415     
 C   2.0567591965613881        9.7525970014648475        9.1717246145097988     
 C   2.1583610205617685        9.8924549970811171        6.0170106293457843     
 C  -1.1711154867601170        10.623730757542750        9.1467405899157797     
 C  -1.3427918810214063        10.628058805274552        6.0436374015458805     
 H -0.69499468913100115        5.3514418231259198        11.734687906884551     
 H   1.5039799332629125        6.4159456241647170        11.821655401700239     
 H   1.1070448345505737        8.1460164578983765        11.661608955758194     
 H   2.1089183028900829        7.3500988299311789        10.427656695704362     
 H  -2.7577955353738952        5.2842721814056288        9.8522356259914048     
 N  -1.3511754049030011        6.5241024806869223        6.3955222095301352     
 H  -2.3364487056131575        8.2779560859758856        7.4212018127730213     
 H  -3.3429899564655710        6.5394716777189785        7.5353390964383244     
 N  0.38123877826656577        6.4119987307249771        5.1067709326724122     
 N   2.3359586484016837        10.408809191928704        10.343222864431585     
 N   3.2033819941686095        9.0586116371492515        8.8990785276801638     
 N   3.3322678591168149        9.3074316417577698        6.4023365412423106     
 N   2.5319749213073925        10.817581232021611        5.0780509656564794     
 N  -1.8710238115848152        10.559101974769153        10.325032989410889     
 N  -1.0894346106696342        11.963973574257988        8.8829192174228879     
 N  -1.3709150939280559        11.949981639212996        6.3888946295415572     
 N  -2.3377245974302601        10.496848090959665        5.1113225915375819     
 C  -1.4260740891606050        5.3177864143412688        5.7181268460501409     
 C   1.6545091073047404        6.7087884838315350        4.4678298586292664     
 C -0.34181779982578853        5.2449353015103934        4.8929517763239296     
 C   3.6207401796854461        10.123958747599067        10.793075752755682     
 C   1.4058172346270241        11.248737503678198        11.088988368338290     
 C   4.1641983804788332        9.2698241245841206        9.8716190559657733     
 B   3.3155646173467650        8.2659187594346584        7.5582765419400646     
 C   4.4086834458032600        9.8805923220999770        5.7444018547093831     
 C   1.6138476447585541        11.716495376040411        4.3932256161289684     
 C   3.9096427848951238        10.827073514555336        4.8961802277484212     
 C  -2.2038038105006814        11.826049022971011        10.790792259689045     
 C  -2.1945184152896440        9.3407261890943225        11.058095347281089     
 C  -1.7082578508991335        12.709407747821778        9.8696899405940570     
 B -0.45465891680479942        12.455104581072709        7.5407437953863896     
 C  -2.3818083325182600        12.613450717784145        5.7123318191398971     
 C  -2.7070249715134169        9.2441863646612283        4.4674088527642155     
 C  -2.9907404903136450        11.703856901388633        4.8959463674016410     
 H  -2.2145371809907997        4.5961021984734218        5.8835722547357205     
 H   1.6096290256865837        6.4668054806260553        3.4007137813000043     
 H   2.4628297833896409        6.1221173745544073        4.9262438968942837     
 H   1.8677337845052737        7.7735626204780601        4.6080568920919358     
 H  -1.4418924316514165E-002   4.4743531905381921        4.2103826413528305     
 H   4.0241854041870262        10.574991268825471        11.689590907193695     
 H   1.9549197705656782        11.784472758700128        11.870584398636302     
 H  0.62189817124744395        10.640112197628063        11.558101588139495     
 H  0.92731722628001767        11.972770121270376        10.424600351710371     
 H   5.1420087886523298        8.8093944444230896        9.8331606387231094     
 H   2.2969055958537314        7.5947166394769994        7.4401948143237107     
 H   4.3018548800611578        7.5681165874207892        7.5472912132623149     
 H   5.4359728941781276        9.5961988892328680        5.9311076704992232     
 H   1.9156691328595941        11.838175176825402        3.3483196504477282     
 H   1.6047483926859185        12.703275120490700        4.8758193527466895     
 H  0.60746550857924253        11.290728356015130        4.4494097024213728     
 H   4.4012637692174694        11.507156647073870        4.2147059590099447     
 H  -2.7778558999099796        11.967818335222038        11.696525446304127     
 H  -3.0246030102951349        9.5433790564499237        11.743078193820590     
 H  -1.3328814169239966        8.9910935049964493        11.642613423274840     
 H  -2.4843976580234379        8.5498122670553496        10.362716926388657     
 H  -1.7530895747171362        13.789464696761639        9.8385400813989090     
 H  0.63539395555662770        11.909640421316386        7.4229659831627819     
 H -0.34848705633674082        13.660143857462034        7.5314892615336326     
 H  -2.6117373393749062        13.658805492682182        5.8695155340648766     
 H  -2.9496738124387698        9.4184153888923436        3.4136311426983013     
 H  -3.5817951765344755        8.7992635523992728        4.9614294272432788     
 H  -1.8643578506616489        8.5508504973075858        4.5529960010784913     
 H  -3.8250182746196955        11.801363486615031        4.2162997149291011     
 C   1.8824830889535162       0.51716290657208253        15.557113207388083     
 N   2.1646120106089843        1.1619672607629918        16.734296423642547     
 N   3.0257201694848739      -0.18085175346162033        15.278349327755569     
 Dy   2.9664599516366075E-003   4.0196809664315332E-002   13.904609792650222     
 C   3.4467965826960940       0.86513355582417062        17.182900239589262     
 C   1.2428059340725033        2.0078036445369007        17.483975816634548     
 C   3.9862638806913808        1.6141199988902552E-002   16.254548836231471     
 B   3.1392356755856397      -0.96818419833058345        13.932273816669529     
 C   1.9601489846845828       0.67969255756546543        12.424793045647402     
 C  -1.3460186175915518        1.4088953743109403        15.564719523686222     
 C  -1.5273876434849978        1.4404347899446879        12.451560605969323     
 C -0.48794399177867892       -1.8380969771151106        15.558883916964954     
 C -0.40516428228261570       -1.9902292641585484        12.419594796902071     
 H   3.8510685731475292        1.3050050729392049        18.084529645120398     
 H   1.8020227585169477        2.5512857410536731        18.252961343604476     
 H  0.46631604617744649        1.4027916510183105        17.969457336226650     
 H  0.75616621764329073        2.7257096428496470        16.818512419712516     
 H   4.9603651288743604      -0.45223581270229163        16.215008351720307     
 N   3.1353887480441478        7.9524447101098933E-002   12.780900024677120     
 H   2.1305497742359010       -1.6537561929587197        13.818745057912105     
 H   4.1395345259545238       -1.6477145821224908        13.912939140308884     
 N   2.3236115546497520        1.6092429567394870        11.486060958167890     
 N  -2.0325002293675754        1.3318657183713984        16.750165068575690     
 N  -1.2778399339262743        2.7509815745212989        15.308146937306159     
 N  -1.5626088762921566        2.7582609283147139        12.812454940518922     
 N  -2.5028139096276223        1.3223937586997181        11.496495127647192     
 N  -8.1645695829847278E-002  -2.4182140606162639        16.733247455003287     
 N  -1.6802655794669457       -2.4502220184457766        15.281811437940940     
 N  -1.5269815188276881       -2.6817239012958316        12.784355221498982     
 N  0.20337443685389903       -2.7962096407395287        11.493905442114333     
 C   4.2030719939715153       0.64566380412837487        12.102777800752369     
 C   1.4034696593067382        2.5290195510909954        10.832972456197357     
 C   3.6968086723887619        1.6054645907740204        11.274594586879106     
 C  -2.3719756313768805        2.5933687633747513        17.226189585496321     
 C  -2.3233764335965965       0.10645500800605789        17.484252168915663     
 C  -1.8925954685730479        3.4855005487488651        16.304859128694542     
 B -0.65377906951777609        3.2640091494467658        13.969424163624412     
 C  -2.5580871393777800        3.4311877249869052        12.122871461462690     
 C  -2.8559335279290949        7.8498492172026396E-002   10.827482819512214     
 C  -3.1493791121014647        2.5334158673549609        11.281397887958306     
 C  -1.0025817863620341       -3.3581410794352773        17.184122660443098     
 C   1.1226060254959993       -2.0699330385663779        17.477655550500234     
 C  -2.0098917926728737       -3.3743289168750263        16.257134278274581     
 B  -2.4148837185164638       -2.1349678411301771        13.938214561007459     
 C  -1.5931105038314117       -3.8983945349018603        12.123907004785956     
 C   1.4689016091587270       -2.4932090040343033        10.842441549290408     
 C -0.50934130176094983       -3.9728561867800138        11.297643383766619     
 H   5.2307822400000683       0.34953433462688344        12.266151786482615     
 H   1.7025854669793234        2.6827463626717241        9.7904666666946660     
 H   1.3956379441743392        3.5006636475998230        11.347073461499484     
 H  0.39654729397637728        2.1021547798521252        10.880165533701359     
 H   4.1805941784499057        2.2854958241182430        10.587650453246575     
 H  -2.9386465829092736        2.7274898738434978        18.137857983050253     
 H  -3.1285451648631355       0.29926616663051342        18.200402893106830     
 H  -1.4388611908819806      -0.24218633901370132        18.033568441580531     
 H  -2.6334088431247196      -0.68172536174625198        16.794595921046483     
 H  -1.9473525180943243        4.5649852066957655        16.278244379013735     
 H  0.44537250804192674        2.7394206863159791        13.845624222709391     
 H -0.57267987770866435        4.4714911874171968        13.972682940517874     
 H  -2.7908407769593770        4.4745110454561683        12.289800072637734     
 H  -2.9857074833750237       0.25084582832005037        9.7491550238014764     
 H  -3.7984694874060279      -0.32676096436805813        11.234570838303044     
 H  -2.0473079404798682      -0.64430970383778108        11.005297172011506     
 H  -3.9694027835384138        2.6413140326619677        10.586393757055385     
 H -0.83788626399775057       -3.9340557187953884        18.085012456581850     
 H   1.3767246234674926       -2.8901613891229454        18.158041519771857     
 H  0.96978003963858983       -1.1564731640565693        18.069429286056465     
 H   1.9537303470932126       -1.9011555570113203        16.788276061056592     
 H  -2.9155015761248575       -3.9638479375054319        16.216755002386599     
 H  -2.4689780033982345      -0.91541784689147743        13.824066683981968     
 H  -3.5209870638770795       -2.6238484255881502        13.923535757883309     
 H  -2.3761517523687745       -4.6241241236860962        12.298010165231926     
 H   1.4323277992064205       -2.7887583705716494        9.7883006867740310     
 H   2.2933507031032181       -3.0311364007580259        11.331586736259860     
 H   1.6515069141323862       -1.4168819043671974        10.929239415741334     
 H -0.17656282792436057       -4.7490751218182181        10.623304256143834     
 C  0.78447516667102646        11.206497593509932        16.353583278400468     
 N  0.37649537589240722        11.779377578148116        15.176664714742936     
 N   1.9682690298251595        11.832682947692906        16.635048808002310     
 Dy  0.30868110409955640        9.3235060815949495        18.003615967420931     
 C   1.2877139577021999        12.729959390746354        14.728904430615785     
 C -0.81843736644953424        11.412013524183127        14.426232266726402     
 C   2.2909528861062500        12.759328484256892        15.659916785283059     
 B   2.7036749486602960        11.523190629987001        17.979681322273635     
 C  0.69758965121543814        11.346767727649201        19.500396124373506     
 C  -1.5847568919465007        8.8465326301435585        16.365324655536018     
 C  -1.6508776846066215        8.6838208309287133        19.491748729762659     
 C   1.6478011839537452        7.9572830657430860        16.337451004805690     
 C   1.8365967324186341        7.9171751684684653        19.446903195630373     
 H   1.1198570488454718        13.302956954343166        13.826900317063664     
 H  -1.0626810299059306        12.213821179414467        13.721681959083899     
 H -0.65747518864743237        10.483905501820837        13.861515719463359     
 H  -1.6592282204726472        11.260843908068759        15.107466824826538     
 H   3.1890730893354098        13.359811097531509        15.702756073091159     
 N   1.8085299916146047        12.055617788134651        19.134657085394011     
 H   2.7725104678894357        10.304043632435548        18.090635376816650     
 H   3.8034656112841714        12.025249429665561        17.996962656053348     
 N   7.8003354641233785E-002   12.143294289069948        20.427303795480608     
 N  -1.8742712601651927        8.1976120482197885        15.192030345887567     
 N  -2.7252309822992564        9.5481560726839483        16.646759330862341     
 N  -2.8260959219047801        9.2881595866690070        19.142796581013464     
 N  -2.0135740755874623        7.7520725664858103        20.428985033259664     
 N   2.3317032007589629        8.0338664402233260        15.150660963493731     
 N   1.5730198208179318        6.6150594049620732        16.591031497529062     
 N   1.8626117146530412        6.5989448968193249        19.087118522978368     
 N   2.8060659992769570        8.0280629985592462        20.408516761124233     
 C   1.8574933637216098        13.272844763247555        19.795994006659750     
 C  -1.1828601517189086        11.822553609437000        21.080020853348483     
 C  0.77338652103596683        13.330546278812166        20.622961177134282     
 C  -3.1580424381214427        8.4953626649297984        14.748383756588664     
 C -0.95848866071185201        7.3451268273731669        14.442698171561151     
 C  -3.6911090042206949        9.3489873486271620        15.676113287615898     
 B  -2.8331995770211034        10.336843067671239        17.992637579554994     
 C  -3.8928954114447252        8.7226559680832576        19.823196453655413     
 C  -1.0943518281387368        6.8273045919214423        21.075939135719072     
 C  -3.3861196924334651        7.7582340409747355        20.645789581876652     
 C   2.6624013089068224        6.7715921876102279        14.670057973416368     
 C   2.6292369784818503        9.2603496861157293        14.421294332602871     
 C   2.1805333313865169        5.8799160927016549        15.590690190847177     
 B  0.95026031456794435        6.1000467629691428        17.929551545649332     
 C   2.8472348136421850        5.9181234925646669        19.784324167917667     
 C   3.1645140861001027        9.2703524473078840        21.077908800154944     
 C   3.4403141100765420        6.8115166466749271        20.629535344214688     
 H   2.6301672359704815        14.009860869987909        19.622554555956043     
 H  -1.1673967049631004        12.171701434899649        22.120203539417339     
 H  -2.0236245488108930        12.303046714136610        20.554583698909290     
 H  -1.3240656959997499        10.734848644535573        21.044481334634643     
 H  0.43040206503729062        14.100714287184291        21.299180187784163     
 H  -3.5677821587485878        8.0531210268552549        13.850296121140673     
 H  -1.5206986046711624        6.8106502440630390        13.669113554617159     
 H -0.17327122608437284        7.9438665522342840        13.963007805632623     
 H -0.48152847689861750        6.6192394066254252        15.107190201086523     
 H  -4.6642984870572981        9.8191338953887684        15.718637380059528     
 H  -1.8238998895290157        11.021691972824337        18.101806657690389     
 H  -3.8333709967781688        11.016822677618023        18.015947047786611     
 H  -4.9206843827291067        9.0199819287468053        19.662408429202340     
 H  -1.3862303866411239        6.6768261230848545        22.120502784871736     
 H  -1.0964900400752198        5.8554816415696669        20.563369677286953     
 H  -8.5523914976112947E-002   7.2473310963220960        21.020816475891948     
 H  -3.8686091614135880        7.0765328707135291        21.332246523783002     
 H   3.2254647866215991        6.6365658877732967        13.756211085475181     
 H   3.4667257011320367        9.0796736830173668        13.738640079278136     
 H   1.7610092511083080        9.5898932787849400        13.833946511397366     
 H   2.8972113296613515        10.056521433623111        15.120357405222984     
 H   2.2293170939576514        4.8001450999687085        15.615558132276281     
 H -0.14691334064390482        6.6279746891918494        18.057019677557214     
 H  0.86518145600572294        4.8928839891897438        17.922405810199866     
 H   3.0716221766518768        4.8724538864902947        19.620417761031415     
 H   3.2752108813970100        9.1012213413910281        22.158597191617524     
 H   4.1187086958981771        9.6614839561493646        20.684433511107152     
 H   2.3677881643729197        10.002560958776030        20.884650214349545     
 H   4.2552122034373365        6.6968700814545343        21.329464884570552     
 C   8.5542188279735516        6.4951352524127159        9.9762047759024135     
 N   8.1465993342763188        7.0655539294166463        8.7971610489556245     
 N   9.7447644903588859        7.1131713067752704        10.248599522266925     
 Dy   8.0161851697448387        4.6193111237334801        11.616863201126334     
 C   9.0637596787034980        8.0055504510299347        8.3395910230310992     
 C   6.9504972588202705        6.6974031653907486        8.0504012610095028     
 C   10.070976119706714        8.0310630370696270        9.2661911078458150     
 B   10.492758927701653        6.8161783951862436        11.590164462757718     
 C   8.4610870600639636        6.6547979556442227        13.089326541433035     
 C   6.1589273384706349        4.1221089556239701        9.9484011667588224     
 C   6.0488146207705915        3.9706197835115402        13.084029626529304     
 C   9.3926204097851524        3.2758496191084281        9.9604508844154811     
 C   9.5621010832837872        3.2693680924070661        13.087433497575590     
 H   8.8955636515166319        8.5767285260742732        7.4362962555625831     
 H   6.7290608720991507        7.4803423946163523        7.3171682792295183     
 H   7.0963444513292222        5.7460843331185965        7.5199013414915958     
 H   6.1005044264155899        6.5865819689342766        8.7286471108666124     
 H   10.974665520379764        8.6239278318843340        9.3033820340921149     
 N   9.5915359494283479        7.3415962478086207        12.743928381942291     
 H   10.585741253890165        5.6008516597578639        11.702660226090135     
 H   11.580141488010941        7.3484153103040830        11.601804756749305     
 N   7.8591400600077321        7.4464403675885071        14.031758863987280     
 N   5.8708482289409281        3.4648416781992104        8.7804858568520068     
 N   5.0241057862181639        4.8364414294944478        10.216886941637080     
 N   4.8878141431635491        4.5897281262719538        12.713483987938012     
 N   5.6590583695800785        3.0452903564113782        14.015959607619225     
 N   10.077529423956207        3.3564004292851144        8.7738729847085803     
 N   9.3532127131526899        1.9346388625871620        10.229629320954009     
 N   9.6384396968794182        1.9527528737587823        12.728221401024674     
 N   10.534655793352018        3.4208799457047330        14.040568643747497     
 C   9.6698603533912255        8.5411617401278210        13.433304086483432     
 C   6.5904536050007012        7.1417834547865047        14.674614377390428     
 C   8.5837215745539073        8.6104897759743420        14.256932202702203     
 C   4.5926702320929875        3.7709557729103591        8.3257783099487295     
 C   6.7860254191575553        2.5993320147254124        8.0462583416949922     
 C   4.0620527569126184        4.6381127652070440        9.2431904361321937     
 B   4.9225071727522787        5.6314451915367414        11.557625955257365     
 C   3.8026441073177359        4.0394978262257615        13.376246994167992     
 C   6.5580596134497808        2.1079155230497042        14.673696958580042     
 C   4.2831407049947057        3.0718731819850658        14.211414676135110     
 C   10.443955072436427        2.0975926667907281        8.3107899308742859     
 C   10.354940025606927        4.5798237502613075        8.0291358547465155     
 C   9.9827768428364845        1.2039683385382058        9.2393896162696247     
 B   8.7404931721229282        1.4218528849090200        11.572979948968628     
 C   10.656533513847911        1.3131415587932049        13.416645702435442     
 C   10.854642501810387        4.6764048240241038        14.706986514527484     
 C   11.220290750228781        2.2318206393356141        14.254378134348494     
 H   10.458249173515549        9.2640498696730873        13.272337961465194     
 H   6.6369732874982841        7.3904909313233604        15.739395089432886     
 H   5.7753795137643031        7.7172408633947445        14.215473942060456     
 H   6.3855106675659616        6.0749986271068259        14.542713234078235     
 H   8.2554654439774140        9.3754689021909510        14.946223482387348     
 H   4.1842255405866586        3.3244789381854263        7.4290961760494865     
 H   6.2145695876559905        1.9976852588443004        7.3306786904839116     
 H   7.5301380713249131        3.1916023899951851        7.4958282982407232     
 H   7.3140268015890388        1.9358379709182445        8.7366839328048620     
 H   3.0923597238831357        5.1155953935278013        9.2791717077190032     
 H   5.9524287581082875        6.2862263941368823        11.676863939923237     
 H   3.9482894686650316        6.3463597816779611        11.566289933903199     
 H   2.7821554029208095        4.3535770669107761        13.200372699170057     
 H   6.3091382141126058        2.0269567904434784        15.737997597679373     
 H   6.4780926690286389        1.1103034186360698        14.216437009647427     
 H   7.5851042214263353        2.4712361211410028        14.549689808055088     
 H   3.7781758490908772        2.3968737092432155        14.888390600296155     
 H   11.014807390380437        1.9675410319629383        7.4014247114885761     
 H   11.121849888457602        4.3734970330894853        7.2747019323094344     
 H   9.4510916260037412        4.9436176610674147        7.5230951483169743     
 H   10.711762715912213        5.3627508466203926        8.7029206464228253     
 H   10.059414892754791       0.12617890188397676        9.2737420116107803     
 H   7.6317612948825273        1.9275661664713841        11.694149862439113     
 H   8.6791442732929873       0.21408201747531799        11.579572857600327     
 H   10.919079376320415       0.27579545972306241        13.256553363564826     
 H   11.152160137607700        4.4837268703980362        15.743735275557800     
 H   11.677678344642485        5.1907903883507158        14.189565588197141     
 H   9.9682762269621339        5.3199278936495880        14.678907243288570     
 H   12.041851130792695        2.1517245298709504        14.950875138179411     
 C   6.3086277664541353        13.398888254058695        3.5703680178679376     
 N   6.0292522739746550        12.740930079226787        2.3999836030074380     
 N   5.1632401676771389        14.095674410100520        3.8404474143980969     
 Dy   8.1622525429493002        13.903005671368827        5.2492008465778142     
 C   4.7452145180004477        13.027106419529311        1.9486584927899884     
 C   6.9578864947466963        11.897004572706974        1.6568624617011316     
 C   4.2024720666000110        13.883924290831347        2.8680609550600402     
 B   5.0530993252196588        14.888635245350493        5.1807493897995576     
 C   6.1979796735127577        13.259764847363197        6.7265155511943542     
 C   9.5326847332008686        12.523938662945321        3.6090071062404609     
 C   9.6930955368586460        12.525624173006470        6.7144849636227590     
 C   8.6951585524185191        15.756113031709249        3.5827150184069181     
 C   8.5925231054175679        15.944776281045199        6.7071926970770948     
 H   4.3418823238013413        12.574905775468437        1.0526666067524875     
 H   6.4077014524612421        11.359381385447076       0.87742856479476516     
 H   7.7423679801973915        12.502658337749120        1.1849768592465131     
 H   7.4358745234322381        11.174931333583082        2.3237198764416780     
 H   3.2255534630427145        14.346287015698444        2.9049350531383999     
 N   5.0267954825996926        13.846630460721354        6.3360026657303834     
 H   6.0769333934624026        15.552096695599154        5.3022457142339219     
 H   4.0733031117659868        15.594924114958989        5.1903376043292253     
 N   5.8186132522903362        12.332497680406252        7.6611017282509275     
 N   10.232873811244831        12.585003270795401        2.4306756772060503     
 N   9.4455325842978279        11.183975541580482        3.8735113547112543     
 N   9.7212391999292542        11.203643943751015        6.3687300360312191     
 N   10.689383327320078        12.656656024345590        7.6454259728547189     
 N   8.3017105564474036        16.308940843178259        2.3905434102158276     
 N   9.8852038955644215        16.374536442916636        3.8572729631570821     
 N   9.7234746139451467        16.627884919287350        6.3549334472143464     
 N   7.9933352984844435        16.742251736127717        7.6460445481243795     
 C   3.9459700671160136        13.272228383724618        6.9855310349058302     
 C   6.7333268761434342        11.431656208702389        8.3487583269746128     
 C   4.4395585394578383        12.323535703001182        7.8344783909059350     
 C   10.560474205334479        11.316456895434147        1.9654178141676615     
 C   10.564006788115911        13.802142985380781        1.6989450944334319     
 C   10.061403946352845        10.435473595225906        2.8868527413959892     
 B   8.8072747805066385        10.696573699548724        5.2158480679003887     
 C   10.733315102403157        10.540397029630517        7.0438067762146126     
 C   11.058343543587627        13.908434523786743        8.2909957987609015     
 C   11.343325591601847        11.449918597204139        7.8592433271355029     
 C   9.2275892626637397        17.237722075148291        1.9272166990660395     
 C   7.1093666978959531        15.938303593641038        1.6386968721773496     
 C   10.225722767391947        17.274149184604227        2.8632270340882369     
 B   10.623288836488243        16.088491872753384        5.2060098060584323     
 C   9.8053194191516724        17.830450273310699        7.0382821306390495     
 C   6.7206717619969680        16.447056459873426        8.2864380636401815     
 C   8.7225007047696153        17.904609955959003        7.8653142919138892     
 H   2.9199838500454103        13.558952695758324        6.7947889573391267     
 H   6.4213190837668774        11.300707276881264        9.3898725948612132     
 H   6.7513769608505383        10.448794015162264        7.8579971232572774     
 H   7.7390111596614259        11.861631110632231        8.3062246799697785     
 H   3.9428269045985673        11.642055198593281        8.5107358724503506     
 H   11.134266792269804        11.171849327564848        1.0599043832631958     
 H   11.398055897868486        13.597187712606786        1.0193336372165724     
 H   9.7067823525051757        14.153938538147047        1.1090633840291972     
 H   10.851633705820984        14.592277735781606        2.3961674637877488     
 H   10.101299416138382        9.3550330093578342        2.9177920994091395     
 H   7.7174232061992898        11.242911789073617        5.3295439277378760     
 H   8.7002643724405697        9.4914608463711829        5.2282803034923955     
 H   10.963373176850610        9.4951714284051150        6.8861063212983220     
 H   11.287950308719431        13.734782384132922        9.3473249378392076     
 H   11.940690579347164        14.347596532954757        7.8063046594602046     
 H   10.220439733673706        14.605512521377413        8.1947275514781666     
 H   12.178311182445725        11.352491433121360        8.5380278365990598     
 H   9.0717834801339006        17.795580141250721        1.0134311665620979     
 H   6.8727189693186244        16.732905623699676       0.92403850377983643     
 H   7.2689205039556981        15.002935001533711        1.0861040820500165     
 H   6.2645425469973297        15.799927450210950        2.3170469402540581     
 H   11.132125316469624        17.862692560639054        2.8990653345214041     
 H   10.709172136988746        14.873187275667597        5.3307515852456104     
 H   11.714392336181318        16.612926841322530        5.2143193140662705     
 H   10.596687662557425        18.549380620640910        6.8743858194383742     
 H   6.7736595580978296        16.669991455251594        9.3577915804948155     
 H   5.9155781238860783        17.050474967370477        7.8428824362221521     
 H   6.4963923913703177        15.386249601250857        8.1287490951425809     
 H   8.3994333304531281        18.673353972962399        8.5520813475190458     
         456

 C   7.5000736453918231        2.7823906156492870        2.7928019194308931     
 N   7.9058586477648038        2.2148877690201578        3.9735922525428582     
 N   6.3117419895272411        2.1617178414803959        2.5178083760540502     
 Dy   8.0347547455716928        4.6502506400188981        1.1452014123535890     
 C   6.9895432204325800        1.2734074971280849        4.4297772595708720     
 C   9.0978641204926678        2.5901544533952432        4.7233748708592502     
 C   5.9848382462836538        1.2444807616854785        3.5003491321043114     
 B   5.5672682336796697        2.4562745227918339        1.1741141133467572     
 C   7.5967244854084077        2.6125379848340500      -0.32871025890903810     
 C   9.8986607598073117        5.1554787161343683        2.8075093777633353     
 C   10.003104763514195        5.2961771105595359      -0.32639683327843372     
 C   6.6651694645875974        6.0087223831797720        2.7907711428010025     
 C   6.5007259907337573        6.0016164975642887      -0.33300292266281456     
 H   7.1560637103438651       0.70367607767208062        5.3343279768065788     
 H   9.3200283711473126        1.8107992648430316        5.4600776332005214     
 H   8.9460229386601888        3.5425424680131061        5.2501523292311569     
 H   9.9495389597378523        2.7024794499193678        4.0476915029133469     
 H   5.0826577607331256       0.64958031493164747        3.4610021368987782     
 N   6.4677598240213676        1.9259608024901760        2.2119883425167262E-002
 H   5.4780859507492741        3.6717288675668165        1.0582549886075265     
 H   4.4780772591861879        1.9282823403392622        1.1623993803186978     
 N   8.1942585076788426        1.8204685692892724       -1.2737187097626981     
 N   10.191200214082372        5.8205711347778282        3.9699764980478358     
 N   11.031939894738091        4.4378864325236318        2.5402604252498637     
 N   11.164762389218588        4.6783237093976675        4.3912377700893110E-002
 N   10.392510714639220        6.2225331386805482       -1.2578969437369218     
 N   5.9856464640661251        5.9337799851856214        3.9807773931152499     
 N   6.7080844087377125        7.3491379981572349        2.5172473938045408     
 N   6.4266745568657573        7.3205928626790797        1.7560569669812828E-002
 N   5.5313014828889600        5.8466167120521151       -1.2887234607153999     
 C   6.3861914395838273       0.72619852498693627      -0.66625486365666253     
 C   9.4593308650872245        2.1257666510789490       -1.9237425737137719     
 C   7.4678731509591767       0.65678311556380109       -1.4955338697087168     
 C   11.470370281319987        5.5159995347951503        4.4228115204637160     
 C   9.2803781781734767        6.6943749685331593        4.7003147949369870     
 C   11.997335869279249        4.6421145448792940        3.5095837237050538     
 B   11.131342880483617        3.6385993157252350        1.2016238251140938     
 C   12.249710581203882        5.2304143872418161      -0.61798690299481895     
 C   9.4934537002611972        7.1580704270030395       -1.9180358712392382     
 C   11.768567422403843        6.1984020511229794       -1.4522932808671907     
 C   5.6259581348679708        7.1951187461147068        4.4420828005779951     
 C   5.7075762586096248        4.7130735826943173        4.7299905054997522     
 C   6.0860241793141290        8.0845205471872994        3.5087489958826001     
 B   7.3209867065166403        7.8589806919413228        1.1721442122729278     
 C   5.4133482499769503        7.9587365357113899      -0.67943184582727367     
 C   5.2092434608794846        4.5877221677557456       -1.9472821442708903     
 C   4.8496738708107161        7.0360032679346070       -1.5126764465703095     
 H   5.5991499200680543        2.9950289865818928E-003 -0.50050599003215879     
 H   9.4004428977129546        1.8985843207813171       -2.9932187850113459     
 H   10.273487774804469        1.5330702726351817       -1.4844779462599320     
 H   9.6744908448036604        3.1882676540225083       -1.7724916117067016     
 H   7.7926742929014772      -0.10910437396497670       -2.1853653262844381     
 H   11.881769713118473        5.9679612440509926        5.3153484417492018     
 H   9.8575299801523997        7.3123199708176090        5.4001127137054565     
 H   8.5445905205522745        6.1074188944838426        5.2706839568604220     
 H   8.7418344064176647        7.3437582594497650        4.0027562342318177     
 H   12.966596983044454        4.1635666629332553        3.4739456105909023     
 H   10.100856110830239        2.9840950436131646        1.0852621551591408     
 H   12.105158182532243        2.9232808227884846        1.1921527570562513     
 H   13.270440269371514        4.9174599545035509      -0.44201036161911800     
 H   9.7594075212551381        7.2568303885945866       -2.9759322729406477     
 H   9.5521603778340367        8.1489249619475661       -1.4458086145250395     
 H   8.4699682011164388        6.7814404628075868       -1.8176495997450259     
 H   12.272636669385880        6.8751991001058546       -2.1284611807871361     
 H   5.0594969685373208        7.3294525413248905        5.3536230693026212     
 H   4.9398873594880843        4.9223926739710642        5.4840698164616875     
 H   6.6120685674401543        4.3513012612028508        5.2377565596437403     
 H   5.3502014716385409        3.9277857959899509        4.0581078823102166     
 H   6.0136585541485390        9.1626112400027715        3.4719300618099607     
 H   8.4319077136998182        7.3575794493935760        1.0550529970806364     
 H   7.3757724265266935        9.0674347605092631        1.1614710103659913     
 H   5.1531409726952031        8.9977666519068347      -0.52652230627847962     
 H   4.9015635348693962        4.7777166276228273       -2.9839304881752540     
 H   4.3904237284721095        4.0713578427664476       -1.4193647483893745     
 H   6.1001495594242687        3.9462420283872399       -1.9238854826995493     
 H   4.0316182887493586        7.1139011824066101       -2.2134436202629972     
 C -0.32550433346827096        7.3940418766031071        9.1678750286006423     
 N   7.0774824022645566E-002   6.8397327427510026        10.358226126998655     
 N  -1.5148518326376510        6.7742945443558789        8.8936993758682856     
 Dy  0.19349541840338802        9.2512623775835419        7.5022575112068965     
 C -0.85296293713947058        5.9085566458795888        10.821147236428814     
 C   1.2645998850581557        7.2103201353143254        11.107885457791287     
 C  -1.8524071829212254        5.8721540819480200        9.8865255970222528     
 B  -2.2526250112722428        7.0620680639511004        7.5451171970751361     
 C -0.22544083307286350        7.2117983815602740        6.0403734426809716     
 C   2.0555337973896060        9.7523636561344436        9.1715638922173142     
 C   2.1563377360482878        9.8934058847160227        6.0182827037086355     
 C  -1.1724182301301076        10.623456905097521        9.1482492426561315     
 C  -1.3443283552029559        10.628733200276672        6.0445134305253907     
 H -0.69465395307841771        5.3490426015987600        11.733499685994170     
 H   1.5025072453076695        6.4157848025926576        11.822284645758552     
 H   1.1060074849963590        8.1458160715818444        11.660650726978345     
 H   2.1082153746409098        7.3487347918619141        10.427829388329000     
 H  -2.7578096042927371        5.2819889543384928        9.8513260948004540     
 N  -1.3526189242027511        6.5240905685713457        6.3955842680942911     
 H  -2.3375045450787275        8.2777314410112286        7.4218194909586028     
 H  -3.3443839401767734        6.5394978796340633        7.5355374207517976     
 N  0.37932359743601862        6.4130971991478960        5.1061686795247114     
 N   2.3354358200432102        10.408608062584644        10.342854145637284     
 N   3.2015437031212253        9.0573950283618139        8.8988631632734823     
 N   3.3298422274154138        9.3067918917196213        6.4022624413054512     
 N   2.5303732385317765        10.819295358211477        5.0802438172184399     
 N  -1.8714824056527473        10.558267231696723        10.327020020259983     
 N  -1.0916954912388317        11.963778386436488        8.8845854386959804     
 N  -1.3733109778423844        11.950483283386912        6.3903564139214275     
 N  -2.3378990806527384        10.497700863204692        5.1107628718344502     
 C  -1.4268307999805545        5.3175460494544966        5.7185106852209628     
 C   1.6518273025626786        6.7110432623289071        4.4662946474934939     
 C -0.34283909466530627        5.2453890182428609        4.8929087102052682     
 C   3.6200033429283254        10.122730575232479        10.792639866284375     
 C   1.4063251904831056        11.249980363496681        11.088224563160098     
 C   4.1626557756055975        9.2679995029937761        9.8712648791769588     
 B   3.3129344348012011        8.2648626326984367        7.5578382703117262     
 C   4.4064391234113218        9.8796163683333109        5.7443347536169345     
 C   1.6129358562620082        11.720287004787043        4.3973763376015542     
 C   3.9079259398038637        10.827608192717390        4.8975584315277194     
 C  -2.2047304107256247        11.824960635231760        10.793149871556624     
 C  -2.1935602465988406        9.3396128382114618        11.060210162615999     
 C  -1.7102480937992057        12.708690608561630        9.8718622876778852     
 B -0.45771240704606625        12.456121633041649        7.5425129910291906     
 C  -2.3833847323417383        12.614003678535466        5.7126831690865725     
 C  -2.7059033433456321        9.2452631674477921        4.4657021400005315     
 C  -2.9908889538625081        11.704655779839580        4.8950357276348369     
 H  -2.2146241178582331        4.5952388417506365        5.8844185925744110     
 H   1.6072441558127017        6.4664514280905507        3.3998556364583372     
 H   2.4614390914821707        6.1273163208582062        4.9259054513530938     
 H   1.8628951996298342        7.7764648267632213        4.6038673781259414     
 H  -1.5071341740137943E-002   4.4749563261183427        4.2103187887400946     
 H   4.0238844525297734        10.573534177315015        11.689073611077555     
 H   1.9565042720518717        11.787326739441784        11.867836535708276     
 H  0.62314915899349033        10.642412611534059        11.559779190877871     
 H  0.92684831334001616        11.972536778147845        10.423004762801172     
 H   5.1400588905396347        8.8067030249294973        9.8328328896795156     
 H   2.2938770953325873        7.5942433350622496        7.4399023121967351     
 H   4.2988636743727273        7.5665308739107227        7.5463870686487891     
 H   5.4335184202299507        9.5940527668384625        5.9302260454992872     
 H   1.9137658592129612        11.842675486364952        3.3522643620520842     
 H   1.6059009755954254        12.706485447966475        4.8810515510677988     
 H  0.60599484895597233        11.296021802813870        4.4542638067195917     
 H   4.3998694085743475        11.508034111067714        4.2166532963424492     
 H  -2.7783386317091479        11.966393545036869        11.699214540545450     
 H  -3.0222679696205406        9.5420301800624312        11.746842308110541     
 H  -1.3308187147803305        8.9898559161800780        11.642910864593604     
 H  -2.4847496876048183        8.5488769634674053        10.365194225672935     
 H  -1.7557140838657086        13.788699947548169        9.8408502909740001     
 H  0.63304860756857528        11.912244731456688        7.4244973923325501     
 H -0.35339693619201251        13.661318237015198        7.5337754804974963     
 H  -2.6137194094186644        13.659256041550334        5.8699527319178033     
 H  -2.9452843231938721        9.4196325433513159        3.4113187434984429     
 H  -3.5823231048566027        8.8007976690743330        4.9569492726146729     
 H  -1.8638589677231781        8.5515962257402869        4.5537940598886175     
 H  -3.8241760180847209        11.802310223122111        4.2142706969100088     
 C   1.8854791266740567       0.51997748168274227        15.557566773264076     
 N   2.1676700763665688        1.1654543531494093        16.734343533397336     
 N   3.0284083201778014      -0.17877877920648530        15.279576667359271     
 Dy   7.0918925140002198E-003   4.1689772792289054E-002   13.904061540587703     
 C   3.4496080173714194       0.86827341531382307        17.183476660240157     
 C   1.2460357733247946        2.0121806754004923        17.483161526865004     
 C   3.9888532402754326        1.8388662889827340E-002   16.255804393695517     
 B   3.1415616946451697      -0.96659498548636813        13.933872198738735     
 C   1.9648921352192010       0.68091865865167667        12.424549593593451     
 C  -1.3430800012755890        1.4102637580766952        15.563476735212369     
 C  -1.5241729721862480        1.4395688126159640        12.450214323688545     
 C -0.48603893325545566       -1.8355571016971846        15.558737701942874     
 C -0.40266027394239767       -1.9893531941370026        12.420357325868565     
 H   3.8539168724435684        1.3085871994192710        18.084879616385365     
 H   1.8055603171238688        2.5577363914908671        18.250328259687436     
 H  0.47047502767099258        1.4077862733417845        17.970803851999428     
 H  0.75816032062301641        2.7281407752121765        16.816632867928138     
 H   4.9627682363181638      -0.45039346991876733        16.216649935451951     
 N   3.1396148599404690        8.0688113134340683E-002   12.782174193229027     
 H   2.1319081761412426       -1.6507545189871595        13.819997835269429     
 H   4.1406392461999806       -1.6477630574706166        13.915205864899811     
 N   2.3295462841789392        1.6101130669861963        11.485973010712232     
 N  -2.0298448424202773        1.3338175098821152        16.748795873577716     
 N  -1.2752409153074180        2.7522105333861906        15.306024801430645     
 N  -1.5602494261094768        2.7575512372218212        12.810379775550679     
 N  -2.5004513645919872        1.3200157856830750        11.496271069109925     
 N  -8.0086960527359974E-002  -2.4144631976982418        16.733822912403014     
 N  -1.6782270063030336       -2.4480857676002952        15.281904074312527     
 N  -1.5249846520087140       -2.6803539997878456        12.784433104499065     
 N  0.20534583292440750       -2.7949057977029015        11.493954226421472     
 C   4.2081679688322229       0.64654368405934359        12.105236919614672     
 C   1.4101142064395100        2.5295906087084123        10.831515745947579     
 C   3.7029839610063648        1.6060805535095186        11.276086126439180     
 C  -2.3697718135704737        2.5955386371101885        17.223890736938294     
 C  -2.3213352503302134       0.10882205608055308        17.483403758631027     
 C  -1.8904459626669607        3.4872210320864596        16.302123138553331     
 B -0.65123925824962814        3.2641239319595354        13.966879588789045     
 C  -2.5571029997962982        3.4291153880046630        12.121494408107466     
 C  -2.8532639844516705        7.5427820099357529E-002   10.828349363844531     
 C  -3.1484228717430094        2.5302473609087142        11.281243235378447     
 C  -1.0010470445151980       -3.3540373500573377        17.185325018297839     
 C   1.1235250550129994       -2.0648406299941797        17.478559515850215     
 C  -2.0080673763001342       -3.3712065839187741        16.258068631126697     
 B  -2.4133786946650915       -2.1342054512609958        13.938231092531838     
 C  -1.5920244536204609       -3.8962486531017051        12.122723556912126     
 C   1.4711973375288332       -2.4923436409981115        10.842983729041206     
 C -0.50825449046420401       -3.9707827368983457        11.296487755061067     
 H   5.2356335825167299       0.35025011899130981        12.269814284242397     
 H   1.7077718430143798        2.6798261142240802        9.7882472416784427     
 H   1.4049193753098110        3.5026184655331711        11.342619451041193     
 H  0.40261133417001249        2.1047000510061147        10.881451535992912     
 H   4.1877357557124135        2.2858717177167227        10.589602706634359     
 H  -2.9366672581668340        2.7300390486982065        18.135350899779400     
 H  -3.1261319552412075       0.30248880076130397        18.199748673006262     
 H  -1.4369038575251489      -0.24023247289589286        18.032555943348818     
 H  -2.6321955102143262      -0.67939133490073089        16.794150847100941     
 H  -1.9454765353364638        4.5666779500877848        16.274915488487590     
 H  0.44778380287176611        2.7391735100146475        13.843328946891942     
 H -0.56964919854960905        4.4715254364907642        13.969181693541385     
 H  -2.7906248574544290        4.4723343077098203        12.287916497109590     
 H  -2.9915947592854386       0.24832797903504616        9.7520045677930192     
 H  -3.7901613691971923      -0.33417737557905330        11.241577572452790     
 H  -2.0412929565065459      -0.64418010901796596        10.998878061835546     
 H  -3.9691665186768796        2.6369054760568034        10.586930266292436     
 H -0.83651024512293803       -3.9291887156707723        18.086721435091697     
 H   1.3761329978868682       -2.8831341299210331        18.161598344565867     
 H  0.97064721582704061       -1.1495892508185219        18.067283365851761     
 H   1.9556500640354448       -1.8987210744270435        16.789892559851875     
 H  -2.9136377544394527       -3.9608055827383124        16.218003940429380     
 H  -2.4692694399817148      -0.91488086038385430        13.823756962116805     
 H  -3.5186325243789893       -2.6250977101891375        13.923927550218034     
 H  -2.3754994976380432       -4.6216185211705882        12.296290426262598     
 H   1.4338337349392187       -2.7845279745073452        9.7880708133345280     
 H   2.2947061551029497       -3.0333150935115238        11.329991637929872     
 H   1.6558047197463539       -1.4167871092615976        10.933033776796222     
 H -0.17597679058899712       -4.7466199904833672        10.621499882248514     
 C  0.78263411325677412        11.203918294759104        16.352701447308760     
 N  0.37498117040137324        11.776189395752441        15.175366309397692     
 N   1.9664966181897297        11.830068064518496        16.634007473693782     
 Dy  0.30414626795792671        9.3221473306203713        18.003424003827519     
 C   1.2864373810436831        12.726333766934157        14.727188298914470     
 C -0.81966133242873984        11.408281811259533        14.424799420882534     
 C   2.2895142819390628        12.756047240110485        15.658357085609470     
 B   2.7022213375386048        11.521592860088084        17.978741886750832     
 C  0.69489925319748491        11.346268860095101        19.498469381409048     
 C  -1.5875447831926257        8.8435993371815940        16.363701395016349     
 C  -1.6562097752894032        8.6826550529596549        19.490865888565768     
 C   1.6451535584826000        7.9557801976728282        16.339246918705214     
 C   1.8323239531087478        7.9189142127794261        19.449245617927843     
 H   1.1187608804833489        13.298918037922901        13.824883017933359     
 H  -1.0630570095971033        12.209134280854927        13.718941396818574     
 H -0.65880994139347970        10.479256902577434        13.861621594866412     
 H  -1.6609530143999267        11.258544528888029        15.105680900740992     
 H   3.1877648018574587        13.356355753703882        15.701075671175229     
 N   1.8067954660300543        12.053974342140096        19.133554920219510     
 H   2.7721229965819827        10.302629951782585        18.090111808440263     
 H   3.8014728815438237        12.024995364751764        17.995717094148901     
 N   7.6364591879464178E-002   12.142572162847452        20.426251271157223     
 N  -1.8766907617264268        8.1939907328931394        15.190732752855270     
 N  -2.7279300750909852        9.5456773420602872        16.644154800515480     
 N  -2.8309169725460483        9.2869251903465901        19.140188745512340     
 N  -2.0201311810551736        7.7513836474369926        20.428070092671359     
 N   2.3293794501790490        8.0317324173880493        15.152609685994253     
 N   1.5710545783581040        6.6137514492152336        16.594012645284973     
 N   1.8598857222319543        6.6005105212510484        19.090215953763504     
 N   2.8024115150288775        8.0317049735626416        20.409956815238882     
 C   1.8574480664031423        13.270250359268593        19.796380297046436     
 C  -1.1849937813673328        11.822871133808915        21.078414215811108     
 C  0.77340421223296940        13.328552997561152        20.623378849298092     
 C  -3.1602077849613224        8.4917595957523151        14.746316459922943     
 C -0.96055990362753108        7.3411185954587364        14.442335688731056     
 C  -3.6934507444523037        9.3461211875415646        15.673284137006240     
 B  -2.8360418124360112        10.335003030490302        17.989547061867079     
 C  -3.8986025876826647        8.7218038859763194        19.819450912600796     
 C  -1.1016466564688421        6.8270037601529889        21.076594258625818     
 C  -3.3929313553556764        7.7578220555351747        20.643218352703599     
 C   2.6609558975312537        6.7692502191927089        14.673280680181671     
 C   2.6270208570916962        9.2576975382977515        14.422329521560966     
 C   2.1793051415876405        5.8780803430265172        15.594489260868245     
 B  0.94805275938728206        6.1000461723217141        17.932939489086888     
 C   2.8460454007636695        5.9214832382759441        19.786964535032862     
 C   3.1599173991584273        9.2747831996988932        21.078390791642033     
 C   3.4385934757284966        6.8162510229436837        20.631028439438463     
 H   2.6309651122312743        14.006483303338916        19.623517391201375     
 H  -1.1676835530578422        12.165932651341345        22.120122867599228     
 H  -2.0241628274099854        12.309180137833559        20.556944595658518     
 H  -1.3300665083581042        10.736419001615943        21.036974258181758     
 H  0.43133701374251637        14.098490050902267        21.300293243718816     
 H  -3.5697115464612055        8.0490185681006494        13.848363235087284     
 H  -1.5227854654902322        6.8037744594161191        13.670959226032394     
 H -0.17696079744400861        7.9397219117730939        13.960011410221570     
 H -0.48159486866539947        6.6178771280983062        15.108039435587646     
 H  -4.6665752095525228        9.8164250161730369        15.715270789696234     
 H  -1.8259527548182646        11.018691472947308        18.099236305907858     
 H  -3.8351693099966551        11.016359414574856        18.011807040304390     
 H  -4.9261289521433476        9.0193339368095700        19.657440763935480     
 H  -1.3929171687126969        6.6791891504861169        22.121627597124093     
 H  -1.1054196394022848        5.8540817650638610        20.566327249321375     
 H  -9.2395173269770189E-002   7.2456968291535881        21.019850076309286     
 H  -3.8764254960791225        7.0764539457874021        21.329288642217751     
 H   3.2243728426031328        6.6338243139838555        13.759736313093915     
 H   3.4622173262460336        9.0754354447742536        13.737483701671625     
 H   1.7578594815659487        9.5886526531778618        13.837383805247585     
 H   2.8982467807645720        10.053530792762851        15.120361766821068     
 H   2.2286778555528475        4.7983621946713164        15.620103265586589     
 H -0.14927891264857951        6.6278574116258619        18.059521820685777     
 H  0.86307462395524592        4.8929133550905988        17.927116315983209     
 H   3.0717104054475537        4.8760227842661026        19.623610218245464     
 H   3.2789597109805930        9.1050403592667752        22.157312825782732     
 H   4.1086088028983285        9.6706499726785839        20.678952527048224     
 H   2.3594621005918430        10.003528810886360        20.892122360978750     
 H   4.2540220398425586        6.7032245070583230        21.330544736481340     
 C   8.5535200654924228        6.4977646104366560        9.9759302320355463     
 N   8.1463503832699580        7.0679919581819259        8.7966482529593222     
 N   9.7442774244623109        7.1153798789523313        10.248350435636347     
 Dy   8.0165865188577694        4.6226005577723566        11.617780326290806     
 C   9.0640435708032072        8.0074128835941067        8.3389362073201756     
 C   6.9500410625019153        6.7004525618998532        8.0499109481003774     
 C   10.071105445247820        8.0327744510638244        9.2657094635336641     
 B   10.491791601901514        6.8181473777957233        11.590076101744575     
 C   8.4606322685169673        6.6584027825572036        13.089851741871950     
 C   6.1592490026647484        4.1253683927719722        9.9493782341455876     
 C   6.0501488594730422        3.9743487294272453        13.085977047943528     
 C   9.3922587860780578        3.2772946315743923        9.9618830516975247     
 C   9.5622494459184715        3.2708789181564772        13.087533925344291     
 H   8.8963349734402453        8.5783839612180834        7.4354235401823683     
 H   6.7268518932992212        7.4850936300233224        7.3192172127103916     
 H   7.0965479231267876        5.7510235961837139        7.5164736011172959     
 H   6.1009625870309572        6.5866046794647533        8.7286156543943942     
 H   10.975051532873117        8.6252356393023053        9.3028333107344388     
 N   9.5911814000343192        7.3447105932245691        12.743784894130433     
 H   10.583439727182652        5.6027162655280414        11.702955460007622     
 H   11.579821761818364        7.3489418341787429        11.601546166961862     
 N   7.8589958246487539        7.4507951588727988        14.031828841721673     
 N   5.8717164157458512        3.4685679259576094        8.7810368091060074     
 N   5.0238458124833167        4.8386636820115774        10.218205352508990     
 N   4.8883155872332535        4.5915241800492907        12.714944752001513     
 N   5.6616607523817386        3.0490739885520965        14.018454033509290     
 N   10.077827180401522        3.3573258067780216        8.7756765190078649     
 N   9.3511628876816335        1.9360898887132318        10.230703669124507     
 N   9.6365330038227999        1.9540127305288837        12.728959633030952     
 N   10.535883139506016        3.4215437294043385        14.039676839085205     
 C   9.6698987114669563        8.5446869920755013        13.432366813184814     
 C   6.5901573039756434        7.1469985475126290        14.674834967757892     
 C   8.5839624569744153        8.6147571517348123        14.256178203260351     
 C   4.5933095191185727        3.7739004527928288        8.3265085989446685     
 C   6.7874925622110922        2.6042289138232948        8.0461499112787429     
 C   4.0619915181198998        4.6401259148481238        9.2443406576795120     
 B   4.9216048725895893        5.6333119059920129        11.559121048960918     
 C   3.8038830592162580        4.0400412466819482        13.377873533395661     
 C   6.5619340534289661        2.1137268194288956        14.677250877490039     
 C   4.2857233222034798        3.0736484407113105        14.213623727640517     
 C   10.442964914150059        2.0982404966665005        8.3123764519347620     
 C   10.356922180848017        4.5806546568228645        8.0315325797093049     
 C   9.9803782511917767        1.2049303243516887        9.2405734596804905     
 B   8.7377880157043517        1.4239051042166015        11.574016306679576     
 C   10.654406205302251        1.3134213789604379        13.416771818807488     
 C   10.857985856692855        4.6769394870304284        14.705128812216859     
 C   11.220162960834715        2.2317150125993130        14.253524728511120     
 H   10.458559601855921        9.2671706179169977        13.270972011343094     
 H   6.6370738150317603        7.3949063408547469        15.739792219430145     
 H   5.7756296305506112        7.7236465744951825        14.216270097897084     
 H   6.3841708016521315        6.0805207514229238        14.542195940455050     
 H   8.2561067128542955        9.3802486022833715        14.945062777205068     
 H   4.1852395463711032        3.3275359199199741        7.4296154807620294     
 H   6.2169263937429911        2.0056544225572752        7.3275759778685856     
 H   7.5333775075311706        3.1972706410455860        7.4993691815623293     
 H   7.3132630742816191        1.9378929761083907        8.7353171416544573     
 H   3.0919544037595408        5.1168811446171514        9.2804187810257535     
 H   5.9507289889159303        6.2892735210171420        11.678264354487968     
 H   3.9465091954762790        6.3469773069631303        11.568098354961265     
 H   2.7829531444524087        4.3525064599515444        13.201847237255885     
 H   6.3099300290032225        2.0297267425648551        15.740351618431092     
 H   6.4873363362595855        1.1170422857997306        14.217918026610141     
 H   7.5877227701574741        2.4808745150542526        14.557428599900497     
 H   3.7817495242666372        2.3984336230146144        14.891069307863141     
 H   11.014020821615400        1.9677933332243600        7.4031867400395281     
 H   11.125712819511135        4.3744026590903617        7.2791231742669815     
 H   9.4543831979784301        4.9443873961784632        7.5232244800238934     
 H   10.711921534044530        5.3635920250936930        8.7061740008625907     
 H   10.055780021725226       0.12704298940197870        9.2747544673098812     
 H   7.6296500343339835        1.9308213063737687        11.695196556810854     
 H   8.6751826579935720       0.21616832796904148        11.580637211300301     
 H   10.915628791077047       0.27576811792947387        13.256664745734424     
 H   11.151754613432058        4.4852578752898671        15.742950364636316     
 H   11.684138195772277        5.1876505473714891        14.189641772330713     
 H   9.9739853314152906        5.3230752740037888        14.673321742922857     
 H   12.042397914809969        2.1509052242483713        14.949155810197793     
 C   6.3103907382662898        13.398019938653803        3.5712705589706091     
 N   6.0304707282101004        12.740457411257889        2.4008149097651517     
 N   5.1654914508373766        14.095501676775475        3.8416610547649221     
 Dy   8.1654194452118585        13.900808994396424        5.2486662707129961     
 C   4.7466478178004099        13.027655320601868        1.9496053357574892     
 C   6.9583384040594716        11.895735944889726        1.6576797918427040     
 C   4.2045418158666772        13.884630807703735        2.8692384269633702     
 B   5.0558047391763541        14.888207277754617        5.1822720974245939     
 C   6.2010425534866949        13.257291253949596        6.7257886323031579     
 C   9.5350932225257967        12.522885701366544        3.6072265064370894     
 C   9.6962652474037583        12.522854185564265        6.7131894188875290     
 C   8.6970784952669771        15.754965354516811        3.5827669690563413     
 C   8.5950620873244379        15.941838146249765        6.7081541297290030     
 H   4.3429922963928957        12.575989575771068        1.0534951736981135     
 H   6.4072275363394722        11.356622465276486       0.88003156952853479     
 H   7.7418325141976094        12.500833496570026        1.1835692135676370     
 H   7.4375607632045515        11.175005699317824        2.3250297082965381     
 H   3.2279671690391551        14.347721162090242        2.9062111254351999     
 N   5.0300941406080515        13.845797308377907        6.3372079066861842     
 H   6.0795282303822020        15.551819215649225        5.3034320795477621     
 H   4.0757221187521546        15.594173148395740        5.1924167556434560     
 N   5.8217552536744748        12.329760927330732        7.6601515257550163     
 N   10.234509134116095        12.584868581904116        2.4284791998972128     
 N   9.4491287325646756        11.182789109340442        3.8713149137186496     
 N   9.7252689887851496        11.201113494413429        6.3666488563702837     
 N   10.691418875868406        12.653655118683458        7.6453446064168258     
 N   8.3031358977934531        16.308618008096740        2.3911617498561757     
 N   9.8869244111090513        16.373616032040250        3.8575888208439921     
 N   9.7251749900330502        16.625942126180071        6.3552136719714847     
 N   7.9952619913024066        16.739223004100406        7.6466930094890149     
 C   3.9494904101146791        13.272291284905901        6.9878760390970109     
 C   6.7360485153231480        11.426991017435524        8.3456295872183954     
 C   4.4429835182280186        12.322333368109415        7.8354106017137735     
 C   10.562870391114938        11.316726672897968        1.9626683462953562     
 C   10.563884083239586        13.802428465515716        1.6966997606306458     
 C   10.064965166356775        10.435101304032081        2.8840913848379901     
 B   8.8117475093144186        10.693920359761330        5.2134741976920234     
 C   10.736737922102893        10.537775658419640        7.0424938300800619     
 C   11.059218809388659        13.905216884671182        8.2919883360141586     
 C   11.345445953510026        11.446968906495460        7.8592072236075445     
 C   9.2285209646917608        17.238185424469265        1.9284403217855361     
 C   7.1108069362129571        15.938019319770952        1.6392498623542373     
 C   10.226827758875951        17.274263841520540        2.8642790030642171     
 B   10.624924233755889        16.086777932757268        5.2061715162035629     
 C   9.8058134640140331        17.829078387393142        7.0376830812691287     
 C   6.7233165709472207        16.442848750725641        8.2879506872534989     
 C   8.7231090546721486        17.902563892029086        7.8649328258043978     
 H   2.9236348764749596        13.560216163461796        6.7984894112608663     
 H   6.4260072850113046        11.296270345416159        9.3873197175727778     
 H   6.7511253966629932        10.444309338023743        7.8546185173525043     
 H   7.7423904461479740        11.854990744921212        8.3010645534222967     
 H   3.9463669014070204        11.640878967060507        8.5117934190544879     
 H   11.136337643688986        11.172757757076111        1.0568565876662628     
 H   11.396400053279445        13.597904942047887        1.0151906510401913     
 H   9.7053623581297455        14.154308061959794        1.1088975005767641     
 H   10.852899584652569        14.592348783616471        2.3935645801387699     
 H   10.105713596451849        9.3547176387863473        2.9147239401583778     
 H   7.7212797490326821        11.238862163067481        5.3277114156513870     
 H   8.7063481961871894        9.4886921908569182        5.2250810630930289     
 H   10.967199285204725        9.4926762613796889        6.8845353735567958     
 H   11.286735120034479        13.731297065738511        9.3486794777776083     
 H   11.942545943593233        14.344406237508528        7.8092237820135209     
 H   10.221538101292564        14.602326112904295        8.1942230215133200     
 H   12.179631230108582        11.349318007244580        8.5388768238574713     
 H   9.0722838999560746        17.796675453113160        1.0151207401069231     
 H   6.8743291674004059        16.732545697874702       0.92444834588151681     
 H   7.2702964817677227        15.002535868272568        1.0868268070625151     
 H   6.2658715057725525        15.799821065418371        2.3175128087662200     
 H   11.132935441097155        17.863237124577466        2.9004550278529537     
 H   10.710278947331352        14.871370651628629        5.3304678155251430     
 H   11.716296999816208        16.610550884120652        5.2148309820774141     
 H   10.596297745510972        18.548818846820836        6.8731548288101756     
 H   6.7755994114396767        16.669480180013959        9.3583913598869142     
 H   5.9167671540372382        17.042414790139603        7.8423536714286390     
 H   6.5017733282394579        15.381172404071616        8.1339213255640317     
 H   8.3993633732737010        18.671349277082200        8.5513502427257926     
         456

 C   7.5001645456743846        2.7802893221357157        2.7922814051280849     
 N   7.9056672620589126        2.2127321203546888        3.9731509513571441     
 N   6.3118443882065831        2.1596836094185416        2.5170362666582276     
 Dy   8.0334624243015380        4.6486510145444528        1.1446801485850808     
 C   6.9891291945296183        1.2713674713073497        4.4291594608098839     
 C   9.0978795434842432        2.5872448504593120        4.7230174294265908     
 C   5.9846192929396853        1.2425202652322531        3.4995294175130107     
 B   5.5677819255269725        2.4545226906198492        1.1732004439970520     
 C   7.5970632399258253        2.6110105506036820      -0.32960827570821649     
 C   9.8976116601430100        5.1525392195857886        2.8069854610848504     
 C   10.001140355785630        5.2943846169904871      -0.32768333116221249     
 C   6.6642102564705432        6.0075742666361558        2.7902837159463658     
 C   6.4998383500852341        6.0024070350311716      -0.33229565705710412     
 H   7.1553220250944225       0.70168409755643690        5.3337976210514348     
 H   9.3217146279884648        1.8060441082663923        5.4570800132186559     
 H   8.9453874208638080        3.5376789703028240        5.2528545785737784     
 H   9.9487078636162298        2.7026031610357890        4.0469374641394067     
 H   5.0823858629392058       0.64771666931058858        3.4600675962988889     
 N   6.4682902594012441        1.9241091807728872        2.1265153304697512E-002
 H   5.4790280336084312        3.6700565926334692        1.0573771580068423     
 H   4.4783593884419890        1.9270937043993293        1.1613059926624527     
 N   8.1952090595171310        1.8187383880175203       -1.2740435782842710     
 N   10.189415601556702        5.8165196742252983        3.9702778664889418     
 N   11.031702669398266        4.4365800500305737        2.5388846468998763     
 N   11.163595388080534        4.6779438135524245        4.2405141837175558E-002
 N   10.389125942290201        6.2204358876823163       -1.2600523061426563     
 N   5.9835182654692050        5.9325637763323833        3.9795733433956819     
 N   6.7092244012161020        7.3481035388247591        2.5179628419404914     
 N   6.4280506876415968        7.3213941228627997        1.8556122336193481E-002
 N   5.5293953063626908        5.8490737360473775       -1.2872108519685452     
 C   6.3874325629943884       0.72397799530630569      -0.66654452516969320     
 C   9.4605331482338411        2.1239909324535899       -1.9236399647852471     
 C   7.4693567941447059       0.65466869716709186       -1.4955009516897426     
 C   11.468960263390898        5.5129694686501365        4.4226669545851962     
 C   9.2774654511667975        6.6879447141028718        4.7019714511154431     
 C   11.996871122717499        4.6407808095902672        3.5084445561318671     
 B   11.132035265421470        3.6379576221683956        1.1998994024128127     
 C   12.247629665030802        5.2306222875198323      -0.62047788788619906     
 C   9.4888427628192709        7.1544858747300362       -1.9205754338174894     
 C   11.765073974730766        6.1975633308663447       -1.4551144780792642     
 C   5.6251944932527005        7.1939647890770058        4.4417156679072685     
 C   5.7031493928996593        4.7115575957130158        4.7272443865361389     
 C   6.0872474072128444        8.0835067212611804        3.5095187992660000     
 B   7.3232433621878545        7.8577972385012016        1.1733023722662981     
 C   5.4151168020335918        7.9611666335194453      -0.67744707539752158     
 C   5.2052365527086231        4.5907948551870410       -1.9457628426189912     
 C   4.8493794234006513        7.0395180201314611       -1.5104486802639177     
 H   5.6004936138436854        6.4830833325626655E-004 -0.50087700020196257     
 H   9.4028673106754130        1.8942637729921064       -2.9925645869194053     
 H   10.274908577022245        1.5333473254047105       -1.4822216426453927     
 H   9.6744227548033273        3.1870009597204620       -1.7747036153515467     
 H   7.7945626285377063      -0.11131190278634245       -2.1850289674313075     
 H   11.879895651671339        5.9643714728009023        5.3156861146538192     
 H   9.8530218243203631        7.3006365596341896        5.4068604296958691     
 H   8.5388858621475219        6.0994245104944023        5.2661126663185653     
 H   8.7424289056069675        7.3420804970270597        4.0067314498925617     
 H   12.966629262158595        4.1633252495484134        3.4723357286826384     
 H   10.102717582236581        2.9817849712574223        1.0836020984901280     
 H   12.107189259556584        2.9245038646349859        1.1900200532602285     
 H   13.268767095428650        4.9188676468668637      -0.44484002765374364     
 H   9.7567989985046690        7.2556846145950784       -2.9776143645824069     
 H   9.5435748252127617        8.1445765242705139       -1.4466972683591268     
 H   8.4663553598694907        6.7749344516887158       -1.8230872178772963     
 H   12.268035924959891        6.8742889567507772       -2.1321129300701234     
 H   5.0581696452975642        7.3282622557771733        5.3529132483023831     
 H   4.9320959646437137        4.9200176950918761        5.4777612435015346     
 H   6.6054203733546855        4.3501907562207736        5.2388979843215822     
 H   5.3494939007532185        3.9263179136454096        4.0536396266456514     
 H   6.0163248203259441        9.1617117214388841        3.4734630935181459     
 H   8.4332670668271081        7.3545191547032509        1.0560432511187603     
 H   7.3801850149969948        9.0661213153629667        1.1632644335236286     
 H   5.1564447466592762        9.0004615938789403      -0.52392434136225419     
 H   4.9050929266539969        4.7797815931389334       -2.9841929578865947     
 H   4.3809966483837357        4.0798244967967703       -1.4226987001448861     
 H   6.0922466920675173        3.9454117418702181       -1.9156959808904994     
 H   4.0306537297994174        7.1188010308696459       -2.2102701591209066     
 C -0.32685784009842833        7.3936122004937337        9.1681058884642201     
 N   6.9952176702405083E-002   6.8386831902736382        10.357971789516959     
 N  -1.5159474588978645        6.7734879542326167        8.8937443934620770     
 Dy  0.19143488511217110        9.2514586655486735        7.5029711216517248     
 C -0.85316850442679149        5.9066719369178076        10.820383519698922     
 C   1.2635734976710506        7.2096247977948416        11.107784648364806     
 C  -1.8527889473829322        5.8704041421800186        9.8859385712929573     
 B  -2.2539017907202208        7.0617777917464544        7.5453952554864872     
 C -0.22756042628442147        7.2125895116547944        6.0398996313827018     
 C   2.0543083982178234        9.7521303108040396        9.1714031699248313     
 C   2.1543144515348067        9.8943567723509300        6.0195547780714866     
 C  -1.1737209735000982        10.623183052652292        9.1497578953964833     
 C  -1.3458648293845055        10.629407595278794        6.0453894595049000     
 H -0.69431321702583426        5.3466433800715993        11.732311465103791     
 H   1.5010345573524269        6.4156239810205973        11.822913889816865     
 H   1.1049701354421446        8.1456156852653141        11.659692498198496     
 H   2.1075124463917363        7.3473707537926485        10.428002080953636     
 H  -2.7578236732115795        5.2797057272713577        9.8504165636095031     
 N  -1.3540624435025010        6.5240786564557682        6.3956463266584462     
 H  -2.3385603845442979        8.2775067960465716        7.4224371691441844     
 H  -3.3457779238879759        6.5395240815491489        7.5357357450652698     
 N  0.37740841660547142        6.4141956675708141        5.1055664263770106     
 N   2.3349129916847362        10.408406933240586        10.342485426842986     
 N   3.1997054120738411        9.0561784195743762        8.8986477988668025     
 N   3.3274165957140127        9.3061521416814745        6.4021883413685918     
 N   2.5287715557561610        10.821009484401342        5.0824366687803995     
 N  -1.8719409997206793        10.557432488624293        10.329007051109075     
 N  -1.0939563718080292        11.963583198614989        8.8862516599690728     
 N  -1.3757068617567132        11.950984927560830        6.3918181983012978     
 N  -2.3380735638752168        10.498553635449719        5.1102031521313185     
 C  -1.4275875108005041        5.3173056845677236        5.7188945243917839     
 C   1.6491454978206170        6.7132980408262792        4.4647594363577214     
 C -0.34386038950482395        5.2458427349753274        4.8928656440866076     
 C   3.6192665061712046        10.121502402865890        10.792203979813069     
 C   1.4068331463391868        11.251223223315165        11.087460757981908     
 C   4.1611131707323619        9.2661748814034333        9.8709107023881444     
 B   3.3103042522556372        8.2638065059622150        7.5573999986833869     
 C   4.4041948010193837        9.8786404145666467        5.7442676525244858     
 C   1.6120240677654620        11.724078633533676        4.4015270590741400     
 C   3.9062090947126031        10.828142870879446        4.8989366353070176     
 C  -2.2056570109505684        11.823872247492508        10.795507483424203     
 C  -2.1926020779080373        9.3384994873286029        11.062324977950908     
 C  -1.7122383366992779        12.707973469301482        9.8740346347617134     
 B -0.46076589728733303        12.457138685010589        7.5442821866719916     
 C  -2.3849611321652171        12.614556639286787        5.7130345190332470     
 C  -2.7047817151778477        9.2463399702343558        4.4639954272368465     
 C  -2.9910374174113707        11.705454658290527        4.8941250878680336     
 H  -2.2147110547256665        4.5943754850278511        5.8852649304131006     
 H   1.6048592859388198        6.4660973755550462        3.3989974916166701     
 H   2.4600483995747005        6.1325152671620060        4.9255670058119030     
 H   1.8580566147543947        7.7793670330483833        4.5996778641599461     
 H  -1.5723759163761716E-002   4.4755594616984933        4.2102549361273587     
 H   4.0235835008725216        10.572077085804558        11.688556314961414     
 H   1.9580887735380652        11.790180720183441        11.865088672780251     
 H  0.62440014673953670        10.644713025440053        11.561456793616246     
 H  0.92637940040001454        11.972303435025314        10.421409173891975     
 H   5.1381089924269405        8.8040116054359068        9.8325051406359236     
 H   2.2908485948114428        7.5937700306474998        7.4396098100697587     
 H   4.2958724686842977        7.5649451604006570        7.5454829240352623     
 H   5.4310639462817729        9.5919066444440571        5.9293444204993522     
 H   1.9118625855663285        11.847175795904501        3.3562090736564403     
 H   1.6070535585049326        12.709695775442249        4.8862837493889080     
 H  0.60452418933270213        11.301315249612609        4.4591179110178105     
 H   4.3984750479312256        11.508911575061559        4.2186006336749537     
 H  -2.7788213635083161        11.964968754851698        11.701903634786772     
 H  -3.0199329289459458        9.5406813036749369        11.750606422400493     
 H  -1.3287560126366642        8.9886183273637084        11.643208305912367     
 H  -2.4851017171861987        8.5479416598794593        10.367671524957213     
 H  -1.7583385930142807        13.787935198334699        9.8431605005490912     
 H  0.63070325958052287        11.914849041596989        7.4260288015023184     
 H -0.35830681604728426        13.662492616568361        7.5360616994613610     
 H  -2.6157014794624223        13.659706590418486        5.8703899297707300     
 H  -2.9408948339489749        9.4208496978102865        3.4090063442985841     
 H  -3.5828510331787298        8.8023317857493932        4.9524691179860660     
 H  -1.8633600847847074        8.5523419541729879        4.5545921186987428     
 H  -3.8233337615497462        11.803256959629193        4.2122416788909174     
 C   1.8884751643945970       0.52279205679340213        15.558020339140070     
 N   2.1707281421241538        1.1689414455358265        16.734390643152125     
 N   3.0310964708707284      -0.17670580495135027        15.280804006962974     
 Dy   1.1217325076363839E-002   4.3182735920262776E-002   13.903513288525184     
 C   3.4524194520467448       0.87141327480347552        17.184053080891051     
 C   1.2492656125770860        2.0165577062640838        17.482347237095457     
 C   3.9914425998594840        2.0636125790752129E-002   16.257059951159558     
 B   3.1438877137046997      -0.96500577264215281        13.935470580807941     
 C   1.9696352857538191       0.68214475973788791        12.424306141539502     
 C  -1.3401413849596264        1.4116321418424502        15.562233946738518     
 C  -1.5209583008874981        1.4387028352872400        12.448868041407769     
 C -0.48413387473223241       -1.8330172262792586        15.558591486920795     
 C -0.40015626560217971       -1.9884771241154571        12.421119854835059     
 H   3.8567651717396081        1.3121693258993374        18.085229587650332     
 H   1.8090978757307898        2.5641870419280610        18.247695175770396     
 H  0.47463400916453874        1.4127808956652588        17.972150367772208     
 H  0.76015442360274221        2.7305719075747055        16.814753316143761     
 H   4.9651713437619671      -0.44855112713524303        16.218291519183591     
 N   3.1438409718367901        8.1851779167582447E-002   12.783448361780934     
 H   2.1332665780465843       -1.6477528450155996        13.821250612626754     
 H   4.1417439664454365       -1.6478115328187424        13.917472589490737     
 N   2.3354810137081268        1.6109831772329057        11.485885063256577     
 N  -2.0271894554729792        1.3357693013928320        16.747426678579743     
 N  -1.2726418966885620        2.7534394922510823        15.303902665555132     
 N  -1.5578899759267972        2.7568415461289280        12.808304610582436     
 N  -2.4980888195563522        1.3176378126664319        11.496047010572660     
 N  -7.8528225224872669E-002  -2.4107123347802197        16.734398369802737     
 N  -1.6761884331391215       -2.4459495167548138        15.281996710684115     
 N  -1.5229877851897402       -2.6789840982798596        12.784510987499150     
 N  0.20731722899491598       -2.7936019546662738        11.494003010728610     
 C   4.2132639436929296       0.64742356399031231        12.107696038476973     
 C   1.4167587535722819        2.5301616663258293        10.830059035697799     
 C   3.7091592496239683        1.6066965162450169        11.277577665999255     
 C  -2.3675679957640670        2.5977085108456262        17.221591888380267     
 C  -2.3192940670638302       0.11118910415504825        17.482555348346388     
 C  -1.8882964567608733        3.4889415154240542        16.299387148412116     
 B -0.64869944698148019        3.2642387144723046        13.964335013953676     
 C  -2.5561188602148168        3.4270430510224208        12.120117354752242     
 C  -2.8505944409742461        7.2357148026688661E-002   10.829215908176845     
 C  -3.1474666313845536        2.5270788544624674        11.281088582798589     
 C -0.99951230266836177       -3.3499336206793977        17.186527376152579     
 C   1.1244440845299994       -2.0597482214219816        17.479463481200195     
 C  -2.0062429599273948       -3.3680842509625220        16.259002983978817     
 B  -2.4118736708137196       -2.1334430613918141        13.938247624056215     
 C  -1.5909384034095100       -3.8941027713015499        12.121540109038296     
 C   1.4734930658989391       -2.4914782779619191        10.843525908792007     
 C -0.50716767916745820       -3.9687092870166776        11.295332126355516     
 H   5.2404849250333907       0.35096590335573619        12.273476782002179     
 H   1.7129582190494361        2.6769058657764364        9.7860278166622212     
 H   1.4142008064452827        3.5045732834665189        11.338165440582904     
 H  0.40867537436364770        2.1072453221601042        10.882737538284465     
 H   4.1948773329749214        2.2862476113152024        10.591554960022146     
 H  -2.9346879334243945        2.7325882235529146        18.132843816508544     
 H  -3.1237187456192794       0.30571143489209451        18.199094452905690     
 H  -1.4349465241683173      -0.23827860677808443        18.031543445117109     
 H  -2.6309821773039328      -0.67705730805520992        16.793705773155402     
 H  -1.9436005525786035        4.5683706934798041        16.271586597961445     
 H  0.45019509770160548        2.7389263337133158        13.841033671074491     
 H -0.56661851939055363        4.4715596855643307        13.965680446564896     
 H  -2.7904089379494810        4.4701575699634732        12.286032921581445     
 H  -2.9974820351958531       0.24581012975004199        9.7548541117845637     
 H  -3.7818532509883567      -0.34159378679004843        11.248584306602536     
 H  -2.0352779725332235      -0.64405051419815085        10.992458951659588     
 H  -3.9689302538153450        2.6324969194516394        10.587466775529487     
 H -0.83513422624812550       -3.9243217125461567        18.088430413601543     
 H   1.3755413723062437       -2.8761068707191209        18.165155169359881     
 H  0.97151439201549150       -1.1427053375804745        18.065137445647053     
 H   1.9575697809776771       -1.8962865918427667        16.791509058647158     
 H  -2.9117739327540479       -3.9577632279711930        16.219252878472165     
 H  -2.4695608765651955      -0.91434387387623117        13.823447240251641     
 H  -3.5162779848808996       -2.6263469947901248        13.924319342552758     
 H  -2.3748472429073124       -4.6191129186550794        12.294570687293271     
 H   1.4353396706720170       -2.7802975784430415        9.7878409398950250     
 H   2.2960616071026818       -3.0354937862650213        11.328396539599883     
 H   1.6601025253603217       -1.4166923141559977        10.936828137851110     
 H -0.17539075325363371       -4.7441648591485155        10.619695508353194     
 C  0.78079305984252190        11.201338996008277        16.351819616217057     
 N  0.37346696491033926        11.773001213356764        15.174067904052446     
 N   1.9647242065542996        11.827453181344087        16.632966139385257     
 Dy  0.29961143181629701        9.3207885796457912        18.003232040234110     
 C   1.2851608043851661        12.722708143121961        14.725472167213153     
 C -0.82088529840794533        11.404550098335939        14.423366575038667     
 C   2.2880756777718756        12.752765995964076        15.656797385935883     
 B   2.7007677264169132        11.519995090189166        17.977802451228030     
 C  0.69220885517953179        11.345769992540999        19.496542638444588     
 C  -1.5903326744387507        8.8406660442196312        16.362078134496681     
 C  -1.6615418659721846        8.6814892749905948        19.489983047368881     
 C   1.6425059330114546        7.9542773296025713        16.341042832604742     
 C   1.8280511737988616        7.9206532570903878        19.451588040225310     
 H   1.1176647121212262        13.294879121502637        13.822865718803053     
 H  -1.0634329892882757        12.204447382295388        13.716200834553248     
 H -0.66014469413952692        10.474608303334032        13.861727470269466     
 H  -1.6626778083272060        11.256245149707301        15.103894976655447     
 H   3.1864565143795076        13.352900409876257        15.699395269259298     
 N   1.8050609404455038        12.052330896145541        19.132452755045009     
 H   2.7717355252745297        10.301216271129622        18.089588240063875     
 H   3.7994801518034760        12.024741299837967        17.994471532244457     
 N   7.4725829117694584E-002   12.141850036624957        20.425198746833839     
 N  -1.8791102632876608        8.1903694175664903        15.189435159822972     
 N  -2.7306291678827139        9.5431986114366243        16.641550270168619     
 N  -2.8357380231873166        9.2856907940241733        19.137580910011220     
 N  -2.0266882865228855        7.7506947283881757        20.427155152083053     
 N   2.3270556995991356        8.0295983945527709        15.154558408494776     
 N   1.5690893358982765        6.6124434934683940        16.596993793040884     
 N   1.8571597298108675        6.6020761456827710        19.093313384548640     
 N   2.7987570307807976        8.0353469485660369        20.411396869353528     
 C   1.8574027690846751        13.267655955289628        19.796766587433126     
 C  -1.1871274110157570        11.823188658180833        21.076807578273737     
 C  0.77342190342997197        13.326559716310140        20.623796521461902     
 C  -3.1623731318012021        8.4881565265748318        14.744249163257221     
 C -0.96263114654321003        7.3371103635443058        14.441973205900959     
 C  -3.6957924846839125        9.3432550264559691        15.670454986396582     
 B  -2.8388840478509194        10.333162993309365        17.986456544179163     
 C  -3.9043097639206041        8.7209518038693812        19.815705371546176     
 C  -1.1089414847989472        6.8267029283845355        21.077249381532560     
 C  -3.3997430182778881        7.7574100700956130        20.640647123530545     
 C   2.6595104861556851        6.7669082507751899        14.676503386946973     
 C   2.6248047357015420        9.2550453904797738        14.423364710519060     
 C   2.1780769517887641        5.8762445933513794        15.598288330889314     
 B  0.94584520420661988        6.1000455816742853        17.936327432524443     
 C   2.8448559878851540        5.9248429839872214        19.789604902148056     
 C   3.1553207122167519        9.2792139520899042        21.078872783129118     
 C   3.4368728413804512        6.8209853992124394        20.632521534662239     
 H   2.6317629884920675        14.003105736689925        19.624480226446703     
 H  -1.1679704011525838        12.160163867783041        22.120042195781117     
 H  -2.0247011060090778        12.315313561530507        20.559305492407741     
 H  -1.3360673207164586        10.737989358696311        21.029467181728869     
 H  0.43227196244774219        14.096265814620242        21.301406299653472     
 H  -3.5716409341738231        8.0449161093460457        13.846430349033893     
 H  -1.5248723263093020        6.7968986747691993        13.672804897447632     
 H -0.18065036880364438        7.9355772713119030        13.957015014810517     
 H -0.48166126043218138        6.6165148495711872        15.108888670088769     
 H  -4.6688519320477484        9.8137161369573054        15.711904199332940     
 H  -1.8280056201075132        11.015690973070280        18.096665954125324     
 H  -3.8369676232151408        11.015896151531686        18.007667032822173     
 H  -4.9315735215575884        9.0186859448723364        19.652473098668619     
 H  -1.3996039507842699        6.6815521778873785        22.122752409376446     
 H  -1.1143492387293499        5.8526818885580552        20.569284821355794     
 H  -9.9266431563427446E-002   7.2440625619850794        21.018883676726620     
 H  -3.8842418307446573        7.0763750208612741        21.326330760652500     
 H   3.2232808985846662        6.6310827401944135        13.763261540712650     
 H   3.4577089513600305        9.0711972065311386        13.736327324065114     
 H   1.7547097120235897        9.5874120275707835        13.840821099097806     
 H   2.8992822318677924        10.050540151902592        15.120366128419153     
 H   2.2280386171480431        4.7965792893739243        15.624648398896900     
 H -0.15164448465325420        6.6277401340598736        18.062023963814344     
 H  0.86096779190476891        4.8929427209914529        17.931826821766556     
 H   3.0717986342432306        4.8795916820419114        19.626802675459512     
 H   3.2827085405641756        9.1088593771425241        22.156028459947937     
 H   4.0985089098984808        9.6798159892078033        20.673471542989294     
 H   2.3511360368107663        10.004496662996692        20.899594507607954     
 H   4.2528318762477806        6.7095789326621116        21.331624588392124     
 C   8.5528213030112923        6.5003939684605960        9.9756556881686773     
 N   8.1461014322635990        7.0704299869472047        8.7961354569630199     
 N   9.7437903585657377        7.1175884511293921        10.248101349005770     
 Dy   8.0169878679706983        4.6258899918112331        11.618697451455279     
 C   9.0643274629029165        8.0092753161582788        8.3382813916092502     
 C   6.9495848661835593        6.7035019584089577        8.0494206351912521     
 C   10.071234770788928        8.0344858650580218        9.2652278192215132     
 B   10.490824276101378        6.8201163604052022        11.589987740731432     
 C   8.4601774769699709        6.6620076094701854        13.090376942310863     
 C   6.1595706668588619        4.1286278299199743        9.9503553015323511     
 C   6.0514830981754928        3.9780776753429503        13.087924469357752     
 C   9.3918971623709613        3.2787396440403569        9.9633152189795666     
 C   9.5623978085531558        3.2723897439058884        13.087634353112993     
 H   8.8971062953638587        8.5800393963618937        7.4345508248021526     
 H   6.7246429144992916        7.4898448654302934        7.3212661461912649     
 H   7.0967513949243521        5.7559628592488306        7.5130458607429969     
 H   6.1014207476463254        6.5866273899952299        8.7285841979221761     
 H   10.975437545366470        8.6265434467202784        9.3022845873767626     
 N   9.5908268506402905        7.3478249386405174        12.743641406318575     
 H   10.581138200475138        5.6045808712982197        11.703250693925112     
 H   11.579502035625785        7.3494683580534019        11.601287577174421     
 N   7.8588515892897766        7.4551499501570895        14.031898819456066     
 N   5.8725846025507735        3.4722941737160085        8.7815877613600062     
 N   5.0235858387484695        4.8408859345287070        10.219523763380900     
 N   4.8888170313029571        4.5933202338266277        12.716405516065011     
 N   5.6642631351833987        3.0528576206928149        14.020948459399353     
 N   10.078124936846839        3.3582511842709284        8.7774800533071495     
 N   9.3491130622105754        1.9375409148393017        10.231778017295007     
 N   9.6346263107661834        1.9552725872989853        12.729697865037229     
 N   10.537110485660014        3.4222075131039440        14.038785034422913     
 C   9.6699370695426872        8.5482122440231834        13.431429539886194     
 C   6.5898610029505846        7.1522136402387542        14.675055558125356     
 C   8.5842033393949233        8.6190245274952844        14.255424203818501     
 C   4.5939488061441569        3.7768451326752990        8.3272388879406076     
 C   6.7889597052646291        2.6091258129211772        8.0460414808624936     
 C   4.0619302793271821        4.6421390644892035        9.2454908792268284     
 B   4.9207025724268991        5.6351786204472845        11.560616142664470     
 C   3.8051220111147801        4.0405846671381349        13.379500072623328     
 C   6.5658084934081504        2.1195381158080866        14.680804796400034     
 C   4.2883059394122549        3.0754236994375548        14.215832779145924     
 C   10.441974755863690        2.0988883265422733        8.3139629729952382     
 C   10.358904336089106        4.5814855633844225        8.0339293046720961     
 C   9.9779796595470707        1.2058923101651715        9.2417573030913545     
 B   8.7350828592857734        1.4259573235241831        11.575052664390522     
 C   10.652278896756593        1.3137011991276708        13.416897935179534     
 C   10.861329211575322        4.6774741500367529        14.703271109906236     
 C   11.220035171440649        2.2316093858630119        14.252671322673745     
 H   10.458870030196291        9.2702913661609063        13.269606061220996     
 H   6.6371743425652365        7.3993217503861333        15.740189349427405     
 H   5.7758797473369192        7.7300522855956197        14.217066253733712     
 H   6.3828309357383013        6.0860428757390217        14.541678646831864     
 H   8.2567479817311771        9.3850283023757921        14.943902072022789     
 H   4.1862535521555486        3.3305929016545219        7.4301347854745714     
 H   6.2192831998299924        2.0136235862702501        7.3244732652532596     
 H   7.5366169437374273        3.2029388920959874        7.5029100648839355     
 H   7.3124993469741986        1.9399479812985372        8.7339503505040508     
 H   3.0915490836359463        5.1181668957065014        9.2816658543325037     
 H   5.9490292197235730        6.2923206478974016        11.679664769052698     
 H   3.9447289222875264        6.3475948322483005        11.569906776019332     
 H   2.7837508859840079        4.3514358529923136        13.203321775341713     
 H   6.3107218438938384        2.0324966946862322        15.742705639182809     
 H   6.4965800034905321        1.1237811529633914        14.219399043572855     
 H   7.5903413188886129        2.4905129089675020        14.565167391745907     
 H   3.7853231994423977        2.3999935367860128        14.893748015430129     
 H   11.013234252850364        1.9680456344857817        7.4049487685904802     
 H   11.129575750564667        4.3753082850912373        7.2835444162245286     
 H   9.4576747699531190        4.9451571312895117        7.5233538117308116     
 H   10.712080352176844        5.3644332035669935        8.7094273553023545     
 H   10.052145150695660       0.12790707691998066        9.2757669230089821     
 H   7.6275387737854397        1.9340764462761533        11.696243251182596     
 H   8.6712210426941567       0.21825463846276499        11.581701565000273
[truncated: 2,593,483 more chars]
