# Supplementary material for: Unraveling the Contributions to Spin–Lattice Relaxation in Kramers Single-Molecule Magnets
Source: J Am Chem Soc. 2022 Dec 9;144(50):22965–75. doi: 10.1021/jacs.2c08876 (PMC9782788; doi:10.1021/jacs.2c08876)
Supplement: Supplementary file 2 — ja2c08876_si_002.zip [file ja2c08876_si_002.zip › phonon_Dy/mol-11/mode-1-10/4/Cart_disp.xyz]

         456

 C   7.5351371746501892        2.7520073603166955        2.8041507468088751     
 N   7.9526601776237467        2.1775526652890598        3.9773171323296230     
 N   6.3295778084066461        2.1541752574190216        2.5519747926938403     
 Dy   8.0643026560692643        4.5910597541575315        1.1263008209847976     
 C   7.0265623641924968        1.2545510282397412        4.4514455484695326     
 C   9.1713120646897668        2.5183765624283057        4.7015299513077178     
 C   6.0031215201578432        1.2445567909031292        3.5415985201146793     
 B   5.5715431011974381        2.4640912821798415        1.2191846037342118     
 C   7.5794558287171272        2.5409454130267450      -0.31547919319365120     
 C   9.9327418437867028        5.0845775523421102        2.7892825141123394     
 C   10.026116405677005        5.2002270465356535      -0.36846700439197722     
 C   6.7225874606482066        6.0001326810644029        2.7513500642834083     
 C   6.5403926518869877        5.9768084695277448      -0.34997458444510637     
 H   7.2000597960762232       0.68323556930344553        5.3534324053381566     
 H   9.4010378307745484        1.7184277761115656        5.4121446397910056     
 H   9.0496139345013926        3.4585582213020460        5.2569098695550140     
 H   10.005177725908160        2.6345268285413934        4.0048311071425289     
 H   5.0875013521941792       0.66877928909177309        3.5222272484878938     
 N   6.4319984308824854        1.8944504062595082        5.3869692586137372E-002
 H   5.5261404018535307        3.6828189620292715        1.0961848542459898     
 H   4.4620369630233752        1.9808792759792861        1.2283058516248058     
 N   8.1382591490928871        1.7246890241039246       -1.2646321029962164     
 N   10.219411322762699        5.7459676417792052        3.9554806117838450     
 N   11.071509004051116        4.3763083737261708        2.5204707637585093     
 N   11.198191061152448        4.6154314714771161        2.3997550709672834E-002
 N   10.405441135227180        6.1287604846545962       -1.3013920780252268     
 N   6.0322332997396213        5.9400566881162193        3.9354115814193635     
 N   6.8031371717282259        7.3390472371899671        2.4812850485861979     
 N   6.5069846992981839        7.3007321753123042       -1.0712383557884120E-002
 N   5.5359906325965014        5.8351903074614420       -1.2719815409933406     
 C   6.3002188574778684       0.69442003431833910      -0.62857058870264093     
 C   9.4037854871133835        1.9878242527272114       -1.9337261901739042     
 C   7.3695014993880905       0.58409624500781299       -1.4716121215249154     
 C   11.500561450726115        5.4499788913644061        4.4070605231888100     
 C   9.3049629641068243        6.6143894977460898        4.6882215125105997     
 C   12.034805953210727        4.5835599207448601        3.4913462866001312     
 B   11.176198374967377        3.5768317344220191        1.1827442343288355     
 C   12.279360289098339        5.1940916926272322      -0.62219730571224907     
 C   9.4914678273898403        7.0302412973707034       -1.9885725422306257     
 C   11.784902321056176        6.1416605225747167       -1.4718122235853557     
 C   5.7023334071387977        7.2087059635597139        4.3973493231802792     
 C   5.7147838995724998        4.7234275496366767        4.6750325112929483     
 C   6.1919757812200453        8.0890695519953368        3.4698937336626754     
 B   7.4267675150192947        7.8240233773458217        1.1306470765232126     
 C   5.4849436046585431        7.9540381972328174      -0.68048829260751964     
 C   5.1667176679119668        4.5777627936485992       -1.9074965479092341     
 C   4.8734402950220810        7.0373222173600842       -1.4865222598739649     
 H   5.4844057455276731        3.5155011001965220E-003 -0.45707646057425183     
 H   9.2853921209114638        1.8771226677878576       -3.0290810151154406     
 H   10.184634443234209        1.2722916742303239       -1.5877818985476220     
 H   9.7120708551394372        3.0204571282289243       -1.6754040719281145     
 H   7.6601556090008946      -0.19842352536800889       -2.1594124456424875     
 H   11.906665659482954        5.9034514952172277        5.3010598255996912     
 H   9.8664734832986127        7.1555799224761758        5.4565935683329085     
 H   8.5135613441129898        6.0277531164060880        5.1724425864257713     
 H   8.8352079106457104        7.3333842081719416        4.0114818743037244     
 H   13.006861471053902        4.1105021090787677        3.4555224349687550     
 H   10.152511610196269        2.9125196944133132        1.0665405915078263     
 H   12.157720098506591        2.8725160170744530        1.1733733989892499     
 H   13.305178254192329        4.9047786657862327      -0.43371124025211227     
 H   9.7985110810807754        7.1550664807323487       -3.0317393495349565     
 H   9.4808675431408158        8.0151256151762453       -1.5024405232305067     
 H   8.4843721999834703        6.6050943851326096       -1.9380910037158394     
 H   12.280910348471146        6.8254396163322468       -2.1462373942078576     
 H   5.1320590219932702        7.3534215802910641        5.3047821815402205     
 H   4.9796792388335858        4.9627740740331561        5.4572451875942605     
 H   6.6190311462179290        4.3068124775889300        5.1473315324716316     
 H   5.2973522317402413        3.9641169952811262        4.0010973168725927     
 H   6.1482869966233018        9.1693173474089065        3.4360839713215547     
 H   8.5205421773030974        7.2879641529945252        1.0112700030180810     
 H   7.5185327558480557        9.0306938683576128        1.1115858677578354     
 H   5.2501275319305982        8.9985812036221215      -0.52556896042532375     
 H   4.9183899658711292        4.7457771779902389       -2.9607617909183102     
 H   4.2971056416179021        4.1319231561931753       -1.4058065050433912     
 H   6.0122191976249288        3.8887400773105916       -1.8224745781610139     
 H   4.0317064200439594        7.1261640051213382       -2.1583098832435104     
 C -0.34080561627754663        7.3980348715526363        9.1939443969188535     
 N   2.9509601642199061E-002   6.8273139021796352        10.385360246302906     
 N  -1.5280252805640395        6.7874770945935055        8.8893015350771076     
 Dy  0.21607440774038308        9.2905604146133314        7.5735291726181106     
 C -0.90785210261887939        5.8953275439009136        10.819831623974988     
 C   1.2072166404490006        7.1906931762806297        11.163803304623967     
 C  -1.8885895555802144        5.8744789609873598        9.8646262997694070     
 B  -2.2450998529220145        7.0967154662225473        7.5340263837026118     
 C -0.20683133775736540        7.2960434907870679        6.0440126723084058     
 C   2.0931270540818123        9.7358100791622952        9.2308905773886387     
 C   2.1776086975399260        9.9470799132157257        6.0923178946522567     
 C  -1.1429342299101277        10.641962692039341        9.2495816677979743     
 C  -1.3003620654025583        10.696400700029459        6.1303878370371079     
 H -0.77203228450271677        5.3252164667950428        11.729934381265677     
 H   1.4605893285046914        6.3669757216025387        11.841596636862027     
 H   1.0203371479479004        8.0955388659944596        11.762160842704700     
 H   2.0518757747937282        7.3832484463737131        10.495594381113280     
 H  -2.7950461901730979        5.2875908853336453        9.8029188522200723     
 N  -1.3243473168937321        6.5864022845452741        6.3882571225535463     
 H  -2.3359962883613394        8.3136198921961295        7.4322886089278226     
 H  -3.3332201933869192        6.5658051800830002        7.4975352053850077     
 N  0.40932287535167078        6.5187484251644587        5.0984377294443322     
 N   2.3900339923878038        10.371068466077638        10.409063105695388     
 N   3.2275668368316728        9.0294802546582495        8.9379532541852704     
 N   3.3413289516778515        9.3209649958403489        6.4412197942814373     
 N   2.5559742567112589        10.863444150556289        5.1456309306948507     
 N  -1.8469380426175310        10.563478046454666        10.425244269775447     
 N  -1.0617907474209161        11.985723344974760        9.0021231173235243     
 N  -1.3413014354346371        12.009887277294169        6.5045729334956190     
 N  -2.2664199723000813        10.584289403209947        5.1650128130699047     
 C  -1.3799326144852049        5.3877402404474415        5.6952789860948236     
 C   1.6736285561766180        6.8462100119205749        4.4563272410030565     
 C -0.29472794393759039        5.3429868336131117        4.8693635892526324     
 C   3.6739412617891327        10.061887995167377        10.844378706921818     
 C   1.4771259899063074        11.213862179687753        11.172963787614208     
 C   4.1989486649493779        9.2142425760016646        9.9060136305395829     
 B   3.3194799425043624        8.2603689052294023        7.5808220291231416     
 C   4.4175229986866000        9.8575737143013313        5.7512689774942425     
 C   1.6517520626572257        11.800559793566270        4.4949666250403517     
 C   3.9278617593382981        10.824636924761368        4.9215890037365648     
 C  -2.1843938403007073        11.825465029816250        10.903225260890956     
 C  -2.1754706437607023        9.3363127191645816        11.141507138700895     
 C  -1.6859279611024287        12.718871284010049        9.9937938183127599     
 B -0.43281667711101585        12.504041572308662        7.6684926611176909     
 C  -2.3334406504489160        12.686268261140464        5.8143443806219155     
 C  -2.6088040794566401        9.3462615922837795        4.4771791376377097     
 C  -2.9152395811954244        11.795190472337847        4.9587156293243551     
 H  -2.1521802169692572        4.6481652924095052        5.8581073009600324     
 H   1.6553666726818599        6.5281042929869564        3.4081550400388712     
 H   2.5099268951007017        6.3438742776167496        4.9649856739623344     
 H   1.8247898803582459        7.9291961437681495        4.5224627178149630     
 H   4.5338288076513952E-002   4.5894614552190500        4.1731977018869051     
 H   4.0887719357635222        10.494389812146986        11.744856301012652     
 H   2.0457588680576526        11.763687115504268        11.930052661552050     
 H  0.71349144636026729        10.606684072178830        11.676316937424568     
 H  0.97246211638399638        11.924014093762041        10.513379904162502     
 H   5.1693554737557763        8.7395689402145393        9.8541230741516905     
 H   2.2898400105966101        7.6058654355253106        7.4602764957532592     
 H   4.2954389778272279        7.5485702691745944        7.5462787360290156     
 H   5.4402473604571115        9.5427732870713875        5.9118948394769424     
 H   1.8901004215138051        11.877016213507622        3.4263234150169057     
 H   1.7378584080635646        12.800345981250937        4.9488882135264527     
 H  0.62480205360417984        11.438519778590086        4.6313012783137077     
 H   4.4234713138499471        11.492195345271764        4.2303513976310976     
 H  -2.7658521701631633        11.958473319275114        11.805963940577145     
 H  -3.0415330702720627        9.5172170900548760        11.791261159956699     
 H  -1.3313808586897196        9.0052085474315433        11.765179214911832     
 H  -2.4174425348616828        8.5416340693911792        10.429285625682738     
 H  -1.7301948628744199        13.798981875845586        9.9720568960491303     
 H  0.66386503050746382        11.973951966078026        7.5419923216259850     
 H -0.34442339872032279        13.710271060071561        7.6773132851875134     
 H  -2.5678619811967587        13.728149230232793        5.9867667824254358     
 H  -2.8120878679784171        9.5457116883367767        3.4199800407328880     
 H  -3.4998381179458122        8.8880841045158476        4.9269947575449189     
 H  -1.7670644308417169        8.6543540077878323        4.5772802710635165     
 H  -3.7303509207265284        11.908286991704635        4.2587102825680061     
 C   1.8244387508093025       0.60576531612134643        15.526120557394153     
 N   2.0957902980309413        1.2733999850036746        16.693343697952653     
 N   2.9714739284546186       -9.3764338907616901E-002   15.269879609746816     
 Dy  -3.0002502150972193E-002   6.5011791463285298E-002   13.856757239424038     
 C   3.3751222537256642       0.98662803922419384        17.159390055548950     
 C   1.1610540549829214        2.1244640615554107        17.419776051048100     
 C   3.9233228132552229       0.12217252419939316        16.250221274528641     
 B   3.0963835101626906      -0.90065139965802909        13.936883330433314     
 C   1.9384666067289313       0.73093734786842668        12.402527601592967     
 C  -1.4237094338450076        1.4041410700006938        15.494057534004803     
 C  -1.5894061703401803        1.4027758102905223        12.379788058760441     
 C -0.49472470811479330       -1.8044721777576125        15.529025311432417     
 C -0.38692110918789968       -1.9924068194577627        12.399982761085587     
 H   3.7739513956336372        1.4409305036240849        18.056765770845669     
 H   1.7151916666958360        2.7247789770036865        18.148895618901889     
 H  0.41348687315417976        1.5207748018743468        17.950955407718908     
 H  0.63811060534803865        2.7906082975358917        16.728236365252148     
 H   4.8998779634280272      -0.34200847609692886        16.225008977090365     
 N   3.1094531519827777       0.13198461761995170        12.773465726345721     
 H   2.0856473256960082       -1.5833281704018711        13.821905530914798     
 H   4.0916132803918073       -1.5869792658986650        13.940116214463091     
 N   2.3137695062921653        1.6653715933692415        11.473662011849500     
 N  -2.1050685796209367        1.3240173102543829        16.682366025573486     
 N  -1.3863781392956398        2.7446991451451317        15.222787775693716     
 N  -1.6539760848684126        2.7244044278891186        12.723635316596834     
 N  -2.5638085322182693        1.2497546156986996        11.429935908567789     
 N  -7.7983687649566771E-002  -2.3554430499298400        16.714052312447869     
 N  -1.6636000653484941       -2.4612812701833628        15.250701827142185     
 N  -1.4952314256254420       -2.7110212405775829        12.755776865614324     
 N  0.25037071626313079       -2.7860439217824933        11.482497313950226     
 C   4.1857103071108979       0.70220536431308800        12.112992606084701     
 C   1.4005754956498875        2.5862858263845410        10.813049817681177     
 C   3.6899410204698389        1.6647328854519368        11.281425127228383     
 C  -2.4698149013896655        2.5825563879806865        17.146795259030888     
 C  -2.3707209054558325       0.10085509603174569        17.430829388596621     
 C  -2.0129754414926735        3.4754835822342804        16.214832016742168     
 B -0.76347805149718073        3.2560265513957107        13.882638468171457     
 C  -2.6644887157047004        3.3665775380172733        12.025801457691935     
 C  -2.8963877816975807       -1.1340749979470710E-002   10.783153763387274     
 C  -3.2376816312888028        2.4426434583238472        11.199993281553057     
 C -0.96938741285877905       -3.3222267369557090        17.169049979948632     
 C   1.1011902714930126       -1.9466265629195645        17.469595400710332     
 C  -1.9689709256947328       -3.3841803787322595        16.235261989648212     
 B  -2.4080204589635312       -2.1893142613986667        13.902219230429308     
 C  -1.5259864235792984       -3.9303059482790079        12.095773100771749     
 C   1.5207681777230986       -2.4606636334967331        10.851852421181320     
 C -0.43280912841266816       -3.9797649118303133        11.280360415916753     
 H   5.2111968962642647       0.40710097812637108        12.290658222455445     
 H   1.7000175766993515        2.7298251980277133        9.7696291185025537     
 H   1.4014282128054831        3.5618294269116242        11.318624272193405     
 H  0.39054798479599562        2.1676225944067196        10.863498694601576     
 H   4.1835542458725783        2.3483000904311564        10.604608745602532     
 H  -3.0320607706850358        2.7143141479333694        18.061398148122180     
 H  -3.1825037294995253       0.28591540679498162        18.141866427901931     
 H  -1.4804855889677078      -0.22072932819140534        17.988159925881579     
 H  -2.6621645687171371      -0.70290956181724018        16.750372565936505     
 H  -2.0942085836415769        4.5529425324084922        16.179118063939772     
 H  0.34611752213081148        2.7499941530179424        13.771413958534611     
 H -0.70050283075607089        4.4642359693696552        13.877622980677605     
 H  -2.9190549682515341        4.4076636592868237        12.175795017270410     
 H  -3.1274446136672753       0.15676303888032325        9.7267412773437663     
 H  -3.7685212572821576      -0.47469431252139144        11.263245600284174     
 H  -2.0409676313063945      -0.68669379815318254        10.881893687596886     
 H  -4.0577638450824098        2.5218665675772964        10.501672321356049     
 H -0.79003898891542290       -3.8836826392128292        18.076352737486967     
 H   1.3201590793208451       -2.7019926801195262        18.234183490822733     
 H  0.93291292071548437      -0.97865440560806083        17.964505618359969     
 H   1.9624365974228692       -1.8484244160185235        16.803095447531998     
 H  -2.8531884238722363       -4.0063210505183484        16.194780636500518     
 H  -2.5170321077054729      -0.97517124162935942        13.776286080348795     
 H  -3.4903533197270948       -2.7316378086230380        13.893430308392515     
 H  -2.2913123360475387       -4.6763913254423120        12.265053697388986     
 H   1.5246278809100307       -2.8150271691547220        9.8103068633889734     
 H   2.3584094778725433       -2.9365693429616737        11.395009539896655     
 H   1.6546215278066339       -1.3689994795388922        10.887512901220118     
 H  -7.6131351392066643E-002  -4.7483834502497073        10.609504306186684     
 C  0.70601104910381962        11.170798957978135        16.365187420207917     
 N  0.27897432420094942        11.734258581001807        15.190281980326736     
 N   1.8974361026681679        11.794757085156203        16.619452859234329     
 Dy  0.22423361953124854        9.3264453250834141        18.050918111453733     
 C   1.1855238005323923        12.676737155530175        14.717175461968916     
 C -0.93014070346673638        11.365800096540548        14.463626125030258     
 C   2.2064921916524063        12.709936391603421        15.629033838135411     
 B   2.6595461756072023        11.494652069717244        17.952445573405996     
 C  0.66129137383011904        11.377996176646947        19.493129345887073     
 C  -1.6436468269654256        8.8054880142840890        16.392115943719997     
 C  -1.7487748771039899        8.7111350539728356        19.531399985570218     
 C   1.5817122842335654        7.9461005377943108        16.416708452615346     
 C   1.7804199688867057        7.9736236220549124        19.520390372067766     
 H   1.0018806525061592        13.242729951138305        13.813838442360501     
 H  -1.1454563684434091        12.135813872591697        13.715401952158887     
 H -0.80270746233833978        10.401302909712083        13.952235861881144     
 H  -1.7760606190791270        11.281573301306128        15.151574444146348     
 H   3.1089597558927577        13.305589680370156        15.648274297330817     
 N   1.7932131768218931        12.048910638980491        19.120402211589191     
 H   2.7213699070203199        10.276611685994212        18.073591535601139     
 H   3.7629406993487740        11.990647926083945        17.942367790564990     
 N   8.0294971242147323E-002   12.188267452673662        20.432706602044810     
 N  -1.9186790979991875        8.1352370837781844        15.227333751984997     
 N  -2.7880131008192501        9.5101860111847021        16.646447229012193     
 N  -2.9238498242432840        9.2912352706679933        19.141437477614918     
 N  -2.1230616748635995        7.7789930131476375        20.462470151647725     
 N   2.2677395959233944        8.0104362232294335        15.231009644320142     
 N   1.5190052597815826        6.6079800975652168        16.692839884496411     
 N   1.8154167556239738        6.6486980839684868        19.185037746282436     
 N   2.7897285137271388        8.1205469612689516        20.436219582393093     
 C   1.8947258629443331        13.256333146392517        19.793736405601816     
 C  -1.1841751633583222        11.905765192691257        21.094635119767656     
 C  0.82066535877578051        13.347636460525143        20.631947964800702     
 C  -3.1973788633940332        8.4231909421673343        14.762706219610461     
 C -0.99448506291323613        7.2681527166961581        14.506045954733084     
 C  -3.7421359396528797        9.2932214226921968        15.668679581254388     
 B  -2.9105470537957396        10.321927323555483        17.975902490009901     
 C  -4.0016442272359356        8.7068645379363918        19.787980933768143     
 C  -1.2038208088797593        6.8792345824805503        21.143753729657920     
 C  -3.5021836008089373        7.7595283090281404        20.635140741132339     
 C   2.6118515675096101        6.7443109982417733        14.772661008575220     
 C   2.5590731050622910        9.2279168327206218        14.482680123099421     
 C   2.1363370480825066        5.8618468768694827        15.705554925381517     
 B  0.89593424171084701        6.1256922946419801        18.044014387808424     
 C   2.8426321495015010        5.9993929039378306        19.851687529075157     
 C   3.1612463753591440        9.3819931690041187        21.062560254557937     
 C   3.4559916574203391        6.9206581285362638        20.651693764264753     
 H   2.6948925833373756        13.964257906544169        19.621825987475596     
 H  -1.0971862543530939        12.088526044817050        22.175895385379807     
 H  -1.9849439338096269        12.552145112270839        20.692351698550432     
 H  -1.4401273533041157        10.853546024972751        20.900489292829935     
 H  0.51104613116061492        14.126760317288939        21.314246326415034     
 H  -3.5957260817649472        7.9630558573754007        13.868364787986577     
 H  -1.5478056064850247        6.7190917309447977        13.737270509670669     
 H -0.20230254777691709        7.8559025757362058        14.024161794967087     
 H -0.52583068884387174        6.5556658876120038        15.190434705594674     
 H  -4.7168166186241249        9.7615494883465548        15.694392540304223     
 H  -1.8991313386497708        11.003724961385357        18.091130457480396     
 H  -3.9058009632914397        11.008135938428554        17.971627389569043     
 H  -5.0290543624020643        8.9901336852375593        19.598736478754958     
 H  -1.5178103121820472        6.7377607795962549        22.183022945219825     
 H  -1.1785278693014563        5.9001422305434810        20.644735519171562     
 H -0.19996395926963845        7.3157943304206272        21.106622249752526     
 H  -3.9943244198418233        7.0726182715679418        21.309410556956887     
 H   3.1785652309086463        6.6022911316111612        13.862667490922917     
 H   3.3122464671743477        9.0051792938331037        13.715460067103267     
 H   1.6522589559629410        9.6114786626080146        13.991038849159450     
 H   2.9412108745893146        10.004353168702981        15.154250236749178     
 H   2.1965110277924746        4.7828368826604954        15.743946052030219     
 H -0.19731145295478911        6.6639218983757438        18.162269449168608     
 H  0.79876438317724430        4.9198422725782311        18.064106875991332     
 H   3.0789241515566794        4.9546581510689300        19.699597584070975     
 H   3.4312686766229246        9.2179649644807391        22.112475787040410     
 H   4.0191952882857578        9.8338731199959248        20.543525948116539     
 H   2.3084628255917630        10.064870007672909        20.991927783378298     
 H   4.3003935060668033        6.8354777205770212        21.320837611176366     
 C   8.5693698101686220        6.5194533422967540        9.9394785505248393     
 N   8.1949142137697066        7.1001447656163119        8.7541139468417093     
 N   9.7711912154541913        7.1077024491329324        10.230508559539036     
 Dy   7.9796024608614120        4.6407372930440607        11.566213598917285     
 C   9.1434846401278680        8.0163012623336609        8.3103877263327188     
 C   6.9977603281319007        6.7670248762416261        7.9924489183563265     
 C   10.136257030107760        8.0169257635212254        9.2532365324313535     
 B   10.492120863246351        6.7892025257851980        11.581393303086772     
 C   8.4485564583596720        6.6509946241148672        13.068720138348221     
 C   6.1070348890476129        4.2090368916853977        9.9075945665181315     
 C   6.0208269822013083        4.0128744539365346        13.056126105381749     
 C   9.3282055996550586        3.2665932077386559        9.8998099484089082     
 C   9.4843546451464142        3.2246198310528209        13.019831754601675     
 H   9.0057749513339491        8.5907607089940292        7.4035091632276639     
 H   6.7413000923746855        7.6068215050872476        7.3360139898134999     
 H   7.1599751184731941        5.8723807490725877        7.3726277718161928     
 H   6.1651855854706534        6.5725877554104910        8.6738673647883822     
 H   11.054727813463776        8.5862265393600410        9.3051074297851439     
 N   9.5873575722783961        7.3262889006721297        12.727281340854056     
 H   10.557077797599151        5.5713342474740815        11.689413249552294     
 H   11.591059233274025        7.2966089481070551        11.610632652771068     
 N   7.8566408489993069        7.4443578766145766        14.016630157831749     
 N   5.8112716534503459        3.5731735522505699        8.7299524510696056     
 N   4.9738021614213412        4.9179957118867428        10.197915959853660     
 N   4.8576129441843712        4.6334329251378197        12.695251103422729     
 N   5.6390863799460709        3.0979986811096318        14.002371918861011     
 N   10.041206131833508        3.3393316559256596        8.7290932658017564     
 N   9.2350723327921216        1.9235063523168228        10.147897066603260     
 N   9.5199775532147815        1.9113114775040927        12.642968251194461     
 N   10.462800891287973        3.3341625382869382        13.973502489669920     
 C   9.6793705903777809        8.5212526802752482        13.422480175627467     
 C   6.5861639988219256        7.1499887362201378        14.661813438011693     
 C   8.5954920918608693        8.5982215329602614        14.248180012335748     
 C   4.5286067761717756        3.8833610960746863        8.2930888192386707     
 C   6.7215499274573354        2.7237750563150098        7.9699192454687111     
 C   4.0034511421174610        4.7336611398587012        9.2291116831488864     
 B   4.8843009528593972        5.6911661462054806        11.552768569975182     
 C   3.7782828717910806        4.0930853567373751        13.376259879352027     
 C   6.5427015306490155        2.1672188001504811        14.663564697343425     
 C   4.2655318986788631        3.1311575152586277        14.213440350871272     
 C   10.372677489928940        2.0743496538859798        8.2551310690225197     
 C   10.389494340316357        4.5643369664725526        8.0161226388059266     
 C   9.8609167634288255        1.1844449189293691        9.1612392570271641     
 B   8.6023088496822897        1.4187658716644529        11.485145326641234     
 C   10.521521972865221        1.2335552596423494        13.318740750452507     
 C   10.812443531086867        4.5698995314299218        14.661881015864552     
 C   11.114340617136493        2.1224573569071823        14.169064781445947     
 H   10.475589857338104        9.2355493366720367        13.262678949378071     
 H   6.6394360108191837        7.3892904461649360        15.728543431035810     
 H   5.7765501819131178        7.7388830336170873        14.210179167523401     
 H   6.3684476046242251        6.0868356485032802        14.522193597973750     
 H   8.2765222876211659        9.3625634268294444        14.942865388806943     
 H   4.1156685728213303        3.4495980634337098        7.3926816967523274     
 H   6.1567133465258097        2.2063293949172826        7.1855287037321078     
 H   7.5124370436171777        3.3241228595728440        7.5006506042406995     
 H   7.1924469237068447        1.9845586177185388        8.6247639635335052     
 H   3.0343296153302033        5.2112348762804830        9.2784513178133583     
 H   5.9170219208718464        6.3412170676559718        11.673144937419975     
 H   3.9117490882115606        6.4073152444406274        11.584813936060630     
 H   2.7561316613663851        4.4073650720721202        13.210387535423989     
 H   6.2930459519361790        2.0881529208496334        15.728048607576383     
 H   6.4701655075999271        1.1681794329619419        14.209034128085355     
 H   7.5669644070336695        2.5368485266217533        14.539117871759672     
 H   3.7671478785962997        2.4638608706262310        14.902304989150529     
 H   10.960846599920515        1.9378312973419261        7.3573840826490180     
 H   11.212416760734740        4.3564371641306128        7.3226775375169115     
 H   9.5324869942940396        4.9435980855926358        7.4417585877849852     
 H   10.700258047051713        5.3364780046383862        8.7244824792897493     
 H   9.8959903122258996       0.10341194708890879        9.1828450845038496     
 H   7.5120848128812074        1.9627818792297704        11.611313088235878     
 H   8.4995752701834988       0.21337258942607562        11.484734712492347     
 H   10.753851922253563       0.19188691653433082        13.141207905918517     
 H   10.984463224578889        4.3737738874828773        15.728403823852402     
 H   11.726773252866861        5.0082887421983235        14.231352272963989     
 H   9.9840511782981061        5.2761726767133386        14.532557851904990     
 H   11.939232322566417        2.0080548829109648        14.857659912578837     
 C   6.4023543627580750        13.353310054433802        3.5829348323352677     
 N   6.1207751402570301        12.697636898149959        2.4118895802665419     
 N   5.2567215338750373        14.047380348826762        3.8592677417828360     
 Dy   8.2679267450448926        13.875187175731812        5.2450559680426689     
 C   4.8360096716040619        12.986318328447325        1.9626154698708731     
 C   7.0518337205371013        11.858579275482326        1.6667111727662265     
 C   4.2949751917881871        13.839196149642438        2.8866655649001345     
 B   5.1463699567402212        14.836668429827403        5.2037771605015219     
 C   6.3144895617639865        13.190139772163660        6.7156663219014368     
 C   9.6555682742477469        12.526829538040099        3.6076284844222197     
 C   9.8130392235813506        12.524849991231935        6.7181455622024071     
 C   8.7449337851794802        15.752784795251754        3.5817734969767789     
 C   8.6270623554450729        15.919006853986859        6.7196786973427383     
 H   4.4291699123444239        12.540654097200854        1.0646008920150782     
 H   6.4896789082875008        11.248684515081441       0.94926310070236175     
 H   7.7800238712062226        12.473454387571271        1.1174346022936434     
 H   7.5991580971601929        11.200364315014294        2.3497160150112837     
 H   3.3175578809692281        14.300407431887789        2.9262567058398261     
 N   5.1410433407421312        13.792245716967265        6.3571850541399400     
 H   6.1611814866754893        15.514175974160077        5.3162870561406219     
 H   4.1551841037820001        15.528008948090502        5.2203745121965666     
 N   5.9462403439497731        12.256918820329256        7.6489629244787878     
 N   10.333276705684542        12.603890400667067        2.4167777156406522     
 N   9.6066347666116361        11.185604975458592        3.8748045336443742     
 N   9.8744251885501733        11.202929581871455        6.3750002738013443     
 N   10.774096607031460        12.671982988741382        7.6832099866001595     
 N   8.3404288596848826        16.305688664935339        2.3932967115557484     
 N   9.9149645194537932        16.403397251240403        3.8684330609321527     
 N   9.7308674542564315        16.644333953081151        6.3639930902404505     
 N   7.9917077421349747        16.702715507376638        7.6470293725876228     
 C   4.0702925133857430        13.225848979240620        7.0301784224994499     
 C   6.8623305032023607        11.332923315305317        8.3015972938077631     
 C   4.5721997682977955        12.261620924994995        7.8558620264384844     
 C   10.684946662426018        11.343327551703270        1.9474251848357473     
 C   10.608703623051040        13.826711851959976        1.6714918286036178     
 C   10.222982114734698        10.452247900823108        2.8785718693685598     
 B   8.9864044440996551        10.669251929446904        5.2143870934718786     
 C   10.870742310597167        10.554950835984437        7.0879652435785765     
 C   11.103839926373595        13.930288717896342        8.3372720316974167     
 C   11.437394926824128        11.474992645774440        7.9226852797138267     
 C   9.2404228870944216        17.267299828050739        1.9445847423257896     
 C   7.1667227386458769        15.899980849558808        1.6284774850228776     
 C   10.232511687121688        17.324264110611985        2.8862894315423673     
 B   10.650870905226103        16.129350460752271        5.2203142882956275     
 C   9.7600310946990874        17.858329345064668        7.0324683244017283     
 C   6.7269939546635626        16.366757244975215        8.2842454049980141     
 C   8.6721892365914712        17.896573617161604        7.8551804967677477     
 H   3.0434769688763565        13.521469147696179        6.8617047088082241     
 H   6.5555459938336815        11.171181425311230        9.3403681880160185     
 H   6.8740662056225936        10.365703127867361        7.7798969778228315     
 H   7.8695945418547621        11.759777773096214        8.2662556862551426     
 H   4.0845793701893189        11.579468497507316        8.5385531068326070     
 H   11.244331534943631        11.208964954171645        1.0312087193583939     
 H   11.449426023570938        13.650183675919095       0.99165409868024723     
 H   9.7346340624735994        14.132781941693047        1.0788163506981414     
 H   10.864130935754677        14.637355379138654        2.3593675538875027     
 H   10.292419197769130        9.3739537897659595        2.9118391966354271     
 H   7.8739758696020647        11.168710126613146        5.3263848271856062     
 H   8.9327890170529596        9.4600649536576515        5.2177396629731927     
 H   11.121985385697217        9.5128965096408962        6.9396480302479890     
 H   11.317273659069864        13.758758570008064        9.3968645164896607     
 H   11.986457703771126        14.389722479093816        7.8722323366927309     
 H   10.253390018182952        14.610242696858096        8.2264045643140289     
 H   12.246998221959227        11.390563424008462        8.6328906096291576     
 H   9.0720826161205768        17.830097888056290        1.0359354432962566     
 H   6.9198762382259362        16.681853837083594       0.90274319353413723     
 H   7.3562836992040648        14.962543974788783        1.0878565772225306     
 H   6.3153363545224712        15.747843310895755        2.2960545517546183     
 H   11.118750503680845        17.942442083949842        2.9349434620910233     
 H   10.763447305577239        14.915183423917853        5.3428822058923426     
 H   11.731083647698103        16.676250090576506        5.2366708673140607     
 H   10.518905180234571        18.610276908911711        6.8607829437278234     
 H   6.7260446949386399        16.719025207122115        9.3249743258669380     
 H   5.8835955496874401        16.836006563710434        7.7474491707790420     
 H   6.6007090188803019        15.275720506230028        8.2489599253520733     
 H   8.3166578766895718        18.657866066025260        8.5344547619422499     
         456

 C   7.5334339933426797        2.7523708116508607        2.8032970225734313     
 N   7.9502148389925598        2.1782338137096064        3.9768881726881418     
 N   6.3287423367363136        2.1534335589880702        2.5498418116941481     
 Dy   8.0621144838458019        4.5931395044396552        1.1269591554805576     
 C   7.0244836927578715        1.2543718374827539        4.4500223447060563     
 C   9.1676481501252791        2.5203651753618903        4.7024256044973312     
 C   6.0020869321249508        1.2434747163929729        3.5390852076889456     
 B   5.5716118883375660        2.4627369365158498        1.2164285610725012     
 C   7.5805055765362708        2.5436849527904077      -0.31663465571896865     
 C   9.9304607847723680        5.0865058874300049        2.7899057031217223     
 C   10.023885399318155        5.2040386782738706      -0.36707106967237835     
 C   6.7191889963807965        5.9999307020711825        2.7530530334392380     
 C   6.5379211164726385        5.9784836665363574      -0.34873700527285106     
 H   7.1974520649024116       0.68316200565827334        5.3521854882462483     
 H   9.3979147990558225        1.7204310144309873        5.4128925984714558     
 H   9.0440848499213242        3.4600825098969437        5.2580582296772631     
 H   10.001938684732751        2.6379925007243235        4.0065594056054028     
 H   5.0871096288344697       0.66679433529218446        3.5186519955784994     
 N   6.4340782399983611        1.8950075341265327        5.1812100561830499E-002
 H   5.5242558248708544        3.6813447060928080        1.0938055541336902     
 H   4.4629941489222063        1.9775956794303218        1.2244091648485655     
 N   8.1415819205332429        1.7285264016637283       -1.2652651110214057     
 N   10.217019230439563        5.7474695131252451        3.9563711587396528     
 N   11.069400074648561        4.3786687662948625        2.5207035687405841     
 N   11.195877776929825        4.6183671406582603        2.4164312334189194E-002
 N   10.402932989405821        6.1322956293068662       -1.3004027706339656     
 N   6.0287334487276407        5.9390739381004085        3.9370176446583955     
 N   6.7990115294418141        7.3389828226054687        2.4834766623218880     
 N   6.5037260641032750        7.3021659027816890       -8.7511819299899152E-003
 N   5.5347077780216765        5.8371129908883699       -1.2719867021686735     
 C   6.3052001044589749       0.69478766752742216      -0.63061411628250885     
 C   9.4072240117427128        1.9937447274008508       -1.9331705744402090     
 C   7.3752360857186856       0.58656765841742231       -1.4727901040236697     
 C   11.498276382394810        5.4516133871561854        4.4077685618193696     
 C   9.3021317249564834        6.6148521313487851        4.6897373375300697     
 C   12.032676838405191        4.5857540975426172        3.4916316162901246     
 B   11.174336411959009        3.5795671820309178        1.1827397813823937     
 C   12.276733299808422        5.1960221725108706      -0.62335682726663655     
 C   9.4890311054403487        7.0346612501021681       -1.9864424680990944     
 C   11.782164179903367        6.1440363028609806       -1.4723879349160880     
 C   5.6980946406368584        7.2073919263167285        4.3993840740812651     
 C   5.7119887413838750        4.7220760584498427        4.6762700455733004     
 C   6.1873509764690429        8.0882844974955699        3.4722598886345417     
 B   7.4227196352133298        7.8251203436835297        1.1333589213070518     
 C   5.4823365405556164        7.9556096679511761      -0.67934384653214375     
 C   5.1666401580663690        4.5799507404411690       -1.9086502118187723     
 C   4.8720900277359771        7.0391893835970798       -1.4866046977402665     
 H   5.4908819858312894        2.1987811351866955E-003 -0.45945199264053921     
 H   9.2924780868808909        1.8758194491534648       -3.0269280946596684     
 H   10.189858551032499        1.2854829831738077       -1.5813757339452410     
 H   9.7101544051224664        3.0281509726524778       -1.6814750509217087     
 H   7.6678201277958502      -0.19517170864960845       -2.1605250923053632     
 H   11.904390128368805        5.9047026084713670        5.3019599765047065     
 H   9.8635468224336833        7.1569910487423671        5.4574807693962626     
 H   8.5119752408123404        6.0273394941157834        5.1748404451494823     
 H   8.8308662099884252        7.3329801414033451        4.0132319609135374     
 H   13.004866000166208        4.1130225594098295        3.4555581587003172     
 H   10.150952644501457        2.9148279220776474        1.0665636385224349     
 H   12.156209095071262        2.8757269303757305        1.1731393798047873     
 H   13.302521109282713        4.9061869610219215      -0.43568251263950664     
 H   9.7951212155767369        7.1595245004257313       -3.0298741461082086     
 H   9.4797101309337766        8.0194239417924322       -1.5000976874039813     
 H   8.4816649373542958        6.6103333829009792       -1.9350596234900475     
 H   12.277966255082587        6.8274270116756339       -2.1473570456424649     
 H   5.1277008915386073        7.3515684712915110        5.3068338243782094     
 H   4.9734043777019066        4.9594487656464983        5.4551167039095469     
 H   6.6150265105320321        4.3084261390294838        5.1524805674030496     
 H   5.2996055297482290        3.9614931000270697        4.0014903045289634     
 H   6.1430220208971367        9.1684873068284620        3.4387194432854771     
 H   8.5168580983429436        7.2897617557347996        1.0140037924421770     
 H   7.5138216630406527        9.0318085181347314        1.1150665076249437     
 H   5.2470952796490682        9.0000226941210144      -0.52418774701405746     
 H   4.9194898098025721        4.7485098815057274       -2.9620645841223947     
 H   4.2965866519120075        4.1335515502385167       -1.4083180906762216     
 H   6.0122691386686826        3.8911585172800618       -1.8230408973929630     
 H   4.0311715060567614        7.1282457806402713       -2.1593211664663348     
 C -0.34078498078366942        7.3975988999450042        9.1927679014279100     
 N   3.1120406735089125E-002   6.8273575903456534        10.383863654722761     
 N  -1.5279692026108376        6.7863743425138301        8.8895461867932521     
 Dy  0.21381216496336403        9.2887034711426644        7.5703580752922051     
 C -0.90522070635293539        5.8949524090708678        10.819477360396238     
 C   1.2095212896165506        7.1912920885965983        11.160951967097768     
 C  -1.8869904074012038        5.8734002501629918        9.8653984004809363     
 B  -2.2461783395359141        7.0948234463964202        7.5347338564974811     
 C -0.20892758878949716        7.2922663568777146        6.0435701146129848     
 C   2.0905734217027216        9.7365094180791800        9.2278358458692082     
 C   2.1754323429829299        9.9449191999899398        6.0893157760046446     
 C  -1.1451249387746216        10.640886783847373        9.2453448055480756     
 C  -1.3034054406924305        10.693388242292986        6.1265759326502520     
 H -0.76797596310258087        5.3250882016952907        11.729459125012394     
 H   1.4618752459694566        6.3693277237874115        11.840977121538925     
 H   1.0240501225455054        8.0979425137997367        11.756558311089465     
 H   2.0543061442490420        7.3807725427100275        10.492301112417616     
 H  -2.7931920987844432        5.2860550138969629        9.8048389721940694     
 N  -1.3265548328740455        6.5832801470830100        6.3886576120408689     
 H  -2.3366524129032724        8.3117019149063225        7.4321048760314312     
 H  -3.3345450717675735        6.5645042261138506        7.4995443945257572     
 N  0.40676956199908720        6.5140700214962362        5.0984930377171152     
 N   2.3870165281734135        10.372834824763755        10.405549862355619     
 N   3.2252546200700891        9.0302068585103363        8.9358802992160076     
 N   3.3394205180289589        9.3199044781133313        6.4392311716673651     
 N   2.5538132802756963        10.862179480343475        5.1435676433801083     
 N  -1.8484174875066544        10.562758397026931        10.421425924266675     
 N  -1.0645294689248703        11.984518743746023        8.9971626550923478     
 N  -1.3442196487079052        12.007192981894461        6.4996660889258377     
 N  -2.2700898934900771        10.580429000944450        5.1619924701714091     
 C  -1.3826937147109446        5.3840983302100698        5.6966516825950819     
 C   1.6710635008877872        6.8406918026145460        4.4559812452029037     
 C -0.29769521363571094        5.3383564870474558        4.8705171589350007     
 C   3.6708391056296761        10.064254629369007        10.841552027330728     
 C   1.4738653256559919        11.216351661778365        11.168306733543497     
 C   4.1962855878019090        9.2159268804765802        9.9040813957376042     
 B   3.3177060667191443        8.2600127218979313        7.5794317917869849     
 C   4.4157344276072701        9.8581390724312641        5.7508853606995300     
 C   1.6493097686643645        11.798631549937957        4.4923700074783346     
 C   3.9259207035613830        10.825079561148298        4.9211454872047362     
 C  -2.1859202989456721        11.824841196830437        10.899018177951408     
 C  -2.1758481311226672        9.3358653821313524        11.138605438330849     
 C  -1.6882386013323072        12.717967823644548        9.9888920326771231     
 B -0.43574088324046512        12.502204953928228        7.6631667352168060     
 C  -2.3368048744464702        12.682959160423442        5.8094545625158194     
 C  -2.6130421471588079        9.3418039125745906        4.4756665957358237     
 C  -2.9191037047806532        11.791103120860955        4.9550307823681372     
 H  -2.1553502272907945        4.6450441236790301        5.8598883513520308     
 H   1.6516488684077668        6.5248269208476088        3.4072680901969274     
 H   2.5067376243706665        6.3359058002459117        4.9628455177842179     
 H   1.8240339246403334        7.9231557913747421        4.5242287181492156     
 H   4.1958977002688289E-002   4.5840679233330972        4.1750186372925597     
 H   4.0853620381903459        10.497545630074637        11.741782653652018     
 H   2.0421676140747702        11.766438786109054        11.925430530649448     
 H  0.70966237525225395        10.609735726794890        11.671412731603340     
 H  0.96992352411479654        11.926311889263939        10.507983573194377     
 H   5.1668182006329877        8.7414453637288112        9.8528783029541049     
 H   2.2883761895467796        7.6050240130740452        7.4590969104055960     
 H   4.2939650495258661        7.5485961569808646        7.5457868731225650     
 H   5.4385609527742558        9.5441568937428176        5.9123265060280952     
 H   1.8902368928931148        11.877774347397240        3.4247900537510603     
 H   1.7318944570403865        12.797418634698388        4.9483740894801302     
 H  0.62305283057897087        11.434306275540582        4.6251191620980219     
 H   4.4215243202324501        11.493469888758176        4.2307375280995423     
 H  -2.7667419957300052        11.958085695961360        11.802105472408288     
 H  -3.0392855428684600        9.5177158625421310        11.791110480223864     
 H  -1.3302182653152337        9.0037602420199665        11.759229390121240     
 H  -2.4210015087685988        8.5414817971216195        10.427443570288602     
 H  -1.7329143039556991        13.798047167363306        9.9667671810616731     
 H  0.66103426796709064        11.972298974924124        7.5369598502046857     
 H -0.34757250951430674        13.708469327672983        7.6713938153831380     
 H  -2.5712449911319206        13.724952372676153        5.9811665387191635     
 H  -2.8163334716544965        9.5400771660399375        3.4182751563112435     
 H  -3.5042527278685216        8.8845635469150555        4.9260283982526722     
 H  -1.7716297720696310        8.6496262693234414        4.5765448928503414     
 H  -3.7345789345002021        11.903508858354403        4.2553723433746065     
 C   1.8291385903488375       0.60302394071027909        15.527942329419446     
 N   2.1010662231143944        1.2699206042234907        16.695419600090020     
 N   2.9757991309218879       -9.6874925082236052E-002   15.271039499409474     
 Dy  -2.5878794508423592E-002   6.4666820250121035E-002   13.858820915847836     
 C   3.3803928309793809       0.98243723074798417        17.160911417141502     
 C   1.1670795524887754        2.1212572592226402        17.422497465465693     
 C   3.9280234823774620       0.11821943572942351        16.251190987092212     
 B   3.0999217298695561      -0.90307451188512766        13.937611883986650     
 C   1.9423966159474846       0.72911076900500538        12.403494802563319     
 C  -1.4180617232427573        1.4051998154756591        15.496844960404562     
 C  -1.5843764412181711        1.4041391728759962        12.382568916752419     
 C -0.49324263718405364       -1.8046294924747319        15.530430512695796     
 C -0.38633086283850471       -1.9917722996798743        12.401420880256309     
 H   3.7795162340869553        1.4362835079778808        18.058363947318384     
 H   1.7216557564510442        2.7199747054685024        18.152519054786797     
 H  0.41862372070147075        1.5178724177256293        17.952688413607962     
 H  0.64520984775063672        2.7888220442190970        16.731622436904541     
 H   4.9043441861666253      -0.34641443725708243        16.225493896060847     
 N   3.1132855989236385       0.13005980871395412        12.774601942393435     
 H   2.0887074892662079       -1.5850485671467776        13.822499173679057     
 H   4.0946721748172168       -1.5900451169187317        13.940117395509937     
 N   2.3178224464275567        1.6630872276857793        11.474229190692025     
 N  -2.0998469299398899        1.3255808055666638        16.684934460724815     
 N  -1.3793918178558577        2.7457506419328754        15.225782452249030     
 N  -1.6479920543299922        2.7256714382546630        12.726831198811992     
 N  -2.5593412740673558        1.2519597890387646        11.433129434399399     
 N  -7.7231546877088414E-002  -2.3563310827133481        16.715357344015477     
 N  -1.6632101971560693       -2.4594465570891946        15.252312889505076     
 N  -1.4956208101941699       -2.7087344327087037        12.757252513208607     
 N  0.24920373993497430       -2.7857699019083686        11.483096990942714     
 C   4.1896359763703535       0.69990621426243349        12.113957337135465     
 C   1.4047069321123931        2.5837651471903138        10.813171923457118     
 C   3.6939895762363473        1.6621390483593399        11.281978523946963     
 C  -2.4636006472051823        2.5843989309916524        17.149385666219345     
 C  -2.3671289719030408       0.10255532047515840        17.432991481441789     
 C  -2.0056667393030398        3.4770167205625664        16.217691778255059     
 B -0.75646921563732172        3.2564945508059253        13.885451008042885     
 C  -2.6585781531394650        3.3685646451764097        12.029828725867340     
 C  -2.8927633429227018       -8.6911911154971752E-003   10.785890142792910     
 C  -3.2326927611143628        2.4452809749076549        11.203970720325405     
 C -0.97012628642584009       -3.3215602164529234        17.170525028686200     
 C   1.1028124769033620       -1.9497364415585861        17.470540787409817     
 C  -1.9699223192199962       -3.3818144058656463        16.236916215790803     
 B  -2.4074606076303544       -2.1861395064637335        13.904028915872843     
 C  -1.5286909974653335       -3.9274228485300573        12.096469727248163     
 C   1.5195522863169437       -2.4617716842018966        10.851707185437254     
 C -0.43598365030203473       -3.9781754056487975        11.280531187085916     
 H   5.2150869689610513       0.40465211657005251        12.291630399312673     
 H   1.7032577968343841        2.7257191071913276        9.7693393409024267     
 H   1.4067075580552091        3.5599440287060427        11.317374325383735     
 H  0.39448637437119582        2.1658763663713834        10.865103637931497     
 H   4.1876911888589499        2.3453854132745984        10.604932183017405     
 H  -3.0262024664507838        2.7165024391417010        18.063716889906068     
 H  -3.1783578754945490       0.28851652526523253        18.144400719101835     
 H  -1.4772299690493225      -0.22062985906183508        17.989822852727499     
 H  -2.6599987826912805      -0.70044993570637815        16.752316689324680     
 H  -2.0857401907094979        4.5545603121580678        16.182077045377781     
 H  0.35252704832427084        2.7493171739020452        13.773747306252879     
 H -0.69229327560826737        4.4646192797161728        13.880275230483726     
 H  -2.9125147069839570        4.4096999859474826        12.180365124721890     
 H  -3.1238901226989113       0.15995646878130709        9.7295716910615777     
 H  -3.7650337978630497      -0.47174749184032183        11.266015902674964     
 H  -2.0376756563810750      -0.68449683654552340        10.884212395712042     
 H  -4.0532040330882895        2.5251938068684319        10.506230298683247     
 H -0.79160574134465178       -3.8832810913171878        18.077811110547621     
 H   1.3226323811798026       -2.7071847600485497        18.232510487146595     
 H  0.93527658237471012      -0.98341499558765788        17.968464249621970     
 H   1.9631531150717259       -1.8496002835175973        16.803324377485399     
 H  -2.8551857884736243       -4.0023719820074311        16.196628717620491     
 H  -2.5148042644401993      -0.97186137998789146        13.778489277411355     
 H  -3.4904722832357402       -2.7269979102318858        13.895170656267890     
 H  -2.2951629540251619       -4.6722746038451959        12.265669677399536     
 H   1.5209164382645290       -2.8111754915869858        9.8090686304945240     
 H   2.3559698103339164       -2.9426049115035902        11.390881340716822     
 H   1.6570444804913020       -1.3713367237169476        10.891875843579111     
 H  -8.0801302817463283E-002  -4.7469449550272218        10.609111679347350     
 C  0.70882962293362861        11.171036310504229        16.364078114462522     
 N  0.28294185349090195        11.734601621421715        15.188822073840401     
 N   1.8999143020447595        11.795084448378393        16.619607856087612     
 Dy  0.22573509207468612        9.3254831123242443        18.048437826096048     
 C   1.1898673623957725        12.677222893003666        14.716732231380471     
 C -0.92528991620339951        11.365871740168522        14.460896724608746     
 C   2.2098520638747861        12.710437249748249        15.629642165688642     
 B   2.6608804475868424        11.495120335791380        17.953243699535694     
 C  0.66149204888861313        11.376135433664599        19.492336639032722     
 C  -1.6423750649621542        8.8057802692998859        16.389802422998997     
 C  -1.7470792718887904        8.7090698760391945        19.528887718061707     
 C   1.5834281539368873        7.9457579433495953        16.413823128564580     
 C   1.7806651394773705        7.9718446259621674        19.518121466624379     
 H   1.0071217713058513        13.243317951446389        13.813281156617474     
 H  -1.1415431893312387        12.136902098797112        13.714071615145942     
 H -0.79624670030142275        10.402643879771478        13.947763380002087     
 H  -1.7712538755051708        11.279157204135821        15.148297508729030     
 H   3.1121804500781196        13.306227544931648        15.649990144969275     
 N   1.7929383022107985        12.048259928841466        19.120453656174732     
 H   2.7236944522793038        10.277135074924502        18.074129586636079     
 H   3.7637713071013352        11.992225562314747        17.944350196696742     
 N   7.9197132755039881E-002   12.185585518759979        20.431804947122568     
 N  -1.9179104070442281        8.1361830428042765        15.224790025860747     
 N  -2.7864934505682877        9.5105972758854680        16.644900115896583     
 N  -2.9218547595111199        9.2903408486745924        19.139940731484174     
 N  -2.1215215581804197        7.7772336393852557        20.460246931375341     
 N   2.2695435258172245        8.0103273203779626        15.228161443779136     
 N   1.5205268423575033        6.6075492894869567        16.689538153801589     
 N   1.8161409081227751        6.6471497992700623        19.182000243588316     
 N   2.7883526974557817        8.1181079481355027        20.435698473798436     
 C   1.8928370595921165        13.255602084847892        19.794081059886725     
 C  -1.1853895905654059        11.901795128151694        21.092940423924272     
 C  0.81831203160699140        13.345585982688887        20.631749228715670     
 C  -3.1967112502343316        8.4246376867989667        14.760749718459937     
 C -0.99392798855257425        7.2695964830813500        14.502661075876430     
 C  -3.7409896370202360        9.2942900223375879        15.667353776206667     
 B  -2.9083850212059530        10.321569088452710        17.974884933874407     
 C  -3.9996310921891385        8.7071428601795713        19.787494385129737     
 C  -1.2027242568407714        6.8764575838915230        21.140756073705024     
 C  -3.5004674031434906        7.7592164043617338        20.634130445665722     
 C   2.6135118077541297        6.7442698766596854        14.769464480876460     
 C   2.5612516258991769        9.2279471866995912        14.480231946949450     
 C   2.1378099483683810        5.8616488878560080        15.702091130667441     
 B  0.89732601224530462        6.1244096636698808        18.040324011763001     
 C   2.8421486349814260        5.9973452807959386        19.849903581286398     
 C   3.1586517487311867        9.3790695843539140        21.063616876730041     
 C   3.4541753994443218        6.9180416802044506        20.651481700396516     
 H   2.6921350417255066        13.964511514726961        19.622440117046814     
 H  -1.1008688857404392        12.089223544186197        22.173062389990815     
 H  -1.9872009317191455        12.543370246582299        20.686879836617912     
 H  -1.4379247578539101        10.848553370199113        20.903184649048438     
 H  0.50757489707758419        14.124123474014491        21.314160853044282     
 H  -3.5954865182417000        7.9650976405966301        13.866301623012248     
 H  -1.5477023728857735        6.7195441858125573        13.734970064767136     
 H -0.20306472450807134        7.8578139902843951        14.019306258253733     
 H -0.52365541330667820        6.5580271964464041        15.186782021069940     
 H  -4.7155567455429193        9.7628033811692276        15.693584828074011     
 H  -1.8966014853672821        11.002823012031088        18.090122056421379     
 H  -3.9032584528968677        11.008292317562127        17.971359367990594     
 H  -5.0269026050669607        8.9912373022506813        19.598939477117209     
 H  -1.5152433851479448        6.7361318632114422        22.180571824553834     
 H  -1.1797837374363835        5.8970692751913072        20.642441770297982     
 H -0.19836471203115652        7.3113906084145954        21.101752121309900     
 H  -3.9927284577197324        7.0727666465695451        21.308777626359042     
 H   3.1802550422832141        6.6023599251456027        13.859459807221770     
 H   3.3172654039406302        9.0063610703464487        13.715925241148105     
 H   1.6558066089947938        9.6096550180526155        13.985246608581479     
 H   2.9396321680048492        10.005167197432831        15.152558212131717     
 H   2.1977677880578508        4.7826325503474703        15.740253736028707     
 H -0.19621089054204971        6.6620541713769565        18.158508246465178     
 H  0.80082113758838203        4.9185119779493194        18.059848126171765     
 H   3.0786119900888456        4.9526892765054837        19.697554067247427     
 H   3.4257150846117783        9.2144191940517022        22.114011237768391     
 H   4.0181110228664698        9.8307532717211288        20.547282735830709     
 H   2.3064334542621747        10.062335266494264        20.991047192904382     
 H   4.2974203427784632        6.8323599939831698        21.321916885992547     
 C   8.5681930035701903        6.5198150526169165        9.9411501354735972     
 N   8.1923490991912225        7.0998780410654962        8.7559586243496241     
 N   9.7695776396614811        7.1093010353212858        10.231263655697084     
 Dy   7.9816724057733417        4.6416396450018578        11.569296354126420     
 C   9.1396687273164741        8.0168811813069780        8.3114550017410842     
 C   6.9951234568753060        6.7653734286045450        7.9950523477435098     
 C   10.133070579912372        8.0186594755951646        9.2535952746147849     
 B   10.491572370989033        6.7917327088209376        11.581778844462432     
 C   8.4489101135166891        6.6533476868391244        13.070065578765810     
 C   6.1098225100352321        4.2066461571711278        9.9102211369622246     
 C   6.0230269073512428        4.0129990879647073        13.058689734287661     
 C   9.3312093659373065        3.2679230357867231        9.9037012955784629     
 C   9.4883309846340946        3.2277637395701801        13.023272098411590     
 H   9.0007271794972521        8.5910523609343272        7.4046248886162802     
 H   6.7393627440809514        7.6033482908078849        7.3363010643728250     
 H   7.1569156681945341        5.8690294861139582        7.3779348060753831     
 H   6.1622264238871214        6.5733010924049662        8.6765874782089636     
 H   11.050956306305586        8.5888962884370397        9.3046919259858853     
 N   9.5873537614994770        7.3289228752785238        12.728027600221353     
 H   10.557130054389194        5.5739288815503771        11.690252738729679     
 H   11.590321510295324        7.2995151805417029        11.610036104097516     
 N   7.8566792683343412        7.4470748759338479        14.017428579780162     
 N   5.8147713943078285        3.5699927072030415        8.7328096927111254     
 N   4.9761613584202742        4.9152513492774048        10.199655555465977     
 N   4.8594238705751529        4.6323253174609285        12.697039206086592     
 N   5.6416464091087679        3.0976334441591504        14.004547958832958     
 N   10.043200950306833        3.3407403210893767        8.7324143723266676     
 N   9.2397494565275160        1.9249335935059817        10.152628288223097     
 N   9.5247566445640430        1.9141394613788882        12.647673847889738     
 N   10.467130044083573        3.3388966788775911        13.976320714576424     
 C   9.6789180933738912        8.5243632844364861        13.422459007191092     
 C   6.5862006985158299        7.1527075277841305        14.662585839201109     
 C   8.5950480954478259        8.6013953705672481        14.248165222188961     
 C   4.5321935211831876        3.8795076378459519        8.2951614671717362     
 C   6.7256539878744679        2.7204910436942593        7.9736711420302750     
 C   4.0063444795815881        4.7300916109107662        9.2305057537264421     
 B   4.8856698837564272        5.6893001271452066        11.553908495461423     
 C   3.7802443047065264        4.0907320324855059        13.377235158629427     
 C   6.5457940987765646        2.1677404141229566        14.666203661751252     
 C   4.2679619093199204        3.1292584538306962        14.214664498037708     
 C   10.375647274082493        2.0759005024566810        8.2588659247513938     
 C   10.388955917725539        4.5656098495989248        8.0182113345806307     
 C   9.8655706124123856        1.1859982813979006        9.1658570810358064     
 B   8.6075949719531764        1.4201515539112302        11.490158872384173     
 C   10.526996164786960        1.2377024667002319        13.323711667874882     
 C   10.816559492552523        4.5755455938634251        14.663021669411325     
 C   11.119561450154668        2.1278621449868234        14.172818405588650     
 H   10.474909080151200        9.2388468122684362        13.262342329909167     
 H   6.6393731911732239        7.3919997161416893        15.729324291954020     
 H   5.7766417185774612        7.7416443517662330        14.210921599752233     
 H   6.3684968382230140        6.0895570720231165        14.522909203605062     
 H   8.2758542067651071        9.3660765206529728        14.942336870376597     
 H   4.1197048246802641        3.4451762962120243        7.3948140035447114     
 H   6.1610202422345193        2.2006786863414183        7.1909245755005022     
 H   7.5152657567263192        3.3208977867242018        7.5025340189336642     
 H   7.1980676812165028        1.9833555884926120        8.6295398873068301     
 H   3.0369879286836934        5.2072243527964588        9.2792355812926903     
 H   5.9177724012182535        6.3402958101081728        11.674171136283976     
 H   3.9125079433209824        6.4046379864735963        11.584972788587597     
 H   2.7579114933630660        4.4040333076385147        13.210771516462790     
 H   6.2943256539793699        2.0867550856021517        15.729958469532564     
 H   6.4761080660099308        1.1693289525438448        14.210292882341086     
 H   7.5694425269919865        2.5393509426956653        14.544289743681688     
 H   3.7698434822264848        2.4614474608199197        14.903216494248003     
 H   10.963072698184490        1.9394681648298298        7.3606433312215671     
 H   11.210206175753003        4.3578335331790825        7.3229315024310653     
 H   9.5303921690643385        4.9440609054330036        7.4459030148357357     
 H   10.700928571374128        5.3382963538214669        8.7253564003102611     
 H   9.9019806186346049       0.10506874733946335        9.1879974042786561     
 H   7.5168018806521468        1.9629741775332818        11.616082943569085     
 H   8.5061767511593249       0.21465984712477185        11.490115231967730     
 H   10.760042943810884       0.19606593861761429        13.147042008102591     
 H   10.992604755724944        4.3801901395637328        15.728699449884783     
 H   11.728194418133519        5.0155299199184071        14.229308649205789     
 H   9.9866878934032002        5.2802488657726716        14.536524021254740     
 H   11.944691333388096        2.0147467818854166        14.861289077069895     
 C   6.3987258160301712        13.355067975172112        3.5828480162735046     
 N   6.1169300694841784        12.699517956422460        2.4117930654582151     
 N   5.2533982354612858        14.049691411895424        3.8590549096336946     
 Dy   8.2645431762976482        13.875260094330221        5.2449424664505360     
 C   4.8323298938038581        12.988687073644957        1.9624857267973295     
 C   7.0474075048352463        11.859739363653210        1.6667091352979151     
 C   4.2915918850887778        13.841856466825316        2.8864418175501276     
 B   5.1433296735382106        14.839009990046032        5.2035393965414460     
 C   6.3105017953357869        13.192136869875476        6.7157726320313653     
 C   9.6508691907903597        12.526053217338093        3.6066290556311089     
 C   9.8089438655722834        12.523226707855338        6.7171852054322869     
 C   8.7435969892505074        15.752262600759165        3.5818517434379400     
 C   8.6268587820878189        15.918532444462517        6.7196312569206009     
 H   4.4254715164722027        12.543016961295811        1.0645013179193243     
 H   6.4852956858231252        11.252564006497369       0.94723317674724361     
 H   7.7778197970559120        12.473819680372708        1.1199671277339613     
 H   7.5920056623371837        11.199137285383578        2.3492021071957194     
 H   3.3144058836707666        14.303561898913401        2.9259562665828347     
 N   5.1373101426400245        13.794465062748902        6.3568490792929424     
 H   6.1585259841667153        15.515905522262074        5.3162968082335906     
 H   4.1525414583729008        15.530904126495978        5.2201201575917384     
 N   5.9417441901972845        12.259055711487793        7.6489997431698482     
 N   10.329237754685314        12.602865230838713        2.4161547273336197     
 N   9.6007373464560537        11.184811644420662        3.8734220101021553     
 N   9.8691837624326642        11.201447030362882        6.3734380541162770     
 N   10.771082272174887        12.669416097124312        7.6812719660501516     
 N   8.3393481493306396        16.305657572798570        2.3935300502729611     
 N   9.9145087975861035        16.401401964298380        3.8680645706555450     
 N   9.7315180378936113        16.642345825527091        6.3637082429434280     
 N   7.9929451356432262        16.702875079597806        7.6473692081832416     
 C   4.0661885968714557        13.228205690173588        7.0293530556344779     
 C   6.8575133053572426        11.335060845215052        8.3020781016123752     
 C   4.5676226941179054        12.263995262960245        7.8553521711465599     
 C   10.680160751039717        11.342145885368106        1.9466751355789600     
 C   10.606395158378488        13.825654696711977        1.6715172916134369     
 C   10.217039938317962        10.451185810826953        2.8773290990351317     
 B   8.9801315982046734        10.669026014079558        5.2130358200682849     
 C   10.865924642007309        10.552650322940215        7.0849695525296479     
 C   11.102090266714916        13.927265424721526        8.3355537424025457     
 C   11.433963677207920        11.471969128920717        7.9194915199681359     
 C   9.2403402270896997        17.266098949998202        1.9444505137945001     
 C   7.1647190795985827        15.901726422440868        1.6293202484867337     
 C   10.232835236025604        17.321827158461385        2.8857674930552486     
 B   10.650473040149798        16.126279167354660        5.2196960902708458     
 C   9.7625919378391330        17.856112259926437        7.0323995850916416     
 C   6.7282647304003849        16.368247580231454        8.2852626120981121     
 C   8.6750698199418981        17.895747795743521        7.8554583068593598     
 H   3.0394929287925390        13.524101405721369        6.8605791935878129     
 H   6.5516475690769971        11.174995559010668        9.3413116819852178     
 H   6.8677808048714635        10.367166865948994        7.7817748215516893     
 H   7.8650929446370235        11.760886220546404        8.2651580600123857     
 H   4.0796157449948529        11.581892093641951        8.5377967730759767     
 H   11.240070808661450        11.207654230548062        1.0308148251954741     
 H   11.445864010532391        13.647964215418140       0.99055228390123495     
 H   9.7323894803499194        14.134061485803393        1.0802291722932342     
 H   10.864265601556943        14.635144125671722        2.3596458191931280     
 H   10.285511716875673        9.3728185284026608        2.9102959462236555     
 H   7.8684621621319613        11.169990434132488        5.3254432749613256     
 H   8.9248130790703115        9.4599735549847690        5.2163471507595327     
 H   11.116350440267356        9.5105131553638511        6.9360283761555896     
 H   11.315078378341370        13.755468569677660        9.3952002615201771     
 H   11.985282566097569        14.385702004519125        7.8706874263630944     
 H   10.252401524528805        14.608094343000191        8.2245179956933274     
 H   12.244355898581265        11.386755768938039        8.6286568633326990     
 H   9.0723679112145490        17.829029187833473        1.0358239735864438     
 H   6.9184844936296397        16.684190470919415       0.90405386430743040     
 H   7.3527411261288611        14.964324046169343        1.0882025874714041     
 H   6.3135940394113481        15.750383686985966        2.2973836922868873     
 H   11.119905319096803        17.938781346147351        2.9339833717114723     
 H   10.761397633353377        14.911993642081958        5.3421054130277250     
 H   11.731391880303198        16.671658353792679        5.2358602904583575     
 H   10.522560354122842        18.606895030206125        6.8607244931364324     
 H   6.7295893501017074        16.716266754386012        9.3269750562335911     
 H   5.8859080964880679        16.841893877554913        7.7519035751750902     
 H   6.5987217496262867        15.278200642673527        8.2460527220944684     
 H   8.3207546750700949        18.657437643843995        8.5348974283451380     
         456

 C   7.5317308120351703        2.7527342629850255        2.8024432983379874     
 N   7.9477695003613720        2.1789149621301536        3.9764592130466605     
 N   6.3279068650659820        2.1526918605571193        2.5477088306944564     
 Dy   8.0599263116223376        4.5952192547217781        1.1276174899763178     
 C   7.0224050213232472        1.2541926467257669        4.4485991409425791     
 C   9.1639842355607914        2.5223537882954750        4.7033212576869454     
 C   6.0010523440920593        1.2423926418828164        3.5365718952632115     
 B   5.5716806754776940        2.4613825908518576        1.2136725184107906     
 C   7.5815553243554143        2.5464244925540704      -0.31779011824428605     
 C   9.9281797257580333        5.0884342225178996        2.7905288921311056     
 C   10.021654392959304        5.2078503100120876      -0.36567513495277948     
 C   6.7157905321133864        5.9997287230779621        2.7547560025950677     
 C   6.5354495810582893        5.9801588635449701      -0.34749942610059575     
 H   7.1948443337286010       0.68308844201310104        5.3509385711543409     
 H   9.3947917673370949        1.7224342527504091        5.4136405571519051     
 H   9.0385557653412540        3.4616067984918413        5.2592065897995122     
 H   9.9986996435573428        2.6414581729072539        4.0082877040682758     
 H   5.0867179054747611       0.66480938149259572        3.5150767426691045     
 N   6.4361580491142369        1.8955646619935573        4.9754508537523633E-002
 H   5.5223712478881781        3.6798704501563444        1.0914262540213908     
 H   4.4639513348210373        1.9743120828813574        1.2205124780723251     
 N   8.1449046919735988        1.7323637792235320       -1.2658981190465948     
 N   10.214627138116429        5.7489713844712851        3.9572617056954602     
 N   11.067291145246005        4.3810291588635542        2.5209363737226584     
 N   11.193564492707203        4.6213028098394044        2.4331073958705551E-002
 N   10.400424843584462        6.1358307739591362       -1.2994134632427041     
 N   6.0252335977156593        5.9380911880845977        3.9386237078974276     
 N   6.7948858871554032        7.3389184080209704        2.4856682760575781     
 N   6.5004674289083662        7.3035996302510737       -6.7899803020957036E-003
 N   5.5334249234468516        5.8390356743152978       -1.2719918633440064     
 C   6.3101813514400815       0.69515530073650522      -0.63265764386237677     
 C   9.4106625363720440        1.9996652020744903       -1.9326149587065138     
 C   7.3809706720492816       0.58903907182703164       -1.4739680865224238     
 C   11.495991314063504        5.4532478829479656        4.4084766004499292     
 C   9.2993004858061425        6.6153147649514805        4.6912531625495397     
 C   12.030547723599655        4.5879482743403743        3.4919169459801180     
 B   11.172474448950640        3.5823026296398170        1.1827353284359519     
 C   12.274106310518505        5.1979526523945090      -0.62451634882102414     
 C   9.4865943834908553        7.0390812028336329       -1.9843123939675631     
 C   11.779426038750557        6.1464120831472444       -1.4729636462468203     
 C   5.6938558741349183        7.2060778890737422        4.4014188249822510     
 C   5.7091935831952503        4.7207245672630087        4.6775075798536534     
 C   6.1827261717180404        8.0874994429958029        3.4746260436064080     
 B   7.4186717554073658        7.8262173100212387        1.1360707660908913     
 C   5.4797294764526896        7.9571811386695357      -0.67819940045676774     
 C   5.1665626482207703        4.5821386872337397       -1.9098038757283107     
 C   4.8707397604498723        7.0410565498340763       -1.4866871356065683     
 H   5.4973582261349057        8.8206117017687255E-004 -0.46182752470682664     
 H   9.2995640528503181        1.8745162305190719       -3.0247751742038962     
 H   10.195082658830788        1.2986742921172916       -1.5749695693428598     
 H   9.7082379551054938        3.0358448170760317       -1.6875460299153031     
 H   7.6754846465908058      -0.19191989193120801       -2.1616377389682384     
 H   11.902114597254657        5.9059537217255054        5.3028601274097218     
 H   9.8606201615687521        7.1584021750085585        5.4583679704596175     
 H   8.5103891375116909        6.0269258718254788        5.1772383038731942     
 H   8.8265245093311400        7.3325760746347477        4.0149820475233513     
 H   13.002870529278512        4.1155430097408914        3.4555938824318795     
 H   10.149393678806643        2.9171361497419821        1.0665866855370436     
 H   12.154698091635931        2.8789378436770074        1.1729053606203248     
 H   13.299863964373095        4.9075952562576095      -0.43765378502690100     
 H   9.7917313500726983        7.1639825201191139       -3.0280089426814607     
 H   9.4785527187267355        8.0237222684086209       -1.4977548515774561     
 H   8.4789576747251232        6.6155723806693487       -1.9320282432642555     
 H   12.275022161694030        6.8294144070190219       -2.1484766970770721     
 H   5.1233427610839435        7.3497153622919571        5.3088854672161983     
 H   4.9671295165702274        4.9561234572598405        5.4529882202248343     
 H   6.6110218748461360        4.3100398004700367        5.1576296023344677     
 H   5.3018588277562166        3.9588692047730136        4.0018832921853340     
 H   6.1377570451709715        9.1676572662480158        3.4413549152493994     
 H   8.5131740193827881        7.2915593584750731        1.0167375818662727     
 H   7.5091105702332506        9.0329231679118518        1.1185471474920519     
 H   5.2440630273675382        9.0014641846199090      -0.52280653360279128     
 H   4.9205896537340159        4.7512425850212150       -2.9633673773264793     
 H   4.2960676622061120        4.1351799442838582       -1.4108296763090520     
 H   6.0123190797124364        3.8935769572495325       -1.8236072166249124     
 H   4.0306365920695635        7.1303275561592043       -2.1603324496891592     
 C -0.34076434528979216        7.3971629283373721        9.1915914059369683     
 N   3.2731211827979181E-002   6.8274012785116716        10.382367063142615     
 N  -1.5279131246576356        6.7852715904341547        8.8897908385093967     
 Dy  0.21154992218634494        9.2868465276719974        7.5671869779662995     
 C -0.90258931008699139        5.8945772742408220        10.819123096817489     
 C   1.2118259387841006        7.1918910009125669        11.158100629571569     
 C  -1.8853912592221931        5.8723215393386239        9.8661705011924656     
 B  -2.2472568261498131        7.0929314265702930        7.5354413292923503     
 C -0.21102383982162892        7.2884892229683613        6.0431275569175646     
 C   2.0880197893236310        9.7372087569960666        9.2247811143497760     
 C   2.1732559884259333        9.9427584867641521        6.0863136573570316     
 C  -1.1473156476391155        10.639810875655407        9.2411079432981769     
 C  -1.3064488159823027        10.690375784556513        6.1227640282633971     
 H -0.76391964170244508        5.3249599365955378        11.728983868759110     
 H   1.4631611634342221        6.3716797259722844        11.840357606215825     
 H   1.0277630971431104        8.1003461616050139        11.750955779474230     
 H   2.0567365137043558        7.3782966390463418        10.489007843721952     
 H  -2.7913380073957881        5.2845191424602804        9.8067590921680647     
 N  -1.3287623488543590        6.5801580096207459        6.3890581015281915     
 H  -2.3373085374452058        8.3097839376165172        7.4319211431350398     
 H  -3.3358699501482274        6.5632032721447002        7.5015535836665066     
 N  0.40421624864650368        6.5093916178280127        5.0985483459898990     
 N   2.3839990639590232        10.374601183449874        10.402036619015849     
 N   3.2229424033085055        9.0309334623624249        8.9338073442467447     
 N   3.3375120843800663        9.3188439603863138        6.4372425490532938     
 N   2.5516523038401333        10.860914810130659        5.1415043560653659     
 N  -1.8498969323957777        10.562038747599198        10.417607578757902     
 N  -1.0672681904288248        11.983314142517285        8.9922021928611713     
 N  -1.3471378619811734        12.004498686494752        6.4947592443560573     
 N  -2.2737598146800728        10.576568598678952        5.1589721272729143     
 C  -1.3854548149366845        5.3804564199726972        5.6980243790953411     
 C   1.6684984455989562        6.8351735933085180        4.4556352494027509     
 C -0.30066248333383144        5.3337261404818008        4.8716707286173691     
 C   3.6677369494702190        10.066621263570639        10.838725347739636     
 C   1.4706046614056767        11.218841143868977        11.163649679472787     
 C   4.1936225106544400        9.2176111849514974        9.9021491609356254     
 B   3.3159321909339261        8.2596565385664622        7.5780415544508273     
 C   4.4139458565279401        9.8587044305611986        5.7505017439048176     
 C   1.6468674746715035        11.796703306309643        4.4897733899163166     
 C   3.9239796477844680        10.825522197535230        4.9207019706729085     
 C  -2.1874467575906369        11.824217363844625        10.894811095011860     
 C  -2.1762256184846325        9.3354180450981232        11.135703737960805     
 C  -1.6905492415621859        12.717064363279045        9.9839902470414845     
 B -0.43866508936991438        12.500368335547796        7.6578408093159220     
 C  -2.3401690984440244        12.679650059706418        5.8045647444097233     
 C  -2.6172802148609762        9.3373462328654000        4.4741540538339386     
 C  -2.9229678283658820        11.787015769384062        4.9513459354119194     
 H  -2.1585202376123318        4.6419229549485550        5.8616694017440292     
 H   1.6479310641336740        6.5215495487082613        3.4063811403549842     
 H   2.5035483536406313        6.3279373228750737        4.9607053616061014     
 H   1.8232779689224212        7.9171154389813347        4.5259947184834672     
 H   3.8579665928862611E-002   4.5786743914471453        4.1768395726982144     
 H   4.0819521406171697        10.500701448002287        11.738709006291387     
 H   2.0385763600918874        11.769190456713842        11.920808399746846     
 H  0.70583330414424061        10.612787381410948        11.666508525782112     
 H  0.96738493184559660        11.928609684765837        10.502587242226252     
 H   5.1642809275101982        8.7433217872430848        9.8516335317565211     
 H   2.2869123684969490        7.6041825906227798        7.4579173250579327     
 H   4.2924911212245043        7.5486220447871348        7.5452950102161145     
 H   5.4368745450914000        9.5455405004142495        5.9127581725792480     
 H   1.8903733642724247        11.878532481286859        3.4232566924852148     
 H   1.7259305060172083        12.794491288145842        4.9478599654338078     
 H  0.62130360755376191        11.430092772491077        4.6189370458823369     
 H   4.4195773266149532        11.494744432244588        4.2311236585679879     
 H  -2.7676318212968471        11.957698072647604        11.798247004239430     
 H  -3.0370380154648569        9.5182146350293877        11.790959800491029     
 H  -1.3290556719407476        9.0023119366083879        11.753279565330649     
 H  -2.4245604826755147        8.5413295248520615        10.425601514894465     
 H  -1.7356337450369783        13.797112458881028        9.9614774660742160     
 H  0.65820350542671735        11.970645983770224        7.5319273787833865     
 H -0.35072162030829068        13.706667595274405        7.6654743455787617     
 H  -2.5746280010670830        13.721755515119513        5.9755662950128920     
 H  -2.8205790753305759        9.5344426437431000        3.4165702718895994     
 H  -3.5086673377912310        8.8810429893142615        4.9250620389604265     
 H  -1.7761951132975451        8.6448985308590487        4.5758095146371653     
 H  -3.7388069482738757        11.898730725004171        4.2520344041812059     
 C   1.8338384298883723       0.60028256529921176        15.529764101444737     
 N   2.1063421481978475        1.2664412234433071        16.697495502227390     
 N   2.9801243333891567       -9.9985511256855203E-002   15.272199389072133     
 Dy  -2.1755086865874976E-002   6.4321849036956771E-002   13.860884592271635     
 C   3.3856634082330976       0.97824642227177450        17.162432778734054     
 C   1.1731050499946294        2.1180504568898697        17.425218879883289     
 C   3.9327241514997007       0.11426634725945385        16.252160699655779     
 B   3.1034599495764215      -0.90549762411222623        13.938340437539983     
 C   1.9463266251660380       0.72728419014158407        12.404462003533670     
 C  -1.4124140126405069        1.4062585609506244        15.499632386804322     
 C  -1.5793467120961622        1.4055025354614701        12.385349774744396     
 C -0.49176056625331399       -1.8047868071918511        15.531835713959175     
 C -0.38574061648910973       -1.9911377799019863        12.402858999427028     
 H   3.7850810725402737        1.4316365123316765        18.059962123791102     
 H   1.7281198462062526        2.7151704339333178        18.156142490671701     
 H  0.42376056824876179        1.5149700335769121        17.954421419497017     
 H  0.65230909015323468        2.7870357909023022        16.735008508556930     
 H   4.9088104089052242      -0.35082039841723600        16.225978815031329     
 N   3.1171180458644998       0.12813499980795653        12.775738158441149     
 H   2.0917676528364075       -1.5867689638916840        13.823092816443317     
 H   4.0977310692426263       -1.5931109679387985        13.940118576556783     
 N   2.3218753865629487        1.6608028620023172        11.474796369534550     
 N  -2.0946252802588430        1.3271443008789445        16.687502895876140     
 N  -1.3724054964160759        2.7468021387206187        15.228777128804344     
 N  -1.6420080237915715        2.7269384486202068        12.730027081027149     
 N  -2.5548740159164423        1.2541649623788296        11.436322960231010     
 N  -7.6479406104610057E-002  -2.3572191154968558        16.716662375583081     
 N  -1.6628203289636447       -2.4576118439950263        15.253923951867966     
 N  -1.4960101947628979       -2.7064476248398246        12.758728160802891     
 N  0.24803676360681781       -2.7854958820342439        11.483696667935204     
 C   4.1935616456298082       0.69760706421177909        12.114922068186232     
 C   1.4088383685748986        2.5812444679960866        10.813294029233059     
 C   3.6980381320028552        1.6595452112667430        11.282531920665544     
 C  -2.4573863930206992        2.5862414740026178        17.151976073407802     
 C  -2.3635370383502492       0.10425554491857111        17.435153574286957     
 C  -1.9983580371134062        3.4785498588908523        16.220551539767950     
 B -0.74946037977746272        3.2569625502161395        13.888263547914312     
 C  -2.6526675905742301        3.3705517523355462        12.033855994042742     
 C  -2.8891389041478224       -6.0416322515236404E-003   10.788626522198546     
 C  -3.2277038909399223        2.4479184914914627        11.207948159097752     
 C -0.97086515999290113       -3.3208936959501378        17.172000077423771     
 C   1.1044346823137114       -1.9528463201976078        17.471486174109302     
 C  -1.9708737127452596       -3.3794484329990335        16.238570441933390     
 B  -2.4069007562971780       -2.1829647515288002        13.905838601316377     
 C  -1.5313955713513687       -3.9245397487811071        12.097166353724575     
 C   1.5183363949107886       -2.4628797349070597        10.851561949693188     
 C -0.43915817219140135       -3.9765858994672820        11.280701958255079     
 H   5.2189770416578387       0.40220325501373400        12.292602576169900     
 H   1.7064980169694164        2.7216130163549419        9.7690495633022980     
 H   1.4119869033049350        3.5580586305004616        11.316124378574065     
 H  0.39842476394639603        2.1641301383360472        10.866708581261419     
 H   4.1918281318453205        2.3424707361180408        10.605255620432279     
 H  -3.0203441622165319        2.7186907303500325        18.066035631689960     
 H  -3.1742120214895726       0.29111764373548343        18.146935010301739     
 H  -1.4739743491309372      -0.22053038993226481        17.991485779573420     
 H  -2.6578329966654235      -0.69799030959551611        16.754260812712854     
 H  -2.0772717977774189        4.5561780919076433        16.185036026815794     
 H  0.35893657451773026        2.7486401947861481        13.776080653971150     
 H -0.68408372046046384        4.4650025900626904        13.882927480289846     
 H  -2.9059744457163803        4.4117363126081415        12.184935232173368     
 H  -3.1203356317305477       0.16314989868229093        9.7324021047793892     
 H  -3.7615463384439418      -0.46880067115925228        11.268786205065755     
 H  -2.0343836814557554      -0.68229987493786426        10.886531103827197     
 H  -4.0486442210941682        2.5285210461595669        10.510788276010445     
 H -0.79317249377388066       -3.8828795434215460        18.079269483608272     
 H   1.3251056830387604       -2.7123768399775736        18.230837483470459     
 H  0.93764024403393598      -0.98817558556725482        17.972422880883972     
 H   1.9638696327205825       -1.8507761510166711        16.803553307438801     
 H  -2.8571831530750122       -3.9984229134965132        16.198476798740465     
 H  -2.5125764211749253      -0.96855151834642339        13.780692474473915     
 H  -3.4905912467443851       -2.7223580118407340        13.896911004143265     
 H  -2.2990135720027851       -4.6681578822480807        12.266285657410087     
 H   1.5172049956190277       -2.8073238140192500        9.8078303976000765     
 H   2.3535301427952890       -2.9486404800455062        11.386753141536989     
 H   1.6594674331759705       -1.3736739678950030        10.896238785938106     
 H  -8.5471254242859909E-002  -4.7455064598047363        10.608719052508016     
 C  0.71164819676343749        11.171273663030322        16.362968808717124     
 N  0.28690938278085443        11.734944661841626        15.187362167354063     
 N   1.9023925014213512        11.795411811600584        16.619762852940895     
 Dy  0.22723656461812372        9.3245208995650728        18.045957540738360     
 C   1.1942109242591528        12.677708630477158        14.716289000792024     
 C -0.92043912894006275        11.365943383796495        14.458167324187233     
 C   2.2132119360971658        12.710938107893078        15.630250493241871     
 B   2.6622147195664820        11.495588601865519        17.954041825665396     
 C  0.66169272394710721        11.374274690682251        19.491543932178367     
 C  -1.6411033029588831        8.8060725243156810        16.387488902277997     
 C  -1.7453836666735911        8.7070046981055533        19.526375450553196     
 C   1.5851440236402090        7.9454153489048798        16.410937804513814     
 C   1.7809103100680352        7.9700656298694215        19.515852561180989     
 H   1.0123628901055433        13.243905951754474        13.812723870874450     
 H  -1.1376300102190682        12.137990325002527        13.712741278132997     
 H -0.78978593826450583        10.403984849830874        13.943290898123029     
 H  -1.7664471319312143        11.276741106965515        15.145020573311713     
 H   3.1154011442634815        13.306865409493140        15.651705992607734     
 N   1.7926634275997038        12.047609218702442        19.120505100760273     
 H   2.7260189975382878        10.277658463854792        18.074667637671023     
 H   3.7646019148538965        11.993803198545550        17.946332602828491     
 N   7.8099294267932440E-002   12.182903584846295        20.430903292200330     
 N  -1.9171417160892688        8.1371290018303668        15.222246299736497     
 N  -2.7849738003173248        9.5110085405862321        16.643353002780973     
 N  -2.9198596947789555        9.2894464266811934        19.138443985353426     
 N  -2.1199814414972398        7.7754742656228739        20.458023711102953     
 N   2.2713474557110551        8.0102184175264899        15.225313243238128     
 N   1.5220484249334243        6.6071184814086958        16.686236423106770     
 N   1.8168650606215764        6.6456015145716378        19.178962740894193     
 N   2.7869768811844247        8.1156689350020557        20.435177365203781     
 C   1.8909482562398998        13.254871023303266        19.794425714171634     
 C  -1.1866040177724899        11.897825063612132        21.091245728080889     
 C  0.81595870443820229        13.343535504852628        20.631550492630634     
 C  -3.1960436370746299        8.4260844314306009        14.758793217309416     
 C -0.99337091419191248        7.2710402494665418        14.499276197019775     
 C  -3.7398433343875919        9.2953586219829774        15.666027971158949     
 B  -2.9062229886161659        10.321210853349935        17.973867377738909     
 C  -3.9976179571423418        8.7074211824227525        19.787007836491330     
 C  -1.2016277048017834        6.8736805853024956        21.137758417752128     
 C  -3.4987512054780439        7.7589044996953263        20.633120150199105     
 C   2.6151720479986489        6.7442287550775966        14.766267953177698     
 C   2.5634301467360623        9.2279775406785589        14.477783770799478     
 C   2.1392828486542559        5.8614508988425342        15.698627335953365     
 B  0.89871778277976211        6.1231270326977816        18.036633635717582     
 C   2.8416651204613510        5.9952976576540475        19.848119633497642     
 C   3.1560571221032294        9.3761459997037075        21.064673498902142     
 C   3.4523591414683050        6.9154252318726375        20.651269636528276     
 H   2.6893775001136375        13.964765122909752        19.623054246618036     
 H  -1.1045515171277844        12.089921043555345        22.170229394601826     
 H  -1.9894579296286643        12.534595380893757        20.681407974685388     
 H  -1.4357221624037044        10.843560715425475        20.905880005266940     
 H  0.50410366299455345        14.121486630740044        21.314075379673532     
 H  -3.5952469547184522        7.9671394238178603        13.864238458037919     
 H  -1.5475991392865223        6.7199966406803178        13.732669619863604     
 H -0.20382690123922559        7.8597254048325853        14.014450721540378     
 H -0.52148013776948465        6.5603885052808035        15.183129336545207     
 H  -4.7142968724617127        9.7640572739918987        15.692777115843800     
 H  -1.8940716320847937        11.001921062676821        18.089113655362357     
 H  -3.9007159425022957        11.008448696695700        17.971091346412141     
 H  -5.0247508477318581        8.9923409192638033        19.599142475479464     
 H  -1.5126764581138425        6.7345029468266295        22.178120703887842     
 H  -1.1810396055713106        5.8939963198391334        20.640148021424405     
 H -0.19676546479267459        7.3069868864085645        21.096881992867274     
 H  -3.9911324955976415        7.0729150215711485        21.308144695761197     
 H   3.1819448536577815        6.6024287186800450        13.856252123520624     
 H   3.3222843407069131        9.0075428468597938        13.716390415192940     
 H   1.6593542620266466        9.6078313734972145        13.979454368003505     
 H   2.9380534614203833        10.005981226162683        15.150866187514259     
 H   2.1990245483232274        4.7824282180344460        15.736561420027197     
 H -0.19511032812931031        6.6601864443781693        18.154747043761748     
 H  0.80287789199951975        4.9171816833204085        18.055589376352199     
 H   3.0782998286210117        4.9507204019420366        19.695510550423879     
 H   3.4201614926006325        9.2108734236226653        22.115546688496369     
 H   4.0170267574471819        9.8276334234463327        20.551039523544883     
 H   2.3044040829325869        10.059800525315618        20.990166602430467     
 H   4.2944471794901231        6.8292422673893185        21.322996160808728     
 C   8.5670161969717604        6.5201767629370782        9.9428217204223550     
 N   8.1897839846127365        7.0996113165146806        8.7578033018575390     
 N   9.7679640638687708        7.1108996215096392        10.232018751855131     
 Dy   7.9837423506852714        4.6425419969596549        11.572379109335557     
 C   9.1358528145050819        8.0174611002802951        8.3125222771494478     
 C   6.9924865856187113        6.7637219809674640        7.9976557771306931     
 C   10.129884129716984        8.0203931876691037        9.2539540167982182     
 B   10.491023878731715        6.7942628918566781        11.582164385838094     
 C   8.4492637686737062        6.6557007495633806        13.071411019183399     
 C   6.1126101310228513        4.2042554226568578        9.9128477074063177     
 C   6.0252268325011773        4.0131237219928808        13.061253363193574     
 C   9.3342131322195527        3.2692528638347906        9.9075926427480159     
 C   9.4923073241217732        3.2309076480875389        13.026712442221507     
 H   8.9956794076605533        8.5913440128746252        7.4057406140048974     
 H   6.7374253957872172        7.5998750765285230        7.3365881389321501     
 H   7.1538562179158749        5.8656782231553288        7.3832418403345734     
 H   6.1592672623035885        6.5740144293994414        8.6793075916295450     
 H   11.047184799147399        8.5915660375140366        9.3042764221866285     
 N   9.5873499507205580        7.3315568498849171        12.728773859588651     
 H   10.557182311179236        5.5765235156266728        11.691092227907063     
 H   11.589583787316624        7.3024214129763498        11.609439555423961     
 N   7.8567176876693763        7.4497918752531183        14.018227001728574     
 N   5.8182711351653111        3.5668118621555132        8.7356669343526452     
 N   4.9785205554192062        4.9125069866680677        10.201395151078295     
 N   4.8612347969659337        4.6312177097840372        12.698827308750456     
 N   5.6442064382714641        3.0972682072086686        14.006723998804908     
 N   10.045195768780157        3.3421489862530938        8.7357354788515806     
 N   9.2444265802629086        1.9263608346951404        10.157359509842934     
 N   9.5295357359133028        1.9169674452536836        12.652379444585016     
 N   10.471459196879174        3.3436308194682445        13.979138939482928     
 C   9.6784655963700015        8.5274738885977239        13.422437838754719     
 C   6.5862373982097333        7.1554263193481242        14.663358240390524     
 C   8.5946040990347825        8.6045692081742349        14.248150432042173     
 C   4.5357802661945987        3.8756541796172175        8.2972341151048035     
 C   6.7297580482916013        2.7172070310735088        7.9774230385918399     
 C   4.0092378170457152        4.7265220819628313        9.2318998243039978     
 B   4.8870388146534571        5.6874341080849327        11.555048420947664     
 C   3.7822057376219722        4.0883787082336376        13.378210437906825     
 C   6.5488866669041137        2.1682620280954326        14.668842626159082     
 C   4.2703919199609768        3.1273593924027647        14.215888645204144     
 C   10.378617058236046        2.0774513510273818        8.2626007804802679     
 C   10.388417495134721        4.5668827327252970        8.0203000303553331     
 C   9.8702244613959440        1.1875516438664322        9.1704749050444487     
 B   8.6128810942240612        1.4215372361580076        11.495172418127112     
 C   10.532470356708698        1.2418496737581144        13.328682585297257     
 C   10.820675454018181        4.5811916562969293        14.664162322958097     
 C   11.124782283172845        2.1332669330664640        14.176572029731352     
 H   10.474228302964294        9.2421442878648339        13.262005710440263     
 H   6.6393103715272650        7.3947089861184425        15.730105152872229     
 H   5.7767332552418056        7.7444056699153787        14.211664031981062     
 H   6.3685460718218030        6.0922784955429519        14.523624809236374     
 H   8.2751861259090482        9.3695896144765012        14.941808351946250     
 H   4.1237410765391971        3.4407545289903387        7.3969463103370945     
 H   6.1653271379432288        2.1950279777655544        7.1963204472688975     
 H   7.5180944698354599        3.3176727138755600        7.5044174336266298     
 H   7.2036884387261599        1.9821525592666849        8.6343158110801550     
 H   3.0396462420371830        5.2032138293124346        9.2800198447720224     
 H   5.9185228815646616        6.3393745525603746        11.675197335147978     
 H   3.9132667984304041        6.4019607285065643        11.585131641114566     
 H   2.7596913253597464        4.4007015432049084        13.211155497501590     
 H   6.2956053560225609        2.0853572503546700        15.731868331488746     
 H   6.4820506244199345        1.1704784721257475        14.211551636596820     
 H   7.5719206469503026        2.5418533587695777        14.549461615603704     
 H   3.7725390858566699        2.4590340510136079        14.904127999345476     
 H   10.965298796448463        1.9411050323177335        7.3639025797941162     
 H   11.207995590771267        4.3592299022275514        7.3231854673452199     
 H   9.5282973438346357        4.9445237252733722        7.4500474418864862     
 H   10.701599095696542        5.3401147030045477        8.7262303213307746     
 H   9.9079709250433101       0.10672554759001791        9.1931497240534643     
 H   7.5215189484230862        1.9631664758367935        11.620852798902289     
 H   8.5127782321351493       0.21594710482346807        11.495495751443112     
 H   10.766233965368206       0.20024496070089776        13.152876110286664     
 H   11.000746286871001        4.3866063916445892        15.728995075917162     
 H   11.729615583400175        5.0227710976384907        14.227265025447590     
 H   9.9893246085082943        5.2843250548320047        14.540490190604491     
 H   11.950150344209776        2.0214386808598683        14.864918241560954     
 C   6.3950972693022674        13.356825895910422        3.5827612002117410     
 N   6.1130849987113267        12.701399014694962        2.4116965506498880     
 N   5.2500749370475335        14.052002474964086        3.8588420774845527     
 Dy   8.2611596075504039        13.875333012928630        5.2448289648584021     
 C   4.8286501160036552        12.991055818842591        1.9623559837237858     
 C   7.0429812891333912        11.860899451824093        1.6667070978296039     
 C   4.2882085783893684        13.844516784008196        2.8862180702001212     
 B   5.1402893903361990        14.841351550264662        5.2033016325813692     
 C   6.3065140289075874        13.194133967587293        6.7158789421612930     
 C   9.6461701073329724        12.525276896636088        3.6056296268399977     
 C   9.8048485075632161        12.521603424478741        6.7162248486621667     
 C   8.7422601933215329        15.751740406266578        3.5819299898991011     
 C   8.6266552087305666        15.918058034938174        6.7195838164984645     
 H   4.4217731205999815        12.545379825390768        1.0644017438235704     
 H   6.4809124633587505        11.256443497913297       0.94520325279212558     
 H   7.7756157229056004        12.474184973174145        1.1224996531742792     
 H   7.5848532275141736        11.197910255752864        2.3486881993801552     
 H   3.3112538863723051        14.306716365939010        2.9256558273258433     
 N   5.1335769445379187        13.796684408530540        6.3565131044459457     
 H   6.1558704816579404        15.517635070364070        5.3163065603265602     
 H   4.1498988129638006        15.533799304901452        5.2198658029869103     
 N   5.9372480364447959        12.261192602646330        7.6490365618609086     
 N   10.325198803686087        12.601840061010360        2.4155317390265871     
 N   9.5948399263004731        11.184018313382733        3.8720394865599368     
 N   9.8639423363151550        11.199964478854309        6.3718758344312096     
 N   10.768067937318314        12.666849205507244        7.6793339455001437     
 N   8.3382674389763949        16.305626480661804        2.3937633889901733     
 N   9.9140530757184138        16.399406677356360        3.8676960803789373     
 N   9.7321686215307892        16.640357697973034        6.3634233956464055     
 N   7.9941825291514768        16.703034651818975        7.6477090437788604     
 C   4.0620846803571684        13.230562401106557        7.0285276887695050     
 C   6.8526961075121244        11.337198375124785        8.3025589094169874     
 C   4.5630456199380163        12.266369600925495        7.8548423158546354     
 C   10.675374839653415        11.340964219032944        1.9459250863221726     
 C   10.604086693705936        13.824597541463978        1.6715427546232560     
 C   10.211097761901227        10.450123720830797        2.8760863287017040     
 B   8.9738587523096900        10.668800098712213        5.2116845466646913     
 C   10.861106973417451        10.550349809895994        7.0819738614807193     
 C   11.100340607056236        13.924242131546707        8.3338354531076746     
 C   11.430532427591714        11.468945612066996        7.9162977602224442     
 C   9.2402575670849778        17.264898071945662        1.9443162852632105     
 C   7.1627154205512893        15.903471995322928        1.6301630119505899     
 C   10.233158784929518        17.319390206310786        2.8852455545681304     
 B   10.650075175073493        16.123207873957046        5.2190778922460650     
 C   9.7651527809791787        17.853895174788203        7.0323308457815559     
 C   6.7295355061372071        16.369737915487693        8.2862798191982119     
 C   8.6779504032923249        17.894921974325442        7.8557361169509727     
 H   3.0355088887087209        13.526733663746560        6.8594536783674016     
 H   6.5477491443203135        11.178809692710107        9.3422551759544170     
 H   6.8614954041203342        10.368630604030624        7.7836526652805480     
 H   7.8605913474192857        11.761994667996593        8.2640604337696271     
 H   4.0746521198003869        11.584315689776584        8.5370404393193464     
 H   11.235810082379269        11.206343506924480        1.0304209310325545     
 H   11.442301997493844        13.645744754917185       0.98945046912222256     
 H   9.7301448982262393        14.135341029913741        1.0816419938883273     
 H   10.864400267359208        14.632932872204789        2.3599240844987528     
 H   10.278604235982217        9.3716832670393639        2.9087526958118843     
 H   7.8629484546618578        11.171270741651831        5.3245017227370459     
 H   8.9168371410876635        9.4598821563118864        5.2149546385458736     
 H   11.110715494837494        9.5081298010868061        6.9324087220631903     
 H   11.312883097612879        13.752178569347258        9.3935360065506952     
 H   11.984107428424013        14.381681529944434        7.8691425160334578     
 H   10.251413030874657        14.605945989142286        8.2226314270726260     
 H   12.241713575203304        11.382948113867617        8.6244231170362404     
 H   9.0726532063085195        17.827960487610660        1.0357125038766311     
 H   6.9170927490333431        16.686527104755235       0.90536453508072356     
 H   7.3491985530536583        14.966104117549904        1.0885485977202776     
 H   6.3118517243002250        15.752924063076179        2.2987128328191564     
 H   11.121060134512760        17.935120608344860        2.9330232813319208     
 H   10.759347961129516        14.908803860246065        5.3413286201631083     
 H   11.731700112908293        16.667066617008853        5.2350497136026544     
 H   10.526215528011113        18.603513151500540        6.8606660425450414     
 H   6.7331340052647750        16.713508301649906        9.3289757866002443     
 H   5.8882206432886957        16.847781191399392        7.7563579795711384     
 H   6.5967344803722723        15.280680779117024        8.2431455188368652     
 H   8.3248514734506163        18.657009221662733        8.5353400947480242     
         456

 C   7.5300276307276608        2.7530977143191908        2.8015895741025436     
 N   7.9453241617301851        2.1795961105507007        3.9760302534051797     
 N   6.3270713933956495        2.1519501621261683        2.5455758496947642     
 Dy   8.0577381393988752        4.5972990050039018        1.1282758244720779     
 C   7.0203263498886219        1.2540134559687799        4.4471759371791029     
 C   9.1603203209963020        2.5243424012290596        4.7042169108765597     
 C   6.0000177560591670        1.2413105673726599        3.5340585828374778     
 B   5.5717494626178228        2.4600282451878654        1.2109164757490800     
 C   7.5826050721745588        2.5491640323177331      -0.31894558076960350     
 C   9.9258986667436986        5.0903625576057943        2.7911520811404884     
 C   10.019423386600455        5.2116619417503047      -0.36427920023318061     
 C   6.7123920678459763        5.9995267440847426        2.7564589717508974     
 C   6.5329780456439401        5.9818340605535836      -0.34626184692834039     
 H   7.1922366025547895       0.68301487836792873        5.3496916540624326     
 H   9.3916687356183672        1.7244374910698308        5.4143885158323553     
 H   9.0330266807611839        3.4631310870867393        5.2603549499217612     
 H   9.9954606023819359        2.6449238450901844        4.0100160025311498     
 H   5.0863261821150525       0.66282442769300709        3.5115014897597097     
 N   6.4382378582301127        1.8961217898605818        4.7696916513216760E-002
 H   5.5204866709055009        3.6783961942198808        1.0890469539090912     
 H   4.4649085207198684        1.9710284863323932        1.2166157912960849     
 N   8.1482274634139547        1.7362011567833360       -1.2665311270717841     
 N   10.212235045793294        5.7504732558173242        3.9581522526512680     
 N   11.065182215843448        4.3833895514322450        2.5211691787047332     
 N   11.191251208484580        4.6242384790205486        2.4497835583221911E-002
 N   10.397916697763105        6.1393659186114062       -1.2984241558514429     
 N   6.0217337467036787        5.9371084380687860        3.9402297711364591     
 N   6.7907602448689914        7.3388539934364720        2.4878598897932682     
 N   6.4972087937134564        7.3050333577204585       -4.8287786742014990E-003
 N   5.5321420688720266        5.8409583577422257       -1.2719970245193393     
 C   6.3151625984211881       0.69552293394558828      -0.63470117144224480     
 C   9.4141010610013751        2.0055856767481295       -1.9320593429728186     
 C   7.3867052583798776       0.59151048523664096       -1.4751460690211782     
 C   11.493706245732199        5.4548823787397449        4.4091846390804887     
 C   9.2964692466558017        6.6157773985541759        4.6927689875690097     
 C   12.028418608794118        4.5901424511381315        3.4922022756701114     
 B   11.170612485942272        3.5850380772487163        1.1827308754895101     
 C   12.271479321228588        5.1998831322781474      -0.62567587037541161     
 C   9.4841576615413636        7.0435011555650977       -1.9821823198360318     
 C   11.776687897597750        6.1487878634335082       -1.4735393575775524     
 C   5.6896171076329782        7.2047638518307568        4.4034535758832378     
 C   5.7063984250066246        4.7193730760761747        4.6787451141340064     
 C   6.1781013669670379        8.0867143884960360        3.4769921985782739     
 B   7.4146238756014009        7.8273142763589476        1.1387826108747308     
 C   5.4771224123497619        7.9587526093878944      -0.67705495438139174     
 C   5.1664851383751724        4.5843266340263096       -1.9109575396378489     
 C   4.8693894931637685        7.0429237160710718       -1.4867695734728701     
 H   5.5038344664385219       -4.3465879483295389E-004 -0.46420305677311402     
 H   9.3066500188197452        1.8732130118846790       -3.0226222537481244     
 H   10.200306766629078        1.3118656010607754       -1.5685634047404786     
 H   9.7063215050885230        3.0435386614995856       -1.6936170089088973     
 H   7.6831491653857613      -0.18866807521280754       -2.1627503856311141     
 H   11.899839066140510        5.9072048349796438        5.3037602783147371     
 H   9.8576935007038209        7.1598133012747498        5.4592551715229725     
 H   8.5088030342110414        6.0265122495351742        5.1796361625969052     
 H   8.8221828086738547        7.3321720078661503        4.0167321341331652     
 H   13.000875058390816        4.1180634600719532        3.4556296061634417     
 H   10.147834713111830        2.9194443774063163        1.0666097325516524     
 H   12.153187088200601        2.8821487569782849        1.1726713414358623     
 H   13.297206819463479        4.9090035514932975      -0.43962505741429542     
 H   9.7883414845686598        7.1684405398124964       -3.0261437392547128     
 H   9.4773953065196945        8.0280205950248078       -1.4954120157509307     
 H   8.4762504120959488        6.6208113784377183       -1.9289968630384635     
 H   12.272078068305472        6.8314018023624099       -2.1495963485116789     
 H   5.1189846306292806        7.3478622532924041        5.3109371100541871     
 H   4.9608546554385482        4.9527981488731827        5.4508597365401208     
 H   6.6070172391602391        4.3116534619105904        5.1627786372658866     
 H   5.3041121257642052        3.9562453095189571        4.0022762798417038     
 H   6.1324920694448064        9.1668272256675714        3.4439903872133217     
 H   8.5094899404226343        7.2933569612153466        1.0194713712903687     
 H   7.5043994774258476        9.0340378176889704        1.1220277873591602     
 H   5.2410307750860090        9.0029056751188019      -0.52142532019152510     
 H   4.9216894976654597        4.7539752885367035       -2.9646701705305638     
 H   4.2955486725002174        4.1368083383291996       -1.4133412619418826     
 H   6.0123690207561893        3.8959953972190027       -1.8241735358568618     
 H   4.0301016780823655        7.1324093316781374       -2.1613437329119836     
 C -0.34074370979591495        7.3967269567297409        9.1904149104460249     
 N   3.4342016920869245E-002   6.8274449666776897        10.380870471562471     
 N  -1.5278570467044337        6.7841688383544794        8.8900354902255412     
 Dy  0.20928767940932588        9.2849895842013304        7.5640158806403939     
 C -0.89995791382104751        5.8942021394107762        10.818768833238739     
 C   1.2141305879516506        7.1924899132285356        11.155249292045371     
 C  -1.8837921110431823        5.8712428285142559        9.8669426019039950     
 B  -2.2483353127637127        7.0910394067441658        7.5361488020872196     
 C -0.21312009085376071        7.2847120890590080        6.0426849992221445     
 C   2.0854661569445403        9.7379080959129514        9.2217263828303437     
 C   2.1710796338689371        9.9405977735383662        6.0833115387094185     
 C  -1.1495063565036092        10.638734967463439        9.2368710810482781     
 C  -1.3094921912721749        10.687363326820041        6.1189521238765412     
 H -0.75986332030230930        5.3248316714957857        11.728508612505825     
 H   1.4644470808989873        6.3740317281571572        11.839738090892723     
 H   1.0314760717407154        8.1027498094102910        11.745353247858995     
 H   2.0591668831596692        7.3758207353826561        10.485714575026288     
 H  -2.7894839160071334        5.2829832710235989        9.8086792121420618     
 N  -1.3309698648346724        6.5770358721584827        6.3894585910155142     
 H  -2.3379646619871388        8.3078659603267102        7.4317374102386493     
 H  -3.3371948285288817        6.5619023181755498        7.5035627728072560     
 N  0.40166293529392011        6.5047132141597901        5.0986036542626820     
 N   2.3809815997446333        10.376367542135991        10.398523375676080     
 N   3.2206301865469218        9.0316600662145117        8.9317343892774801     
 N   3.3356036507311742        9.3177834426592963        6.4352539264392217     
 N   2.5494913274045707        10.859650139917845        5.1394410687506236     
 N  -1.8513763772849012        10.561319098171465        10.413789233249130     
 N  -1.0700069119327791        11.982109541288546        8.9872417306299965     
 N  -1.3500560752544415        12.001804391095044        6.4898523997862760     
 N  -2.2774297358700690        10.572708196413455        5.1559517843744187     
 C  -1.3882159151624243        5.3768145097353255        5.6993970755955994     
 C   1.6659333903101254        6.8296553840024892        4.4552892536025981     
 C -0.30362975303195200        5.3290957939161450        4.8728242982997374     
 C   3.6646347933107624        10.068987897772269        10.835898668148545     
 C   1.4673439971553612        11.221330625959590        11.158992625402076     
 C   4.1909594335069711        9.2192954894264147        9.9002169261336466     
 B   3.3141583151487080        8.2593003552349913        7.5766513171146705     
 C   4.4121572854486093        9.8592697886911314        5.7501181271101052     
 C   1.6444251806786423        11.794775062681330        4.4871767723542995     
 C   3.9220385920075533        10.825964833922162        4.9202584541410799     
 C  -2.1889732162356013        11.823593530858812        10.890604012072311     
 C  -2.1766031058465973        9.3349707080648958        11.132802037590761     
 C  -1.6928598817920644        12.716160902913543        9.9790884614058459     
 B -0.44158929549936365        12.498531717167362        7.6525148834150372     
 C  -2.3435333224415786        12.676340958989394        5.7996749263036271     
 C  -2.6215182825631440        9.3328885531562111        4.4726415119320526     
 C  -2.9268319519511108        11.782928417907168        4.9476610884557015     
 H  -2.1616902479338691        4.6388017862180799        5.8634504521360276     
 H   1.6442132598595811        6.5182721765689129        3.4054941905130405     
 H   2.5003590829105962        6.3199688455042367        4.9585652054279841     
 H   1.8225220132045088        7.9110750865879265        4.5277607188177189     
 H   3.5200354855036933E-002   4.5732808595611925        4.1786605081038690     
 H   4.0785422430439935        10.503857265929938        11.735635358930754     
 H   2.0349851061090050        11.771942127318628        11.916186268844244     
 H  0.70200423303622728        10.615839036027007        11.661604319960883     
 H  0.96484633957639676        11.930907480267734        10.497190911258127     
 H   5.1617436543874096        8.7451982107573585        9.8503887605589355     
 H   2.2854485474471185        7.6033411681715135        7.4567377397102694     
 H   4.2910171929231433        7.5486479325934051        7.5448031473096631     
 H   5.4351881374085451        9.5469241070856796        5.9131898391304007     
 H   1.8905098356517345        11.879290615176478        3.4217233312193698     
 H   1.7199665549940304        12.791563941593294        4.9473458413874853     
 H  0.61955438452855294        11.425879269441573        4.6127549296666519     
 H   4.4176303329974553        11.496018975730999        4.2315097890364326     
 H  -2.7685216468636891        11.957310449333848        11.794388536070572     
 H  -3.0347904880612537        9.5187134075166444        11.790809120758194     
 H  -1.3278930785662617        9.0008636311968111        11.747329740540057     
 H  -2.4281194565824307        8.5411772525825018        10.423759459500328     
 H  -1.7383531861182575        13.796177750398748        9.9561877510867607     
 H  0.65537274288634406        11.968992992616322        7.5268949073620872     
 H -0.35387073110227457        13.704865862875828        7.6595548757743863     
 H  -2.5780110110022449        13.718558657562873        5.9699660513066197     
 H  -2.8248246790066549        9.5288081214462608        3.4148653874679549     
 H  -3.5130819477139408        8.8775224317134693        4.9240956796681807     
 H  -1.7807604545254594        8.6401707923946578        4.5750741364239893     
 H  -3.7430349620475494        11.893952591653939        4.2486964649878054     
 C   1.8385382694279073       0.59754118988814442        15.531585873470030     
 N   2.1116180732813006        1.2629618426631233        16.699571404364757     
 N   2.9844495358564260      -0.10309609743147435        15.273359278734793     
 Dy  -1.7631379223326374E-002   6.3976877823792494E-002   13.862948268695433     
 C   3.3909339854868144       0.97405561379556482        17.163954140326606     
 C   1.1791305475004834        2.1148436545570992        17.427940294300882     
 C   3.9374248206219393       0.11031325878948418        16.253130412219345     
 B   3.1069981692832873      -0.90792073633932480        13.939068991093318     
 C   1.9502566343845915       0.72545761127816266        12.405429204504022     
 C  -1.4067663020382566        1.4073173064255895        15.502419813204082     
 C  -1.5743169829741532        1.4068658980469440        12.388130632736376     
 C -0.49027849532257434       -1.8049441219089706        15.533240915222555     
 C -0.38515037013971470       -1.9905032601240982        12.404297118597750     
 H   3.7906459109935922        1.4269895166854722        18.061560300263817     
 H   1.7345839359614608        2.7103661623981337        18.159765926556606     
 H  0.42889741579605278        1.5120676494281946        17.956154425386071     
 H  0.65940833255583275        2.7852495375855075        16.738394580209324     
 H   4.9132766316438223      -0.35522635957738957        16.226463734001811     
 N   3.1209504928053611       0.12621019090195895        12.776874374488862     
 H   2.0948278164066072       -1.5884893606365904        13.823686459207577     
 H   4.1007899636680367       -1.5961768189588652        13.940119757603627     
 N   2.3259283266983406        1.6585184963188551        11.475363548377075     
 N  -2.0894036305777961        1.3287077961912255        16.690071331027465     
 N  -1.3654191749762938        2.7478536355083620        15.231771805359658     
 N  -1.6360239932531508        2.7282054589857512        12.733222963242309     
 N  -2.5504067577655287        1.2563701357188946        11.439516486062621     
 N  -7.5727265332131699E-002  -2.3581071482803639        16.717967407150688     
 N  -1.6624304607712199       -2.4557771309008580        15.255535014230857     
 N  -1.4963995793316256       -2.7041608169709455        12.760203808397176     
 N  0.24686978727866130       -2.7852218621601192        11.484296344927692     
 C   4.1974873148892637       0.69530791416112470        12.115886799236996     
 C   1.4129698050374044        2.5787237888018595        10.813416135009000     
 C   3.7020866877693632        1.6569513741741462        11.283085317384126     
 C  -2.4511721388362160        2.5880840170135837        17.154566480596255     
 C  -2.3599451047974576       0.10595576936198384        17.437315667132129     
 C  -1.9910493349237726        3.4800829972191383        16.223411301280844     
 B -0.74245154391760382        3.2574305496263540        13.891076087785740     
 C  -2.6467570280089951        3.3725388594946826        12.037883262218147     
 C  -2.8855144653729434       -3.3920733875501055E-003   10.791362901604183     
 C  -3.2227150207654822        2.4505560080752704        11.211925597870099     
 C -0.97160403355996217       -3.3202271754473522        17.173475126161339     
 C   1.1060568877240606       -1.9559561988366296        17.472431560808783     
 C  -1.9718251062705228       -3.3770824601324207        16.240224668075978     
 B  -2.4063409049640012       -2.1797899965938665        13.907648286759912     
 C  -1.5341001452374037       -3.9216566490321565        12.097862980200988     
 C   1.5171205035046338       -2.4639877856122232        10.851416713949122     
 C -0.44233269408076792       -3.9749963932857661        11.280872729424241     
 H   5.2228671143546253       0.39975439345741542        12.293574753027128     
 H   1.7097382371044489        2.7175069255185562        9.7687597857021711     
 H   1.4172662485546608        3.5561732322948805        11.314874431764395     
 H  0.40236315352159624        2.1623839103007114        10.868313524591340     
 H   4.1959650748316921        2.3395560589614828        10.605579057847152     
 H  -3.0144858579822804        2.7208790215583640        18.068354373473852     
 H  -3.1700661674845967       0.29371876220573440        18.149469301501643     
 H  -1.4707187292125516      -0.22043092080269452        17.993148706419340     
 H  -2.6556672106395669      -0.69553068348465408        16.756204936101028     
 H  -2.0688034048453403        4.5577958716572180        16.187995008253804     
 H  0.36534610071118967        2.7479632156702509        13.778414001689418     
 H -0.67587416531266031        4.4653859004092071        13.885579730095966     
 H  -2.8994341844488036        4.4137726392688004        12.189505339624848     
 H  -3.1167811407621842       0.16634332858327477        9.7352325184972006     
 H  -3.7580588790248344      -0.46585385047818267        11.271556507456546     
 H  -2.0310917065304355      -0.68010291333020523        10.888849811942354     
 H  -4.0440844091000478        2.5318482854507018        10.515346253337642     
 H -0.79473924620310954       -3.8824779955259046        18.080727856668922     
 H   1.3275789848977182       -2.7175689199065971        18.229164479794321     
 H  0.94000390569316172      -0.99293617554685176        17.976381512145974     
 H   1.9645861503694388       -1.8519520185157448        16.803782237392198     
 H  -2.8591805176764007       -3.9944738449855959        16.200324879860442     
 H  -2.5103485779096517      -0.96524165670495543        13.782895671536474     
 H  -3.4907102102530305       -2.7177181134495823        13.898651352018639     
 H  -2.3028641899804079       -4.6640411606509646        12.266901637420638     
 H   1.5134935529735261       -2.8034721364515138        9.8065921647056271     
 H   2.3510904752566617       -2.9546760485874226        11.382624942357157     
 H   1.6618903858606386       -1.3760112120730583        10.900601728297099     
 H  -9.0141205668256535E-002  -4.7440679645822508        10.608326425668681     
 C  0.71446677059324648        11.171511015556415        16.361859502971729     
 N  0.29087691207080690        11.735287702261536        15.185902260867726     
 N   1.9048707007979426        11.795739174822772        16.619917849794177     
 Dy  0.22873803716156130        9.3235586868059031        18.043477255380672     
 C   1.1985544861225330        12.678194367950649        14.715845770203579     
 C -0.91558834167672598        11.366015027424467        14.455437923765720     
 C   2.2165718083195460        12.711438966037907        15.630858820795099     
 B   2.6635489915461217        11.496056867939656        17.954839951795094     
 C  0.66189339900560118        11.372413947699904        19.490751225324011     
 C  -1.6398315409556119        8.8063647793314761        16.385175381556998     
 C  -1.7436880614583916        8.7049395201719104        19.523863183044686     
 C   1.5868598933435307        7.9450727544601643        16.408052480463045     
 C   1.7811554806586998        7.9682866337766756        19.513583655737602     
 H   1.0176040089052352        13.244493952062559        13.812166585131425     
 H  -1.1337168311068979        12.139078551207943        13.711410941120054     
 H -0.78332517622758879        10.405325819890271        13.938818416243972     
 H  -1.7616403883572580        11.274325009795209        15.141743637894395     
 H   3.1186218384488433        13.307503274054632        15.653421840246194     
 N   1.7923885529886090        12.046958508563417        19.120556545345814     
 H   2.7283435427972718        10.278181852785080        18.075205688705967     
 H   3.7654325226064578        11.995380834776352        17.948315008960243     
 N   7.7001455780824998E-002   12.180221650932612        20.430001637278089     
 N  -1.9163730251343094        8.1380749608564571        15.219702573612247     
 N  -2.7834541500663623        9.5114198052869963        16.641805889665363     
 N  -2.9178646300467914        9.2885520046877943        19.136947239222682     
 N  -2.1184413248140599        7.7737148918604921        20.455800490830566     
 N   2.2731513856048853        8.0101095146750190        15.222465042697122     
 N   1.5235700075093452        6.6066876733304349        16.682934692411948     
 N   1.8175892131203777        6.6440532298732133        19.175925238200072     
 N   2.7856010649130680        8.1132299218686068        20.434656256609127     
 C   1.8890594528876832        13.254139961758639        19.794770368456543     
 C  -1.1878184449795737        11.893854999072568        21.089551032237505     
 C  0.81360537726941307        13.341485027016372        20.631351756545598     
 C  -3.1953760239149283        8.4275311760622333        14.756836716158892     
 C -0.99281383983125060        7.2724840158517345        14.495891318163121     
 C  -3.7386970317549482        9.2964272216283685        15.664702166111230     
 B  -2.9040609560263788        10.320852618247160        17.972849821603415     
 C  -3.9956048220955451        8.7076995046659320        19.786521287852924     
 C  -1.2005311527627953        6.8709035867134682        21.134760761799232     
 C  -3.4970350078125971        7.7585925950289196        20.632109854732487     
 C   2.6168322882431685        6.7441876334955078        14.763071425478937     
 C   2.5656086675729477        9.2280078946575284        14.475335594649508     
 C   2.1407557489401303        5.8612529098290596        15.695163541239289     
 B  0.90010955331421960        6.1218444017256832        18.032943259672159     
 C   2.8411816059412760        5.9932500345121555        19.846335685708883     
 C   3.1534624954752721        9.3732224150535011        21.065730121074246     
 C   3.4505428834922882        6.9128087835408243        20.651057572660040     
 H   2.6866199585017685        13.965018731092544        19.623668376189254     
 H  -1.1082341485151297        12.090618542924492        22.167396399212834     
 H  -1.9917149275381831        12.525820515205215        20.675936112752868     
 H  -1.4335195669534988        10.838568060651838        20.908575361485443     
 H  0.50063242891152271        14.118849787465598        21.313989906302780     
 H  -3.5950073911952050        7.9691812070390897        13.862175293063590     
 H  -1.5474959056872710        6.7204490955480773        13.730369174960069     
 H -0.20458907797037981        7.8616368193807746        14.009595184827024     
 H -0.51930486223229111        6.5627498141152030        15.179476652020472     
 H  -4.7130369993805061        9.7653111668145716        15.691969403613589     
 H  -1.8915417788023052        11.001019113322553        18.088105254303336     
 H  -3.8981734321077237        11.008605075829271        17.970823324833688     
 H  -5.0225990903967546        8.9934445362769253        19.599345473841716     
 H  -1.5101095310797401        6.7328740304418169        22.175669583221850     
 H  -1.1822954737062379        5.8909233644869587        20.637854272550825     
 H -0.19516621755419267        7.3025831644025327        21.092011864424649     
 H  -3.9895365334755502        7.0730633965727510        21.307511765163351     
 H   3.1836346650323493        6.6024975122144864        13.853044439819479     
 H   3.3273032774731957        9.0087246233731371        13.716855589237777     
 H   1.6629019150584996        9.6060077289418135        13.973662127425532     
 H   2.9364747548359174        10.006795254892534        15.149174162896800     
 H   2.2002813085886035        4.7822238857214208        15.732869104025687     
 H -0.19400976571657089        6.6583187173793821        18.150985841058318     
 H  0.80493464641065737        4.9158513886914967        18.051330626532632     
 H   3.0779876671531774        4.9487515273785903        19.693467033600331     
 H   3.4146079005894863        9.2073276531936283        22.117082139224348     
 H   4.0159424920278939        9.8245135751715367        20.554796311259057     
 H   2.3023747116029987        10.057265784136973        20.989286011956555     
 H   4.2914740162017830        6.8261245407954672        21.324075435624909     
 C   8.5658393903733288        6.5205384732572407        9.9444933053711129     
 N   8.1872188700342523        7.0993445919638649        8.7596479793654538     
 N   9.7663504880760623        7.1124982076979926        10.232773848013180     
 Dy   7.9858122955972011        4.6434443489174519        11.575461864544693     
 C   9.1320369016936880        8.0180410192536122        8.3135895525578114     
 C   6.9898497143621157        6.7620705333303821        8.0002592065178764     
 C   10.126697679521596        8.0221268997430428        9.2543127589816496     
 B   10.490475386474399        6.7967930748924177        11.582549927213755     
 C   8.4496174238307216        6.6580538122876369        13.072756459600988     
 C   6.1153977520104705        4.2018646881425878        9.9154742778504108     
 C   6.0274267576511127        4.0132483560210543        13.063816992099486     
 C   9.3372168985018007        3.2705826918828578        9.9114839899175706     
 C   9.4962836636094536        3.2340515566048982        13.030152786031424     
 H   8.9906316358238563        8.5916356648149250        7.4068563393935145     
 H   6.7354880474934831        7.5964018622491603        7.3368752134914752     
 H   7.1507967676372148        5.8623269601966994        7.3885488745937637     
 H   6.1563081007200555        6.5747277663939174        8.6820277050501247     
 H   11.043413291989209        8.5942357865910353        9.3038609183873717     
 N   9.5873461399416371        7.3341908244913103        12.729520118955948     
 H   10.557234567969278        5.5791181497029694        11.691931717084449     
 H   11.588846064337922        7.3053276454109968        11.608843006750408     
 N   7.8567561070044105        7.4525088745723895        14.019025423676986     
 N   5.8217708760227938        3.5636310171079844        8.7385241759941650     
 N   4.9808797524181392        4.9097626240587307        10.203134746690610     
 N   4.8630457233567155        4.6301101021071460        12.700615411414319     
 N   5.6467664674341611        3.0969029702581872        14.008900038776858     
 N   10.047190587253482        3.3435576514168104        8.7390565853764919     
 N   9.2491037039983031        1.9277880758842993        10.162090731462770     
 N   9.5343148272625644        1.9197954291284789        12.657085041280292     
 N   10.475788349674776        3.3483649600588974        13.981957164389431     
 C   9.6780130993661118        8.5305844927589618        13.422416670318347     
 C   6.5862740979036367        7.1581451109121170        14.664130641579940     
 C   8.5941601026217391        8.6077430457812216        14.248135641895386     
 C   4.5393670112060098        3.8718007213884831        8.2993067630378690     
 C   6.7338621087087347        2.7139230184527583        7.9811749351534047     
 C   4.0121311545098424        4.7229525530148955        9.2332938948815535     
 B   4.8884077455504880        5.6855680890246587        11.556188346433904     
 C   3.7841671705374185        4.0860253839817684        13.379185717184223     
 C   6.5519792350316628        2.1687836420679085        14.671481590566911     
 C   4.2728219306020341        3.1254603309748332        14.217112792370580     
 C   10.381586842389599        2.0790021995980830        8.2663356362091420     
 C   10.387879072543903        4.5681556158516692        8.0223887261300373     
 C   9.8748783103795024        1.1891050063349637        9.1750927290530893     
 B   8.6181672164949461        1.4229229184047849        11.500185963870049     
 C   10.537944548630438        1.2459968808159969        13.333653502719631     
 C   10.824791415483837        4.5868377187304334        14.665302976504870     
 C   11.130003116191020        2.1386717211461050        14.180325653874055     
 H   10.473547525777390        9.2454417634612316        13.261669090971360     
 H   6.6392475518813052        7.3974182560951958        15.730886013790439     
 H   5.7768247919061499        7.7471669880645244        14.212406464209892     
 H   6.3685953054205919        6.0949999190627882        14.524340414867687     
 H   8.2745180450529912        9.3731027083000278        14.941279833515901     
 H   4.1277773283981309        3.4363327617686532        7.3990786171294785     
 H   6.1696340336519384        2.1893772691896900        7.2017163190372919     
 H   7.5209231829446015        3.3144476410269177        7.5063008483195945     
 H   7.2093091962358180        1.9809495300407580        8.6390917348534799     
 H   3.0423045553906727        5.1992033058284104        9.2808041082513544     
 H   5.9192733619110696        6.3384532950125756        11.676223534011978     
 H   3.9140256535398263        6.3992834705395332        11.585290493641535     
 H   2.7614711573564272        4.3973697787713020        13.211539478540390     
 H   6.2968850580657518        2.0839594151071883        15.733778193444927     
 H   6.4879931828299382        1.1716279917076504        14.212810390852551     
 H   7.5743987669086197        2.5443557748434902        14.554633487525720     
 H   3.7752346894868549        2.4566206412072966        14.905039504442950     
 H   10.967524894712437        1.9427418998056372        7.3671618283666653     
 H   11.205785005789529        4.3606262712760211        7.3234394322593745     
 H   9.5262025186049346        4.9449865451137400        7.4541918689372375     
 H   10.702269620018956        5.3419330521876285        8.7271042423512863     
 H   9.9139612314520154       0.10838234784057248        9.1983020438282725     
 H   7.5262360161940256        1.9633587741403049        11.625622654235496     
 H   8.5193797131109754       0.21723436252216427        11.500876270918495     
 H   10.772424986925529       0.20442398278418120        13.158710212470739     
 H   11.008887818017056        4.3930226437254456        15.729290701949543     
 H   11.731036748666833        5.0300122753585752        14.225221401689391     
 H   9.9919613236133902        5.2884012438913377        14.544456359954241     
 H   11.955609355031456        2.0281305798343201        14.868547406052011     
 C   6.3914687225743636        13.358583816648732        3.5826743841499775     
 N   6.1092399279384750        12.703280072967464        2.4116000358415608     
 N   5.2467516386337811        14.054313538032748        3.8586292453354107     
 Dy   8.2577760388031578        13.875405931527039        5.2447154632662683     
 C   4.8249703382034523        12.993424564040225        1.9622262406502420     
 C   7.0385550734315361        11.862059539994977        1.6667050603612925     
 C   4.2848252716899591        13.847177101191074        2.8859943228501144     
 B   5.1372491071341884        14.843693110483292        5.2030638686212933     
 C   6.3025262624793879        13.196131065299110        6.7159852522912216     
 C   9.6414710238755870        12.524500575934084        3.6046301980488868     
 C   9.8007531495541489        12.519980141102144        6.7152644918920457     
 C   8.7409233973925584        15.751218211773990        3.5820082363602621     
 C   8.6264516353733125        15.917583625413831        6.7195363760763271     
 H   4.4180747247277603        12.547742689485725        1.0643021697278165     
 H   6.4765292408943758        11.260322989329225       0.94317332883700744     
 H   7.7734116487552898        12.474550265975580        1.1250321786145969     
 H   7.5777007926911644        11.196683226122149        2.3481742915645909     
 H   3.3081018890738441        14.309870832964622        2.9253553880688523     
 N   5.1298437464358120        13.798903754312176        6.3561771295989491     
 H   6.1532149791491664        15.519364618466065        5.3163163124195290     
 H   4.1472561675547004        15.536694483306926        5.2196114483820812     
 N   5.9327518826923074        12.263329493804868        7.6490733805519691     
 N   10.321159852686861        12.600814891182006        2.4149087507195546     
 N   9.5889425061448907        11.183224982344804        3.8706569630177179     
 N   9.8587009101976477        11.198481927345735        6.3703136147461423     
 N   10.765053602461741        12.664282313890174        7.6773959249501358     
 N   8.3371867286221519        16.305595388525035        2.3939967277073859     
 N   9.9135973538507240        16.397411390414341        3.8673275901023296     
 N   9.7328192051679672        16.638369570418977        6.3631385483493821     
 N   7.9954199226597282        16.703194224040143        7.6480488793744792     
 C   4.0579807638428811        13.232919112039527        7.0277023219045329     
 C   6.8478789096670063        11.339335905034520        8.3030397172215995     
 C   4.5584685457581262        12.268743938890744        7.8543324605627118     
 C   10.670588928267115        11.339782552697780        1.9451750370653853     
 C   10.601778229033386        13.823540386215980        1.6715682176330751     
 C   10.205155585484492        10.449061630834642        2.8748435583682759     
 B   8.9675859064147083        10.668574183344868        5.2103332732610967     
 C   10.856289304827591        10.548049296851772        7.0789781704317898     
 C   11.098590947397557        13.921218838371891        8.3321171638128035     
 C   11.427101177975509        11.465922095213273        7.9131040004767526     
 C   9.2401749070802559        17.263697193893126        1.9441820567319210     
 C   7.1607117615039950        15.905217568204987        1.6310057754144460     
 C   10.233482333833434        17.316953254160186        2.8847236160810121     
 B   10.649677309997188        16.120136580559432        5.2184596942212833     
 C   9.7677136241192244        17.851678089649969        7.0322621064714692     
 C   6.7308062818740284        16.371228250743933        8.2872970262983117     
 C   8.6808309866427518        17.894096152907363        7.8560139270425848     
 H   3.0315248486249029        13.529365921771751        6.8583281631469903     
 H   6.5438507195636291        11.182623826409545        9.3431986699236163     
 H   6.8552100033692041        10.370094342112257        7.7855305090094067     
 H   7.8560897502015470        11.763103115446782        8.2629628075268702     
 H   4.0696884946059209        11.586739285911218        8.5362841055627161     
 H   11.231549356097087        11.205032783300897        1.0300270368696347     
 H   11.438739984455298        13.643525294416230       0.98834865434321018     
 H   9.7279003161025592        14.136620574024089        1.0830548154834201     
 H   10.864534933161476        14.630721618737857        2.3602023498043776     
 H   10.271696755088760        9.3705480056760653        2.9072094454001127     
 H   7.8574347471917552        11.172551049171172        5.3235601705127653     
 H   8.9088612031050154        9.4597907576390039        5.2135621263322136     
 H   11.105080549407635        9.5057464468097610        6.9287890679707900     
 H   11.310687816884386        13.748888569016854        9.3918717515812116     
 H   11.982932290750457        14.377661055369744        7.8675976057038213     
 H   10.250424537220509        14.603797635284380        8.2207448584519245     
 H   12.239071251825342        11.379140458797192        8.6201893707397836     
 H   9.0729385014024899        17.826891787387847        1.0356010341668183     
 H   6.9157010044370457        16.688863738591053       0.90667520585401662     
 H   7.3456559799784547        14.967884188930464        1.0888946079691511     
 H   6.3101094091891010        15.755464439166390        2.3000419733514255     
 H   11.122214949928718        17.931459870542366        2.9320631909523698     
 H   10.757298288905654        14.905614078410172        5.3405518272984907     
 H   11.732008345513387        16.662474880225030        5.2342391367469512     
 H   10.529870701899384        18.600131272794954        6.8606075919536504     
 H   6.7366786604278435        16.710749848913800        9.3309765169668974     
 H   5.8905331900893243        16.853668505243871        7.7608123839671856     
 H   6.5947472111182570        15.283160915560522        8.2402383155792620     
 H   8.3289482718311376        18.656580799481471        8.5357827611509123     
         456

 C   7.5283244494201504        2.7534611656533561        2.8007358498671002     
 N   7.9428788230989973        2.1802772589712474        3.9756012937636984     
 N   6.3262359217253170        2.1512084636952169        2.5434428686950721     
 Dy   8.0555499671754109        4.5993787552860255        1.1289341589678381     
 C   7.0182476784539976        1.2538342652117929        4.4457527334156266     
 C   9.1566564064318143        2.5263310141626443        4.7051125640661740     
 C   5.9989831680262746        1.2402284928625034        3.5315452704117436     
 B   5.5718182497579507        2.4586738995238733        1.2081604330873694     
 C   7.5836548199937024        2.5519035720813958      -0.32010104329492095     
 C   9.9236176077293621        5.0922908926936881        2.7917752701498713     
 C   10.017192380241603        5.2154735734885227      -0.36288326551358174     
 C   6.7089936035785653        5.9993247650915222        2.7581619409067271     
 C   6.5305065102295909        5.9835092575621962      -0.34502426775608508     
 H   7.1896288713809788       0.68294131472275643        5.3484447369705244     
 H   9.3885457038996396        1.7264407293892525        5.4151364745128046     
 H   9.0274975961811137        3.4646553756816370        5.2615033100440112     
 H   9.9922215612065273        2.6483895172731144        4.0117443009940228     
 H   5.0859344587553430       0.66083947389341846        3.5079262368503152     
 N   6.4403176673459885        1.8966789177276064        4.5639324488909894E-002
 H   5.5186020939228246        3.6769219382834173        1.0866676537967919     
 H   4.4658657066186995        1.9677448897834289        1.2127191045198447     
 N   8.1515502348543105        1.7400385343431397       -1.2671641350969731     
 N   10.209842953470160        5.7519751271633641        3.9590427996070758     
 N   11.063073286440893        4.3857499440009367        2.5214019836868076     
 N   11.188937924261959        4.6271741482016928        2.4664597207738267E-002
 N   10.395408551941745        6.1429010632636771       -1.2974348484601814     
 N   6.0182338956916972        5.9361256880529751        3.9418358343754911     
 N   6.7866346025825806        7.3387895788519737        2.4900515035289583     
 N   6.4939501585185475        7.3064670851898432       -2.8675770463072944E-003
 N   5.5308592142972017        5.8428810411691536       -1.2720021856946724     
 C   6.3201438454022947       0.69589056715467124      -0.63674469902211273     
 C   9.4175395856307063        2.0115061514217691       -1.9315037272391233     
 C   7.3924398447104727       0.59398189864625028       -1.4763240515199323     
 C   11.491421177400893        5.4565168745315242        4.4098926777110483     
 C   9.2936380075054590        6.6162400321568713        4.6942848125884797     
 C   12.026289493988582        4.5923366279358886        3.4924876053601053     
 B   11.168750522933903        3.5877735248576150        1.1827264225430683     
 C   12.268852331938671        5.2018136121617857      -0.62683539192979920     
 C   9.4817209395918720        7.0479211082965625       -1.9800522457045004     
 C   11.773949756444940        6.1511636437197730       -1.4741150689082847     
 C   5.6853783411310381        7.2034498145877714        4.4054883267842238     
 C   5.7036032668179999        4.7180215848893408        4.6799826484143585     
 C   6.1734765622160355        8.0859293339962690        3.4793583535501402     
 B   7.4105759957954360        7.8284112426966566        1.1414944556585700     
 C   5.4745153482468352        7.9603240801062540      -0.67591050830601573     
 C   5.1664076285295737        4.5865145808188794       -1.9121112035473873     
 C   4.8680392258776646        7.0447908823080674       -1.4868520113391719     
 H   5.5103107067421382       -1.7513787598427803E-003 -0.46657858883940145     
 H   9.3137359847891705        1.8719097932502862       -3.0204693332923522     
 H   10.205530874427367        1.3250569100042591       -1.5621572401380976     
 H   9.7044050550715504        3.0512325059231391       -1.6996879879024915     
 H   7.6908136841807160      -0.18541625849440710       -2.1638630322939898     
 H   11.897563535026361        5.9084559482337822        5.3046604292197523     
 H   9.8547668398388915        7.1612244275409402        5.4601423725863265     
 H   8.5072169309103920        6.0260986272448696        5.1820340213206171     
 H   8.8178411080165677        7.3317679410975538        4.0184822207429791     
 H   12.998879587503122        4.1205839104030142        3.4556653298950040     
 H   10.146275747417018        2.9217526050706506        1.0666327795662609     
 H   12.151676084765272        2.8853596702795623        1.1724373222513997     
 H   13.294549674553863        4.9104118467289863      -0.44159632980168984     
 H   9.7849516190646195        7.1728985595058790       -3.0242785358279649     
 H   9.4762378943126535        8.0323189216409965       -1.4930691799244054     
 H   8.4735431494667761        6.6260503762060869       -1.9259654828126715     
 H   12.269133974916915        6.8333891977057970       -2.1507159999462861     
 H   5.1146265001746167        7.3460091442928510        5.3129887528921760     
 H   4.9545797943068690        4.9494728404865249        5.4487312528554082     
 H   6.6030126034743430        4.3132671233511441        5.1679276721973046     
 H   5.3063654237721929        3.9536214142649007        4.0026692674980744     
 H   6.1272270937186413        9.1659971850871269        3.4466258591772441     
 H   8.5058058614624787        7.2951545639556201        1.0222051607144647     
 H   7.4996883846184446        9.0351524674660890        1.1255084272262683     
 H   5.2379985228044790        9.0043471656176965      -0.52004410678025892     
 H   4.9227893415969035        4.7567079920521911       -2.9659729637346484     
 H   4.2950296827943220        4.1384367323745401       -1.4158528475747130     
 H   6.0124189617999431        3.8984138371884733       -1.8247398550888110     
 H   4.0295667640951676        7.1344911071970696       -2.1623550161348080     
 C -0.34072307430203769        7.3962909851221088        9.1892384149550832     
 N   3.5952822013759309E-002   6.8274886548437079        10.379373879982325     
 N  -1.5278009687512317        6.7830660862748040        8.8902801419416857     
 Dy  0.20702543663230683        9.2831326407306634        7.5608447833144883     
 C -0.89732651755510351        5.8938270045807313        10.818414569659989     
 C   1.2164352371192004        7.1930888255445034        11.152397954519172     
 C  -1.8821929628641718        5.8701641176898880        9.8677147026155243     
 B  -2.2494137993776118        7.0891473869180386        7.5368562748820889     
 C -0.21521634188589248        7.2809349551496547        6.0422424415267244     
 C   2.0829125245654496        9.7386074348298362        9.2186716513109115     
 C   2.1689032793119409        9.9384370603125802        6.0803094200618055     
 C  -1.1516970653681031        10.637659059271472        9.2326342187983794     
 C  -1.3125355665620471        10.684350869083568        6.1151402194896862     
 H -0.75580699890217340        5.3247034063960337        11.728033356252542     
 H   1.4657329983637528        6.3763837303420301        11.839118575569621     
 H   1.0351890463383204        8.1051534572155681        11.739750716243760     
 H   2.0615972526149831        7.3733448317189705        10.482421306330624     
 H  -2.7876298246184783        5.2814473995869164        9.8105993321160589     
 N  -1.3331773808149858        6.5739137346962186        6.3898590805028368     
 H  -2.3386207865290718        8.3059479830369032        7.4315536773422579     
 H  -3.3385197069095356        6.5606013642064003        7.5055719619480055     
 N  0.39910962194133659        6.5000348104915666        5.0986589625354659     
 N   2.3779641355302430        10.378133900822110        10.395010132336310     
 N   3.2183179697853377        9.0323866700665985        8.9296614343082172     
 N   3.3336952170822816        9.3167229249322787        6.4332653038251495     
 N   2.5473303509690077        10.858385469705031        5.1373777814358803     
 N  -1.8528558221740246        10.560599448743732        10.409970887740357     
 N  -1.0727456334367336        11.980904940059808        8.9822812683988200     
 N  -1.3529742885277096        11.999110095695334        6.4849455552164956     
 N  -2.2810996570600648        10.568847794147958        5.1529314414759240     
 C  -1.3909770153881640        5.3731725994979529        5.7007697720958586     
 C   1.6633683350212944        6.8241371746964603        4.4549432578024453     
 C -0.30659702273007250        5.3244654473504891        4.8739778679821057     
 C   3.6615326371513057        10.071354531973901        10.833071988557455     
 C   1.4640833329050460        11.223820108050202        11.154335571331366     
 C   4.1882963563595030        9.2209797939013303        9.8982846913316660     
 B   3.3123844393634894        8.2589441719035221        7.5752610797785129     
 C   4.4103687143692794        9.8598351468210659        5.7497345103153936     
 C   1.6419828866857811        11.792846819053016        4.4845801547922814     
 C   3.9200975362306383        10.826407470309094        4.9198149376092513     
 C  -2.1904996748805661        11.822969697872999        10.886396929132763     
 C  -2.1769805932085622        9.3345233710316666        11.129900337220716     
 C  -1.6951705220219428        12.715257442548040        9.9741866757702091     
 B -0.44451350162881287        12.496695098786930        7.6471889575141523     
 C  -2.3468975464391328        12.673031858272372        5.7947851081975319     
 C  -2.6257563502653123        9.3284308734470223        4.4711289700301675     
 C  -2.9306960755363400        11.778841066430276        4.9439762414994837     
 H  -2.1648602582554064        4.6356806174876040        5.8652315025280259     
 H   1.6404954555854880        6.5149948044295654        3.4046072406710968     
 H   2.4971698121805610        6.3120003681333987        4.9564250492498676     
 H   1.8217660574865966        7.9050347341945191        4.5295267191519706     
 H   3.1821043781211270E-002   4.5678873276752396        4.1804814435095237     
 H   4.0751323454708182        10.507013083857588        11.732561711570121     
 H   2.0313938521261221        11.774693797923415        11.911564137941641     
 H  0.69817516192821394        10.618890690643065        11.656700114139655     
 H  0.96230774730719681        11.933205275769634        10.491794580290001     
 H   5.1592063812646201        8.7470746342716303        9.8491439893613517     
 H   2.2839847263972874        7.6024997457202481        7.4555581543626070     
 H   4.2895432646217815        7.5486738203996753        7.5443112844032125     
 H   5.4335017297256893        9.5483077137571097        5.9136215056815544     
 H   1.8906463070310442        11.880048749066097        3.4201899699535243     
 H   1.7140026039708522        12.788636595040748        4.9468317173411620     
 H  0.61780516150334386        11.421665766392069        4.6065728134509660     
 H   4.4156833393799584        11.497293519217411        4.2318959195048782     
 H  -2.7694114724305310        11.956922826020092        11.790530067901715     
 H  -3.0325429606576506        9.5192121800038993        11.790658441025359     
 H  -1.3267304851917758        8.9994153257852343        11.741379915749466     
 H  -2.4316784304893466        8.5410249803129439        10.421917404106191     
 H  -1.7410726271995367        13.795243041916468        9.9508980360993036     
 H  0.65254198034597077        11.967340001462420        7.5218624359407880     
 H -0.35701984189625852        13.703064130477248        7.6536354059700109     
 H  -2.5813940209374073        13.715361800006235        5.9643658076003483     
 H  -2.8290702826827343        9.5231735991494215        3.4131605030463104     
 H  -3.5174965576366501        8.8740018741126772        4.9231293203759341     
 H  -1.7853257957533735        8.6354430539302651        4.5743387582108133     
 H  -3.7472629758212230        11.889174458303707        4.2453585257944049     
 C   1.8432381089674421       0.59479981447707708        15.533407645495322     
 N   2.1168939983647532        1.2594824618829397        16.701647306502124     
 N   2.9887747383236949      -0.10620668360609352        15.274519168397452     
 Dy  -1.3507671580777758E-002   6.3631906610628231E-002   13.865011945119230     
 C   3.3962045627405311       0.96986480531935504        17.165475501919161     
 C   1.1851560450063372        2.1116368522243287        17.430661708718478     
 C   3.9421254897441784       0.10636017031951453        16.254100124782916     
 B   3.1105363889901527      -0.91034384856642336        13.939797544646652     
 C   1.9541866436031450       0.72363103241474136        12.406396405474373     
 C  -1.4011185914360063        1.4083760519005548        15.505207239603843     
 C  -1.5692872538521443        1.4082292606324178        12.390911490728353     
 C -0.48879642439183468       -1.8051014366260898        15.534646116485932     
 C -0.38456012379031973       -1.9898687403462101        12.405735237768470     
 H   3.7962107494469102        1.4223425210392679        18.063158476736536     
 H   1.7410480257166689        2.7055618908629491        18.163389362441514     
 H  0.43403426334334383        1.5091652652794774        17.957887431275125     
 H  0.66650757495843083        2.7834632842687133        16.741780651861717     
 H   4.9177428543824213      -0.35963232073754309        16.226948652972290     
 N   3.1247829397462219       0.12428538199596137        12.778010590536576     
 H   2.0978879799768064       -1.5902097573814968        13.824280101971837     
 H   4.1038488580934462       -1.5992426699789319        13.940120938650473     
 N   2.3299812668337321        1.6562341306353929        11.475930727219600     
 N  -2.0841819808967497        1.3302712915035064        16.692639766178790     
 N  -1.3584328535365118        2.7489051322961053        15.234766481914972     
 N  -1.6300399627147304        2.7294724693512951        12.736418845457466     
 N  -2.5459394996146152        1.2585753090589598        11.442710011894231     
 N  -7.4975124559653328E-002  -2.3589951810638721        16.719272438718296     
 N  -1.6620405925787951       -2.4539424178066902        15.257146076593747     
 N  -1.4967889639003535       -2.7018740091020663        12.761679455991459     
 N  0.24570281095050481       -2.7849478422859946        11.484896021920180     
 C   4.2014129841487184       0.69300876411047030        12.116851530287761     
 C   1.4171012414999100        2.5762031096076328        10.813538240784942     
 C   3.7061352435358712        1.6543575370815493        11.283638714102706     
 C  -2.4449578846517328        2.5899265600245491        17.157156887784712     
 C  -2.3563531712446659       0.10765599380539655        17.439477759977297     
 C  -1.9837406327341387        3.4816161355474242        16.226271062793735     
 B -0.73544270805774481        3.2578985490365686        13.893888627657166     
 C  -2.6408464654437602        3.3745259666538185        12.041910530393549     
 C  -2.8818900265980645       -7.4251452357657066E-004   10.794099281009819     
 C  -3.2177261505910422        2.4531935246590777        11.215903036642445     
 C -0.97234290712702320       -3.3195606549445671        17.174950174898907     
 C   1.1076790931344100       -1.9590660774756514        17.473376947508267     
 C  -1.9727764997957862       -3.3747164872658075        16.241878894218569     
 B  -2.4057810536308248       -2.1766152416589333        13.909457972203446     
 C  -1.5368047191234389       -3.9187735492832059        12.098559606677400     
 C   1.5159046120984789       -2.4650958363173863        10.851271478205057     
 C -0.44550721597013454       -3.9734068871042503        11.281043500593404     
 H   5.2267571870514127       0.39730553190109685        12.294546929884357     
 H   1.7129784572394813        2.7134008346821705        9.7684700081020424     
 H   1.4225455938043867        3.5542878340892989        11.313624484954724     
 H  0.40630154309679645        2.1606376822653752        10.869918467921261     
 H   4.2001020178180628        2.3366413818049252        10.605902495262026     
 H  -3.0086275537480285        2.7230673127666956        18.070673115257744     
 H  -3.1659203134796203       0.29631988067598530        18.152003592701544     
 H  -1.4674631092941663      -0.22033145167312426        17.994811633265261     
 H  -2.6535014246137099      -0.69307105737379204        16.758149059489202     
 H  -2.0603350119132613        4.5594136514067936        16.190953989691817     
 H  0.37175562690464903        2.7472862365543542        13.780747349407688     
 H -0.66766461016485679        4.4657692107557247        13.888231979902086     
 H  -2.8928939231812270        4.4158089659294593        12.194075447076328     
 H  -3.1132266497938201       0.16953675848425859        9.7380629322150121     
 H  -3.7545714196057265      -0.46290702979711307        11.274326809847338     
 H  -2.0277997316051160      -0.67790595172254609        10.891168520057509     
 H  -4.0395245971059275        2.5351755247418373        10.519904230664839     
 H -0.79630599863233842       -3.8820764476302632        18.082186229729576     
 H   1.3300522867566760       -2.7227609998356206        18.227491476118185     
 H  0.94236756735238758      -0.99769676552644870        17.980340143407975     
 H   1.9653026680182955       -1.8531278860148186        16.804011167345600     
 H  -2.8611778822777887       -3.9905247764746785        16.202172960980416     
 H  -2.5081207346443781      -0.96193179506348747        13.785098868599036     
 H  -3.4908291737616759       -2.7130782150584301        13.900391699894012     
 H  -2.3067148079580311       -4.6599244390538495        12.267517617431189     
 H   1.5097821103280245       -2.7996204588837776        9.8053539318111795     
 H   2.3486508077180348       -2.9607116171293391        11.378496743177324     
 H   1.6643133385453071       -1.3783484562511137        10.904964670656094     
 H  -9.4811157093653176E-002  -4.7426294693597653        10.607933798829347     
 C  0.71728534442305547        11.171748368082509        16.360750197226334     
 N  0.29484444136075943        11.735630742681446        15.184442354381389     
 N   1.9073489001745343        11.796066538044963        16.620072846647460     
 Dy  0.23023950970499890        9.3225964740467315        18.040996970022988     
 C   1.2028980479859133        12.678680105424139        14.715402539615132     
 C -0.91073755441338922        11.366086671052440        14.452708523344207     
 C   2.2199316805419258        12.711939824182735        15.631467148348330     
 B   2.6648832635257618        11.496525134013794        17.955638077924796     
 C  0.66209407406409526        11.370553204717556        19.489958518469660     
 C  -1.6385597789523407        8.8066570343472712        16.382861860835998     
 C  -1.7419924562431921        8.7028743422382693        19.521350915536171     
 C   1.5885757630468527        7.9447301600154487        16.405167156412279     
 C   1.7814006512493645        7.9665076376839306        19.511314750294211     
 H   1.0228451277049273        13.245081952370644        13.811609299388399     
 H  -1.1298036519947274        12.140166777413357        13.710080604107109     
 H -0.77686441419067176        10.406666789949666        13.934345934364915     
 H  -1.7568336447833015        11.271908912624902        15.138466702477078     
 H   3.1218425326342052        13.308141138616124        15.655137687884652     
 N   1.7921136783775142        12.046307798424392        19.120607989931354     
 H   2.7306680880562562        10.278705241715370        18.075743739740911     
 H   3.7662631303590191        11.996958471007154        17.950297415091992     
 N   7.5903617293717557E-002   12.177539717018931        20.429099982355847     
 N  -1.9156043341793503        8.1390209198825474        15.217158847487998     
 N  -2.7819344998153999        9.5118310699877622        16.640258776549754     
 N  -2.9158695653146269        9.2876575826943935        19.135450493091934     
 N  -2.1169012081308800        7.7719555180981095        20.453577270558181     
 N   2.2749553154987154        8.0100006118235463        15.219616842156114     
 N   1.5250915900852660        6.6062568652521740        16.679632961717129     
 N   1.8183133656191790        6.6425049451747888        19.172887735505949     
 N   2.7842252486417109        8.1107909087351597        20.434135148014473     
 C   1.8871706495354665        13.253408900214014        19.795115022741452     
 C  -1.1890328721866577        11.889884934533004        21.087856336394125     
 C  0.81125205010062396        13.339434549180115        20.631153020460562     
 C  -3.1947084107552266        8.4289779206938658        14.754880215008368     
 C -0.99225676547058883        7.2739277822369264        14.492506439306467     
 C  -3.7375507291223040        9.2974958212737580        15.663376361063509     
 B  -2.9018989234365922        10.320494383144387        17.971832265467921     
 C  -3.9935916870487485        8.7079778269091133        19.786034739214514     
 C  -1.1994346007238073        6.8681265881244400        21.131763105846336     
 C  -3.4953188101471504        7.7582806903625130        20.631099559265870     
 C   2.6184925284876877        6.7441465119134190        14.759874897780175     
 C   2.5677871884098331        9.2280382486364960        14.472887418499537     
 C   2.1422286492260052        5.8610549208155858        15.691699746525213     
 B  0.90150132384867721        6.1205617707535840        18.029252883626739     
 C   2.8406980914212010        5.9912024113702644        19.844551737920124     
 C   3.1508678688473148        9.3702988304032964        21.066786743246350     
 C   3.4487266255162710        6.9101923352090111        20.650845508791800     
 H   2.6838624168898999        13.965272339275336        19.624282505760476     
 H  -1.1119167799024749        12.091316042293640        22.164563403823845     
 H  -1.9939719254477020        12.517045649516673        20.670464250820345     
 H  -1.4313169715032930        10.833575405878202        20.911270717703946     
 H  0.49716119482849191        14.116212944191151        21.313904432932027     
 H  -3.5947678276719577        7.9712229902603200        13.860112128089261     
 H  -1.5473926720880198        6.7209015504158378        13.728068730056536     
 H -0.20535125470153406        7.8635482339289648        14.004739648113670     
 H -0.51712958669509757        6.5651111229496033        15.175823967495740     
 H  -4.7117771262993005        9.7665650596372426        15.691161691383378     
 H  -1.8890119255198168        11.000117163968286        18.087096853244319     
 H  -3.8956309217131522        11.008761454962844        17.970555303255235     
 H  -5.0204473330616519        8.9945481532900473        19.599548472203967     
 H  -1.5075426040456379        6.7312451140570042        22.173218462555859     
 H  -1.1835513418411652        5.8878504091347850        20.635560523677249     
 H -0.19356697031571074        7.2981794423965018        21.087141735982023     
 H  -3.9879405713534593        7.0732117715743543        21.306878834565509     
 H   3.1853244764069171        6.6025663057489288        13.849836756118332     
 H   3.3323222142394782        9.0099063998864821        13.717320763282613     
 H   1.6664495680903524        9.6041840843864126        13.967869886847561     
 H   2.9348960482514515        10.007609283622385        15.147482138279340     
 H   2.2015380688539801        4.7820195534083965        15.729176788024175     
 H -0.19290920330383149        6.6564509903805948        18.147224638354885     
 H  0.80699140082179510        4.9145210940625850        18.047071876713066     
 H   3.0776755056853435        4.9467826528151440        19.691423516776783     
 H   3.4090543085783400        9.2037818827645914        22.118617589952329     
 H   4.0148582266086059        9.8213937268967406        20.558553098973231     
 H   2.3003453402734104        10.054731042958327        20.988405421482639     
 H   4.2885008529134430        6.8230068142016167        21.325154710441094     
 C   8.5646625837748971        6.5209001835774032        9.9461648903198707     
 N   8.1846537554557663        7.0990778674130501        8.7614926568733669     
 N   9.7647369122833521        7.1140967938863460        10.233528944171228     
 Dy   7.9878822405091299        4.6443467008752481        11.578544619753828     
 C   9.1282209888822941        8.0186209382269276        8.3146568279661750     
 C   6.9872128431055209        6.7604190856933011        8.0028626359050605     
 C   10.123511229326208        8.0238606118169802        9.2546715011650829     
 B   10.489926894217081        6.7993232579281582        11.582935468589417     
 C   8.4499710789877387        6.6604068750118941        13.074101900018576     
 C   6.1181853729980897        4.1994739536283179        9.9181008482945039     
 C   6.0296266828010472        4.0133729900492279        13.066380621005399     
 C   9.3402206647840487        3.2719125199309249        9.9153753370871254     
 C   9.5002600030971323        3.2371954651222570        13.033593129841339     
 H   8.9855838639871592        8.5919273167552230        7.4079720647821308     
 H   6.7335506991997480        7.5929286479697975        7.3371622880508003     
 H   7.1477373173585557        5.8589756972380700        7.3938559088529541     
 H   6.1533489391365235        6.5754411033883926        8.6847478184707061     
 H   11.039641784831021        8.5969055356680322        9.3034454145881149     
 N   9.5873423291627180        7.3368247990977036        12.730266378323245     
 H   10.557286824759322        5.5817127837792651        11.692771206261835     
 H   11.588108341359220        7.3082338778456446        11.608246458076854     
 N   7.8567945263394456        7.4552258738916608        14.019823845625398     
 N   5.8252706168802773        3.5604501720604560        8.7413814176356830     
 N   4.9832389494170721        4.9070182614493936        10.204874342302928     
 N   4.8648566497474963        4.6290024944302548        12.702403514078183     
 N   5.6493264965968573        3.0965377333077053        14.011076078748808     
 N   10.049185405726806        3.3449663165805275        8.7423776919014049     
 N   9.2537808277336975        1.9292153170734583        10.166821953082607     
 N   9.5390939186118260        1.9226234130032742        12.661790637975569     
 N   10.480117502470376        3.3530991006495503        13.984775389295935     
 C   9.6775606023622238        8.5336950969201979        13.422395501881972     
 C   6.5863107975975410        7.1608639024761098        14.664903042769355     
 C   8.5937161062086957        8.6109168833882084        14.248120851748599     
 C   4.5429537562174209        3.8679472631597487        8.3013794109709362     
 C   6.7379661691258672        2.7106390058320078        7.9849268317149686     
 C   4.0150244919739686        4.7193830240669605        9.2346879654591092     
 B   4.8897766764475179        5.6837020699643848        11.557328271920145     
 C   3.7861286034528643        4.0836720597299001        13.380160996461623     
 C   6.5550718031592119        2.1693052560403845        14.674120554974738     
 C   4.2752519412430905        3.1235612695469022        14.218336939537018     
 C   10.384556626543151        2.0805530481687842        8.2700704919380161     
 C   10.387340649953087        4.5694284989780414        8.0244774219047414     
 C   9.8795321593630607        1.1906583688034951        9.1797105530617316     
 B   8.6234533387658328        1.4243086006515624        11.505199509612988     
 C   10.543418740552177        1.2501440878738794        13.338624420142006     
 C   10.828907376949493        4.5924837811639376        14.666443630051642     
 C   11.135223949209195        2.1440765092257457        14.184079278016757     
 H   10.472866748590484        9.2487392390576293        13.261332471502456     
 H   6.6391847322353463        7.4001275260719481        15.731666874708649     
 H   5.7769163285704934        7.7499283062136701        14.213148896438721     
 H   6.3686445390193800        6.0977213425826244        14.525056020498999     
 H   8.2738499641969323        9.3766158021235562        14.940751315085555     
 H   4.1318135802570639        3.4319109945469677        7.4012109239218624     
 H   6.1739409293606480        2.1837265606138256        7.2071121908056863     
 H   7.5237518960537422        3.3112225681782754        7.5081842630125593     
 H   7.2149299537454761        1.9797465008148309        8.6438676586268048     
 H   3.0449628687441628        5.1951927823443862        9.2815883717306864     
 H   5.9200238422574767        6.3375320374647774        11.677249732875980     
 H   3.9147845086492481        6.3966062125725021        11.585449346168504     
 H   2.7632509893531081        4.3940380143376965        13.211923459579191     
 H   6.2981647601089428        2.0825615798597066        15.735688055401107     
 H   6.4939357412399419        1.1727775112895533        14.214069145108283     
 H   7.5768768868669358        2.5468581909174026        14.559805359447736     
 H   3.7779302931170400        2.4542072314009848        14.905951009540424     
 H   10.969750992976412        1.9443787672935409        7.3704210769392144     
 H   11.203574420807792        4.3620226403244899        7.3236933971735292     
 H   9.5241076933752318        4.9454493649541087        7.4583362959879880     
 H   10.702940144341371        5.3437514013707093        8.7279781633717999     
 H   9.9199515378607206       0.11003914809112703        9.2034543636030790     
 H   7.5309530839649659        1.9635510724438163        11.630392509568702     
 H   8.5259811940867998       0.21852162022086050        11.506256790393877     
 H   10.778616008482850       0.20860300486746464        13.164544314654814     
 H   11.017029349163112        4.3994388958063020        15.729586327981922     
 H   11.732457913933489        5.0372534530786588        14.223177777931191     
 H   9.9945980387184843        5.2924774329506707        14.548422529303991     
 H   11.961068365853134        2.0348224788087719        14.872176570543068     
 C   6.3878401758464598        13.360341737387042        3.5825875680882140     
 N   6.1053948571656234        12.705161131239967        2.4115035210332336     
 N   5.2434283402200288        14.056624601101410        3.8584164131862688     
 Dy   8.2543924700559135        13.875478850125448        5.2446019616741353     
 C   4.8212905604032494        12.995793309237859        1.9620964975766984     
 C   7.0341288577296810        11.863219628165860        1.6667030228929811     
 C   4.2814419649905497        13.849837418373951        2.8857705755001075     
 B   5.1342088239321777        14.846034670701920        5.2028261046612174     
 C   6.2985384960511892        13.198128163010926        6.7160915624211492     
 C   9.6367719404181997        12.523724255232079        3.6036307692577756     
 C   9.7966577915450817        12.518356857725548        6.7143041351219255     
 C   8.7395866014635857        15.750696017281403        3.5820864828214232     
 C   8.6262480620160584        15.917109215889488        6.7194889356541907     
 H   4.4143763288555391        12.550105553580682        1.0642025956320627     
 H   6.4721460184300001        11.264202480745153       0.94114340488188941     
 H   7.7712075746049791        12.474915558777017        1.1275647040549148     
 H   7.5705483578681543        11.195456196491435        2.3476603837490266     
 H   3.3049498917753826        14.313025299990231        2.9250549488118609     
 N   5.1261105483337053        13.801123100093813        6.3558411547519515     
 H   6.1505594766403915        15.521094166568062        5.3163260645124977     
 H   4.1446135221456011        15.539589661712402        5.2193570937772531     
 N   5.9282557289398188        12.265466384963405        7.6491101992430304     
 N   10.317120901687634        12.599789721353654        2.4142857624125220     
 N   9.5830450859893084        11.182431651306874        3.8692744394754990     
 N   9.8534594840801386        11.196999375837164        6.3687513950610750     
 N   10.762039267605168        12.661715422273105        7.6754579044001279     
 N   8.3361060182679072        16.305564296388269        2.3942300664245986     
 N   9.9131416319830343        16.395416103472321        3.8669590998257219     
 N   9.7334697888051451        16.636381442864920        6.3628537010523596     
 N   7.9966573161679788        16.703353796261311        7.6483887149700980     
 C   4.0538768473285938        13.235275822972495        7.0268769550395600     
 C   6.8430617118218882        11.341473434944254        8.3035205250262099     
 C   4.5538914715782361        12.271118276855994        7.8538226052707873     
 C   10.665803016880814        11.338600886362617        1.9444249878085977     
 C   10.599469764360833        13.822483230967981        1.6715936806428942     
 C   10.199213409067758        10.447999540838486        2.8736007880348478     
 B   8.9613130605197249        10.668348267977523        5.2089819998575031     
 C   10.851471636237733        10.545748783807550        7.0759824793828612     
 C   11.096841287738878        13.918195545197074        8.3303988745179325     
 C   11.423669928359301        11.462898578359551        7.9099102407310609     
 C   9.2400922470755358        17.262496315840590        1.9440478282006315     
 C   7.1587081024567016        15.906963141087045        1.6318485388783019     
 C   10.233805882737350        17.314516302009586        2.8842016775938935     
 B   10.649279444920882        16.117065287161818        5.2178414961965016     
 C   9.7702744672592701        17.849461004511735        7.0321933671613825     
 C   6.7320770576108506        16.372718586000172        8.2883142333984114     
 C   8.6837115699931786        17.893270331489280        7.8562917371341978     
 H   3.0275408085410853        13.531998179796943        6.8572026479265791     
 H   6.5399522948069446        11.186437960108984        9.3441421638928155     
 H   6.8489246026180748        10.371558080193889        7.7874083527382654     
 H   7.8515881529838092        11.764211562896971        8.2618651812841133     
 H   4.0647248694114557        11.589162882045853        8.5355277718060858     
 H   11.227288629814906        11.203722059677315        1.0296331427067151     
 H   11.435177971416751        13.641305833915276       0.98724683956419779     
 H   9.7256557339788792        14.137900118134436        1.0844676370785131     
 H   10.864669598963742        14.628510365270923        2.3604806151100024     
 H   10.264789274195303        9.3694127443127666        2.9056661949883416     
 H   7.8519210397216517        11.173831356690515        5.3226186182884847     
 H   8.9008852651223691        9.4596993589661214        5.2121696141185545     
 H   11.099445603977774        9.5033630925327159        6.9251694138783906     
 H   11.308492536155892        13.745598568686450        9.3902074966117279     
 H   11.981757153076900        14.373640580795053        7.8660526953741847     
 H   10.249436043566362        14.601649281426475        8.2188582898312230     
 H   12.236428928447381        11.375332803726769        8.6159556244433251     
 H   9.0732237964964604        17.825823087165031        1.0354895644570052     
 H   6.9143092598407492        16.691200372426874       0.90798587662730978     
 H   7.3421134069032519        14.969664260311024        1.0892406182180245     
 H   6.3083670940779779        15.758004815256603        2.3013711138836945     
 H   11.123369765344677        17.927799132739874        2.9311031005728188     
 H   10.755248616681792        14.902424296574280        5.3397750344338739     
 H   11.732316578118482        16.657883143441204        5.2334285598912480     
 H   10.533525875787655        18.596749394089368        6.8605491413622586     
 H   6.7402233155909110        16.707991396177693        9.3329772473335506     
 H   5.8928457368899521        16.859555819088346        7.7652667883632338     
 H   6.5927599418642417        15.285641052004021        8.2373311123216588     
 H   8.3330450702116590        18.656152377300206        8.5362254275538003     
         456

 C   7.5266212681126410        2.7538246169875213        2.7998821256316564     
 N   7.9404334844678104        2.1809584073917945        3.9751723341222172     
 N   6.3254004500549854        2.1504667652642659        2.5413098876953804     
 Dy   8.0533617949519485        4.6014585055681483        1.1295924934635981     
 C   7.0161690070193723        1.2536550744548056        4.4443295296521494     
 C   9.1529924918673267        2.5283196270962289        4.7060082172557882     
 C   5.9979485799933832        1.2391464183523471        3.5290319579860099     
 B   5.5718870368980786        2.4573195538598811        1.2054043904256588     
 C   7.5847045678128460        2.5546431118450585      -0.32125650582023840     
 C   9.9213365487150273        5.0942192277815828        2.7923984591592546     
 C   10.014961373882754        5.2192852052267398      -0.36148733079398288     
 C   6.7055951393111553        5.9991227860983019        2.7598649100625563     
 C   6.5280349748152409        5.9851844545708088      -0.34378668858382977     
 H   7.1870211402071673       0.68286775107758413        5.3471978198786170     
 H   9.3854226721809120        1.7284439677086743        5.4158844331932539     
 H   9.0219685116010453        3.4661796642765346        5.2626516701662602     
 H   9.9889825200311186        2.6518551894560449        4.0134725994568967     
 H   5.0855427353956344       0.65885452009382972        3.5043509839409204     
 N   6.4423974764618643        1.8972360455946309        4.3581732464603021E-002
 H   5.5167175169401483        3.6754476823469533        1.0842883536844923     
 H   4.4668228925175315        1.9644612932344645        1.2088224177436042     
 N   8.1548730062946664        1.7438759119029434       -1.2677971431221624     
 N   10.207450861147024        5.7534769985094041        3.9599333465628836     
 N   11.060964357038337        4.3881103365696275        2.5216347886688819     
 N   11.186624640039335        4.6301098173828370        2.4831358832254624E-002
 N   10.392900406120386        6.1464362079159471       -1.2964455410689202     
 N   6.0147340446797166        5.9351429380371643        3.9434418976145227     
 N   6.7825089602961697        7.3387251642674753        2.4922431172646484     
 N   6.4906915233236386        7.3079008126592280       -9.0637541841308983E-004
 N   5.5295763597223768        5.8448037245960816       -1.2720073468700053     
 C   6.3251250923834013       0.69625820036375430      -0.63878822660198065     
 C   9.4209781102600374        2.0174266260954088       -1.9309481115054281     
 C   7.3981744310410686       0.59645331205585972       -1.4775020340186866     
 C   11.489136109069587        5.4581513703233036        4.4106007163416079     
 C   9.2908067683551181        6.6167026657595676        4.6958006376079497     
 C   12.024160379183046        4.5945308047336457        3.4927729350500987     
 B   11.166888559925535        3.5905089724665142        1.1827219695966265     
 C   12.266225342648754        5.2037440920454241      -0.62799491348418668     
 C   9.4792842176423804        7.0523410610280273       -1.9779221715729693     
 C   11.771211615292131        6.1535394240060368       -1.4746907802390168     
 C   5.6811395746290980        7.2021357773447852        4.4075230776852097     
 C   5.7008081086293751        4.7166700937025068        4.6812201826947115     
 C   6.1688517574650330        8.0851442794965021        3.4817245085220065     
 B   7.4065281159894711        7.8295082090343655        1.1442063004424095     
 C   5.4719082841439075        7.9618955508246128      -0.67476606223063973     
 C   5.1663301186839758        4.5887025276114493       -1.9132648674569255     
 C   4.8666889585915607        7.0466580485450629       -1.4869344492054735     
 H   5.5167869470457545       -3.0680987248526068E-003 -0.46895412090568889     
 H   9.3208219507585977        1.8706065746158933       -3.0183164128365805     
 H   10.210754982225657        1.3382482189477429       -1.5557510755357165     
 H   9.7024886050545796        3.0589263503466930       -1.7057589668960857     
 H   7.6984782029756715      -0.18216444177600666       -2.1649756789568655     
 H   11.895288003912214        5.9097070614879206        5.3055605801247676     
 H   9.8518401789739602        7.1626355538071316        5.4610295736496814     
 H   8.5056308276097425        6.0256850049545658        5.1844318800443281     
 H   8.8134994073592825        7.3313638743289564        4.0202323073527930     
 H   12.996884116615426        4.1231043607340760        3.4557010536265662     
 H   10.144716781722204        2.9240608327349848        1.0666558265808697     
 H   12.150165081329941        2.8885705835808397        1.1722033030669374     
 H   13.291892529644247        4.9118201419646743      -0.44356760218908420     
 H   9.7815617535605810        7.1773565791992606       -3.0224133324012170     
 H   9.4750804821056143        8.0366172482571834       -1.4907263440978800     
 H   8.4708358868376035        6.6312893739744565       -1.9229341025868796     
 H   12.266189881528357        6.8353765930491850       -2.1518356513808934     
 H   5.1102683697199529        7.3441560352932971        5.3150403957301648     
 H   4.9483049331751898        4.9461475320998671        5.4466027691706946     
 H   6.5990079677884461        4.3148807847916970        5.1730767071287236     
 H   5.3086187217801815        3.9509975190108446        4.0030622551544450     
 H   6.1219621179924761        9.1651671445066807        3.4492613311411660     
 H   8.5021217825023232        7.2969521666958936        1.0249389501385606     
 H   7.4949772918110424        9.0362671172432094        1.1289890670933767     
 H   5.2349662705229489        9.0057886561165912      -0.51866289336899274     
 H   4.9238891855283464        4.7594406955676787       -2.9672757569387329     
 H   4.2945106930884265        4.1400651264198816       -1.4183644332075434     
 H   6.0124689028436968        3.9008322771579436       -1.8253061743207604     
 H   4.0290318501079705        7.1365728827160027       -2.1633662993576328     
 C -0.34070243880816048        7.3958550135144767        9.1880619194641397     
 N   3.7563627106649372E-002   6.8275323430097261        10.377877288402180     
 N  -1.5277448907980298        6.7819633341951286        8.8905247936578320     
 Dy  0.20476319385528774        9.2812756972599963        7.5576736859885827     
 C -0.89469512128915951        5.8934518697506855        10.818060306081239     
 C   1.2187398862867505        7.1936877378604720        11.149546616992975     
 C  -1.8805938146851611        5.8690854068655200        9.8684868033270536     
 B  -2.2504922859915113        7.0872553670919105        7.5375637476769581     
 C -0.21731259291802427        7.2771578212403014        6.0417998838313043     
 C   2.0803588921863589        9.7393067737467209        9.2156169197914792     
 C   2.1667269247549443        9.9362763470867925        6.0773073014141925     
 C  -1.1538877742325968        10.636583151079506        9.2283973565484807     
 C  -1.3155789418519190        10.681338411347095        6.1113283151028304     
 H -0.75175067750203761        5.3245751412962816        11.727558099999259     
 H   1.4670189158285181        6.3787357325269038        11.838499060246519     
 H   1.0389020209359252        8.1075571050208453        11.734148184628525     
 H   2.0640276220702969        7.3708689280552839        10.479128037634959     
 H  -2.7857757332298236        5.2799115281502340        9.8125194520900543     
 N  -1.3353848967952993        6.5707915972339546        6.3902595699901594     
 H  -2.3392769110710052        8.3040300057470979        7.4313699444458665     
 H  -3.3398445852901899        6.5593004102372499        7.5075811510887558     
 N  0.39655630858875301        6.4953564068233440        5.0987142708082489     
 N   2.3749466713158527        10.379900259508227        10.391496888996540     
 N   3.2160057530237540        9.0331132739186852        8.9275884793389526     
 N   3.3317867834333890        9.3156624072052612        6.4312766812110773     
 N   2.5451693745334452        10.857120799492217        5.1353144941211379     
 N  -1.8543352670631479        10.559879799315997        10.406152542231585     
 N  -1.0754843549406878        11.979700338831071        8.9773208061676435     
 N  -1.3558925018009778        11.996415800295626        6.4800387106467143     
 N  -2.2847695782500610        10.564987391882459        5.1499110985774283     
 C  -1.3937381156139037        5.3695306892605812        5.7021424685961177     
 C   1.6608032797324634        6.8186189653904314        4.4545972620022924     
 C -0.30956429242819306        5.3198351007848341        4.8751314376644741     
 C   3.6584304809918486        10.073721166175533        10.830245308966363     
 C   1.4608226686547305        11.226309590140813        11.149678517260655     
 C   4.1856332792120341        9.2226640983762476        9.8963524565296872     
 B   3.3106105635782712        8.2585879885720512        7.5738708424423562     
 C   4.4085801432899494        9.8604005049509986        5.7493508935206812     
 C   1.6395405926929199        11.790918575424703        4.4819835372302643     
 C   3.9181564804537232        10.826850106696027        4.9193714210774235     
 C  -2.1920261335255309        11.822345864887188        10.882189846193215     
 C  -2.1773580805705275        9.3340760339984374        11.126998636850670     
 C  -1.6974811622518216        12.714353982182537        9.9692848901345705     
 B -0.44743770775826214        12.494858480406496        7.6418630316132683     
 C  -2.3502617704366875        12.669722757555348        5.7898952900914358     
 C  -2.6299944179674801        9.3239731937378334        4.4696164281282824     
 C  -2.9345601991215688        11.774753714953384        4.9402913945432658     
 H  -2.1680302685769433        4.6325594487571289        5.8670125529200243     
 H   1.6367776513113952        6.5117174322902178        3.4037202908291531     
 H   2.4939805414505258        6.3040318907625617        4.9542848930717511     
 H   1.8210101017686844        7.8989943818011117        4.5312927194862223     
 H   2.8441732707385595E-002   4.5624937957892877        4.1823023789151783     
 H   4.0717224478976419        10.510168901785239        11.729488064209489     
 H   2.0278025981432397        11.777445468528201        11.906942007039039     
 H  0.69434609082020060        10.621942345259123        11.651795908318427     
 H  0.95976915503799698        11.935503071271532        10.486398249321875     
 H   5.1566691081418314        8.7489510577859040        9.8478992181637679     
 H   2.2825209053474569        7.6016583232689827        7.4543785690149438     
 H   4.2880693363204205        7.5486997082059455        7.5438194214967620     
 H   5.4318153220428336        9.5496913204285399        5.9140531722327072     
 H   1.8907827784103539        11.880806882955715        3.4186566086876793     
 H   1.7080386529476741        12.785709248488201        4.9463175932948396     
 H  0.61605593847813489        11.417452263342565        4.6003906972352810     
 H   4.4137363457624614        11.498568062703821        4.2322820499733229     
 H  -2.7703012979973729        11.956535202706336        11.786671599732859     
 H  -3.0302954332540475        9.5197109524911561        11.790507761292524     
 H  -1.3255678918172900        8.9979670203736575        11.735430090958873     
 H  -2.4352374043962626        8.5408727080433842        10.420075348712054     
 H  -1.7437920682808159        13.794308333434190        9.9456083211118482     
 H  0.64971121780559749        11.965687010308519        7.5168299645194887     
 H -0.36016895269024241        13.701262398078670        7.6477159361656355     
 H  -2.5847770308725693        13.712164942449595        5.9587655638940760     
 H  -2.8333158863588133        9.5175390768525823        3.4114556186246658     
 H  -3.5219111675593595        8.8704813165118850        4.9221629610836883     
 H  -1.7898911369812878        8.6307153154658742        4.5736033799976372     
 H  -3.7514909895948967        11.884396324953475        4.2420205866010052     
 C   1.8479379485069771       0.59205843906600986        15.535229417520615     
 N   2.1221699234482063        1.2560030811027558        16.703723208639492     
 N   2.9930999407909642      -0.10931726978071268        15.275679058060112     
 Dy  -9.3839639382291493E-003   6.3286935397463967E-002   13.867075621543028     
 C   3.4014751399942478       0.96567399684314537        17.166996863511713     
 C   1.1911815425121912        2.1084300498915582        17.433383123136075     
 C   3.9468261588664171       0.10240708184954486        16.255069837346483     
 B   3.1140746086970181      -0.91276696079352182        13.940526098199985     
 C   1.9581166528216984       0.72180445355132006        12.407363606444726     
 C  -1.3954708808337557        1.4094347973755201        15.507994666003603     
 C  -1.5642575247301351        1.4095926232178917        12.393692348720331     
 C -0.48731435346109497       -1.8052587513432092        15.536051317749312     
 C -0.38396987744092470       -1.9892342205683220        12.407173356939191     
 H   3.8017755879002282        1.4176955253930636        18.064756653209251     
 H   1.7475121154718771        2.7007576193277649        18.167012798326418     
 H  0.43917111089063482        1.5062628811307601        17.959620437164180     
 H  0.67360681736102890        2.7816770309519185        16.745166723514110     
 H   4.9222090771210194      -0.36403828189769666        16.227433571942772     
 N   3.1286153866870832       0.12236057308996377        12.779146806584290     
 H   2.1009481435470061       -1.5919301541264033        13.824873744736099     
 H   4.1069077525188558       -1.6023085209989987        13.940122119697318     
 N   2.3340342069691240        1.6539497649519310        11.476497906062125     
 N  -2.0789603312157028        1.3318347868157872        16.695208201330118     
 N  -1.3514465320967299        2.7499566290838486        15.237761158470287     
 N  -1.6240559321763097        2.7307394797168389        12.739614727672626     
 N  -2.5414722414637021        1.2607804823990247        11.445903537725842     
 N  -7.4222983787174970E-002  -2.3598832138473798        16.720577470285900     
 N  -1.6616507243863705       -2.4521077047125219        15.258757138956639     
 N  -1.4971783484690815       -2.6995872012331872        12.763155103585742     
 N  0.24453583462234829       -2.7846738224118699        11.485495698912670     
 C   4.2053386534081731       0.69070961405981590        12.117816261338525     
 C   1.4212326779624156        2.5736824304134056        10.813660346560882     
 C   3.7101837993023796        1.6517636999889524        11.284192110821287     
 C  -2.4387436304672496        2.5917691030355150        17.159747294973165     
 C  -2.3527612376918747       0.10935621824880927        17.441639852822465     
 C  -1.9764319305445051        3.4831492738757102        16.229130824306626     
 B -0.72843387219788580        3.2583665484467832        13.896701167528592     
 C  -2.6349359028785253        3.3765130738129550        12.045937798568952     
 C  -2.8782655878231855        1.9070443403969642E-003   10.796835660415455     
 C  -3.2127372804166021        2.4558310412428854        11.219880475414792     
 C -0.97308178069408424       -3.3188941344417815        17.176425223636475     
 C   1.1093012985447595       -1.9621759561146730        17.474322334207752     
 C  -1.9737278933210496       -3.3723505143991948        16.243533120361157     
 B  -2.4052212022976480       -2.1734404867240000        13.911267657646981     
 C  -1.5395092930094740       -3.9158904495342557        12.099256233153813     
 C   1.5146887206923239       -2.4662038870225498        10.851126242460991     
 C -0.44868173785950111       -3.9718173809227344        11.281214271762567     
 H   5.2306472597481992       0.39485667034477828        12.295519106741583     
 H   1.7162186773745138        2.7092947438457848        9.7681802305019154     
 H   1.4278249390541125        3.5524024358837178        11.312374538145054     
 H  0.41023993267199671        2.1588914542300395        10.871523411251182     
 H   4.2042389608044344        2.3337267046483672        10.606225932676900     
 H  -3.0027692495137766        2.7252556039750271        18.072991857041636     
 H  -3.1617744594746440       0.29892099914623621        18.154537883901448     
 H  -1.4642074893757810      -0.22023198254355400        17.996474560111182     
 H  -2.6513356385878528      -0.69061143126293012        16.760093182877377     
 H  -2.0518666189811827        4.5610314311563691        16.193912971129826     
 H  0.37816515309810844        2.7466092574384571        13.783080697125957     
 H -0.65945505501705326        4.4661525211022415        13.890884229708204     
 H  -2.8863536619136503        4.4178452925901182        12.198645554527808     
 H  -3.1096721588254566       0.17273018838524246        9.7408933459328253     
 H  -3.7510839601866186      -0.45996020911604352        11.277097112238129     
 H  -2.0245077566797960      -0.67570899011488694        10.893487228172665     
 H  -4.0349647851118071        2.5385027640329723        10.524462207992038     
 H -0.79787275106156730       -3.8816748997346213        18.083644602790226     
 H   1.3325255886156337       -2.7279530797646445        18.225818472442050     
 H  0.94473122901161333       -1.0024573555060456        17.984298774669977     
 H   1.9660191856671521       -1.8543037535138924        16.804240097298997     
 H  -2.8631752468791771       -3.9865757079637612        16.204021042100390     
 H  -2.5058928913791045      -0.95862193342201951        13.787302065661596     
 H  -3.4909481372703213       -2.7084383166672783        13.902132047769387     
 H  -2.3105654259356543       -4.6558077174567334        12.268133597441739     
 H   1.5060706676825231       -2.7957687813160415        9.8041156989167302     
 H   2.3462111401794075       -2.9667471856712551        11.374368543997491     
 H   1.6667362912299755       -1.3806857004291690        10.909327613015087     
 H  -9.9481108519049816E-002  -4.7411909741372806        10.607541171990013     
 C  0.72010391825286446        11.171985720608602        16.359640891480939     
 N  0.29881197065071197        11.735973783101356        15.182982447895053     
 N   1.9098270995511260        11.796393901267153        16.620227843500746     
 Dy  0.23174098224843648        9.3216342612875618        18.038516684665300     
 C   1.2072416098492937        12.679165842897630        14.714959309026687     
 C -0.90588676715005245        11.366158314680412        14.449979122922693     
 C   2.2232915527643056        12.712440682327564        15.632075475901559     
 B   2.6662175355054014        11.496993400087931        17.956436204054498     
 C  0.66229474912258934        11.368692461735209        19.489165811615305     
 C  -1.6372880169490696        8.8069492893630681        16.380548340114998     
 C  -1.7402968510279926        8.7008091643046281        19.518838648027661     
 C   1.5902916327501744        7.9443875655707323        16.402281832361510     
 C   1.7816458218400291        7.9647286415911847        19.509045844850824     
 H   1.0280862465046192        13.245669952678728        13.811052013645375     
 H  -1.1258904728825569        12.141255003618772        13.708750267094164     
 H -0.77040365215375473        10.408007760009061        13.929873452485857     
 H  -1.7520269012093452        11.269492815454596        15.135189767059760     
 H   3.1250632268195675        13.308779003177618        15.656853535523112     
 N   1.7918388037664195        12.045657088285367        19.120659434516895     
 H   2.7329926333152401        10.279228630645658        18.076281790775855     
 H   3.7670937381115799        11.998536107237957        17.952279821223744     
 N   7.4805778806610129E-002   12.174857783105248        20.428198327433606     
 N  -1.9148356432243909        8.1399668789086395        15.214615121363748     
 N  -2.7804148495644374        9.5122423346885263        16.638711663434144     
 N  -2.9138745005824629        9.2867631607009944        19.133953746961190     
 N  -2.1153610914477001        7.7701961443357277        20.451354050285794     
 N   2.2767592453925460        8.0098917089720754        15.216768641615108     
 N   1.5266131726611869        6.6058260571739131        16.676331231022306     
 N   1.8190375181179803        6.6409566604763643        19.169850232811829     
 N   2.7828494323703539        8.1083518956017127        20.433614039419819     
 C   1.8852818461832499        13.252677838669388        19.795459677026361     
 C  -1.1902472993937416        11.885914869993442        21.086161640550742     
 C  0.80889872293183485        13.337384071343857        20.630954284375527     
 C  -3.1940407975955249        8.4304246653254999        14.752923713857845     
 C -0.99169969110992706        7.2753715486221182        14.489121560449812     
 C  -3.7364044264896603        9.2985644209191474        15.662050556015791     
 B  -2.8997368908468051        10.320136148041613        17.970814709332423     
 C  -3.9915785520019513        8.7082561491522927        19.785548190576108     
 C  -1.1983380486848194        6.8653495895354126        21.128765449893439     
 C  -3.4936026124817032        7.7579687856961055        20.630089263799253     
 C   2.6201527687322073        6.7441053903313302        14.756678370081415     
 C   2.5699657092467185        9.2280686026154655        14.470439242349565     
 C   2.1437015495118796        5.8608569318021120        15.688235951811137     
 B  0.90289309438313470        6.1192791397814847        18.025562507581316     
 C   2.8402145769011260        5.9891547882283724        19.842767790131369     
 C   3.1482732422193576        9.3673752457530899        21.067843365418454     
 C   3.4469103675402541        6.9075758868771979        20.650633444923564     
 H   2.6811048752780309        13.965525947458127        19.624896635331694     
 H  -1.1155994112898204        12.092013541662787        22.161730408434853     
 H  -1.9962289233572206        12.508270783828131        20.664992388887825     
 H  -1.4291143760530873        10.828582751104564        20.913966073922449     
 H  0.49368996074546118        14.113576100916704        21.313818959561274     
 H  -3.5945282641487100        7.9732647734815494        13.858048963114932     
 H  -1.5472894384887688        6.7213540052835974        13.725768285153002     
 H -0.20611343143268832        7.8654596484771542        13.999884111400315     
 H -0.51495431115790402        6.5674724317840028        15.172171282971005     
 H  -4.7105172532180939        9.7678189524599155        15.690353979153167     
 H  -1.8864820722373281        10.999215214614017        18.086088452185297     
 H  -3.8930884113185802        11.008917834096415        17.970287281676782     
 H  -5.0182955757265484        8.9956517703031675        19.599751470566218     
 H  -1.5049756770115357        6.7296161976721915        22.170767341889867     
 H  -1.1848072099760922        5.8847774537826103        20.633266774803669     
 H -0.19196772307722881        7.2937757203904701        21.082271607539393     
 H  -3.9863446092313684        7.0733601465759568        21.306245903967664     
 H   3.1870142877814849        6.6026350992833702        13.846629072417187     
 H   3.3373411510057611        9.0110881763998272        13.717785937327450     
 H   1.6699972211222052        9.6023604398310116        13.962077646269588     
 H   2.9333173416669860        10.008423312352235        15.145790113661882     
 H   2.2027948291193562        4.7818152210953713        15.725484472022664     
 H -0.19180864089109209        6.6545832633818076        18.143463435651455     
 H  0.80904815523293283        4.9131907994336732        18.042813126893499     
 H   3.0773633442175097        4.9448137782516977        19.689379999953232     
 H   3.4035007165671938        9.2002361123355545        22.120153040680307     
 H   4.0137739611893180        9.8182738786219446        20.562309886687402     
 H   2.2983159689438226        10.052196301779682        20.987524831008724     
 H   4.2855276896251020        6.8198890876077654        21.326233985257275     
 C   8.5634857771764654        6.5212618938975648        9.9478364752686286     
 N   8.1820886408772804        7.0988111428622345        8.7633373343812817     
 N   9.7631233364906436        7.1156953800746994        10.234284040329277     
 Dy   7.9899521854210596        4.6452490528330452        11.581627374962963     
 C   9.1244050760709019        8.0192008572002447        8.3157241033745404     
 C   6.9845759718489262        6.7587676380562201        8.0054660652922447     
 C   10.120324779130820        8.0255943238909193        9.2550302433485143     
 B   10.489378401959764        6.8018534409638978        11.583321009965077     
 C   8.4503247341447558        6.6627599377361504        13.075447340436165     
 C   6.1209729939857098        4.1970832191140479        9.9207274187385970     
 C   6.0318266079509817        4.0134976240774005        13.068944249911311     
 C   9.3432244310662949        3.2732423479789921        9.9192666842566801     
 C   9.5042363425848109        3.2403393736396158        13.037033473651256     
 H   8.9805360921504622        8.5922189686955210        7.4090877901707479     
 H   6.7316133509060139        7.5894554336904356        7.3374493626101245     
 H   7.1446778670798956        5.8556244342794406        7.3991629431121444     
 H   6.1503897775529905        6.5761544403828678        8.6874679318912875     
 H   11.035870277672831        8.5995752847450309        9.3030299107888581     
 N   9.5873385183837971        7.3394587737040977        12.731012637690542     
 H   10.557339081549364        5.5843074178555607        11.693610695439220     
 H   11.587370618380520        7.3111401102802915        11.607649909403301     
 N   7.8568329456744799        7.4579428732109321        14.020622267573811     
 N   5.8287703577377599        3.5572693270129276        8.7442386592772028     
 N   4.9855981464160051        4.9042738988400565        10.206613937915245     
 N   4.8666675761382781        4.6278948867533645        12.704191616742046     
 N   5.6518865257595534        3.0961724963572239        14.013252118720757     
 N   10.051180224200131        3.3463749817442445        8.7456987984263161     
 N   9.2584579514690919        1.9306425582626170        10.171553174702444     
 N   9.5438730099610876        1.9254513968780695        12.666496234670847     
 N   10.484446655265979        3.3578332412402037        13.987593614202440     
 C   9.6771081053583341        8.5368057010814358        13.422374333445600     
 C   6.5863474972914444        7.1635826940401026        14.665675443958770     
 C   8.5932721097956506        8.6140907209951951        14.248106061601812     
 C   4.5465405012288320        3.8640938049310143        8.3034520589040035     
 C   6.7420702295430006        2.7073549932112573        7.9886787282765335     
 C   4.0179178294380957        4.7158134951190256        9.2360820360366649     
 B   4.8911456073445478        5.6818360509041099        11.558468197406386     
 C   3.7880900363683105        4.0813187354780309        13.381136275739021     
 C   6.5581643712867619        2.1698268700128605        14.676759519382568     
 C   4.2776819518841478        3.1216622081189707        14.219561086703454     
 C   10.387526410696704        2.0821038967394849        8.2738053476668902     
 C   10.386802227362269        4.5707013821044136        8.0265661176794438     
 C   9.8841860083466191        1.1922117312720266        9.1843283770703739     
 B   8.6287394610367176        1.4256942828983397        11.510213055355926     
 C   10.548892932473915        1.2542912949317619        13.343595337564381     
 C   10.833023338415151        4.5981298435974409        14.667584283598414     
 C   11.140444782227370        2.1494812973053867        14.187832902159460     
 H   10.472185971403578        9.2520367146540288        13.260995852033552     
 H   6.6391219125893866        7.4028367960487014        15.732447735626858     
 H   5.7770078652348378        7.7526896243628158        14.213891328667550     
 H   6.3686937726181689        6.1004427661024598        14.525771626130313     
 H   8.2731818833408735        9.3801288959470828        14.940222796655206     
 H   4.1358498321159978        3.4274892273252822        7.4033432307142455     
 H   6.1782478250693575        2.1780758520379617        7.2125080625740807     
 H   7.5265806091628837        3.3079974953296332        7.5100676777055249     
 H   7.2205507112551341        1.9785434715889041        8.6486435824001298     
 H   3.0476211820976524        5.1911822588603620        9.2823726352100184     
 H   5.9207743226038847        6.3366107799169784        11.678275931739980     
 H   3.9155433637586698        6.3939289546054709        11.585608198695473     
 H   2.7650308213497885        4.3907062499040901        13.212307440617991     
 H   6.2994444621521337        2.0811637446122253        15.737597917357288     
 H   6.4998782996499456        1.1739270308714562        14.215327899364016     
 H   7.5793550068252529        2.5493606069913146        14.564977231369754     
 H   3.7806258967472250        2.4517938215946735        14.906862514637897     
 H   10.971977091240385        1.9460156347814446        7.3736803255117636     
 H   11.201363835826056        4.3634190093729597        7.3239473620876829     
 H   9.5220128681455307        4.9459121847944765        7.4624807230387384     
 H   10.703610668663785        5.3455697505537900        8.7288520843923116     
 H   9.9259418442694258       0.11169594834168159        9.2086066833778872     
 H   7.5356701517359053        1.9637433707473277        11.635162364901909     
 H   8.5325826750626241       0.21980887791955672        11.511637309869259     
 H   10.784807030040172       0.21278202695074810        13.170378416838886     
 H   11.025170880309167        4.4058551478871575        15.729881954014301     
 H   11.733879079200147        5.0444946307987424        14.221134154172992     
 H   9.9972347538235802        5.2965536220100038        14.552388698653742     
 H   11.966527376674813        2.0415143777832236        14.875805735034128     
 C   6.3842116291185560        13.362099658125350        3.5825007520264509     
 N   6.1015497863927717        12.707042189512467        2.4114070062249064     
 N   5.2401050418062765        14.058935664170072        3.8582035810371273     
 Dy   8.2510089013086692        13.875551768723858        5.2444884600820014     
 C   4.8176107826030456        12.998162054435493        1.9619667545031547     
 C   7.0297026420278259        11.864379716336742        1.6667009854246697     
 C   4.2780586582911404        13.852497735556829        2.8855468281501007     
 B   5.1311685407301661        14.848376230920550        5.2025883407011415     
 C   6.2945507296229897        13.200125260722743        6.7161978725510778     
 C   9.6320728569608125        12.522947934530073        3.6026313404666648     
 C   9.7925624335360144        12.516733574348951        6.7133437783518053     
 C   8.7382498055346112        15.750173822788813        3.5821647292825842     
 C   8.6260444886588044        15.916634806365145        6.7194414952320534     
 H   4.4106779329833179        12.552468417675639        1.0641030215363088     
 H   6.4677627959656254        11.268081972161081       0.93911348092677127     
 H   7.7690035004546676        12.475280851578454        1.1300972294952327     
 H   7.5633959230451451        11.194229166860719        2.3471464759334628     
 H   3.3017978944769211        14.316179767015843        2.9247545095548695     
 N   5.1223773502315995        13.803342445875449        6.3555051799049549     
 H   6.1479039741316175        15.522823714670059        5.3163358166054664     
 H   4.1419708767365009        15.542484840117876        5.2191027391724250     
 N   5.9237595751873302        12.267603276121942        7.6491470179340908     
 N   10.313081950688407        12.598764551525299        2.4136627741054890     
 N   9.5771476658337278        11.181638320268943        3.8678919159332805     
 N   9.8482180579626295        11.195516824328591        6.3671891753760077     
 N   10.759024932748595        12.659148530656037        7.6735198838501200     
 N   8.3350253079136642        16.305533204251500        2.3944634051418112     
 N   9.9126859101153446        16.393420816530302        3.8665906095491143     
 N   9.7341203724423231        16.634393315310859        6.3625688537553371     
 N   7.9978947096762303        16.703513368482476        7.6487285505657168     
 C   4.0497729308143073        13.237632533905465        7.0260515881745880     
 C   6.8382445139767700        11.343610964853989        8.3040013328308220     
 C   4.5493143973983461        12.273492614821244        7.8533127499788629     
 C   10.661017105494514        11.337419220027453        1.9436749385518104     
 C   10.597161299688281        13.821426075719982        1.6716191436527132     
 C   10.193271232651023        10.446937450842332        2.8723580177014196     
 B   8.9550402146247414        10.668122352610178        5.2076307264539086     
 C   10.846653967647875        10.543448270763328        7.0729867883339317     
 C   11.095091628080198        13.915172252022256        8.3286805852230614     
 C   11.420238678743095        11.459875061505830        7.9067164809853701     
 C   9.2400095870708139        17.261295437788053        1.9439135996693420     
 C   7.1567044434094083        15.908708713969105        1.6326913023421581     
 C   10.234129431641266        17.312079349858987        2.8836797391067752     
 B   10.648881579844577        16.113993993764204        5.2172232981717199     
 C   9.7728353103993157        17.847243919373501        7.0321246278512968     
 C   6.7333478333476728        16.374208921256411        8.2893314404985095     
 C   8.6865921533436055        17.892444510071201        7.8565695472258099     
 H   3.0235567684572673        13.534630437822134        6.8560771327061678     
 H   6.5360538700502611        11.190252093808422        9.3450856578620147     
 H   6.8426392018669446        10.373021818275520        7.7892861964671232     
 H   7.8470865557660714        11.765320010347160        8.2607675550413564     
 H   4.0597612442169897        11.591586478180487        8.5347714380494555     
 H   11.223027903532724        11.202411336053734        1.0292392485437953     
 H   11.431615958378204        13.639086373414321       0.98614502478518540     
 H   9.7234111518551991        14.139179662244784        1.0858804586736059     
 H   10.864804264766008        14.626299111803991        2.3607588804156272     
 H   10.257881793301847        9.3682774829494697        2.9041229445765699     
 H   7.8464073322515482        11.175111664209858        5.3216770660642050     
 H   8.8929093271397210        9.4596079602932388        5.2107771019048945     
 H   11.093810658547913        9.5009797382556709        6.9215497597859912     
 H   11.306297255427399        13.742308568356048        9.3885432416422461     
 H   11.980582015403344        14.369620106220362        7.8645077850445482     
 H   10.248447549912214        14.599500927568570        8.2169717212105216     
 H   12.233786605069419        11.371525148656346        8.6117218781468683     
 H   9.0735090915904326        17.824754386942217        1.0353780947471924     
 H   6.9129175152444526        16.693537006262694       0.90929654740060295     
 H   7.3385708338280482        14.971444331691586        1.0895866284668980     
 H   6.3066247789668539        15.760545191346816        2.3027002544159636     
 H   11.124524580760633        17.924138394937383        2.9301430101932673     
 H   10.753198944457930        14.899234514738387        5.3389982415692563     
 H   11.732624810723577        16.653291406657377        5.2326179830355448     
 H   10.537181049675928        18.593367515383783        6.8604906907708676     
 H   6.7437679707539795        16.705232943441587        9.3349779777002038     
 H   5.8951582836905798        16.865443132932825        7.7697211927592811     
 H   6.5907726726102274        15.288121188447519        8.2344239090640556     
 H   8.3371418685921803        18.655723955118944        8.5366680939566866     
         456

 C   7.5249180868051315        2.7541880683216866        2.7990284013962126     
 N   7.9379881458366235        2.1816395558123416        3.9747433744807359     
 N   6.3245649783846529        2.1497250668333150        2.5391769066956882     
 Dy   8.0511736227284842        4.6035382558502720        1.1302508279593584     
 C   7.0140903355847479        1.2534758836978186        4.4429063258886732     
 C   9.1493285773028390        2.5303082400298136        4.7069038704454025     
 C   5.9969139919604908        1.2380643438421906        3.5265186455602757     
 B   5.5719558240382066        2.4559652081958889        1.2026483477639482     
 C   7.5857543156319895        2.5573826516087212      -0.32241196834555585     
 C   9.9190554897006926        5.0961475628694775        2.7930216481686374     
 C   10.012730367523902        5.2230968369649569      -0.36009139607438406     
 C   6.7021966750437452        5.9989208071050815        2.7615678792183860     
 C   6.5255634394008917        5.9868596515794215      -0.34254910941157446     
 H   7.1844134090333567       0.68279418743241183        5.3459509027867087     
 H   9.3822996404621843        1.7304472060280960        5.4166323918737040     
 H   9.0164394270209751        3.4677039528714322        5.2638000302885093     
 H   9.9857434788557118        2.6553208616389754        4.0152008979197706     
 H   5.0851510120359249       0.65686956629424109        3.5007757310315255     
 N   6.4444772855777401        1.8977931734616553        4.1524140440296155E-002
 H   5.5148329399574720        3.6739734264104897        1.0819090535721929     
 H   4.4677800784163626        1.9611776966855001        1.2049257309673640     
 N   8.1581957777350222        1.7477132894627472       -1.2684301511473515     
 N   10.205058768823889        5.7549788698554432        3.9608238935186915     
 N   11.058855427635782        4.3904707291383192        2.5218675936509567     
 N   11.184311355816714        4.6330454865639812        2.4998120456770984E-002
 N   10.390392260299027        6.1499713525682171       -1.2954562336776587     
 N   6.0112341936677351        5.9341601880213535        3.9450479608535547     
 N   6.7783833180097579        7.3386607496829770        2.4944347310003381     
 N   6.4874328881287289        7.3093345401286127        1.0548262094811182E-003
 N   5.5282935051475510        5.8467264080230086       -1.2720125080453382     
 C   6.3301063393645078       0.69662583357283736      -0.64083175418184857     
 C   9.4244166348893668        2.0233471007690480       -1.9303924957717329     
 C   7.4039090173716637       0.59892472546546904       -1.4786800165174407     
 C   11.486851040738282        5.4597858661150838        4.4113087549721675     
 C   9.2879755292047772        6.6171652993622629        4.6973164626274198     
 C   12.022031264377510        4.5967249815314020        3.4930582647400921     
 B   11.165026596917166        3.5932444200754130        1.1827175166501849     
 C   12.263598353358839        5.2056745719290625      -0.62915443503857427     
 C   9.4768474956928888        7.0567610137594921       -1.9757920974414380     
 C   11.768473474139324        6.1559152042923007       -1.4752664915697491     
 C   5.6769008081271579        7.2008217401017998        4.4095578285861956     
 C   5.6980129504407504        4.7153186025156737        4.6824577169750636     
 C   6.1642269527140305        8.0843592249967351        3.4840906634938724     
 B   7.4024802361835063        7.8306051753720745        1.1469181452262487     
 C   5.4693012200409807        7.9634670215429715      -0.67362161615526372     
 C   5.1662526088383771        4.5908904744040191       -1.9144185313664637     
 C   4.8653386913054559        7.0485252147820594       -1.4870168870717753     
 H   5.5232631873493707       -4.3848186898624332E-003 -0.47132965297197627     
 H   9.3279079167280248        1.8693033559815004       -3.0161634923808083     
 H   10.215979090023946        1.3514395278912268       -1.5493449109333355     
 H   9.7005721550376069        3.0666201947702469       -1.7118299458896800     
 H   7.7061427217706271      -0.17891262505760619       -2.1660883256197412     
 H   11.893012472798066        5.9109581747420590        5.3064607310297829     
 H   9.8489135181090290        7.1640466800733229        5.4619167747130355     
 H   8.5040447243090931        6.0252713826642612        5.1868297387680400     
 H   8.8091577067019973        7.3309598075603590        4.0219823939626069     
 H   12.994888645727732        4.1256248110651379        3.4557367773581285     
 H   10.143157816027392        2.9263690603993191        1.0666788735954784     
 H   12.148654077894612        2.8917814968821172        1.1719692838824749     
 H   13.289235384734630        4.9132284372003623      -0.44553887457647856     
 H   9.7781718880565425        7.1818145988926432       -3.0205481289744691     
 H   9.4739230698985732        8.0409155748733721       -1.4883835082713546     
 H   8.4681286242084290        6.6365283717428261       -1.9199027223610876     
 H   12.263245788139800        6.8373639883925730       -2.1529553028155006     
 H   5.1059102392652900        7.3423029262937440        5.3170920385681537     
 H   4.9420300720435106        4.9428222237132093        5.4444742854859820     
 H   6.5950033321025501        4.3164944462322508        5.1782257420601416     
 H   5.3108720197881691        3.9483736237567881        4.0034552428108148     
 H   6.1166971422663110        9.1643371039262362        3.4518968031050883     
 H   8.4984377035421694        7.2987497694361672        1.0276727395626566     
 H   7.4902661990036394        9.0373817670203280        1.1324697069604848     
 H   5.2319340182414189        9.0072301466154840      -0.51728167995772656     
 H   4.9249890294597902        4.7621733990831672       -2.9685785501428170     
 H   4.2939917033825319        4.1416935204652230       -1.4208760188403737     
 H   6.0125188438874506        3.9032507171274142       -1.8258724935527098     
 H   4.0284969361207725        7.1386546582349357       -2.1643775825804572     
 C -0.34068180331428322        7.3954190419068455        9.1868854239731963     
 N   3.9174432199539436E-002   6.8275760311757443        10.376380696822034     
 N  -1.5276888128448278        6.7808605821154533        8.8907694453739765     
 Dy  0.20250095107826868        9.2794187537893311        7.5545025886626771     
 C -0.89206372502321551        5.8930767349206397        10.817706042502490     
 C   1.2210445354543005        7.1942866501764406        11.146695279466776     
 C  -1.8789946665061503        5.8680066960411521        9.8692589040385830     
 B  -2.2515707726054104        7.0853633472657833        7.5382712204718283     
 C -0.21940884395015603        7.2733806873309472        6.0413573261358833     
 C   2.0778052598072683        9.7400061126636075        9.2125621882720470     
 C   2.1645505701979482        9.9341156338610066        6.0743051827665795     
 C  -1.1560784830970907        10.635507242887538        9.2241604942985820     
 C  -1.3186223171417912        10.678325953610623        6.1075164107159754     
 H -0.74769435610190171        5.3244468761965296        11.727082843745974     
 H   1.4683048332932835        6.3810877347117767        11.837879544923419     
 H   1.0426149955335302        8.1099607528261224        11.728545653013290     
 H   2.0664579915256103        7.3683930243915983        10.475834768939295     
 H  -2.7839216418411685        5.2783756567135516        9.8144395720640514     
 N  -1.3375924127756127        6.5676694597716914        6.3906600594774821     
 H  -2.3399330356129382        8.3021120284572909        7.4311862115494760     
 H  -3.3411694636708438        6.5579994562680994        7.5095903402295052     
 N  0.39400299523616950        6.4906780031551206        5.0987695790810319     
 N   2.3719292071014624        10.381666618194345        10.387983645656771     
 N   3.2136935362621704        9.0338398777707738        8.9255155243696898     
 N   3.3298783497844964        9.3146018894782436        6.4292880585970060     
 N   2.5430083980978822        10.855856129279401        5.1332512068063956     
 N  -1.8558147119522714        10.559160149888264        10.402334196722812     
 N  -1.0782230764446423        11.978495737602332        8.9723603439364670     
 N  -1.3588107150742459        11.993721504895918        6.4751318660769330     
 N  -2.2884394994400568        10.561126989616962        5.1468907556789336     
 C  -1.3964992158396434        5.3658887790232086        5.7035151650963760     
 C   1.6582382244436327        6.8131007560844026        4.4542512662021396     
 C -0.31253156212631361        5.3152047542191783        4.8762850073468424     
 C   3.6553283248323920        10.076087800377163        10.827418629375272     
 C   1.4575620044044153        11.228799072231427        11.145021463189945     
 C   4.1829702020645652        9.2243484028511631        9.8944202217277084     
 B   3.3088366877930531        8.2582318052405821        7.5724806051061986     
 C   4.4067915722106195        9.8609658630809314        5.7489672767259687     
 C   1.6370982987000586        11.788990331796388        4.4793869196682463     
 C   3.9162154246768086        10.827292743082957        4.9189279045455949     
 C  -2.1935525921704957        11.821722031901375        10.877982763253668     
 C  -2.1777355679324923        9.3336286969652082        11.124096936480626     
 C  -1.6997918024817000        12.713450521817036        9.9643831044989319     
 B -0.45036191388771141        12.493021862026064        7.6365371057123834     
 C  -2.3536259944342417        12.666413656838325        5.7850054719853397     
 C  -2.6342324856696484        9.3195155140286445        4.4681038862263964     
 C  -2.9384243227067977        11.770666363476492        4.9366065475870480     
 H  -2.1712002788984806        4.6294382800266538        5.8687936033120227     
 H   1.6330598470373021        6.5084400601508694        3.4028333409872098     
 H   2.4907912707204911        6.2960634133917237        4.9521447368936338     
 H   1.8202541460507720        7.8929540294077043        4.5330587198204739     
 H   2.5062421633559925E-002   4.5571002639033349        4.1841233143208338     
 H   4.0683125503244657        10.513324719712889        11.726414416848856     
 H   2.0242113441603569        11.780197139132989        11.902319876136437     
 H  0.69051701971218726        10.624993999875182        11.646891702497198     
 H  0.95723056276879714        11.937800866773429        10.481001918353750     
 H   5.1541318350190419        8.7508274813001758        9.8466544469661823     
 H   2.2810570842976263        7.6008169008177173        7.4531989836672805     
 H   4.2865954080190587        7.5487255960122157        7.5433275585903115     
 H   5.4301289143599778        9.5510749270999700        5.9144848387838600     
 H   1.8909192497896639        11.881565016845334        3.4171232474218338     
 H   1.7020747019244959        12.782781901935653        4.9458034692485171     
 H  0.61430671545292592        11.413238760293060        4.5942085810195952     
 H   4.4117893521449636        11.499842606190233        4.2326681804417685     
 H  -2.7711911235642144        11.956147579392580        11.782813131564001     
 H  -3.0280479058504448        9.5202097249784128        11.790357081559689     
 H  -1.3244052984428041        8.9965187149620807        11.729480266168283     
 H  -2.4387963783031785        8.5407204357738262        10.418233293317916     
 H  -1.7465115093620951        13.793373624951910        9.9403186061243911     
 H  0.64688045526522431        11.964034019154617        7.5117974930981894     
 H -0.36331806348422635        13.699460665680093        7.6417964663612592     
 H  -2.5881600408077317        13.708968084892955        5.9531653201878045     
 H  -2.8375614900348927        9.5119045545557430        3.4097507342030218     
 H  -3.5263257774820689        8.8669607589110928        4.9211966017914426     
 H  -1.7944564782092018        8.6259875770014816        4.5728680017844621     
 H  -3.7557190033685699        11.879618191603242        4.2386826474076047     
 C   1.8526377880465119       0.58931706365494252        15.537051189545906     
 N   2.1274458485316594        1.2525237003225722        16.705799110776859     
 N   2.9974251432582331      -0.11242785595533183        15.276838947722769     
 Dy  -5.2602562956805404E-003   6.2941964184299704E-002   13.869139297966827     
 C   3.4067457172479649       0.96148318836693569        17.168518225104265     
 C   1.1972070400180452        2.1052232475587873        17.436104537553668     
 C   3.9515268279886557        9.8453993379575222E-002   16.256039549910049     
 B   3.1176128284038835      -0.91519007302062039        13.941254651753320     
 C   1.9620466620402519       0.71997787468789864        12.408330807415076     
 C  -1.3898231702315054        1.4104935428504854        15.510782092403362     
 C  -1.5592277956081262        1.4109559858033656        12.396473206712308     
 C -0.48583228253035532       -1.8054160660603285        15.537456519012691     
 C -0.38337963109152973       -1.9885997007904339        12.408611476109911     
 H   3.8073404263535466        1.4130485297468596        18.066354829681966     
 H   1.7539762052270853        2.6959533477925803        18.170636234211322     
 H  0.44430795843792581        1.5033604969820427        17.961353443053234     
 H  0.68070605976362697        2.7798907776351238        16.748552795166503     
 H   4.9266752998596184      -0.36844424305785023        16.227918490913254     
 N   3.1324478336279444       0.12043576418396619        12.780283022632004     
 H   2.1040083071172058       -1.5936505508713097        13.825467387500359     
 H   4.1099666469442653       -1.6053743720190654        13.940123300744164     
 N   2.3380871471045155        1.6516653992684689        11.477065084904650     
 N  -2.0737386815346559        1.3333982821280681        16.697776636481443     
 N  -1.3444602106569479        2.7510081258715919        15.240755835025601     
 N  -1.6180719016378891        2.7320064900823833        12.742810609887783     
 N  -2.5370049833127886        1.2629856557390897        11.449097063557453     
 N  -7.3470843014696613E-002  -2.3607712466308879        16.721882501853507     
 N  -1.6612608561939457       -2.4502729916183537        15.260368201319530     
 N  -1.4975677330378094       -2.6973003933643080        12.764630751180025     
 N  0.24336885829419180       -2.7843998025377452        11.486095375905158     
 C   4.2092643226676287       0.68841046400916150        12.118780992389292     
 C   1.4253641144249214        2.5711617512191784        10.813782452336824     
 C   3.7142323550688876        1.6491698628963556        11.284745507539867     
 C  -2.4325293762827660        2.5936116460464804        17.162337702161622     
 C  -2.3491693041390831       0.11105644269222198        17.443801945667634     
 C  -1.9691232283548714        3.4846824122039961        16.231990585819517     
 B -0.72142503633802679        3.2588345478569973        13.899513707400020     
 C  -2.6290253403132904        3.3785001809720914        12.049965066744356     
 C  -2.8746411490483066        4.5566032043704990E-003   10.799572039821092     
 C  -3.2077484102421621        2.4584685578266932        11.223857914187139     
 C -0.97382065426114528       -3.3182276139389959        17.177900272374043     
 C   1.1109235039551089       -1.9652858347536948        17.475267720907233     
 C  -1.9746792868463130       -3.3699845415325815        16.245187346503748     
 B  -2.4046613509644716       -2.1702657317890668        13.913077343090515     
 C  -1.5422138668955092       -3.9130073497853051        12.099952859630225     
 C   1.5134728292861690       -2.4673119377277128        10.850981006716925     
 C -0.45185625974886773       -3.9702278747412190        11.281385042931728     
 H   5.2345373324449858       0.39240780878845977        12.296491283598812     
 H   1.7194588975095462        2.7051886530093991        9.7678904529017867     
 H   1.4331042843038384        3.5505170376781368        11.311124591335384     
 H  0.41417832224719692        2.1571452261947033        10.873128354581102     
 H   4.2083759037908051        2.3308120274918096        10.606549370091772     
 H  -2.9969109452795246        2.7274438951833582        18.075310598825524     
 H  -3.1576286054696676       0.30152211761648712        18.157072175101352     
 H  -1.4609518694573955      -0.22013251341398374        17.998137486957106     
 H  -2.6491698525619962      -0.68815180515206809        16.762037306265551     
 H  -2.0433982260491037        4.5626492109059447        16.196871952567840     
 H  0.38457467929156786        2.7459322783225599        13.785414044844226     
 H -0.65124549986924973        4.4665358314487591        13.893536479514324     
 H  -2.8798134006460736        4.4198816192507762        12.203215661979288     
 H  -3.1061176678570925       0.17592361828622627        9.7437237596506368     
 H  -3.7475965007675107      -0.45701338843497397        11.279867414628921     
 H  -2.0212157817544765      -0.67351202850722780        10.895805936287820     
 H  -4.0304049731176868        2.5418300033241072        10.529020185319235     
 H -0.79943950349079607       -3.8812733518389799        18.085102975850877     
 H   1.3349988904745915       -2.7331451596936680        18.224145468765911     
 H  0.94709489067083918       -1.0072179454856427        17.988257405931979     
 H   1.9667357033160087       -1.8554796210129663        16.804469027252399     
 H  -2.8651726114805651       -3.9826266394528438        16.205869123220364     
 H  -2.5036650481138309      -0.95531207178055155        13.789505262724155     
 H  -3.4910671007789662       -2.7037984182761265        13.903872395644761     
 H  -2.3144160439132775       -4.6516909958596182        12.268749577452290     
 H   1.5023592250370215       -2.7919171037483053        9.8028774660222808     
 H   2.3437714726407806       -2.9727827542131715        11.370240344817658     
 H   1.6691592439146437       -1.3830229446072244        10.913690555374082     
 H -0.10415105994444644       -4.7397524789147951        10.607148545150679     
 C  0.72292249208267345        11.172223073134695        16.358531585735541     
 N  0.30277949994066444        11.736316823521264        15.181522541408716     
 N   1.9123052989277174        11.796721264489342        16.620382840354029     
 Dy  0.23324245479187405        9.3206720485283903        18.036036399307612     
 C   1.2115851717126740        12.679651580371122        14.714516078438242     
 C -0.90103597988671558        11.366229958308384        14.447249722501180     
 C   2.2266514249866853        12.712941540472393        15.632683803454789     
 B   2.6675518074850415        11.497461666162069        17.957234330184196     
 C  0.66249542418108343        11.366831718752861        19.488373104760953     
 C  -1.6360162549457982        8.8072415443788632        16.378234819393999     
 C  -1.7386012458127931        8.6987439863709852        19.516326380519150     
 C   1.5920075024534961        7.9440449711260168        16.399396508310744     
 C   1.7818909924306938        7.9629496454984388        19.506776939407438     
 H   1.0333273653043111        13.246257952986813        13.810494727902348     
 H  -1.1219772937703865        12.142343229824188        13.707419930081221     
 H -0.76394289011683780        10.409348730068457        13.925400970606802     
 H  -1.7472201576353887        11.267076718284290        15.131912831642442     
 H   3.1282839210049294        13.309416867739110        15.658569383161572     
 N   1.7915639291553247        12.045006378146343        19.120710879102436     
 H   2.7353171785742241        10.279752019575948        18.076819841810796     
 H   3.7679243458641412        12.000113743468761        17.954262227355496     
 N   7.3707940319502688E-002   12.172175849191564        20.427296672511368     
 N  -1.9140669522694316        8.1409128379347298        15.212071395239498     
 N  -2.7788951993134750        9.5126535993892904        16.637164550318534     
 N  -2.9118794358502988        9.2858687387075936        19.132457000830442     
 N  -2.1138209747645202        7.7684367705733459        20.449130830013409     
 N   2.2785631752863762        8.0097828061206027        15.213920441074100     
 N   1.5281347552371076        6.6053952490956522        16.673029500327488     
 N   1.8197616706167814        6.6394083757779407        19.166812730117705     
 N   2.7814736160989972        8.1059128824682638        20.433092930825165     
 C   1.8833930428310333        13.251946777124761        19.795804331311270     
 C  -1.1914617266008254        11.881944805453879        21.084466944707358     
 C  0.80654539576304562        13.335333593507601        20.630755548290491     
 C  -3.1933731844358233        8.4318714099571324        14.750967212707323     
 C -0.99114261674926518        7.2768153150073100        14.485736681593158     
 C  -3.7352581238570162        9.2996330205645386        15.660724750968072     
 B  -2.8975748582570180        10.319777912938838        17.969797153196929     
 C  -3.9895654169551547        8.7085344713954740        19.785061641937702     
 C  -1.1972414966458313        6.8625725909463853        21.125767793940543     
 C  -3.4918864148162565        7.7576568810296989        20.629078968332639     
 C   2.6218130089767269        6.7440642687492414        14.753481842382653     
 C   2.5721442300836039        9.2280989565944349        14.467991066199595     
 C   2.1451744497977545        5.8606589427886373        15.684772157097061     
 B  0.90428486491759230        6.1179965088093855        18.021872131535897     
 C   2.8397310623810510        5.9871071650864804        19.840983842342609     
 C   3.1456786155914003        9.3644516611028834        21.068899987590555     
 C   3.4450941095642369        6.9049594385453847        20.650421381055327     
 H   2.6783473336661618        13.965779555640918        19.625510764902916     
 H  -1.1192820426771657        12.092711041031935        22.158897413045864     
 H  -1.9984859212667394        12.499495918139589        20.659520526955301     
 H  -1.4269117806028817        10.823590096330927        20.916661430140952     
 H  0.49021872666243044        14.110939257642258        21.313733486190525     
 H  -3.5942887006254627        7.9753065567027797        13.855985798140603     
 H  -1.5471862048895175        6.7218064601513579        13.723467840249469     
 H -0.20687560816384257        7.8673710630253444        13.995028574686961     
 H -0.51277903562071037        6.5698337406184022        15.168518598446271     
 H  -4.7092573801368873        9.7690728452825866        15.689546266922957     
 H  -1.8839522189548397        10.998313265259750        18.085080051126280     
 H  -3.8905459009240082        11.009074213229988        17.970019260098329     
 H  -5.0161438183914449        8.9967553873162895        19.599954468928470     
 H  -1.5024087499774332        6.7279872812873789        22.168316221223876     
 H  -1.1860630781110195        5.8817044984304365        20.630973025930093     
 H -0.19036847583874691        7.2893719983844383        21.077401479096768     
 H  -3.9847486471092770        7.0735085215775602        21.305612973369819     
 H   3.1887040991560527        6.6027038928178126        13.843421388716042     
 H   3.3423600877720436        9.0122699529131722        13.718251111372286     
 H   1.6735448741540582        9.6005367952756107        13.956285405691615     
 H   2.9317386350825201        10.009237341082086        15.144098089044423     
 H   2.2040515893847323        4.7816108887823470        15.721792156021154     
 H -0.19070807847835267        6.6527155363830204        18.139702232948025     
 H  0.81110490964407056        4.9118605048047623        18.038554377073932     
 H   3.0770511827496758        4.9428449036882505        19.687336483129684     
 H   3.3979471245560480        9.1966903419065176        22.121688491408289     
 H   4.0126896957700300        9.8151540303471485        20.566066674401576     
 H   2.2962865976142344        10.049661560601036        20.986644240534808     
 H   4.2825545263367619        6.8167713610139140        21.327313260073456     
 C   8.5623089705780355        6.5216236042177274        9.9495080602173864     
 N   8.1795235262987962        7.0985444183114188        8.7651820118891965     
 N   9.7615097606979333        7.1172939662630528        10.235039136487325     
 Dy   7.9920221303329892        4.6461514047908423        11.584710130172100     
 C   9.1205891632595080        8.0197807761735618        8.3167913787829040     
 C   6.9819391005923315        6.7571161904191381        8.0080694946794289     
 C   10.117138328935432        8.0273280359648584        9.2553889855319476     
 B   10.488829909702446        6.8043836239996383        11.583706551340740     
 C   8.4506783893017730        6.6651130004604067        13.076792780853754     
 C   6.1237606149733290        4.1946924845997779        9.9233539891826918     
 C   6.0340265331009162        4.0136222581055740        13.071507878817222     
 C   9.3462281973485428        3.2745721760270592        9.9231580314262349     
 C   9.5082126820724913        3.2434832821569750        13.040473817461173     
 H   8.9754883203137634        8.5925106206358191        7.4102035155593642     
 H   6.7296760026122797        7.5859822194110729        7.3377364371694496     
 H   7.1416184168012364        5.8522731713208112        7.4044699773713347     
 H   6.1474306159694576        6.5768677773773430        8.6901880453118672     
 H   11.032098770514644        8.6022450338220278        9.3026144069896013     
 N   9.5873347076048780        7.3420927483104910        12.731758897057839     
 H   10.557391338339407        5.5869020519318564        11.694450184616604     
 H   11.586632895401818        7.3140463427149385        11.607053360729749     
 N   7.8568713650095141        7.4606598725302034        14.021420689522223     
 N   5.8322700985952425        3.5540884819653988        8.7470959009187226     
 N   4.9879573434149380        4.9015295362307194        10.208353533527562     
 N   4.8684785025290589        4.6267872790764732        12.705979719405910     
 N   5.6544465549222505        3.0958072594067421        14.015428158692707     
 N   10.053175042673455        3.3477836469079616        8.7490199049512292     
 N   9.2631350752044863        1.9320697994517759        10.176284396322282     
 N   9.5486521013103474        1.9282793807528651        12.671201831366123     
 N   10.488775808061579        3.3625673818308566        13.990411839108944     
 C   9.6766556083544444        8.5399163052426736        13.422353165009227     
 C   6.5863841969853478        7.1663014856040963        14.666447845148186     
 C   8.5928281133826072        8.6172645586021819        14.248091271455024     
 C   4.5501272462402440        3.8602403467022799        8.3055247068370690     
 C   6.7461742899601340        2.7040709805905068        7.9924306248380983     
 C   4.0208111669022228        4.7122439661710906        9.2374761066142206     
 B   4.8925145382415778        5.6799700318438360        11.559608122892627     
 C   3.7900514692837564        4.0789654112261626        13.382111555016419     
 C   6.5612569394143110        2.1703484839853364        14.679398483790397     
 C   4.2801119625252042        3.1197631466910392        14.220785233869890     
 C   10.390496194850257        2.0836547453101861        8.2775402033957644     
 C   10.386263804771451        4.5719742652307866        8.0286548134541480     
 C   9.8888398573301792        1.1937650937405582        9.1889462010790144     
 B   8.6340255833076043        1.4270799651451169        11.515226601098865     
 C   10.554367124395654        1.2584385019896445        13.348566254986755     
 C   10.837139299880807        4.6037759060309451        14.668724937145187     
 C   11.145665615245546        2.1548860853850278        14.191586526302164     
 H   10.471505194216673        9.2553341902504265        13.260659232564649     
 H   6.6390590929434277        7.4055460660254546        15.733228596545068     
 H   5.7770994018991821        7.7554509425119615        14.214633760896382     
 H   6.3687430062169579        6.1031641896222961        14.526487231761624     
 H   8.2725138024848146        9.3836419897706111        14.939694278224859     
 H   4.1398860839749316        3.4230674601035966        7.4054755375066295     
 H   6.1825547207780671        2.1724251434620974        7.2179039343424760     
 H   7.5294093222720244        3.3047724224809909        7.5119510923984896     
 H   7.2261714687647913        1.9773404423629770        8.6534195061734547     
 H   3.0502794954511421        5.1871717353763378        9.2831568986893505     
 H   5.9215248029502927        6.3356895223691794        11.679302130603983     
 H   3.9163022188680920        6.3912516966384390        11.585767051222440     
 H   2.7668106533464694        4.3873744854704846        13.212691421656791     
 H   6.3007241641953255        2.0797659093647436        15.739507779313469     
 H   6.5058208580599493        1.1750765504533591        14.216586653619748     
 H   7.5818331267835699        2.5518630230652271        14.570149103291770     
 H   3.7833215003774101        2.4493804117883617        14.907774019735371     
 H   10.974203189504360        1.9476525022693483        7.3769395740843127     
 H   11.199153250844319        4.3648153784214285        7.3242013270018376     
 H   9.5199180429158279        4.9463750046348451        7.4666251500894889     
 H   10.704281192986199        5.3473880997368708        8.7297260054128252     
 H   9.9319321506781311       0.11335274859223615        9.2137590031526955     
 H   7.5403872195068447        1.9639356690508392        11.639932220235114     
 H   8.5391841560384503       0.22109613561825292        11.517017829344644     
 H   10.790998051597494       0.21696104903403157        13.176212519022961     
 H   11.033312411455222        4.4122713999680139        15.730177580046682     
 H   11.735300244466803        5.0517358085188260        14.219090530414793     
 H   9.9998714689286743        5.3006298110693368        14.556354868003492     
 H   11.971986387496493        2.0482062767576754        14.879434899525185     
 C   6.3805830823906522        13.363857578863660        3.5824139359646874     
 N   6.0977047156199200        12.708923247784970        2.4113104914165793     
 N   5.2367817433925250        14.061246727238734        3.8579907488879854     
 Dy   8.2476253325614231        13.875624687322267        5.2443749584898676     
 C   4.8139310048028428        13.000530799633127        1.9618370114296111     
 C   7.0252764263259708        11.865539804507627        1.6666989479563585     
 C   4.2746753515917311        13.855158052739707        2.8853230808000943     
 B   5.1281282575281555        14.850717791139180        5.2023505767410656     
 C   6.2905629631947901        13.202122358434561        6.7163041826810055     
 C   9.6273737735034253        12.522171613828068        3.6016319116755540     
 C   9.7884670755269472        12.515110290972354        6.7123834215816842     
 C   8.7369130096056384        15.749651628296226        3.5822429757437453     
 C   8.6258409153015503        15.916160396840802        6.7193940548099169     
 H   4.4069795371110967        12.554831281770596        1.0640034474405549     
 H   6.4633795735012507        11.271961463577009       0.93708355697165324     
 H   7.7667994263043569        12.475646144379889        1.1326297549355504     
 H   7.5562434882221350        11.193002137230005        2.3466325681178986     
 H   3.2986458971784596        14.319334234041452        2.9244540702978781     
 N   5.1186441521294928        13.805561791657086        6.3551692050579573     
 H   6.1452484716228426        15.524553262772054        5.3163455686984351     
 H   4.1393282313274007        15.545380018523350        5.2188483845675968     
 N   5.9192634214348416        12.269740167280480        7.6491838366251512     
 N   10.309042999689179        12.597739381696947        2.4130397857984565     
 N   9.5712502456781454        11.180844989231014        3.8665093923910616     
 N   9.8429766318451204        11.194034272820018        6.3656269556909404     
 N   10.756010597892022        12.656581639038967        7.6715818633001112     
 N   8.3339445975594195        16.305502112114734        2.3946967438590239     
 N   9.9122301882476531        16.391425529588282        3.8662221192725066     
 N   9.7347709560795028        16.632405187756802        6.3622840064583146     
 N   7.9991321031844809        16.703672940703644        7.6490683861613364     
 C   4.0456690143000200        13.239989244838434        7.0252262213096150     
 C   6.8334273161316519        11.345748494763722        8.3044821406354341     
 C   4.5447373232184569        12.275866952786494        7.8528028946869384     
 C   10.656231194108212        11.336237553692289        1.9429248892950230     
 C   10.594852835015729        13.820368920471983        1.6716446066625323     
 C   10.187329056234288        10.445875360846177        2.8711152473679920     
 B   8.9487673687297598        10.667896437242833        5.2062794530503149     
 C   10.841836299058016        10.541147757719106        7.0699910972850031     
 C   11.093341968421518        13.912148958847439        8.3269622959281904     
 C   11.416807429126889        11.456851544652107        7.9035227212396784     
 C   9.2399269270660920        17.260094559735514        1.9437793711380527     
 C   7.1547007843621140        15.910454286851165        1.6335340658060142     
 C   10.234452980545182        17.309642397708387        2.8831578006196570     
 B   10.648483714768272        16.110922700366590        5.2166051001469391     
 C   9.7753961535393614        17.845026834235266        7.0320558885412101     
 C   6.7346186090844951        16.375699256512650        8.2903486475986092     
 C   8.6894727366940305        17.891618688653118        7.8568473573174229     
 H   3.0195727283734497        13.537262695847325        6.8549516174857565     
 H   6.5321554452935766        11.194066227507861        9.3460291518312122     
 H   6.8363538011158154        10.374485556357152        7.7911640401959819     
 H   7.8425849585483327        11.766428457797350        8.2596699287985995     
 H   4.0547976190225237        11.594010074315122        8.5340151042928252     
 H   11.218767177250543        11.201100612430151        1.0288453543808758     
 H   11.428053945339657        13.636866912913366       0.98504321000617301     
 H   9.7211665697315190        14.140459206355130        1.0872932802686990     
 H   10.864938930568275        14.624087858337058        2.3610371457212520     
 H   10.250974312408390        9.3671422215861710        2.9025796941647988     
 H   7.8408936247814447        11.176391971729201        5.3207355138399244     
 H   8.8849333891570730        9.4595165616203563        5.2093845896912345     
 H   11.088175713118051        9.4985963839786258        6.9179301056935918     
 H   11.304101974698906        13.739018568025644        9.3868789866727624     
 H   11.979406877729788        14.365599631645670        7.8629628747149116     
 H   10.247459056258066        14.597352573710666        8.2150851525898201     
 H   12.231144281691458        11.367717493585923        8.6074881318504097     
 H   9.0737943866844031        17.823685686719401        1.0352666250373797     
 H   6.9115257706481561        16.695873640098515       0.91060721817389612     
 H   7.3350282607528454        14.973224403072146        1.0899326387157715     
 H   6.3048824638557308        15.763085567437027        2.3040293949482327     
 H   11.125679396176592        17.920477657134889        2.9291829198137163     
 H   10.751149272234068        14.896044732902494        5.3382214487046387     
 H   11.732933043328671        16.648699669873555        5.2318074061798416     
 H   10.540836223564199        18.589985636678197        6.8604322401794766     
 H   6.7473126259170471        16.702474490705480        9.3369787080668569     
 H   5.8974708304912085        16.871330446777304        7.7741755971553292     
 H   6.5887854033562121        15.290601324891018        8.2315167058064507     
 H   8.3412386669727017        18.655295532937682        8.5371107603595746     
         456

 C   7.5232149054976221        2.7545515196558519        2.7981746771607687     
 N   7.9355428072054357        2.1823207042328883        3.9743144148392551     
 N   6.3237295067143204        2.1489833684023640        2.5370439256959960     
 Dy   8.0489854505050218        4.6056180061323948        1.1309091624551184     
 C   7.0120116641501227        1.2532966929408316        4.4414831221251960     
 C   9.1456646627383495        2.5322968529633982        4.7077995236350159     
 C   5.9958794039275993        1.2369822693320340        3.5240053331345416     
 B   5.5720246111783345        2.4546108625318972        1.1998923051022377     
 C   7.5868040634511331        2.5601221913723839      -0.32356743087087331     
 C   9.9167744306863579        5.0980758979573721        2.7936448371780207     
 C   10.010499361165053        5.2269084687031739      -0.35869546135478519     
 C   6.6987982107763351        5.9987188281118620        2.7632708483742157     
 C   6.5230919039865425        5.9885348485880341      -0.34131153023931915     
 H   7.1818056778595452       0.68272062378723952        5.3447039856948013     
 H   9.3791766087434567        1.7324504443475177        5.4173803505541533     
 H   9.0109103424409049        3.4692282414663298        5.2649483904107592     
 H   9.9825044376803032        2.6587865338219054        4.0169291963826437     
 H   5.0847592886762163       0.65488461249465246        3.4972004781221311     
 N   6.4465570946936159        1.8983503013286800        3.9466548415989289E-002
 H   5.5129483629747948        3.6724991704740262        1.0795297534598933     
 H   4.4687372643151937        1.9578941001365360        1.2010290441911238     
 N   8.1615185491753781        1.7515506670225509       -1.2690631591725408     
 N   10.202666676500755        5.7564807412014831        3.9617144404744993     
 N   11.056746498233226        4.3928311217070108        2.5221003986330310     
 N   11.181998071594093        4.6359811557451254        2.5164882081287341E-002
 N   10.387884114477668        6.1535064972204871       -1.2944669262863975     
 N   6.0077343426557546        5.9331774380055418        3.9466540240925867     
 N   6.7742576757233470        7.3385963350984786        2.4966263447360282     
 N   6.4841742529338200        7.3107682675979975        3.0160278373753228E-003
 N   5.5270106505727261        5.8486490914499365       -1.2720176692206713     
 C   6.3350875863456144       0.69699346678192031      -0.64287528176171649     
 C   9.4278551595186979        2.0292675754426872       -1.9298368800380377     
 C   7.4096436037022597       0.60139613887507837       -1.4798579990161951     
 C   11.484565972406976        5.4614203619068631        4.4120167936027261     
 C   9.2851442900544345        6.6176279329649583        4.6988322876468898     
 C   12.019902149571973        4.5989191583291591        3.4933435944300855     
 B   11.163164633908798        3.5959798676843122        1.1827130637037431     
 C   12.260971364068922        5.2076050518127008      -0.63031395659296174     
 C   9.4744107737433954        7.0611809664909568       -1.9736620233099067     
 C   11.765735332986514        6.1582909845785654       -1.4758422029004812     
 C   5.6726620416252178        7.1995077028588144        4.4115925794871815     
 C   5.6952177922521248        4.7139671113288397        4.6836952512554166     
 C   6.1596021479630281        8.0835741704969681        3.4864568184657387     
 B   7.3984323563775414        7.8317021417097825        1.1496299900100881     
 C   5.4666941559380540        7.9650384922613311      -0.67247717007988783     
 C   5.1661750989927793        4.5930784211965889       -1.9155721952760021     
 C   4.8639884240193521        7.0503923810190550       -1.4870993249380771     
 H   5.5297394276529870       -5.7015386548722562E-003 -0.47370518503826370     
 H   9.3349938826974519        1.8680001373471076       -3.0140105719250365     
 H   10.221203197822236        1.3646308368347104       -1.5429387463309543     
 H   9.6986557050206361        3.0743140391938004       -1.7179009248832742     
 H   7.7138072405655826      -0.17566080833920575       -2.1672009722826169     
 H   11.890736941683919        5.9122092879961983        5.3073608819347990     
 H   9.8459868572440996        7.1654578063395142        5.4628039757763904     
 H   8.5024586210084436        6.0248577603739566        5.1892275974917510     
 H   8.8048160060447120        7.3305557407917616        4.0237324805724208     
 H   12.992893174840036        4.1281452613961997        3.4557725010896907     
 H   10.141598850332578        2.9286772880636538        1.0667019206100870     
 H   12.147143074459283        2.8949924101833941        1.1717352646980124     
 H   13.286578239825014        4.9146367324360511      -0.44751014696387298     
 H   9.7747820225525022        7.1862726185860257       -3.0186829255477217     
 H   9.4727656576915322        8.0452139014895589       -1.4860406724448294     
 H   8.4654213615792564        6.6417673695111956       -1.9168713421352956     
 H   12.260301694751242        6.8393513837359601       -2.1540749542501074     
 H   5.1015521088106262        7.3404498172941901        5.3191436814061426     
 H   4.9357552109118314        4.9394969153265516        5.4423458018012694     
 H   6.5909986964166531        4.3181081076728036        5.1833747769915606     
 H   5.3131253177961577        3.9457497285027316        4.0038482304671854     
 H   6.1114321665401459        9.1635070633457900        3.4545322750690106     
 H   8.4947536245820139        7.3005473721764407        1.0304065289867526     
 H   7.4855551061962373        9.0384964167974484        1.1359503468275931     
 H   5.2289017659598889        9.0086716371143787      -0.51590046654646038     
 H   4.9260888733912340        4.7649061025986548       -2.9698813433469016     
 H   4.2934727136766364        4.1433219145105644       -1.4233876044732043     
 H   6.0125687849312044        3.9056691570968844       -1.8264388127846589     
 H   4.0279620221335746        7.1407364337538688       -2.1653888658032816     
 C -0.34066116782040595        7.3949830702992134        9.1857089284822546     
 N   4.0785237292429499E-002   6.8276197193417625        10.374884105241890     
 N  -1.5276327348916259        6.7797578300357779        8.8910140970901210     
 Dy  0.20023870830124962        9.2775618103186641        7.5513314913367715     
 C -0.88943232875727163        5.8927016000905938        10.817351778923740     
 C   1.2233491846218505        7.1948855624924093        11.143843941940577     
 C  -1.8773955183271396        5.8669279852167833        9.8700310047501123     
 B  -2.2526492592193099        7.0834713274396561        7.5389786932666976     
 C -0.22150509498228782        7.2696035534215939        6.0409147684404632     
 C   2.0752516274281776        9.7407054515804923        9.2095074567526165     
 C   2.1623742156409520        9.9319549206352207        6.0713030641189674     
 C  -1.1582691919615846        10.634431334695572        9.2199236320486833     
 C  -1.3216656924316634        10.675313495874148        6.1037045063291195     
 H -0.74363803470176593        5.3243186110967775        11.726607587492690     
 H   1.4695907507580488        6.3834397368966496        11.837260029600317     
 H   1.0463279701311352        8.1123644006313995        11.722943121398055     
 H   2.0688883609809241        7.3659171207279126        10.472541500243631     
 H  -2.7820675504525139        5.2768397852768691        9.8163596920380467     
 N  -1.3397999287559261        6.5645473223094273        6.3910605489648047     
 H  -2.3405891601548712        8.3001940511674839        7.4310024786530846     
 H  -3.3424943420514976        6.5566985022989499        7.5115995293702547     
 N  0.39144968188358598        6.4859995994868980        5.0988248873538158     
 N   2.3689117428870721        10.383432976880464        10.384470402317001     
 N   3.2113813195005867        9.0345664816228606        8.9234425694004251     
 N   3.3279699161356042        9.3135413717512261        6.4272994359829339     
 N   2.5408474216623196        10.854591459066587        5.1311879194916532     
 N  -1.8572941568413948        10.558440500460531        10.398515851214039     
 N  -1.0809617979485966        11.977291136373594        8.9673998817052905     
 N  -1.3617289283475140        11.991027209496210        6.4702250215071526     
 N  -2.2921094206300530        10.557266587351466        5.1438704127804380     
 C  -1.3992603160653831        5.3622468687858369        5.7048878615966352     
 C   1.6556731691548017        6.8075825467783737        4.4539052704019868     
 C -0.31549883182443411        5.3105744076535224        4.8774385770292108     
 C   3.6522261686729354        10.078454434578795        10.824591949784182     
 C   1.4543013401540998        11.231288554322038        11.140364409119234     
 C   4.1803071249170962        9.2260327073260804        9.8924879869257296     
 B   3.3070628120078349        8.2578756219091112        7.5710903677700419     
 C   4.4050030011312895        9.8615312212108659        5.7485836599312563     
 C   1.6346560047071974        11.787062088168074        4.4767903021062292     
 C   3.9142743688998936        10.827735379469889        4.9184843880137672     
 C  -2.1950790508154605        11.821098198915562        10.873775680314120     
 C  -2.1781130552944576        9.3331813599319791        11.121195236110582     
 C  -1.7021024427115785        12.712547061451533        9.9594813188632951     
 B -0.45328612001716068        12.491185243645630        7.6312111798114985     
 C  -2.3569902184317959        12.663104556121302        5.7801156538792444     
 C  -2.6384705533718162        9.3150578343194557        4.4665913443245113     
 C  -2.9422884462920265        11.766579011999600        4.9329217006308301     
 H  -2.1743702892200178        4.6263171112961787        5.8705746537040211     
 H   1.6293420427632093        6.5051626880115219        3.4019463911452661     
 H   2.4876019999904559        6.2880949360208866        4.9500045807155173     
 H   1.8194981903328598        7.8869136770142969        4.5348247201547265     
 H   2.1683110559734254E-002   4.5517067320173830        4.1859442497264885     
 H   4.0649026527512895        10.516480537640540        11.723340769488223     
 H   2.0206200901774745        11.782948809737775        11.897697745233833     
 H  0.68668794860417393        10.628045654491240        11.641987496675970     
 H  0.95469197049959720        11.940098662275327        10.475605587385624     
 H   5.1515945618962533        8.7527039048144495        9.8454096757685985     
 H   2.2795932632477958        7.5999754783664519        7.4520193983196172     
 H   4.2851214797176969        7.5487514838184859        7.5428356956838600     
 H   5.4284425066771229        9.5524585337714019        5.9149165053350128     
 H   1.8910557211689736        11.882323150734953        3.4155898861559888     
 H   1.6961107509013180        12.779854555383107        4.9452893452021947     
 H  0.61255749242771695        11.409025257243556        4.5880264648039102     
 H   4.4098423585274666        11.501117149676645        4.2330543109102132     
 H  -2.7720809491310563        11.955759956078825        11.778954663395144     
 H  -3.0258003784468417        9.5207084974656695        11.790206401826854     
 H  -1.3232427050683180        8.9950704095505039        11.723530441377690     
 H  -2.4423553522100945        8.5405681635042665        10.416391237923779     
 H  -1.7492309504433743        13.792438916469630        9.9350288911369340     
 H  0.64404969272485102        11.962381028000717        7.5067650216768902     
 H -0.36646717427821029        13.697658933281515        7.6358769965568838     
 H  -2.5915430507428940        13.705771227336315        5.9475650764815322     
 H  -2.8418070937109716        9.5062700322589038        3.4080458497813773     
 H  -3.5307403874047787        8.8634402013103006        4.9202302424991968     
 H  -1.7990218194371159        8.6212598385370907        4.5721326235712860     
 H  -3.7599470171422436        11.874840058253010        4.2353447082142042     
 C   1.8573376275860467       0.58657568824387518        15.538872961571199     
 N   2.1327217736151125        1.2490443195423884        16.707875012914226     
 N   3.0017503457255019      -0.11553844212995099        15.277998837385429     
 Dy  -1.1365486531319316E-003   6.2596992971135440E-002   13.871202974390625     
 C   3.4120162945016816       0.95729237989072602        17.170039586696817     
 C   1.2032325375238992        2.1020164452260168        17.438825951971264     
 C   3.9562274971108948        9.4500904909605554E-002   16.257009262473616     
 B   3.1211510481107494      -0.91761318524771895        13.941983205306654     
 C   1.9659766712588054       0.71815129582447734        12.409298008385429     
 C  -1.3841754596292550        1.4115522883254508        15.513569518803122     
 C  -1.5541980664861172        1.4123193483888394        12.399254064704287     
 C -0.48435021159961567       -1.8055733807774479        15.538861720276069     
 C -0.38278938474213475       -1.9879651810125458        12.410049595280633     
 H   3.8129052648068651        1.4084015341006553        18.067953006154685     
 H   1.7604402949822935        2.6911490762573962        18.174259670096230     
 H  0.44944480598521686        1.5004581128333254        17.963086448942292     
 H  0.68780530216622504        2.7781045243183291        16.751938866818897     
 H   4.9311415225982165      -0.37285020421800374        16.228403409883736     
 N   3.1362802805688053       0.11851095527796861        12.781419238679717     
 H   2.1070684706874054       -1.5953709476162161        13.826061030264619     
 H   4.1130255413696748       -1.6084402230391324        13.940124481791008     
 N   2.3421400872399074        1.6493810335850068        11.477632263747175     
 N  -2.0685170318536090        1.3349617774403488        16.700345071632768     
 N  -1.3374738892171658        2.7520596226593357        15.243750511580915     
 N  -1.6120878710994686        2.7332735004479272        12.746006492102941     
 N  -2.5325377251618750        1.2651908290791547        11.452290589389063     
 N  -7.2718702242218256E-002  -2.3616592794143956        16.723187533421115     
 N  -1.6608709880015211       -2.4484382785241854        15.261979263682420     
 N  -1.4979571176065372       -2.6950135854954289        12.766106398774310     
 N  0.24220188196603532       -2.7841257826636201        11.486695052897646     
 C   4.2131899919270834       0.68611131395850711        12.119745723440056     
 C   1.4294955508874270        2.5686410720249513        10.813904558112766     
 C   3.7182809108353956        1.6465760258037587        11.285298904258449     
 C  -2.4263151220982828        2.5954541890574463        17.164928109350075     
 C  -2.3455773705862915       0.11275666713563470        17.445964038512802     
 C  -1.9618145261652378        3.4862155505322820        16.234850347332408     
 B -0.71441620047816778        3.2593025472672119        13.902326247271446     
 C  -2.6231147777480555        3.3804872881312278        12.053992334919759     
 C  -2.8710167102734272        7.2061620683440339E-003   10.802308419226728     
 C  -3.2027595400677216        2.4611060744105009        11.227835352959486     
 C -0.97455952782820632       -3.3175610934362103        17.179375321111610     
 C   1.1125457093654583       -1.9683957133927166        17.476213107606718     
 C  -1.9756306803715764       -3.3676185686659688        16.246841572646336     
 B  -2.4041014996312953       -2.1670909768541335        13.914887028534050     
 C  -1.5449184407815444       -3.9101242500363544        12.100649486106638     
 C   1.5122569378800139       -2.4684199884328764        10.850835770972859     
 C -0.45503078163823429       -3.9686383685597031        11.281555814100891     
 H   5.2384274051417732       0.38995894723214120        12.297463460456040     
 H   1.7226991176445787        2.7010825621730135        9.7676006753016598     
 H   1.4383836295535644        3.5486316394725557        11.309874644525713     
 H  0.41811671182239712        2.1553989981593675        10.874733297911023     
 H   4.2125128467771757        2.3278973503352516        10.606872807506646     
 H  -2.9910526410452731        2.7296321863916897        18.077629340609416     
 H  -3.1534827514646913       0.30412323608673802        18.159606466301256     
 H  -1.4576962495390102      -0.22003304428441348        17.999800413803026     
 H  -2.6470040665361392      -0.68569217904120605        16.763981429653725     
 H  -2.0349298331170247        4.5642669906555193        16.199830934005853     
 H  0.39098420548502721        2.7452552992066628        13.787747392562496     
 H -0.64303594472144621        4.4669191417952758        13.896188729320444     
 H  -2.8732731393784969        4.4219179459114351        12.207785769430766     
 H  -3.1025631768887290       0.17911704818721011        9.7465541733684482     
 H  -3.7441090413484028      -0.45406656775390436        11.282637717019712     
 H  -2.0179238068291570      -0.67131506689956866        10.898124644402976     
 H  -4.0258451611235664        2.5451572426152427        10.533578162646432     
 H -0.80100625592002495       -3.8808718039433385        18.086561348911530     
 H   1.3374721923335493       -2.7383372396226915        18.222472465089776     
 H  0.94945855233006493       -1.0119785354652395        17.992216037193980     
 H   1.9674522209648651       -1.8566554885120401        16.804697957205800     
 H  -2.8671699760819536       -3.9786775709419260        16.207717204340337     
 H  -2.5014372048485569      -0.95200221013908359        13.791708459786715     
 H  -3.4911860642876116       -2.6991585198849743        13.905612743520136     
 H  -2.3182666618909007       -4.6475742742625021        12.269365557462841     
 H   1.4986477823915201       -2.7880654261805695        9.8016392331278333     
 H   2.3413318051021532       -2.9788183227550875        11.366112145637825     
 H   1.6715821965993121       -1.3853601887852798        10.918053497733075     
 H -0.10882101136984307       -4.7383139836923096        10.606755918311343     
 C  0.72574106591248233        11.172460425660788        16.357422279990146     
 N  0.30674702923061692        11.736659863941174        15.180062634922379     
 N   1.9147834983043091        11.797048627711533        16.620537837207312     
 Dy  0.23474392733531166        9.3197098357692187        18.033556113949928     
 C   1.2159287335760542        12.680137317844613        14.714072847849796     
 C -0.89618519262337881        11.366301601936357        14.444520322079667     
 C   2.2300112972090651        12.713442398617223        15.633292131008018     
 B   2.6688860794646811        11.497929932236206        17.958032456313898     
 C  0.66269609923957740        11.364970975770515        19.487580397906598     
 C  -1.6347444929425270        8.8075337993946583        16.375921298672999     
 C  -1.7369056405975936        8.6966788084373441        19.513814113010639     
 C   1.5937233721568180        7.9437023766813013        16.396511184259978     
 C   1.7821361630213584        7.9611706494056929        19.504508033964047     
 H   1.0385684841040033        13.246845953294898        13.809937442159324     
 H  -1.1180641146582162        12.143431456029603        13.706089593068276     
 H -0.75748212807992077        10.410689700127854        13.920928488727744     
 H  -1.7424134140614322        11.264660621113983        15.128635896225125     
 H   3.1315046151902912        13.310054732300602        15.660285230800030     
 N   1.7912890545442302        12.044355668007318        19.120762323687973     
 H   2.7376417238332080        10.280275408506238        18.077357892845740     
 H   3.7687549536167024        12.001691379699563        17.956244633487245     
 N   7.2610101832395246E-002   12.169493915277881        20.426395017589126     
 N  -1.9132982613144722        8.1418587969608200        15.209527669115248     
 N  -2.7773755490625125        9.5130648640900564        16.635617437202924     
 N  -2.9098843711181344        9.2849743167141945        19.130960254699698     
 N  -2.1122808580813404        7.7666773968109641        20.446907609741022     
 N   2.2803671051802064        8.0096739032691318        15.211072240533092     
 N   1.5296563378130286        6.6049644410173913        16.669727769632665     
 N   1.8204858231155827        6.6378600910795162        19.163775227423585     
 N   2.7800977998276402        8.1034738693348167        20.432571822230511     
 C   1.8815042394788168        13.251215715580136        19.796148985596179     
 C  -1.1926761538079094        11.877974740914317        21.082772248863975     
 C  0.80419206859425652        13.333283115671343        20.630556812205459     
 C  -3.1927055712761216        8.4333181545887665        14.749010711556799     
 C -0.99058554238860341        7.2782590813925019        14.482351802736504     
 C  -3.7341118212243720        9.3007016202099280        15.659398945920351     
 B  -2.8954128256672313        10.319419677836065        17.968779597061435     
 C  -3.9875522819083580        8.7088127936386535        19.784575093299296     
 C  -1.1961449446068433        6.8597955923573579        21.122770137987647     
 C  -3.4901702171508098        7.7573449763632913        20.628068672866021     
 C   2.6234732492212460        6.7440231471671526        14.750285314683893     
 C   2.5743227509204893        9.2281293105734026        14.465542890049624     
 C   2.1466473500836289        5.8604609537751635        15.681308362382985     
 B  0.90567663545204979        6.1167138778372871        18.018181755490474     
 C   2.8392475478609760        5.9850595419445893        19.839199894553850     
 C   3.1430839889634430        9.3615280764526769        21.069956609762659     
 C   3.4432778515882201        6.9023429902135716        20.650209317187088     
 H   2.6755897920542928        13.966033163823710        19.626124894474135     
 H  -1.1229646740645109        12.093408540401082        22.156064417656875     
 H  -2.0007429191762580        12.490721052451047        20.654048665022781     
 H  -1.4247091851526761        10.818597441557289        20.919356786359455     
 H  0.48674749257939970        14.108302414367810        21.313648012819773     
 H  -3.5940491371022154        7.9773483399240090        13.853922633166274     
 H  -1.5470829712902663        6.7222589150191174        13.721167395345935     
 H -0.20763778489499682        7.8692824775735337        13.990173037973605     
 H -0.51060376008351682        6.5721950494528016        15.164865913921538     
 H  -4.7079975070556817        9.7703267381052594        15.688738554692744     
 H  -1.8814223656723512        10.997411315905481        18.084071650067258     
 H  -3.8880033905294362        11.009230592363560        17.969751238519880     
 H  -5.0139920610563422        8.9978590043294115        19.600157467290725     
 H  -1.4998418229433310        6.7263583649025653        22.165865100557884     
 H  -1.1873189462459466        5.8786315430782619        20.628679277056513     
 H -0.18876922860026499        7.2849682763784074        21.072531350654142     
 H  -3.9831526849871861        7.0736568965791626        21.304980042771973     
 H   3.1903939105306200        6.6027726863522540        13.840213705014895     
 H   3.3473790245383261        9.0134517294265155        13.718716285417123     
 H   1.6770925271859110        9.5987131507202097        13.950493165113643     
 H   2.9301599284980542        10.010051369811936        15.142406064426964     
 H   2.2053083496501089        4.7814065564693218        15.718099840019642     
 H -0.18960751606561327        6.6508478093842331        18.135941030244595     
 H  0.81316166405520818        4.9105302101758506        18.034295627254366     
 H   3.0767390212818420        4.9408760291248042        19.685292966306136     
 H   3.3923935325449017        9.1931445714774789        22.123223942136267     
 H   4.0116054303507420        9.8120341820723525        20.569823462115750     
 H   2.2942572262846466        10.047126819422392        20.985763650060893     
 H   4.2795813630484218        6.8136536344200636        21.328392534889637     
 C   8.5611321639796039        6.5219853145378890        9.9511796451661461     
 N   8.1769584117203102        7.0982776937606031        8.7670266893971114     
 N   9.7598961849052248        7.1188925524514062        10.235794232645373     
 Dy   7.9940920752449189        4.6470537567486394        11.587792885381235     
 C   9.1167732504481140        8.0203606951468789        8.3178586541912676     
 C   6.9793022293357367        6.7554647427820571        8.0106729240666112     
 C   10.113951878740044        8.0290617480387976        9.2557477277153790     
 B   10.488281417445128        6.8069138070353779        11.584092092716400     
 C   8.4510320444587901        6.6674660631846638        13.078138221271344     
 C   6.1265482359609482        4.1923017500855080        9.9259805596267849     
 C   6.0362264582508507        4.0137468921337476        13.074071507723135     
 C   9.3492319636307908        3.2759020040751263        9.9270493785957896     
 C   9.5121890215601699        3.2466271906743338        13.043914161271088     
 H   8.9704405484770664        8.5928022725761188        7.4113192409479813     
 H   6.7277386543185456        7.5825090051317110        7.3380235117287747     
 H   7.1385589665225764        5.8489219083621817        7.4097770116305250     
 H   6.1444714543859247        6.5775811143718181        8.6929081587324486     
 H   11.028327263356454        8.6049147828990264        9.3021989031903427     
 N   9.5873308968259590        7.3447267229168842        12.732505156425136     
 H   10.557443595129449        5.5894966860081530        11.695289673793990     
 H   11.585895172423117        7.3169525751495863        11.606456812056194     
 N   7.8569097843445492        7.4633768718494746        14.022219111470635     
 N   5.8357698394527251        3.5509076369178705        8.7499531425602424     
 N   4.9903165404138701        4.8987851736213823        10.210093129139880     
 N   4.8702894289198406        4.6256796713995820        12.707767822069773     
 N   5.6570065840849466        3.0954420224562607        14.017604198664655     
 N   10.055169861146780        3.3491923120716787        8.7523410114761422     
 N   9.2678121989398790        1.9334970406409349        10.181015617942119     
 N   9.5534311926596089        1.9311073646276604        12.675907428061400     
 N   10.493104960857181        3.3673015224215099        13.993230064015448     
 C   9.6762031113505564        8.5430269094039115        13.422331996572852     
 C   6.5864208966792521        7.1690202771680891        14.667220246337601     
 C   8.5923841169695638        8.6204383962091686        14.248076481308237     
 C   4.5537139912516551        3.8563868884735455        8.3075973547701363     
 C   6.7502783503772665        2.7007869679697563        7.9961825213996622     
 C   4.0237045043663500        4.7086744372231557        9.2388701771917763     
 B   4.8938834691386086        5.6781040127835620        11.560748048378867     
 C   3.7920129021992022        4.0766120869742934        13.383086834293819     
 C   6.5643495075418601        2.1708700979578124        14.682037448198226     
 C   4.2825419731662615        3.1178640852631081        14.222009381036326     
 C   10.393465979003810        2.0852055938808869        8.2812750591246385     
 C   10.385725382180633        4.5732471483571588        8.0307435092288522     
 C   9.8934937063137376        1.1953184562090897        9.1935640250876567     
 B   8.6393117055784892        1.4284656473918944        11.520240146841802     
 C   10.559841316317394        1.2625857090475270        13.353537172409130     
 C   10.841255261346463        4.6094219684644493        14.669865590691959     
 C   11.150886448263721        2.1602908734646684        14.195340150444865     
 H   10.470824417029768        9.2586316658468242        13.260322613095745     
 H   6.6389962732974688        7.4082553360022079        15.734009457463277     
 H   5.7771909385635265        7.7582122606611073        14.215376193125211     
 H   6.3687922398157468        6.1058856131421324        14.527202837392936     
 H   8.2718457216287558        9.3871550835941395        14.939165759794513     
 H   4.1439223358338646        3.4186456928819111        7.4076078442990125     
 H   6.1868616164867767        2.1667744348862334        7.2232998061108704     
 H   7.5322380353811660        3.3015473496323486        7.5138345070914543     
 H   7.2317922262744494        1.9761374131370502        8.6581954299467796     
 H   3.0529378088046322        5.1831612118923136        9.2839411621686825     
 H   5.9222752832966998        6.3347682648213812        11.680328329467983     
 H   3.9170610739775138        6.3885744386714078        11.585925903749409     
 H   2.7685904853431502        4.3840427210368782        13.213075402695592     
 H   6.3020038662385165        2.0783680741172619        15.741417641269649     
 H   6.5117634164699529        1.1762260700352620        14.217845407875480     
 H   7.5843112467418861        2.5543654391391395        14.575320975213787     
 H   3.7860171040075956        2.4469670019820504        14.908685524832844     
 H   10.976429287768333        1.9492893697572520        7.3801988226568618     
 H   11.196942665862581        4.3662117474698983        7.3244552919159922     
 H   9.5178232176861268        4.9468378244752129        7.4707695771402394     
 H   10.704951717308615        5.3492064489199507        8.7305999264333369     
 H   9.9379224570868363       0.11500954884279072        9.2189113229275019     
 H   7.5451042872777849        1.9641279673543508        11.644702075568320     
 H   8.5457856370142746       0.22238339331694915        11.522398348820026     
 H   10.797189073154815       0.22114007111731501        13.182046621207036     
 H   11.041453942601278        4.4186876520488703        15.730473206079061     
 H   11.736721409733461        5.0589769862389105        14.217046906656593     
 H   10.002508184033768        5.3047060001286699        14.560321037353242     
 H   11.977445398318173        2.0548981757321272        14.883064064016242     
 C   6.3769545356627484        13.365615499601970        3.5823271199029239     
 N   6.0938596448470692        12.710804306057472        2.4112139766082525     
 N   5.2334584449787727        14.063557790307396        3.8577779167388435     
 Dy   8.2442417638141787        13.875697605920676        5.2442614568977346     
 C   4.8102512270026399        13.002899544830761        1.9617072683560675     
 C   7.0208502106241166        11.866699892678509        1.6666969104880471     
 C   4.2712920448923217        13.857818369922585        2.8850993334500874     
 B   5.1250879743261448        14.853059351357810        5.2021128127809888     
 C   6.2865751967665906        13.204119456146378        6.7164104928109341     
 C   9.6226746900460380        12.521395293126062        3.6006324828844427     
 C   9.7843717175178799        12.513487007595756        6.7114230648115640     
 C   8.7355762136766639        15.749129433803638        3.5823212222049063     
 C   8.6256373419442980        15.915685987316460        6.7193466143877796     
 H   4.4032811412388755        12.557194145865553        1.0639038733448010     
 H   6.4589963510368760        11.275840954992937       0.93505363301653510     
 H   7.7645953521540463        12.476011437181326        1.1351622803758683     
 H   7.5490910533991249        11.191775107599289        2.3461186603023343     
 H   3.2954938998799981        14.322488701067064        2.9241536310408871     
 N   5.1149109540273860        13.807781137438722        6.3548332302109607     
 H   6.1425929691140686        15.526282810874051        5.3163553207914047     
 H   4.1366855859183005        15.548275196928826        5.2185940299627687     
 N   5.9147672676823531        12.271877058439017        7.6492206553162116     
 N   10.305004048689952        12.596714211868592        2.4124167974914239     
 N   9.5653528255225631        11.180051658193085        3.8651268688488427     
 N   9.8377352057276113        11.192551721311446        6.3640647360058731     
 N   10.752996263035449        12.654014747421899        7.6696438427501032     
 N   8.3328638872051766        16.305471019977968        2.3949300825762365     
 N   9.9117744663799634        16.389430242646259        3.8658536289958989     
 N   9.7354215397166808        16.630417060202745        6.3619991591612921     
 N   8.0003694966927323        16.703832512924812        7.6494082217569552     
 C   4.0415650977857327        13.242345955771402        7.0244008544446430     
 C   6.8286101182865337        11.347886024673457        8.3049629484400462     
 C   4.5401602490385669        12.278241290751744        7.8522930393950148     
 C   10.651445282721912        11.335055887357125        1.9421748400382357     
 C   10.592544370343177        13.819311765223985        1.6716700696723514     
 C   10.181386879817554        10.444813270850021        2.8698724770345638     
 B   8.9424945228347763        10.667670521875488        5.2049281796467213     
 C   10.837018630468158        10.538847244674885        7.0669954062360745     
 C   11.091592308762838        13.909125665672622        8.3252440066333193     
 C   11.413376179510681        11.453828027798385        7.9003289614939867     
 C   9.2398442670613701        17.258893681682977        1.9436451426067631     
 C   7.1526971253148206        15.912199859733224        1.6343768292698704     
 C   10.234776529449098        17.307205445557788        2.8826358621325388     
 B   10.648085849691967        16.107851406968976        5.2159869021221574     
 C   9.7779569966794071        17.842809749097032        7.0319871492311234     
 C   6.7358893848213173        16.377189591768889        8.2913658546987090     
 C   8.6923533200444574        17.890792867235039        7.8571251674090350     
 H   3.0155886882896317        13.539894953872516        6.8538261022653453     
 H   6.5282570205368931        11.197880361207298        9.3469726458004114     
 H   6.8300684003646852        10.375949294438785        7.7930418839248405     
 H   7.8380833613305949        11.767536905247539        8.2585723025558426     
 H   4.0498339938280576        11.596433670449755        8.5332587705361949     
 H   11.214506450968361        11.199789888806569        1.0284514602179560     
 H   11.424491932301109        13.634647452412411       0.98394139522716062     
 H   9.7189219876078390        14.141738750465478        1.0887061018637918     
 H   10.865073596370541        14.621876604870126        2.3613154110268768     
 H   10.244066831514933        9.3660069602228742        2.9010364437530272     
 H   7.8353799173113421        11.177672279248544        5.3197939616156438     
 H   8.8769574511744249        9.4594251629474737        5.2079920774775754     
 H   11.082540767688192        9.4962130297015808        6.9143104516011924     
 H   11.301906693970412        13.735728567695240        9.3852147317032788     
 H   11.978231740056232        14.361579157070979        7.8614179643852751     
 H   10.246470562603919        14.595204219852761        8.2131985839691186     
 H   12.228501958313496        11.363909838515500        8.6032543855539529     
 H   9.0740796817783735        17.822616986496588        1.0351551553275669     
 H   6.9101340260518587        16.698210273934336       0.91191788894718917     
 H   7.3314856876776417        14.975004474452707        1.0902786489646450     
 H   6.3031401487446068        15.765625943527240        2.3053585354805017     
 H   11.126834211592548        17.916816919332398        2.9282228294341648     
 H   10.749099600010206        14.892854951066601        5.3374446558400219     
 H   11.733241275933766        16.644107933089728        5.2309968293241385     
 H   10.544491397452470        18.586603757972611        6.8603737895880847     
 H   6.7508572810801146        16.699716037969377        9.3389794384335101     
 H   5.8997833772918362        16.877217760621782        7.7786300015513774     
 H   6.5867981341021968        15.293081461334516        8.2286095025488475     
 H   8.3453354653532230        18.654867110756417        8.5375534267624626     
         456

 C   7.5215117241901126        2.7549149709900171        2.7973209529253249     
 N   7.9330974685742488        2.1830018526534354        3.9738854551977738     
 N   6.3228940350439888        2.1482416699714126        2.5349109446963043     
 Dy   8.0467972782815576        4.6076977564145185        1.1315674969508787     
 C   7.0099329927154974        1.2531175021838445        4.4400599183617198     
 C   9.1420007481738619        2.5342854658969829        4.7086951768246301     
 C   5.9948448158947070        1.2359001948218775        3.5214920207088078     
 B   5.5720933983184633        2.4532565168679050        1.1971362624405271     
 C   7.5878538112702776        2.5628617311360471      -0.32472289339619070     
 C   9.9144933716720214        5.1000042330452660        2.7942680261874036     
 C   10.008268354806203        5.2307201004413919      -0.35729952663518633     
 C   6.6953997465089250        5.9985168491186416        2.7649738175300453     
 C   6.5206203685721933        5.9902100455966467      -0.34007395106706384     
 H   7.1791979466857345       0.68264706014206722        5.3434570686028930     
 H   9.3760535770247291        1.7344536826669392        5.4181283092346035     
 H   9.0053812578608365        3.4707525300612279        5.2660967505330083     
 H   9.9792653965048963        2.6622522060048359        4.0186574948455176     
 H   5.0843675653165077       0.65289965869506383        3.4936252252127362     
 N   6.4486369038094917        1.8989074291957044        3.7408956391682416E-002
 H   5.5110637859921185        3.6710249145375626        1.0771504533475937     
 H   4.4696944502140248        1.9546105035875716        1.1971323574148833     
 N   8.1648413206157340        1.7553880445823546       -1.2696961671977298     
 N   10.200274584177619        5.7579826125475231        3.9626049874303066     
 N   11.054637568830669        4.3951915142757016        2.5223332036151058     
 N   11.179684787371469        4.6389168249262696        2.5331643705803701E-002
 N   10.385375968656311        6.1570416418727572       -1.2934776188951360     
 N   6.0042344916437731        5.9321946879897309        3.9482600873316183     
 N   6.7701320334369361        7.3385319205139803        2.4988179584717183     
 N   6.4809156177389102        7.3122019950673822        4.9772294652695309E-003
 N   5.5257277959979012        5.8505717748768644       -1.2720228303960042     
 C   6.3400688333267210       0.69736109999100337      -0.64491880934158452     
 C   9.4312936841480290        2.0351880501163269       -1.9292812643043424     
 C   7.4153781900328548       0.60386755228468769       -1.4810359815149492     
 C   11.482280904075671        5.4630548576986424        4.4127248322332857     
 C   9.2823130509040936        6.6180905665676537        4.7003481126663598     
 C   12.017773034766437        4.6011133351269162        3.4936289241200789     
 B   11.161302670900429        3.5987153152932114        1.1827086107573013     
 C   12.258344374779005        5.2095355316963392      -0.63147347814734933     
 C   9.4719740517939037        7.0656009192224216       -1.9715319491783754     
 C   11.762997191833707        6.1606667648648292       -1.4764179142312135     
 C   5.6684232751232777        7.1981936656158281        4.4136273303881675     
 C   5.6924226340635000        4.7126156201420057        4.6849327855357688     
 C   6.1549773432120256        8.0827891159972012        3.4888229734376051     
 B   7.3943844765715765        7.8327991080474915        1.1523418347939274     
 C   5.4640870918351263        7.9666099629796898      -0.67133272400451183     
 C   5.1660975891471805        4.5952663679891597       -1.9167258591855403     
 C   4.8626381567332482        7.0522595472560505       -1.4871817628043789     
 H   5.5362156679566032       -7.0182586198820826E-003 -0.47608071710455108     
 H   9.3420798486668790        1.8666969187127147       -3.0118576514692643     
 H   10.226427305620525        1.3778221457781943       -1.5365325817285731     
 H   9.6967392550036635        3.0820078836173543       -1.7239719038768686     
 H   7.7214717593605382      -0.17240899162080531       -2.1683136189454926     
 H   11.888461410569770        5.9134604012503367        5.3082610328398143     
 H   9.8430601963791684        7.1668689326057056        5.4636911768397454     
 H   8.5008725177077942        6.0244441380836520        5.1916254562154629     
 H   8.8004743053874268        7.3301516740231651        4.0254825671822347     
 H   12.990897703952342        4.1306657117272607        3.4558082248212529     
 H   10.140039884637766        2.9309855157279880        1.0667249676246957     
 H   12.145632071023954        2.8982033234846716        1.1715012455135498     
 H   13.283921094915398        4.9160450276717391      -0.44948141935126734     
 H   9.7713921570484636        7.1907306382794083       -3.0168177221209738     
 H   9.4716082454844912        8.0495122281057476       -1.4836978366183040     
 H   8.4627140989500820        6.6470063672795652       -1.9138399619095037     
 H   12.257357601362685        6.8413387790793481       -2.1551946056847147     
 H   5.0971939783559623        7.3385967082946371        5.3211953242441314     
 H   4.9294803497801514        4.9361716069398938        5.4402173181165558     
 H   6.5869940607307562        4.3197217691133574        5.1885238119229786     
 H   5.3153786158041454        3.9431258332486756        4.0042412181235560     
 H   6.1061671908139807        9.1626770227653456        3.4571677470329329     
 H   8.4910695456218601        7.3023449749167142        1.0331403184108485     
 H   7.4808440133888343        9.0396110665745670        1.1394309866947012     
 H   5.2258695136783597        9.0101131276132715      -0.51451925313519420     
 H   4.9271887173226769        4.7676388061141424       -2.9711841365509861     
 H   4.2929537239707409        4.1449503085559058       -1.4258991901060347     
 H   6.0126187259749573        3.9080875970663551       -1.8270051320166083     
 H   4.0274271081463766        7.1428182092728019       -2.1664001490261060     
 C -0.34064053232652874        7.3945470986915813        9.1845324329913112     
 N   4.2396042385319563E-002   6.8276634075077807        10.373387513661743     
 N  -1.5275766569384239        6.7786550779561034        8.8912587488062655     
 Dy  0.19797646552423057        9.2757048668479971        7.5481603940108659     
 C -0.88680093249132763        5.8923264652605480        10.816997515344990     
 C   1.2256538337894005        7.1954844748083779        11.140992604414379     
 C  -1.8757963701481291        5.8658492743924153        9.8708031054616434     
 B  -2.2537277458332090        7.0815793076135289        7.5396861660615668     
 C -0.22360134601441958        7.2658264195122406        6.0404722107450430     
 C   2.0726979950490874        9.7414047904973771        9.2064527252331843     
 C   2.1601978610839554        9.9297942074094347        6.0683009454713543     
 C  -1.1604599008260783        10.633355426503604        9.2156867697987845     
 C  -1.3247090677215356        10.672301038137675        6.0998926019422646     
 H -0.73958171330163003        5.3241903459970255        11.726132331239405     
 H   1.4708766682228143        6.3857917390815224        11.836640514277216     
 H   1.0500409447287402        8.1147680484366749        11.717340589782820     
 H   2.0713187304362375        7.3634412170642269        10.469248231547969     
 H  -2.7802134590638587        5.2753039138401867        9.8182798120120438     
 N  -1.3420074447362396        6.5614251848471641        6.3914610384521282     
 H  -2.3412452846968046        8.2982760738776786        7.4308187457566932     
 H  -3.3438192204321520        6.5553975483297995        7.5136087185110041     
 N  0.38889636853100240        6.4813211958186745        5.0988801956265988     
 N   2.3658942786726818        10.385199335566581        10.380957158977232     
 N   3.2090691027390030        9.0352930854749474        8.9213696144311623     
 N   3.3260614824867116        9.3124808540242086        6.4253108133688617     
 N   2.5386864452267566        10.853326788853773        5.1291246321769108     
 N  -1.8587736017305181        10.557720851032798        10.394697505705267     
 N  -1.0837005194525511        11.976086535144857        8.9624394194741139     
 N  -1.3646471416207822        11.988332914096500        6.4653181769373713     
 N  -2.2957793418200487        10.553406185085967        5.1408500698819433     
 C  -1.4020214162911229        5.3586049585484652        5.7062605580968944     
 C   1.6531081138659707        6.8020643374723448        4.4535592746018340     
 C -0.31846610152255467        5.3059440610878665        4.8785921467115791     
 C   3.6491240125134783        10.080821068780425        10.821765270193090     
 C   1.4510406759037844        11.233778036412650        11.135707355048524     
 C   4.1776440477696273        9.2277170118009977        9.8905557521237508     
 B   3.3052889362226168        8.2575194385776403        7.5697001304338842     
 C   4.4032144300519596        9.8620965793407986        5.7482000431365448     
 C   1.6322137107143364        11.785133844539761        4.4741936845442112     
 C   3.9123333131229785        10.828178015856821        4.9180408714819386     
 C  -2.1966055094604253        11.820474365929750        10.869568597374572     
 C  -2.1784905426564225        9.3327340228987499        11.118293535740536     
 C  -1.7044130829414572        12.711643601086029        9.9545795332276565     
 B -0.45621032614660995        12.489348625265198        7.6258852539106146     
 C  -2.3603544424293501        12.659795455404279        5.7752258357731483     
 C  -2.6427086210739845        9.3106001546102668        4.4650788024226253     
 C  -2.9461525698772553        11.762491660522707        4.9292368536746123     
 H  -2.1775402995415551        4.6231959425657037        5.8723557040960195     
 H   1.6256242384891162        6.5018853158721743        3.4010594413033224     
 H   2.4844127292604208        6.2801264586500487        4.9478644245374008     
 H   1.8187422346149473        7.8808733246208895        4.5365907204889782     
 H   1.8303799485908583E-002   4.5463132001314301        4.1877651851321431     
 H   4.0614927551781133        10.519636355568190        11.720267122127591     
 H   2.0170288361945916        11.785700480342562        11.893075614331231     
 H  0.68285887749616059        10.631097309107298        11.637083290854742     
 H  0.95215337823039736        11.942396457777225        10.470209256417499     
 H   5.1490572887734638        8.7545803283287214        9.8441649045710147     
 H   2.2781294421979648        7.5991340559151856        7.4508398129719549     
 H   4.2836475514163359        7.5487773716247561        7.5423438327774095     
 H   5.4267560989942671        9.5538421404428320        5.9153481718861656     
 H   1.8911921925482833        11.883081284624572        3.4140565248901433     
 H   1.6901467998781399        12.776927208830561        4.9447752211558713     
 H  0.61080826940250799        11.404811754194052        4.5818443485882243     
 H   4.4078953649099697        11.502391693163057        4.2334404413786588     
 H  -2.7729707746978982        11.955372332765069        11.775096195226286     
 H  -3.0235528510432386        9.5212072699529244        11.790055722094021     
 H  -1.3220801116938321        8.9936221041389253        11.717580616587099     
 H  -2.4459143261170104        8.5404158912347068        10.414549182529642     
 H  -1.7519503915246535        13.791504207987352        9.9297391761494787     
 H  0.64121893018447773        11.960728036846815        7.5017325502555909     
 H -0.36961628507219418        13.695857200882937        7.6299575267525084     
 H  -2.5949260606780560        13.702574369779676        5.9419648327752608     
 H  -2.8460526973870510        9.5006355099620645        3.4063409653597327     
 H  -3.5351549973274881        8.8599196437095085        4.9192638832069502     
 H  -1.8035871606650302        8.6165321000726980        4.5713972453581100     
 H  -3.7641750309159172        11.870061924902778        4.2320067690208036     
 C   1.8620374671255817       0.58383431283280784        15.540694733596490     
 N   2.1379976986985652        1.2455649387622048        16.709950915051593     
 N   3.0060755481927712      -0.11864902830457014        15.279158727048088     
 Dy   2.9871589894166772E-003   6.2252021757971177E-002   13.873266650814422     
 C   3.4172868717553984       0.95310157141451635        17.171560948289368     
 C   1.2092580350297530        2.0988096428932463        17.441547366388860     
 C   3.9609281662331335        9.0547816439635900E-002   16.257978975037187     
 B   3.1246892678176148      -0.92003629747481752        13.942711758859989     
 C   1.9699066804773588       0.71632471696105604        12.410265209355780     
 C  -1.3785277490270047        1.4126110338004161        15.516356945202881     
 C  -1.5491683373641081        1.4136827109743133        12.402034922696265     
 C -0.48286814066887601       -1.8057306954945671        15.540266921539448     
 C -0.38219913839273972       -1.9873306612346577        12.411487714451352     
 H   3.8184701032601831        1.4037545384544510        18.069551182627400     
 H   1.7669043847375017        2.6863448047222116        18.177883105981135     
 H  0.45458165353250785        1.4975557286846080        17.964819454831346     
 H  0.69490454456882311        2.7763182710015344        16.755324938471290     
 H   4.9356077453368155      -0.37725616537815732        16.228888328854218     
 N   3.1401127275096665       0.11658614637197101        12.782555454727431     
 H   2.1101286342576051       -1.5970913443611225        13.826654673028878     
 H   4.1160844357950843       -1.6115060740591991        13.940125662837854     
 N   2.3461930273752993        1.6470966679015446        11.478199442589700     
 N  -2.0632953821725621        1.3365252727526298        16.702913506784093     
 N  -1.3304875677773838        2.7531111194470790        15.246745188136229     
 N  -1.6061038405610479        2.7345405108134710        12.749202374318100     
 N  -2.5280704670109615        1.2673960024192197        11.455484115220674     
 N  -7.1966561469739898E-002  -2.3625473121979037        16.724492564988722     
 N  -1.6604811198090963       -2.4466035654300171        15.263590326045311     
 N  -1.4983465021752651       -2.6927267776265498        12.767582046368593     
 N  0.24103490563787880       -2.7838517627894954        11.487294729890136     
 C   4.2171156611865390       0.68381216390785271        12.120710454490821     
 C   1.4336269873499325        2.5661203928307241        10.814026663888706     
 C   3.7223294666019036        1.6439821887111619        11.285852300977030     
 C  -2.4201008679137996        2.5972967320684122        17.167518516538532     
 C  -2.3419854370334998       0.11445689157904741        17.448126131357974     
 C  -1.9545058239756039        3.4877486888605680        16.237710108845302     
 B -0.70740736461830878        3.2597705466774265        13.905138787142873     
 C  -2.6172042151828205        3.3824743952903642        12.058019603095161     
 C  -2.8673922714985483        9.8557209323175687E-003   10.805044798632364     
 C  -3.1977706698932815        2.4637435909943086        11.231812791731834     
 C -0.97529840139526736       -3.3168945729334247        17.180850369849178     
 C   1.1141679147758075       -1.9715055920317381        17.477158494306199     
 C  -1.9765820738968398       -3.3652525957993555        16.248495798788927     
 B  -2.4035416482981184       -2.1639162219191999        13.916696713977585     
 C  -1.5476230146675793       -3.9072411502874038        12.101346112583050     
 C   1.5110410464738591       -2.4695280391380394        10.850690535228793     
 C -0.45820530352760092       -3.9670488623781872        11.281726585270052     
 H   5.2423174778385597       0.38751008567582262        12.298435637313267     
 H   1.7259393377796111        2.6969764713366278        9.7673108977015328     
 H   1.4436629748032901        3.5467462412669741        11.308624697716043     
 H  0.42205510139759739        2.1536527701240313        10.876338241240944     
 H   4.2166497897635473        2.3249826731786940        10.607196244921520     
 H  -2.9851943368110212        2.7318204776000212        18.079948082393308     
 H  -3.1493368974597153       0.30672435455698893        18.162140757501160     
 H  -1.4544406296206249      -0.21993357515484321        18.001463340648947     
 H  -2.6448382805102826      -0.68323255293034402        16.765925553041903     
 H  -2.0264614401849461        4.5658847704050949        16.202789915443862     
 H  0.39739373167848663        2.7445783200907656        13.790080740280764     
 H -0.63482638957364257        4.4673024521417934        13.898840979126565     
 H  -2.8667328781109203        4.4239542725720939        12.212355876882246     
 H  -3.0990086859203649       0.18231047808819395        9.7493845870862597     
 H  -3.7406215819292949      -0.45111974707283475        11.285408019410504     
 H  -2.0146318319038370      -0.66911810529190952        10.900443352518131     
 H  -4.0212853491294460        2.5484844819063777        10.538136139973629     
 H -0.80257300834925382       -3.8804702560476971        18.088019721972181     
 H   1.3399454941925071       -2.7435293195517154        18.220799461413641     
 H  0.95182221398929068       -1.0167391254448366        17.996174668455982     
 H   1.9681687386137217       -1.8578313560111137        16.804926887159198     
 H  -2.8691673406833416       -3.9747285024310086        16.209565285460311     
 H  -2.4992093615832833      -0.94869234849761563        13.793911656849275     
 H  -3.4913050277962570       -2.6945186214938226        13.907353091395510     
 H  -2.3221172798685235       -4.6434575526653861        12.269981537473392     
 H   1.4949363397460185       -2.7842137486128333        9.8004010002333839     
 H   2.3388921375635259       -2.9848538912970040        11.361983946457993     
 H   1.6740051492839803       -1.3876974329633351        10.922416440092070     
 H -0.11349096279523971       -4.7368754884698241        10.606363291472009     
 C  0.72855963974229132        11.172697778186881        16.356312974244752     
 N  0.31071455852056945        11.737002904361084        15.178602728436042     
 N   1.9172616976809007        11.797375990933721        16.620692834060595     
 Dy  0.23624539987874923        9.3187476230100490        18.031075828592240     
 C   1.2202722954394345        12.680623055318105        14.713629617261351     
 C -0.89133440536004205        11.366373245564329        14.441790921658153     
 C   2.2333711694314449        12.713943256762052        15.633900458561246     
 B   2.6702203514443208        11.498398198310344        17.958830582443596     
 C  0.66289677429807148        11.363110232788166        19.486787691052243     
 C  -1.6334727309392558        8.8078260544104534        16.373607777952000     
 C  -1.7352100353823940        8.6946136305037012        19.511301845502128     
 C   1.5954392418601397        7.9433597822365858        16.393625860209209     
 C   1.7823813336120231        7.9593916533129478        19.502239128520660     
 H   1.0438096029036952        13.247433953602982        13.809380156416299     
 H  -1.1141509355460457        12.144519682235018        13.704759256055331     
 H -0.75102136604300374        10.412030670187249        13.916456006848687     
 H  -1.7376066704874760        11.262244523943677        15.125358960807807     
 H   3.1347253093756531        13.310692596862093        15.662001078438490     
 N   1.7910141799331354        12.043704957868293        19.120813768273514     
 H   2.7399662690921920        10.280798797436526        18.077895943880684     
 H   3.7695855613692637        12.003269015930366        17.958227039618997     
 N   7.1512263345287819E-002   12.166811981364198        20.425493362666884     
 N  -1.9125295703595131        8.1428047559869103        15.206983942990998     
 N  -2.7758558988115500        9.5134761287908205        16.634070324087315     
 N  -2.9078893063859703        9.2840798947207954        19.129463508568950     
 N  -2.1107407413981605        7.7649180230485824        20.444684389468634     
 N   2.2821710350740365        8.0095650004176591        15.208224039992086     
 N   1.5311779203889495        6.6045336329391304        16.666426038937846     
 N   1.8212099756143840        6.6363118063810917        19.160737724729461     
 N   2.7787219835562835        8.1010348562013696        20.432050713635856     
 C   1.8796154361266002        13.250484654035509        19.796493639881088     
 C  -1.1938905810149931        11.874004676374753        21.081077553020592     
 C  0.80183874142546741        13.331232637835086        20.630358076120423     
 C  -3.1920379581164200        8.4347648992203990        14.747054210406276     
 C -0.99002846802794153        7.2797028477776937        14.478966923879851     
 C  -3.7329655185917283        9.3017702198553174        15.658073140872633     
 B  -2.8932507930774443        10.319061442733290        17.967762040925940     
 C  -3.9855391468615613        8.7090911158818347        19.784088544660886     
 C  -1.1950483925678552        6.8570185937683306        21.119772482034751     
 C  -3.4884540194853630        7.7570330716968847        20.627058377399404     
 C   2.6251334894657656        6.7439820255850638        14.747088786985131     
 C   2.5765012717573748        9.2281596645523720        14.463094713899652     
 C   2.1481202503695038        5.8602629647616897        15.677844567668910     
 B  0.90706840598650740        6.1154312468651879        18.014491379445055     
 C   2.8387640333409010        5.9830119188026973        19.837415946765095     
 C   3.1404893623354857        9.3586044918024722        21.071013231934764     
 C   3.4414615936122028        6.8997265418817584        20.649997253318851     
 H   2.6728322504424242        13.966286772006502        19.626739024045353     
 H  -1.1266473054518562        12.094106039770230        22.153231422267883     
 H  -2.0029999170857771        12.481946186762505        20.648576803090258     
 H  -1.4225065897024705        10.813604786783651        20.922052142577957     
 H  0.48327625849636896        14.105665571093363        21.313562539449020     
 H  -3.5938095735789677        7.9793901231452393        13.851859468191945     
 H  -1.5469797376910150        6.7227113698868779        13.718866950442402     
 H -0.20839996162615104        7.8711938921217239        13.985317501260251     
 H -0.50842848454632328        6.5745563582872020        15.161213229396804     
 H  -4.7067376339744751        9.7715806309279305        15.687930842462533     
 H  -1.8788925123898625        10.996509366551214        18.083063249008237     
 H  -3.8854608801348642        11.009386971497133        17.969483216941427     
 H  -5.0118403037212387        8.9989626213425336        19.600360465652976     
 H  -1.4972748959092286        6.7247294485177527        22.163413979891896     
 H  -1.1885748143808739        5.8755585877260881        20.626385528182936     
 H -0.18716998136178306        7.2805645543723756        21.067661222211516     
 H  -3.9815567228650952        7.0738052715807660        21.304347112174131     
 H   3.1920837219051879        6.6028414798866963        13.837006021313750     
 H   3.3523979613046091        9.0146335059398606        13.719181459461959     
 H   1.6806401802177637        9.5968895061648087        13.944700924535670     
 H   2.9285812219135883        10.010865398541787        15.140714039809504     
 H   2.2065651099154850        4.7812022241562975        15.714407524018132     
 H -0.18850695365287387        6.6489800823854459        18.132179827541165     
 H  0.81521841846634591        4.9091999155469388        18.030036877434799     
 H   3.0764268598140077        4.9389071545613579        19.683249449482588     
 H   3.3868399405337555        9.1895988010484420        22.124759392864245     
 H   4.0105211649314541        9.8089143337975564        20.573580249829924     
 H   2.2922278549550583        10.044592078243745        20.984883059586981     
 H   4.2766081997600818        6.8105359078262122        21.329471809705819     
 C   8.5599553573811722        6.5223470248580515        9.9528512301149039     
 N   8.1743932971418261        7.0980109692097875        8.7688713669050262     
 N   9.7582826091125145        7.1204911386397596        10.236549328803422     
 Dy   7.9961620201568477        4.6479561087064365        11.590875640590371     
 C   9.1129573376367219        8.0209406141201960        8.3189259295996312     
 C   6.9766653580791411        6.7538132951449761        8.0132763534537954     
 C   10.110765428544656        8.0307954601127349        9.2561064698988123     
 B   10.487732925187810        6.8094439900711183        11.584477634092062     
 C   8.4513856996158054        6.6698191259089201        13.079483661688933     
 C   6.1293358569485674        4.1899110155712380        9.9286071300708780     
 C   6.0384263834007852        4.0138715261619202        13.076635136629047     
 C   9.3522357299130370        3.2772318321231935        9.9309407257653444     
 C   9.5161653610478485        3.2497710991916926        13.047354505081005     
 H   8.9653927766403694        8.5930939245164168        7.4124349663365985     
 H   6.7258013060248114        7.5790357908523482        7.3383105862880997     
 H   7.1354995162439172        5.8455706454035523        7.4150840458897154     
 H   6.1415122928023926        6.5782944513662942        8.6956282721530300     
 H   11.024555756198266        8.6075845319760234        9.3017833993910859     
 N   9.5873270860470381        7.3473606975232784        12.733251415792433     
 H   10.557495851919491        5.5920913200844486        11.696129162971376     
 H   11.585157449444415        7.3198588075842332        11.605860263382642     
 N   7.8569482036795835        7.4660938711687459        14.023017533419049     
 N   5.8392695803102077        3.5477267918703421        8.7528103842017622     
 N   4.9926757374128030        4.8960408110120452        10.211832724752195     
 N   4.8721003553106215        4.6245720637226908        12.709555924733637     
 N   5.6595666132476437        3.0950767855057788        14.019780238636605     
 N   10.057164679620104        3.3506009772353953        8.7556621180010534     
 N   9.2724893226752734        1.9349242818300936        10.185746839561956     
 N   9.5582102840088705        1.9339353485024557        12.680613024756676     
 N   10.497434113652782        3.3720356630121628        13.996048288921951     
 C   9.6757506143466667        8.5461375135651476        13.422310828136480     
 C   6.5864575963731555        7.1717390687320819        14.667992647527017     
 C   8.5919401205565205        8.6236122338161554        14.248061691161450     
 C   4.5573007362630662        3.8525334302448111        8.3096700027032018     
 C   6.7543824107943999        2.6975029553490057        7.9999344179612271     
 C   4.0265978418304771        4.7051049082752208        9.2402642477693320     
 B   4.8952524000356386        5.6762379937232881        11.561887973865108     
 C   3.7939743351146484        4.0742587627224252        13.384062113571217     
 C   6.5674420756694092        2.1713917119302883        14.684676412606054     
 C   4.2849719838073179        3.1159650238351766        14.223233528202762     
 C   10.396435763157363        2.0867564424515881        8.2850099148535126     
 C   10.385186959589815        4.5745200314835310        8.0328322050035563     
 C   9.8981475552972960        1.1968718186776213        9.1981818490962990     
 B   8.6445978278493740        1.4298513296386717        11.525253692584741     
 C   10.565315508239133        1.2667329161054095        13.358508089831505     
 C   10.845371222812121        4.6150680308979526        14.671006244238731     
 C   11.156107281281896        2.1656956615443095        14.199093774587569     
 H   10.470143639842863        9.2619291414432219        13.259985993626842     
 H   6.6389334536515090        7.4109646059789611        15.734790318381487     
 H   5.7772824752278700        7.7609735788102521        14.216118625354040     
 H   6.3688414734145358        6.1086070366619678        14.527918443024250     
 H   8.2711776407726987        9.3906681774176661        14.938637241364164     
 H   4.1479585876927985        3.4142239256602256        7.4097401510913965     
 H   6.1911685121954863        2.1611237263103691        7.2286956778792648     
 H   7.5350667484903067        3.2983222767837064        7.5157179217844199     
 H   7.2374129837841075        1.9749343839111231        8.6629713537201027     
 H   3.0555961221581218        5.1791506884082894        9.2847254256480145     
 H   5.9230257636431078        6.3338470072735822        11.681354528331985     
 H   3.9178199290869360        6.3858971807043767        11.586084756276378     
 H   2.7703703173398306        4.3807109566032718        13.213459383734392     
 H   6.3032835682817074        2.0769702388697802        15.743327503225830     
 H   6.5177059748799566        1.1773755896171649        14.219104162131213     
 H   7.5867893667002031        2.5568678552130519        14.580492847135803     
 H   3.7887127076377807        2.4445535921757386        14.909597029930318     
 H   10.978655386032308        1.9509262372451557        7.3834580712294109     
 H   11.194732080880845        4.3676081165183671        7.3247092568301468     
 H   9.5157283924564240        4.9473006443155816        7.4749140041909907     
 H   10.705622241631030        5.3510247981030314        8.7314738474538505     
 H   9.9439127634955415       0.11666634909334528        9.2240636427023102     
 H   7.5498213550487243        1.9643202656578622        11.649471930901527     
 H   8.5523871179900990       0.22367065101564537        11.527778868295409     
 H   10.803380094712137       0.22531909320059845        13.187880723391110     
 H   11.049595473747333        4.4251039041297258        15.730768832111441     
 H   11.738142575000117        5.0662181639589940        14.215003282898394     
 H   10.005144899138864        5.3087821891880020        14.564287206702993     
 H   11.982904409139852        2.0615900747065790        14.886693228507301     
 C   6.3733259889348446        13.367373420340281        3.5822403038411603     
 N   6.0900145740742175        12.712685364329973        2.4111174617999254     
 N   5.2301351465650203        14.065868853376056        3.8575650845897016     
 Dy   8.2408581950669344        13.875770524519085        5.2441479553056007     
 C   4.8065714492024361        13.005268290028393        1.9615775252825236     
 C   7.0164239949222615        11.867859980849394        1.6666948730197357     
 C   4.2679087381929124        13.860478687105463        2.8848755861000805     
 B   5.1220476911241333        14.855400911576439        5.2018750488209129     
 C   6.2825874303383911        13.206116553858195        6.7165168029408617     
 C   9.6179756065886526        12.520618972424058        3.5996330540933319     
 C   9.7802763595088127        12.511863724219161        6.7104627080414438     
 C   8.7342394177476894        15.748607239311051        3.5823994686660674     
 C   8.6254337685870439        15.915211577792116        6.7192991739656431     
 H   4.3995827453666543        12.559557009960510        1.0638042992490471     
 H   6.4546131285725004        11.279720446408865       0.93302370906141707     
 H   7.7623912780037356        12.476376729982762        1.1376948058161860     
 H   7.5419386185761157        11.190548077968575        2.3456047524867700     
 H   3.2923419025815366        14.325643168092673        2.9238531917838957     
 N   5.1111777559252793        13.810000483220358        6.3544972553639640     
 H   6.1399374666052937        15.528012358976046        5.3163650728843734     
 H   4.1340429405092012        15.551170375334300        5.2183396753579396     
 N   5.9102711139298636        12.274013949597554        7.6492574740072721     
 N   10.300965097690725        12.595689042040238        2.4117938091843913     
 N   9.5594554053669807        11.179258327155155        3.8637443453066243     
 N   9.8324937796101040        11.191069169802873        6.3625025163208058     
 N   10.749981928178876        12.651447855804829        7.6677058222000953     
 N   8.3317831768509336        16.305439927841199        2.3951634212934492     
 N   9.9113187445122737        16.387434955704240        3.8654851387192917     
 N   9.7360721233538587        16.628428932648688        6.3617143118642696     
 N   8.0016068902009838        16.703992085145980        7.6497480573525740     
 C   4.0374611812714463        13.244702666704372        7.0235754875796701     
 C   6.8237929204414156        11.350023554583190        8.3054437562446584     
 C   4.5355831748586768        12.280615628716994        7.8517831841030903     
 C   10.646659371335611        11.333874221021961        1.9414247907814484     
 C   10.590235905670625        13.818254609975986        1.6716955326821707     
 C   10.175444703400819        10.443751180853866        2.8686297067011357     
 B   8.9362216769397929        10.667444606508143        5.2035769062431267     
 C   10.832200961878300        10.536546731630663        7.0639997151871450     
 C   11.089842649104158        13.906102372497804        8.3235257173384500     
 C   11.409944929894476        11.450804510944662        7.8971352017482959     
 C   9.2397616070566482        17.257692803630441        1.9435109140754736     
 C   7.1506934662675272        15.913945432615284        1.6352195927337265     
 C   10.235100078353014        17.304768493407192        2.8821139236454201     
 B   10.647687984615663        16.104780113571362        5.2153687040973757     
 C   9.7805178398194528        17.840592663958798        7.0319184099210368     
 C   6.7371601605581386        16.378679927025129        8.2923830617988088     
 C   8.6952339033948842        17.889967045816960        7.8574029775006480     
 H   3.0116046482058141        13.542527211897706        6.8527005870449340     
 H   6.5243585957802086        11.201694494906738        9.3479161397696107     
 H   6.8237829996135559        10.377413032520415        7.7949197276536983     
 H   7.8335817641128571        11.768645352697728        8.2574746763130857     
 H   4.0448703686335916        11.598857266584389        8.5325024367795645     
 H   11.210245724686180        11.198479165182986        1.0280575660550364     
 H   11.420929919262562        13.632427991911456       0.98283958044814823     
 H   9.7166774054841607        14.143018294575826        1.0901189234588848     
 H   10.865208262172807        14.619665351403192        2.3615936763325016     
 H   10.237159350621477        9.3648716988595755        2.8994931933412560     
 H   7.8298662098412386        11.178952586767885        5.3188524093913632     
 H   8.8689815131917769        9.4593337642745912        5.2065995652639154     
 H   11.076905822258331        9.4938296754245357        6.9106907975087930     
 H   11.299711413241919        13.732438567364838        9.3835504767337969     
 H   11.977056602382676        14.357558682496288        7.8598730540556385     
 H   10.245482068949771        14.593055865994856        8.2113120153484171     
 H   12.225859634935535        11.360102183445077        8.5990206392574944     
 H   9.0743649768723440        17.821548286273774        1.0350436856177541     
 H   6.9087422814555621        16.700546907770157       0.91322855972048234     
 H   7.3279431146024390        14.976784545833267        1.0906246592135185     
 H   6.3013978336334837        15.768166319617452        2.3066876760127708     
 H   11.127989027008507        17.913156181529907        2.9272627390546138     
 H   10.747049927786344        14.889665169230708        5.3366678629754043     
 H   11.733549508538861        16.639516196305902        5.2301862524684353     
 H   10.548146571340741        18.583221879267025        6.8603153389966938     
 H   6.7544019362431831        16.696957585233271        9.3409801688001632     
 H   5.9020959240924640        16.883105074466261        7.7830844059474247     
 H   6.5848108648481816        15.295561597778015        8.2257022992912443     
 H   8.3494322637337444        18.654438688575155        8.5379960931653489     
         456

 C   7.5198085428826031        2.7552784223241820        2.7964672286898811     
 N   7.9306521299430610        2.1836830010739825        3.9734564955562925     
 N   6.3220585633736563        2.1474999715404617        2.5327779636966121     
 Dy   8.0446091060580951        4.6097775066966413        1.1322258314466387     
 C   7.0078543212808730        1.2529383114268573        4.4386367145982435     
 C   9.1383368336093742        2.5362740788305675        4.7095908300142444     
 C   5.9938102278618146        1.2348181203117210        3.5189787082830737     
 B   5.5721621854585912        2.4519021712039129        1.1943802197788165     
 C   7.5889035590894212        2.5656012708997098      -0.32587835592150816     
 C   9.9122123126576867        5.1019325681331607        2.7948912151967864     
 C   10.006037348447352        5.2345317321796090      -0.35590359191558746     
 C   6.6920012822415140        5.9983148701254212        2.7666767866858746     
 C   6.5181488331578432        5.9918852426052593      -0.33883637189480853     
 H   7.1765902155119230       0.68257349649689492        5.3422101515109848     
 H   9.3729305453060014        1.7364569209863610        5.4188762679150528     
 H   8.9998521732807664        3.4722768186561255        5.2672451106552574     
 H   9.9760263553294877        2.6657178781877664        4.0203857933083906     
 H   5.0839758419567982       0.65091470489547509        3.4900499723033414     
 N   6.4507167129253675        1.8994645570627291        3.5351364367375550E-002
 H   5.5091792090094422        3.6695506586010991        1.0747711532352944     
 H   4.4706516361128559        1.9513269070386072        1.1932356706386431     
 N   8.1681640920560898        1.7592254221421584       -1.2703291752229191     
 N   10.197882491854484        5.7594844838935622        3.9634955343861145     
 N   11.052528639428115        4.3975519068443933        2.5225660085971802     
 N   11.177371503148848        4.6418524941074137        2.5498405330320058E-002
 N   10.382867822834951        6.1605767865250272       -1.2924883115038748     
 N   6.0007346406317925        5.9312119379739201        3.9498661505706503     
 N   6.7660063911505244        7.3384675059294828        2.5010095722074084     
 N   6.4776569825440014        7.3136357225367670        6.9384310931637355E-003
 N   5.5244449414230763        5.8524944583037923       -1.2720279915713371     
 C   6.3450500803078285       0.69772873320008644      -0.64696233692145244     
 C   9.4347322087773602        2.0411085247899665       -1.9287256485706472     
 C   7.4211127763634508       0.60633896569429702       -1.4822139640137035     
 C   11.479995835744365        5.4646893534904226        4.4134328708638453     
 C   9.2794818117537528        6.6185532001703491        4.7018639376858298     
 C   12.015643919960901        4.6033075119246734        3.4939142538100723     
 B   11.159440707892061        3.6014507629021102        1.1827041578108595     
 C   12.255717385489088        5.2114660115799776      -0.63263299970173681     
 C   9.4695373298444121        7.0700208719538864       -1.9694018750468441     
 C   11.760259050680897        6.1630425451510931       -1.4769936255619458     
 C   5.6641845086213376        7.1968796283728427        4.4156620812891534     
 C   5.6896274758748753        4.7112641289551718        4.6861703198161218     
 C   6.1503525384610231        8.0820040614974342        3.4911891284094709     
 B   7.3903365967656125        7.8338960743852004        1.1550536795777668     
 C   5.4614800277321995        7.9681814336980494      -0.67018827792913582     
 C   5.1660200793015827        4.5974543147817295       -1.9178795230950785     
 C   4.8612878894471443        7.0541267134930461       -1.4872642006706807     
 H   5.5426919082602195       -8.3349785848919090E-003 -0.47845624917083851     
 H   9.3491658146363044        1.8653937000783218       -3.0097047310134921     
 H   10.231651413418815        1.3910134547216781       -1.5301264171261921     
 H   9.6948228049866927        3.0897017280409083       -1.7300428828704628     
 H   7.7291362781554929      -0.16915717490240487       -2.1694262656083683     
 H   11.886185879455622        5.9147115145044751        5.3091611837448296     
 H   9.8401335355142372        7.1682800588718960        5.4645783779030994     
 H   8.4992864144071447        6.0240305157933483        5.1940233149391739     
 H   8.7961326047301398        7.3297476072545678        4.0272326537920478     
 H   12.988902233064646        4.1331861620583226        3.4558439485528152     
 H   10.138480918942951        2.9332937433923223        1.0667480146393045     
 H   12.144121067588623        2.9014142367859490        1.1712672263290873     
 H   13.281263950005782        4.9174533229074271      -0.45145269173866176     
 H   9.7680022915444251        7.1951886579727908       -3.0149525186942259     
 H   9.4704508332774502        8.0538105547219345       -1.4813550007917786     
 H   8.4600068363209093        6.6522453650479347       -1.9108085816837117     
 H   12.254413507974126        6.8433261744227361       -2.1563142571193219     
 H   5.0928358479012994        7.3367435992950840        5.3232469670821203     
 H   4.9232054886484722        4.9328462985532360        5.4380888344318432     
 H   6.5829894250448602        4.3213354305539111        5.1936728468543967     
 H   5.3176319138121331        3.9405019379946191        4.0046342057799258     
 H   6.1009022150878156        9.1618469821849011        3.4598032189968553     
 H   8.4873854666617046        7.3041425776569886        1.0358741078349445     
 H   7.4761329205814322        9.0407257163516874        1.1429116265618096     
 H   5.2228372613968297        9.0115546181121662      -0.51313803972392802     
 H   4.9282885612541207        4.7703715096296309       -2.9724869297550707     
 H   4.2924347342648463        4.1465787026012464       -1.4284107757388651     
 H   6.0126686670187111        3.9105060370358253       -1.8275714512485577     
 H   4.0268921941591787        7.1448999847917349       -2.1674114322489308     
 C -0.34061989683265148        7.3941111270839501        9.1833559375003695     
 N   4.4006847478209626E-002   6.8277070956737989        10.371890922081599     
 N  -1.5275205789852220        6.7775523258764281        8.8915034005224101     
 Dy  0.19571422274721151        9.2738479233773301        7.5449892966849603     
 C -0.88416953622538363        5.8919513304305022        10.816643251766241     
 C   1.2279584829569503        7.1960833871243457        11.138141266888182     
 C  -1.8741972219691183        5.8647705635680474        9.8715752061731727     
 B  -2.2548062324471085        7.0796872877874009        7.5403936388564361     
 C -0.22569759704655135        7.2620492856028873        6.0400296530496229     
 C   2.0701443626699967        9.7421041294142618        9.2033979937137520     
 C   2.1580215065269592        9.9276334941836470        6.0652988268237413     
 C  -1.1626506096905722        10.632279518311638        9.2114499075488858     
 C  -1.3277524430114078        10.669288580401203        6.0960806975554087     
 H -0.73552539190149424        5.3240620808972734        11.725657074986122     
 H   1.4721625856875795        6.3881437412663953        11.836020998954115     
 H   1.0537539193263450        8.1171716962419520        11.711738058167585     
 H   2.0737490998915513        7.3609653134005413        10.465954962852305     
 H  -2.7783593676752041        5.2737680424035043        9.8201999319860391     
 N  -1.3442149607165530        6.5583030473849000        6.3918615279394508     
 H  -2.3419014092387376        8.2963580965878716        7.4306350128603027     
 H  -3.3451440988128058        6.5540965943606491        7.5156179076517535     
 N  0.38634305517841888        6.4766427921504519        5.0989355038993827     
 N   2.3628768144582915        10.386965694252700        10.377443915637462     
 N   3.2067568859774189        9.0360196893270359        8.9192966594618994     
 N   3.3241530488378190        9.3114203362971910        6.4233221907547895     
 N   2.5365254687911940        10.852062118640957        5.1270613448621676     
 N  -1.8602530466196416        10.557001201605065        10.390879160196494     
 N  -1.0864392409565053        11.974881933916118        8.9574789572429374     
 N  -1.3675653548940503        11.985638618696791        6.4604113323675909     
 N  -2.2994492630100445        10.549545782820470        5.1378297269834476     
 C  -1.4047825165168626        5.3549630483110926        5.7076332545971526     
 C   1.6505430585771399        6.7965461281663160        4.4532132788016812     
 C -0.32143337122067517        5.3013137145222116        4.8797457163939475     
 C   3.6460218563540217        10.083187702982057        10.818938590602000     
 C   1.4477800116534691        11.236267518503263        11.131050300977813     
 C   4.1749809706221583        9.2294013162759132        9.8886235173217703     
 B   3.3035150604373986        8.2571632552461711        7.5683098930977275     
 C   4.4014258589726296        9.8626619374707332        5.7478164263418323     
 C   1.6297714167214752        11.783205600911447        4.4715970669821941     
 C   3.9103922573460634        10.828620652243753        4.9175973549501109     
 C  -2.1981319681053901        11.819850532943937        10.865361514435024     
 C  -2.1788680300183874        9.3322866858655207        11.115391835370492     
 C  -1.7067237231713357        12.710740140720528        9.9496777475920180     
 B -0.45913453227605922        12.487512006884764        7.6205593280097297     
 C  -2.3637186664269043        12.656486354687255        5.7703360176670522     
 C  -2.6469466887761524        9.3061424749010779        4.4635662605207402     
 C  -2.9500166934624841        11.758404309045815        4.9255520067183944     
 H  -2.1807103098630924        4.6200747738352277        5.8741367544880179     
 H   1.6219064342150233        6.4986079437328259        3.4001724914613787     
 H   2.4812234585303856        6.2721579812792108        4.9457242683592835     
 H   1.8179862788970351        7.8748329722274821        4.5383567208232298     
 H   1.4924488412082906E-002   4.5409196682454773        4.1895861205377978     
 H   4.0580828576049370        10.522792173495841        11.717193474766958     
 H   2.0134375822117092        11.788452150947348        11.888453483428629     
 H  0.67902980638814725        10.634148963723357        11.632179085033513     
 H  0.94961478596119742        11.944694253279122        10.464812925449374     
 H   5.1465200156506752        8.7564567518429950        9.8429201333734291     
 H   2.2766656211481342        7.5982926334639203        7.4496602276242916     
 H   4.2821736231149741        7.5488032594310264        7.5418519698709590     
 H   5.4250696913114114        9.5552257471142621        5.9157798384373184     
 H   1.8913286639275930        11.883839418514190        3.4125231636242979     
 H   1.6841828488549617        12.773999862278012        4.9442610971095489     
 H  0.60905904637729902        11.400598251144547        4.5756622323725393     
 H   4.4059483712924719        11.503666236649469        4.2338265718471035     
 H  -2.7738606002647401        11.954984709451313        11.771237727057429     
 H  -3.0213053236396354        9.5217060424401812        11.789905042361186     
 H  -1.3209175183193462        8.9921737987273485        11.711630791796507     
 H  -2.4494733000239264        8.5402636189651489        10.412707127135507     
 H  -1.7546698326059327        13.790569499505072        9.9244494611620215     
 H  0.63838816764410444        11.959075045692915        7.4967000788342917     
 H -0.37276539586617813        13.694055468484359        7.6240380569481321     
 H  -2.5983090706132184        13.699377512223036        5.9363645890689885     
 H  -2.8502983010631304        9.4950009876652270        3.4046360809380882     
 H  -3.5395696072501974        8.8563990861087163        4.9182975239147044     
 H  -1.8081525018929443        8.6118043616083071        4.5706618671449339     
 H  -3.7684030446895909        11.865283791552548        4.2286688298274040     
 C   1.8667373066651165       0.58109293742174051        15.542516505621784     
 N   2.1432736237820182        1.2420855579820209        16.712026817188960     
 N   3.0104007506600401      -0.12175961447918929        15.280318616710748     
 Dy   7.1108666319652930E-003   6.1907050544806906E-002   13.875330327238220     
 C   3.4225574490091151       0.94891076293830667        17.173082309881924     
 C   1.2152835325356071        2.0956028405604759        17.444268780806453     
 C   3.9656288353553726        8.6594727969666246E-002   16.258948687600753     
 B   3.1282274875244802      -0.92245940970191609        13.943440312413323     
 C   1.9738366896959121       0.71449813809763463        12.411232410326132     
 C  -1.3728800384247544        1.4136697792753814        15.519144371602641     
 C  -1.5441386082420991        1.4150460735597872        12.404815780688242     
 C -0.48138606973813630       -1.8058880102116865        15.541672122802828     
 C -0.38160889204334475       -1.9866961414567694        12.412925833622074     
 H   3.8240349417135011        1.3991075428082467        18.071149359100119     
 H   1.7733684744927101        2.6815405331870275        18.181506541866039     
 H  0.45971850107979884        1.4946533445358907        17.966552460720401     
 H  0.70200378697142107        2.7745320176847401        16.758711010123680     
 H   4.9400739680754135      -0.38166212653831089        16.229373247824700     
 N   3.1439451744505278       0.11466133746597343        12.783691670775145     
 H   2.1131887978278048       -1.5988117411060290        13.827248315793138     
 H   4.1191433302204938       -1.6145719250792658        13.940126843884700     
 N   2.3502459675106908        1.6448123022180825        11.478766621432225     
 N  -2.0580737324915153        1.3380887680649105        16.705481941935417     
 N  -1.3235012463376019        2.7541626162348223        15.249739864691543     
 N  -1.6001198100226273        2.7358075211790154        12.752398256533258     
 N  -2.5236032088600480        1.2696011757592847        11.458677641052285     
 N  -7.1214420697261541E-002  -2.3634353449814118        16.725797596556326     
 N  -1.6600912516166717       -2.4447688523358493        15.265201388408201     
 N  -1.4987358867439931       -2.6904399697576706        12.769057693962877     
 N  0.23986792930972231       -2.7835777429153707        11.487894406882624     
 C   4.2210413304459937       0.68151301385719820        12.121675185541585     
 C   1.4377584238124383        2.5635997136364970        10.814148769664648     
 C   3.7263780223684115        1.6413883516185650        11.286405697695610     
 C  -2.4138866137293165        2.5991392750793776        17.170108923726989     
 C  -2.3383935034807082       0.11615711602246012        17.450288224203142     
 C  -1.9471971217859703        3.4892818271888535        16.240569870358193     
 B -0.70039852875844988        3.2602385460876411        13.907951327014301     
 C  -2.6112936526175856        3.3844615024495002        12.062046871270566     
 C  -2.8637678327236693        1.2505279796291107E-002   10.807781178038001     
 C  -3.1927817997188415        2.4663811075781159        11.235790230504181     
 C -0.97603727496232839       -3.3162280524306396        17.182325418586750     
 C   1.1157901201861569       -1.9746154706707599        17.478103881005683     
 C  -1.9775334674221032       -3.3628866229327428        16.250150024931514     
 B  -2.4029817969649421       -2.1607414669842666        13.918506399421119     
 C  -1.5503275885536145       -3.9043580505384536        12.102042739059463     
 C   1.5098251550677042       -2.4706360898432029        10.850545299484727     
 C -0.46137982541696748       -3.9654593561966718        11.281897356439215     
 H   5.2462075505353463       0.38506122411950411        12.299407814170495     
 H   1.7291795579146436        2.6928703805002421        9.7670211201014041     
 H   1.4489423200530160        3.5448608430613930        11.307374750906373     
 H  0.42599349097279759        2.1519065420886951        10.877943184570865     
 H   4.2207867327499180        2.3220679960221360        10.607519682336392     
 H  -2.9793360325767693        2.7340087688083528        18.082266824177200     
 H  -3.1451910434547390       0.30932547302723984        18.164675048701064     
 H  -1.4511850097022394      -0.21983410602527295        18.003126267494867     
 H  -2.6426724944844255      -0.68077292681948209        16.767869676430077     
 H  -2.0179930472528671        4.5675025501546704        16.205748896881875     
 H  0.40380325787194599        2.7439013409748685        13.792414087999035     
 H -0.62661683442583915        4.4676857624883111        13.901493228932683     
 H  -2.8601926168433436        4.4259905992327528        12.216925984333725     
 H  -3.0954541949520014       0.18550390798917779        9.7522150008040711     
 H  -3.7371341225101871      -0.44817292639176520        11.288178321801295     
 H  -2.0113398569785175      -0.66692114368425037        10.902762060633288     
 H  -4.0167255371353257        2.5518117211975127        10.542694117300826     
 H -0.80413976077848270       -3.8800687081520553        18.089478095032831     
 H   1.3424187960514646       -2.7487213994807389        18.219126457737502     
 H  0.95418587564851653       -1.0214997154244334        18.000133299717984     
 H   1.9688852562625783       -1.8590072235101875        16.805155817112599     
 H  -2.8711647052847296       -3.9707794339200913        16.211413366580285     
 H  -2.4969815183180097      -0.94538248685614756        13.796114853911837     
 H  -3.4914239913049023       -2.6898787231026708        13.909093439270883     
 H  -2.3259678978461467       -4.6393408310682709        12.270597517483942     
 H   1.4912248971005169       -2.7803620710450971        9.7991627673389345     
 H   2.3364524700248990       -2.9908894598389204        11.357855747278160     
 H   1.6764281019686487       -1.3900346771413905        10.926779382451063     
 H -0.11816091422063635       -4.7354369932473386        10.605970664632675     
 C  0.73137821357210031        11.172935130712975        16.355203668499353     
 N  0.31468208781052193        11.737345944780994        15.177142821949706     
 N   1.9197398970574922        11.797703354155912        16.620847830913881     
 Dy  0.23774687242218684        9.3177854102508775        18.028595543234552     
 C   1.2246158573028147        12.681108792791596        14.713186386672904     
 C -0.88648361809670528        11.366444889192302        14.439061521236640     
 C   2.2367310416538246        12.714444114906881        15.634508786114477     
 B   2.6715546234239609        11.498866464384481        17.959628708573298     
 C  0.66309744935656556        11.361249489805818        19.485994984197891     
 C  -1.6322009689359847        8.8081183094262485        16.371294257231000     
 C  -1.7335144301671945        8.6925484525700600        19.508789577993618     
 C   1.5971551115634615        7.9430171877918703        16.390740536158443     
 C   1.7826265042026879        7.9576126572202019        19.499970223077270     
 H   1.0490507217033873        13.248021953911067        13.808822870673273     
 H  -1.1102377564338752        12.145607908440434        13.703428919042386     
 H -0.74456060400608670        10.413371640246645        13.911983524969630     
 H  -1.7327999269135195        11.259828426773371        15.122082025390490     
 H   3.1379460035610149        13.311330461423585        15.663716926076949     
 N   1.7907393053220406        12.043054247729268        19.120865212859055     
 H   2.7422908143511759        10.281322186366816        18.078433994915628     
 H   3.7704161691218250        12.004846652161168        17.960209445750746     
 N   7.0414424858180377E-002   12.164130047450515        20.424591707744643     
 N  -1.9117608794045537        8.1437507150130006        15.204440216866749     
 N  -2.7743362485605876        9.5138873934915846        16.632523210971705     
 N  -2.9058942416538058        9.2831854727273946        19.127966762438206     
 N  -2.1092006247149806        7.7631586492862006        20.442461169196250     
 N   2.2839749649678671        8.0094560975661881        15.205375839451078     
 N   1.5326995029648702        6.6041028248608695        16.663124308243024     
 N   1.8219341281131853        6.6347635216826673        19.157700222035341     
 N   2.7773461672849264        8.0985958430679208        20.431529605041199     
 C   1.8777266327743836        13.249753592490883        19.796838294165997     
 C  -1.1951050082220771        11.870034611835189        21.079382857177212     
 C  0.79948541425667818        13.329182159998830        20.630159340035387     
 C  -3.1913703449567183        8.4362116438520314        14.745097709255752     
 C -0.98947139366727976        7.2811466141628856        14.475582045023195     
 C  -3.7318192159590842        9.3028388195007086        15.656747335824914     
 B  -2.8910887604876572        10.318703207630515        17.966744484790443     
 C  -3.9835260118147642        8.7093694381250142        19.783601996022480     
 C  -1.1939518405288674        6.8542415951793023        21.116774826081855     
 C  -3.4867378218199163        7.7567211670304772        20.626048081932787     
 C   2.6267937297102848        6.7439409040029759        14.743892259286371     
 C   2.5786797925942602        9.2281900185313397        14.460646537749682     
 C   2.1495931506553783        5.8600649757482151        15.674380772954835     
 B  0.90846017652096489        6.1141486158930887        18.010801003399632     
 C   2.8382805188208260        5.9809642956608062        19.835631998976336     
 C   3.1378947357075289        9.3556809071522657        21.072069854106864     
 C   3.4396453356361860        6.8971100935499452        20.649785189450611     
 H   2.6700747088305552        13.966540380189294        19.627353153616575     
 H  -1.1303299368392017        12.094803539139377        22.150398426878894     
 H  -2.0052569149952957        12.473171321073963        20.643104941157738     
 H  -1.4203039942522646        10.808612132010014        20.924747498796460     
 H  0.47980502441333822        14.103028727818916        21.313477066078271     
 H  -3.5935700100557204        7.9814319063664687        13.849796303217616     
 H  -1.5468765040917638        6.7231638247546375        13.716566505538868     
 H -0.20916213835730529        7.8731053066699133        13.980461964546897     
 H -0.50625320900912973        6.5769176671216014        15.157560544872071     
 H  -4.7054777608932694        9.7728345237506034        15.687123130232322     
 H  -1.8763626591073741        10.995607417196945        18.082054847949220     
 H  -3.8829183697402927        11.009543350630706        17.969215195362974     
 H  -5.0096885463861351        9.0000662383556556        19.600563464015227     
 H  -1.4947079688751264        6.7231005321329400        22.160962859225904     
 H  -1.1898306825158012        5.8724856323739143        20.624091779309357     
 H -0.18557073412330113        7.2761608323663447        21.062791093768890     
 H  -3.9799607607430039        7.0739536465823685        21.303714181576286     
 H   3.1937735332797557        6.6029102734211378        13.833798337612604     
 H   3.3574168980708916        9.0158152824532056        13.719646633506796     
 H   1.6841878332496167        9.5950658616094096        13.938908683957697     
 H   2.9270025153291224        10.011679427271638        15.139022015192046     
 H   2.2078218701808616        4.7809978918432723        15.710715208016621     
 H -0.18740639124013445        6.6471123553866587        18.128418624837735     
 H  0.81727517287748364        4.9078696209180270        18.025778127615233     
 H   3.0761146983461738        4.9369382799979116        19.681205932659037     
 H   3.3812863485226092        9.1860530306194050        22.126294843592227     
 H   4.0094368995121661        9.8057944855227603        20.577337037544098     
 H   2.2901984836254701        10.042057337065101        20.984002469113065     
 H   4.2736350364717417        6.8074181812323609        21.330551084522000     
 C   8.5587785507827405        6.5227087351782140        9.9545228150636618     
 N   8.1718281825633401        7.0977442446589718        8.7707160444129411     
 N   9.7566690333198043        7.1220897248281121        10.237304424961470     
 Dy   7.9982319650687774        4.6488584606642327        11.593958395799508     
 C   9.1091414248253280        8.0215205330935131        8.3199932050079966     
 C   6.9740284868225464        6.7521618475078942        8.0158797828409796     
 C   10.107578978349268        8.0325291721866741        9.2564652120822437     
 B   10.487184432930492        6.8119741731068579        11.584863175467722     
 C   8.4517393547728226        6.6721721886331773        13.080829102106522     
 C   6.1321234779361866        4.1875202810569681        9.9312337005149711     
 C   6.0406263085507197        4.0139961601900938        13.079198765534960     
 C   9.3552394961952849        3.2785616601712606        9.9348320729348991     
 C   9.5201417005355289        3.2529150077090518        13.050794848890922     
 H   8.9603450048036706        8.5933855764567149        7.4135506917252147     
 H   6.7238639577310773        7.5755625765729855        7.3385976608474248     
 H   7.1324400659652571        5.8422193824449229        7.4203910801489057     
 H   6.1385531312188597        6.5790077883607694        8.6983483855736097     
 H   11.020784249040076        8.6102542810530220        9.3013678955918291     
 N   9.5873232752681190        7.3499946721296716        12.733997675159729     
 H   10.557548108709534        5.5946859541607443        11.696968652148762     
 H   11.584419726465715        7.3227650400188802        11.605263714709087     
 N   7.8569866230146186        7.4688108704880172        14.023815955367461     
 N   5.8427693211676903        3.5445459468228133        8.7556676258432820     
 N   4.9950349344117360        4.8932964484027082        10.213572320364513     
 N   4.8739112817014032        4.6234644560457996        12.711344027397500     
 N   5.6621266424103398        3.0947115485552974        14.021956278608554     
 N   10.059159498093429        3.3520096423991124        8.7589832245259664     
 N   9.2771664464106678        1.9363515230192525        10.190478061181793     
 N   9.5629893753581321        1.9367633323772511        12.685318621451954     
 N   10.501763266448384        3.3767698036028158        13.998866513828455     
 C   9.6752981173427770        8.5492481177263855        13.422289659700107     
 C   6.5864942960670589        7.1744578602960756        14.668765048716432     
 C   8.5914961241434771        8.6267860714231421        14.248046901014662     
 C   4.5608874812744773        3.8486799720160767        8.3117426506362690     
 C   6.7584864712115333        2.6942189427282552        8.0036863145227919     
 C   4.0294911792946042        4.7015353793272858        9.2416583183468877     
 B   4.8966213309326685        5.6743719746630141        11.563027899351349     
 C   3.7959357680300942        4.0719054384705560        13.385037392848615     
 C   6.5705346437969592        2.1719133259027639        14.687315377013883     
 C   4.2874019944483752        3.1140659624072451        14.224457675369198     
 C   10.399405547310916        2.0883072910222888        8.2887447705823867     
 C   10.384648536998997        4.5757929146099032        8.0349209007782587     
 C   9.9028014042808543        1.1984251811461528        9.2027996731049395     
 B   8.6498839501202607        1.4312370118854492        11.530267238327680     
 C   10.570789700160871        1.2708801231632920        13.363479007253879     
 C   10.849487184277777        4.6207140933314568        14.672146897785504     
 C   11.161328114300071        2.1711004496239501        14.202847398730270     
 H   10.469462862655957        9.2652266170396196        13.259649374157940     
 H   6.6388706340055501        7.4136738759557144        15.735571179299695     
 H   5.7773740118922143        7.7637348969593978        14.216861057582870     
 H   6.3688907070133238        6.1113284601818041        14.528634048655562     
 H   8.2705095599166398        9.3941812712411945        14.938108722933817     
 H   4.1519948395517314        3.4098021584385401        7.4118724578837805     
 H   6.1954754079041958        2.1554730177345047        7.2340915496476592     
 H   7.5378954615994482        3.2950972039350646        7.5176013364773846     
 H   7.2430337412937646        1.9737313546851962        8.6677472774934277     
 H   3.0582544355116115        5.1751401649242652        9.2855096891273465     
 H   5.9237762439895159        6.3329257497257840        11.682380727195985     
 H   3.9185787841963577        6.3832199227373447        11.586243608803347     
 H   2.7721501493365115        4.3773791921696663        13.213843364773192     
 H   6.3045632703248984        2.0755724036222984        15.745237365182010     
 H   6.5236485332899603        1.1785251091990678        14.220362916386945     
 H   7.5892674866585192        2.5593702712869639        14.585664719057819     
 H   3.7914083112679657        2.4421401823694273        14.910508535027791     
 H   10.980881484296281        1.9525631047330594        7.3867173198019600     
 H   11.192521495899108        4.3690044855668368        7.3249632217443006     
 H   9.5136335672267229        4.9477634641559494        7.4790584312417412     
 H   10.706292765953444        5.3528431472861122        8.7323477684743622     
 H   9.9499030699042468       0.11832314934389984        9.2292159624771166     
 H   7.5545384228196637        1.9645125639613736        11.654241786234733     
 H   8.5589885989659251       0.22495790871434157        11.533159387770791     
 H   10.809571116269460       0.22949811528388192        13.193714825575183     
 H   11.057737004893388        4.4315201562105822        15.731064458143821     
 H   11.739563740266775        5.0734593416790776        14.212959659140195     
 H   10.007781614243958        5.3128583782473351        14.568253376052743     
 H   11.988363419961530        2.0682819736810307        14.890322392998359     
 C   6.3696974422069399        13.369131341078589        3.5821534877793968     
 N   6.0861695033013659        12.714566422602475        2.4110209469915982     
 N   5.2268118481512680        14.068179916444718        3.8573522524405597     
 Dy   8.2374746263196883        13.875843443117494        5.2440344537134669     
 C   4.8028916714022332        13.007637035226027        1.9614477822089800     
 C   7.0119977792204065        11.869020069020277        1.6666928355514246     
 C   4.2645254314935030        13.863139004288341        2.8846518387500741     
 B   5.1190074079221226        14.857742471795069        5.2016372848608370     
 C   6.2785996639101924        13.208113651570011        6.7166231130707903     
 C   9.6132765231312653        12.519842651722053        3.5986336253022206     
 C   9.7761810014997454        12.510240440842564        6.7095023512713228     
 C   8.7329026218187167        15.748085044818463        3.5824777151272285     
 C   8.6252301952297898        15.914737168267774        6.7192517335435058     
 H   4.3958843494944340        12.561919874055468        1.0637047251532930     
 H   6.4502299061081256        11.283599937824793       0.93099378510629893     
 H   7.7601872038534241        12.476742022784197        1.1402273312565039     
 H   7.5347861837531056        11.189321048337860        2.3450908446712062     
 H   3.2891899052830751        14.328797635118285        2.9235527525269043     
 N   5.1074445578231735        13.812219829001995        6.3541612805169665     
 H   6.1372819640965197        15.529741907078042        5.3163748249773422     
 H   4.1314002951001010        15.554065553739774        5.2180853207531115     
 N   5.9057749601773750        12.276150840756092        7.6492942926983334     
 N   10.296926146691497        12.594663872211886        2.4111708208773588     
 N   9.5535579852114001        11.178464996117226        3.8623618217644053     
 N   9.8272523534925948        11.189586618294300        6.3609402966357385     
 N   10.746967593322303        12.648880964187759        7.6657678016500874     
 N   8.3307024664966889        16.305408835704434        2.3953967600106618     
 N   9.9108630226445840        16.385439668762221        3.8651166484426840     
 N   9.7367227069910367        16.626440805094628        6.3614294645672471     
 N   8.0028442837092353        16.704151657367149        7.6500878929481928     
 C   4.0333572647571589        13.247059377637340        7.0227501207146981     
 C   6.8189757225962975        11.352161084492925        8.3059245640492705     
 C   4.5310061006787867        12.282989966682244        7.8512733288111658     
 C   10.641873459949309        11.332692554686799        1.9406747415246610     
 C   10.587927440998072        13.817197454727987        1.6717209956919898     
 C   10.169502526984083        10.442689090857710        2.8673869363677080     
 B   8.9299488310448112        10.667218691140796        5.2022256328395331     
 C   10.827383293288442        10.534246218586441        7.0610040241382164     
 C   11.088092989445478        13.903079079322987        8.3218074280435790     
 C   11.406513680278270        11.447780994090941        7.8939414420026042     
 C   9.2396789470519280        17.256491925577905        1.9433766855441841     
 C   7.1486898072202330        15.915691005497344        1.6360623561975827     
 C   10.235423627256930        17.302331541256592        2.8815919851583018     
 B   10.647290119539358        16.101708820173751        5.2147505060725949     
 C   9.7830786829594985        17.838375578820568        7.0318496706109510     
 C   6.7384309362949608        16.380170262281368        8.2934002688989086     
 C   8.6981144867453111        17.889141224398877        7.8576807875922601     
 H   3.0076206081219961        13.545159469922899        6.8515750718245227     
 H   6.5204601710235250        11.205508628606175        9.3488596337388099     
 H   6.8174975988624258        10.378876770602048        7.7967975713825570     
 H   7.8290801668951184        11.769753800147919        8.2563770500703271     
 H   4.0399067434391256        11.601280862719024        8.5317461030229342     
 H   11.205984998403999        11.197168441559404        1.0276636718921166     
 H   11.417367906224015        13.630208531410501       0.98173776566913595     
 H   9.7144328233604806        14.144297838686173        1.0915317450539777     
 H   10.865342927975075        14.617454097936260        2.3618719416381269     
 H   10.230251869728020        9.3637364374962768        2.8979499429294844     
 H   7.8243525023711351        11.180232894287228        5.3179108571670834     
 H   8.8610055752091288        9.4592423656017086        5.2052070530502563     
 H   11.071270876828470        9.4914463211474924        6.9070711434163936     
 H   11.297516132513426        13.729148567034434        9.3818862217643133     
 H   11.975881464709119        14.353538207921597        7.8583281437260020     
 H   10.244493575295625        14.590907512136951        8.2094254467277157     
 H   12.223217311557573        11.356294528374654        8.5947868929610358     
 H   9.0746502719663145        17.820479586050958        1.0349322159079413     
 H   6.9073505368592656        16.702883541605978       0.91453923049377550     
 H   7.3244005415272353        14.978564617213829        1.0909706694623920     
 H   6.2996555185223606        15.770706695707664        2.3080168165450399     
 H   11.129143842424465        17.909495443727412        2.9263026486750623     
 H   10.745000255562482        14.886475387394816        5.3358910701107876     
 H   11.733857741143956        16.634924459522079        5.2293756756127321     
 H   10.551801745229012        18.579840000561440        6.8602568884053028     
 H   6.7579465914062506        16.694199132497165        9.3429808991668146     
 H   5.9044084708930926        16.888992388310736        7.7875388103434728     
 H   6.5828235955941672        15.298041734221512        8.2227950960336411     
 H   8.3535290621142657        18.654010266393893        8.5384387595682369     
         456

 C   7.5181053615750928        2.7556418736583472        2.7956135044544372     
 N   7.9282067913118741        2.1843641494945292        3.9730275359148113     
 N   6.3212230917033239        2.1467582731095107        2.5306449826969200     
 Dy   8.0424209338346326        4.6118572569787650        1.1328841659423987     
 C   7.0057756498462478        1.2527591206698703        4.4372135108347663     
 C   9.1346729190448848        2.5382626917641522        4.7104864832038587     
 C   5.9927756398289231        1.2337360458015647        3.5164653958573400     
 B   5.5722309725987191        2.4505478255399207        1.1916241771171059     
 C   7.5899533069085647        2.5683408106633725      -0.32703381844682561     
 C   9.9099312536433519        5.1038609032210553        2.7955144042061697     
 C   10.003806342088502        5.2383433639178261      -0.35450765719598859     
 C   6.6886028179741039        5.9981128911322008        2.7683797558417043     
 C   6.5156772977434940        5.9935604396138720      -0.33759879272255322     
 H   7.1739824843381124       0.68249993285172261        5.3409632344190774     
 H   9.3698075135872738        1.7384601593057827        5.4196242265955030     
 H   8.9943230887006962        3.4738011072510231        5.2683934707775064     
 H   9.9727873141540790        2.6691835503706964        4.0221140917712646     
 H   5.0835841185970896       0.64892975109588646        3.4864747193939469     
 N   6.4527965220412433        1.9000216849297535        3.3293772343068684E-002
 H   5.5072946320267659        3.6680764026646355        1.0723918531229948     
 H   4.4716088220116870        1.9480433104896431        1.1893389838624029     
 N   8.1714868634964457        1.7630627997019623       -1.2709621832481082     
 N   10.195490399531350        5.7609863552396021        3.9643860813419223     
 N   11.050419710025558        4.3999122994130850        2.5227988135792550     
 N   11.175058218926225        4.6447881632885579        2.5665166954836418E-002
 N   10.380359677013592        6.1641119311772972       -1.2914990041126133     
 N   5.9972347896198110        5.9302291879581093        3.9514722138096818     
 N   6.7618807488641135        7.3384030913449845        2.5032011859430985     
 N   6.4743983473490925        7.3150694500061517        8.8996327210579401E-003
 N   5.5231620868482514        5.8544171417307203       -1.2720331527466699     
 C   6.3500313272889350       0.69809636640916950      -0.64900586450132036     
 C   9.4381707334066913        2.0470289994636057       -1.9281700328369520     
 C   7.4268473626940459       0.60881037910390634       -1.4833919465124576     
 C   11.477710767413058        5.4663238492822019        4.4141409094944049     
 C   9.2766505726034119        6.6190158337730445        4.7033797627052998     
 C   12.013514805155365        4.6055016887224305        3.4941995835000657     
 B   11.157578744883692        3.6041862105110094        1.1826997048644177     
 C   12.253090396199172        5.2133964914636159      -0.63379252125612440     
 C   9.4671006078949205        7.0744408246853521       -1.9672718009153127     
 C   11.757520909528088        6.1654183254373569       -1.4775693368926779     
 C   5.6599457421193975        7.1955655911298573        4.4176968321901393     
 C   5.6868323176862505        4.7099126377683378        4.6874078540964739     
 C   6.1457277337100216        8.0812190069976673        3.4935552833813373     
 B   7.3862887169596476        7.8349930407229094        1.1577655243616061     
 C   5.4588729636292719        7.9697529044164082      -0.66904383185375982     
 C   5.1659425694559840        4.5996422615742993       -1.9190331870046169     
 C   4.8599376221610395        7.0559938797300426       -1.4873466385369822     
 H   5.5491681485638358       -9.6516985499017355E-003 -0.48083178123712589     
 H   9.3562517806057315        1.8640904814439287       -3.0075518105577204     
 H   10.236875521217105        1.4042047636651620       -1.5237202525238109     
 H   9.6929063549697201        3.0973955724644617       -1.7361138618640570     
 H   7.7368007969504484      -0.16590535818400443       -2.1705389122712435     
 H   11.883910348341475        5.9159626277586135        5.3100613346498449     
 H   9.8372068746493078        7.1696911851380873        5.4654655789664544     
 H   8.4977003111064953        6.0236168935030436        5.1964211736628858     
 H   8.7917909040728546        7.3293435404859704        4.0289827404018617     
 H   12.986906762176952        4.1357066123893844        3.4558796722843774     
 H   10.136921953248139        2.9356019710566565        1.0667710616539130     
 H   12.142610064153294        2.9046251500872264        1.1710332071446248     
 H   13.278606805096164        4.9188616181431160      -0.45342396412605612     
 H   9.7646124260403866        7.1996466776661734       -3.0130873152674780     
 H   9.4692934210704109        8.0581088813381214       -1.4790121649652532     
 H   8.4572995736917349        6.6574843628163043       -1.9077772014579197     
 H   12.251469414585570        6.8453135697661232       -2.1574339085539291     
 H   5.0884777174466356        7.3348904902955301        5.3252986099201092     
 H   4.9169306275167930        4.9295209901665782        5.4359603507471297     
 H   6.5789847893589632        4.3229490919944640        5.1988218817858156     
 H   5.3198852118201216        3.9378780427405626        4.0050271934362964     
 H   6.0956372393616505        9.1610169416044549        3.4624386909607776     
 H   8.4837013877015508        7.3059401803972621        1.0386078972590405     
 H   7.4714218277740292        9.0418403661288060        1.1463922664289177     
 H   5.2198050091152997        9.0129961086110590      -0.51175682631266184     
 H   4.9293884051855645        4.7731042131451185       -2.9737897229591552     
 H   4.2919157445589509        4.1482070966465878       -1.4309223613716955     
 H   6.0127186080624648        3.9129244770052960       -1.8281377704805069     
 H   4.0263572801719807        7.1469817603106680       -2.1684227154717552     
 C -0.34059926133877427        7.3936751554763180        9.1821794420094260     
 N   4.5617652571099690E-002   6.8277507838398170        10.370394330501453     
 N  -1.5274645010320200        6.7764495737967527        8.8917480522385546     
 Dy  0.19345197997019242        9.2719909799066631        7.5418181993590556     
 C -0.88153813995943964        5.8915761956004564        10.816288988187491     
 C   1.2302631321245003        7.1966822994403143        11.135289929361983     
 C  -1.8725980737901076        5.8636918527436794        9.8723473068847021     
 B  -2.2558847190610076        7.0777952679612737        7.5411011116513054     
 C -0.22779384807868314        7.2582721516935340        6.0395870953542028     
 C   2.0675907302909060        9.7428034683311484        9.2003432621943197     
 C   2.1558451519699631        9.9254727809578611        6.0622967081761283     
 C  -1.1648413185550661        10.631203610119670        9.2072130452989871     
 C  -1.3307958183012800        10.666276122664730        6.0922687931685529     
 H -0.73146907050135834        5.3239338157975205        11.725181818732839     
 H   1.4734485031523450        6.3904957434512681        11.835401483631014     
 H   1.0574668939239500        8.1195753440472291        11.706135526552350     
 H   2.0761794693468651        7.3584894097368556        10.462661694156640     
 H  -2.7765052762865490        5.2722321709668218        9.8221200519600362     
 N  -1.3464224766968664        6.5551809099226359        6.3922620174267735     
 H  -2.3425575337806706        8.2944401192980646        7.4304512799639113     
 H  -3.3464689771934601        6.5527956403914995        7.5176270967925030     
 N  0.38378974182583531        6.4719643884822284        5.0989908121721657     
 N   2.3598593502439011        10.388732052938817        10.373930672297693     
 N   3.2044446692158353        9.0367462931791227        8.9172237044926348     
 N   3.3222446151889264        9.3103598185701735        6.4213335681407182     
 N   2.5343644923556314        10.850797448428143        5.1249980575474252     
 N  -1.8617324915087650        10.556281552177330        10.387060814687722     
 N  -1.0891779624604596        11.973677332687380        8.9525184950117627     
 N  -1.3704835681673184        11.982944323297083        6.4555044877978096     
 N  -2.3031191842000407        10.545685380554971        5.1348093840849529     
 C  -1.4075436167426025        5.3513211380737209        5.7090059510974118     
 C   1.6479780032883089        6.7910279188602871        4.4528672830015283     
 C -0.32440064091879572        5.2966833679565557        4.8808992860763158     
 C   3.6429197001945650        10.085554337183687        10.816111911010909     
 C   1.4445193474031537        11.238757000593875        11.126393246907103     
 C   4.1723178934746903        9.2310856207508305        9.8866912825197915     
 B   3.3017411846521805        8.2568070719147002        7.5669196557615699     
 C   4.3996372878932988        9.8632272956006659        5.7474328095471199     
 C   1.6273291227286140        11.781277357283134        4.4690004494201760     
 C   3.9084512015691488        10.829063288630683        4.9171538384182822     
 C  -2.1996584267503545        11.819226699958124        10.861154431495475     
 C  -2.1792455173803527        9.3318393488322915        11.112490135000447     
 C  -1.7090343634012142        12.709836680355025        9.9447759619563811     
 B -0.46205873840550848        12.485675388504331        7.6152334021088448     
 C  -2.3670828904244585        12.653177253970233        5.7654461995609569     
 C  -2.6511847564783202        9.3016847951918891        4.4620537186188542     
 C  -2.9538808170477129        11.754316957568921        4.9218671597621766     
 H  -2.1838803201846297        4.6169536051047526        5.8759178048800162     
 H   1.6181886299409303        6.4953305715934784        3.3992855416194354     
 H   2.4780341878003505        6.2641895039083737        4.9435841121811670     
 H   1.8172303231791227        7.8687926198340739        4.5401227211574815     
 H   1.1545177338257235E-002   4.5355261363595254        4.1914070559434524     
 H   4.0546729600317608        10.525947991423491        11.714119827406325     
 H   2.0098463282288264        11.791203821552136        11.883831352526025     
 H  0.67520073528013391        10.637200618339415        11.627274879212285     
 H  0.94707619369199758        11.946992048781020        10.459416594481249     
 H   5.1439827425278857        8.7583331753572669        9.8416753621758453     
 H   2.2752018000983036        7.5974512110126549        7.4484806422766283     
 H   4.2806996948136122        7.5488291472372966        7.5413601069645084     
 H   5.4233832836285565        9.5566093537856922        5.9162115049884711     
 H   1.8914651353069030        11.884597552403809        3.4109898023584528     
 H   1.6782188978317836        12.771072515725466        4.9437469730632264     
 H  0.60730982335208994        11.396384748095041        4.5694801161568535     
 H   4.4040013776749749        11.504940780135881        4.2342127023155482     
 H  -2.7747504258315820        11.954597086137557        11.767379258888571     
 H  -3.0190577962360323        9.5222048149274379        11.789754362628351     
 H  -1.3197549249448604        8.9907254933157716        11.705680967005916     
 H  -2.4530322739308423        8.5401113466955891        10.410865071741370     
 H  -1.7573892736872119        13.789634791022792        9.9191597461745644     
 H  0.63555740510373115        11.957422054539013        7.4916676074129924     
 H -0.37591450666016207        13.692253736085782        7.6181185871437567     
 H  -2.6016920805483803        13.696180654666396        5.9307643453627170     
 H  -2.8545439047392094        9.4893664653683878        3.4029311965164442     
 H  -3.5439842171729068        8.8528785285079241        4.9173311646224587     
 H  -1.8127178431208586        8.6070766231439144        4.5699264889317588     
 H  -3.7726310584632645        11.860505658202316        4.2253308906340035     
 C   1.8714371462046515       0.57835156201067317        15.544338277647077     
 N   2.1485495488654713        1.2386061772018371        16.714102719326327     
 N   3.0147259531273094      -0.12487020065380845        15.281478506373405     
 Dy   1.1234574274513902E-002   6.1562079331642643E-002   13.877394003662019     
 C   3.4278280262628318       0.94471995446209700        17.174603671474475     
 C   1.2213090300414611        2.0923960382277054        17.446990195224050     
 C   3.9703295044776112        8.2641639499696579E-002   16.259918400164320     
 B   3.1317657072313456      -0.92488252192901466        13.944168865966658     
 C   1.9777666989144655       0.71267155923421333        12.412199611296483     
 C  -1.3672323278225040        1.4147285247503467        15.521931798002401     
 C  -1.5391088791200902        1.4164094361452610        12.407596638680220     
 C -0.47990399880739665       -1.8060453249288058        15.543077324066207     
 C -0.38101864569394978       -1.9860616216788813        12.414363952792794     
 H   3.8295997801668196        1.3944605471620424        18.072747535572834     
 H   1.7798325642479182        2.6767362616518429        18.185129977750947     
 H  0.46485534862708988        1.4917509603871733        17.968285466609455     
 H  0.70910302937401914        2.7727457643679454        16.762097081776073     
 H   4.9445401908140125      -0.38606808769846446        16.229858166795182     
 N   3.1477776213913886       0.11273652855997585        12.784827886822859     
 H   2.1162489613980040       -1.6005321378509354        13.827841958557398     
 H   4.1222022246459042       -1.6176377760993326        13.940128024931544     
 N   2.3542989076460827        1.6425279365346204        11.479333800274750     
 N  -2.0528520828104684        1.3396522633771915        16.708050377086746     
 N  -1.3165149248978198        2.7552141130225656        15.252734541246857     
 N  -1.5941357794842068        2.7370745315445593        12.755594138748416     
 N  -2.5191359507091344        1.2718063490993496        11.461871166883896     
 N  -7.0462279924783183E-002  -2.3643233777649195        16.727102628123934     
 N  -1.6597013834242469       -2.4429341392416810        15.266812450771091     
 N  -1.4991252713127210       -2.6881531618887915        12.770533341557160     
 N  0.23870095298156579       -2.7833037230412461        11.488494083875114     
 C   4.2249669997054493       0.67921386380654380        12.122639916592352     
 C   1.4418898602749439        2.5610790344422698        10.814270875440588     
 C   3.7304265781349200        1.6387945145259681        11.286959094414192     
 C  -2.4076723595448333        2.6009818180903435        17.172699330915442     
 C  -2.3348015699279165       0.11785734046587285        17.452450317048310     
 C  -1.9398884195963366        3.4908149655171394        16.243429631871084     
 B -0.69338969289859087        3.2607065454978552        13.910763866885727     
 C  -2.6053830900523507        3.3864486096086366        12.066074139445968     
 C  -2.8601433939487904        1.5154838660264645E-002   10.810517557443637     
 C  -3.1877929295444014        2.4690186241619236        11.239767669276528     
 C -0.97677614852938943       -3.3155615319278540        17.183800467324318     
 C   1.1174123255965063       -1.9777253493097817        17.479049267705168     
 C  -1.9784848609473664       -3.3605206500661295        16.251804251074105     
 B  -2.4024219456317653       -2.1575667120493334        13.920316084864654     
 C  -1.5530321624396497       -3.9014749507895030        12.102739365535875     
 C   1.5086092636615491       -2.4717441405483660        10.850400063740661     
 C -0.46455434730633410       -3.9638698500151559        11.282068127608378     
 H   5.2500976232321337       0.38261236256318554        12.300379991027723     
 H   1.7324197780496760        2.6887642896638564        9.7667313425012772     
 H   1.4542216653027418        3.5429754448558120        11.306124804096703     
 H  0.42993188054799780        2.1501603140533594        10.879548127900787     
 H   4.2249236757362896        2.3191533188655780        10.607843119751266     
 H  -2.9734777283425173        2.7361970600166843        18.084585565961088     
 H  -3.1410451894497626       0.31192659149749080        18.167209339900968     
 H  -1.4479293897838541      -0.21973463689570266        18.004789194340788     
 H  -2.6405067084585689      -0.67831330070862006        16.769813799818252     
 H  -2.0095246543207885        4.5691203299042451        16.208707878319885     
 H  0.41021278406540540        2.7432243618589713        13.794747435717303     
 H -0.61840727927803552        4.4680690728348278        13.904145478738803     
 H  -2.8536523555757669        4.4280269258934117        12.221496091785205     
 H  -3.0918997039836373       0.18869733789016163        9.7550454145218826     
 H  -3.7336466630910796      -0.44522610571069560        11.290948624192087     
 H  -2.0080478820531980      -0.66472418207659134        10.905080768748443     
 H  -4.0121657251412053        2.5551389604886481        10.547252094628025     
 H -0.80570651320771158       -3.8796671602564139        18.090936468093485     
 H   1.3448920979104224       -2.7539134794097624        18.217453454061367     
 H  0.95654953730774228       -1.0262603054040305        18.004091930979985     
 H   1.9696017739114349       -1.8601830910092614        16.805384747066000     
 H  -2.8731620698861180       -3.9668303654091739        16.213261447700258     
 H  -2.4947536750527362      -0.94207262521467960        13.798318050974396     
 H  -3.4915429548135473       -2.6852388247115186        13.910833787146258     
 H  -2.3298185158237699       -4.6352241094711548        12.271213497494493     
 H   1.4875134544550155       -2.7765103934773609        9.7979245344444870     
 H   2.3340128024862716       -2.9969250283808364        11.353727548098327     
 H   1.6788510546533169       -1.3923719213194459        10.931142324810057     
 H -0.12283086564603297       -4.7339984980248531        10.605578037793341     
 C  0.73419678740190930        11.173172483239068        16.354094362753958     
 N  0.31864961710047446        11.737688985200903        15.175682915463369     
 N   1.9222180964340838        11.798030717378102        16.621002827767164     
 Dy  0.23924834496562442        9.3168231974917077        18.026115257876867     
 C   1.2289594191661950        12.681594530265087        14.712743156084459     
 C -0.88163283083336852        11.366516532820274        14.436332120815127     
 C   2.2400909138762048        12.714944973051709        15.635117113667706     
 B   2.6728888954036005        11.499334730458619        17.960426834702997     
 C  0.66329812441505964        11.359388746823472        19.485202277343536     
 C  -1.6309292069327133        8.8084105644420454        16.368980736510000     
 C  -1.7318188249519950        8.6904832746364189        19.506277310485107     
 C   1.5988709812667834        7.9426745933471548        16.387855212107674     
 C   1.7828716747933524        7.9558336611274560        19.497701317633883     
 H   1.0542918405030792        13.248609954219150        13.808265584930249     
 H  -1.1063245773217050        12.146696134645849        13.702098582029443     
 H -0.73809984196916978        10.414712610306040        13.907511043090572     
 H  -1.7279931833395632        11.257412329603063        15.118805089973172     
 H   3.1411666977463768        13.311968325985077        15.665432773715407     
 N   1.7904644307109459        12.042403537590245        19.120916657444596     
 H   2.7446153596101603        10.281845575297107        18.078972045950568     
 H   3.7712467768743863        12.006424288391971        17.962191851882498     
 N   6.9316586371072936E-002   12.161448113536832        20.423690052822405     
 N  -1.9109921884495944        8.1446966740390927        15.201896490742499     
 N  -2.7728165983096251        9.5142986581923505        16.630976097856095     
 N  -2.9038991769216418        9.2822910507339955        19.126470016307458     
 N  -2.1076605080318007        7.7613992755238188        20.440237948923862     
 N   2.2857788948616973        8.0093471947147155        15.202527638910071     
 N   1.5342210855407912        6.6036720167826086        16.659822577548205     
 N   1.8226582806119866        6.6332152369842428        19.154662719341218     
 N   2.7759703510135694        8.0961568299344737        20.431008496446545     
 C   1.8758378294221669        13.249022530946258        19.797182948450907     
 C  -1.1963194354291609        11.866064547295627        21.077688161333828     
 C  0.79713208708788907        13.327131682162571        20.629960603950352     
 C  -3.1907027317970167        8.4376583884836656        14.743141208105230     
 C -0.98891431930661788        7.2825903805480783        14.472197166166541     
 C  -3.7306729133264405        9.3039074191460980        15.655421530777193     
 B  -2.8889267278978705        10.318344972527742        17.965726928654949     
 C  -3.9815128767679675        8.7096477603681954        19.783115447384073     
 C  -1.1928552884898793        6.8514645965902750        21.113777170128959     
 C  -3.4850216241544696        7.7564092623640706        20.625037786466169     
 C   2.6284539699548044        6.7438997824208871        14.740695731587609     
 C   2.5808583134311456        9.2282203725103091        14.458198361599711     
 C   2.1510660509412531        5.8598669867347413        15.670916978240760     
 B  0.90985194705542249        6.1128659849209894        18.007110627354212     
 C   2.8377970043007510        5.9789166725189142        19.833848051187580     
 C   3.1353001090795716        9.3527573225020593        21.073126476278969     
 C   3.4378290776601688        6.8944936452181320        20.649573125582375     
 H   2.6673171672186862        13.966793988372084        19.627967283187793     
 H  -1.1340125682265469        12.095501038508525        22.147565431489902     
 H  -2.0075139129048143        12.464396455385421        20.637633079225214     
 H  -1.4181013988020590        10.803619477236376        20.927442855014963     
 H  0.47633379033030748        14.100391884544470        21.313391592707518     
 H  -3.5933304465324731        7.9834736895876990        13.847733138243287     
 H  -1.5467732704925126        6.7236162796223979        13.714266060635335     
 H -0.20992431508845955        7.8750167212181035        13.975606427833542     
 H -0.50407793347193619        6.5792789759560009        15.153907860347337     
 H  -4.7042178878120628        9.7740884165732762        15.686315418002112     
 H  -1.8738328058248857        10.994705467842676        18.081046446890198     
 H  -3.8803758593457207        11.009699729764277        17.968947173784521     
 H  -5.0075367890510325        9.0011698553687776        19.600766462377479     
 H  -1.4921410418410239        6.7214716157481273        22.158511738559913     
 H  -1.1910865506507282        5.8694126770217396        20.621798030435780     
 H -0.18397148688481921        7.2717571103603129        21.057920965326264     
 H  -3.9783647986209130        7.0741020215839718        21.303081250978440     
 H   3.1954633446543230        6.6029790669555801        13.830590653911457     
 H   3.3624358348371741        9.0169970589665507        13.720111807551632     
 H   1.6877354862814695        9.5932422170540086        13.933116443379726     
 H   2.9254238087446569        10.012493456001488        15.137329990574587     
 H   2.2090786304462378        4.7807935595302471        15.707022892015109     
 H -0.18630582882739505        6.6452446283878706        18.124657422134305     
 H  0.81933192728862136        4.9065393262891162        18.021519377795666     
 H   3.0758025368783399        4.9349694054344644        19.679162415835489     
 H   3.3757327565114634        9.1825072601903681        22.127830294320205     
 H   4.0083526340928781        9.8026746372479643        20.581093825258268     
 H   2.2881691122958823        10.039522595886455        20.983121878639150     
 H   4.2706618731834016        6.8043004546385104        21.331630359338181     
 C   8.5576017441843106        6.5230704454983757        9.9561944000124196     
 N   8.1692630679848559        7.0974775201081561        8.7725607219208559     
 N   9.7550554575270958        7.1236883110164655        10.238059521119517     
 Dy   8.0003019099807062        4.6497608126220298        11.597041151008643     
 C   9.1053255120139340        8.0221004520668302        8.3210604804163602     
 C   6.9713916155659517        6.7505103998708131        8.0184832122281637     
 C   10.104392528153880        8.0342628842606132        9.2568239542656769     
 B   10.486635940673176        6.8145043561425975        11.585248716843385     
 C   8.4520930099298397        6.6745252513574336        13.082174542524111     
 C   6.1349110989238058        4.1851295465426981        9.9338602709590642     
 C   6.0428262337006542        4.0141207942182673        13.081762394440872     
 C   9.3582432624775329        3.2798914882193282        9.9387234201044539     
 C   9.5241180400232075        3.2560589162264106        13.054235192700837     
 H   8.9552972329669736        8.5936772283970146        7.4146664171138319     
 H   6.7219266094373431        7.5720893622936236        7.3388847354067499     
 H   7.1293806156865980        5.8388681194862935        7.4256981144080960     
 H   6.1355939696353268        6.5797211253552446        8.7010684989941911     
 H   11.017012741881889        8.6129240301300189        9.3009523917925723     
 N   9.5873194644891981        7.3526286467360649        12.734743934527026     
 H   10.557600365499576        5.5972805882370400        11.697808141326146     
 H   11.583682003487013        7.3256712724535280        11.604667166035535     
 N   7.8570250423496528        7.4715278698072884        14.024614377315872     
 N   5.8462690620251729        3.5413651017752850        8.7585248674848017     
 N   4.9973941314106689        4.8905520857933711        10.215311915976830     
 N   4.8757222080921840        4.6223568483689084        12.713132130061364     
 N   5.6646866715730368        3.0943463116048155        14.024132318580504     
 N   10.061154316566755        3.3534183075628294        8.7623043310508777     
 N   9.2818435701460622        1.9377787642084114        10.195209282801629     
 N   9.5677684667073919        1.9395913162520464        12.690024218147231     
 N   10.506092419243984        3.3815039441934691        14.001684738734959     
 C   9.6748456203388891        8.5523587218876234        13.422268491263733     
 C   6.5865309957609632        7.1771766518600684        14.669537449905846     
 C   8.5910521277304337        8.6299599090301289        14.248032110867875     
 C   4.5644742262858884        3.8448265137873423        8.3138152985693345     
 C   6.7625905316286659        2.6909349301075047        8.0074382110843558     
 C   4.0323845167587313        4.6979658503793500        9.2430523889244434     
 B   4.8979902618296984        5.6725059556027402        11.564167824837590     
 C   3.7978972009455405        4.0695521142186877        13.386012672126014     
 C   6.5736272119245083        2.1724349398752398        14.689954341421712     
 C   4.2898320050894316        3.1121669009793136        14.225681822535634     
 C   10.402375331464469        2.0898581395929900        8.2924796263112608     
 C   10.384110114408179        4.5770657977362754        8.0370095965529629     
 C   9.9074552532644127        1.1999785436146844        9.2074174971135818     
 B   8.6551700723911456        1.4326226941322264        11.535280784070618     
 C   10.576263892082610        1.2750273302211745        13.368449924676254     
 C   10.853603145743433        4.6263601557649610        14.673287551332276     
 C   11.166548947318248        2.1765052377035912        14.206601022872974     
 H   10.468782085469053        9.2685240926360191        13.259312754689036     
 H   6.6388078143595903        7.4163831459324676        15.736352040217906     
 H   5.7774655485565587        7.7664962151085435        14.217603489811699     
 H   6.3689399406121128        6.1140498837016395        14.529349654286873     
 H   8.2698414790605810        9.3976943650647211        14.937580204503471     
 H   4.1560310914106653        3.4053803912168545        7.4140047646761635     
 H   6.1997823036129054        2.1498223091586408        7.2394874214160545     
 H   7.5407241747085889        3.2918721310864223        7.5194847511703493     
 H   7.2486544988034227        1.9725283254592694        8.6725232012667526     
 H   3.0609127488651016        5.1711296414402410        9.2862939526066786     
 H   5.9245267243359230        6.3320044921779850        11.683406926059988     
 H   3.9193376393057795        6.3805426647703136        11.586402461330314     
 H   2.7739299813331919        4.3740474277360599        13.214227345811993     
 H   6.3058429723680893        2.0741745683748167        15.747147227138191     
 H   6.5295910916999631        1.1796746287809707        14.221621670642678     
 H   7.5917456066168363        2.5618726873608764        14.590836590979835     
 H   3.7941039148981508        2.4397267725631155        14.911420040125265     
 H   10.983107582560256        1.9541999722209631        7.3899765683745091     
 H   11.190310910917370        4.3704008546153057        7.3252171866584552     
 H   9.5115387419970201        4.9482262839963180        7.4832028582924917     
 H   10.706963290275858        5.3546614964691930        8.7332216894948740     
 H   9.9558933763129520       0.11997994959445440        9.2343682822519249     
 H   7.5592554905906031        1.9647048622648851        11.659011641567938     
 H   8.5655900799417495       0.22624516641303780        11.538539907246173
[truncated: 2,593,483 more chars]
