# Supplementary material for: Unraveling the Contributions to Spin–Lattice Relaxation in Kramers Single-Molecule Magnets
Source: J Am Chem Soc. 2022 Dec 9;144(50):22965–75. doi: 10.1021/jacs.2c08876 (PMC9782788; doi:10.1021/jacs.2c08876)
Supplement: Supplementary file 2 — ja2c08876_si_002.zip [file ja2c08876_si_002.zip › phonon_Dy/mol-11/mode-1-10/5/Cart_disp.xyz]

         456

 C   7.4811403135284076        2.7585736388066362        2.8456077282906080     
 N   7.8575564537195790        2.1728493394489039        4.0275626190914648     
 N   6.2813468977356139        2.1680402397508529        2.5506386522539484     
 Dy   8.0646420132230041        4.6362618657809547        1.2178139813141040     
 C   6.9119442937518247        1.2509250565910770        4.4658798767883283     
 C   9.0539354756285579        2.5063467765832996        4.7907081485220822     
 C   5.9193975973716952        1.2521476686383071        3.5226981294988224     
 B   5.5597226007461806        2.4901728716674572        1.2007259650883615     
 C   7.5958914361084204        2.6357581393404890      -0.29788986447248378     
 C   9.9513807721016754        5.0615092848271939        2.8673721996560473     
 C   10.022024618973605        5.2524316084385010      -0.28256411859643937     
 C   6.7283300262266064        6.0269489386338124        2.8713293007785734     
 C   6.5745998367634977        6.0567463505336310      -0.24756038317400686     
 H   7.0505653668034034       0.67231195055802062        5.3699987809581149     
 H   9.3091226199990142        1.6671793318373631        5.4489271298662674     
 H   8.8908874644111631        3.4017962113412565        5.4095455464469522     
 H   9.8875224517117211        2.6998389218425691        4.1101969261505316     
 H   5.0025870259584115       0.68050953590698526        3.4678572692056338     
 N   6.4613510826034375        1.9567692240465737        5.0795347766504184E-002
 H   5.4953498666099598        3.7088647350935946        1.0965629444098981     
 H   4.4606370347817617        1.9838899152727238        1.1699365804878601     
 N   8.1811094306044705        1.8469180343989631       -1.2542427795707130     
 N   10.257395484742950        5.6979958897862142        4.0422686151848639     
 N   11.079336364332006        4.3452850869064426        2.5722025979820722     
 N   11.185333835279193        4.6304997040953548        7.4938856773111698E-002
 N   10.401866838211870        6.1626354876292115       -1.2345466186216254     
 N   6.0256723114208057        5.9605969341503657        4.0482348338096852     
 N   6.8243523596612308        7.3686693922162281        2.6177541872080097     
 N   6.5393422456875365        7.3720202774815808       0.12104866904371185     
 N   5.6010693687741782        5.9434679789487150       -1.2060995005893793     
 C   6.3651999559639254       0.76443410963091096      -0.64872934486946021     
 C   9.4442082218095820        2.1470420486738409       -1.9118322495812343     
 C   7.4420868056968494       0.69268692999935044       -1.4839817841307008     
 C   11.540809651029456        5.3808018651298521        4.4731065591347576     
 C   9.3559197291485692        6.5562493365045151        4.8029477669631468     
 C   12.056040195941677        4.5261561072701015        3.5355561220458802     
 B   11.162483947173513        3.5719904236947961        1.2169092623488955     
 C   12.262726124697719        5.1656520166330608      -0.61300053344758232     
 C   9.4983916379737572        7.0918988266782312       -1.8981016740497232     
 C   11.774286450118788        6.1257506093093426       -1.4515907295919610     
 C   5.7024687445991527        7.2280834524096420        4.5206425844954286     
 C   5.6839516913601766        4.7391743943256674        4.7692073356147251     
 C   6.2094182721655846        8.1131455431966621        3.6072991054836332     
 B   7.4546093282242900        7.8704924913659644        1.2775973167796375     
 C   5.5437294108789619        8.0478303474353297      -0.56517885332635032     
 C   5.2514490378388192        4.7042369057088989       -1.8877791132332031     
 C   4.9536017269690928        7.1553316756248506       -1.4129988815085734     
 H   5.5718723790777380        4.7734895979108821E-002 -0.48506265149657501     
 H   9.3777510882472690        1.9183969033975385       -2.9807792524391012     
 H   10.259250556955838        1.5528576144425970       -1.4757677126056801     
 H   9.6630605043278788        3.2091333586702393       -1.7634918127872317     
 H   7.7564614574465294       -6.8728237998531269E-002  -2.1840493594225698     
 H   11.961161001898681        5.8136788752436512        5.3707167781006051     
 H   9.9316539129501997        7.0964007522752102        5.5620677523655582     
 H   8.5809714161304615        5.9616409853414591        5.3036286186987365     
 H   8.8651946597432172        7.2750633007658827        4.1419106048906089     
 H   13.022201822228768        4.0427489811567874        3.4811632027165280     
 H   10.129143057874531        2.9222975387032384        1.0999453972957896     
 H   12.135695125814175        2.8561297219009334        1.1805434901325975     
 H   13.284726434442572        4.8506659495313169      -0.44850136733791313     
 H   9.7593014403421492        7.1811317330485842       -2.9586618078891664     
 H   9.5575876477132056        8.0872892919421808       -1.4349600688629165     
 H   8.4761156233388579        6.7143184265742830       -1.7886185254997222     
 H   12.270782676922090        6.7904414775546869       -2.1447342352470180     
 H   5.1222003624197576        7.3693113277179059        5.4226622298517775     
 H   4.8554096779230953        4.9457720789898030        5.4556275367931422     
 H   6.5404510675313858        4.3726892216805222        5.3517006243589140     
 H   5.3845328051968693        3.9588216261030689        4.0656395179721718     
 H   6.1784036884713407        9.1941557530237539        3.5823088989721521     
 H   8.5464705737924866        7.3298219542631600        1.1533909135690339     
 H   7.5524089682172120        9.0760645736390551        1.2747427319885263     
 H   5.3118398106559388        9.0904924669136751      -0.39425478844663198     
 H   5.0570279137046814        4.8979447245706691       -2.9481989217362243     
 H   4.3534220430279058        4.2565500699346588       -1.4405022616793683     
 H   6.0869777134125398        4.0065095657250449       -1.7764379242462423     
 H   4.1329858969941755        7.2672422602330720       -2.1070034649793858     
 C -0.34947161430534557        7.3891824013147662        9.1506248831384340     
 N   5.3240127690786815E-002   6.8432008360601175        10.342808688244782     
 N  -1.5117064660396122        6.7265330067308877        8.8578676300660657     
 Dy  0.11665446942026145        9.2722873193694824        7.4956935062460044     
 C -0.84061825697128367        5.8743196075130717        10.788521360509655     
 C   1.2174733177503536        7.2646745200965706        11.114710222401291     
 C  -1.8266781540123627        5.8056204937562876        9.8407906183843359     
 B  -2.2471960307310743        6.9946993405463438        7.5039035616560081     
 C -0.21989372505479179        7.2332787191911869        6.0115055721739337     
 C   1.9754764146272201        9.8098011702494947        9.1586098750117149     
 C   2.0776370445543000        9.9696023472647681        6.0382183654908079     
 C  -1.2820942144984415        10.597001635698065        9.1465340365509462     
 C  -1.4396116697448105        10.614704051158180        6.0299800420091740     
 H -0.67320511383746462        5.3160006103193087        11.700115108331204     
 H   1.4606860072599015        6.4929936259953802        11.852606274094036     
 H   1.0168599891341377        8.2081774160117327        11.641375318534271     
 H   2.0754447462554824        7.4128576465404734        10.454342794354258     
 H  -2.7068460260074718        5.1787467733853578        9.7885170832025707     
 N  -1.3180358608286689        6.4949842610526582        6.3601543362218820     
 H  -2.3762329413996626        8.2077427067163562        7.3847068510857188     
 H  -3.3202264143085269        6.4326006251121903        7.4845477560478031     
 N  0.42682706257720393        6.4599999387072300        5.0830496412486399     
 N   2.2508993847850891        10.471887615701409        10.327840506247490     
 N   3.1254514870411780        9.1200954237758847        8.8889461722393559     
 N   3.2513021815704457        9.3666323591362417        6.3936703480019688     
 N   2.4453925835403014        10.905598326850511        5.1073208676690545     
 N  -1.9642644832714251        10.512307331647563        10.334442145435103     
 N  -1.2431145101586212        11.939239588279811        8.8821291911877296     
 N  -1.5093330720338995        11.934056895711379        6.3810730277148808     
 N  -2.3997232992507787        10.466472482657203        5.0647317089498554     
 C  -1.3332246469512896        5.2838892160676183        5.6847812741331758     
 C   1.6917460033269882        6.8102525218522700        4.4535264904383602     
 C -0.24086308339799423        5.2599753946830168        4.8668684279618173     
 C   3.5362068774513382        10.192306690196885        10.781507172388384     
 C   1.3128522032103815        11.305736963397047        11.070260893485731     
 C   4.0837914539205737        9.3380288678569077        9.8625086573135974     
 B   3.2462335802685200        8.3250408518537640        7.5488939991702075     
 C   4.3217652057504603        9.9347707545208959        5.7217004144388159     
 C   1.5291702644024290        11.833352581405823        4.4606299855523863     
 C   3.8193655094547880        10.900932424435135        4.8986461569471960     
 C  -2.3267708278550487        11.769608450156944        10.805535863078383     
 C  -2.2346558278003821        9.2859694169109712        11.075758430420807     
 C  -1.8682812933882573        12.665759003184730        9.8777856268941893     
 B -0.62418286753534735        12.464042501918961        7.5455485506788058     
 C  -2.5093580461058078        12.579929636450071        5.6718844815812881     
 C  -2.7231387435903898        9.2086203849571433        4.4060604506739915     
 C  -3.0701098778175413        11.660726519401084        4.8320243204854068     
 H  -2.0857801511398453        4.5236043276161482        5.8495828710654862     
 H   1.7145878143589197        6.4201706159909486        3.4224975478460049     
 H   2.5444046307383426        6.3824190231783238        5.0207261005619417     
 H   1.7872016510198609        7.9095593810982310        4.4538839174978033     
 H  0.12472258317107396        4.5062282364771269        4.1839260525437814     
 H   3.9384889318337897        10.643836131337135        11.678695932225734     
 H   1.8674319483491408        11.905981671634944        11.800318264782790     
 H  0.57662745087159351        10.687634762734499        11.603311974729367     
 H  0.77527694422629034        11.972547918399968        10.389149158539377     
 H   5.0641211879707217        8.8828256503793863        9.8261979900156451     
 H   2.2360536919259668        7.6409178972927254        7.4339200857302625     
 H   4.2422336138855208        7.6398798189448174        7.5402515215237473     
 H   5.3488747892247721        9.6403472757539994        5.8905224026237475     
 H   1.8202880696791739        11.983168931774872        3.4160747260634268     
 H   1.5362672299823170        12.804946488458599        4.9728352354360084     
 H  0.51864574752936732        11.417814654276944        4.5158855836258454     
 H   4.3067856534007216        11.585103769183853        4.2177946613116646     
 H  -2.8898019781458979        11.898637446735536        11.720299653250175     
 H  -3.0958784181845487        9.4489538896998901        11.735942908329958     
 H  -1.3678262492653199        8.9970182761180197        11.690527741483780     
 H  -2.4596034918462673        8.4686286072154520        10.382045230059015     
 H  -1.9467252956141199        13.743480054147447        9.8459586777575634     
 H  0.49013716135389351        11.968992079022646        7.4310570941106331     
 H -0.57356575751923189        13.673240432126128        7.5486310951156534     
 H  -2.7662093041638287        13.620047963525469        5.8246820941206581     
 H  -2.9592550726870037        9.3869750645011010        3.3520114080698811     
 H  -3.5902727165013562        8.7316662325644732        4.8845753095823463     
 H  -1.8606231630032461        8.5393317094606260        4.4944682705501959     
 H  -3.8797691442370565        11.744398422434301        4.1221600349385286     
 C   1.9161629466615111       0.54583214046653239        15.508580463617575     
 N   2.1922920404039585        1.2121216374602015        16.675222887467385     
 N   3.0576536785491597      -0.16338193801643450        15.254097680579159     
 Dy   5.5490065983690481E-002   3.2234188192638957E-002   13.839094412585128     
 C   3.4688062061769829       0.91676161169633386        17.140986733471792     
 C   1.2733727117993929        2.0860279432541988        17.395701863987252     
 C   4.0113231626127712        4.6210819124641637E-002   16.234208003867145     
 B   3.1711629743803105      -0.97078716065963500        13.921565263657140     
 C   2.0255533031445081       0.64995743332006883        12.364331858026910     
 C  -1.2953252211381738        1.4148342003019843        15.485236611318189     
 C  -1.4938476722074390        1.4063852196904056        12.381095611144776     
 C -0.44148422827410694       -1.8107728648429680        15.524793263555175     
 C -0.40533504779794699       -2.0289492568940344        12.410343193600905     
 H   3.8677775748147591        1.3733804009678483        18.036664161400449     
 H   1.8292913134153572        2.6250620656561661        18.170183588854226     
 H  0.47189584758774988        1.5042179741087898        17.870345443782870     
 H  0.81587924531093270        2.8073729503508194        16.712012238049784     
 H   4.9835992413489736      -0.42742179523532164        16.211015105299285     
 N   3.1958825092329741        6.3117388442691949E-002   12.758669812843527     
 H   2.1506678648116484       -1.6391457037834456        13.804323563852838     
 H   4.1556974669078199       -1.6717493967177366        13.922664288686986     
 N   2.4091265564950115        1.5878601928787455        11.443072140358472     
 N  -1.9820235736013119        1.3459916657357804        16.670713628993212     
 N  -1.2338789789844231        2.7544977488511573        15.214949182464158     
 N  -1.5296713805319118        2.7291942752547009        12.723708026328044     
 N  -2.4999942402742494        1.2647788579028210        11.461950995025651     
 N  -1.4066370747799831E-002  -2.3789371568527771        16.697709777126018     
 N  -1.6438058078799997       -2.4180271248399263        15.280541656339548     
 N  -1.5452395008878124       -2.6850260451016266        12.784731549591086     
 N  0.17573349076514544       -2.8572695012201321        11.486706030363743     
 C   4.2798721000721738       0.64930976424845688        12.124065566960674     
 C   1.4969495658032608        2.4944933441582204        10.761524780255890     
 C   3.7893818300468864        1.6046096366955918        11.280736411642186     
 C  -2.3278828687631421        2.6098970526225660        17.133635151584414     
 C  -2.2744602286206090       0.12667297660957974        17.415513928930576     
 C  -1.8526041376552211        3.4963263361263852        16.204677984329710     
 B -0.61062115242998949        3.2461797373012460        13.867858182060402     
 C  -2.5553466016060091        3.3821620681692131        12.059008796411158     
 C  -2.8671788309592658        7.8701621019399703E-003   10.825304517787604     
 C  -3.1662665793068263        2.4655750827690341        11.252145711241612     
 C -0.93101780349675423       -3.3070140743918635        17.179108003327549     
 C   1.2078255954878523       -2.0313001223023077        17.413716736210304     
 C  -1.9591612442314805       -3.3271150296573042        16.274637622925937     
 B  -2.4052794119016512       -2.1127299216684077        13.948754651485329     
 C  -1.6507373135889205       -3.9022183058418918        12.129756216440091     
 C   1.4473190322460301       -2.5930365434324094        10.830656683345966     
 C -0.57223852140126286       -4.0138937128532151        11.299340413950009     
 H   5.3048523952821407       0.35933293280815898        12.315585191665742     
 H   1.8007710523473714        2.6207309179043397        9.7175315097263777     
 H   1.4928689289153099        3.4783850114547170        11.249816468200939     
 H  0.48815146473559001        2.0731471731616611        10.815048823735376     
 H   4.2889611878664535        2.2942221514176819        10.614779643708060     
 H  -2.8949089003833928        2.7475688574235022        18.044088149058609     
 H  -3.0028974642461472       0.35754301329418620        18.206436524721180     
 H  -1.3594007327696302      -0.27781772678550598        17.877986321009612     
 H  -2.6903290946206755      -0.63792645161488137        16.747558225107358     
 H  -1.9129051940886785        4.5755108528961212        16.170520503620441     
 H  0.48328869680150577        2.7105652105472511        13.746179476685358     
 H -0.51635914728247090        4.4523879850952524        13.855187491423774     
 H  -2.7916751840004568        4.4262396312168102        12.215981740117883     
 H  -3.1081039586117387       0.17522312616495522        9.7706155922071627     
 H  -3.7415550404825053      -0.43515538826025307        11.320515070286884     
 H  -2.0240879950203379      -0.68345626810586857        10.916709974091605     
 H  -4.0093198720754470        2.5539305727109478        10.582113672247857     
 H -0.74785077626066387       -3.8747240038503254        18.081451540279495     
 H   1.4218346527432730       -2.8102479547224064        18.153017552509759     
 H   1.0993774149566002       -1.0688061730169611        17.934336613541504     
 H   2.0471166053515559       -1.9520972612193579        16.716500647143331     
 H  -2.8708343822343991       -3.9092731519585411        16.263024228971616     
 H  -2.4500229665987017      -0.89436106379359115        13.821560518904509     
 H  -3.5157804069031546       -2.5933025371727974        13.962692327765895     
 H  -2.4578207956505560       -4.6012071798005563        12.306777172497330     
 H   1.3617397275363678       -2.7646020517214751        9.7486645864529127     
 H   2.2333029436073684       -3.2575170357888554        11.229469115854299     
 H   1.7228189369452407       -1.5481946349444888        11.033721123786437     
 H -0.26425363881856528       -4.8062960934455372        10.631616103113158     
 C  0.75123600514896549        11.187692922500986        16.382382595731233     
 N  0.32679126100506861        11.737351751042612        15.199502289189285     
 N   1.9176809476262504        11.850058089154354        16.656509849287165     
 Dy  0.31209558525508940        9.3126914530026461        18.054598188917879     
 C   1.2111314222532090        12.709113776835578        14.741532549895888     
 C -0.85202856434866436        11.321045741191677        14.448008272419395     
 C   2.2140110743862720        12.775256485274467        15.671478654362986     
 B   2.6724351542132099        11.577900735113060        17.999363216033675     
 C  0.66251576101997633        11.366609877670669        19.513807068917092     
 C  -1.5523202663141109        8.7594830815691829        16.399900461248869     
 C  -1.6469259424208755        8.6276026027562676        19.523831551501900     
 C   1.7069912980542856        7.9767256284056067        16.417578340821226     
 C   1.8793370448833180        7.9850204371120448        19.527151311916288     
 H   1.0262450195442083        13.270298556233579        13.835100336477712     
 H  -1.0934989916600450        12.086123423044780        13.702388822233468     
 H -0.67110239411504757        10.368174972740222        13.931882326549625     
 H  -1.7034783239762481        11.192363154647618        15.120329981601373     
 H   3.0943875145249247        13.402615518415876        15.709129230253414     
 N   1.7659147004671778        12.090634416241617        19.154306451313118     
 H   2.7890149382235960        10.363736451438571        18.120084644587212     
 H   3.7517051061136737        12.125850844038476        18.002384740349417     
 N   2.8654072899324104E-002   12.153139924304515        20.439432813423913     
 N  -1.8243161109587909        8.0939291855287969        15.231662288706524     
 N  -2.7032181062412004        9.4498539223642855        16.663931477201523     
 N  -2.8255415925872693        9.2163487860516931        19.159756021745920     
 N  -2.0105892390298714        7.6844690830125160        20.448791501767715     
 N   2.3796253356318582        8.0571998236144182        15.224431193679376     
 N   1.6743531179711399        6.6364068210502047        16.691050841652668     
 N   1.9475579425784191        6.6617434768246593        19.190273893696595     
 N   2.8515536835873889        8.1451176121972306        20.478553023051173     
 C   1.7981438350301113        13.305702389882834        19.821217988920374     
 C  -1.2359092314794913        11.819416156893746        21.077527940156877     
 C  0.70984505009705712        13.347537653105615        20.643557277157132     
 C  -3.1076943928444680        8.3732739054359744        14.772316377244088     
 C -0.88611441082883391        7.2524865511313941        14.498390650480276     
 C  -3.6579752453505670        9.2303620278794494        15.687069231873446     
 B  -2.8275194082589965        10.252295959873091        17.999539795553591     
 C  -3.8944695645950009        8.6317546233094440        19.820486804355301     
 C  -1.0879809104702145        6.7669342225170661        21.100815046533757     
 C  -3.3862823717293833        7.6698715872707854        20.645278889776332     
 C   2.7429776371803563        6.7986554346382766        14.758510245894584     
 C   2.6328431021336338        9.2807858009876494        14.471755334686817     
 C   2.2942627706210974        5.9058974833132734        15.694964604191213     
 B   1.0595366851912167        6.1207713019484240        18.033521466013571     
 C   2.9579710465578555        6.0254812843931402        19.893905636804270     
 C   3.1823944010515937        9.4101863408984965        21.118878635020209     
 C   3.5271482864567654        6.9547282705687445        20.716364082119508     
 H   2.5607780586157682        14.054364669708301        19.651517678779317     
 H  -1.2352589615051806        12.168184056521619        22.118122677126532     
 H  -2.0769371339985403        12.292447876241479        20.543879714699841     
 H  -1.3661174406988192        10.730043731602114        21.039160719648475     
 H  0.35522848614467994        14.111433112530969        21.320618456177403     
 H  -3.5071751890582412        7.9193947693831444        13.874993746541918     
 H  -1.4392430593245635        6.6479306128886755        13.771673014268400     
 H -0.14703975210255332        7.8641183579905327        13.963726799342096     
 H -0.35317714156686619        6.5896908842393467        15.186036325551726     
 H  -4.6383476266383985        9.6861337254737983        15.718815255914668     
 H  -1.8222972623409899        10.943857582731351        18.110622661013185     
 H  -3.8288652983187443        10.930167257881415        18.003050710918412     
 H  -4.9236732614629446        8.9166667141628082        19.646871164400224     
 H  -1.4067907342708317        6.5870780585357807        22.134509107602881     
 H  -1.0537528085541981        5.8052376410258670        20.565875496108568     
 H  -8.5895420465878516E-002   7.2110886951717381        21.083734109261847     
 H  -3.8703188714335055        6.9785607529651061        21.321355542339838     
 H   3.2989255750364745        6.6667091029742185        13.839962042344363     
 H   3.4528347300363502        9.1052592682532634        13.767592277770101     
 H   1.7416843614598223        9.5867007918425973        13.906215810921514     
 H   2.9073693430025509        10.091662776382119        15.151059799479187     
 H   2.3774751732493642        4.8286465743478297        15.731965954201792     
 H  -5.4958412532447598E-002   6.6154100708946899        18.146426600668509     
 H   1.0105085201986146        4.9113388327250176        18.038722196066505     
 H   3.2160784198603536        4.9846764248554170        19.748332402872716     
 H   3.4373504871142906        9.2429778365943545        22.170898760894861     
 H   4.0396433225223340        9.8853952559298737        20.620873050890818     
 H   2.3167090175278409        10.076085091751668        21.038213943349202     
 H   4.3451583737147397        6.8804174688048922        21.417634477273165     
 C   8.5209827509586571        6.5193083648636492        9.9871776480655914     
 N   8.1099042306396569        7.0950472473871837        8.8122812119585152     
 N   9.7289112128185611        7.1112881480331103        10.241703515399081     
 Dy   7.9808375317244984        4.6700814098395442        11.653036725914676     
 C   9.0421927088709495        8.0120183643735334        8.3391098752520971     
 C   6.8893904837401507        6.7629566699515635        8.0872818041410000     
 C   10.063242148715737        8.0177417656791850        9.2514385573505020     
 B   10.481329009772168        6.7943820528987828        11.576229695617197     
 C   8.4690012478484373        6.7106351603367917        13.104385125603777     
 C   6.1237956032958731        4.1895572465427149        9.9799894245178020     
 C   6.0090739157906823        4.0643997186756318        13.128831167310373     
 C   9.3290993659441757        3.2852609386303508        10.001723513533566     
 C   9.5181133445243162        3.2807811091318828        13.108290245232649     
 H   8.8741551179613190        8.5828756043014547        7.4359059597186841     
 H   6.6757085923770560        7.5578028531502763        7.3652524904440764     
 H   6.9992250885754537        5.8127016434334866        7.5455984009346775     
 H   6.0498485824720776        6.6685309570424227        8.7817340765400633     
 H   10.982231241041088        8.5881659618963191        9.2712828402962248     
 N   9.6159009140544836        7.3601673830490588        12.739386998488445     
 H   10.524203436268403        5.5756217368334839        11.694365526252197     
 H   11.591658840841337        7.2760926940643174        11.573067788535541     
 N   7.8982533194218920        7.5308114523659633        14.041715361621378     
 N   5.8435956980011454        3.5294056226553847        8.8114875426159713     
 N   4.9853449333088644        4.9012947167865599        10.240469874920311     
 N   4.8429626458442616        4.6596526543434438        12.735587551524439     
 N   5.6214658169666043        3.1369535924585916        14.058973395515359     
 N   10.030053590798842        3.3550646885272895        8.8244496154606544     
 N   9.2537474378135247        1.9445162237961029        10.263729389263391     
 N   9.5508252415245121        1.9609613701272106        12.754044621764693     
 N   10.528446793025955        3.4134446951269899        14.024997248330484     
 C   9.7351969662087150        8.5656142809103244        13.413315249411285     
 C   6.6276096284224941        7.2676610736096032        14.699663549309923     
 C   8.6582665697993733        8.6766776149564055        14.245826129084769     
 C   4.5667366235848306        3.8291431253337671        8.3510755370541681     
 C   6.7583116657182245        2.6559860086301379        8.0847813742334331     
 C   4.0284765074729441        4.6976111873263449        9.2625868627710570     
 B   4.8760610157443418        5.6999759552421017        11.578101550969340     
 C   3.7567025434793422        4.0879747230989398        13.378755061865018     
 C   6.5289679560394713        2.2273468998680133        14.743097221720355     
 C   4.2420609481426812        3.1346986738351994        14.227484707165187     
 C   10.371626661389056        2.0905339305108970        8.3591251448155131     
 C   10.349579713476690        4.5767078251257063        8.0940349366508677     
 C   9.8784539467286319        1.2027891606236893        9.2774860078005368     
 B   8.6255109459073420        1.4547432566122449        11.609103661858553     
 C   10.579511411011167        1.3016116004974354        13.407874623078593     
 C   10.898785091934633        4.6644850841074934        14.672361706682260     
 C   11.194855215812993        2.2100271178632007        14.220635706664240     
 H   10.548527060143201        9.2592412185642168        13.243870128298596     
 H   6.7214750807702224        7.4204892094303228        15.784050627308016     
 H   5.8454979277203725        7.9461888379498182        14.316884702105146     
 H   6.3417386159481977        6.2286786799252889        14.480918699114833     
 H   8.3580625381821143        9.4614111073310543        14.926143971507599     
 H   4.1659725668765688        3.3755305648415574        7.4549653897414352     
 H   6.2021362817875616        2.1401040922493517        7.2932150287693922     
 H   7.5734419229735606        3.2368019141281974        7.6299005920957645     
 H   7.1994804398132102        1.9145368844446100        8.7596626111256004     
 H   3.0578915147033690        5.1741996253281419        9.2907779727361728     
 H   5.9020934082441361        6.3596027566620483        11.700811286230341     
 H   3.8974625871603465        6.4086133512490786        11.582532766193347     
 H   2.7335374780775346        4.3859874853784095        13.189962556627375     
 H   6.2482490640921746        2.1333071266397434        15.797017903150563     
 H   6.4994289333201802        1.2313523831313855        14.281110544607433     
 H   7.5445781112415418        2.6252705346805372        14.654609650139463     
 H   3.7389349376599359        2.4530299332546228        14.898636201639224     
 H   10.950941267950906        1.9537399171524776        7.4562323541671471     
 H   11.082948413758395        4.3419234208185955        7.3115784663647023     
 H   9.4479237621404870        4.9991576510924576        7.6248062054902235     
 H   10.768116372034509        5.3297634924301045        8.7719567014354070     
 H   9.9282099335498302       0.12268536214434812        9.3064659570320210     
 H   7.5370780432690214        2.0023305435938905        11.733613565518864     
 H   8.5182353536713133       0.24962053398048703        11.620635605179563     
 H   10.812849902319289       0.25823962962394459        13.242095850534238     
 H   11.160451120191681        4.4841992092222043        15.720037844697224     
 H   11.759893726124428        5.1208334328387712        14.166184294537928     
 H   10.049058246341149        5.3504857224342786        14.606265534362731     
 H   12.042041827114478        2.1143293254550031        14.884971368025507     
 C   6.3083186289287623        13.418458448070483        3.5079618174423874     
 N   6.0088126310243668        12.782102715175444        2.3308550645468475     
 N   5.1752286096137601        14.126929836991954        3.8012682911280087     
 Dy   8.1886861913044076        13.863578332776349        5.1616101504601177     
 C   4.7243657596105804        13.092166449421647        1.8973940123633231     
 C   6.9194129681972782        11.938524024478363        1.5649809989290473     
 C   4.2019869074777816        13.941637439140997        2.8354215351928356     
 B   5.0848540582155755        14.901239687574604        5.1556290440382835     
 C   6.2288087985326985        13.220249133121728        6.6499415449777546     
 C   9.5355487459148698        12.486335689787735        3.4990762514358802     
 C   9.6816472470600843        12.448358858219207        6.6239054156212891     
 C   8.7571960168653096        15.744587390438408        3.5297305241432912     
 C   8.6202959695268078        15.872517264121464        6.6736376193779545     
 H   4.3069452745583447        12.659622261876017       0.99807290644672864     
 H   6.3476757959812069        11.384912805487534       0.81296005046191344     
 H   7.6786673938997163        12.545700429693055        1.0550399350143886     
 H   7.4286118441141493        11.231310349235319        2.2241614666362470     
 H   3.2326323292265555        14.418427966307984        2.8879686537180951     
 N   5.0649280843336690        13.844517559893534        6.2986682945096337     
 H   6.1139955203160055        15.556882460007589        5.2725769384115582     
 H   4.1077026399947592        15.611397274924556        5.1888253541978688     
 N   5.8504552616138108        12.306346851910597        7.5994593718450512     
 N   10.234081665154489        12.553004775883004        2.3195565623890992     
 N   9.4434272179614176        11.144437642895362        3.7532425824452100     
 N   9.7178591713726430        11.133930210224792        6.2525945755826626     
 N   10.641983187853926        12.556804921595640        7.5957162510161806     
 N   8.3852244217490295        16.319706107868228        2.3410056652310938     
 N   9.9498281481553761        16.346695004247447        3.8296597625184816     
 N   9.7439847426607731        16.569898607807520        6.3267876720219585     
 N   8.0139622666536532        16.656864317347544        7.6199972173747303     
 C   3.9890047339292143        13.309293029971593        6.9894522923523628     
 C   6.7542817795146011        11.372299476661199        8.2557254917105976     
 C   4.4786293381256241        12.344533732093440        7.8217181840492973     
 C   10.557402157577082        11.286018456239304        1.8456436851099911     
 C   10.568485843769933        13.773646682735885        1.5951656348479359     
 C   10.055774642676386        10.401219416930015        2.7616645552966714     
 B   8.8107280242098263        10.636325371601174        5.0896010445217827     
 C   10.701690544118696        10.453427809578873        6.9512516823253589     
 C   10.985762416056771        13.794116234317221        8.2836249743660275     
 C   11.282730491777873        11.342734059205707        7.8092583187795555     
 C   9.3267825600674499        17.246485662724549        1.9040714780146890     
 C   7.1986848152351355        15.969413899574191        1.5700689717858125     
 C   10.311891878904625        17.259419837753772        2.8547804434047586     
 B   10.661067149703046        16.039136694395324        5.1875563773205666     
 C   9.8121609444377835        17.769623939041331        7.0164118875972887     
 C   6.7493918064885357        16.340445584814610        8.2673414692131750     
 C   8.7300395112951534        17.826113287715749        7.8454904923408684     
 H   2.9666777375461839        13.624247475253748        6.8277615465763013     
 H   6.4896306969697672        11.270529415629623        9.3138643317377667     
 H   6.7001823106775520        10.382605437524131        7.7810436415681501     
 H   7.7755491791197802        11.753518417833112        8.1549432371146438     
 H   3.9835247585458342        11.678679361529102        8.5151049391048339     
 H   11.132211492130883        11.144288630034936       0.94009506276570154     
 H   11.429728235860651        13.582246027259707       0.94305613390745757     
 H   9.7244955300735594        14.108062257122507       0.97352406997697993     
 H   10.819059175093352        14.570047502355955        2.3013968445655686     
 H   10.089517158397655        9.3206580863424815        2.7873480149560765     
 H   7.7153835305095031        11.169782242134783        5.2106636460431739     
 H   8.7200573412532876        9.4300659148505659        5.0880735901625451     
 H   10.933103783012095        9.4105907045241111        6.7805249181715750     
 H   11.132368887034120        13.605046159194083        9.3535021299574499     
 H   11.911809062767082        14.221260731492993        7.8721969957680695     
 H   10.167493353119863        14.505846320426453        8.1324245139368756     
 H   12.092461696564131        11.227078046788902        8.5151735098556252     
 H   9.1900466871424413        17.818817606530569       0.99560282120651045     
 H   6.9365853421066728        16.804753441604362       0.90848305342367697     
 H   7.3782205173996926        15.074266510167805       0.95385728778116885     
 H   6.3624642112515417        15.766035968920670        2.2461622732488062     
 H   11.222999263568955        17.839409806710520        2.9138349155845868     
 H   10.735122751714515        14.821564843918141        5.3003021842531943     
 H   11.756239445416020        16.554220660378157        5.2236844188934386     
 H   10.590601059267739        18.501744325824902        6.8503415802082896     
 H   6.7863900121419896        16.620362170389786        9.3249090509833206     
 H   5.9221413911935468        16.881887812714162        7.7883099267669769     
 H   6.5700749957612876        15.265843228654093        8.1659027529185106     
 H   8.3986030660103417        18.585777231986008        8.5389877213414955     
         456

 C   7.4821369752769868        2.7586087762163047        2.8426811549810780     
 N   7.8598663012836001        2.1737656541614587        4.0246213851118915     
 N   6.2829229715988335        2.1666052922033101        2.5485724782762511     
 Dy   8.0624368731418539        4.6360815104819073        1.2138966577933987     
 C   6.9155965258392333        1.2509271644165232        4.4637349566089117     
 C   9.0561403905171289        2.5089368788091346        4.7871448918509776     
 C   5.9225492054781110        1.2506860502413917        3.5211298366038815     
 B   5.5603824129088713        2.4875144465290844        1.1988928543589434     
 C   7.5961194035579993        2.6337570427884645      -0.29992479343385958     
 C   9.9481677666715900        5.0645910332908342        2.8640909043882448     
 C   10.019998201949925        5.2536330120815755      -0.28546332816661740     
 C   6.7246444336802762        6.0254061467621218        2.8670333081096446     
 C   6.5704179421053226        6.0544246534919495      -0.25144351406530652     
 H   7.0554323570932329       0.67278456785011953        5.3679235450852083     
 H   9.3105953488190636        1.6717449923704950        5.4478359640429543     
 H   8.8932947033356040        3.4061586004341935        5.4030621227246041     
 H   9.8901661742461346        2.7000389893604404        4.1066569336630048     
 H   5.0064410189104906       0.67793806976663606        3.4670005152603518     
 N   6.4619632591332659        1.9542104110242451        4.8891472983178974E-002
 H   5.4950048163894625        3.7060881905039147        1.0941647397894032     
 H   4.4616642170926735        1.9804557867590875        1.1689583572684672     
 N   8.1822896879692468        1.8446439614440149       -1.2553952537671771     
 N   10.253104184320803        5.7018963487319034        4.0388197619706210     
 N   11.076836066915407        4.3491966438161205        2.5698488112529683     
 N   11.183663412350233        4.6326819616455870        7.2558553094456107E-002
 N   10.399537407241276        6.1644768821327514       -1.2368995842005441     
 N   6.0225005098247655        5.9585871718328471        4.0441997344292009     
 N   6.8191659579781696        7.3671238698804169        2.6131223440126092     
 N   6.5344657331731604        7.3698895998425016       0.11642181804152625     
 N   5.5965325773904695        5.9399767788012792       -1.2093987637849104     
 C   6.3669321480207293       0.76130103907436542      -0.64976493464098717     
 C   9.4456256097041020        2.1450016335501489       -1.9123713308771726     
 C   7.4441921267120064       0.68972880915938295       -1.4845412834991658     
 C   11.536512172682983        5.3858952122333594        4.4705122959680192     
 C   9.3505406517461402        6.5596189781692891        4.7987272792599898     
 C   12.052849368999594        4.5312204747415965        3.5336309599635860     
 B   11.161307705554838        3.5749679368400562        1.2151965580014508     
 C   12.260930843627833        5.1690044803164072      -0.61461989361520319     
 C   9.4956087254950692        7.0932359029443193       -1.9004951433272370     
 C   11.772079102512850        6.1289218852588760       -1.4531775156223630     
 C   5.6982232112241942        7.2258005407241601        4.5165126723306566     
 C   5.6826981435821677        4.7370355609043839        4.7657361286789888     
 C   6.2039213428673055        8.1111566891368287        3.6027949918644513     
 B   7.4491693577580760        7.8692660020026661        1.2729616495506555     
 C   5.5381830564650141        8.0447122106435636      -0.56979987921503272     
 C   5.2471349594968784        4.7001011468984535       -1.8899186488765429     
 C   4.9482433880856380        7.1512983689486083       -1.4167574882931449     
 H   5.5739752877038509        4.4207206270153371E-002 -0.48603887401674628     
 H   9.3802191058499069        1.9150299729826616       -2.9810414201171462     
 H   10.260743859068047        1.5520206263754672       -1.4749622573003962     
 H   9.6635945718514851        3.2073933915717276       -1.7651584047378701     
 H   7.7593106838192032       -7.1961185648604709E-002  -2.1839301603964412     
 H   11.956160703663747        5.8194186194964681        5.3681340813805747     
 H   9.9254682306026893        7.1007708370514493        5.5576812442272798     
 H   8.5760148092289388        5.9645329696043863        5.2994671758087994     
 H   8.8593536216310564        7.2775752793675883        4.1371392549710784     
 H   13.019439333782330        4.0486570878839476        3.4799168880607017     
 H   10.128752519795805        2.9241168741530763        1.0982982040210001     
 H   12.135285371013467        2.8601599499608867        1.1799509663909675     
 H   13.283091880520443        4.8547798805797511      -0.44973313337101750     
 H   9.7578720568750423        7.1842864901261549       -2.9604504815447079     
 H   9.5525942302775455        8.0879794347200722       -1.4359912557547707     
 H   8.4738211895419155        6.7140962222705687       -1.7930607691847360     
 H   12.268344967110986        6.7941787798369528       -2.1459290446296668     
 H   5.1183351649437698        7.3666637313470105        5.4188198702741879     
 H   4.8553482948369400        4.9432968703553133        5.4535799356484853     
 H   6.5403754357798158        4.3710090459164963        5.3466312046959681     
 H   5.3824270745320257        3.9564624993079156        4.0628053955735632     
 H   6.1716328781527734        9.1920837921625651        3.5776331245535444     
 H   8.5414900750078626        7.3295266669400023        1.1490186574655823     
 H   7.5460040647913518        9.0749106881521016        1.2700655286441001     
 H   5.3057219444381420        9.0873383942479915      -0.39943928363430037     
 H   5.0511958602444480        4.8930690507571351       -2.9501298583994129     
 H   4.3500872332515099        4.2519471182929252       -1.4412790594803999     
 H   6.0832897286669132        4.0030395312737932       -1.7793060761739301     
 H   4.1273870091594667        7.2622701229964184       -2.1105800691154166     
 C -0.34901767891007840        7.3891890532190274        9.1516143633365115     
 N   5.3664406481247491E-002   6.8424501775321112        10.343439674567543     
 N  -1.5124663288126317        6.7284774590443437        8.8596839770327627     
 Dy  0.11936322355924846        9.2713440306610089        7.4964141922387046     
 C -0.84134855298771949        5.8749948695024177        10.789732610104172     
 C   1.2192651330528359        7.2615743652217422        11.114313538986226     
 C  -1.8281745759117445        5.8079847062934729        9.8427545031651178     
 B  -2.2481697084545207        6.9979081270040266        7.5061171755532081     
 C -0.22133685672205225        7.2326398238616276        6.0126883694852369     
 C   1.9788053142208590        9.8068009546120187        9.1591691786111280     
 C   2.0804592726465851        9.9663155123365286        6.0379212233012680     
 C  -1.2773269241335197        10.598173780323162        9.1474495558633979     
 C  -1.4356925648175700        10.615776425865270        6.0311885273737156     
 H -0.67409015097059144        5.3163331380433432        11.701130815724643     
 H   1.4619670907869065        6.4890447329606111        11.851436276909334     
 H   1.0207468216724309        8.2049491363161469        11.641812063127558     
 H   2.0766966671377083        7.4089012828684497        10.453112104996544     
 H  -2.7094019428270983        5.1826531075460895        9.7911572916274423     
 N  -1.3205589496122354        6.4964330247650253        6.3619599650257879     
 H  -2.3748772332896797        8.2111185887005380        7.3869022060814329     
 H  -3.3222009816431006        6.4379598988915800        7.4872063176554127     
 N  0.42339853986334375        6.4582589593618689        5.0838743539312077     
 N   2.2548386509508345        10.468613016906337        10.328388392880116     
 N   3.1282450377691191        9.1162912691720894        8.8893235713673882     
 N   3.2538950864269234        9.3632884732444293        6.3940591977018704     
 N   2.4487606907632866        10.902225947822984        5.1071730835056020     
 N  -1.9598776061278538        10.514146217960185        10.335163906143348     
 N  -1.2367870435256902        11.940359174885820        8.8831684252633423     
 N  -1.5038497034772047        11.935154119390809        6.3823411784341362     
 N  -2.3967280540932396        10.468502926419342        5.0667254212573631     
 C  -1.3383211455537252        5.2854398570492380        5.6866788562315174     
 C   1.6882750756806388        6.8065321870496565        4.4533205321664422     
 C -0.24652359612309455        5.2594956200638663        4.8681467557087261     
 C   3.5399914405087713        10.188152389647041        10.781824069523966     
 C   1.3178052282948625        11.303632706302194        11.070738984121444     
 C   4.0868862373245456        9.3335238577390616        9.8627516711729175     
 B   3.2481220225950942        8.3214510711910759        7.5491001633316976     
 C   4.3247645243179376        9.9314762606398510        5.7227952257968751     
 C   1.5328570603223075        11.829784698385531        4.4597501999647671     
 C   3.8228492661720486        10.897560285838377        4.8993497827548369     
 C  -2.3211784371222963        11.771777446154097        10.806213250029463     
 C  -2.2320740559603629        9.2880392449904239        11.076144165464767     
 C  -1.8614742670038444        12.667511156860494        9.8786842508294814     
 B -0.61753876414358011        12.464205837058012        7.5463698302998656     
 C  -2.5039264003205175        12.581937466967567        5.6741176584272237     
 C  -2.7216600780858702        9.2110447656142860        4.4081038431202915     
 C  -3.0662304865716643        11.663362365571029        4.8346740389711362     
 H  -2.0922701647528532        4.5267112071253406        5.8517901429522121     
 H   1.7079089530009737        6.4222899277014012        3.4208934726137046     
 H   2.5394914732264255        6.3725233085294075        5.0157989230538442     
 H   1.7883251067688679        7.9045008668383190        4.4590788578479126     
 H  0.11737405734252029        4.5049963655282701        4.1852105704165918     
 H   3.9425931844571003        10.639519633305278        11.678930303304448     
 H   1.8727570403516840        11.901618614433197        11.802182853718652     
 H  0.57964157953801387        10.686638882822773        11.602058017042898     
 H  0.78259761056497579        11.972419022669969        10.389964364852409     
 H   5.0668456291371857        8.8775392383854168        9.8263494730248624     
 H   2.2372791868096682        7.6383238517530891        7.4340583208837501     
 H   4.2434199537812454        7.6353402292625763        7.5400610193425601     
 H   5.3517570101035332        9.6368521829912996        5.8920226910175604     
 H   1.8239151586502154        11.978619429751127        3.4150537992452557     
 H   1.5403828378632014        12.801789116545669        4.9711237602942084     
 H  0.52220433980789893        11.414636407443096        4.5154742521445526     
 H   4.3106729428056854        11.581732891474660        4.2188086285960820     
 H  -2.8844943133136027        11.901241617048759        11.720724399447665     
 H  -3.0909136233853216        9.4528658222048954        11.738558141178462     
 H  -1.3648413863620539        8.9959794842721195        11.688310490364591     
 H  -2.4610544179039540        8.4721266080546798        10.382565194446064     
 H  -1.9386182150584141        13.745320436750076        9.8469738736846857     
 H  0.49599279227119875        11.967587082221515        7.4315713840651014     
 H -0.56525775037327042        13.673290231124822        7.5491457348148705     
 H  -2.7596749479506375        13.622256169304194        5.8271860848296244     
 H  -2.9561423161276537        9.3892773733960464        3.3537049552813869     
 H  -3.5901655964962886        8.7359665685612491        4.8857299226882285     
 H  -1.8605105676230838        8.5403550859125943        4.4978734923626860     
 H  -3.8765262468352040        11.747814717547586        4.1256496081266025     
 C   1.9162765764084355       0.54608742383820585        15.511279240331698     
 N   2.1927428783687608        1.2117061740571915        16.678204830129015     
 N   3.0576698935117017      -0.16301164423561276        15.256046666700202     
 Dy   5.5339145219505954E-002   3.3528097143007009E-002   13.842041230350871     
 C   3.4693925858081336       0.91606412459651709        17.143428261168204     
 C   1.2737822764644233        2.0847429468364891        17.399626987757888     
 C   4.0116238142671321        4.6055815908409556E-002   16.235978379963790     
 B   3.1709622208762953      -0.96970348483665325        13.923059720549283     
 C   2.0251289775422827       0.65217985018406532        12.367208846175563     
 C  -1.2960967211712653        1.4153582892618850        15.488465083852279     
 C  -1.4935958679920669        1.4075681118058854        12.383811091517538     
 C -0.44266418133540164       -1.8106151452058195        15.526410067212415     
 C -0.40382410451804962       -2.0264876152443323        12.411263291145859     
 H   3.8686511043090213        1.3721109104544558        18.039267418345425     
 H   1.8300504208345894        2.6252436396883576        18.172742626241511     
 H  0.47411224641336241        1.5021434313483504        17.876108947868726     
 H  0.81409005571538606        2.8047484643932785        16.716209516062293     
 H   4.9838794001915252      -0.42755709043855561        16.212199717859324     
 N   3.1953934883113257        6.4635940995557362E-002   12.760545824566352     
 H   2.1504770014260659       -1.6380752238592733        13.805796304970197     
 H   4.1555521520074290       -1.6705767411968497        13.923538066022637     
 N   2.4084116441202608        1.5894513972198081        11.445168812775549     
 N  -1.9829541742212462        1.3464564432739914        16.673864683973552     
 N  -1.2345176155602020        2.7550593154535994        15.218335788680950     
 N  -1.5299025852103163        2.7302217932519661        12.726900273056643     
 N  -2.4987176967205369        1.2662328191326799        11.463543766534370     
 N  -1.6510095820409819E-002  -2.3786504842901381        16.699831935459716     
 N  -1.6444056525609996       -2.4183551190129298        15.280660727242571     
 N  -1.5431284816934216       -2.6840389970065450        12.784759462986532     
 N  0.17829837571188820       -2.8534342023741255        11.487095271535557     
 C   4.2790896796835654       0.64965539420103402        12.124476649967640     
 C   1.4962622987580978        2.4965622890753094        10.764223137903095     
 C   3.7884583453345422        1.6050219620408122        11.281324244140077     
 C  -2.3287652162099848        2.6103725624014378        17.136883564145194     
 C  -2.2756813289095787       0.12708230702410075        17.418441794759048     
 C  -1.8533140006574600        3.4968173367600657        16.208045447463224     
 B -0.61125516152349002        3.2471400774161840        13.871409736237382     
 C  -2.5548931447457091        3.3833699488207527        12.061375697650600     
 C  -2.8650148397213022        9.5591753618429753E-003   10.825933359473224     
 C  -3.1648484617314852        2.4670660181305823        11.253515528529531     
 C -0.93367515753191643       -3.3071081870172705        17.180080150896170     
 C   1.2041160346984596       -2.0301763229721921        17.417456056134789     
 C  -1.9606031218299065       -3.3276023242444390        16.274323067404641     
 B  -2.4048566129215687       -2.1133843837199873        13.948237565876061     
 C  -1.6472043429744745       -3.9007395882147970        12.128753687133088     
 C   1.4497755981137286       -2.5875259486407889        10.831571234493667     
 C -0.56844157364119963       -4.0105977666205543        11.298562185217508     
 H   5.3040596930280337       0.35927247351775105        12.315311020062454     
 H   1.7989735987000031        2.6220795410741227        9.7198466125650587     
 H   1.4935762383595443        3.4806718340219813        11.252006911590893     
 H  0.48720968031381051        2.0761247161885779        10.819076260608607     
 H   4.2878277837531309        2.2940113712117980        10.614594536217657     
 H  -2.8959081896642229        2.7480944131573271        18.047272390795680     
 H  -3.0077319235038398       0.35656275143947685        18.205742311080122     
 H  -1.3621993556611487      -0.27486383772623069        17.885157928099130     
 H  -2.6867550822996416      -0.63871598101413729        16.749643065536990     
 H  -1.9135019706342447        4.5760002166213143        16.173909363074419     
 H  0.48283966426143043        2.7118596785548887        13.749774548496090     
 H -0.51735677630834731        4.4533636946554891        13.858961515692584     
 H  -2.7915039119454339        4.4273471592809699        12.218542511426989     
 H  -3.1055165003961518       0.17749355170170744        9.7712522901818044     
 H  -3.7394158919033798      -0.43418551379224041        11.320421899177541     
 H  -2.0216400019093208      -0.68142118300057508        10.917287867882024     
 H  -4.0071822587316746        2.5556546117454007        10.582649582030465     
 H -0.75152693932263070       -3.8747703877228092        18.082654973200519     
 H   1.4192241759311093       -2.8100272709212857        18.155402845749268     
 H   1.0934178519037703       -1.0690591746261131        17.939803695044429     
 H   2.0435991226039780       -1.9480894864583900        16.721059317116165     
 H  -2.8719494489176789       -3.9101764783756141        16.261460130468038     
 H  -2.4511455803887663      -0.89509171104391161        13.821499994039282     
 H  -3.5146280160529968       -2.5955794023541574        13.960969574672600     
 H  -2.4533459906480282       -4.6008496654855282        12.305306978752464     
 H   1.3661726925595494       -2.7632716300254017        9.7505084674052664     
 H   2.2371186027820000       -3.2475052196894127        11.233617937876582     
 H   1.7218320191729786       -1.5415721213522642        11.030773655017114     
 H -0.25951747587263702       -4.8019619660632600        10.630117886427501     
 C  0.75179333117651714        11.187085576800937        16.380413531209673     
 N  0.32836794345481513        11.737540132960481        15.197581367259820     
 N   1.9191469047549379        11.847620402176636        16.654811996637807     
 Dy  0.30920395951233492        9.3124169338475138        18.051933899686986     
 C   1.2141946030305484        12.707980683243800        14.739871464911094     
 C -0.85108338404123118        11.323355102587094        14.446059764628425     
 C   2.2169950024719585        12.772491338735742        15.669964741104836     
 B   2.6731249772625496        11.574206567917406        17.997815460031994     
 C  0.66265521671897754        11.365318449637135        19.511980475911237     
 C  -1.5556148323434056        8.7620755832207227        16.397197714651426     
 C  -1.6503227839398318        8.6297140473834553        19.521697705696802     
 C   1.7024432170665713        7.9748517794303257        16.414649522360165     
 C   1.8746363616741522        7.9826716002664426        19.524544359480473     
 H   1.0302679199919980        13.269508126286899        13.833479956028826     
 H  -1.0921836813870427        12.089696171727542        13.701709141716796     
 H -0.67122188548929518        10.371172339648211        13.928427521437143     
 H  -1.7023006951574355        11.194407564810236        15.118615269311304     
 H   3.0983368207786781        13.398402091075083        15.707802331245743     
 N   1.7670047496738188        12.087897517239536        19.152662683912464     
 H   2.7879572319224160        10.359903602096644        18.118298040172853     
 H   3.7530974935279899        12.120668334371553        18.001366298991943     
 N   3.0138279329357826E-002   12.152214366809289        20.438194847932717     
 N  -1.8282655693558514        8.0969405394673561        15.228902135746196     
 N  -2.7059382057191406        9.4532817915060701        16.661510151676445     
 N  -2.8284619394379056        9.2191986882891097        19.157343348408624     
 N  -2.0146727441383776        7.6874359057568906        20.447252213989330     
 N   2.3758349785402655        8.0547527407436963        15.221911915670406     
 N   1.6681073076375830        6.6345546767976940        16.687838563100037     
 N   1.9416750357294981        6.6595429224834257        19.186974583631763     
 N   2.8470866088230196        8.1414500665173684        20.475915242423614     
 C   1.8010841330736058        13.302502866163691        19.820188564039356     
 C  -1.2345369552805168        11.819763544144058        21.076688603294031     
 C  0.71303273836220415        13.345492115640335        20.642778075454277     
 C  -3.1115110032122444        8.3772165019041740        14.769879368211884     
 C -0.89097586907239223        7.2547136257948246        14.495388536836263     
 C  -3.6610369774330387        9.2345735972654772        15.684823944294774     
 B  -2.8295087579460465        10.255419292954437        17.997340374140911     
 C  -3.8978151626802506        8.6357884412839727        19.818374962187534     
 C  -1.0926763533517037        6.7697722419262121        21.099964324737069     
 C  -3.3903612355179140        7.6740425186922465        20.643761686877514     
 C   2.7380815739413382        6.7958970912363625        14.756021256329854     
 C   2.6313331231169519        9.2781727065532671        14.469853397957475     
 C   2.2878393847800425        5.9034969639776103        15.692030325536653     
 B   1.0527483335516556        6.1197347206110031        18.030355736057892     
 C   2.9517205871849628        6.0221292422284831        19.890010783629055     
 C   3.1787423731390141        9.4058530976535710        21.117119338169196     
 C   3.5217741970289271        6.9504083151353075        20.712918502358534     
 H   2.5647262432399796        14.050112939732886        19.650647223785352     
 H  -1.2320379575349214        12.164898655305539        22.118178317150207     
 H  -2.0745944718986133        12.296657872354404        20.545831451959849     
 H  -1.3676153408788785        10.731226191497010        21.034922504526051     
 H  0.35954813431244598        14.109562629494421        21.320214376318535     
 H  -3.5113631701703287        7.9236196070039862        13.872599133639822     
 H  -1.4445679530833353        6.6519411236592410        13.767652444134979     
 H -0.15056506861742575        7.8656189834260060        13.961893012409989     
 H -0.35963454339352285        6.5903509432423792        15.182603560029140     
 H  -4.6410112031564790        9.6911584064401080        15.716786407903935     
 H  -1.8236091128739405        10.945949002309783        18.108639649777526     
 H  -3.8301695711728074        10.934222071042344        18.001211523272492     
 H  -4.9267905591747976        8.9214436797296681        19.644667428480215     
 H  -1.4097747861322902        6.5929832782039917        22.134483678817737     
 H  -1.0612474297264882        5.8069099151495740        20.567524748388138     
 H  -8.9999600167584598E-002   7.2119202549281507        21.080008387843755     
 H  -3.8749231867318303        6.9834120038968512        21.320125362472847     
 H   3.2945973692046508        6.6635569979405078        13.837889631072144     
 H   3.4508242536595328        9.1014370460456000        13.765450841281595     
 H   1.7407607442168311        9.5861160408254680        13.904664722255438     
 H   2.9074827129974232        10.088111324728013        15.149527296725228     
 H   2.3696837262418962        4.8261517574504387        15.728872643091702     
 H  -6.0975502140825269E-002   6.6159679352699552        18.143457540390084     
 H   1.0019780677586838        4.9104337100887667        18.035732680243182     
 H   3.2089085449773358        4.9812066366026455        19.743852145109081     
 H   3.4314928045785762        9.2381814225596361        22.169513062930118     
 H   4.0375366553912171        9.8796993008583804        20.620762483466279     
 H   2.3142673366014490        10.072989596369085        21.035019044876741     
 H   4.3399469670440025        6.8750527547996469        21.413873908784506     
 C   8.5222252973207251        6.5196773240554666        9.9864642781373121     
 N   8.1115896152176745        7.0950353987478243        8.8112175262105907     
 N   9.7294116371576322        7.1127074492764546        10.241898863764128     
 Dy   7.9828457230932734        4.6695165559575669        11.651778324773941     
 C   9.0434413926224018        8.0128124282448567        8.3387410432144922     
 C   6.8921721047031435        6.7615086326289848        8.0851435892389496     
 C   10.063706442589950        8.0194346776452257        9.2518871982879762     
 B   10.481320110188559        6.7966532595788429        11.576873417366338     
 C   8.4683326635310152        6.7100061962499522        13.103947316658589     
 C   6.1257451885710799        4.1881404942855793        9.9789962520619131     
 C   6.0118614942611481        4.0619480894668500        13.127759543119854     
 C   9.3320584439119667        3.2856573801338333        10.000519182446888     
 C   9.5204017490430992        3.2811169537452889        13.107307664511016     
 H   8.8756883377932532        8.5835615114763826        7.4354018452827502     
 H   6.6770508190832034        7.5567805714677627        7.3640776399718728     
 H   7.0042031397916809        5.8123343357568125        7.5422569037379432     
 H   6.0526562710384741        6.6644471339553020        8.7790608543730606     
 H   10.982084562504033        8.5907387398465023        9.2725585659714138     
 N   9.6144699361867598        7.3611074335366062        12.739527974974024     
 H   10.525899411124982        5.5780019964418104        11.694957401594587     
 H   11.590891137484270        7.2800247392011013        11.574349483073764     
 N   7.8962111152357979        7.5292057728976660        14.041259523380308     
 N   5.8454792366310881        3.5284131740876155        8.8102680296801719     
 N   4.9871269917134216        4.8993854039322322        10.240081774779297     
 N   4.8455060871520486        4.6572340602062718        12.735358831783216     
 N   5.6249068742782740        3.1346406099406621        14.058319361654592     
 N   10.032606036323900        3.3556867020609249        8.8230029045026210     
 N   9.2574908062978487        1.9448929714112977        10.262668994750221     
 N   9.5540619484582869        1.9613068593708503        12.753196399931458     
 N   10.529493650734656        3.4142147278756405        14.025240735303960     
 C   9.7319531504132790        8.5665068050398094        13.413752327285721     
 C   6.6255740466363697        7.2644962483041233        14.698543444934426     
 C   8.6546838494894054        8.6759286484635858        14.245929033100531     
 C   4.5684168762255890        3.8280005656420788        8.3502488490964595     
 C   6.7605776392223129        2.6560914483936306        8.0827901643567621     
 C   4.0301185766692962        4.6958441560050277        9.2623071743675034     
 B   4.8778419434971250        5.6976694457299963        11.577974827405871     
 C   3.7597429928103754        4.0858769305289933        13.379605582016767     
 C   6.5327472028974984        2.2248621088546128        14.741759559909337     
 C   4.2456645063105469        3.1326225544784392        14.228006636516929     
 C   10.374648986969603        2.0912755652503523        8.3576602967547373     
 C   10.351037022227855        4.5773621653194212        8.0922280175333245     
 C   9.8822309365472005        1.2034253110075050        9.2762914942705113     
 B   8.6296369633669752        1.4543300696116326        11.607919290840625     
 C   10.582086131025608        1.3023559905125637        13.408388846869663     
 C   10.898583975357900        4.6654018689071188        14.672978325688147     
 C   11.196050318897344        2.2110534178950405        14.221810784546028     
 H   10.544199422816041        9.2613541000660060        13.244473949883666     
 H   6.7173103076267111        7.4216385412438060        15.782056128412615     
 H   5.8421420770943540        7.9385848658823273        14.312291857604889     
 H   6.3431232989807880        6.2243079518740245        14.483698049689092     
 H   8.3533174447980088        9.4599818171295009        14.926451523942220     
 H   4.1674936190327401        3.3748121725494795        7.4539835118843634     
 H   6.2041720307331838        2.1377646488068840        7.2932265842859225     
 H   7.5732203921148828        3.2379428885517876        7.6253215073959764     
 H   7.2047495215175497        1.9168349418823796        8.7576936025193195     
 H   3.0593717330882004        5.1720408643917350        9.2909459034693640     
 H   5.9035903142219288        6.3577622146639454        11.700454167653824     
 H   3.8989357673223290        6.4058711879416244        11.582805677213681     
 H   2.7364470192386579        4.3837246002794892        13.191367786606005     
 H   6.2517686105275665        2.1296515811027561        15.795479300328035     
 H   6.5039083204441717        1.2293432552048162        14.278765478037062     
 H   7.5481755459894648        2.6233518503515105        14.654006933142488     
 H   3.7430411883369392        2.4511580703168918        14.899731146112263     
 H   10.953662632813360        1.9545813536498537        7.4545491891637896     
 H   11.087211246125474        4.3440454770326662        7.3123873848364669     
 H   9.4500570985184620        4.9968424926578345        7.6197982516557126     
 H   10.765393980107785        5.3319175672235994        8.7704569113486368     
 H   9.9325892588923388       0.12337849164213072        9.3054372331804203     
 H   7.5405454495205708        2.0005454086791961        11.732268396987921     
 H   8.5239038304727472       0.24909539445146267        11.619221080020585     
 H   10.816091024873325       0.25910101605274738        13.242885555487526     
 H   11.159793256557098        4.4850941952160941        15.720751769687363     
 H   11.759658867728206        5.1224473760268330        14.167399069701030     
 H   10.048444608044091        5.3508462592075645        14.606546319589594     
 H   12.042360362708754        2.1157075023022531        14.887234959744232     
 C   6.3093918688923241        13.416958949126959        3.5116236521252677     
 N   6.0105656857131482        12.779760482596672        2.3348102755245050     
 N   5.1759799574130714        14.125263425652356        3.8039554315116080     
 Dy   8.1892646502441870        13.864231693522532        5.1656689397471114     
 C   4.7262681774100512        13.089242788570566        1.9005253421651569     
 C   6.9216077901124144        11.935686875199446        1.5700654701525951     
 C   4.2032530149938925        13.939175691848947        2.8377599893281942     
 B   5.0848895699397971        14.900352684905874        5.1577986859013700     
 C   6.2291050702660637        13.220740762785640        6.6533340939538661     
 C   9.5368506388741263        12.487584061498348        3.5035044342940860     
 C   9.6841214878770803        12.450560131493246        6.6276570661802241     
 C   8.7552461093520453        15.744475066186487        3.5324109192461268     
 C   8.6204307154654671        15.874367334090392        6.6758922328540562     
 H   4.3093581105754275        12.656036717737216        1.0012997316293921     
 H   6.3503927291321469        11.381980882383157       0.81774527901881777     
 H   7.6815311436147304        12.542453420388401        1.0606921938186693     
 H   7.4299867219434415        11.228536017893553        2.2299252862394345     
 H   3.2337266095152275        14.415681406612585        2.8895826170671901     
 N   5.0650006490519859        13.844123313528856        6.3012581576441518     
 H   6.1136993161252047        15.556476683817209        5.2747721963909795     
 H   4.1074340677750216        15.610123036988329        5.1901484574929757     
 N   5.8507483619781198        12.306012341490067        7.6019713681677983     
 N   10.235002466181765        12.554523887293854        2.3237946317446445     
 N   9.4456901752383455        11.145702678485595        3.7579381564629495     
 N   9.7204460461140112        11.135897627298551        6.2571526408085294     
 N   10.645574523956231        12.559996933335858        7.5981529172453719     
 N   8.3819039332915786        16.318974143584818        2.3438535562645391     
 N   9.9476292448526067        16.347534829655075        3.8312299371625573     
 N   9.7439794618777338        16.571632247517144        6.3283630956358605     
 N   8.0140869339359710        16.659316449070168        7.6216886607309933     
 C   3.9889652063877534        13.307477538368014        6.9906632319947448     
 C   6.7548670178538703        11.372468198503139        8.2584998896200670     
 C   4.4787307854543430        12.342762429703768        7.8229155208768324     
 C   10.558993471433228        11.287702244677339        1.8499827108394915     
 C   10.568188268061435        13.775242785949091        1.5990074075455392     
 C   10.058192839862567        10.402708751128515        2.7662671506668381     
 B   8.8132389993093341        10.637745784126116        5.0944890735656942     
 C   10.705325463852761        10.456203447854930        6.9550916693390903     
 C   10.989916631913932        13.797901565321361        8.2845890379377263     
 C   11.287032463913979        11.346323471680421        7.8117359070805774     
 C   9.3223819164140771        17.246325492938322        1.9059629126989543     
 C   7.1950830523583793        15.967687819955481        1.5738321609115220     
 C   10.308246418219394        17.260225099246082        2.8558339543245204     
 B   10.660159472402894        16.040576089315561        5.1885760748445380     
 C   9.8121152950908943        17.771842124204266        7.0171459701274248     
 C   6.7495426896341089        16.343251503078879        8.2692038731025157     
 C   8.7300275809103951        17.828810482769963        7.8462528026538250     
 H   2.9665336590288747        13.621740816901061        6.8283331894674859     
 H   6.4890280370562783        11.269376149813141        9.3161330185208779     
 H   6.7025911046736741        10.383224060122924        7.7828641521097426     
 H   7.7757498500387916        11.754939833046457        8.1594112333289122     
 H   3.9836138639335426        11.676142414462646        8.5155210137345936     
 H   11.133556767989340        11.146211722618188       0.94425685143241644     
 H   11.427151112207619        13.583423449191720       0.94438421736708467     
 H   9.7227578745698811        14.110577785461381       0.98020150560813102     
 H   10.821447428928685        14.571201642728157        2.3045736453372903     
 H   10.092754779472772        9.3221876101503565        2.7920293236282725     
 H   7.7177994399940273        11.171008943878043        5.2155081528760148     
 H   8.7227179870606228        9.4314744681180365        5.0931643815894185     
 H   10.936912917716491        9.4133226405029049        6.7848614196829962     
 H   11.139418844907414        13.609441779404378        9.3540059943145781     
 H   11.914366357143727        14.225663344298344        7.8706538524846659     
 H   10.170799692718870        14.508917785390130        8.1352369478350326     
 H   12.097546199455925        11.231444660579458        8.5168256185478430     
 H   9.1844337786853192        17.818312920384042       0.99750798260118501     
 H   6.9343581423163396        16.800945095214143       0.90950673120249315     
 H   7.3735811034147076        15.070460454779413       0.96090326250211044     
 H   6.3583655033039648        15.767666712109635        2.2499860277063659     
 H   11.218941640990508        17.840900682769995        2.9139302525303576     
 H   10.734489307183789        14.823055991082233        5.3016543924705344     
 H   11.755289888135218        16.555730395104248        5.2235231644587667     
 H   10.590671439204352        18.503789076273659        6.8508051977928748     
 H   6.7869174014448896        16.622536869490297        9.3269130450941553     
 H   5.9225266459188699        16.885481064108454        7.7907212933636281     
 H   6.5696194276632234        15.268817228976388        8.1671484082825856     
 H   8.3986026049248252        18.588953251506709        8.5392037397744200     
         456

 C   7.4831336370255670        2.7586439136259728        2.8397545816715475     
 N   7.8621761488476212        2.1746819688740135        4.0216801511323181     
 N   6.2844990454620531        2.1651703446557677        2.5465063042985534     
 Dy   8.0602317330607036        4.6359011551828591        1.2099793342726934     
 C   6.9192487579266420        1.2509292722419694        4.4615900364294951     
 C   9.0583453054057017        2.5115269810349696        4.7835816351798739     
 C   5.9257008135845259        1.2492244318444765        3.5195615437089400     
 B   5.5610422250715619        2.4848560213907112        1.1970597436295254     
 C   7.5963473710075782        2.6317559462364399      -0.30195972239523539     
 C   9.9449547612415063        5.0676727817544744        2.8608096091204427     
 C   10.017971784926244        5.2548344157246509      -0.28836253773679543     
 C   6.7209588411339460        6.0238633548904312        2.8627373154407159     
 C   6.5662360474471475        6.0521029564502680      -0.25532664495660617     
 H   7.0602993473830633       0.67325718514221844        5.3658483092123026     
 H   9.3120680776391129        1.6763106529036269        5.4467447982196404     
 H   8.8957019422600467        3.4105209895271309        5.3965786990022568     
 H   9.8928098967805500        2.7002390568783121        4.1031169411754780     
 H   5.0102950118625698       0.67536660362628675        3.4661437613150703     
 N   6.4625754356630933        1.9516515980019162        4.6987598199853764E-002
 H   5.4946597661689642        3.7033116459142352        1.0917665351689083     
 H   4.4626913994035853        1.9770216582454514        1.1679801340490741     
 N   8.1834699453340232        1.8423698884890667       -1.2565477279636414     
 N   10.248812883898657        5.7057968076775927        4.0353709087563772     
 N   11.074335769498806        4.3531082007257984        2.5674950245238648     
 N   11.181992989421275        4.6348642191958191        7.0178249415800517E-002
 N   10.397207976270684        6.1663182766362903       -1.2392525497794629     
 N   6.0193287082287252        5.9565774095153285        4.0401646350487166     
 N   6.8139795562951075        7.3655783475446048        2.6084905008172088     
 N   6.5295892206587833        7.3677589222034223       0.11179496703934066     
 N   5.5919957860067608        5.9364855786538433       -1.2126980269804415     
 C   6.3686643400775322       0.75816796851781987      -0.65080052441251413     
 C   9.4470429975986221        2.1429612184264570       -1.9129104121731109     
 C   7.4462974477271642       0.68677068831941535       -1.4851007828676306     
 C   11.532214694336510        5.3909885593368667        4.4679180328012817     
 C   9.3451615743437113        6.5629886198340630        4.7945067915568327     
 C   12.049658542057509        4.5362848422130915        3.5317057978812922     
 B   11.160131463936162        3.5779454499853163        1.2134838536540060     
 C   12.259135562557947        5.1723569439997545      -0.61623925378282407     
 C   9.4928258130163812        7.0945729792104082       -1.9028886126047508     
 C   11.769871754906911        6.1320931612084086       -1.4547643016527649     
 C   5.6939776778492366        7.2235176290386782        4.5123827601658855     
 C   5.6814445958041588        4.7348967274831004        4.7622649217432524     
 C   6.1984244135690263        8.1091678350769953        3.5982908782452698     
 B   7.4437293872918611        7.8680395126393678        1.2683259823216737     
 C   5.5326367020510663        8.0415940738517957      -0.57442090510371524     
 C   5.2428208811549375        4.6959653880880090       -1.8920581845198827     
 C   4.9428850492021841        7.1472650622723650       -1.4205160950777160     
 H   5.5760781963299637        4.0679516561197934E-002 -0.48701509653691749     
 H   9.3826871234525431        1.9116630425677845       -2.9813035877951912     
 H   10.262237161180254        1.5511836383083373       -1.4741568019951121     
 H   9.6641286393750914        3.2056534244732156       -1.7668249966885083     
 H   7.7621599101918761       -7.5194133298678134E-002  -2.1838109613703129     
 H   11.951160405428812        5.8251583637492859        5.3655513846605443     
 H   9.9192825482551790        7.1051409218276893        5.5532947360890024     
 H   8.5710582023274142        5.9674249538673134        5.2953057329188633     
 H   8.8535125835188957        7.2800872579692939        4.1323679050515478     
 H   13.016676845335892        4.0545651946111088        3.4786705734048753     
 H   10.128361981717079        2.9259362096029142        1.0966510107462104     
 H   12.134875616212758        2.8641901780208401        1.1793584426493378     
 H   13.281457326598314        4.8588938116281852      -0.45096489940412182     
 H   9.7564426734079337        7.1874412472037257       -2.9622391552002498     
 H   9.5476008128418854        8.0886695774979636       -1.4370224426466249     
 H   8.4715267557449714        6.7138740179668543       -1.7975030128697500     
 H   12.265907257299881        6.7979160821192179       -2.1471238540123161     
 H   5.1144699674677820        7.3640161349761151        5.4149775106965992     
 H   4.8552869117507855        4.9408216617208227        5.4515323345038276     
 H   6.5402998040282467        4.3693288701524704        5.3415617850330221     
 H   5.3803213438671822        3.9541033725127619        4.0599712731749547     
 H   6.1648620678342070        9.1900118313013781        3.5729573501349368     
 H   8.5365095762232386        7.3292313796168438        1.1446464013621305     
 H   7.5395991613654907        9.0737568026651498        1.2653883252996736     
 H   5.2996040782203453        9.0841843215823079      -0.40462377882196876     
 H   5.0453638067842137        4.8881933769436019       -2.9520607950626019     
 H   4.3467524234751149        4.2473441666511924       -1.4420558572814315     
 H   6.0796017439212857        3.9995694968225406       -1.7821742281016180     
 H   4.1217881213247578        7.2572979857597648       -2.1141566732514470     
 C -0.34856374351481118        7.3891957051232895        9.1526038435345907     
 N   5.4088685271708167E-002   6.8416995190041048        10.344070660890303     
 N  -1.5132261915856511        6.7304219113577988        8.8615003239994596     
 Dy  0.12207197769823547        9.2704007419525336        7.4971348782314040     
 C -0.84207884900415531        5.8756701314917645        10.790943859698690     
 C   1.2210569483553182        7.2584742103469129        11.113916855571162     
 C  -1.8296709978111263        5.8103489188306590        9.8447183879459015     
 B  -2.2491433861779671        7.0011169134617095        7.5083307894504072     
 C -0.22277998838931271        7.2320009285320683        6.0138711667965401     
 C   1.9821342138144982        9.8038007389745445        9.1597284822105429     
 C   2.0832815007388699        9.9630286774082908        6.0376240811117272     
 C  -1.2725596337685978        10.599345924948258        9.1483650751758514     
 C  -1.4317734598903296        10.616848800572361        6.0323970127382562     
 H -0.67497518810371815        5.3166656657673776        11.702146523118083     
 H   1.4632481743139114        6.4850958399258420        11.850266279724632     
 H   1.0246336542107239        8.2017208566205593        11.642248807720845     
 H   2.0779485880199342        7.4049449191964261        10.451881415638832     
 H  -2.7119578596467249        5.1865594417068213        9.7937975000523139     
 N  -1.3230820383958020        6.4978817884773923        6.3637655938296938     
 H  -2.3735215251796968        8.2144944706847216        7.3890975610771470     
 H  -3.3241755489776743        6.4433191726709707        7.4898648792630231     
 N  0.41997001714948357        6.4565179800165069        5.0846990666137764     
 N   2.2587779171165798        10.465338418111267        10.328936279512742     
 N   3.1310385884970602        9.1124871145682960        8.8897009704954204     
 N   3.2564879912834015        9.3599445873526168        6.3944480474017720     
 N   2.4521287979862718        10.898853568795460        5.1070252993421485     
 N  -1.9554907289842824        10.515985104272806        10.335885666851592     
 N  -1.2304595768927593        11.941478761491830        8.8842076593389567     
 N  -1.4983663349205096        11.936251343070241        6.3836093291533924     
 N  -2.3937328089357006        10.470533370181482        5.0687191335648700     
 C  -1.3434176441561607        5.2869904980308569        5.6885764383298589     
 C   1.6848041480342895        6.8028118522470429        4.4531145738945241     
 C -0.25218410884819492        5.2590158454447149        4.8694250834556350     
 C   3.5437760035662040        10.183998089097196        10.782140966659545     
 C   1.3227582533793434        11.301528449207343        11.071217074757158     
 C   4.0899810207285165        9.3290188476212155        9.8629946850322376     
 B   3.2500104649216679        8.3178612905283877        7.5493063274931869     
 C   4.3277638428854148        9.9281817667588061        5.7238900371549342     
 C   1.5365438562421863        11.826216815365241        4.4588704143771478     
 C   3.8263330228893091        10.894188147241621        4.9000534085624770     
 C  -2.3155860463895439        11.773946442151249        10.806890636980544     
 C  -2.2294922841203442        9.2901090730698748        11.076529900508726     
 C  -1.8546672406194316        12.669263310536257        9.8795828747647718     
 B -0.61089466075181276        12.464369172197063        7.5471911099209246     
 C  -2.4984947545352272        12.583945297485064        5.6763508352731593     
 C  -2.7201814125813506        9.2134691462714287        4.4101472355665923     
 C  -3.0623510953257873        11.665998211740975        4.8373237574568657     
 H  -2.0987601783658612        4.5298180866345330        5.8539974148389380     
 H   1.7012300916430276        6.4244092394118537        3.4192893973814042     
 H   2.5345783157145085        6.3626275938804913        5.0108717455457477     
 H   1.7894485625178749        7.8994423525784079        4.4642737981980227     
 H  0.11002553151396660        4.5037644945794142        4.1864950882894032     
 H   3.9466974370804109        10.635203135273422        11.679164674383161     
 H   1.8780821323542269        11.897255557231450        11.804047442654511     
 H  0.58265570820443424        10.685643002911050        11.600804059356431     
 H  0.78991827690366123        11.972290126939972        10.390779571165439     
 H   5.0695700703036497        8.8722528263914473        9.8265009560340797     
 H   2.2385046816933696        7.6357298062134529        7.4341965560372367     
 H   4.2446062936769691        7.6308006395803361        7.5398705171613729     
 H   5.3546392309822952        9.6333570902285999        5.8935229794113733     
 H   1.8275422476212566        11.974069927727385        3.4140328724270841     
 H   1.5444984457440856        12.798631744632738        4.9694122851524076     
 H  0.52576293208643055        11.411458160609248        4.5150629206632606     
 H   4.3145602322106500        11.578362013765467        4.2198225958804985     
 H  -2.8791866484813080        11.903845787361982        11.721149145645157     
 H  -3.0859488285860941        9.4567777547099006        11.741173374026964     
 H  -1.3618565234587880        8.9949406924262174        11.686093239245404     
 H  -2.4625053439616407        8.4756246088939076        10.383085158833113     
 H  -1.9305111345027082        13.747160819352702        9.8479890696118080     
 H  0.50184842318850398        11.966182085420382        7.4320856740195698     
 H -0.55694974322730884        13.673340030123516        7.5496603745140884     
 H  -2.7531405917374459        13.624464375082921        5.8296900755385916     
 H  -2.9530295595683036        9.3915796822909900        3.3553985024928927     
 H  -3.5900584764912207        8.7402669045580250        4.8868845357941115     
 H  -1.8603979722429216        8.5413784623645626        4.5012787141751760     
 H  -3.8732833494333510        11.751231012660870        4.1291391813146756     
 C   1.9163902061553599       0.54634270720987921        15.513978017045819     
 N   2.1931937163335626        1.2112907106541813        16.681186772790646     
 N   3.0576861084742437      -0.16264135045479106        15.257995652821243     
 Dy   5.5188224455321434E-002   3.4822006093375060E-002   13.844988048116614     
 C   3.4699789654392843       0.91536663749670044        17.145869788864616     
 C   1.2741918411294537        2.0834579504187789        17.403552111528526     
 C   4.0119244659214939        4.5900812692177474E-002   16.237748756060430     
 B   3.1707614673722797      -0.96861980901367151        13.924554177441426     
 C   2.0247046519400573       0.65440226704806193        12.370085834324218     
 C  -1.2968682212043565        1.4158823782217858        15.491693556386370     
 C  -1.4933440637766950        1.4087510039213651        12.386526571890299     
 C -0.44384413439669629       -1.8104574255686710        15.528026870869656     
 C -0.40231316123815225       -2.0240259735946307        12.412183388690814     
 H   3.8695246338032834        1.3708414199410635        18.041870675290404     
 H   1.8308095282538215        2.6254252137205496        18.175301663628801     
 H  0.47632864523897489        1.5000688885879108        17.881872451954582     
 H  0.81230086611983943        2.8021239784357372        16.720406794074805     
 H   4.9841595590340759      -0.42769238564178952        16.213384330419359     
 N   3.1949044673896769        6.6154493548422760E-002   12.762421836289175     
 H   2.1502861380404834       -1.6370047439351010        13.807269046087555     
 H   4.1554068371070381       -1.6694040856759629        13.924411843358287     
 N   2.4076967317455105        1.5910426015608707        11.447265485192625     
 N  -1.9838847748411808        1.3469212208122023        16.677015738953891     
 N  -1.2351562521359809        2.7556208820560415        15.221722394897743     
 N  -1.5301337898887206        2.7312493112492309        12.730092519785240     
 N  -2.4974411531668244        1.2676867803625387        11.465136538043087     
 N  -1.8953820893019807E-002  -2.3783638117274992        16.701954093793415     
 N  -1.6450054972419996       -2.4186831131859332        15.280779798145593     
 N  -1.5410174624990312       -2.6830519489114639        12.784787376381978     
 N  0.18086326065863095       -2.8495989035281188        11.487484512707368     
 C   4.2783072592949560       0.65000102415361116        12.124887732974607     
 C   1.4955750317129348        2.4986312339923984        10.766921495550301     
 C   3.7875348606221979        1.6054342873860326        11.281912076637967     
 C  -2.3296475636568279        2.6108480721803096        17.140131976705973     
 C  -2.2769024291985480       0.12749163743862177        17.421369660587519     
 C  -1.8540238636596988        3.4973083373937466        16.211412910596739     
 B -0.61188917061699055        3.2481004175311217        13.874961290414362     
 C  -2.5544396878854085        3.3845778294722919        12.063742598890043     
 C  -2.8628508484833390        1.1248188621745973E-002   10.826562201158843     
 C  -3.1634303441561435        2.4685569534921306        11.254885345817451     
 C -0.93633251156707875       -3.3072022996426771        17.181052298464795     
 C   1.2004064739090670       -2.0290525236420764        17.421195376059273     
 C  -1.9620449994283327       -3.3280896188315738        16.274008511883341     
 B  -2.4044338139414863       -2.1140388457715669        13.947720480266796     
 C  -1.6436713723600285       -3.8992608705877023        12.127751157826083     
 C   1.4522321639814271       -2.5820153538491684        10.832485785641369     
 C -0.56464462588113651       -4.0073018203878936        11.297783956485008     
 H   5.3032669907739267       0.35921201422734311        12.315036848459167     
 H   1.7971761450526345        2.6234281642439057        9.7221617154037396     
 H   1.4942835478037788        3.4829586565892452        11.254197354980846     
 H  0.48626789589203101        2.0791022592154946        10.823103697481839     
 H   4.2866943796398083        2.2938005910059140        10.614409428727255     
 H  -2.8969074789450531        2.7486199688911519        18.050456632532750     
 H  -3.0125663827615323       0.35558248958476757        18.205048097439064     
 H  -1.3649979785526671      -0.27190994866695539        17.892329535188651     
 H  -2.6831810699786081      -0.63950551041339321        16.751727905966622     
 H  -1.9140987471798108        4.5764895803465082        16.177298222528396     
 H  0.48239063172135510        2.7131541465625260        13.753369620306822     
 H -0.51835440533422383        4.4543394042157267        13.862735539961397     
 H  -2.7913326398904110        4.4284546873451296        12.221103282736093     
 H  -3.1029290421805649       0.17976397723845969        9.7718889881564479     
 H  -3.7372767433242546      -0.43321563932422774        11.320328728068196     
 H  -2.0191920087983042      -0.67938609789528170        10.917865761672443     
 H  -4.0050446453879029        2.5573786507798530        10.583185491813071     
 H -0.75520310238459754       -3.8748167715952926        18.083858406121543     
 H   1.4166136991189457       -2.8098065871201654        18.157788138988781     
 H   1.0874582888509403       -1.0693121762352651        17.945270776547353     
 H   2.0400816398564006       -1.9440817116974221        16.725617987088999     
 H  -2.8730645156009591       -3.9110798047926871        16.259896031964455     
 H  -2.4522681941788314      -0.89582235829423196        13.821439469174058     
 H  -3.5134756252028390       -2.5978562675355175        13.959246821579304     
 H  -2.4488711856455008       -4.6004921511705010        12.303836785007597     
 H   1.3706056575827310       -2.7619412083293278        9.7523523483576202     
 H   2.2409342619566317       -3.2374934035899701        11.237766759898868     
 H   1.7208451014007167       -1.5349496077600397        11.027826186247793     
 H -0.25478131292670869       -4.7976278386809836        10.628619669741843     
 C  0.75235065720406891        11.186478231100887        16.378444466688109     
 N  0.32994462590456169        11.737728514878350        15.195660445330356     
 N   1.9206128618836253        11.845182715198918        16.653114143988450     
 Dy  0.30631233376958050        9.3121424146923815        18.049269610456090     
 C   1.2172577838078880        12.706847589652021        14.738210379926301     
 C -0.85013820373379800        11.325664463982509        14.444111256837456     
 C   2.2199789305576454        12.769726192197020        15.668450827846687     
 B   2.6738148003118889        11.570512400721753        17.996267704030309     
 C  0.66279467241797874        11.364027021603601        19.510153882905385     
 C  -1.5589093983727000        8.7646680848722642        16.394494968053980     
 C  -1.6537196254587880        8.6318254920106412        19.519563859891708     
 C   1.6978951360788570        7.9729779304550457        16.411720703899103     
 C   1.8699356784649861        7.9803227634208405        19.521937407044657     
 H   1.0342908204397876        13.268717696340220        13.831859575579941     
 H  -1.0908683711140406        12.093268920410303        13.701029461200122     
 H -0.67134137686354278        10.374169706556200        13.924972716324662     
 H  -1.7011230663386232        11.196451974972856        15.116900557021236     
 H   3.1022861270324320        13.394188663734289        15.706475432238072     
 N   1.7680947988804601        12.085160618237454        19.151018916511809     
 H   2.7868995256212363        10.356070752754714        18.116511435758493     
 H   3.7544898809423062        12.115485824704628        18.000347857634473     
 N   3.1622485759391555E-002   12.151288809314064        20.436956882441521     
 N  -1.8322150277529119        8.0999518934059171        15.226141982785871     
 N  -2.7086583051970807        9.4567096606478565        16.659088826151372     
 N  -2.8313822862885423        9.2220485905265246        19.154930675071327     
 N  -2.0187562492468842        7.6904027285012644        20.445712926210945     
 N   2.3720446214486723        8.0523056578729761        15.219392637661437     
 N   1.6618614973040260        6.6327025325451840        16.684626284547402     
 N   1.9357921288805771        6.6573423681421930        19.183675273566934     
 N   2.8426195340586502        8.1377825208375079        20.473277461796055     
 C   1.8040244311171003        13.299303342444549        19.819159139158337     
 C  -1.2331646790815423        11.820110931394371        21.075849266431188     
 C  0.71622042662735119        13.343446578175055        20.641998873751419     
 C  -3.1153276135800212        8.3811590983723754        14.767442359179679     
 C -0.89583732731595045        7.2569407004582542        14.492386423192249     
 C  -3.6640987095155104        9.2387851666515033        15.682578656716101     
 B  -2.8314981076330970        10.258542626035782        17.995140952728232     
 C  -3.9011607607655008        8.6398222592584997        19.816263120019769     
 C  -1.0973717962331928        6.7726102613353589        21.099113602940381     
 C  -3.3944400993064452        7.6782134501137067        20.642244483978697     
 C   2.7331855107023206        6.7931387478344485        14.753532266765125     
 C   2.6298231441002704        9.2755596121188848        14.467951461228134     
 C   2.2814159989389875        5.9010964446419463        15.689096046882092     
 B   1.0459599819120948        6.1186981392735813        18.027190006102213     
 C   2.9454701278120701        6.0187772000638260        19.886115930453844     
 C   3.1750903452264341        9.4015198544086456        21.115360041318187     
 C   3.5164001076010889        6.9460883597018697        20.709472922597559     
 H   2.5686744278641909        14.045861209757470        19.649776768791384     
 H  -1.2288169535646625        12.161613254089458        22.118233957173878     
 H  -2.0722518097986864        12.300867868467330        20.547783189219857     
 H  -1.3691132410589375        10.732408651391903        21.030684289403627     
 H  0.36386778248021201        14.107692146457874        21.319810296459664     
 H  -3.5155511512824167        7.9278444446248288        13.870204520737726     
 H  -1.4498928468421073        6.6559516344298073        13.763631874001561     
 H -0.15409038513229817        7.8671196088614801        13.960059225477885     
 H -0.36609194522017963        6.5910110022454118        15.179170794506554     
 H  -4.6436747796745586        9.6961830874064177        15.714757559893201     
 H  -1.8249209634068908        10.948040421888216        18.106656638541867     
 H  -3.8314738440268701        10.938276884203272        17.999372335626571     
 H  -4.9299078568866497        8.9262206452965263        19.642463692560202     
 H  -1.4127588379937486        6.5988884978722027        22.134458250032594     
 H  -1.0687420508987784        5.8085821892732801        20.569174000667712     
 H  -9.4103779869290666E-002   7.2127518146845642        21.076282666425662     
 H  -3.8795275020301552        6.9882632548285963        21.318895182605853     
 H   3.2902691633728272        6.6604048929067972        13.835817219799926     
 H   3.4488137772827154        9.0976148238379366        13.763309404793089     
 H   1.7398371269738400        9.5855312898083369        13.903113633589363     
 H   2.9075960829922955        10.084559873073907        15.147994793971268     
 H   2.3618922792344281        4.8236569405530467        15.725779331981613     
 H  -6.6992591749202940E-002   6.6165257996452205        18.140488480111660     
 H  0.99344761531875303        4.9095285874525159        18.032743164419855     
 H   3.2017386700943185        4.9777368483498750        19.739371887345445     
 H   3.4256351220428618        9.2333850085249178        22.168127364965375     
 H   4.0354299882601001        9.8740033457868872        20.620651916041737     
 H   2.3118256556750572        10.069894100986502        21.031824146404283     
 H   4.3347355603732654        6.8696880407944025        21.410113340295847     
 C   8.5234678436827913        6.5200462832472841        9.9857509082090328     
 N   8.1132749997956921        7.0950235501084649        8.8101538404626645     
 N   9.7299120614967052        7.1141267505197989        10.242094212129173     
 Dy   7.9848539144620485        4.6689517020755895        11.650519923633208     
 C   9.0446900763738540        8.0136064921161800        8.3383722111768872     
 C   6.8949537256661362        6.7600605953064070        8.0830053743368993     
 C   10.064170736464163        8.0211275896112664        9.2523358392254504     
 B   10.481311210604950        6.7989244662589039        11.577517139115477     
 C   8.4676640792135931        6.7093772321631127        13.103509507713399     
 C   6.1276947738462866        4.1867237420284438        9.9780030796060224     
 C   6.0146490727316140        4.0594964602580692        13.126687918929335     
 C   9.3350175218797578        3.2860538216373159        9.9993148513602108     
 C   9.5226901535618840        3.2814527983586945        13.106325083789384     
 H   8.8772215576251874        8.5842474186513087        7.4348977308468154     
 H   6.6783930457893499        7.5557582897852482        7.3629027894996684     
 H   7.0091811910079089        5.8119670280801383        7.5389154065412098     
 H   6.0554639596048698        6.6603633108681803        8.7763876322060579     
 H   10.981937883966980        8.5933115177966872        9.2738342916466028     
 N   9.6130389583190361        7.3620474840241528        12.739668951459601     
 H   10.527595385981561        5.5803822560501359        11.695549276936978     
 H   11.590123434127204        7.2839567843378852        11.575631177611985     
 N   7.8941689110497029        7.5276000934293679        14.040803685139240     
 N   5.8473627752610309        3.5274207255198462        8.8090485167443742     
 N   4.9889090501179778        4.8974760910779045        10.239693674638280     
 N   4.8480495284598355        4.6548154660690990        12.735130112041995     
 N   5.6283479315899436        3.1323276274227325        14.057665327793824     
 N   10.035158481848956        3.3563087155945603        8.8215561935445894     
 N   9.2612341747821727        1.9452697190264927        10.261608600237052     
 N   9.5572986553920618        1.9616523486144897        12.752348178098224     
 N   10.530540508443359        3.4149847606242911        14.025484222277436     
 C   9.7287093346178430        8.5673993291692927        13.414189405160156     
 C   6.6235384648502453        7.2613314229986425        14.697423340558931     
 C   8.6511011291794357        8.6751796819707643        14.246031937116292     
 C   4.5700971288663474        3.8268580059503905        8.3494221611387509     
 C   6.7628436127264022        2.6561968881571238        8.0807989544800911     
 C   4.0317606458656492        4.6940771246837105        9.2620274859639515     
 B   4.8796228712499081        5.6953629362178910        11.577848103842404     
 C   3.7627834421414081        4.0837791379590458        13.380456102168516     
 C   6.5365264497555247        2.2223773178412118        14.740421898098321     
 C   4.2492680644784127        3.1305464351216794        14.228528565868668     
 C   10.377671312550152        2.0920171999898072        8.3561954486939616     
 C   10.352494330979020        4.5780165055131361        8.0904210984157814     
 C   9.8860079263657692        1.2040614613913205        9.2750969807404839     
 B   8.6337629808266083        1.4539168826110205        11.606734919822697     
 C   10.584660851040050        1.3031003805276919        13.408903070660733     
 C   10.898382858781169        4.6663186537067443        14.673594944694035     
 C   11.197245421981695        2.2120797179268803        14.222985862427816     
 H   10.539871785488881        9.2634669815677952        13.245077771468736     
 H   6.7131455344831998        7.4227878730572900        15.780061629517215     
 H   5.8387862264683354        7.9309808938148363        14.307699013104632     
 H   6.3445079820133783        6.2199372238227602        14.486477400263350     
 H   8.3485723514139032        9.4585525269279476        14.926759076376840     
 H   4.1690146711889122        3.3740937802574016        7.4530016340272915     
 H   6.2062077796788060        2.1354252053644163        7.2932381398024537     
 H   7.5729988612562051        3.2390838629753778        7.6207424226961882     
 H   7.2100186032218891        1.9191329993201491        8.7557245939130404     
 H   3.0608519514730319        5.1698821034553273        9.2911138342025570     
 H   5.9050872201997224        6.3559216726658434        11.700097049077305     
 H   3.9004089474843120        6.4031290246341710        11.583078588234013     
 H   2.7393565603997811        4.3814617151805679        13.192773016584637     
 H   6.2552881569629575        2.1259960355657692        15.793940697505507     
 H   6.5083877075681622        1.2273341272782470        14.276420411466690     
 H   7.5517729807373879        2.6214331660224834        14.653404216145516     
 H   3.7471474390139425        2.4492862073791608        14.900826090585303     
 H   10.956383997675815        1.9554227901472299        7.4528660241604321     
 H   11.091474078492555        4.3461675332467360        7.3131963033082323     
 H   9.4521904348964387        4.9945273342232115        7.6147902978212008     
 H   10.762671588181059        5.3340716420170935        8.7689571212618667     
 H   9.9369685842348474       0.12407162113991331        9.3044085093288196     
 H   7.5440128557721193        1.9987602737645016        11.730923228456977     
 H   8.5295723072741811       0.24857025492243834        11.617806554861607     
 H   10.819332147427360       0.25996240248155011        13.243675260440813     
 H   11.159135392922513        4.4859891812099839        15.721465694677502     
 H   11.759424009331985        5.1240613192148947        14.168613844864135     
 H   10.047830969747034        5.3512067959808505        14.606827104816457     
 H   12.042678898303031        2.1170856791495032        14.889498551462957     
 C   6.3104651088558859        13.415459450183434        3.5152854868081485     
 N   6.0123187404019296        12.777418250017899        2.3387654865021625     
 N   5.1767313052123836        14.123597014312759        3.8066425718952077     
 Dy   8.1898431091839665        13.864885054268715        5.1697277290341050     
 C   4.7281705952095221        13.086319127719483        1.9036566719669907     
 C   6.9238026120275507        11.932849725920526        1.5751499413761427     
 C   4.2045191225100034        13.936713944556898        2.8400984434635523     
 B   5.0849250816640179        14.899465682237144        5.1599683277644557     
 C   6.2294013419994290        13.221232392449554        6.6567266429299785     
 C   9.5381525318333829        12.488832433208962        3.5079326171522922     
 C   9.6865957286940763        12.452761404767285        6.6314087167391600     
 C   8.7532962018387792        15.744362741934566        3.5350913143489620     
 C   8.6205654614041265        15.876217404059318        6.6781468463301588     
 H   4.3117709465925103        12.652451173598415        1.0045265568120558     
 H   6.3531096622830869        11.379048959278780       0.82253050757572210     
 H   7.6843948933297446        12.539206411083748        1.0663444526229497     
 H   7.4313615997727336        11.225761686551786        2.2356891058426220     
 H   3.2348208898038999        14.412934846917185        2.8911965804162856     
 N   5.0650732137703027        13.843729067164180        6.3038480207786707     
 H   6.1134031119344048        15.556070907626829        5.2769674543704017     
 H   4.1071654955552841        15.608848799052101        5.1914715607880817     
 N   5.8510414623424296        12.305677831069536        7.6044833644905454     
 N   10.235923267209040        12.556042998704704        2.3280327011001893     
 N   9.4479531325152752        11.146967714075826        3.7626337304806889     
 N   9.7230329208553776        11.137865044372312        6.2617107060343962     
 N   10.649165860058535        12.563188945076076        7.6005895834745631     
 N   8.3785834448341276        16.318242179301404        2.3467014472979844     
 N   9.9454303415498373        16.348374655062702        3.8328001118066335     
 N   9.7439741810946963        16.573365887226768        6.3299385192497626     
 N   8.0142116012182871        16.661768580792792        7.6233801040872571     
 C   3.9889256788462926        13.305662046764434        6.9918741716371269     
 C   6.7554522561931405        11.372636920345080        8.2612742875295364     
 C   4.4788322327830619        12.340991127314096        7.8241128577043675     
 C   10.560584785289373        11.289386033115374        1.8543217365689921     
 C   10.567890692352940        13.776838889162295        1.6028491802431424     
 C   10.060611037048748        10.404198085327014        2.7708697460370044     
 B   8.8157499744088437        10.639166196651058        5.0993771026096049     
 C   10.708960383586826        10.458979086130986        6.9589316563528225     
 C   10.994070847771093        13.801686896325499        8.2855531015094250     
 C   11.291334436050086        11.349912884155136        7.8142134953815994     
 C   9.3179812727607043        17.246165323152095        1.9078543473832199     
 C   7.1914812894816222        15.965961740336772        1.5775953500372313     
 C   10.304600957534163        17.261030360738395        2.8568874652442826     
 B   10.659251795102742        16.042015484235794        5.1895957723685093     
 C   9.8120696457440051        17.774060309367197        7.0178800526575600     
 C   6.7496935727796830        16.346057421343147        8.2710662769918581     
 C   8.7300156505256385        17.831507677824174        7.8470151129667816     
 H   2.9663895805115659        13.619234158548373        6.8289048323586705     
 H   6.4884253771427902        11.268222883996660        9.3184017053039891     
 H   6.7049998986697963        10.383842682721717        7.7846846626513351     
 H   7.7759505209578021        11.756361248259802        8.1638792295431806     
 H   3.9837029693212509        11.673605467396191        8.5159370883643515     
 H   11.134902043847795        11.148134815201441       0.94841864009913135     
 H   11.424573988554586        13.584600871123735       0.94571230082671187     
 H   9.7210202190662027        14.113093313800254       0.98687894123928199     
 H   10.823835682764019        14.572355783100360        2.3077504461090119     
 H   10.095992400547889        9.3237171339582332        2.7967106323004689     
 H   7.7202153494785524        11.172235645621305        5.2203526597088565     
 H   8.7253786328679599        9.4328830213855088        5.0982551730162911     
 H   10.940722052420886        9.4160545764816987        6.7891979211944173     
 H   11.146468802780708        13.613837399614674        9.3545098586717046     
 H   11.916923651520374        14.230065957103694        7.8691107092012622     
 H   10.174106032317876        14.511989250353807        8.1380493817331878     
 H   12.102630702347717        11.235811274370013        8.5184777272400627     
 H   9.1788208702281970        17.817808234237514       0.99941314399585945     
 H   6.9321309425260056        16.797136748823927       0.91053040898130921     
 H   7.3689416894297235        15.066654399391023       0.96794923722305204     
 H   6.3542667953563878        15.769297455298602        2.2538097821639256     
 H   11.214884018412059        17.842391558829469        2.9140255894761280     
 H   10.733855862653064        14.824547138246327        5.3030066006878744     
 H   11.754340330854419        16.557240129830340        5.2233619100240940     
 H   10.590741819140964        18.505833826722412        6.8512688153774599     
 H   6.7874447907477897        16.624711568590808        9.3289170392049883     
 H   5.9229119006441922        16.889074315502743        7.7931326599602793     
 H   6.5691638595651591        15.271791229298683        8.1683940636466588     
 H   8.3986021438393070        18.592129271027407        8.5394197582073446     
         456

 C   7.4841302987741463        2.7586790510356409        2.8368280083620170     
 N   7.8644859964116423        2.1755982835865684        4.0187389171527448     
 N   6.2860751193252726        2.1637353971082249        2.5444401303208561     
 Dy   8.0580265929795534        4.6357207998838117        1.2060620107519884     
 C   6.9229009900140506        1.2509313800674156        4.4594451162500786     
 C   9.0605502202942745        2.5141170832608046        4.7800183785087693     
 C   5.9288524216909417        1.2477628134475611        3.5179932508139991     
 B   5.5617020372342534        2.4821975962523384        1.1952266329001073     
 C   7.5965753384571570        2.6297548496844154      -0.30399465135661119     
 C   9.9417417558114227        5.0707545302181147        2.8575283138526402     
 C   10.015945367902564        5.2560358193677255      -0.29126174730697346     
 C   6.7172732485876159        6.0223205630187406        2.8584413227717871     
 C   6.5620541527889724        6.0497812594085865      -0.25920977584790583     
 H   7.0651663376728928       0.67372980243431746        5.3637730733393969     
 H   9.3135408064591623        1.6808763134367586        5.4456536323963274     
 H   8.8981091811844877        3.4148833786200679        5.3900952752799096     
 H   9.8954536193149636        2.7004391243961834        4.0995769486879521     
 H   5.0141490048146498       0.67279513748593744        3.4652870073697888     
 N   6.4631876121929217        1.9490927849795876        4.5083723416528554E-002
 H   5.4943147159484660        3.7005351013245553        1.0893683305484134     
 H   4.4637185817144971        1.9735875297318153        1.1670019108296812     
 N   8.1846502026987995        1.8400958155341185       -1.2577002021601058     
 N   10.244521583476509        5.7096972666232819        4.0319220555421342     
 N   11.071835472082205        4.3570197576354763        2.5651412377947613     
 N   11.180322566492315        4.6370464767460513        6.7797945737144941E-002
 N   10.394878545300090        6.1681596711398301       -1.2416055153583816     
 N   6.0161569066326850        5.9545676471978100        4.0361295356682323     
 N   6.8087931546120464        7.3640328252087937        2.6038586576218083     
 N   6.5247127081444063        7.3656282445643431       0.10716811603715506     
 N   5.5874589946230522        5.9329943785064074       -1.2159972901759724     
 C   6.3703965321343361       0.75503489796127432      -0.65183611418404108     
 C   9.4484603854931439        2.1409208033027647       -1.9134494934690491     
 C   7.4484027687423220       0.68381256747944785       -1.4856602822360956     
 C   11.527917215990037        5.3960819064403740        4.4653237696345434     
 C   9.3397824969412842        6.5663582614988378        4.7902863038536756     
 C   12.046467715115426        4.5413492096845864        3.5297806357989980     
 B   11.158955222317488        3.5809229631305763        1.2117711493065613     
 C   12.257340281488062        5.1757094076831018      -0.61785861395044495     
 C   9.4900429005376932        7.0959100554764962       -1.9052820818822647     
 C   11.767664407300970        6.1352644371579412       -1.4563510876831669     
 C   5.6897321444742790        7.2212347173531954        4.5082528480011144     
 C   5.6801910480261508        4.7327578940618169        4.7587937148075161     
 C   6.1929274842707471        8.1071789810171619        3.5937867646260879     
 B   7.4382894168256461        7.8668130232760696        1.2636903150926917     
 C   5.5270903476371176        8.0384759370600296      -0.57904193099239776     
 C   5.2385068028129966        4.6918296292775636       -1.8941977201632225     
 C   4.9375267103187293        7.1432317555961227       -1.4242747018622874     
 H   5.5781811049560774        3.7151826852242498E-002 -0.48799131905708876     
 H   9.3851551410551792        1.9082961121529076       -2.9815657554732362     
 H   10.263730463292463        1.5503466502412075       -1.4733513466898280     
 H   9.6646627068986977        3.2039134573747035       -1.7684915886391468     
 H   7.7650091365645499       -7.8427080948751560E-002  -2.1836917623441843     
 H   11.946160107193878        5.8308981080021036        5.3629686879405138     
 H   9.9130968659076686        7.1095110066039284        5.5489082279507240     
 H   8.5661015954258914        5.9703169381302397        5.2911442900289263     
 H   8.8476715454067349        7.2825992365710004        4.1275965551320173     
 H   13.013914356889453        4.0604733013382690        3.4774242587490489     
 H   10.127971443638353        2.9277555450527526        1.0950038174714209     
 H   12.134465861412050        2.8682204060807934        1.1787659189077078     
 H   13.279822772676185        4.8630077426766194      -0.45219666543722620     
 H   9.7550132899408268        7.1905960042812955       -2.9640278288557913     
 H   9.5426073954062254        8.0893597202758549       -1.4380536295384792     
 H   8.4692323219480290        6.7136518136631400       -1.8019452565547638     
 H   12.263469547488777        6.8016533844014839       -2.1483186633949654     
 H   5.1106047699917942        7.3613685386052197        5.4111351511190104     
 H   4.8552255286646311        4.9383464530863330        5.4494847333591707     
 H   6.5402241722766776        4.3676486943884436        5.3364923653700771     
 H   5.3782156132023387        3.9517442457176086        4.0571371507763461     
 H   6.1580912575156397        9.1879398704401911        3.5682815757163291     
 H   8.5315290774386146        7.3289360922936861        1.1402741452586789     
 H   7.5331942579396305        9.0726029171781963        1.2607111219552474     
 H   5.2934862120025485        9.0810302489166244      -0.40980827400963715     
 H   5.0395317533239794        4.8833177031300679       -2.9539917317257904     
 H   4.3434176136987199        4.2427412150094597       -1.4428326550824631     
 H   6.0759137591756591        3.9960994623712884       -1.7850423800293058     
 H   4.1161892334900489        7.2523258485231112       -2.1177332773874777     
 C -0.34810980811954401        7.3892023570275507        9.1535933237326681     
 N   5.4512964062168844E-002   6.8409488604760993        10.344701647213064     
 N  -1.5139860543586705        6.7323663636712547        8.8633166709661548     
 Dy  0.12478073183722249        9.2694574532440601        7.4978555642241043     
 C -0.84280914502059112        5.8763453934811105        10.792155109293205     
 C   1.2228487636578005        7.2553740554720845        11.113520172156097     
 C  -1.8311674197105083        5.8127131313678442        9.8466822727266852     
 B  -2.2501170639014134        7.0043256999193924        7.5105444033476072     
 C -0.22422312005657316        7.2313620332025090        6.0150539641078433     
 C   1.9854631134081371        9.8008005233370703        9.1602877858099578     
 C   2.0861037288311550        9.9597418424800530        6.0373269389221873     
 C  -1.2677923434036760        10.600518069573354        9.1492805944883031     
 C  -1.4278543549630891        10.617921175279452        6.0336054981027978     
 H -0.67586022523684497        5.3169981934914121        11.703162230511523     
 H   1.4645292578409161        6.4811469468910730        11.849096282539932     
 H   1.0285204867490170        8.1984925769249735        11.642685552314131     
 H   2.0792005089021601        7.4009885555244024        10.450650726281118     
 H  -2.7145137764663514        5.1904657758675539        9.7964377084771854     
 N  -1.3256051271793687        6.4993305521897593        6.3655712226335996     
 H  -2.3721658170697135        8.2178703526689034        7.3912929160728611     
 H  -3.3261501163122480        6.4486784464503613        7.4925234408706327     
 N  0.41654149443562333        6.4547770006711458        5.0855237792963441     
 N   2.2627171832823252        10.462063819316196        10.329484166145367     
 N   3.1338321392250013        9.1086829599645007        8.8900783696234527     
 N   3.2590808961398792        9.3566007014608061        6.3948368971016727     
 N   2.4554969052092570        10.895481189767933        5.1068775151786960     
 N  -1.9511038518407111        10.517823990585427        10.336607427559837     
 N  -1.2241321102598284        11.942598348097839        8.8852468934145694     
 N  -1.4928829663638146        11.937348566749671        6.3848774798726486     
 N  -2.3907375637781616        10.472563813943621        5.0707128458723769     
 C  -1.3485141427585963        5.2885411390124757        5.6904740204281996     
 C   1.6813332203879399        6.7990915174444293        4.4529086156226061     
 C -0.25784462157329524        5.2585360708255644        4.8707034112025447     
 C   3.5475605666236372        10.179843788547352        10.782457863795127     
 C   1.3277112784638243        11.299424192112490        11.071695165392871     
 C   4.0930758041324884        9.3245138375033711        9.8632376988915578     
 B   3.2518989072482420        8.3142715098656996        7.5495124916546761     
 C   4.3307631614528912        9.9248872728777613        5.7249848485129933     
 C   1.5402306521620650        11.822648932344949        4.4579906287895286     
 C   3.8298167796065696        10.890816008644865        4.9007570343701170     
 C  -2.3099936556567915        11.776115438148402        10.807568023931625     
 C  -2.2269105122803250        9.2921789011493257        11.076915635552686     
 C  -1.8478602142350187        12.671015464212021        9.8804814987000622     
 B -0.60425055736004540        12.464532507336116        7.5480123895419844     
 C  -2.4930631087499369        12.585953128002560        5.6785840121190949     
 C  -2.7187027470768315        9.2158935269285713        4.4121906280128922     
 C  -3.0584717040799103        11.668634057910921        4.8399734759425952     
 H  -2.1052501919788691        4.5329249661437263        5.8562046867256630     
 H   1.6945512302850818        6.4265285511223063        3.4176853221491039     
 H   2.5296651582025911        6.3527318792315750        5.0059445680376502     
 H   1.7905720182668818        7.8943838383184959        4.4694687385481329     
 H  0.10267700568541294        4.5025326236305574        4.1877796061622137     
 H   3.9508016897037215        10.630886637241565        11.679399045461874     
 H   1.8834072243567699        11.892892500029703        11.805912031590372     
 H  0.58566983687085461        10.684647122999325        11.599550101669962     
 H  0.79723894324234668        11.972161231209974        10.391594777478470     
 H   5.0722945114701128        8.8669664143974778        9.8266524390432988     
 H   2.2397301765770714        7.6331357606738166        7.4343347911907234     
 H   4.2457926335726928        7.6262610498980949        7.5396800149801857     
 H   5.3575214518610563        9.6298619974658983        5.8950232678051853     
 H   1.8311693365922981        11.969520425703640        3.4130119456089130     
 H   1.5486140536249700        12.795474372719807        4.9677008100106077     
 H  0.52932152436496216        11.408279913775401        4.5146515891819687     
 H   4.3184475216156137        11.574991136056274        4.2208365631649150     
 H  -2.8738789836490133        11.906449957675205        11.721573891842647     
 H  -3.0809840337868666        9.4606896872149058        11.743788606875466     
 H  -1.3588716605555220        8.9939019005803171        11.683875988126214     
 H  -2.4639562700193274        8.4791226097331354        10.383605123220162     
 H  -1.9224040539470024        13.749001201955330        9.8490042655389285     
 H  0.50770405410580921        11.964777088619250        7.4325999639740381     
 H -0.54864173608134736        13.673389829122209        7.5501750142133055     
 H  -2.7466062355242546        13.626672580861648        5.8321940662475589     
 H  -2.9499168030089535        9.3938819911859355        3.3570920497043990     
 H  -3.5899513564861532        8.7445672405548009        4.8880391488999937     
 H  -1.8602853768627592        8.5424018388165326        4.5046839359876660     
 H  -3.8700404520314984        11.754647307774155        4.1326287545027496     
 C   1.9165038359022843       0.54659799058155256        15.516676793759940     
 N   2.1936445542983649        1.2108752472511712        16.684168715452277     
 N   3.0577023234367857      -0.16227105667396932        15.259944638942285     
 Dy   5.5037303691136907E-002   3.6115915043743112E-002   13.847934865882358     
 C   3.4705653450704355       0.91466915039688379        17.148311316561024     
 C   1.2746014057944841        2.0821729540010692        17.407477235299165     
 C   4.0122251175758556        4.5745809475945393E-002   16.239519132157074     
 B   3.1705607138682641      -0.96753613319068976        13.926048634333569     
 C   2.0242803263378319       0.65662468391205842        12.372962822472873     
 C  -1.2976397212374478        1.4164064671816865        15.494922028920461     
 C  -1.4930922595613232        1.4099338960368448        12.389242052263059     
 C -0.44502408745799094       -1.8102997059315227        15.529643674526898     
 C -0.40080221795825488       -2.0215643319449290        12.413103486235769     
 H   3.8703981632975455        1.3695719294276709        18.044473932235380     
 H   1.8315686356730538        2.6256067877527411        18.177860701016090     
 H  0.47854504406458742        1.4979943458274714        17.887635956040441     
 H  0.81051167652429279        2.7994994924781964        16.724604072087317     
 H   4.9844397178766275      -0.42782768084502343        16.214568942979394     
 N   3.1944154464680281        6.7673046101288159E-002   12.764297848011998     
 H   2.1500952746549009       -1.6359342640109287        13.808741787204914     
 H   4.1552615222066471       -1.6682314301550760        13.925285620693938     
 N   2.4069818193707597        1.5926338059019334        11.449362157609702     
 N  -1.9848153754611151        1.3473859983504135        16.680166793934230     
 N  -1.2357948887117598        2.7561824486584836        15.225109001114534     
 N  -1.5303649945671252        2.7322768292464956        12.733284766513838     
 N  -2.4961646096131118        1.2691407415923976        11.466729309551804     
 N  -2.1397545965629795E-002  -2.3780771391648603        16.704076252127113     
 N  -1.6456053419229997       -2.4190111073589371        15.280898869048615     
 N  -1.5389064433046404       -2.6820649008163824        12.784815289777423     
 N  0.18342814560537374       -2.8457636046821122        11.487873753879182     
 C   4.2775248389063476       0.65034665410618830        12.125298815981573     
 C   1.4948877646677718        2.5007001789094874        10.769619853197506     
 C   3.7866113759098536        1.6058466127312530        11.282499909135860     
 C  -2.3305299111036710        2.6113235819591814        17.143380389266753     
 C  -2.2781235294875177       0.12790096785314278        17.424297526415991     
 C  -1.8547337266619379        3.4977993380274270        16.214780373730253     
 B -0.61252317971049119        3.2490607576460593        13.878512844591341     
 C  -2.5539862310251080        3.3857857101238311        12.066109500129485     
 C  -2.8606868572453759        1.2937201881648975E-002   10.827191042844463     
 C  -3.1620122265808024        2.4700478888536788        11.256255163105370     
 C -0.93898986560224107       -3.3072964122680837        17.182024446033417     
 C   1.1966969131196743       -2.0279287243119613        17.424934695983758     
 C  -1.9634868770267586       -3.3285769134187086        16.273693956362045     
 B  -2.4040110149614033       -2.1146933078231465        13.947203394657530     
 C  -1.6401384017455825       -3.8977821529606076        12.126748628519078     
 C   1.4546887298491256       -2.5765047590575478        10.833400336789071     
 C -0.56084767812107339       -4.0040058741552329        11.297005727752508     
 H   5.3024742885198197       0.35915155493693512        12.314762676855880     
 H   1.7953786914052658        2.6247767874136887        9.7244768182424206     
 H   1.4949908572480135        3.4852454791565095        11.256387798370799     
 H  0.48532611147025151        2.0820798022424118        10.827131134355069     
 H   4.2855609755264856        2.2935898108000297        10.614224321236851     
 H  -2.8979067682258837        2.7491455246249767        18.053640874269817     
 H  -3.0174008420192253       0.35460222773005823        18.204353883798003     
 H  -1.3677966014441858      -0.26895605960768010        17.899501142278169     
 H  -2.6796070576575741      -0.64029503981264912        16.753812746396253     
 H  -1.9146955237253769        4.5769789440717021        16.180687081982377     
 H  0.48194159918127977        2.7144486145701636        13.756964692117554     
 H -0.51935203436010025        4.4553151137759643        13.866509564230208     
 H  -2.7911613678353882        4.4295622154092893        12.223664054045200     
 H  -3.1003415839649779       0.18203440277521193        9.7725256861310896     
 H  -3.7351375947451295      -0.43224576485621508        11.320235556958851     
 H  -2.0167440156872871      -0.67735101278998822        10.918443655462864     
 H  -4.0029070320441305        2.5591026898143054        10.583721401595678     
 H -0.75887926544656437       -3.8748631554677764        18.085061839042570     
 H   1.4140032223067820       -2.8095859033190451        18.160173432228294     
 H   1.0814987257981103       -1.0695651778444171        17.950737858050278     
 H   2.0365641571088227       -1.9400739369364541        16.730176657061829     
 H  -2.8741795822842393       -3.9119831312097602        16.258331933460877     
 H  -2.4533908079688960      -0.89655300554455242        13.821378944308831     
 H  -3.5123232343526816       -2.6001331327168775        13.957524068486011     
 H  -2.4443963806429729       -4.6001346368554730        12.302366591262730     
 H   1.3750386226059128       -2.7606107866332539        9.7541962293099758     
 H   2.2447499211312629       -3.2274815874905269        11.241915581921154     
 H   1.7198581836284546       -1.5283270941678153        11.024878717478471     
 H -0.25004514998078042       -4.7932937112987064        10.627121453056183     
 C  0.75290798323162056        11.185870885400838        16.376475402166548     
 N  0.33152130835430821        11.737916896796220        15.193739523400891     
 N   1.9220788190123128        11.842745028221200        16.651416291339093     
 Dy  0.30342070802682602        9.3118678955372491        18.046605321225197     
 C   1.2203209645852273        12.705714496060242        14.736549294941506     
 C -0.84919302342636482        11.327973825377926        14.442162749046485     
 C   2.2229628586433319        12.766961045658295        15.666936914588538     
 B   2.6745046233612282        11.566818233526099        17.994719948028624     
 C  0.66293412811697994        11.362735593570067        19.508327289899530     
 C  -1.5622039644019945        8.7672605865238040        16.391792221456537     
 C  -1.6571164669777443        8.6339369366378271        19.517430014086614     
 C   1.6933470550911429        7.9711040814797656        16.408791885438042     
 C   1.8652349952558203        7.9779739265752383        19.519330454608845     
 H   1.0383137208875770        13.267927266393540        13.830239195131055     
 H  -1.0895530608410384        12.096841669093063        13.700349780683448     
 H -0.67146086823779039        10.377167073464189        13.921517911212181     
 H  -1.6999454375198106        11.198496385135474        15.115185844731167     
 H   3.1062354332861855        13.389975236393497        15.705148533230401     
 N   1.7691848480871011        12.082423719235374        19.149375149111151     
 H   2.7858418193200567        10.352237903412785        18.114724831344130     
 H   3.7558822683566224        12.110303315037704        17.999329416277003     
 N   3.3106692189425274E-002   12.150363251818838        20.435718916950325     
 N  -1.8361644861499724        8.1029632473444764        15.223381829825545     
 N  -2.7113784046750204        9.4601375297896411        16.656667500626295     
 N  -2.8343026331391785        9.2248984927639395        19.152518001734030     
 N  -2.0228397543553909        7.6933695512456390        20.444173638432559     
 N   2.3682542643570796        8.0498585750022542        15.216873359652469     
 N   1.6556156869704690        6.6308503882926741        16.681414005994768     
 N   1.9299092220316560        6.6551418138009595        19.180375963502104     
 N   2.8381524592942804        8.1341149751576456        20.470639681168496     
 C   1.8069647291605948        13.296103818725408        19.818129714277319     
 C  -1.2317924028825675        11.820458318644683        21.075009929568346     
 C  0.71940811489249823        13.341401040709773        20.641219672048564     
 C  -3.1191442239477976        8.3851016948405768        14.765005350147474     
 C -0.90069878555950877        7.2591677751216848        14.489384309548235     
 C  -3.6671604415979822        9.2429967360375311        15.680333369137429     
 B  -2.8334874573201470        10.261665959117128        17.992941531315552     
 C  -3.9045063588507505        8.6438560772330266        19.814151277852005     
 C  -1.1020672391146822        6.7754482807445058        21.098262881143693     
 C  -3.3985189630949759        7.6823843815351678        20.640727281079883     
 C   2.7282894474633026        6.7903804044325344        14.751043277200395     
 C   2.6283131650835889        9.2729465176845025        14.466049524498795     
 C   2.2749926130979325        5.8986959253062823        15.686161768227532     
 B   1.0391716302725338        6.1176615579361604        18.024024276146537     
 C   2.9392196684391774        6.0154251578991689        19.882221077278629     
 C   3.1714383173138545        9.3971866111637219        21.113600744467178     
 C   3.5110260181732507        6.9417684042684327        20.706027342836585     
 H   2.5726226124884022        14.041609479782057        19.648906313797418     
 H  -1.2255959495944033        12.158327852873377        22.118289597197553     
 H  -2.0699091476987594        12.305077864580257        20.549734926479864     
 H  -1.3706111412389967        10.733591111286797        21.026446074281203     
 H  0.36818743064797799        14.105821663421324        21.319406216600793     
 H  -3.5197391323945046        7.9320692822456715        13.867809907835630     
 H  -1.4552177406008791        6.6599621452003737        13.759611303868141     
 H -0.15761570164717062        7.8686202342969533        13.958225438545780     
 H -0.37254934704683634        6.5916710612484444        15.175738028983966     
 H  -4.6463383561926390        9.7012077683727274        15.712728711882468     
 H  -1.8262328139398414        10.950131841466648        18.104673627306209     
 H  -3.8327781168809332        10.942331697364203        17.997533147980651     
 H  -4.9330251545985027        8.9309976108633862        19.640259956640190     
 H  -1.4157428898552071        6.6047937175404137        22.134432821247447     
 H  -1.0762366720710683        5.8102544633969870        20.570823252947282     
 H  -9.8207959570996747E-002   7.2135833744409776        21.072556945007570     
 H  -3.8841318173284800        6.9931145057603405        21.317665002738863     
 H   3.2859409575410035        6.6572527878730856        13.833744808527708     
 H   3.4468033009058980        9.0937926016302733        13.761167968304585     
 H   1.7389135097308488        9.5849465387912076        13.901562544923287     
 H   2.9077094529871679        10.081008421419801        15.146462291217309     
 H   2.3541008322269596        4.8211621236556557        15.722686020871523     
 H  -7.3009681357580611E-002   6.6170836640204858        18.137519419833232     
 H  0.98491716287882214        4.9086234648162650        18.029753648596529     
 H   3.1945687952113007        4.9742670600971044        19.734891629581806     
 H   3.4197774395071474        9.2285885944901995        22.166741667000633     
 H   4.0333233211289832        9.8683073907153940        20.620541348617195     
 H   2.3093839747486653        10.066798605603919        21.028629247931821     
 H   4.3295241537025291        6.8643233267891581        21.406352771807189     
 C   8.5247103900448593        6.5204152424391015        9.9850375382807517     
 N   8.1149603843737097        7.0950117014691063        8.8090901547147382     
 N   9.7304124858357763        7.1155460517631433        10.242289560494219     
 Dy   7.9868621058308236        4.6683868481936122        11.649261522492473     
 C   9.0459387601253081        8.0144005559875033        8.3380033791392822     
 C   6.8977353466291289        6.7586125579838283        8.0808671594348507     
 C   10.064635030338376        8.0228205015773071        9.2527844801629264     
 B   10.481302311021341        6.8011956729389649        11.578160860864617     
 C   8.4669954948961728        6.7087482680762722        13.103071698768211     
 C   6.1296443591214924        4.1853069897713073        9.9770099071501317     
 C   6.0174366512020798        4.0570448310492875        13.125616294738817     
 C   9.3379765998475506        3.2864502631407984        9.9981105202735314     
 C   9.5249785580806687        3.2817886429721006        13.105342503067751     
 H   8.8787547774571216        8.5849333258262366        7.4343936164108815     
 H   6.6797352724954973        7.5547360081027346        7.3617279390274648     
 H   7.0141592422241361        5.8115997204034633        7.5355739093444756     
 H   6.0582716481712664        6.6562794877810596        8.7737144100390552     
 H   10.981791205429925        8.5958842957468704        9.2751100173217917     
 N   9.6116079804513106        7.3629875345117002        12.739809927945178     
 H   10.529291360838142        5.5827625156584615        11.696141152279367     
 H   11.589355730770135        7.2878888294746700        11.576912872150208     
 N   7.8921267068636087        7.5259944139610697        14.040347846898170     
 N   5.8492463138909736        3.5264282769520769        8.8078290038085747     
 N   4.9906911085225341        4.8955667782235759        10.239305574497266     
 N   4.8505929697676224        4.6523968719319271        12.734901392300772     
 N   5.6317889889016142        3.1300146449048030        14.057011293933055     
 N   10.037710927374015        3.3569307291281958        8.8201094825865560     
 N   9.2649775432664967        1.9456464666416875        10.260548205723882     
 N   9.5605353623258367        1.9619978378581291        12.751499956264988     
 N   10.531587366152060        3.4157547933729413        14.025727709250912     
 C   9.7254655188224071        8.5682918532987760        13.414626483034594     
 C   6.6215028830641200        7.2581665976931626        14.696303236183434     
 C   8.6475184088694679        8.6744307154779445        14.246134841132053     
 C   4.5717773815071068        3.8257154462587017        8.3485954731810423     
 C   6.7651095862304906        2.6563023279206170        8.0788077446034183     
 C   4.0334027150620022        4.6923100933623934        9.2617477975603979     
 B   4.8814037990026904        5.6930564267057857        11.577721380278938     
 C   3.7658238914724409        4.0816813453890992        13.381306622320265     
 C   6.5403056966135509        2.2198925268278114        14.739084236287303     
 C   4.2528716226462793        3.1284703157649196        14.229050495220410     
 C   10.380693638130699        2.0927588347292625        8.3547306006331858     
 C   10.353951639730186        4.5786708457068501        8.0886141792982382     
 C   9.8897849161843379        1.2046976117751360        9.2739024672104566     
 B   8.6378889982862415        1.4535036956104082        11.605550548804770     
 C   10.587235571054492        1.3038447705428200        13.409417294451803     
 C   10.898181742204438        4.6672354385063697        14.674211563699922     
 C   11.198440525066044        2.2131060179587205        14.224160940309604     
 H   10.535544148161721        9.2655798630695845        13.245681593053806     
 H   6.7089807613396886        7.4239372048707741        15.778067130621814     
 H   5.8354303758423169        7.9233769217473453        14.303106168604373     
 H   6.3458926650459677        6.2155664957714958        14.489256750837608     
 H   8.3438272580297976        9.4571232367263960        14.927066628811460     
 H   4.1705357233450835        3.3733753879653237        7.4520197561702197     
 H   6.2082435286244273        2.1330857619219485        7.2932496953189840     
 H   7.5727773303975265        3.2402248373989679        7.6161633379964000     
 H   7.2152876849262286        1.9214310567579185        8.7537555853067595     
 H   3.0623321698578634        5.1677233425189204        9.2912817649357482     
 H   5.9065841261775160        6.3540811306677405        11.699739930500789     
 H   3.9018821276462945        6.4003868613267167        11.583351499254345     
 H   2.7422661015609044        4.3791988300816476        13.194178246563268     
 H   6.2588077033983485        2.1223404900287819        15.792402094682977     
 H   6.5128670946921536        1.2253249993516777        14.274075344896319     
 H   7.5553704154853110        2.6195144816934568        14.652801499148543     
 H   3.7512536896909459        2.4474143444414294        14.901921035058342     
 H   10.959105362538271        1.9562642266446060        7.4511828591570755     
 H   11.095736910859635        4.3482895894608067        7.3140052217799969     
 H   9.4543237712744137        4.9922121757885884        7.6097823439866898     
 H   10.759949196254333        5.3362257168105884        8.7674573311750965     
 H   9.9413479095773560       0.12476475063769590        9.3033797854772171     
 H   7.5474802620236687        1.9969751388498069        11.729578059926034     
 H   8.5352407840756168       0.24804511539341398        11.616392029702629     
 H   10.822573269981396       0.26082378891035291        13.244464965394101     
 H   11.158477529287929        4.4868841672038737        15.722179619667640     
 H   11.759189150935764        5.1256752624029556        14.169828620027237     
 H   10.047217331449977        5.3515673327541364        14.607107890043320     
 H   12.042997433897307        2.1184638559967528        14.891762143181680     
 C   6.3115383488194476        13.413959951239910        3.5189473214910292     
 N   6.0140717950907119        12.775076017439126        2.3427206974798205     
 N   5.1774826530116949        14.121930602973160        3.8093297122788070     
 Dy   8.1904215681237460        13.865538415014896        5.1737865183210996     
 C   4.7300730130089930        13.083395466868401        1.9067880017688246     
 C   6.9259974339426869        11.930012576641609        1.5802344125996903     
 C   4.2057852300261143        13.934252197264847        2.8424368975989105     
 B   5.0849605933882396        14.898578679568413        5.1621379696275413     
 C   6.2296976137327933        13.221724022113468        6.6601191919060909     
 C   9.5394544247926394        12.490080804919575        3.5123608000104980     
 C   9.6890699695110722        12.454962678041325        6.6351603672980950     
 C   8.7513462943255131        15.744250417682645        3.5377717094517975     
 C   8.6207002073427859        15.878067474028246        6.6804014598062613     
 H   4.3141837826095930        12.648865629459614        1.0077533819947193     
 H   6.3558265954340261        11.376117036174405       0.82731573613262643     
 H   7.6872586430447587        12.535959401779095        1.0719967114272304     
 H   7.4327364776020266        11.222987355210021        2.2414529254458100     
 H   3.2359151700925719        14.410188287221787        2.8928105437653806     
 N   5.0651457784886196        13.843334820799504        6.3064378839131887     
 H   6.1131069077436040        15.555665131436450        5.2791627123498239     
 H   4.1068969233355457        15.607574561115873        5.1927946640831886     
 N   5.8513345627067386        12.305343320649007        7.6069953608132934     
 N   10.236844068236316        12.557562110115553        2.3322707704557346     
 N   9.4502160897922050        11.148232749666057        3.7673293044984284     
 N   9.7256197955967458        11.139832461446073        6.2662687712602629     
 N   10.652757196160838        12.566380956816294        7.6030262497037535     
 N   8.3752629563766767        16.317510215017993        2.3495493383314296     
 N   9.9432314382470697        16.349214480470330        3.8343702864507092     
 N   9.7439689003116570        16.575099526936391        6.3315139428636646     
 N   8.0143362685006050        16.664220712515412        7.6250715474435209     
 C   3.9888861513048322        13.303846555160854        6.9930851112795089     
 C   6.7560374945324106        11.372805642187020        8.2640486854390076     
 C   4.4789336801117807        12.339219824924424        7.8253101945319026     
 C   10.562176099145519        11.291069821553409        1.8586607622984925     
 C   10.567593116644442        13.778434992375502        1.6066909529407456     
 C   10.063029234234929        10.405687419525513        2.7754723414071707     
 B   8.8182609495083515        10.640586609175998        5.1042651316535155     
 C   10.712595303320890        10.461754724407042        6.9627716433665547     
 C   10.998225063628256        13.805472227329638        8.2865171650811238     
 C   11.295636408186191        11.353502296629850        7.8166910836826213     
 C   9.3135806291073315        17.246005153365868        1.9097457820674855     
 C   7.1878795266048661        15.964235660718062        1.5813585391629408     
 C   10.300955496848932        17.261835622230706        2.8579409761640449     
 B   10.658344117802590        16.043454879156027        5.1906154698924816     
 C   9.8120239963971159        17.776278494530132        7.0186141351876961     
 C   6.7498444559252562        16.348863339607416        8.2729286808811988     
 C   8.7300037201408802        17.834204872878388        7.8477774232797382     
 H   2.9662455019942566        13.616727500195687        6.8294764752498560     
 H   6.4878227172293021        11.267069618180178        9.3206703920871004     
 H   6.7074086926659193        10.384461305320512        7.7865051731929276     
 H   7.7761511918768127        11.757782663473145        8.1683472257574472     
 H   3.9837920747089592        11.671068520329737        8.5163531629941094     
 H   11.136247319706252        11.150057907784696       0.95258042876584637     
 H   11.421996864901553        13.585778293055750       0.94704038428633897     
 H   9.7192825635625244        14.115608842139130       0.99355637687043297     
 H   10.826223936599350        14.573509923472560        2.3109272468807331     
 H   10.099230021623006        9.3252466577661099        2.8013919409726649     
 H   7.7226312589630774        11.173462347364564        5.2251971665416974     
 H   8.7280392786752952        9.4342915746529812        5.1033459644431636     
 H   10.944531187125280        9.4187865124604926        6.7935344227058385     
 H   11.153518760654002        13.618233019824970        9.3550137230288328     
 H   11.919480945897019        14.234468569909044        7.8675675659178586     
 H   10.177412371916883        14.515060715317484        8.1408618156313448     
 H   12.107715205239511        11.240177888160568        8.5201298359322806     
 H   9.1732079617710749        17.817303548090983        1.0013183053905339     
 H   6.9299037427356724        16.793328402433708       0.91155408676012539     
 H   7.3643022754447385        15.062848344002633       0.97499521194399363     
 H   6.3501680874088109        15.770928198487569        2.2576335366214852     
 H   11.210826395833612        17.843882434888943        2.9141209264218988     
 H   10.733222418122338        14.826038285410419        5.3043588089052154     
 H   11.753390773573617        16.558749864556432        5.2232006555894221     
 H   10.590812199077577        18.507878577171166        6.8517324329620459     
 H   6.7879721800506907        16.626886267691319        9.3309210333158230     
 H   5.9232971553695153        16.892667566897035        7.7955440265569305     
 H   6.5687082914670949        15.274765229620979        8.1696397190107337     
 H   8.3986016827537906        18.595305290548108        8.5396357766402708     
         456

 C   7.4851269605227255        2.7587141884453090        2.8339014350524865     
 N   7.8667958439756633        2.1765145982991232        4.0157976831731714     
 N   6.2876511931884913        2.1623004495606821        2.5423739563431589     
 Dy   8.0558214528984031        4.6355404445847634        1.2021446872312831     
 C   6.9265532221014592        1.2509334878928615        4.4573001960706620     
 C   9.0627551351828473        2.5167071854866396        4.7764551218376656     
 C   5.9320040297973566        1.2463011950506457        3.5164249579190581     
 B   5.5623618493969440        2.4795391711139656        1.1933935221706893     
 C   7.5968033059067368        2.6277537531323913      -0.30602958031798705     
 C   9.9385287503813391        5.0738362786817550        2.8542470185848381     
 C   10.013918950878884        5.2572372230108009      -0.29416095687715149     
 C   6.7135876560412857        6.0207777711470500        2.8541453301028588     
 C   6.5578722581307982        6.0474595623669050      -0.26309290673920549     
 H   7.0700333279627223       0.67420241972641637        5.3616978374664912     
 H   9.3150135352792116        1.6854419739698905        5.4445624665730135     
 H   8.9005164201089304        3.4192457677130053        5.3836118515575615     
 H   9.8980973418493772        2.7006391919140551        4.0960369562004253     
 H   5.0180029977667289       0.67022367134558825        3.4644302534245068     
 N   6.4637997887227501        1.9465339719572587        4.3179848633203344E-002
 H   5.4939696657279686        3.6977585567348759        1.0869701259279185     
 H   4.4647457640254089        1.9701534012181789        1.1660236876102881     
 N   8.1858304600635776        1.8378217425791705       -1.2588526763565702     
 N   10.240230283054361        5.7135977255689712        4.0284732023278913     
 N   11.069335174665605        4.3609313145451534        2.5627874510656579     
 N   11.178652143563355        4.6392287342962835        6.5417642058489350E-002
 N   10.392549114329496        6.1700010656433690       -1.2439584809373003     
 N   6.0129851050366447        5.9525578848802922        4.0320944362877480     
 N   6.8036067529289852        7.3624873028729825        2.5992268144264075     
 N   6.5198361956300293        7.3634975669252647       0.10254126503496948     
 N   5.5829222032393426        5.9295031783589716       -1.2192965533715034     
 C   6.3721287241911400       0.75190182740472877      -0.65287170395556804     
 C   9.4498777733876640        2.1388803881790728       -1.9139885747649874     
 C   7.4505080897574798       0.68085444663948036       -1.4862197816045606     
 C   11.523619737643564        5.4011752535438813        4.4627295064678059     
 C   9.3344034195388552        6.5697279031636118        4.7860658161505176     
 C   12.043276888173342        4.5464135771560814        3.5278554737167043     
 B   11.157778980698811        3.5839004762758369        1.2100584449591165     
 C   12.255545000418175        5.1790618713664482      -0.61947797411806582     
 C   9.4872599880590052        7.0972471317425851       -1.9076755511597785     
 C   11.765457059695031        6.1384357131074738       -1.4579378737135689     
 C   5.6854866110993214        7.2189518056677136        4.5041229358363424     
 C   5.6789375002481419        4.7306190606405334        4.7553225078717798     
 C   6.1874305549724671        8.1051901269573285        3.5892826510069065     
 B   7.4328494463594321        7.8655865339127713        1.2590546478637099     
 C   5.5215439932231698        8.0353578002682635      -0.58366295688108027     
 C   5.2341927244710558        4.6876938704671192       -1.8963372558065625     
 C   4.9321683714352744        7.1391984489198803       -1.4280333086468588     
 H   5.5802840135821903        3.3624137143287054E-002 -0.48896754157726002     
 H   9.3876231586578154        1.9049291817380307       -2.9818279231512812     
 H   10.265223765404670        1.5495096621740776       -1.4725458913845442     
 H   9.6651967744223040        3.2021734902761914       -1.7701581805897852     
 H   7.7678583629372238       -8.1660028598824999E-002  -2.1835725633180560     
 H   11.941159808958943        5.8366378522549205        5.3603859912204834     
 H   9.9069111835601600        7.1138810913801676        5.5445217198124466     
 H   8.5611449885243687        5.9732089223931668        5.2869828471389892     
 H   8.8418305072945742        7.2851112151727060        4.1228252052124867     
 H   13.011151868443015        4.0663814080654301        3.4761779440932221     
 H   10.127580905559627        2.9295748805025905        1.0933566241966315     
 H   12.134056106611339        2.8722506341407468        1.1781733951660780     
 H   13.278188218754059        4.8671216737250536      -0.45342843147033052     
 H   9.7535839064737182        7.1937507613588663       -2.9658165025113328     
 H   9.5376139779705653        8.0900498630537445       -1.4390848164303331     
 H   8.4669378881510866        6.7134296093594257       -1.8063875002397778     
 H   12.261031837677672        6.8053906866837499       -2.1495134727776142     
 H   5.1067395725158065        7.3587209422343243        5.4072927915414217     
 H   4.8551641455784758        4.9358712444518424        5.4474371322145139     
 H   6.5401485405251085        4.3659685186244177        5.3314229457071312     
 H   5.3761098825374960        3.9493851189224549        4.0543030283777375     
 H   6.1513204471970724        9.1858679095790041        3.5636058012977219     
 H   8.5265485786539905        7.3286408049705276        1.1359018891552271     
 H   7.5267893545137703        9.0714490316912446        1.2560339186108211     
 H   5.2873683457847509        9.0778761762509408      -0.41499276919730554     
 H   5.0336996998637451        4.8784420293165347       -2.9559226683889794     
 H   4.3400828039223240        4.2381382633677269       -1.4436094528834946     
 H   6.0722257744300316        3.9926294279200363       -1.7879105319569937     
 H   4.1105903456553410        7.2473537112864568       -2.1213098815235085     
 C -0.34765587272427684        7.3892090089318128        9.1545828039307473     
 N   5.4937242852629520E-002   6.8401982019480929        10.345332633535826     
 N  -1.5147459171316899        6.7343108159847107        8.8651330179328518     
 Dy  0.12748948597620952        9.2685141645355866        7.4985762502168036     
 C -0.84353944103702694        5.8770206554704574        10.793366358887722     
 C   1.2246405789602828        7.2522739005972561        11.113123488741032     
 C  -1.8326638416098902        5.8150773439050303        9.8486461575074671     
 B  -2.2510907416248598        7.0075344863770752        7.5127580172448063     
 C -0.22566625172383362        7.2307231378729497        6.0162367614191465     
 C   1.9887920130017760        9.7978003076995943        9.1608470894093710     
 C   2.0889259569234402        9.9564550075518135        6.0370297967326465     
 C  -1.2630250530387541        10.601690214198452        9.1501961138007566     
 C  -1.4239352500358486        10.618993549986545        6.0348139834673393     
 H -0.67674526236997168        5.3173307212154475        11.704177937904962     
 H   1.4658103413679211        6.4771980538563039        11.847926285355230     
 H   1.0324073192873100        8.1952642972293859        11.643122296907418     
 H   2.0804524297843860        7.3970321918523787        10.449420036923406     
 H  -2.7170696932859775        5.1943721100282856        9.7990779169020570     
 N  -1.3281282159629353        6.5007793159021263        6.3673768514375055     
 H  -2.3708101089597307        8.2212462346530852        7.3934882710685752     
 H  -3.3281246836468217        6.4540377202297519        7.4951820024782423     
 N  0.41311297172176314        6.4530360213257838        5.0863484919789119     
 N   2.2666564494480710        10.458789220521126        10.330032052777993     
 N   3.1366256899529419        9.1048788053607073        8.8904557687514849     
 N   3.2616738009963568        9.3532568155689937        6.3952257468015743     
 N   2.4588650124322422        10.892108810740408        5.1067297310152435     
 N  -1.9467169746971398        10.519662876898050        10.337329188268082     
 N  -1.2178046436268977        11.943717934703848        8.8862861274901839     
 N  -1.4873995978071197        11.938445790429101        6.3861456305919040     
 N  -2.3877423186206230        10.474594257705760        5.0727065581798847     
 C  -1.3536106413610318        5.2900917799940945        5.6923716025265412     
 C   1.6778622927415905        6.7953711826418157        4.4527026573506880     
 C -0.26350513429839562        5.2580562962064130        4.8719817389494535     
 C   3.5513451296810699        10.175689487997507        10.782774760930707     
 C   1.3326643035483052        11.297319935017637        11.072173256028584     
 C   4.0961705875364594        9.3200088273855251        9.8634807127508779     
 B   3.2537873495748157        8.3106817292030115        7.5497186558161662     
 C   4.3337624800203685        9.9215927789967164        5.7260796598710524     
 C   1.5439174480819435        11.819081049324657        4.4571108432019093     
 C   3.8333005363238306        10.887443870048108        4.9014606601777571     
 C  -2.3044012649240395        11.778284434145554        10.808245410882707     
 C  -2.2243287404403063        9.2942487292287765        11.077301370596645     
 C  -1.8410531878506058        12.672767617887784        9.8813801226353526     
 B -0.59760645396827816        12.464695842475168        7.5488336691630442     
 C  -2.4876314629646465        12.587960958520057        5.6808171889650305     
 C  -2.7172240815723119        9.2183179075857140        4.4142340204591930     
 C  -3.0545923128340329        11.671269904080866        4.8426231944283247     
 H  -2.1117402055918766        4.5360318456529187        5.8584119586123888     
 H   1.6878723689271358        6.4286478628327588        3.4160812469168036     
 H   2.5247520006906741        6.3428361645826588        5.0010173905295527     
 H   1.7916954740158888        7.8893253240585848        4.4746636788982421     
 H   9.5328479856859272E-002   4.5013007526817015        4.1890641240350250     
 H   3.9549059423270316        10.626570139209708        11.679633416540586     
 H   1.8887323163593128        11.888529442827956        11.807776620526232     
 H  0.58868396553727487        10.683651243087599        11.598296143983495     
 H  0.80455960958103212        11.972032335479975        10.392409983791500     
 H   5.0750189526365768        8.8616800024035083        9.8268039220525161     
 H   2.2409556714607728        7.6305417151341803        7.4344730263442100     
 H   4.2469789734684165        7.6217214602158538        7.5394895127989985     
 H   5.3604036727398174        9.6263669047031986        5.8965235561989982     
 H   1.8347964255633393        11.964970923679896        3.4119910187907414     
 H   1.5527296615058541        12.792317000806879        4.9659893348688069     
 H  0.53288011664349388        11.405101666941555        4.5142402577006759     
 H   4.3223348110205775        11.571620258347082        4.2218505304493315     
 H  -2.8685713188167186        11.909054127988428        11.721998638040139     
 H  -3.0760192389876395        9.4646016197199110        11.746403839723968     
 H  -1.3558867976522562        8.9928631087344151        11.681658737007025     
 H  -2.4654071960770141        8.4826206105723614        10.384125087607211     
 H  -1.9142969733912967        13.750841584557959        9.8500194614660508     
 H  0.51355968502311444        11.963372091818117        7.4331142539285064     
 H -0.54033372893538578        13.673439628120903        7.5506896539125226     
 H  -2.7400718793110634        13.628880786640375        5.8346980569565261     
 H  -2.9468040464496035        9.3961843000808809        3.3587855969159048     
 H  -3.5898442364810856        8.7488675765515787        4.8891937620058767     
 H  -1.8601727814825970        8.5434252152685008        4.5080891578001570     
 H  -3.8667975546296454        11.758063602887439        4.1361183276908227     
 C   1.9166174656492090       0.54685327395322592        15.519375570474061     
 N   2.1940953922631672        1.2104597838481612        16.687150658113907     
 N   3.0577185383993277      -0.16190076289314759        15.261893625063328     
 Dy   5.4886382926952380E-002   3.7409823994111163E-002   13.850881683648101     
 C   3.4711517247015862       0.91397166329706703        17.150752844257436     
 C   1.2750109704595145        2.0808879575833590        17.411402359069800     
 C   4.0125257692302165        4.5590806259713311E-002   16.241289508253718     
 B   3.1703599603642489      -0.96645245736770802        13.927543091225711     
 C   2.0238560007356066       0.65884710077605502        12.375839810621526     
 C  -1.2984112212705392        1.4169305561415872        15.498150501454552     
 C  -1.4928404553459511        1.4111167881523246        12.391957532635821     
 C -0.44620404051928558       -1.8101419862943742        15.531260478184139     
 C -0.39929127467835757       -2.0191026902952274        12.414023583780724     
 H   3.8712716927918081        1.3683024389142786        18.047077189180360     
 H   1.8323277430922860        2.6257883617849327        18.180419738403380     
 H  0.48076144289019990        1.4959198030670318        17.893399460126297     
 H  0.80872248692874615        2.7968750065206551        16.728801350099825     
 H   4.9847198767191783      -0.42796297604825734        16.215753555539429     
 N   3.1939264255463793        6.9191598654153558E-002   12.766173859734822     
 H   2.1499044112693189       -1.6348637840867564        13.810214528322271     
 H   4.1551162073062562       -1.6670587746341892        13.926159398029588     
 N   2.4062669069960090        1.5942250102429962        11.451458830026779     
 N  -1.9857459760810494        1.3478507758886245        16.683317848914569     
 N  -1.2364335252875385        2.7567440152609257        15.228495607331325     
 N  -1.5305961992455295        2.7333043472437608        12.736477013242435     
 N  -2.4948880660593993        1.2705947028222566        11.468322081060522     
 N  -2.3841271038239784E-002  -2.3777904666022214        16.706198410460814     
 N  -1.6462051866039997       -2.4193391015319405        15.281017939951639     
 N  -1.5367954241102497       -2.6810778527213013        12.784843203172869     
 N  0.18599303055211650       -2.8419283058361056        11.488262995050995     
 C   4.2767424185177392       0.65069228405876545        12.125709898988539     
 C   1.4942004976226086        2.5027691238265763        10.772318210844713     
 C   3.7856878911975094        1.6062589380764734        11.283087741633750     
 C  -2.3314122585505137        2.6117990917380527        17.146628801827532     
 C  -2.2793446297764874       0.12831029826766377        17.427225392244463     
 C  -1.8554435896641768        3.4982903386611079        16.218147836863768     
 B -0.61315718880399173        3.2500210977609969        13.882064398768321     
 C  -2.5535327741648075        3.3869935907753703        12.068476401368928     
 C  -2.8585228660074127        1.4626215141551976E-002   10.827819884530083     
 C  -3.1605941090054612        2.4715388242152274        11.257624980393290     
 C -0.94164721963740328       -3.3073905248934907        17.182996593602038     
 C   1.1929873523302819       -2.0268049249818456        17.428674015908243     
 C  -1.9649287546251846       -3.3290642080058435        16.273379400840749     
 B  -2.4035882159813209       -2.1153477698747261        13.946686309048262     
 C  -1.6366054311311364       -3.8963034353335129        12.125746099212073     
 C   1.4571452957168241       -2.5709941642659273        10.834314887936772     
 C -0.55705073036101027       -4.0007099279225722        11.296227499020008     
 H   5.3016815862657127       0.35909109564652719        12.314488505252593     
 H   1.7935812377578972        2.6261254105834717        9.7267919210811016     
 H   1.4956981666922480        3.4875323017237738        11.258578241760752     
 H  0.48438432704847201        2.0850573452693286        10.831158571228301     
 H   4.2844275714131630        2.2933790305941457        10.614039213746448     
 H  -2.8989060575067138        2.7496710803588016        18.056825116006888     
 H  -3.0222353012769179       0.35362196587534894        18.203659670156945     
 H  -1.3705952243357042      -0.26600217054840480        17.906672749367690     
 H  -2.6760330453365402      -0.64108456921190515        16.755897586825885     
 H  -1.9152923002709428        4.5774683077968961        16.184075941436355     
 H  0.48149256664120449        2.7157430825778008        13.760559763928287     
 H -0.52034966338597677        4.4562908233362020        13.870283588499019     
 H  -2.7909900957803657        4.4306697434734481        12.226224825354306     
 H  -3.0977541257493910       0.18430482831196418        9.7731623841057313     
 H  -3.7329984461660044      -0.43127589038820241        11.320142385849508     
 H  -2.0142960225762705      -0.67531592768469484        10.919021549253284     
 H  -4.0007694187003580        2.5608267288487583        10.584257311378286     
 H -0.76255542850853120       -3.8749095393402602        18.086265271963594     
 H   1.4113927454946185       -2.8093652195179248        18.162558725467807     
 H   1.0755391627452804       -1.0698181794535688        17.956204939553203     
 H   2.0330466743612448       -1.9360661621754862        16.734735327034663     
 H  -2.8752946489675191       -3.9128864576268332        16.256767834957294     
 H  -2.4545134217589610      -0.89728365279487288        13.821318419443607     
 H  -3.5111708435025237       -2.6024099978982376        13.955801315392716     
 H  -2.4399215756404451       -4.5997771225404449        12.300896397517864     
 H   1.3794715876290944       -2.7592803649371800        9.7560401102623295     
 H   2.2485655803058946       -3.2174697713910843        11.246064403943437     
 H   1.7188712658561924       -1.5217045805755909        11.021931248709150     
 H -0.24530898703485210       -4.7889595839164292        10.625623236370526     
 C  0.75346530925917221        11.185263539700790        16.374506337644988     
 N  0.33309799080405478        11.738105278714089        15.191818601471429     
 N   1.9235447761410003        11.840307341243482        16.649718438689732     
 Dy  0.30052908228407160        9.3115933763821168        18.043941031994304     
 C   1.2233841453625667        12.704581402468463        14.734888209956711     
 C -0.84824784311893164        11.330283186773341        14.440214241255514     
 C   2.2259467867290184        12.764195899119573        15.665423001330389     
 B   2.6751944464105679        11.563124066330447        17.993172192026943     
 C  0.66307358381598114        11.361444165536534        19.506500696893674     
 C  -1.5654985304312889        8.7698530881753456        16.389089474859095     
 C  -1.6605133084967005        8.6360483812650148        19.515296168281516     
 C   1.6887989741034286        7.9692302325044846        16.405863066976980     
 C   1.8605343120466542        7.9756250897296352        19.516723502173029     
 H   1.0423366213353666        13.267136836446863        13.828618814682169     
 H  -1.0882377505680361        12.100414417775825        13.699670100166776     
 H -0.67158035961203799        10.380164440372178        13.918063106099700     
 H  -1.6987678087009983        11.200540795298094        15.113471132441097     
 H   3.1101847395399389        13.385761809052703        15.703821634222731     
 N   1.7702748972937421        12.079686820233293        19.147731381710496     
 H   2.7847841130188766        10.348405054070858        18.112938226929771     
 H   3.7572746557709387        12.105120805370781        17.998310974919534     
 N   3.4590898619458993E-002   12.149437694323613        20.434480951459129     
 N  -1.8401139445470329        8.1059746012830374        15.220621676865219     
 N  -2.7140985041529606        9.4635653989314275        16.654246175101218     
 N  -2.8372229799898152        9.2277483950013544        19.150105328396734     
 N  -2.0269232594638975        7.6963363739900128        20.442634350654171     
 N   2.3644639072654869        8.0474114921315341        15.214354081643499     
 N   1.6493698766369120        6.6289982440401634        16.678201727442136     
 N   1.9240263151827350        6.6529412594597268        19.177076653437275     
 N   2.8336853845299110        8.1304474294777833        20.468001900540937     
 C   1.8099050272040893        13.292904295006267        19.817100289396301     
 C  -1.2304201266835930        11.820805705894996        21.074170592705499     
 C  0.72259580315764527        13.339355503244493        20.640440470345705     
 C  -3.1229608343155744        8.3890442913087782        14.762568341115269     
 C -0.90556024380306710        7.2613948497851144        14.486382195904222     
 C  -3.6702221736804539        9.2472083054235590        15.678088081558757     
 B  -2.8354768070071974        10.264789292198472        17.990742109902872     
 C  -3.9078519569360006        8.6478898952075554        19.812039435684241     
 C  -1.1067626819961713        6.7782863001536526        21.097412159347005     
 C  -3.4025978268835071        7.6865553129566289        20.639210078181065     
 C   2.7233933842242846        6.7876220610306213        14.748554287635667     
 C   2.6268031860669070        9.2703334232501184        14.464147587769453     
 C   2.2685692272568776        5.8962954059706192        15.683227489572971     
 B   1.0323832786329730        6.1166249765987395        18.020858546190858     
 C   2.9329692090662847        6.0120731157345118        19.878326224103414     
 C   3.1677862894012745        9.3928533679187964        21.111841447616168     
 C   3.5056519287454124        6.9374484488349957        20.702581763075607     
 H   2.5765707971126139        14.037357749806642        19.648035858803453     
 H  -1.2223749456241444        12.155042451657295        22.118345237221227     
 H  -2.0675664855988329        12.309287860693182        20.551686663739872     
 H  -1.3721090414190558        10.734773571181691        21.022207859158780     
 H  0.37250707881574396        14.103951180384776        21.319002136741922     
 H  -3.5239271135065926        7.9362941198665142        13.865415294933534     
 H  -1.4605426343596508        6.6639726559709400        13.755590733734721     
 H -0.16114101816204304        7.8701208597324266        13.956391651613675     
 H -0.37900674887349306        6.5923311202514769        15.172305263461380     
 H  -4.6490019327107195        9.7062324493390371        15.710699863871735     
 H  -1.8275446644727920        10.952223261045081        18.102690616070547     
 H  -3.8340823897349958        10.946386510525132        17.995693960334730     
 H  -4.9361424523103556        8.9357745764302461        19.638056220720181     
 H  -1.4187269417166655        6.6106989372086247        22.134407392462304     
 H  -1.0837312932433585        5.8119267375206931        20.572472505226855     
 H -0.10231213927270282        7.2144149341973902        21.068831223589477     
 H  -3.8887361326268048        6.9979657566920856        21.316434822871869     
 H   3.2816127517091798        6.6541006828393749        13.831672397255490     
 H   3.4447928245290806        9.0899703794226099        13.759026531816080     
 H   1.7379898924878574        9.5843617877740783        13.900011456257211     
 H   2.9078228229820402        10.077456969765695        15.144929788463349     
 H   2.3463093852194916        4.8186673067582637        15.719592709761434     
 H  -7.9026770965958282E-002   6.6176415283957510        18.134550359554808     
 H  0.97638671043889136        4.9077183421800141        18.026764132773206     
 H   3.1873989203282829        4.9707972718443330        19.730411371818171     
 H   3.4139197569714330        9.2237921804554830        22.165355969035890     
 H   4.0312166539978671        9.8626114356439007        20.620430781192656     
 H   2.3069422938222730        10.063703110221336        21.025434349459360     
 H   4.3243127470317919        6.8589586127839137        21.402592203318530     
 C   8.5259529364069255        6.5207842016309190        9.9843241683524724     
 N   8.1166457689517273        7.0949998528297469        8.8080264689668120     
 N   9.7309129101748493        7.1169653530064885        10.242484908859264     
 Dy   7.9888702971995995        4.6678219943116348        11.648003121351740     
 C   9.0471874438767603        8.0151946198588266        8.3376345471016773     
 C   6.9005169675921216        6.7571645206612505        8.0787289445328003     
 C   10.065099324212589        8.0245134135433478        9.2532331211004006     
 B   10.481293411437735        6.8034668796190259        11.578804582613758     
 C   8.4663269105787506        6.7081193039894327        13.102633889823021     
 C   6.1315939443966991        4.1838902375141718        9.9760167346942410     
 C   6.0202242296725457        4.0545932018405058        13.124544670548298     
 C   9.3409356778153416        3.2868467046442809        9.9969061891868538     
 C   9.5272669625994535        3.2821244875855062        13.104359922346118     
 H   8.8802879972890558        8.5856192330011645        7.4338895019749476     
 H   6.6810774992016446        7.5537137264202210        7.3605530885552612     
 H   7.0191372934403633        5.8112324127267891        7.5322324121477413     
 H   6.0610793367376621        6.6521956646939380        8.7710411878720507     
 H   10.981644526892870        8.5984570736970536        9.2763857429969789     
 N   9.6101770025835869        7.3639275849992467        12.739950904430756     
 H   10.530987335694721        5.5851427752667870        11.696733027621757     
 H   11.588588027413069        7.2918208746114539        11.578194566688431     
 N   7.8900845026775137        7.5243887344927716        14.039892008657102     
 N   5.8511298525209163        3.5254358283843077        8.8066094908727770     
 N   4.9924731669270912        4.8936574653692482        10.238917474356249     
 N   4.8531364110754085        4.6499782777947543        12.734672672559551     
 N   5.6352300462132838        3.1277016623868734        14.056357260072287     
 N   10.040263372899073        3.3575527426618312        8.8186627716285226     
 N   9.2687209117508207        1.9460232142568823        10.259487811210713     
 N   9.5637720692596115        1.9623433271017685        12.750651734431754     
 N   10.532634223860763        3.4165248261215919        14.025971196224386     
 C   9.7222217030269711        8.5691843774282592        13.415063560909029     
 C   6.6194673012779957        7.2550017723876827        14.695183131807939     
 C   8.6439356885594982        8.6736817489851230        14.246237745147814     
 C   4.5734576341478652        3.8245728865670134        8.3477687852233338     
 C   6.7673755597345790        2.6564077676841102        8.0768165347267473     
 C   4.0350447842583552        4.6905430620410753        9.2614681091568460     
 B   4.8831847267554735        5.6907499171936813        11.577594656715471     
 C   3.7688643408034741        4.0795835528191517        13.382157142472014     
 C   6.5440849434715771        2.2174077358144104        14.737746574476285     
 C   4.2564751808141450        3.1263941964081594        14.229572424572149     
 C   10.383715963711246        2.0935004694687174        8.3532657525724101     
 C   10.355408948481351        4.5793251859005650        8.0868072601806951     
 C   9.8935619060029065        1.2053337621589515        9.2727079536804293     
 B   8.6420150157458746        1.4530905086097958        11.604366177786842     
 C   10.589810291068932        1.3045891605579483        13.409931518242873     
 C   10.897980625627705        4.6681522233059951        14.674828182705809     
 C   11.199635628150395        2.2141323179905603        14.225336018191392     
 H   10.531216510834561        9.2676927445713737        13.246285414638876     
 H   6.7048159881961773        7.4250865366842573        15.776072631726413     
 H   5.8320745252162975        7.9157729496798543        14.298513324104116     
 H   6.3472773480785580        6.2111957677202314        14.492036101411866     
 H   8.3390821646456903        9.4556939465248426        14.927374181246080     
 H   4.1720567755012548        3.3726569956732457        7.4510378783131479     
 H   6.2102792775700495        2.1307463184794813        7.2932612508355144     
 H   7.5725557995388488        3.2413658118225581        7.6115842532966118     
 H   7.2205567666305681        1.9237291141956880        8.7517865767004803     
 H   3.0638123882426949        5.1655645815825135        9.2914496956689394     
 H   5.9080810321553088        6.3522405886696376        11.699382811924272     
 H   3.9033553078082770        6.3976446980192625        11.583624410274679     
 H   2.7451756427220277        4.3769359449827272        13.195583476541898     
 H   6.2623272498337395        2.1186849444917946        15.790863491860449     
 H   6.5173464818161442        1.2233158714251084        14.271730278325947     
 H   7.5589678502332340        2.6175957973644297        14.652198782151570     
 H   3.7553599403679492        2.4455424815036984        14.903015979531380     
 H   10.961826727400725        1.9571056631419821        7.4494996941537179     
 H   11.099999743226716        4.3504116456748765        7.3148141402517615     
 H   9.4564571076523904        4.9898970173539654        7.6047743901521789     
 H   10.757226804327608        5.3383797916040834        8.7659575410883246     
 H   9.9457272349198647       0.12545788013547848        9.3023510616256164     
 H   7.5509476682752172        1.9951900039351125        11.728232891395091     
 H   8.5409092608770507       0.24751997586438962        11.614977504543651     
 H   10.825814392535431       0.26168517533915564        13.245254670347389     
 H   11.157819665653346        4.4877791531977635        15.722893544657779     
 H   11.758954292539542        5.1272892055910173        14.171043395190342     
 H   10.046603693152919        5.3519278695274224        14.607388675270183     
 H   12.043315969491582        2.1198420328440029        14.894025734900405     
 C   6.3126115887830094        13.412460452296386        3.5226091561739099     
 N   6.0158248497794933        12.772733784860355        2.3466759084574780     
 N   5.1782340008110070        14.120264191633563        3.8120168526624068     
 Dy   8.1910000270635255        13.866191775761079        5.1778453076080933     
 C   4.7319754308084638        13.080471806017318        1.9099193315706584     
 C   6.9281922558578231        11.927175427362689        1.5853188838232379     
 C   4.2070513375422252        13.931790449972798        2.8447753517342687     
 B   5.0849961051124604        14.897691676899683        5.1643076114906270     
 C   6.2299938854661585        13.222215651777381        6.6635117408822033     
 C   9.5407563177518977        12.491329176630188        3.5167889828687038     
 C   9.6915442103280682        12.457163951315366        6.6389120178570309     
 C   8.7493963868122488        15.744138093430724        3.5404521045546327     
 C   8.6208349532814452        15.879917543997172        6.6826560732823630     
 H   4.3165966186266758        12.645280085320813        1.0109802071773830     
 H   6.3585435285849661        11.373185113070027       0.83210096468953076     
 H   7.6901223927597737        12.532712392474444        1.0776489702315108     
 H   7.4341113554313187        11.220213023868254        2.2472167450489975     
 H   3.2370094503812443        14.407441727526388        2.8944245071144761     
 N   5.0652183432069355        13.842940574434826        6.3090277470477067     
 H   6.1128107035528041        15.555259355246070        5.2813579703292461     
 H   4.1066283511158082        15.606300323179644        5.1941177673782954     
 N   5.8516276630710484        12.305008810228477        7.6095073571360405     
 N   10.237764869263591        12.559081221526403        2.3365088398112794     
 N   9.4524790470691329        11.149497785256290        3.7720248785161679     
 N   9.7282066703381140        11.141799878519834        6.2708268364861297     
 N   10.656348532263141        12.569572968556512        7.6054629159329448     
 N   8.3719424679192258        16.316778250734583        2.3523972293648749     
 N   9.9410325349443003        16.350054305877958        3.8359404610947854     
 N   9.7439636195286177        16.576833166646015        6.3330893664775667     
 N   8.0144609357829228        16.666672844238036        7.6267629907997838     
 C   3.9888466237633713        13.302031063557274        6.9942960509218910     
 C   6.7566227328716808        11.372974364028959        8.2668230833484770     
 C   4.4790351274404996        12.337448522534752        7.8265075313594377     
 C   10.563767413001665        11.292753609991443        1.8629997880279929     
 C   10.567295540935946        13.780031095588708        1.6105327256383488     
 C   10.065447431421109        10.407176753724013        2.7800749367773374     
 B   8.8207719246078611        10.642007021700939        5.1091531606974261     
 C   10.716230223054957        10.464530362683099        6.9666116303802870     
 C   11.002379279485417        13.809257558333776        8.2874812286528226     
 C   11.299938380322297        11.357091709104566        7.8191686719836433     
 C   9.3091799854539570        17.245844983579637        1.9116372167517510     
 C   7.1842777637281090        15.962509581099351        1.5851217282886501     
 C   10.297310036163701        17.262640883723016        2.8589944870838067     
 B   10.657436440502437        16.044894274076260        5.1916351674164529     
 C   9.8119783470502266        17.778496679693063        7.0193482177178312     
 C   6.7499953390708294        16.351669257871688        8.2747910847705395     
 C   8.7299917897561237        17.836902067932598        7.8485397335926939     
 H   2.9661014234769474        13.614220841842998        6.8300481181410406     
 H   6.4872200573158132        11.265916352363698        9.3229390788702133     
 H   6.7098174866620415        10.385079927919305        7.7883256837345201     
 H   7.7763518627958241        11.759204078686491        8.1728152219717156     
 H   3.9838811800966676        11.668531573263282        8.5167692376238673     
 H   11.137592595564708        11.151981000367948       0.95674221743256127     
 H   11.419419741248522        13.586955714987765       0.94836846774596606     
 H   9.7175449080588479        14.118124370478004        1.0002338125015839     
 H   10.828612190434683        14.574664063844763        2.3141040476524548     
 H   10.102467642698123        9.3267761815739849        2.8060732496448613     
 H   7.7250471684476025        11.174689049107826        5.2300416733745392     
 H   8.7306999244826304        9.4357001279204518        5.1084367558700361     
 H   10.948340321829676        9.4215184484392882        6.7978709242172597     
 H   11.160568718527296        13.622628640035266        9.3555175873859611     
 H   11.922038240273666        14.238871182714394        7.8660244226344549     
 H   10.180718711515890        14.518132180281162        8.1436742495295000     
 H   12.112799708131304        11.244544501951122        8.5217819446245002     
 H   9.1675950533139527        17.816798861944456        1.0032234667852085     
 H   6.9276765429453384        16.789520056043489       0.91257776453894157     
 H   7.3596628614597535        15.059042288614242       0.98204118666493512     
 H   6.3460693794612340        15.772558941676536        2.2614572910790449     
 H   11.206768773255163        17.845373310948418        2.9142162633676696     
 H   10.732588973591612        14.827529432574512        5.3057110171225554     
 H   11.752441216292816        16.560259599282524        5.2230394011547503     
 H   10.590882579014190        18.509923327619923        6.8521960505466311     
 H   6.7884995693535908        16.629060966791830        9.3329250274266560     
 H   5.9236824100948375        16.896260818291328        7.7979553931535817     
 H   6.5682527233690307        15.277739229943274        8.1708853743748087     
 H   8.3986012216682742        18.598481310068806        8.5398517950731954     
         456

 C   7.4861236222713048        2.7587493258549771        2.8309748617429560     
 N   7.8691056915396844        2.1774309130116780        4.0128564491935981     
 N   6.2892272670517109        2.1608655020131398        2.5403077823654612     
 Dy   8.0536163128172529        4.6353600892857161        1.1982273637105780     
 C   6.9302054541888678        1.2509355957183077        4.4551552758912463     
 C   9.0649600500714183        2.5192972877124746        4.7728918651665611     
 C   5.9351556379037724        1.2448395766537304        3.5148566650241166     
 B   5.5630216615596355        2.4768807459755928        1.1915604114412712     
 C   7.5970312733563157        2.6257526565803668      -0.30806450927936285     
 C   9.9353157449512555        5.0769180271453953        2.8509657233170356     
 C   10.011892533855203        5.2584386266538754      -0.29706016644732952     
 C   6.7099020634949547        6.0192349792753594        2.8498493374339300     
 C   6.5536903634726231        6.0451378653252235      -0.26697603763050515     
 H   7.0749003182525527       0.67467503701851539        5.3596226015935855     
 H   9.3164862640992609        1.6900076345030224        5.4434713007497004     
 H   8.9029236590333714        3.4236081568059422        5.3771284278352143     
 H   9.9007410643837908        2.7008392594319268        4.0924969637128985     
 H   5.0218569907188089       0.66765220520523894        3.4635734994792253     
 N   6.4644119652525784        1.9439751589349301        4.1275973849878134E-002
 H   5.4936246155074704        3.6949820121451959        1.0845719213074236     
 H   4.4657729463363207        1.9667192727045428        1.1650454643908950     
 N   8.1870107174283540        1.8355476696242223       -1.2600051505530345     
 N   10.235938982632213        5.7174981845146604        4.0250243491136475     
 N   11.066834877249004        4.3648428714548313        2.5604336643365539     
 N   11.176981720634396        4.6414109918465156        6.3037338379833774E-002
 N   10.390219683358904        6.1718424601469088       -1.2463114465162191     
 N   6.0098133034406045        5.9505481225627737        4.0280593369072637     
 N   6.7984203512459231        7.3609417805371713        2.5945949712310070     
 N   6.5149596831156522        7.3613668892861854        9.7914414032783892E-002
 N   5.5783854118556340        5.9260119782115357       -1.2225958165670345     
 C   6.3738609162479438       0.74876875684818311      -0.65390729372709511     
 C   9.4512951612821858        2.1368399730553809       -1.9145276560609257     
 C   7.4526134107726376       0.67789632579951276       -1.4867792809730256     
 C   11.519322259297091        5.4062686006473886        4.4601352433010684     
 C   9.3290243421364263        6.5730975448283857        4.7818453284473605     
 C   12.040086061231259        4.5514779446275764        3.5259303116344101     
 B   11.156602739080137        3.5868779894210969        1.2083457406116718     
 C   12.253749719348290        5.1824143350497955      -0.62109733428568670     
 C   9.4844770755803172        7.0985842080086732       -1.9100690204372923     
 C   11.763249712089092        6.1416069890570064       -1.4595246597439708     
 C   5.6812410777243638        7.2166688939822317        4.4999930236715713     
 C   5.6776839524701330        4.7284802272192499        4.7518513009360435     
 C   6.1819336256741879        8.1032012728974951        3.5847785373877246     
 B   7.4274094758932172        7.8643600445494730        1.2544189806347279     
 C   5.5159976388092220        8.0322396634764974      -0.58828398276976268     
 C   5.2298786461291149        4.6835581116566738       -1.8984767914499023     
 C   4.9268100325518196        7.1351651422436380       -1.4317919154314300     
 H   5.5823869222083031        3.0096447434331611E-002 -0.48994376409743123     
 H   9.3900911762604515        1.9015622513231538       -2.9820900908293257     
 H   10.266717067516879        1.5486726741069479       -1.4717404360792601     
 H   9.6657308419459103        3.2004335231776797       -1.7718247725404237     
 H   7.7707075893098976       -8.4892976248898439E-002  -2.1834533642919274     
 H   11.936159510724011        5.8423775965077382        5.3578032945004530     
 H   9.9007255012126496        7.1182511761564076        5.5401352116741682     
 H   8.5561883816228459        5.9761009066560939        5.2828214042490522     
 H   8.8359894691824135        7.2876231937744116        4.1180538552929562     
 H   13.008389379996576        4.0722895147925904        3.4749316294373958     
 H   10.127190367480900        2.9313942159524289        1.0917094309218420     
 H   12.133646351810631        2.8762808622007001        1.1775808714244480     
 H   13.276553664831930        4.8712356047734877      -0.45466019750343489     
 H   9.7521545230066113        7.1969055184364370       -2.9676051761668747     
 H   9.5326205605349053        8.0907400058316359       -1.4401160033221874     
 H   8.4646434543541442        6.7132074050557122       -1.8108297439247916     
 H   12.258594127866566        6.8091279889660150       -2.1507082821602634     
 H   5.1028743750398187        7.3560733458634289        5.4034504319638321     
 H   4.8551027624923213        4.9333960358173528        5.4453895310698570     
 H   6.5400729087735385        4.3642883428603918        5.3263535260441852     
 H   5.3740041518726525        3.9470259921273017        4.0514689059791289     
 H   6.1445496368785051        9.1837959487178153        3.5589300268791142     
 H   8.5215680798693665        7.3283455176473700        1.1315296330517755     
 H   7.5203844510879101        9.0702951462042911        1.2513567152663947     
 H   5.2812504795669541        9.0747221035852554      -0.42017726438497394     
 H   5.0278676464035108        4.8735663555030015       -2.9578536050521680     
 H   4.3367479941459290        4.2335353117259942       -1.4443862506845262     
 H   6.0685377896844050        3.9891593934687841       -1.7907786838846818     
 H   4.1049914578206321        7.2423815740498032       -2.1248864856595393     
 C -0.34720193732900961        7.3892156608360748        9.1555722841288247     
 N   5.5361521643090189E-002   6.8394475434200874        10.345963619858587     
 N  -1.5155057799047094        6.7362552682981658        8.8669493648995488     
 Dy  0.13019824011519654        9.2675708758271114        7.4992969362095030     
 C -0.84426973705346275        5.8776959174598034        10.794577608482239     
 C   1.2264323942627653        7.2491737457224277        11.112726805325968     
 C  -1.8341602635092722        5.8174415564422155        9.8506100422882508     
 B  -2.2520644193483057        7.0107432728347581        7.5149716311420063     
 C -0.22710938339109407        7.2300842425433904        6.0174195587304498     
 C   1.9921209125954151        9.7948000920621201        9.1614063930087859     
 C   2.0917481850157249        9.9531681726235757        6.0367326545431057     
 C  -1.2582577626738323        10.602862358823549        9.1511116331132101     
 C  -1.4200161451086082        10.620065924693636        6.0360224688318800     
 H -0.67763029950309850        5.3176632489394819        11.705193645298403     
 H   1.4670914248949258        6.4732491608215348        11.846756288170528     
 H   1.0362941518256032        8.1920360175338001        11.643559041500703     
 H   2.0817043506666120        7.3930758281803541        10.448189347565693     
 H  -2.7196256101056040        5.1982784441890173        9.8017181253269285     
 N  -1.3306513047465018        6.5022280796144933        6.3691824802414114     
 H  -2.3694544008497473        8.2246221166372671        7.3956836260642893     
 H  -3.3300992509813954        6.4593969940091425        7.4978405640858519     
 N  0.40968444900790296        6.4512950419804227        5.0871732046614797     
 N   2.2705957156138163        10.455514621726055        10.330579939410617     
 N   3.1394192406808830        9.1010746507569120        8.8908331678795172     
 N   3.2642667058528345        9.3499129296771812        6.3956145965014759     
 N   2.4622331196552270        10.888736431712882        5.1065819468517910     
 N  -1.9423300975535687        10.521501763210670        10.338050948976328     
 N  -1.2114771769939667        11.944837521309857        8.8873253615657966     
 N  -1.4819162292504247        11.939543014108533        6.3874137813111602     
 N  -2.3847470734630840        10.476624701467900        5.0747002704873916     
 C  -1.3587071399634671        5.2916424209757142        5.6942691846248819     
 C   1.6743913650952411        6.7916508478392021        4.4524966990787700     
 C -0.26916564702349594        5.2575765215872625        4.8732600666963624     
 C   3.5551296927385030        10.171535187447663        10.783091658066288     
 C   1.3376173286327862        11.295215677922785        11.072651346664298     
 C   4.0992653709404312        9.3155038172676790        9.8637237266101980     
 B   3.2556757919013899        8.3070919485403234        7.5499248199776554     
 C   4.3367617985878448        9.9182982851156716        5.7271744712291115     
 C   1.5476042440018223        11.815513166304367        4.4562310576142901     
 C   3.8367842930410911        10.884071731451352        4.9021642859853971     
 C  -2.2988088741912871        11.780453430142709        10.808922797833787     
 C  -2.2217469686002871        9.2963185573082292        11.077687105640605     
 C  -1.8342461614661929        12.674519771563547        9.8822787465706430     
 B -0.59096235057651081        12.464859177614219        7.5496549487841040     
 C  -2.4821998171793562        12.589968789037552        5.6830503658109661     
 C  -2.7157454160677923        9.2207422882428567        4.4162774129054938     
 C  -3.0507129215881559        11.673905750250812        4.8452729129140550     
 H  -2.1182302192048845        4.5391387251621111        5.8606192304991147     
 H   1.6811935075691899        6.4307671745432113        3.4144771716845033     
 H   2.5198388431787571        6.3329404499337425        4.9960902130214562     
 H   1.7928189297648958        7.8842668097986728        4.4798586192483523     
 H   8.7979954028305607E-002   4.5000688817328447        4.1903486419078355     
 H   3.9590101949503422        10.622253641177851        11.679867787619299     
 H   1.8940574083618558        11.884166385626209        11.809641209462093     
 H  0.59169809420369524        10.682655363175874        11.597042186297026     
 H  0.81188027591971745        11.971903439749976        10.393225190104532     
 H   5.0777433938030407        8.8563935904095388        9.8269554050617334     
 H   2.2421811663444742        7.6279476695945441        7.4346112614976967     
 H   4.2481653133641402        7.6171818705336127        7.5392990106178113     
 H   5.3632858936185794        9.6228718119404988        5.8980238445928110     
 H   1.8384235145343806        11.960421421656154        3.4109700919725703     
 H   1.5568452693867385        12.789159628893948        4.9642778597270061     
 H  0.53643870892202550        11.401923420107707        4.5138289262193840     
 H   4.3262221004255421        11.568249380637889        4.2228644977337488     
 H  -2.8632636539844234        11.911658298301653        11.722423384237629     
 H  -3.0710544441884120        9.4685135522249180        11.749019072572469     
 H  -1.3529019347489901        8.9918243168885148        11.679441485887835     
 H  -2.4668581221347008        8.4861186114115892        10.384645051994260     
 H  -1.9061898928355909        13.752681967160585        9.8510346573931731     
 H  0.51941531594041979        11.961967095016984        7.4336285438829748     
 H -0.53202572178942431        13.673489427119597        7.5512042936117405     
 H  -2.7335375230978722        13.631088992419100        5.8372020476654924     
 H  -2.9436912898902530        9.3984866089758246        3.3604791441274107     
 H  -3.5897371164760177        8.7531679125483546        4.8903483751117589     
 H  -1.8600601861024346        8.5444485917204691        4.5114943796126470     
 H  -3.8635546572277923        11.761479898000724        4.1396079008788966     
 C   1.9167310953961334       0.54710855732489927        15.522074347188182     
 N   2.1945462302279690        1.2100443204451510        16.690132600775538     
 N   3.0577347533618697      -0.16153046911232588        15.263842611184369     
 Dy   5.4735462162767860E-002   3.8703732944479215E-002   13.853828501413846     
 C   3.4717381043327369       0.91327417619725038        17.153194371953845     
 C   1.2754205351245449        2.0796029611656492        17.415327482840439     
 C   4.0128264208845783        4.5435803043481229E-002   16.243059884350359     
 B   3.1701592068602333      -0.96536878154472627        13.929037548117854     
 C   2.0234316751333812       0.66106951764005162        12.378716798770181     
 C  -1.2991827213036304        1.4174546451014880        15.501378973988642     
 C  -1.4925886511305793        1.4122996802678043        12.394673013008582     
 C -0.44738399358058023       -1.8099842666572257        15.532877281841380     
 C -0.39778033139846020       -2.0166410486455257        12.414943681325679     
 H   3.8721452222860702        1.3670329484008861        18.049680446125336     
 H   1.8330868505115181        2.6259699358171242        18.182978775790669     
 H  0.48297784171581243        1.4938452603065924        17.899162964212152     
 H  0.80693329733319952        2.7942505205631143        16.732998628112338     
 H   4.9850000355617299      -0.42809827125149125        16.216938168099464     
 N   3.1934374046247305        7.0710151207018956E-002   12.768049871457645     
 H   2.1497135478837364       -1.6337933041625841        13.811687269439629     
 H   4.1549708924058644       -1.6658861191133025        13.927033175365239     
 N   2.4055519946212587        1.5958162145840589        11.453555502443855     
 N  -1.9866765767009840        1.3483155534268354        16.686468903894909     
 N  -1.2370721618633174        2.7573055818633678        15.231882213548118     
 N  -1.5308274039239340        2.7343318652410256        12.739669259971032     
 N  -2.4936115225056872        1.2720486640521156        11.469914852569239     
 N  -2.6284996110849772E-002  -2.3775037940395825        16.708320568794512     
 N  -1.6468050312849998       -2.4196670957049444        15.281137010854660     
 N  -1.5346844049158592       -2.6800908046262197        12.784871116568313     
 N  0.18855791549885928       -2.8380930069900989        11.488652236222809     
 C   4.2759599981291299       0.65103791401134259        12.126120981995506     
 C   1.4935132305774457        2.5048380687436653        10.775016568491917     
 C   3.7847644064851651        1.6066712634216938        11.283675574131641     
 C  -2.3322946059973568        2.6122746015169245        17.149877214388308     
 C  -2.2805657300654567       0.12871962868218478        17.430153258072931     
 C  -1.8561534526664156        3.4987813392947884        16.221515299997282     
 B -0.61379119789749237        3.2509814378759345        13.885615952945301     
 C  -2.5530793173045074        3.3882014714269100        12.070843302608369     
 C  -2.8563588747694491        1.6315228401454978E-002   10.828448726215703     
 C  -3.1591759914301196        2.4730297595767756        11.258994797681209     
 C -0.94430457367256559       -3.3074846375188973        17.183968741170663     
 C   1.1892777915408892       -2.0256811256517304        17.432413335832727     
 C  -1.9663706322236105       -3.3295515025929783        16.273064845319450     
 B  -2.4031654170012384       -2.1160022319263057        13.946169223438996     
 C  -1.6330724605166906       -3.8948247177064181        12.124743569905069     
 C   1.4596018615845225       -2.5654835694743068        10.835229439084474     
 C -0.55325378260094715       -3.9974139816899110        11.295449270287508     
 H   5.3008888840116057       0.35903063635611926        12.314214333649305     
 H   1.7917837841105289        2.6274740337532547        9.7291070239197825     
 H   1.4964054761364824        3.4898191242910377        11.260768685150705     
 H  0.48344254262669251        2.0880348882962454        10.835186008101532     
 H   4.2832941672998404        2.2931682503882618        10.613854106256046     
 H  -2.8999053467875444        2.7501966360926264        18.060009357743958     
 H  -3.0270697605346104       0.35264170402063960        18.202965456515887     
 H  -1.3733938472272227      -0.26304828148912951        17.913844356457208     
 H  -2.6724590330155067      -0.64187409861116107        16.757982427255516     
 H  -1.9158890768165089        4.5779576715220900        16.187464800890332     
 H  0.48104353410112916        2.7170375505854385        13.764154835739017     
 H -0.52134729241185318        4.4572665328964387        13.874057612767830     
 H  -2.7908188237253428        4.4317772715376078        12.228785596663412     
 H  -3.0951666675338041       0.18657525384871643        9.7737990820803731     
 H  -3.7308592975868793      -0.43030601592018974        11.320049214740163     
 H  -2.0118480294652534      -0.67328084257940146        10.919599443043703     
 H  -3.9986318053565855        2.5625507678832107        10.584793221160892     
 H -0.76623159157049803       -3.8749559232127435        18.087468704884621     
 H   1.4087822686824547       -2.8091445357168046        18.164944018707320     
 H   1.0695795996924504       -1.0700711810627208        17.961672021056128     
 H   2.0295291916136668       -1.9320583874145183        16.739293997007497     
 H  -2.8764097156507993       -3.9137897840439058        16.255203736453712     
 H  -2.4556360355490261      -0.89801430004519334        13.821257894578380     
 H  -3.5100184526523659       -2.6046868630795976        13.954078562299420     
 H  -2.4354467706379173       -4.5994196082254168        12.299426203772997     
 H   1.3839045526522760       -2.7579499432411065        9.7578839912146833     
 H   2.2523812394805263       -3.2074579552916416        11.250213225965723     
 H   1.7178843480839305       -1.5150820669833664        11.018983779939827     
 H -0.24057282408892380       -4.7846254565341528        10.624125019684868     
 C  0.75402263528672386        11.184656194000739        16.372537273123424     
 N  0.33467467325380129        11.738293660631959        15.189897679541964     
 N   1.9250107332696877        11.837869654265766        16.648020586040374     
 Dy  0.29763745654131712        9.3113188572269845        18.041276742763408     
 C   1.2264473261399063        12.703448308876684        14.733227124971917     
 C -0.84730266281149846        11.332592548168758        14.438265733464545     
 C   2.2289307148147048        12.761430752580848        15.663909088072240     
 B   2.6758842694599072        11.559429899134793        17.991624436025258     
 C  0.66321303951498234        11.360152737503000        19.504674103887819     
 C  -1.5687930964605834        8.7724455898268872        16.386386728261652     
 C  -1.6639101500156568        8.6381598258922008        19.513162322476422     
 C   1.6842508931157145        7.9673563835292045        16.402934248515919     
 C   1.8558336288374884        7.9732762528840331        19.514116549737214     
 H   1.0463595217831561        13.266346406500183        13.826998434233284     
 H  -1.0869224402950339        12.103987166458586        13.698990419650102     
 H -0.67169985098628560        10.383161807280167        13.914608300987219     
 H  -1.6975901798821857        11.202585205460712        15.111756420151028     
 H   3.1141340457936928        13.381548381711909        15.702494735215060     
 N   1.7713649465003831        12.076949921231211        19.146087614309842     
 H   2.7837264067176970        10.344572204728928        18.111151622515411     
 H   3.7586670431852549        12.099938295703856        17.997292533562064     
 N   3.6075105049492719E-002   12.148512136828387        20.433242985967933     
 N  -1.8440634029440934        8.1089859552215966        15.217861523904892     
 N  -2.7168186036309003        9.4669932680732138        16.651824849576144     
 N  -2.8401433268404515        9.2305982972387692        19.147692655059441     
 N  -2.0310067645724037        7.6993031967343875        20.441095062875785     
 N   2.3606735501738938        8.0449644092608121        15.211834803634531     
 N   1.6431240663033548        6.6271460997876535        16.674989448889502     
 N   1.9181434083338142        6.6507407051184941        19.173777343372446     
 N   2.8292183097655417        8.1267798837979228        20.465364119913378     
 C   1.8128453252475838        13.289704771287123        19.816070864515279     
 C  -1.2290478504846185        11.821153093145309        21.073331255842657     
 C  0.72578349142279219        13.337309965779211        20.639661268642850     
 C  -3.1267774446833507        8.3929868877769795        14.760131332083064     
 C -0.91042170204662543        7.2636219244485449        14.483380082260206     
 C  -3.6732839057629256        9.2514198748095868        15.675842793980085     
 B  -2.8374661566942474        10.267912625279818        17.988542688490192     
 C  -3.9111975550212508        8.6519237131820823        19.809927593516477     
 C  -1.1114581248776605        6.7811243195627995        21.096561437550317     
 C  -3.4066766906720378        7.6907262443780890        20.637692875282248     
 C   2.7184973209852670        6.7848637176287072        14.746065298070937     
 C   2.6252932070502255        9.2677203288157362        14.462245651040112     
 C   2.2621458414158226        5.8938948866349552        15.680293210918411     
 B   1.0255949269934119        6.1155883952613177        18.017692816235179     
 C   2.9267187496933920        6.0087210735698546        19.874431370928203     
 C   3.1641342614886949        9.3885201246738728        21.110082150765155     
 C   3.5002778393175737        6.9331284934015587        20.699136183314632     
 H   2.5805189817368253        14.033106019831227        19.647165403809485     
 H  -1.2191539416538855        12.151757050441214        22.118400877244898     
 H  -2.0652238234989060        12.313497856806109        20.553638400999880     
 H  -1.3736069415991150        10.735956031076586        21.017969644036356     
 H  0.37682672698351000        14.102080697348228        21.318598056883054     
 H  -3.5281150946186806        7.9405189574873569        13.863020682031438     
 H  -1.4658675281184228        6.6679831667415064        13.751570163601301     
 H -0.16466633467691549        7.8716214851678998        13.954557864681570     
 H -0.38546415070014978        6.5929911792545095        15.168872497938795     
 H  -4.6516655092287991        9.7112571303053468        15.708671015861000     
 H  -1.8288565150057425        10.954314680623511        18.100707604834888     
 H  -3.8353866625890589        10.950441323686061        17.993854772688810     
 H  -4.9392597500222086        8.9405515419971042        19.635852484800168     
 H  -1.4217109935781240        6.6166041568768357        22.134381963677161     
 H  -1.0912259144156486        5.8135990116444001        20.574121757506425     
 H -0.10641631897440890        7.2152464939538037        21.065105502171384     
 H  -3.8933404479251297        7.0028170076238299        21.315204643004879     
 H   3.2772845458773561        6.6509485778056634        13.829599985983272     
 H   3.4427823481522628        9.0861481572149465        13.756885095327574     
 H   1.7370662752448662        9.5837770367569473        13.898460367591136     
 H   2.9079361929769130        10.073905518111589        15.143397285709391     
 H   2.3385179382120236        4.8161724898608727        15.716499398651344     
 H  -8.5043860574335953E-002   6.6181993927710172        18.131581299276384     
 H  0.96785625799896058        4.9068132195437633        18.023774616949879     
 H   3.1802290454452651        4.9673274835915624        19.725931114054536     
 H   3.4080620744357186        9.2189957664207647        22.163970271071147     
 H   4.0291099868667501        9.8569154805724057        20.620320213768114     
 H   2.3045006128958812        10.060607614838752        21.022239450986902     
 H   4.3191013403610548        6.8535938987786693        21.398831634829872     
 C   8.5271954827689935        6.5211531608227364        9.9836107984241931     
 N   8.1183311535297449        7.0949880041903874        8.8069627832188875     
 N   9.7314133345139204        7.1183846542498328        10.242680257224311     
 Dy   7.9908784885683746        4.6672571404296574        11.646744720211007     
 C   9.0484361276282126        8.0159886837301499        8.3372657150640723     
 C   6.9032985885551144        6.7557164833386727        8.0765907296307500     
 C   10.065563618086802        8.0262063255093885        9.2536817620378766     
 B   10.481284511854126        6.8057380862990859        11.579448304362897     
 C   8.4656583262613285        6.7074903399025931        13.102196080877833     
 C   6.1335435296719050        4.1824734852570362        9.9750235622383521     
 C   6.0230118081430115        4.0521415726317240        13.123473046357779     
 C   9.3438947557831327        3.2872431461477634        9.9957018581001744     
 C   9.5295553671182365        3.2824603321989123        13.103377341624487     
 H   8.8818212171209900        8.5863051401760906        7.4333853875390128     
 H   6.6824197259077920        7.5526914447377074        7.3593782380830568     
 H   7.0241153446565905        5.8108651050501150        7.5288909149510079     
 H   6.0638870253040587        6.6481118416068172        8.7683679657050480     
 H   10.981497848355817        8.6010298516472385        9.2776614686721679     
 N   9.6087460247158631        7.3648676354867941        12.740091880916333     
 H   10.532683310551302        5.5875230348751135        11.697324902964148     
 H   11.587820324056002        7.2957529197482378        11.579476261226654     
 N   7.8880422984914196        7.5227830550244734        14.039436170416032     
 N   5.8530133911508591        3.5244433798165384        8.8053899779369775     
 N   4.9942552253316475        4.8917481525149205        10.238529374215235     
 N   4.8556798523831954        4.6475596836575823        12.734443952818328     
 N   5.6386711035249535        3.1253886798689434        14.055703226211518     
 N   10.042815818424131        3.3581747561954667        8.8172160606704910     
 N   9.2724642802351447        1.9463999618720771        10.258427416697543     
 N   9.5670087761933846        1.9626888163454079        12.749803512598520     
 N   10.533681081569465        3.4172948588702425        14.026214683197862     
 C   9.7189778872315351        8.5700769015577425        13.415500638783465     
 C   6.6174317194918704        7.2518369470822019        14.694063027432442     
 C   8.6403529682495304        8.6729327824923033        14.246340649163576     
 C   4.5751378867886237        3.8234303268753251        8.3469420972656252     
 C   6.7696415332386675        2.6565132074476034        8.0748253248500745     
 C   4.0366868534547082        4.6887760307197581        9.2611884207532924     
 B   4.8849656545082567        5.6884434076815760        11.577467933152004     
 C   3.7719047901345069        4.0774857602492052        13.383007662623763     
 C   6.5478641903296042        2.2149229448010099        14.736408912665267     
 C   4.2600787389820107        3.1243180770513996        14.230094353923890     
 C   10.386738289291793        2.0942421042081727        8.3518009045116344     
 C   10.356866257232516        4.5799795260942799        8.0850003410631501     
 C   9.8973388958214752        1.2059699125427670        9.2715134401504020     
 B   8.6461410332055078        1.4526773216091837        11.603181806768916     
 C   10.592385011083374        1.3053335505730765        13.410445742033945     
 C   10.897779509050974        4.6690690081056205        14.675444801711695     
 C   11.200830731234745        2.2151586180224005        14.226511096073180     
 H   10.526888873507401        9.2698056260731629        13.246889236223947     
 H   6.7006512150526660        7.4262358684977414        15.774078132831011     
 H   5.8287186745902790        7.9081689776123634        14.293920479603859     
 H   6.3486620311111484        6.2068250396689670        14.494815451986124     
 H   8.3343370712615847        9.4542646563232893        14.927681733680700     
 H   4.1735778276574269        3.3719386033811678        7.4500560004560761     
 H   6.2123150265156717        2.1284068750370135        7.2932728063520447     
 H   7.5723342686801711        3.2425067862461483        7.6070051685968236     
 H   7.2258258483349076        1.9260271716334576        8.7498175680941994     
 H   3.0652926066275263        5.1634058206461066        9.2916176264021306     
 H   5.9095779381331024        6.3504000466715356        11.699025693347755     
 H   3.9048284879702595        6.3949025347118091        11.583897321295010     
 H   2.7480851838831510        4.3746730598838068        13.196988706520530     
 H   6.2658467962691313        2.1150293989548077        15.789324889037921     
 H   6.5218258689401356        1.2213067434985392        14.269385211755575     
 H   7.5625652849811571        2.6156771130354031        14.651596065154596     
 H   3.7594661910449525        2.4436706185659673        14.904110924004419     
 H   10.964548092263179        1.9579470996393582        7.4478165291503604     
 H   11.104262575593797        4.3525337018889463        7.3156230587235269     
 H   9.4585904440303654        4.9875818589193432        7.5997664363176671     
 H   10.754504412400882        5.3405338663975783        8.7644577510015544     
 H   9.9501065602623733       0.12615100963326109        9.3013223377740157     
 H   7.5544150745267666        1.9934048690204178        11.726887722864149     
 H   8.5465777376784846       0.24699483633536526        11.613562979384673     
 H   10.829055515089467       0.26254656176795843        13.246044375300679     
 H   11.157161802018761        4.4886741391916534        15.723607469647918     
 H   11.758719434143321        5.1289031487790790        14.172258170353446     
 H   10.045990054855862        5.3522884063007083        14.607669460497046     
 H   12.043634505085858        2.1212202096912525        14.896289326619129     
 C   6.3136848287465712        13.410960953352861        3.5262709908567902     
 N   6.0175779044682747        12.770391552281582        2.3506311194351355     
 N   5.1789853486103183        14.118597780293966        3.8147039930460065     
 Dy   8.1915784860033050        13.866845136507260        5.1819040968950878     
 C   4.7338778486079347        13.077548145166235        1.9130506613724922     
 C   6.9303870777729593        11.924338278083772        1.5904033550467855     
 C   4.2083174450583360        13.929328702680747        2.8471138058696268     
 B   5.0850316168366820        14.896804674230951        5.1664772533537127     
 C   6.2302901571995237        13.222707281441295        6.6669042898583157     
 C   9.5420582107111542        12.492577548340801        3.5212171657269100     
 C   9.6940184511450642        12.459365224589405        6.6426636684159659     
 C   8.7474464792989828        15.744025769178805        3.5431324996574682     
 C   8.6209696992201046        15.881767613966099        6.6849106867584656     
 H   4.3190094546437585        12.641694541182012        1.0142070323600465     
 H   6.3612604617359061        11.370253189965650       0.83688619324643510     
 H   7.6929861424747878        12.529465383169791        1.0833012290357915     
 H   7.4354862332606118        11.217438692526489        2.2529805646521850     
 H   3.2381037306699163        14.404695167830988        2.8960384704635711     
 N   5.0652909079252524        13.842546328070149        6.3116176101822248     
 H   6.1125144993620042        15.554853579055692        5.2835532283086684     
 H   4.1063597788960697        15.605026085243416        5.1954408706734014     
 N   5.8519207634353574        12.304674299807948        7.6120193534587886     
 N   10.238685670290867        12.560600332937252        2.3407469091668247     
 N   9.4547420043460626        11.150762820846522        3.7767204525339073     
 N   9.7307935450794822        11.143767295593593        6.2753849017119965     
 N   10.659939868365445        12.572764980296730        7.6078995821621360     
 N   8.3686219794617731        16.316046286451169        2.3552451203983202     
 N   9.9388336316415309        16.350894131285585        3.8375106357388611     
 N   9.7439583387455801        16.578566806355639        6.3346647900914688     
 N   8.0145856030652389        16.669124975960656        7.6284544341560476     
 C   3.9888070962219109        13.300215571953695        6.9955069905642722     
 C   6.7572079712109501        11.373143085870900        8.2695974812579482     
 C   4.4791365747692184        12.335677220145080        7.8277048681869728     
 C   10.565358726857811        11.294437398429478        1.8673388137574933     
 C   10.566997965227449        13.781627198801914        1.6143744983359520     
 C   10.067865628607290        10.408666087922512        2.7846775321475037     
 B   8.8232828997073689        10.643427434225881        5.1140411897413367     
 C   10.719865142789022        10.467306000959155        6.9704516173940183     
 C   11.006533495342579        13.813042889337915        8.2884452922245213     
 C   11.304240352458404        11.360681121579280        7.8216462602846661     
 C   9.3047793418005842        17.245684813793410        1.9135286514360166     
 C   7.1806760008513528        15.960783501480641        1.5888849174143593     
 C   10.293664575478468        17.263446145215330        2.8600479980035689     
 B   10.656528763202285        16.046333668996496        5.1926548649404243     
 C   9.8119326977033374        17.780714864855998        7.0200823002479673     
 C   6.7501462222164026        16.354475176135956        8.2766534886598819     
 C   8.7299798593713653        17.839599262986809        7.8493020439056505     
 H   2.9659573449596381        13.611714183490312        6.8306197610322252     
 H   6.4866173974023251        11.264763086547216        9.3252077656533245     
 H   6.7122262806581636        10.385698550518098        7.7901461942761125     
 H   7.7765525337148347        11.760625493899834        8.1772832181859822     
 H   3.9839702854843759        11.665994626196825        8.5171853122536252     
 H   11.138937871423163        11.153904092951201       0.96090400609927618     
 H   11.416842617595488        13.588133136919780       0.94969655120559315     
 H   9.7158072525551695        14.120639898816878        1.0069112481327349     
 H   10.831000444270016        14.575818204216965        2.3172808484241765     
 H   10.105705263773240        9.3283057053818617        2.8107545583170572     
 H   7.7274630779321267        11.175915750851086        5.2348861802073801     
 H   8.7333605702899657        9.4371086811879241        5.1135275472969095     
 H   10.952149456534071        9.4242503844180820        6.8022074257286809     
 H   11.167618676400590        13.627024260245562        9.3560214517430875     
 H   11.924595534650312        14.243273795519743        7.8644812793510521     
 H   10.184025051114897        14.521203645244839        8.1464866834276570     
 H   12.117884211023098        11.248911115741677        8.5234340533167181     
 H   9.1619821448568288        17.816294175797928        1.0051286281798828     
 H   6.9254493431550053        16.785711709653270       0.91360144231775775     
 H   7.3550234474747693        15.055236233225852       0.98908716138587671     
 H   6.3419706715136570        15.774189684865501        2.2652810455366046     
 H   11.202711150676716        17.846864187007892        2.9143116003134399     
 H   10.731955529060887        14.829020579738604        5.3070632253398955     
 H   11.751491659012014        16.561769334008616        5.2228781467200784     
 H   10.590952958950803        18.511968078068676        6.8526596681312171     
 H   6.7890269586564909        16.631235665892341        9.3349290215374907     
 H   5.9240676648201607        16.899854069685620        7.8003667597502329     
 H   6.5677971552709664        15.280713230265569        8.1721310297388836     
 H   8.3986007605827560        18.601657329589507        8.5400678135061217     
         456

 C   7.4871202840198849        2.7587844632646452        2.8280482884334255     
 N   7.8714155391037064        2.1783472277242324        4.0099152152140256     
 N   6.2908033409149304        2.1594305544655970        2.5382416083877639     
 Dy   8.0514111727361026        4.6351797339866678        1.1943100401898727     
 C   6.9338576862762773        1.2509377035437539        4.4530103557118297     
 C   9.0671649649599910        2.5218873899383096        4.7693286084954574     
 C   5.9383072460101873        1.2433779582568150        3.5132883721291757     
 B   5.5636814737223261        2.4742223208372200        1.1897273007118532     
 C   7.5972592408058945        2.6237515600283423      -0.31009943824073866     
 C   9.9321027395211718        5.0799997756090356        2.8476844280492331     
 C   10.009866116831523        5.2596400302969508      -0.29995937601750755     
 C   6.7062164709486245        6.0176921874036688        2.8455533447650012     
 C   6.5495084688144480        6.0428161682835420      -0.27085916852180481     
 H   7.0797673085423822       0.67514765431061430        5.3575473657206798     
 H   9.3179589929193103        1.6945732950361541        5.4423801349263874     
 H   8.9053308979578141        3.4279705458988796        5.3706450041128662     
 H   9.9033847869182043        2.7010393269497981        4.0889569712253717     
 H   5.0257109836708880       0.66508073906488963        3.4627167455339434     
 N   6.4650241417824068        1.9414163459126013        3.9372099066552924E-002
 H   5.4932795652869721        3.6922054675555160        1.0821737166869287     
 H   4.4668001286472325        1.9632851441909067        1.1640672411715021     
 N   8.1881909747931303        1.8332735966692741       -1.2611576247494989     
 N   10.231647682210065        5.7213986434603497        4.0215754958994046     
 N   11.064334579832405        4.3687544283645092        2.5580798776074505     
 N   11.175311297705436        4.6435932493967478        6.0657034701178184E-002
 N   10.387890252388310        6.1736838546504478       -1.2486644120951378     
 N   6.0066415018445642        5.9485383602452551        4.0240242375267794     
 N   6.7932339495628620        7.3593962582013601        2.5899631280356066     
 N   6.5100831706012761        7.3592362116471062        9.3287563030598292E-002
 N   5.5738486204719253        5.9225207780640998       -1.2258950797625654     
 C   6.3755931083047477       0.74563568629163757      -0.65494288349862206     
 C   9.4527125491767059        2.1347995579316885       -1.9150667373568639     
 C   7.4547187317877945       0.67493820495954526       -1.4873387803414906     
 C   11.515024780950618        5.4113619477508959        4.4575409801343300     
 C   9.3236452647339974        6.5764671864931596        4.7776248407442035     
 C   12.036895234289174        4.5565423120990713        3.5240051495521163     
 B   11.155426497461461        3.5898555025663570        1.2066330362642270     
 C   12.251954438278405        5.1857667987331419      -0.62271669445330757     
 C   9.4816941631016292        7.0999212842747621       -1.9124624897148061     
 C   11.761042364483153        6.1447782650065399       -1.4611114457743728     
 C   5.6769955443494062        7.2143859822967498        4.4958631115067993     
 C   5.6764304046921241        4.7263413937979664        4.7483800940003071     
 C   6.1764366963759088        8.1012124188376617        3.5802744237685431     
 B   7.4219695054270032        7.8631335551861747        1.2497833134057461     
 C   5.5104512843952733        8.0291215266847296      -0.59290500865844520     
 C   5.2255645677871740        4.6794223528462293       -1.9006163270932421     
 C   4.9214516936683648        7.1311318355673956       -1.4355505222160014     
 H   5.5844898308344160        2.6568757725376174E-002 -0.49091998661760250     
 H   9.3925591938630895        1.8981953209082769       -2.9823522585073707     
 H   10.268210369629086        1.5478356860398179       -1.4709349807739760     
 H   9.6662649094695166        3.1986935560791676       -1.7734913644910619     
 H   7.7735568156825714       -8.8125923898971864E-002  -2.1833341652657987     
 H   11.931159212489076        5.8481173407605551        5.3552205977804226     
 H   9.8945398188651392        7.1226212609326467        5.5357487035358908     
 H   8.5512317747213231        5.9789928909190211        5.2786599613591161     
 H   8.8301484310702527        7.2901351723761172        4.1132825053734257     
 H   13.005626891550138        4.0781976215197506        3.4736853147815694     
 H   10.126799829402174        2.9332135514022668        1.0900622376470526     
 H   12.133236597009923        2.8803110902606535        1.1769883476828182     
 H   13.274919110909801        4.8753495358219210      -0.45589196353653921     
 H   9.7507251395395045        7.2000602755140077       -2.9693938498224162     
 H   9.5276271430992452        8.0914301486095273       -1.4411471902140416     
 H   8.4623490205572018        6.7129852007519979       -1.8152719876098056     
 H   12.256156418055461        6.8128652912482810       -2.1519030915429127     
 H   5.0990091775638300        7.3534257494925335        5.3996080723862434     
 H   4.8550413794061669        4.9309208271828622        5.4433419299251993     
 H   6.5399972770219694        4.3626081670963650        5.3212841063812393     
 H   5.3718984212078089        3.9446668653321479        4.0486347835805203     
 H   6.1377788265599378        9.1817239878566284        3.5542542524605065     
 H   8.5165875810847425        7.3280502303242114        1.1271573769483236     
 H   7.5139795476620490        9.0691412607173376        1.2466795119219685     
 H   5.2751326133491574        9.0715680309195719      -0.42536175957264233     
 H   5.0220355929432774        4.8686906816894675       -2.9597845417153570     
 H   4.3334131843695340        4.2289323600842614       -1.4451630484855578     
 H   6.0648498049387785        3.9856893590175315       -1.7936468358123696     
 H   4.0993925699859233        7.2374094368131496       -2.1284630897955701     
 C -0.34674800193374244        7.3892223127403360        9.1565617643269039     
 N   5.5785800433550865E-002   6.8386968848920811        10.346594606181347     
 N  -1.5162656426777288        6.7381997206116218        8.8687657118662457     
 Dy  0.13290699425418354        9.2666275871186379        7.5000176222022032     
 C -0.84500003306989857        5.8783711794491493        10.795788858076756     
 C   1.2282242095652476        7.2460735908475993        11.112330121910903     
 C  -1.8356566854086540        5.8198057689794016        9.8525739270690345     
 B  -2.2530380970717521        7.0139520592924409        7.5171852450392054     
 C -0.22855251505835453        7.2294453472138311        6.0186023560417530     
 C   1.9954498121890540        9.7917998764246459        9.1619656966082008     
 C   2.0945704131080101        9.9498813376953361        6.0364355123535658     
 C  -1.2534904723089104        10.604034503448645        9.1520271524256618     
 C  -1.4160970401813677        10.621138299400727        6.0372309541964215     
 H -0.67851533663622521        5.3179957766635164        11.706209352691841     
 H   1.4683725084219308        6.4693002677867657        11.845586290985826     
 H   1.0401809843638963        8.1888077378382125        11.643995786093990     
 H   2.0829562715488379        7.3891194645083305        10.446958658207981     
 H  -2.7221815269252305        5.2021847783497499        9.8043583337518001     
 N  -1.3331743935300684        6.5036768433268604        6.3709881090453173     
 H  -2.3680986927397645        8.2279979986214489        7.3978789810600034     
 H  -3.3320738183159690        6.4647562677885322        7.5004991256934623     
 N  0.40625592629404272        6.4495540626350607        5.0879979173440484     
 N   2.2745349817795617        10.452240022930985        10.331127826043243     
 N   3.1422127914088240        9.0972704961531186        8.8912105670075494     
 N   3.2668596107093126        9.3465690437853688        6.3960034462013775     
 N   2.4656012268782121        10.885364052685356        5.1064341626883376     
 N  -1.9379432204099973        10.523340649523293        10.338772709684571     
 N  -1.2051497103610358        11.945957107915868        8.8883645956414092     
 N  -1.4764328606937298        11.940640237787964        6.3886819320304165     
 N  -2.3817518283055450        10.478655145230041        5.0766939827948994     
 C  -1.3638036385659027        5.2931930619573331        5.6961667667232234     
 C   1.6709204374488917        6.7879305130365886        4.4522907408068519     
 C -0.27482615974859625        5.2570967469681120        4.8745383944432712     
 C   3.5589142557959361        10.167380886897819        10.783408555201868     
 C   1.3425703537172673        11.293111420827932        11.073129437300011     
 C   4.1023601543444022        9.3109988071498329        9.8639667404695182     
 B   3.2575642342279636        8.3035021678776353        7.5501309841391446     
 C   4.3397611171553221        9.9150037912346267        5.7282692825871706     
 C   1.5512910399217008        11.811945283284075        4.4553512720266708     
 C   3.8402680497583517        10.880699592854594        4.9028679117930372     
 C  -2.2932164834585347        11.782622426139861        10.809600184784868     
 C  -2.2191651967602684        9.2983883853876801        11.078072840684564     
 C  -1.8274391350817800        12.676271925239311        9.8831773705059334     
 B -0.58431824718474346        12.465022512753272        7.5504762284051639     
 C  -2.4767681713940659        12.591976619555050        5.6852835426569017     
 C  -2.7142667505632732        9.2231666688999994        4.4183208053517937     
 C  -3.0468335303422789        11.676541596420758        4.8479226313997845     
 H  -2.1247202328178925        4.5422456046713036        5.8628265023858406     
 H   1.6745146462112439        6.4328864862536639        3.4128730964522029     
 H   2.5149256856668396        6.3230447352848262        4.9911630355133587     
 H   1.7939423855139027        7.8792082955387617        4.4850535595984624     
 H   8.0631428199751928E-002   4.4988370107839888        4.1916331597806469     
 H   3.9631144475736528        10.617937143145994        11.680102158698013     
 H   1.8993825003643987        11.879803328424462        11.811505798397953     
 H  0.59471222287011560        10.681659483264150        11.595788228610557     
 H  0.81920094225840290        11.971774544019977        10.394040396417562     
 H   5.0804678349695038        8.8511071784155693        9.8271068880709507     
 H   2.2434066612281760        7.6253536240549078        7.4347494966511833     
 H   4.2493516532598639        7.6126422808513716        7.5391085084366232     
 H   5.3661681144973405        9.6193767191777990        5.8995241329866230     
 H   1.8420506035054220        11.955871919632409        3.4099491651543987     
 H   1.5609608772676227        12.786002256981018        4.9625663845852062     
 H  0.53999730120055711        11.398745173273859        4.5134175947380912     
 H   4.3301093898305059        11.564878502928696        4.2238784650181653     
 H  -2.8579559891521287        11.914262468614876        11.722848130435121     
 H  -3.0660896493891849        9.4724254847299232        11.751634305420971     
 H  -1.3499170718457243        8.9907855250426145        11.677224234768646     
 H  -2.4683090481923875        8.4896166122508170        10.385165016381309     
 H  -1.8980828122798852        13.754522349763214        9.8520498533202954     
 H  0.52527094685772502        11.960562098215853        7.4341428338374431     
 H -0.52371771464346273        13.673539226118290        7.5517189333109576     
 H  -2.7270031668846806        13.633297198197827        5.8397060383744597     
 H  -2.9405785333309029        9.4007889178707700        3.3621726913389165     
 H  -3.5896299964709502        8.7574682485451305        4.8915029882176420     
 H  -1.8599475907222724        8.5454719681724374        4.5148996014251370     
 H  -3.8603117598259398        11.764896193114009        4.1430974740669706     
 C   1.9168447251430578       0.54736384069657273        15.524773123902303     
 N   2.1949970681927713        1.2096288570421410        16.693114543437169     
 N   3.0577509683244117      -0.16116017533150415        15.265791597305411     
 Dy   5.4584541398583333E-002   3.9997641894847266E-002   13.856775319179588     
 C   3.4723244839638880       0.91257668909743372        17.155635899650257     
 C   1.2758300997895753        2.0783179647479391        17.419252606611078     
 C   4.0131270725389392        4.5280799827249148E-002   16.244830260447003     
 B   3.1699584533562177      -0.96428510572174453        13.930532005009997     
 C   2.0230073495311558       0.66329193450404811        12.381593786918836     
 C  -1.2999542213367219        1.4179787340613887        15.504607446522732     
 C  -1.4923368469152072        1.4134825723832840        12.397388493381344     
 C -0.44856394664187488       -1.8098265470200774        15.534494085498620     
 C -0.39626938811856283       -2.0141794069958241        12.415863778870634     
 H   3.8730187517803323        1.3657634578874938        18.052283703070312     
 H   1.8338459579307502        2.6261515098493162        18.185537813177959     
 H  0.48519424054142490        1.4917707175461528        17.904926468298008     
 H  0.80514410773765288        2.7916260346055735        16.737195906124850     
 H   4.9852801944042806      -0.42823356645472516        16.218122780659503     
 N   3.1929483837030821        7.2228703759884369E-002   12.769925883180468     
 H   2.1495226844981539       -1.6327228242384118        13.813160010556988     
 H   4.1548255775054734       -1.6647134635924157        13.927906952700891     
 N   2.4048370822465079        1.5974074189251215        11.455652174860932     
 N  -1.9876071773209183        1.3487803309650463        16.689619958875248     
 N  -1.2377107984390963        2.7578671484658099        15.235268819764910     
 N  -1.5310586086023386        2.7353593832382908        12.742861506699631     
 N  -2.4923349789519746        1.2735026252819746        11.471507624077956     
 N  -2.8728721183459760E-002  -2.3772171214769435        16.710442727128211     
 N  -1.6474048759659996       -2.4199950898779479        15.281256081757684     
 N  -1.5325733857214685       -2.6791037565311382        12.784899029963759     
 N  0.19112280044560204       -2.8342577081440923        11.489041477394620     
 C   4.2751775777405214       0.65138354396391973        12.126532065002472     
 C   1.4928259635322827        2.5069070136607539        10.777714926139122     
 C   3.7838409217728208        1.6070835887669139        11.284263406629531     
 C  -2.3331769534441995        2.6127501112957963        17.153125626949087     
 C  -2.2817868303544264       0.12912895909670580        17.433081123901403     
 C  -1.8568633156686547        3.4992723399284693        16.224882763130797     
 B -0.61442520699099290        3.2519417779908721        13.889167507122281     
 C  -2.5526258604442069        3.3894093520784492        12.073210203847811     
 C  -2.8541948835314859        1.8004241661357979E-002   10.829077567901322     
 C  -3.1577578738547785        2.4745206949383238        11.260364614969129     
 C -0.94696192770772791       -3.3075787501443044        17.184940888739284     
 C   1.1855682307514965       -2.0245573263216148        17.436152655757212     
 C  -1.9678125098220365       -3.3300387971801131        16.272750289798154     
 B  -2.4027426180211560       -2.1166566939778853        13.945652137829729     
 C  -1.6295394899022446       -3.8933460000793234        12.123741040598064     
 C   1.4620584274522210       -2.5599729746826863        10.836143990232175     
 C -0.54945683484088392       -3.9941180354572503        11.294671041555006     
 H   5.3000961817574987       0.35897017706571133        12.313940162046020     
 H   1.7899863304631602        2.6288226569230373        9.7314221267584635     
 H   1.4971127855807169        3.4921059468583020        11.262959128540658     
 H  0.48250075820491301        2.0910124313231626        10.839213444974762     
 H   4.2821607631865177        2.2929574701823774        10.613668998765641     
 H  -2.9009046360683746        2.7507221918264513        18.063193599481028     
 H  -3.0319042197923030       0.35166144216593032        18.202271242874826     
 H  -1.3761924701187414      -0.26009439242985422        17.921015963546729     
 H  -2.6688850206944728      -0.64266362801041699        16.760067267685148     
 H  -1.9164858533620750        4.5784470352472839        16.190853660344310     
 H  0.48059450156105382        2.7183320185930757        13.767749907549749     
 H -0.52234492143772970        4.4582422424566763        13.877831637036643     
 H  -2.7906475516703200        4.4328847996017675        12.231346367972519     
 H  -3.0925792093182167       0.18884567938546865        9.7744357800550148     
 H  -3.7287201490077537      -0.42933614145217708        11.319956043630819     
 H  -2.0094000363542368      -0.67124575747410797        10.920177336834122     
 H  -3.9964941920128130        2.5642748069176635        10.585329130943499     
 H -0.76990775463246475       -3.8750023070852273        18.088672137805645     
 H   1.4061717918702912       -2.8089238519156843        18.167329311946830     
 H   1.0636200366396202       -1.0703241826718728        17.967139102559052     
 H   2.0260117088660894       -1.9280506126535504        16.743852666980331     
 H  -2.8775247823340790       -3.9146931104609788        16.253639637950133     
 H  -2.4567586493390907      -0.89874494729551380        13.821197369713156     
 H  -3.5088660618022081       -2.6069637282609581        13.952355809206127     
 H  -2.4309719656353894       -4.5990620939103888        12.297956010028132     
 H   1.3883375176754575       -2.7566195215450326        9.7597278721670371     
 H   2.2561968986551579       -3.1974461391921984        11.254362047988009     
 H   1.7168974303116684       -1.5084595533911420        11.016036311170504     
 H -0.23583666114299551       -4.7802913291518756        10.622626802999211     
 C  0.75457996131427552        11.184048848300691        16.370568208601863     
 N  0.33625135570354786        11.738482042549828        15.187976757612500     
 N   1.9264766903983752        11.835431967288049        16.646322733391017     
 Dy  0.29474583079856265        9.3110443380718522        18.038612453532515     
 C   1.2295105069172456        12.702315215284905        14.731566039987122     
 C -0.84635748250406528        11.334901909564174        14.436317225673575     
 C   2.2319146429003913        12.758665606042126        15.662395174814090     
 B   2.6765740925092465        11.555735731939141        17.990076680023574     
 C  0.66335249521398354        11.358861309469466        19.502847510881963     
 C  -1.5720876624898781        8.7750380914784269        16.383683981664209     
 C  -1.6673069915346130        8.6402712705193885        19.511028476671328     
 C   1.6797028121280002        7.9654825345539244        16.400005430054858     
 C   1.8511329456283223        7.9709274160384309        19.511509597301401     
 H   1.0503824222309457        13.265555976553504        13.825378053784398     
 H  -1.0856071300220318        12.107559915141346        13.698310739133428     
 H -0.67181934236053320        10.386159174188155        13.911153495874737     
 H  -1.6964125510633734        11.204629615623332        15.110041707860960     
 H   3.1180833520474462        13.377334954371115        15.701167836207389     
 N   1.7724549957070241        12.074213022229131        19.144443846909184     
 H   2.7826687004165174        10.340739355387001        18.109365018101048     
 H   3.7600594305995707        12.094755786036933        17.996274092204590     
 N   3.7559311479526444E-002   12.147586579333161        20.432005020476737     
 N  -1.8480128613411539        8.1119973091601576        15.215101370944566     
 N  -2.7195387031088405        9.4704211372149985        16.649403524051067     
 N  -2.8430636736910881        9.2334481994761859        19.145279981722144     
 N  -2.0350902696809103        7.7022700194787612        20.439555775097400     
 N   2.3568831930823011        8.0425173263900920        15.209315525625563     
 N   1.6368782559697979        6.6252939555351436        16.671777170336867     
 N   1.9122605014848932        6.6485401507772606        19.170478033307617     
 N   2.8247512350011723        8.1231123381180605        20.462726339285819     
 C   1.8157856232910781        13.286505247567982        19.815041439634260     
 C  -1.2276755742856438        11.821500480395621        21.072491918979814     
 C  0.72897117968793923        13.335264428313931        20.638882066939992     
 C  -3.1305940550511275        8.3969294842451809        14.757694323050861     
 C -0.91528316029018364        7.2658489991119755        14.480377968616192     
 C  -3.6763456378453974        9.2556314441956147        15.673597506401412     
 B  -2.8394555063812978        10.271035958361164        17.986343267077512     
 C  -3.9145431531065005        8.6559575311566110        19.807815751348709     
 C  -1.1161535677591499        6.7839623389719463        21.095710715753629     
 C  -3.4107555544605690        7.6948971757995501        20.636175672383430     
 C   2.7136012577462489        6.7821053742267932        14.743576308506208     
 C   2.6237832280335436        9.2651072343813539        14.460343714310772     
 C   2.2557224555747681        5.8914943672992912        15.677358932263850     
 B   1.0188065753538511        6.1145518139238968        18.014527086279500     
 C   2.9204682903204993        6.0053690314051975        19.870536517752988     
 C   3.1604822335761154        9.3841868814289473        21.108322853914146     
 C   3.4949037498897355        6.9288085379681208        20.695690603553658     
 H   2.5844671663610366        14.028854289855811        19.646294948815520     
 H  -1.2159329376836263        12.148471649225133        22.118456517268573     
 H  -2.0628811613989790        12.317707852919035        20.555590138259888     
 H  -1.3751048417791742        10.737138490971480        21.013731428913932     
 H  0.38114637515127603        14.100210214311678        21.318193977024183     
 H  -3.5323030757307685        7.9447437951081996        13.860626069129342     
 H  -1.4711924218771946        6.6719936775120718        13.747549593467880     
 H -0.16819165119178792        7.8731221106033731        13.952724077749465     
 H -0.39192155252680649        6.5936512382575421        15.165439732416209     
 H  -4.6543290857468795        9.7162818112716565        15.706642167850267     
 H  -1.8301683655386931        10.956406100201944        18.098724593599229     
 H  -3.8366909354431216        10.954496136846990        17.992015585042889     
 H  -4.9423770477340607        8.9453285075639641        19.633648748880159     
 H  -1.4246950454395824        6.6225093765450467        22.134356534892017     
 H  -1.0987205355879388        5.8152712857681061        20.575771009785996     
 H -0.11052049867611496        7.2160780537102163        21.061379780753292     
 H  -3.8979447632234545        7.0076682585555750        21.313974463137885     
 H   3.2729563400455324        6.6477964727719527        13.827527574711054     
 H   3.4407718717754454        9.0823259350072831        13.754743658839070     
 H   1.7361426580018751        9.5831922857398180        13.896909278925060     
 H   2.9080495629717853        10.070354066457483        15.141864782955430     
 H   2.3307264912045556        4.8136776729634807        15.713406087541255     
 H  -9.1060950182713624E-002   6.6187572571462825        18.128612238997956     
 H  0.95932580555902969        4.9059080969075124        18.020785101126553     
 H   3.1730591705622477        4.9638576953387918        19.721450856290900     
 H   3.4022043919000042        9.2141993523860464        22.162584573106404     
 H   4.0270033197356332        9.8512195255009125        20.620209646343575     
 H   2.3020589319694893        10.057512119456169        21.019044552514440     
 H   4.3138899336903176        6.8482291847734240        21.395071066341213     
 C   8.5284380291310597        6.5215221200145539        9.9828974284959138     
 N   8.1200165381077607        7.0949761555510280        8.8058990974709612     
 N   9.7319137588529916        7.1198039554931771        10.242875605589358     
 Dy   7.9928866799371496        4.6666922865476801        11.645486319070272     
 C   9.0496848113796649        8.0167827476014732        8.3368968830264674     
 C   6.9060802095181062        6.7542684460160940        8.0744525147286996     
 C   10.066027911961015        8.0278992374754292        9.2541304029753508     
 B   10.481275612270517        6.8080092929791469        11.580092026112037     
 C   8.4649897419439082        6.7068613758157536        13.101758271932644     
 C   6.1354931149471117        4.1810567329998998        9.9740303897824614     
 C   6.0257993866134774        4.0496899434229423        13.122401422167259     
 C   9.3468538337509237        3.2876395876512454        9.9944975270134968     
 C   9.5318437716370212        3.2827961768123179        13.102394760902854     
 H   8.8833544369529225        8.5869910473510185        7.4328812731030789     
 H   6.6837619526139393        7.5516691630551929        7.3582033876108532     
 H   7.0290933958728177        5.8104977973734409        7.5255494177542737     
 H   6.0666947138704543        6.6440280185196956        8.7656947435380452     
 H   10.981351169818762        8.6036026295974217        9.2789371943473569     
 N   9.6073150468481394        7.3658076859743415        12.740232857401912     
 H   10.534379285407882        5.5899032944834390        11.697916778306539     
 H   11.587052620698936        7.2996849648850217        11.580757955764877     
 N   7.8860000943053246        7.5211773755561753        14.038980332174964     
 N   5.8548969297808018        3.5234509312487696        8.8041704650011798     
 N   4.9960372837362046        4.8898388396605919        10.238141274074218     
 N   4.8582232936909824        4.6451410895204104        12.734215233077107     
 N   5.6421121608366231        3.1230756973510139        14.055049192350751     
 N   10.045368263949189        3.3587967697291026        8.8157693497124576     
 N   9.2762076487194687        1.9467767094872721        10.257367022184374     
 N   9.5702454831271595        1.9630343055890476        12.748955290765284     
 N   10.534727939278167        3.4180648916188932        14.026458170171338     
 C   9.7157340714360991        8.5709694256872258        13.415937716657901     
 C   6.6153961377057460        7.2486721217767220        14.692942923056947     
 C   8.6367702479395607        8.6721838159994835        14.246443553179338     
 C   4.5768181394293821        3.8222877671836368        8.3461154093079166     
 C   6.7719075067427568        2.6566186472110962        8.0728341149734035     
 C   4.0383289226510612        4.6870089993984410        9.2609087323497405     
 B   4.8867465822610399        5.6861368981694707        11.577341209588537     
 C   3.7749452394655396        4.0753879676792577        13.383858182775512     
 C   6.5516434371876304        2.2124381537876090        14.735071250854249     
 C   4.2636822971498765        3.1222419576946394        14.230616283275630     
 C   10.389760614872340        2.0949837389476280        8.3503360564508586     
 C   10.358323565983683        4.5806338662879948        8.0831934219456070     
 C   9.9011158856400421        1.2066060629265825        9.2703189266203765     
 B   8.6502670506651391        1.4522641346085714        11.601997435750988     
 C   10.594959731097816        1.3060779405882048        13.410959965825015     
 C   10.897578392474243        4.6699857929052451        14.676061420717582     
 C   11.202025834319095        2.2161849180542403        14.227686173954968     
 H   10.522561236180241        9.2719185075749522        13.247493057809017     
 H   6.6964864419091548        7.4273852003112255        15.772083633935612     
 H   5.8253628239642605        7.9005650055448724        14.289327635103602     
 H   6.3500467141437387        6.2024543116177027        14.497594802560384     
 H   8.3295919778774792        9.4528353661217377        14.927989286115318     
 H   4.1750988798135982        3.3712202110890899        7.4490741225990043     
 H   6.2143507754612930        2.1260674315945458        7.2932843618685750     
 H   7.5721127378214925        3.2436477606697385        7.6024260838970354     
 H   7.2310949300392471        1.9283252290712269        8.7478485594879203     
 H   3.0667728250123578        5.1612470597096989        9.2917855571353218     
 H   5.9110748441108951        6.3485595046734327        11.698668574771238     
 H   3.9063016681322424        6.3921603714043549        11.584170232315344     
 H   2.7509947250442739        4.3724101747848865        13.198393936499160     
 H   6.2693663427045223        2.1113738534178204        15.787786286215393     
 H   6.5263052560641261        1.2192976155719699        14.267040145185204     
 H   7.5661627197290802        2.6137584287063760        14.650993348157623     
 H   3.7635724417219558        2.4417987556282359        14.905205868477458     
 H   10.967269457125633        1.9587885361367343        7.4461333641470029     
 H   11.108525407960876        4.3546557581030170        7.3164319771952915     
 H   9.4607237804083404        4.9852667004847202        7.5947584824831562     
 H   10.751782020474158        5.3426879411910733        8.7629579609147843     
 H   9.9544858856048819       0.12684413913104370        9.3002936139224150     
 H   7.5578824807783151        1.9916197341057233        11.725542554333204     
 H   8.5522462144799185       0.24646969680634093        11.612148454225695     
 H   10.832296637643502       0.26340794819676122        13.246834080253967     
 H   11.156503938384176        4.4895691251855432        15.724321394638057     
 H   11.758484575747099        5.1305170919671399        14.173472945516549     
 H   10.045376416558804        5.3526489430739943        14.607950245723909     
 H   12.043953040680135        2.1225983865385025        14.898552918337854     
 C   6.3147580687101330        13.409461454409337        3.5299328255396709     
 N   6.0193309591570561        12.768049319702810        2.3545863304127934     
 N   5.1797366964096305        14.116931368954367        3.8173911334296058     
 Dy   8.1921569449430844        13.867498497253443        5.1859628861820815     
 C   4.7357802664074056        13.074624484315153        1.9161819911743261     
 C   6.9325818996880955        11.921501128804854        1.5954878262703331     
 C   4.2095835525744469        13.926866955388698        2.8494522600049850     
 B   5.0850671285609037        14.895917671562222        5.1686468952167983     
 C   6.2305864289328889        13.223198911105207        6.6702968388344281     
 C   9.5433601036704108        12.493825920051414        3.5256453485851158     
 C   9.6964926919620602        12.461566497863444        6.6464153189749018     
 C   8.7454965717857185        15.743913444926884        3.5458128947603038     
 C   8.6211044451587657        15.883617683935025        6.6871653002345681     
 H   4.3214222906608413        12.638108997043211        1.0174338575427100     
 H   6.3639773948868452        11.367321266861273       0.84167142180333943     
 H   7.6958498921898020        12.526218373865138        1.0889534878400720     
 H   7.4368611110899039        11.214664361184722        2.2587443842553729     
 H   3.2391980109585887        14.401948608135589        2.8976524338126666     
 N   5.0653634726435692        13.842152081705473        6.3142074733167437     
 H   6.1122182951712034        15.554447802865312        5.2857484862880906     
 H   4.1060912066763322        15.603751847307189        5.1967639739685083     
 N   5.8522138637996672        12.304339789387418        7.6145313497815357     
 N   10.239606471318142        12.562119444348102        2.3449849785223695     
 N   9.4570049616229923        11.152027856436753        3.7814160265516468     
 N   9.7333804198208487        11.145734712667354        6.2799429669378632     
 N   10.663531204467748        12.575956992036948        7.6103362483913264     
 N   8.3653014910043222        16.315314322167758        2.3580930114317655     
 N   9.9366347283387615        16.351733956693213        3.8390808103829372     
 N   9.7439530579625409        16.580300446065262        6.3362402137053708     
 N   8.0147102703475568        16.671577107683280        7.6301458775123114     
 C   3.9887675686804500        13.298400080350115        6.9967179302066542     
 C   6.7577932095502202        11.373311807712840        8.2723718791674177     
 C   4.4792380220979364        12.333905917755407        7.8289022050145078     
 C   10.566950040713957        11.296121186867513        1.8716778394869937     
 C   10.566700389518953        13.783223302015118        1.6182162710335553     
 C   10.070283825793471        10.410155422121012        2.7892801275176700     
 B   8.8257938748068785        10.644847846750823        5.1189292187852482     
 C   10.723500062523087        10.470081639235211        6.9742916044077505     
 C   11.010687711199740        13.816828220342053        8.2894093557962183     
 C   11.308542324594510        11.364270534053993        7.8241238485856881     
 C   9.3003786981472114        17.245524644007183        1.9154200861202821     
 C   7.1770742379745958        15.959057421861932        1.5926481065400688     
 C   10.290019114793237        17.264251406707640        2.8611015089233307     
 B   10.655621085902133        16.047773063916729        5.1936745624643965     
 C   9.8118870483564482        17.782933050018933        7.0208163827781025     
 C   6.7502971053619758        16.357281094400225        8.2785158925492226     
 C   8.7299679289866070        17.842296458041023        7.8500643542186070     
 H   2.9658132664423289        13.609207525137624        6.8311914039234107     
 H   6.4860147374888371        11.263609820730736        9.3274764524364357     
 H   6.7146350746542858        10.386317173116892        7.7919667048177050     
 H   7.7767532046338461        11.762046909113179        8.1817512144002507     
 H   3.9840593908720843        11.663457679130371        8.5176013868833849     
 H   11.140283147281620        11.155827185534454       0.96506579476599108     
 H   11.414265493942455        13.589310558851794       0.95102463466522025     
 H   9.7140695970514912        14.123155427155753        1.0135886837638859     
 H   10.833388698105349        14.576972344589167        2.3204576491958981     
 H   10.108942884848357        9.3298352291897366        2.8154358669892532     
 H   7.7298789874166518        11.177142452594346        5.2397306870402218     
 H   8.7360212160973028        9.4385172344553965        5.1186183387237820     
 H   10.955958591238467        9.4269823203968759        6.8065439272401029     
 H   11.174668634273885        13.631419880455857        9.3565253161002158     
 H   11.927152829026957        14.247676408325093        7.8629381360676485     
 H   10.187331390713904        14.524275110208515        8.1492991173258122     
 H   12.122968713914890        11.253277729532233        8.5250861620089378     
 H   9.1563692363997067        17.815789489651397        1.0070337895745574     
 H   6.9232221433646712        16.781903363263055       0.91462512009657382     
 H   7.3503840334897843        15.051430177837462       0.99613313610681831     
 H   6.3378719635660801        15.775820428054468        2.2691047999941643     
 H   11.198653528098268        17.848355063067366        2.9144069372592107     
 H   10.731322084530161        14.830511726902698        5.3084154335572356     
 H   11.750542101731213        16.563279068734708        5.2227168922854066     
 H   10.591023338887416        18.514012828517433        6.8531232857158022     
 H   6.7895543479593918        16.633410364992852        9.3369330156483237     
 H   5.9244529195454829        16.903447321079913        7.8027781263468841     
 H   6.5673415871729022        15.283687230587864        8.1733766851029568     
 H   8.3986002994972395        18.604833349110205        8.5402838319390462     
         456

 C   7.4881169457684642        2.7588196006743133        2.8251217151238954     
 N   7.8737253866677275        2.1792635424367872        4.0069739812344523     
 N   6.2923794147781500        2.1579956069180546        2.5361754344100667     
 Dy   8.0492060326549524        4.6349993786876205        1.1903927166691677     
 C   6.9375099183636859        1.2509398113692001        4.4508654355324131     
 C   9.0693698798485638        2.5244774921641446        4.7657653518243528     
 C   5.9414588541166031        1.2419163398598996        3.5117200792342347     
 B   5.5643412858850168        2.4715638956988468        1.1878941899824351     
 C   7.5974872082554743        2.6217504634763178      -0.31213436720211446     
 C   9.9288897340910882        5.0830815240726759        2.8444031327814310     
 C   10.007839699807842        5.2608414339400253      -0.30285858558768558     
 C   6.7025308784022943        6.0161493955319783        2.8412573520960729     
 C   6.5453265741562738        6.0404944712418605      -0.27474229941310446     
 H   7.0846342988322126       0.67562027160271332        5.3554721298477741     
 H   9.3194317217393596        1.6991389555692860        5.4412889691030735     
 H   8.9077381368822550        3.4323329349918166        5.3641615803905189     
 H   9.9060285094526197        2.7012393944676698        4.0854169787378458     
 H   5.0295649766229671       0.66250927292454043        3.4618599915886619     
 N   6.4656363183122352        1.9388575328902726        3.7468224283227713E-002
 H   5.4929345150664739        3.6894289229658366        1.0797755120664339     
 H   4.4678273109581452        1.9598510156772704        1.1630890179521090     
 N   8.1893712321579066        1.8309995237143259       -1.2623100989459632     
 N   10.227356381787919        5.7252991024060389        4.0181266426851616     
 N   11.061834282415804        4.3726659852741872        2.5557260908783470     
 N   11.173640874776476        4.6457755069469799        5.8276731022522600E-002
 N   10.385560821417716        6.1755252491539867       -1.2510173776740565     
 N   6.0034697002485240        5.9465285979277374        4.0199891381462951     
 N   6.7880475478798008        7.3578507358655481        2.5853312848402061     
 N   6.5052066580868990        7.3571055340080278        8.8660712028412691E-002
 N   5.5693118290882166        5.9190295779166640       -1.2291943429580965     
 C   6.3773253003615515       0.74250261573509202      -0.65597847327014902     
 C   9.4541299370712277        2.1327591428079966       -1.9156058186528022     
 C   7.4568240528029524       0.67198008411957777       -1.4878982797099554     
 C   11.510727302604147        5.4164552948544031        4.4549467169675925     
 C   9.3182661873315684        6.5798368281579345        4.7734043530410455     
 C   12.033704407347091        4.5616066795705663        3.5220799874698221     
 B   11.154250255842786        3.5928330157116175        1.2049203319167823     
 C   12.250159157208518        5.1891192624164892      -0.62433605462092845     
 C   9.4789112506229412        7.1012583605408501       -1.9148559589923200     
 C   11.758835016877214        6.1479495409560725       -1.4626982318047748     
 C   5.6727500109744478        7.2121030706112670        4.4917331993420282     
 C   5.6751768569141152        4.7242025603766837        4.7449088870645708     
 C   6.1709397670776296        8.0992235647778283        3.5757703101493612     
 B   7.4165295349607883        7.8619070658228765        1.2451476461767643     
 C   5.5049049299813255        8.0260033898929635      -0.59752603454712772     
 C   5.2212504894452332        4.6752865940357839       -1.9027558627365819     
 C   4.9160933547849099        7.1270985288911524       -1.4393091290005726     
 H   5.5865927394605288        2.3041068016420731E-002 -0.49189620913777377     
 H   9.3950272114657256        1.8948283904934000       -2.9826144261854157     
 H   10.269703671741295        1.5469986979726880       -1.4701295254686921     
 H   9.6667989769931228        3.1969535889806555       -1.7751579564417004     
 H   7.7764060420552443       -9.1358871549045290E-002  -2.1832149662396705     
 H   11.926158914254142        5.8538570850133729        5.3526379010603922     
 H   9.8883541365176288        7.1269913457088858        5.5313621953976124     
 H   8.5462751678198003        5.9818848751819482        5.2744985184691791     
 H   8.8243073929580902        7.2926471509778237        4.1085111554538951     
 H   13.002864403103699        4.0841057282469118        3.4724390001257430     
 H   10.126409291323448        2.9350328868521047        1.0884150443722631     
 H   12.132826842209212        2.8843413183206068        1.1763958239411882     
 H   13.273284556987672        4.8794634668703551      -0.45712372956964353     
 H   9.7492957560723958        7.2032150325915785       -2.9711825234779581     
 H   9.5226337256635851        8.0921202913874168       -1.4421783771058956     
 H   8.4600545867602577        6.7127629964482836       -1.8197142312948194     
 H   12.253718708244357        6.8166025935305461       -2.1530979009255615     
 H   5.0951439800878422        7.3507781531216381        5.3957657128086547     
 H   4.8549799963200115        4.9284456185483725        5.4412943287805424     
 H   6.5399216452704003        4.3609279913323391        5.3162146867182942     
 H   5.3697926905429654        3.9423077385369947        4.0458006611819117     
 H   6.1310080162413705        9.1796520269954414        3.5495784780418989     
 H   8.5116070823001166        7.3277549430010538        1.1227851208448720     
 H   7.5075746442361888        9.0679873752303859        1.2420023085775420     
 H   5.2690147471313606        9.0684139582538883      -0.43054625476031072     
 H   5.0162035394830431        4.8638150078759343       -2.9617154783785455     
 H   4.3300783745931382        4.2243294084425278       -1.4459398462865893     
 H   6.0611618201931510        3.9822193245662794       -1.7965149877400575     
 H   4.0937936821512153        7.2324372995764961       -2.1320396939316009     
 C -0.34629406653847528        7.3892289646445981        9.1575512445249814     
 N   5.6210079224011542E-002   6.8379462263640756        10.347225592504108     
 N  -1.5170255054507482        6.7401441729250768        8.8705820588329427     
 Dy  0.13561574839317056        9.2656842984101626        7.5007383081949026     
 C -0.84573032908633439        5.8790464414384962        10.797000107671273     
 C   1.2300160248677299        7.2429734359727709        11.111933438495839     
 C  -1.8371531073080358        5.8221699815165868        9.8545378118498164     
 B  -2.2540117747951984        7.0171608457501238        7.5193988589364054     
 C -0.22999564672561498        7.2288064518842718        6.0197851533530571     
 C   1.9987787117826930        9.7887996607871717        9.1625250002076140     
 C   2.0973926412002948        9.9465945027670983        6.0361383701640250     
 C  -1.2487231819439886        10.605206648073743        9.1529426717381153     
 C  -1.4121779352541273        10.622210674107817        6.0384394395609631     
 H -0.67940037376935203        5.3183283043875509        11.707225060085282     
 H   1.4696535919489355        6.4653513747519966        11.844416293801125     
 H   1.0440678169021893        8.1855794581426267        11.644432530687276     
 H   2.0842081924310643        7.3851631008363068        10.445727968850267     
 H  -2.7247374437448570        5.2060911125104816        9.8069985421766717     
 N  -1.3356974823136349        6.5051256070392274        6.3727937378492232     
 H  -2.3667429846297812        8.2313738806056325        7.4000743360557166     
 H  -3.3340483856505427        6.4701155415679228        7.5031576873010719     
 N  0.40282740358018254        6.4478130832896987        5.0888226300266162     
 N   2.2784742479453071        10.448965424135913        10.331675712675867     
 N   3.1450063421367651        9.0934663415493233        8.8915879661355817     
 N   3.2694525155657903        9.3432251578935563        6.3963922959012791     
 N   2.4689693341011973        10.881991673657831        5.1062863785248851     
 N  -1.9335563432664260        10.525179535835914        10.339494470392816     
 N  -1.1988222437281049        11.947076694521877        8.8894038297170237     
 N  -1.4709494921370347        11.941737461467394        6.3899500827496727     
 N  -2.3787565831480060        10.480685588992181        5.0786876951024063     
 C  -1.3689001371683382        5.2947437029389519        5.6980643488215641     
 C   1.6674495098025424        6.7842101782339750        4.4520847825349339     
 C -0.28048667247369663        5.2566169723489606        4.8758167221901809     
 C   3.5626988188533688        10.163226586347974        10.783725452337450     
 C   1.3475233788017482        11.291007163733079        11.073607527935724     
 C   4.1054549377483740        9.3064937970319885        9.8642097543288383     
 B   3.2594526765545377        8.2999123872149472        7.5503371483006347     
 C   4.3427604357227985        9.9117092973535836        5.7293640939452297     
 C   1.5549778358415796        11.808377400263783        4.4544714864390516     
 C   3.8437518064756122        10.877327454257838        4.9035715376006772     
 C  -2.2876240927257823        11.784791422137014        10.810277571735948     
 C  -2.2165834249202492        9.3004582134671310        11.078458575728524     
 C  -1.8206321086973671        12.678024078915074        9.8840759944412238     
 B -0.57767414379297621        12.465185847892323        7.5512975080262237     
 C  -2.4713365256087756        12.593984450072545        5.6875167195028364     
 C  -2.7127880850587536        9.2255910495571438        4.4203641977980945     
 C  -3.0429541390964019        11.679177442590703        4.8505723498855140     
 H  -2.1312102464309000        4.5453524841804960        5.8650337742725664     
 H   1.6678357848532981        6.4350057979641164        3.4112690212199031     
 H   2.5100125281549226        6.3131490206359100        4.9862358580052621     
 H   1.7950658412629097        7.8741497812788497        4.4902484999485717     
 H   7.3282902371198250E-002   4.4976051398351320        4.1929176776534574     
 H   3.9672187001969634        10.613620645114137        11.680336529776726     
 H   1.9047075923669416        11.875440271222715        11.813370387333814     
 H  0.59772635153653597        10.680663603352425        11.594534270924090     
 H  0.82652160859708834        11.971645648289979        10.394855602730594     
 H   5.0831922761359678        8.8458207664215998        9.8272583710801698     
 H   2.2446321561118774        7.6227595785152715        7.4348877318046700     
 H   4.2505379931555876        7.6081026911691305        7.5389180062554360     
 H   5.3690503353761025        9.6158816264150992        5.9010244213804359     
 H   1.8456776924764633        11.951322417608665        3.4089282383362276     
 H   1.5650764851485071        12.782844885068087        4.9608549094434053     
 H  0.54355589347908873        11.395566926440013        4.5130062632567993     
 H   4.3339966792354696        11.561507625219503        4.2248924323025818     
 H  -2.8526483243198340        11.916866638928099        11.723272876632612     
 H  -3.0611248545899574        9.4763374172349284        11.754249538269473     
 H  -1.3469322089424582        8.9897467331967125        11.675006983649459     
 H  -2.4697599742500742        8.4931146130900448        10.385684980768358     
 H  -1.8899757317241792        13.756362732365840        9.8530650492474159     
 H  0.53112657777503025        11.959157101414720        7.4346571237919115     
 H -0.51540970749750126        13.673589025116984        7.5522335730101746     
 H  -2.7204688106714894        13.635505403976554        5.8422100290834269     
 H  -2.9374657767715529        9.4030912267657136        3.3638662385504228     
 H  -3.5895228764658822        8.7617685845419064        4.8926576013235241     
 H  -1.8598349953421101        8.5464953446244056        4.5183048232376271     
 H  -3.8570688624240868        11.768312488227293        4.1465870472550437     
 C   1.9169583548899822       0.54761912406824609        15.527471900616424     
 N   2.1954479061575736        1.2092133936391309        16.696096486098799     
 N   3.0577671832869537      -0.16078988155068241        15.267740583426452     
 Dy   5.4433620634398813E-002   4.1291550845215318E-002   13.859722136945331     
 C   3.4729108635950388       0.91187920199761696        17.158077427346665     
 C   1.2762396644546057        2.0770329683302293        17.423177730381713     
 C   4.0134277241933010        4.5125796611017066E-002   16.246600636543644     
 B   3.1697576998522021      -0.96320142989876278        13.932026461902140     
 C   2.0225830239289304       0.66551435136804471        12.384470775067491     
 C  -1.3007257213698131        1.4185028230212895        15.507835919056824     
 C  -1.4920850426998353        1.4146654644987637        12.400103973754105     
 C -0.44974389970316953       -1.8096688273829289        15.536110889155863     
 C -0.39475844483866546       -2.0117177653461225        12.416783876415588     
 H   3.8738922812745944        1.3644939673741012        18.054886960015292     
 H   1.8346050653499824        2.6263330838815078        18.188096850565245     
 H  0.48741063936703743        1.4896961747857134        17.910689972383864     
 H  0.80335491814210613        2.7890015486480322        16.741393184137358     
 H   4.9855603532468322      -0.42836886165795907        16.219307393219538     
 N   3.1924593627814333        7.3747256312749768E-002   12.771801894903293     
 H   2.1493318211125714       -1.6316523443142394        13.814632751674345     
 H   4.1546802626050825       -1.6635408080715288        13.928780730036541     
 N   2.4041221698717576        1.5989986232661844        11.457748847278008     
 N  -1.9885377779408526        1.3492451085032573        16.692771013855587     
 N  -1.2383494350148749        2.7584287150682520        15.238655425981703     
 N  -1.5312898132807429        2.7363869012355555        12.746053753428228     
 N  -2.4910584353982621        1.2749565865118335        11.473100395586673     
 N  -3.1172446256069748E-002  -2.3769304489143046        16.712564885461909     
 N  -1.6480047206469997       -2.4203230840509518        15.281375152660706     
 N  -1.5304623665270780       -2.6781167084360571        12.784926943359205     
 N  0.19368768539234482       -2.8304224092980856        11.489430718566433     
 C   4.2743951573519130       0.65172917391649687        12.126943148009438     
 C   1.4921386964871197        2.5089759585778428        10.780413283786329     
 C   3.7829174370604766        1.6074959141121343        11.284851239127422     
 C  -2.3340593008910426        2.6132256210746680        17.156374039509867     
 C  -2.2830079306433961       0.12953828951122681        17.436008989729874     
 C  -1.8575731786708936        3.4997633405621498        16.228250226264311     
 B -0.61505921608449354        3.2529021181058102        13.892719061299260     
 C  -2.5521724035839064        3.3906172327299884        12.075577105087254     
 C  -2.8520308922935227        1.9693254921260981E-002   10.829706409586942     
 C  -3.1563397562794373        2.4760116302998720        11.261734432257047     
 C -0.94961928174289012       -3.3076728627697110        17.185913036307905     
 C   1.1818586699621039       -2.0234335269914996        17.439891975681697     
 C  -1.9692543874204624       -3.3305260917672479        16.272435734276858     
 B  -2.4023198190410731       -2.1173111560294648        13.945135052220463     
 C  -1.6260065192877986       -3.8918672824522291        12.122738511291059     
 C   1.4645149933199193       -2.5544623798910657        10.837058541379879     
 C -0.54565988708082080       -3.9908220892245896        11.293892812822506     
 H   5.2993034795033918       0.35890971777530334        12.313665990442733     
 H   1.7881888768157916        2.6301712800928203        9.7337372295971445     
 H   1.4978200950249516        3.4943927694255659        11.265149571930611     
 H  0.48155897378313350        2.0939899743500794        10.843240881847994     
 H   4.2810273590731951        2.2927466899764934        10.613483891275239     
 H  -2.9019039253492052        2.7512477475602761        18.066377841218095     
 H  -3.0367386790499955       0.35068118031122097        18.201577029233768     
 H  -1.3789910930102598      -0.25714050337057892        17.928187570636247     
 H  -2.6653110083734393      -0.64345315740967290        16.762152108114783     
 H  -1.9170826299076411        4.5789363989724778        16.194242519798287     
 H  0.48014546902097849        2.7196264866007134        13.771344979360482     
 H -0.52334255046360612        4.4592179520169140        13.881605661305453     
 H  -2.7904762796152971        4.4339923276659263        12.233907139281623     
 H  -3.0899917511026298       0.19111610492222089        9.7750724780296565     
 H  -3.7265810004286286      -0.42836626698416441        11.319862872521474     
 H  -2.0069520432432197      -0.66921067236881460        10.920755230624543     
 H  -3.9943565786690409        2.5659988459521159        10.585865040726107     
 H -0.77358391769443158       -3.8750486909577111        18.089875570726672     
 H   1.4035613150581274       -2.8087031681145636        18.169714605186343     
 H   1.0576604735867903       -1.0705771842810248        17.972606184061977     
 H   2.0224942261185115       -1.9240428378925825        16.748411336953165     
 H  -2.8786398490173593       -3.9155964368780518        16.252075539446551     
 H  -2.4578812631291558      -0.89947559454583415        13.821136844847929     
 H  -3.5077136709520507       -2.6092405934423182        13.950633056112832     
 H  -2.4264971606328620       -4.5987045795953607        12.296485816283266     
 H   1.3927704826986391       -2.7552890998489588        9.7615717531193926     
 H   2.2600125578297896       -3.1874343230927558        11.258510870010292     
 H   1.7159105125394065       -1.5018370397989176        11.013088842401183     
 H -0.23110049819706718       -4.7759572017695993        10.621128586313551     
 C  0.75513728734182717        11.183441502600640        16.368599144080303     
 N  0.33782803815329437        11.738670424467697        15.186055835683035     
 N   1.9279426475270627        11.832994280310331        16.644624880741656     
 Dy  0.29185420505580822        9.3107698189167198        18.035948164301622     
 C   1.2325736876945850        12.701182121693126        14.729904955002327     
 C -0.84541230219663210        11.337211270959591        14.434368717882606     
 C   2.2348985709860778        12.755900459503401        15.660881261555941     
 B   2.6772639155585862        11.552041564743487        17.988528924021889     
 C  0.66349195091298474        11.357569881435934        19.501020917876112     
 C  -1.5753822285191725        8.7776305931299685        16.380981235066763     
 C  -1.6707038330535693        8.6423827151465744        19.508894630866234     
 C   1.6751547311402861        7.9636086855786434        16.397076611593796     
 C   1.8464322624191565        7.9685785791928287        19.508902644865586     
 H   1.0544053226787351        13.264765546606824        13.823757673335511     
 H  -1.0842918197490294        12.111132663824108        13.697631058616754     
 H -0.67193883373478080        10.389156541096144        13.907698690762256     
 H  -1.6952349222445608        11.206674025785951        15.108326995570891     
 H   3.1220326583011997        13.373121527030321        15.699840937199719     
 N   1.7735450449136652        12.071476123227050        19.142800079508529     
 H   2.7816109941153373        10.336906506045072        18.107578413686689     
 H   3.7614518180138869        12.089573276370007        17.995255650847120     
 N   3.9043517909560163E-002   12.146661021837936        20.430767054985541     
 N  -1.8519623197382145        8.1150086630987168        15.212341217984241     
 N  -2.7222588025867802        9.4738490063567848        16.646982198525990     
 N  -2.8459840205417248        9.2362981017136008        19.142867308384847     
 N  -2.0391737747894170        7.7052368422231359        20.438016487319015     
 N   2.3530928359907080        8.0400702435193701        15.206796247616593     
 N   1.6306324456362409        6.6234418112826328        16.668564891784236     
 N   1.9063775946359722        6.6463395964360279        19.167178723242785     
 N   2.8202841602368030        8.1194447924381983        20.460088558658260     
 C   1.8187259213345726        13.283305723848841        19.814012014753242     
 C  -1.2263032980866693        11.821847867645934        21.071652582116968     
 C  0.73215886795308627        13.333218890848650        20.638102865237137     
 C  -3.1344106654189043        8.4008720807133823        14.755257314018657     
 C -0.92014461853374196        7.2680760737754051        14.477375854972179     
 C  -3.6794073699278687        9.2598430135816407        15.671352218822740     
 B  -2.8414448560683478        10.274159291442508        17.984143845664835     
 C  -3.9178887511917506        8.6599913491311380        19.805703909180945     
 C  -1.1208490106406390        6.7868003583810923        21.094859993956941     
 C  -3.4148344182490997        7.6990681072210103        20.634658469484616     
 C   2.7087051945072309        6.7793470308248800        14.741087318941478     
 C   2.6222732490168621        9.2624941399469716        14.458441777581431     
 C   2.2492990697337132        5.8890938479636281        15.674424653609289     
 B   1.0120182237142901        6.1135152325864759        18.011361356323821     
 C   2.9142178309476066        6.0020169892405404        19.866641664577774     
 C   3.1568302056635353        9.3798536381840218        21.106563557063136     
 C   3.4895296604618973        6.9244885825346838        20.692245023792680     
 H   2.5884153509852483        14.024602559880396        19.645424493821555     
 H  -1.2127119337133674        12.145186248009052        22.118512157292248     
 H  -2.0605384992990521        12.321917849031960        20.557541875519895     
 H  -1.3766027419592333        10.738320950866374        21.009493213791508     
 H  0.38546602331904201        14.098339731275130        21.317789897165312     
 H  -3.5364910568428565        7.9489686327290423        13.858231456227246     
 H  -1.4765173156359666        6.6760041882826382        13.743529023334460     
 H -0.17171696770666034        7.8746227360388472        13.950890290817361     
 H -0.39837895435346321        6.5943112972605746        15.162006966893621     
 H  -4.6569926622649591        9.7213064922379679        15.704613319839535     
 H  -1.8314802160716435        10.958497519780376        18.096741582363570     
 H  -3.8379952082971847        10.958550950007920        17.990176397396969     
 H  -4.9454943454459137        8.9501054731308241        19.631445012960146     
 H  -1.4276790973010409        6.6284145962132577        22.134331106106874     
 H  -1.1062151567602287        5.8169435598918131        20.577420262065569     
 H -0.11462467837782103        7.2169096134666297        21.057654059335199     
 H  -3.9025490785217798        7.0125195094873192        21.312744283270895     
 H   3.2686281342137087        6.6446443677382421        13.825455163438836     
 H   3.4387613953986280        9.0785037127996198        13.752602222350564     
 H   1.7352190407588839        9.5826075347226887        13.895358190258984     
 H   2.9081629329666576        10.066802614803377        15.140332280201470     
 H   2.3229350441970871        4.8111828560660896        15.710312776431165     
 H  -9.7078039791091295E-002   6.6193151215215478        18.125643178719532     
 H  0.95079535311909891        4.9050029742712615        18.017795585303229     
 H   3.1658892956792299        4.9603879070860204        19.716970598527265     
 H   3.3963467093642898        9.2094029383513281        22.161198875141661     
 H   4.0248966526045162        9.8455235704294193        20.620099078919033     
 H   2.2996172510430970        10.054416624073585        21.015849654041983     
 H   4.3086785270195804        6.8428644707681796        21.391310497852555     
 C   8.5296805754931260        6.5218910792063713        9.9821840585676345     
 N   8.1217019226857783        7.0949643069116695        8.8048354117230350     
 N   9.7324141831920645        7.1212232567365215        10.243070953954403     
 Dy   7.9948948713059247        4.6661274326657036        11.644227917929539     
 C   9.0509334951311171        8.0175768114727965        8.3365280509888624     
 C   6.9088618304810989        6.7528204086935162        8.0723142998266493     
 C   10.066492205835228        8.0295921494414699        9.2545790439128268     
 B   10.481266712686908        6.8102804996592079        11.580735747861178     
 C   8.4643211576264861        6.7062324117289140        13.101320462987456     
 C   6.1374427002223175        4.1796399807427642        9.9730372173265707     
 C   6.0285869650839432        4.0472383142141606        13.121329797976742     
 C   9.3498129117187165        3.2880360291547279        9.9932931959268192     
 C   9.5341321761558060        3.2831320214257240        13.101412180181221     
 H   8.8848876567848567        8.5876769545259464        7.4323771586671450     
 H   6.6851041793200867        7.5506468813726793        7.3570285371386497     
 H   7.0340714470890457        5.8101304896967658        7.5222079205575403     
 H   6.0695024024368509        6.6399441954325740        8.7630215213710425     
 H   10.981204491281707        8.6061754075476067        9.2802129200225458     
 N   9.6058840689804139        7.3667477364618881        12.740373833887489     
 H   10.536075260264463        5.5922835540917646        11.698508653648927     
 H   11.586284917341869        7.3036170100218065        11.582039650303100     
 N   7.8839578901192295        7.5195716960878771        14.038524493933894     
 N   5.8567804684107445        3.5224584826810004        8.8029509520653804     
 N   4.9978193421407608        4.8879295268062641        10.237753173933203     
 N   4.8607667349987693        4.6427224953832376        12.733986513335886     
 N   5.6455532181482937        3.1207627148330843        14.054395158489983     
 N   10.047920709474246        3.3594187832627380        8.8143226387544260     
 N   9.2799510172037927        1.9471534571024669        10.256306627671204     
 N   9.5734821900609344        1.9633797948326870        12.748107068932050     
 N   10.535774796986869        3.4188349243675433        14.026701657144814     
 C   9.7124902556406632        8.5718619498167108        13.416374794532336     
 C   6.6133605559196216        7.2455072964712421        14.691822818681450     
 C   8.6331875276295929        8.6714348495066620        14.246546457195100     
 C   4.5784983920701405        3.8211452074919481        8.3452887213502098     
 C   6.7741734802468452        2.6567240869745894        8.0708429050967325     
 C   4.0399709918474134        4.6852419680771238        9.2606290439461869     
 B   4.8885275100138221        5.6838303886573653        11.577214486025069     
 C   3.7779856887965728        4.0732901751093111        13.384708702927263     
 C   6.5554226840456566        2.2099533627742085        14.733733589043231     
 C   4.2672858553177431        3.1201658383378796        14.231138212627371     
 C   10.392782940452888        2.0957253736870829        8.3488712083900829     
 C   10.359780874734849        4.5812882064817089        8.0813865028280638     
 C   9.9048928754586107        1.2072422133103979        9.2691244130903492     
 B   8.6543930681247723        1.4518509476079591        11.600813064733060     
 C   10.597534451112258        1.3068223306033331        13.411474189616085     
 C   10.897377275897512        4.6709025777048705        14.676678039723470     
 C   11.203220937403445        2.2172112180860806        14.228861251836756     
 H   10.518233598853081        9.2740313890767414        13.248096879394087     
 H   6.6923216687656435        7.4285345321247087        15.770089135040211     
 H   5.8220069733382420        7.8929610334773814        14.284734790603343     
 H   6.3514313971763290        6.1980835835664383        14.500374153134642     
 H   8.3248468844933736        9.4514060759201843        14.928296838549938     
 H   4.1766199319697694        3.3705018187970119        7.4480922447419324     
 H   6.2163865244069152        2.1237279881520781        7.2932959173851053     
 H   7.5718912069628148        3.2447887350933282        7.5978469991972473     
 H   7.2363640117435866        1.9306232865089965        8.7458795508816394     
 H   3.0682530433971893        5.1590882987732920        9.2919534878685131     
 H   5.9125717500886887        6.3467189626753306        11.698311456194721     
 H   3.9077748482942249        6.3894182080969006        11.584443143335676     
 H   2.7539042662053972        4.3701472896859661        13.199799166477792     
 H   6.2728858891399133        2.1077183078808330        15.786247683392865     
 H   6.5307846431881176        1.2172884876454007        14.264695078614832     
 H   7.5697601544770023        2.6118397443773493        14.650390631160651     
 H   3.7676786923989587        2.4399268926905049        14.906300812950496     
 H   10.969990821988088        1.9596299726341104        7.4444501991436454     
 H   11.112788240327957        4.3567778143170868        7.3172408956670560     
 H   9.4628571167863171        4.9829515420500972        7.5897505286486444     
 H   10.749059628547432        5.3448420159845673        8.7614581708280141     
 H   9.9588652109473905       0.12753726862882628        9.2992648900708144     
 H   7.5613498870298637        1.9898345991910287        11.724197385802261     
 H   8.5579146912813542       0.24594455727731657        11.610733929066717     
 H   10.835537760197537       0.26426933462556396        13.247623785207255     
 H   11.155846074749594        4.4904641111794330        15.725035319628196     
 H   11.758249717350878        5.1321310351552016        14.174687720679653     
 H   10.044762778261747        5.3530094798472803        14.608231030950773     
 H   12.044271576274411        2.1239765633857521        14.900816510056579     
 C   6.3158313086736948        13.407961955465813        3.5335946602225516     
 N   6.0210840138458375        12.765707087124037        2.3585415413904509     
 N   5.1804880442089418        14.115264957614770        3.8200782738132055     
 Dy   8.1927354038828639        13.868151857999626        5.1900216754690760     
 C   4.7376826842068773        13.071700823464070        1.9193133209761599     
 C   6.9347767216032317        11.918663979525935        1.6005722974938807     
 C   4.2108496600905578        13.924405208096648        2.8517907141403431     
 B   5.0851026402851245        14.895030668893490        5.1708165370798849     
 C   6.2308827006662542        13.223690540769121        6.6736893878105406     
 C   9.5446619966296673        12.495074291762027        3.5300735314433220     
 C   9.6989669327790562        12.463767771137483        6.6501669695338368     
 C   8.7435466642724524        15.743801120674963        3.5484932898631389     
 C   8.6212391910974251        15.885467753903953        6.6894199137106698     
 H   4.3238351266779240        12.634523452904409        1.0206606827253737     
 H   6.3666943280377852        11.364389343756898       0.84645665036024376     
 H   7.6987136419048170        12.522971364560485        1.0946057466443526     
 H   7.4382359889191960        11.211890029842957        2.2645082038585604     
 H   3.2402922912472607        14.399202048440189        2.8992663971617616     
 N   5.0654360373618861        13.841757835340795        6.3167973364512617     
 H   6.1119220909804035        15.554042026674933        5.2879437442675128     
 H   4.1058226344565947        15.602477609370961        5.1980870772636143     
 N   5.8525069641639771        12.304005278966887        7.6170433461042828     
 N   10.240527272345417        12.563638555758951        2.3492230478779144     
 N   9.4592679188999202        11.153292892026986        3.7861116005693862     
 N   9.7359672945622169        11.147702129741115        6.2845010321637300     
 N   10.667122540570054        12.579149003777166        7.6127729146205176     
 N   8.3619810025468713        16.314582357884348        2.3609409024652108     
 N   9.9344358250359921        16.352573782100841        3.8406509850270130     
 N   9.7439477771795016        16.582034085774886        6.3378156373192729     
 N   8.0148349376298729        16.674029239405900        7.6318373208685744     
 C   3.9887280411389896        13.296584588746535        6.9979288698490363     
 C   6.7583784478894904        11.373480529554779        8.2751462770768889     
 C   4.4793394694266553        12.332134615365735        7.8300995418420429     
 C   10.568541354570103        11.297804975305548        1.8760168652164941     
 C   10.566402813810456        13.784819405228324        1.6220580437311585     
 C   10.072702022979652        10.411644756319509        2.7938827228878367     
 B   8.8283048499063863        10.646268259275763        5.1238172478291588     
 C   10.727134982257152        10.472857277511268        6.9781315914214828     
 C   11.014841927056901        13.820613551346193        8.2903734193679171     
 C   11.312844296730617        11.367859946528709        7.8266014368867101     
 C   9.2959780544938386        17.245364474220956        1.9173115208045477     
 C   7.1734724750978387        15.957331342243222        1.5964112956657781     
 C   10.286373654108006        17.265056668199954        2.8621550198430930     
 B   10.654713408601982        16.049212458836962        5.1946942599883679     
 C   9.8118413990095608        17.785151235181864        7.0215504653082377     
 C   6.7504479885075499        16.360087012664493        8.2803782964385650     
 C   8.7299559986018505        17.844993653095234        7.8508266645315636     
 H   2.9656691879250197        13.606700866784937        6.8317630468145953     
 H   6.4854120775753481        11.262456554914253        9.3297451392195470     
 H   6.7170438686504079        10.386935795715685        7.7937872153592975     
 H   7.7769538755528567        11.763468324326523        8.1862192106145191     
 H   3.9841484962597926        11.660920732063916        8.5180174615131428     
 H   11.141628423140075        11.157750278117707       0.96922758343270599     
 H   11.411688370289424        13.590487980783807       0.95235271812484734     
 H   9.7123319415478129        14.125670955494627        1.0202661193950369     
 H   10.835776951940680        14.578126484961370        2.3236344499676198     
 H   10.112180505923474        9.3313647529976134        2.8201171756614496     
 H   7.7322948969011769        11.178369154337608        5.2445751938730627     
 H   8.7386818619046380        9.4399257877228671        5.1237091301506545     
 H   10.959767725942863        9.4297142563756715        6.8108804287515241     
 H   11.181718592147179        13.635815500666153        9.3570291804573422     
 H   11.929710123403604        14.252079021130443        7.8613949927842448     
 H   10.190637730312911        14.527346575172192        8.1521115512239692     
 H   12.128053216806684        11.257644343322786        8.5267382707011556     
 H   9.1507563279425845        17.815284803504870        1.0089389509692319     
 H   6.9209949435743381        16.778095016872836       0.91564879787539000     
 H   7.3457446195048002        15.047624122449070        1.0031791108277599     
 H   6.3337732556185031        15.777451171243435        2.2729285544517239     
 H   11.194595905519821        17.849845939126837        2.9145022742049811     
 H   10.730688639999435        14.832002874066790        5.3097676417745756     
 H   11.749592544450412        16.564788803460800        5.2225556378507347     
 H   10.591093718824029        18.516057578966187        6.8535869033003882     
 H   6.7900817372622919        16.635585064093362        9.3389370097591584     
 H   5.9248381742708061        16.907040572474202        7.8051894929435353     
 H   6.5668860190748379        15.286661230910159        8.1746223404670317     
 H   8.3985998384117213        18.608009368630906        8.5404998503719725     
         456

 C   7.4891136075170435        2.7588547380839814        2.8221951418143649     
 N   7.8760352342317486        2.1801798571493420        4.0040327472548789     
 N   6.2939554886413696        2.1565606593705118        2.5341092604323689     
 Dy   8.0470008925738021        4.6348190233885722        1.1864753931484624     
 C   6.9411621504510945        1.2509419191946460        4.4487205153529965     
 C   9.0715747947371348        2.5270675943899796        4.7622020951532491     
 C   5.9446104622230180        1.2404547214629842        3.5101517863392937     
 B   5.5650010980477083        2.4689054705604740        1.1860610792530168     
 C   7.5977151757050532        2.6197493669242933      -0.31416929616349026     
 C   9.9256767286610046        5.0861632725363162        2.8411218375136285     
 C   10.005813282784162        5.2620428375831008      -0.30575779515786361     
 C   6.6988452858559642        6.0146066036602877        2.8369613594271441     
 C   6.5411446794980987        6.0381727742001781      -0.27862543030440412     
 H   7.0895012891220421       0.67609288889481223        5.3533968939748684     
 H   9.3209044505594090        1.7037046161024179        5.4401978032797604     
 H   8.9101453758066977        3.4366953240847540        5.3576781566681708     
 H   9.9086722319870333        2.7014394619855415        4.0818769862503190     
 H   5.0334189695750471       0.65993780678419112        3.4610032376433799     
 N   6.4662484948420635        1.9362987198679438        3.5564349499902503E-002
 H   5.4925894648459765        3.6866523783761567        1.0773773074459390     
 H   4.4688544932690570        1.9564168871636343        1.1621107947327161     
 N   8.1905514895226847        1.8287254507593778       -1.2634625731424276     
 N   10.223065081365771        5.7291995613517281        4.0146777894709178     
 N   11.059333984999205        4.3765775421838651        2.5533723041492431     
 N   11.171970451847518        4.6479577644972130        5.5896427343867017E-002
 N   10.383231390447124        6.1773666436575265       -1.2533703432529752     
 N   6.0002978986524846        5.9445188356102188        4.0159540387658108     
 N   6.7828611461967387        7.3563052135297369        2.5806994416448057     
 N   6.5003301455725220        7.3549748563689485        8.4033861026227105E-002
 N   5.5647750377045071        5.9155383777692281       -1.2324936061536274     
 C   6.3790574924183554       0.73936954517854647      -0.65701406304167598     
 C   9.4555473249657478        2.1307187276843047       -1.9161448999487405     
 C   7.4589293738181102       0.66902196327961017       -1.4884577790784204     
 C   11.506429824257674        5.4215486419579104        4.4523524538008541     
 C   9.3128871099291413        6.5832064698227084        4.7691838653378884     
 C   12.030513580405007        4.5666710470420613        3.5201548253875283     
 B   11.153074014224110        3.5958105288568776        1.2032076275693373     
 C   12.248363876138633        5.1924717260998365      -0.62595541478854932     
 C   9.4761283381442549        7.1025954368069391       -1.9172494282698338     
 C   11.756627669271273        6.1511208169056051       -1.4642850178351767     
 C   5.6685044775994902        7.2098201589257851        4.4876032871772571     
 C   5.6739233091361063        4.7220637269554002        4.7414376801288354     
 C   6.1654428377793495        8.0972347107179967        3.5712661965301793     
 B   7.4110895644945742        7.8606805764595773        1.2405119789477823     
 C   5.4993585755673777        8.0228852531011974      -0.60214706043581012     
 C   5.2169364111032923        4.6711508352253386       -1.9048953983799217     
 C   4.9107350159014551        7.1230652222149100       -1.4430677357851440     
 H   5.5886956480866425        1.9513378307465294E-002 -0.49287243165794503     
 H   9.3974952290683618        1.8914614600785231       -2.9828765938634607     
 H   10.271196973853502        1.5461617099055582       -1.4693240701634080     
 H   9.6673330445167274        3.1952136218821434       -1.7768245483923388     
 H   7.7792552684279181       -9.4591819199118729E-002  -2.1830957672135418     
 H   11.921158616019207        5.8595968292661906        5.3500552043403626     
 H   9.8821684541701202        7.1313614304851258        5.5269756872593350     
 H   8.5413185609182776        5.9847768594448754        5.2703370755792420     
 H   8.8184663548459294        7.2951591295795293        4.1037398055343655     
 H   13.000101914657261        4.0900138349740720        3.4711926854699167     
 H   10.126018753244722        2.9368522223019431        1.0867678510974736     
 H   12.132417087408504        2.8883715463805597        1.1758033001995585     
 H   13.271650003065544        4.8835773979187893      -0.45835549560274791     
 H   9.7478663726052890        7.2063697896691492       -2.9729711971334996     
 H   9.5176403082279251        8.0928104341653082       -1.4432095639977498     
 H   8.4577601529633153        6.7125407921445692       -1.8241564749798334     
 H   12.251280998433252        6.8203398958128121       -2.1542927103082108     
 H   5.0912787826118544        7.3481305567507418        5.3919233532310651     
 H   4.8549186132338571        4.9259704099138819        5.4392467276358856     
 H   6.5398460135188303        4.3592478155683123        5.3111452670553483     
 H   5.3676869598781218        3.9399486117418410        4.0429665387833031     
 H   6.1242372059228041        9.1775800661342526        3.5449027036232912     
 H   8.5066265835154926        7.3274596556778953        1.1184128647414204     
 H   7.5011697408103286        9.0668334897434324        1.2373251052331158     
 H   5.2628968809135639        9.0652598855882047      -0.43573074994797911     
 H   5.0103714860228088        4.8589393340624003       -2.9636464150417345     
 H   4.3267435648167432        4.2197264568007951       -1.4467166440876209     
 H   6.0574738354475244        3.9787492901150272       -1.7993831396677453     
 H   4.0881947943165065        7.2274651623398425       -2.1356162980676316     
 C -0.34584013114320811        7.3892356165488593        9.1585407247230606     
 N   5.6634358014472218E-002   6.8371955678360692        10.347856578826869     
 N  -1.5177853682237676        6.7420886252385328        8.8723984057996397     
 Dy  0.13832450253215758        9.2647410097016891        7.5014589941876029     
 C -0.84646062510277020        5.8797217034278422        10.798211357265791     
 C   1.2318078401702122        7.2398732810979416        11.111536755080774     
 C  -1.8386495292074179        5.8245341940537729        9.8565016966306001     
 B  -2.2549854525186448        7.0203696322078066        7.5216124728336045     
 C -0.23143877839287541        7.2281675565547117        6.0209679506643603     
 C   2.0021076113763319        9.7857994451496957        9.1630843038070289     
 C   2.1002148692925799        9.9433076678388588        6.0358412279744851     
 C  -1.2439558915790667        10.606378792698839        9.1538581910505670     
 C  -1.4082588303268870        10.623283048814908        6.0396479249255037     
 H -0.68028541090247874        5.3186608321115854        11.708240767478722     
 H   1.4709346754759405        6.4614024817172275        11.843246296616423     
 H   1.0479546494404826        8.1823511784470391        11.644869275280563     
 H   2.0854601133132902        7.3812067371642831        10.444497279492555     
 H  -2.7272933605644831        5.2099974466712142        9.8096387506015432     
 N  -1.3382205710972017        6.5065743707515944        6.3745993666531291     
 H  -2.3653872765197983        8.2347497625898143        7.4022696910514307     
 H  -3.3360229529851164        6.4754748153473134        7.5058162489086815     
 N  0.39939888086632236        6.4460721039443376        5.0896473427091840     
 N   2.2824135141110529        10.445690825340844        10.332223599308493     
 N   3.1477998928647062        9.0896621869455281        8.8919653652636139     
 N   3.2720454204222680        9.3398812720017439        6.3967811456011807     
 N   2.4723374413241825        10.878619294630305        5.1061385943614326     
 N  -1.9291694661228547        10.527018422148537        10.340216231101062     
 N  -1.1924947770951739        11.948196281127887        8.8904430637926364     
 N  -1.4654661235803397        11.942834685146826        6.3912182334689280     
 N  -2.3757613379904674        10.482716032754320        5.0806814074099131     
 C  -1.3739966357707738        5.2962943439205707        5.6999619309199057     
 C   1.6639785821561928        6.7804898434313614        4.4518788242630158     
 C -0.28614718519879695        5.2561371977298101        4.8770950499370898     
 C   3.5664833819108019        10.159072285798130        10.784042349473031     
 C   1.3524764038862291        11.288902906638226        11.074085618571438     
 C   4.1085497211523450        9.3019887869141424        9.8644527681881584     
 B   3.2613411188811114        8.2963226065522591        7.5505433124621240     
 C   4.3457597542902757        9.9084148034725388        5.7304589053032888     
 C   1.5586646317614583        11.804809517243491        4.4535917008514323     
 C   3.8472355631928727        10.873955315661082        4.9042751634083173     
 C  -2.2820317019930298        11.786960418134166        10.810954958687029     
 C  -2.2140016530802304        9.3025280415465836        11.078844310772483     
 C  -1.8138250823129543        12.679776232590838        9.8849746183765141     
 B -0.57103004040120886        12.465349183031377        7.5521187876472835     
 C  -2.4659048798234853        12.595992280590043        5.6897498963487720     
 C  -2.7113094195542340        9.2280154302142865        4.4224075902443944     
 C  -3.0390747478505249        11.681813288760649        4.8532220683712435     
 H  -2.1377002600439079        4.5484593636896893        5.8672410461592914     
 H   1.6611569234953520        6.4371251096745690        3.4096649459876027     
 H   2.5050993706430051        6.3032533059869937        4.9813086804971647     
 H   1.7961892970119164        7.8690912670189377        4.4954434402986818     
 H   6.5934376542644585E-002   4.4963732688862761        4.1942021955262687     
 H   3.9713229528202736        10.609304147082280        11.680570900855439     
 H   1.9100326843694846        11.871077214020968        11.815234976269673     
 H  0.60074048020295634        10.679667723440700        11.593280313237621     
 H  0.83384227493577379        11.971516752559982        10.395670809043624     
 H   5.0859167173024309        8.8405343544276302        9.8274098540893871     
 H   2.2458576509955788        7.6201655329756353        7.4350259669581567     
 H   4.2517243330513113        7.6035631014868894        7.5387275040742487     
 H   5.3719325562548637        9.6123865336523977        5.9025247097742479     
 H   1.8493047814475045        11.946772915584921        3.4079073115180560     
 H   1.5691920930293912        12.779687513155157        4.9591434343016054     
 H  0.54711448575762045        11.392388679606166        4.5125949317755074     
 H   4.3378839686404342        11.558136747510311        4.2259063995869992     
 H  -2.8473406594875388        11.919470809241322        11.723697622830104     
 H  -3.0561600597907299        9.4802493497399336        11.756864771117975     
 H  -1.3439473460391924        8.9887079413508122        11.672789732530269     
 H  -2.4712109003077609        8.4966126139292726        10.386204945155409     
 H  -1.8818686511684735        13.758203114968468        9.8540802451745382     
 H  0.53698220869233548        11.957752104613588        7.4351714137463798     
 H -0.50710170035153967        13.673638824115677        7.5527482127093917     
 H  -2.7139344544582982        13.637713609755281        5.8447140197923941     
 H  -2.9343530202122028        9.4053935356606591        3.3655597857619286     
 H  -3.5894157564608147        8.7660689205386841        4.8938122144294072     
 H  -1.8597223999619479        8.5475187210763739        4.5217100450501171     
 H  -3.8538259650222342        11.771728783340579        4.1500766204431176     
 C   1.9170719846369066       0.54787440743991944        15.530170677330545     
 N   2.1958987441223754        1.2087979302361209        16.699078428760430     
 N   3.0577833982494957      -0.16041958776986071        15.269689569547495     
 Dy   5.4282699870214286E-002   4.2585459795583369E-002   13.862668954711076     
 C   3.4734972432261895       0.91118171489780031        17.160518955043077     
 C   1.2766492291196361        2.0757479719125191        17.427102854152352     
 C   4.0137283758476627        4.4970793394784978E-002   16.248371012640288     
 B   3.1695569463481870      -0.96211775407578104        13.933520918794283     
 C   2.0221586983267050       0.66773676823204131        12.387347763216145     
 C  -1.3014972214029044        1.4190269119811905        15.511064391590914     
 C  -1.4918332384844635        1.4158483566142435        12.402819454126865     
 C -0.45092385276446417       -1.8095111077457804        15.537727692813103     
 C -0.39324750155876809       -2.0092561236964208        12.417703973960544     
 H   3.8747658107688565        1.3632244768607089        18.057490216960268     
 H   1.8353641727692145        2.6265146579136993        18.190655887952534     
 H  0.48962703819264991        1.4876216320252740        17.916453476469723     
 H  0.80156572854655950        2.7863770626904913        16.745590462149870     
 H   4.9858405120893829      -0.42850415686119298        16.220492005779573     
 N   3.1919703418597845        7.5265808865615166E-002   12.773677906626116     
 H   2.1491409577269889       -1.6305818643900671        13.816105492791703     
 H   4.1545349477046916       -1.6623681525506420        13.929654507372192     
 N   2.4034072574970069        1.6005898276072470        11.459845519695083     
 N  -1.9894683785607872        1.3497098860414682        16.695922068835927     
 N  -1.2389880715906538        2.7589902816706942        15.242042032198494     
 N  -1.5315210179591474        2.7374144192328207        12.749246000156827     
 N  -2.4897818918445496        1.2764105477416925        11.474693167095392     
 N  -3.3616171328679736E-002  -2.3766437763516657        16.714687043795610     
 N  -1.6486045653279997       -2.4206510782239552        15.281494223563728     
 N  -1.5283513473326873       -2.6771296603409755        12.784954856754650     
 N  0.19625257033908758       -2.8265871104520790        11.489819959738247     
 C   4.2736127369633046       0.65207480386907402        12.127354231016405     
 C   1.4914514294419567        2.5110449034949318        10.783111641433534     
 C   3.7819939523481323        1.6079082394573547        11.285439071625312     
 C  -2.3349416483378858        2.6137011308535394        17.159622452070646     
 C  -2.2842290309323654       0.12994761992574783        17.438936855558346     
 C  -1.8582830416731326        3.5002543411958307        16.231617689397826     
 B -0.61569322517799407        3.2538624582207478        13.896270615476240     
 C  -2.5517189467236059        3.3918251133815280        12.077944006326696     
 C  -2.8498669010555595        2.1382268181163983E-002   10.830335251272563     
 C  -3.1549216387040957        2.4775025656614202        11.263104249544966     
 C -0.95227663577805244       -3.3077669753951175        17.186885183876530     
 C   1.1781491091727112       -2.0223097276613839        17.443631295606181     
 C  -1.9706962650188884       -3.3310133863543827        16.272121178755562     
 B  -2.4018970200609906       -2.1179656180810444        13.944617966611197     
 C  -1.6224735486733526       -3.8903885648251344        12.121735981984056     
 C   1.4669715591876178       -2.5489517850994452        10.837973092527580     
 C -0.54186293932075769       -3.9875261429919284        11.293114584090006     
 H   5.2985107772492848       0.35884925848489541        12.313391818839445     
 H   1.7863914231684230        2.6315199032626033        9.7360523324358255     
 H   1.4985274044691861        3.4966795919928302        11.267340015320563     
 H  0.48061718936135400        2.0969675173769962        10.847268318721225     
 H   4.2798939549598725        2.2925359097706091        10.613298783784836     
 H  -2.9029032146300353        2.7517733032941010        18.069562082955166     
 H  -3.0415731383076885       0.34970091845651169        18.200882815592710     
 H  -1.3817897159017782      -0.25418661431130363        17.935359177725768     
 H  -2.6617369960524053      -0.64424268680892882        16.764236948544415     
 H  -1.9176794064532072        4.5794257626976718        16.197631379252265     
 H  0.47969643648090321        2.7209209546083506        13.774940051171214     
 H -0.52434017948948264        4.4601936615771516        13.885379685574264     
 H  -2.7903050075602742        4.4350998557300860        12.236467910590729     
 H  -3.0874042928870429       0.19338653045897314        9.7757091760042982     
 H  -3.7244418518495035      -0.42739639251615175        11.319769701412131     
 H  -2.0045040501322031      -0.66717558726352111        10.921333124414963     
 H  -3.9922189653252684        2.5677228849865683        10.586400950508713     
 H -0.77726008075639841       -3.8750950748301949        18.091079003647696     
 H   1.4009508382459637       -2.8084824843134433        18.172099898425856     
 H   1.0517009105339603       -1.0708301858901768        17.978073265564902     
 H   2.0189767433709336       -1.9200350631316145        16.752970006925999     
 H  -2.8797549157006395       -3.9164997632951248        16.250511440942969     
 H  -2.4590038769192208      -0.90020624179615460        13.821076319982705     
 H  -3.5065612801018928       -2.6115174586236782        13.948910303019536     
 H  -2.4220223556303342       -4.5983470652803335        12.295015622538399     
 H   1.3972034477218207       -2.7539586781528853        9.7634156340717464     
 H   2.2638282170044208       -3.1774225069933131        11.262659692032578     
 H   1.7149235947671444       -1.4952145262066932        11.010141373631861     
 H -0.22636433525113892       -4.7716230743873220        10.619630369627894     
 C  0.75569461336937893        11.182834156900592        16.366630079558739     
 N  0.33940472060304094        11.738858806385567        15.184134913753571     
 N   1.9294086046557501        11.830556593332613        16.642927028092299     
 Dy  0.28896257931305375        9.3104952997615875        18.033283875070726     
 C   1.2356368684719246        12.700049028101347        14.728243870017533     
 C -0.84446712188919892        11.339520632355006        14.432420210091635     
 C   2.2378824990717643        12.753135312964679        15.659367348297792     
 B   2.6779537386079255        11.548347397547834        17.986981168020208     
 C  0.66363140661198583        11.356278453402400        19.499194324870256     
 C  -1.5786767945484670        8.7802230947815101        16.378278488469320     
 C  -1.6741006745725253        8.6444941597737603        19.506760785061136     
 C   1.6706066501525718        7.9617348366033633        16.394147793132735     
 C   1.8417315792099904        7.9662297423472266        19.506295692429774     
 H   1.0584282231265247        13.263975116660147        13.822137292886625     
 H  -1.0829765094760273        12.114705412506868        13.696951378100081     
 H -0.67205832510902841        10.392153908004133        13.904243885649775     
 H  -1.6940572934257485        11.208718435948571        15.106612283280821     
 H   3.1259819645549531        13.368908099689527        15.698514038192048     
 N   1.7746350941203062        12.068739224224968        19.141156312107871     
 H   2.7805532878141577        10.333073656703142        18.105791809272329     
 H   3.7628442054282032        12.084390766703084        17.994237209489651     
 N   4.0527724339593889E-002   12.145735464342708        20.429529089494345     
 N  -1.8559117781352752        8.1180200170372778        15.209581065023913     
 N  -2.7249789020647204        9.4772768754985695        16.644560873000913     
 N  -2.8489043673923611        9.2391480039510157        19.140454635047551     
 N  -2.0432572798979236        7.7082036649675096        20.436477199540629     
 N   2.3493024788991153        8.0376231606486499        15.204276969607625     
 N   1.6243866353026839        6.6215896670301229        16.665352613231601     
 N   1.9004946877870512        6.6441390420947943        19.163879413177956     
 N   2.8158170854724336        8.1157772467583378        20.457450778030704     
 C   1.8216662193780671        13.280106200129698        19.812982589872224     
 C  -1.2249310218876948        11.822195254896247        21.070813245254126     
 C  0.73534655621823330        13.331173353383369        20.637323663534278     
 C  -3.1382272757866807        8.4048146771815837        14.752820304986452     
 C -0.92500607677730029        7.2703031484388356        14.474373741328165     
 C  -3.6824691020103404        9.2640545829676686        15.669106931244068     
 B  -2.8434342057553983        10.277282624523854        17.981944424252156     
 C  -3.9212343492770003        8.6640251671056667        19.803592067013181     
 C  -1.1255444535221284        6.7896383777902392        21.094009272160253     
 C  -3.4189132820376309        7.7032390386424714        20.633141266585799     
 C   2.7038091312682133        6.7765886874229659        14.738598329376750     
 C   2.6207632700001802        9.2598810455125875        14.456539840852090     
 C   2.2428756838926582        5.8866933286279641        15.671490374954729     
 B   1.0052298720747292        6.1124786512490541        18.008195626368142     
 C   2.9079673715747139        5.9986649470758833        19.862746811402562     
 C   3.1531781777509558        9.3755203949390982        21.104804260212124     
 C   3.4841555710340590        6.9201686271012468        20.688799444031705     
 H   2.5923635356094596        14.020350829904981        19.644554038827589     
 H  -1.2094909297431082        12.141900846792971        22.118567797315919     
 H  -2.0581958371991251        12.326127845144887        20.559493612779903     
 H  -1.3781006421392925        10.739503410761269        21.005254998669084     
 H  0.38978567148680798        14.096469248238582        21.317385817306445     
 H  -3.5406790379549444        7.9531934703498850        13.855836843325150     
 H  -1.4818422093947383        6.6800146990532046        13.739508453201040     
 H -0.17524228422153279        7.8761233614743205        13.949056503885256     
 H -0.40483635618011993        6.5949713562636072        15.158574201371035     
 H  -4.6596562387830396        9.7263311732042776        15.702584471828802     
 H  -1.8327920666045940        10.960588939358809        18.094758571127912     
 H  -3.8392994811512473        10.962605763168849        17.988337209751048     
 H  -4.9486116431577667        8.9548824386976840        19.629241277040133     
 H  -1.4306631491624995        6.6343198158814687        22.134305677321727     
 H  -1.1137097779325189        5.8186158340155192        20.579069514345139     
 H -0.11872885807952711        7.2177411732230423        21.053928337917107     
 H  -3.9071533938201046        7.0173707604190643        21.311514103403901     
 H   3.2642999283818850        6.6414922627045305        13.823382752166617     
 H   3.4367509190218106        9.0746814905919564        13.750460785862058     
 H   1.7342954235158925        9.5820227837055576        13.893807101592909     
 H   2.9082763029615299        10.063251163149269        15.138799777447511     
 H   2.3151435971896190        4.8086880391686977        15.707219465321076     
 H -0.10309512939946897        6.6198729858968131        18.122674118441104     
 H  0.94226490067916813        4.9040978516350107        18.014806069479903     
 H   3.1587194207962122        4.9569181188332498        19.712490340763630     
 H   3.3904890268285750        9.2046065243166115        22.159813177176918     
 H   4.0227899854733993        9.8398276153579260        20.619988511494491     
 H   2.2971755701167051        10.051321128691002        21.012654755569521     
 H   4.3034671203488433        6.8374997567629352        21.387549929363900     
 C   8.5309231218551940        6.5222600383981888        9.9814706886393552     
 N   8.1233873072637959        7.0949524582723100        8.8037717259751105     
 N   9.7329146075311357        7.1226425579798658        10.243266302319450     
 Dy   7.9969030626746997        4.6655625787837263        11.642969516788806     
 C   9.0521821788825694        8.0183708753441199        8.3361592189512574     
 C   6.9116434514440916        6.7513723713709384        8.0701760849246007     
 C   10.066956499709443        8.0312850614075106        9.2550276848503010     
 B   10.481257813103300        6.8125517063392689        11.581379469610317     
 C   8.4636525733090657        6.7056034476420745        13.100882654042266     
 C   6.1393922854975242        4.1782232284856287        9.9720440448706817     
 C   6.0313745435544091        4.0447866850053789        13.120258173786222     
 C   9.3527719896865076        3.2884324706582104        9.9920888648401398     
 C   9.5364205806745890        3.2834678660391297        13.100429599459590     
 H   8.8864208766167909        8.5883628617008725        7.4318730442312102     
 H   6.6864464060262341        7.5496245996901656        7.3558536866664452     
 H   7.0390494983052729        5.8097631820200917        7.5188664233608060     
 H   6.0723100910032466        6.6358603723454532        8.7603482992040380     
 H   10.981057812744654        8.6087481854977899        9.2814886456977348     
 N   9.6044530911126902        7.3676877869494355        12.740514810373066     
 H   10.537771235121042        5.5946638137000901        11.699100528991318     
 H   11.585517213984803        7.3075490551585904        11.583321344841323     
 N   7.8819156859331354        7.5179660166195790        14.038068655692825     
 N   5.8586640070406872        3.5214660341132311        8.8017314391295827     
 N   4.9996014005453171        4.8860202139519364        10.237365073792187     
 N   4.8633101763065563        4.6403039012460656        12.733757793594663     
 N   5.6489942754599634        3.1184497323151548        14.053741124629214     
 N   10.050473154999304        3.3600407967963735        8.8128759277963926     
 N   9.2836943856881167        1.9475302047176617        10.255246233158035     
 N   9.5767188969947092        1.9637252840763264        12.747258847098816     
 N   10.536821654695572        3.4196049571161939        14.026945144118290     
 C   9.7092464398452272        8.5727544739461941        13.416811872406772     
 C   6.6113249741334963        7.2423424711657614        14.690702714305955     
 C   8.6296048073196232        8.6706858830138422        14.246649361210862     
 C   4.5801786447108990        3.8200026478002598        8.3444620333925013     
 C   6.7764394537509336        2.6568295267380826        8.0688516952200597     
 C   4.0416130610437664        4.6834749367558066        9.2603493555426351     
 B   4.8903084377666053        5.6815238791452609        11.577087762461602     
 C   3.7810261381276056        4.0711923825393646        13.385559223079012     
 C   6.5592019309036838        2.2074685717608076        14.732395927232213     
 C   4.2708894134856088        3.1180897189811194        14.231660141979111     
 C   10.395805266033435        2.0964670084265382        8.3474063603293072     
 C   10.361238183486014        4.5819425466754238        8.0795795837105207     
 C   9.9086698652771794        1.2078783636942134        9.2679298995603219     
 B   8.6585190855844054        1.4514377606073470        11.599628693715132     
 C   10.600109171126700        1.3075667206184611        13.411988413407155     
 C   10.897176159320779        4.6718193625044959        14.677294658729357     
 C   11.204416040487796        2.2182375181179204        14.230036329718544     
 H   10.513905961525921        9.2761442705785289        13.248700700979157     
 H   6.6881568956221322        7.4296838639381928        15.768094636144809     
 H   5.8186511227122235        7.8853570614098905        14.280141946103086     
 H   6.3528160802089184        6.1937128555151730        14.503153503708900     
 H   8.3201017911092681        9.4499767857186310        14.928604390984558     
 H   4.1781409841259407        3.3697834265049340        7.4471103668848606     
 H   6.2184222733525374        2.1213885447096104        7.2933074729016356     
 H   7.5716696761041362        3.2459297095169184        7.5932679144974591     
 H   7.2416330934479261        1.9329213439467658        8.7439105422753602     
 H   3.0697332617820212        5.1569295378368851        9.2921214186017043     
 H   5.9140686560664815        6.3448784206772277        11.697954337618205     
 H   3.9092480284562074        6.3866760447894473        11.584716054356008     
 H   2.7568138073665205        4.3678844045870457        13.201204396456424     
 H   6.2764054355753052        2.1040627623438461        15.784709080570336     
 H   6.5352640303121081        1.2152793597188312        14.262350012044459     
 H   7.5733575892249254        2.6099210600483222        14.649787914163678     
 H   3.7717849430759620        2.4380550297527739        14.907395757423535     
 H   10.972712186850542        1.9604714091314865        7.4427670341402887     
 H   11.117051072695038        4.3588998705311566        7.3180498141388215     
 H   9.4649904531642921        4.9806363836154741        7.5847425748141335     
 H   10.746337236620708        5.3469960907780623        8.7599583807412440     
 H   9.9632445362898991       0.12823039812660889        9.2982361662192119     
 H   7.5648172932814131        1.9880494642763342        11.722852217271319     
 H   8.5635831680827881       0.24541941774829221        11.609319403907739     
 H   10.838778882751573       0.26513072105436675        13.248413490160543     
 H   11.155188211115009        4.4913590971733228        15.725749244618335     
 H   11.758014858954658        5.1337449783432625        14.175902495842756     
 H   10.044149139964690        5.3533700166205662        14.608511816177637     
 H   12.044590111868688        2.1253547402330022        14.903080101775302     
 C   6.3169045486372566        13.406462456522288        3.5372564949054319     
 N   6.0228370685346198        12.763364854545264        2.3624967523681084     
 N   5.1812393920082540        14.113598546275172        3.8227654141968053     
 Dy   8.1933138628226434        13.868805218745807        5.1940804647560697     
 C   4.7395851020063482        13.068777162612989        1.9224446507779938     
 C   6.9369715435183679        11.915826830247017        1.6056567687174284     
 C   4.2121157676066687        13.921943460804599        2.8541291682757013     
 B   5.0851381520093462        14.894143666224760        5.1729861789429705     
 C   6.2311789723996185        13.224182170433036        6.6770819367866530     
 C   9.5459638895889256        12.496322663472640        3.5345017143015278     
 C   9.7014411735960522        12.465969044411523        6.6539186200927727     
 C   8.7415967567591881        15.743688796423042        3.5511736849659745     
 C   8.6213739370360845        15.887317823872879        6.6916745271867724     
 H   4.3262479626950077        12.630937908765608        1.0238875079080372     
 H   6.3694112611887244        11.361457420652521       0.85124187891714809     
 H   7.7015773916198311        12.519724355255832        1.1002580054486333     
 H   7.4396108667484890        11.209115698501190        2.2702720234617484     
 H   3.2413865715359331        14.396455488744792        2.9008803605108571     
 N   5.0655086020802029        13.841363588976119        6.3193871995857798     
 H   6.1116258867896036        15.553636250484553        5.2901390022469350     
 H   4.1055540622368563        15.601203371434732        5.1994101805587212     
 N   5.8528000645282861        12.303670768546358        7.6195553424270308     
 N   10.241448073372693        12.565157667169801        2.3534611172334596     
 N   9.4615308761768500        11.154557927617217        3.7908071745871257     
 N   9.7385541693035851        11.149669546814874        6.2890590973895968     
 N   10.670713876672357        12.582341015517384        7.6152095808497089     
 N   8.3586605140894203        16.313850393600934        2.3637887934986561     
 N   9.9322369217332245        16.353413607508468        3.8422211596710891     
 N   9.7439424963964623        16.583767725484510        6.3393910609331749     
 N   8.0149596049121907        16.676481371128524        7.6335287642248382     
 C   3.9886885135975287        13.294769097142956        6.9991398094914183     
 C   6.7589636862287596        11.373649251396719        8.2779206749863583     
 C   4.4794409167553741        12.330363312976063        7.8312968786695789     
 C   10.570132668426249        11.299488763743582        1.8803558909459948     
 C   10.566105238101960        13.786415508441531        1.6258998164287617     
 C   10.075120220165832        10.413134090518009        2.7984853182580030     
 B   8.8308158250058959        10.647688671800704        5.1287052768730694     
 C   10.730769901991216        10.475632915787324        6.9819715784352141     
 C   11.018996142914064        13.824398882350332        8.2913374829396158     
 C   11.317146268866722        11.371449359003423        7.8290790251877320     
 C   9.2915774108404658        17.245204304434729        1.9192029554888133     
 C   7.1698707122210825        15.955605262624513        1.6001744847914876     
 C   10.282728193422775        17.265861929692264        2.8632085307628552     
 B   10.653805731301828        16.050651853757195        5.1957139575123392     
 C   9.8117957496626715        17.787369420344799        7.0222845478383737     
 C   6.7505988716531231        16.362892930928766        8.2822407003279057     
 C   8.7299440682170921        17.847690848149448        7.8515889748445202     
 H   2.9655251094077104        13.604194208432249        6.8323346897057808     
 H   6.4848094176618600        11.261303289097773        9.3320138260026599     
 H   6.7194526626465310        10.387554418314478        7.7956077259008900     
 H   7.7771545464718681        11.764889739539868        8.1906872068287857     
 H   3.9842376016475010        11.658383784997461        8.5184335361429007     
 H   11.142973698998532        11.159673370700959       0.97338937209942089     
 H   11.409111246636391        13.591665402715822       0.95368080158447444     
 H   9.7105942860441363        14.128186483833503        1.0269435550261881     
 H   10.838165205776013        14.579280625333572        2.3268112507393410     
 H   10.115418126998591        9.3328942768054883        2.8247984843336456     
 H   7.7347108063857011        11.179595856080867        5.2494197007059045     
 H   8.7413425077119733        9.4413343409903394        5.1287999215775271     
 H   10.963576860647258        9.4324461923544654        6.8152169302629453     
 H   11.188768550020473        13.640211120876449        9.3575330448144705     
 H   11.932267417780249        14.256481633935794        7.8598518495008411     
 H   10.193944069911918        14.530418040135869        8.1549239851221262     
 H   12.133137719698476        11.262010957113342        8.5283903793933753     
 H   9.1451434194854624        17.814780117358342        1.0108441123639063     
 H   6.9187677437840041        16.774286670482617       0.91667247565420618     
 H   7.3411052055198152        15.043818067060680        1.0102250855487014     
 H   6.3296745476709262        15.779081914432401        2.2767523089092836     
 H   11.190538282941374        17.851336815186311        2.9145976111507519     
 H   10.730055195468710        14.833494021230882        5.3111198499919157     
 H   11.748642987169610        16.566298538186896        5.2223943834160620     
 H   10.591164098760641        18.518102329414940        6.8540505208849734     
 H   6.7906091265651929        16.637759763193873        9.3409410038699914     
 H   5.9252234289961283        16.910633823868494        7.8076008595401856     
 H   6.5664304509767737        15.289635231232454        8.1758679958311067     
 H   8.3985993773262049        18.611185388151604        8.5407158688048970     
         456

 C   7.4901102692656227        2.7588898754936499        2.8192685685048344     
 N   7.8783450817957696        2.1810961718618969        4.0010915132753055     
 N   6.2955315625045882        2.1551257118229690        2.5320430864546717     
 Dy   8.0447957524926519        4.6346386680895248        1.1825580696277571     
 C   6.9448143825385031        1.2509440270200922        4.4465755951735808     
 C   9.0737797096257076        2.5296576966158146        4.7586388384821445     
 C   5.9477620703294338        1.2389931030660688        3.5085834934443523     
 B   5.5656609102103989        2.4662470454221013        1.1842279685235988     
 C   7.5979431431546320        2.6177482703722688      -0.31620422512486607     
 C   9.9224637232309210        5.0892450209999565        2.8378405422458259     
 C   10.003786865760482        5.2632442412261753      -0.30865700472804164     
 C   6.6951596933096340        6.0130638117885962        2.8326653667582153     
 C   6.5369627848399237        6.0358510771584966      -0.28250856119570378     
 H   7.0943682794118725       0.67656550618691114        5.3513216581019618     
 H   9.3223771793794583        1.7082702766355495        5.4391066374564465     
 H   8.9125526147311387        3.4410577131776909        5.3511947329458236     
 H   9.9113159545214469        2.7016395295034128        4.0783369937627922     
 H   5.0372729625271262       0.65736634064384181        3.4601464836980984     
 N   6.4668606713718919        1.9337399068456151        3.3660474716577293E-002
 H   5.4922444146254783        3.6838758337864772        1.0749791028254441     
 H   4.4698816755799688        1.9529827586499982        1.1611325715133229     
 N   8.1917317468874611        1.8264513778044296       -1.2646150473388920     
 N   10.218773780943623        5.7331000202974174        4.0112289362566749     
 N   11.056833687582603        4.3804890990935430        2.5510185174201396     
 N   11.170300028918557        4.6501400220474451        5.3516123665211426E-002
 N   10.380901959476530        6.1792080381610655       -1.2557233088318940     
 N   5.9971260970564444        5.9425090732927002        4.0119189393853265     
 N   6.7776747445136776        7.3547596911939257        2.5760675984494048     
 N   6.4954536330581449        7.3528441787298693        7.9407010024041519E-002
 N   5.5602382463207984        5.9120471776217922       -1.2357928693491584     
 C   6.3807896844751593       0.73623647462200092      -0.65804965281320305     
 C   9.4569647128602696        2.1286783125606124       -1.9166839812446788     
 C   7.4610346948332680       0.66606384243964267       -1.4890172784468854     
 C   11.502132345911201        5.4266419890614177        4.4497581906341166     
 C   9.3075080325267123        6.5865761114874823        4.7649633776347313     
 C   12.027322753462924        4.5717354145135563        3.5182296633052341     
 B   11.151897772605436        3.5987880420021376        1.2014949232218926     
 C   12.246568595068748        5.1958241897831829      -0.62757477495617020     
 C   9.4733454256655669        7.1039325130730271       -1.9196428975473478     
 C   11.754420321665334        6.1542920928551377       -1.4658718038655787     
 C   5.6642589442245326        7.2075372472403032        4.4834733750124851     
 C   5.6726697613580974        4.7199248935341167        4.7379664731930990     
 C   6.1599459084810704        8.0952458566581633        3.5667620829109978     
 B   7.4056495940283593        7.8594540870962790        1.2358763117188005     
 C   5.4938122211534290        8.0197671163094313      -0.60676808632449264     
 C   5.2126223327613515        4.6670150764148941       -1.9070349340232615     
 C   4.9053766770180003        7.1190319155386677       -1.4468263425697154     
 H   5.5907985567127554        1.5985688598509851E-002 -0.49384865417811624     
 H   9.3999632466709979        1.8880945296636462       -2.9831387615415057     
 H   10.272690275965711        1.5453247218384283       -1.4685186148581240     
 H   9.6678671120403337        3.1934736547836313       -1.7784911403429773     
 H   7.7821044948005920       -9.7824766849192168E-002  -2.1829765681874136     
 H   11.916158317784273        5.8653365735190075        5.3474725076203322     
 H   9.8759827718226099        7.1357315152613650        5.5225891791210566     
 H   8.5363619540167548        5.9876688437078025        5.2661756326893050     
 H   8.8126253167337687        7.2976711081812349        4.0989684556148349     
 H   12.997339426210823        4.0959219417012331        3.4699463708140903     
 H   10.125628215165996        2.9386715577517810        1.0851206578226842     
 H   12.132007332607795        2.8924017744405131        1.1752107764579285     
 H   13.270015449143415        4.8876913289672235      -0.45958726163585223     
 H   9.7464369891381804        7.2095245467467199       -2.9747598707890415     
 H   9.5126468907922650        8.0935005769431996       -1.4442407508896040     
 H   8.4554657191663729        6.7123185878408549       -1.8285987186648471     
 H   12.248843288622147        6.8240771980950781       -2.1554875196908601     
 H   5.0874135851358666        7.3454829603798464        5.3880809936534764     
 H   4.8548572301477027        4.9234952012793922        5.4371991264912278     
 H   6.5397703817672612        4.3575676398042864        5.3060758473924023     
 H   5.3655812292132792        3.9375894849466877        4.0401324163846946     
 H   6.1174663956042368        9.1755081052730656        3.5402269292046835     
 H   8.5016460847308686        7.3271643683547376        1.1140406086379686     
 H   7.4947648373844684        9.0656796042564807        1.2326479018886896     
 H   5.2567790146957671        9.0621058129225212      -0.44091524513564750     
 H   5.0045394325625745        4.8540636602488672       -2.9655773517049231     
 H   4.3234087550403482        4.2151235051590623       -1.4474934418886525     
 H   6.0537858507018969        3.9752792556637750       -1.8022512915954332     
 H   4.0825959064817976        7.2224930251031880       -2.1391929022036624     
 C -0.34538619574794088        7.3892422684531214        9.1595302049211380     
 N   5.7058636804932894E-002   6.8364449093080637        10.348487565149631     
 N  -1.5185452309967871        6.7440330775519888        8.8742147527663366     
 Dy  0.14103325667114461        9.2637977209932139        7.5021796801803022     
 C -0.84719092111920602        5.8803969654171890        10.799422606860308     
 C   1.2335996554726945        7.2367731262231132        11.111140071665710     
 C  -1.8401459511067997        5.8268984065909581        9.8584655814113837     
 B  -2.2559591302420912        7.0235784186654895        7.5238260867308044     
 C -0.23288191006013587        7.2275286612251524        6.0221507479756635     
 C   2.0054365109699708        9.7827992295122215        9.1636436074064438     
 C   2.1030370973848651        9.9400208329106210        6.0355440857849443     
 C  -1.2391886012141446        10.607550937323936        9.1547737103630205     
 C  -1.4043397253996466        10.624355423521999        6.0408564102900453     
 H -0.68117044803560556        5.3189933598356198        11.709256474872161     
 H   1.4722157590029452        6.4574535886824584        11.842076299431721     
 H   1.0518414819787756        8.1791228987514533        11.645306019873850     
 H   2.0867120341955161        7.3772503734922594        10.443266590134842     
 H  -2.7298492773841097        5.2139037808319459        9.8122789590264148     
 N  -1.3407436598807683        6.5080231344639614        6.3764049954570350     
 H  -2.3640315684098154        8.2381256445739961        7.4044650460471448     
 H  -3.3379975203196901        6.4808340891267040        7.5084748105162911     
 N  0.39597035815246212        6.4443311245989756        5.0904720553917517     
 N   2.2863527802767982        10.442416226545772        10.332771485941119     
 N   3.1505934435926468        9.0858580323417346        8.8923427643916462     
 N   3.2746383252787461        9.3365373861099314        6.3971699953010823     
 N   2.4757055485471673        10.875246915602780        5.1059908101979801     
 N  -1.9247825889792833        10.528857308461157        10.340937991809305     
 N  -1.1861673104622432        11.949315867733896        8.8914822978682508     
 N  -1.4599827550236448        11.943931908826256        6.3924863841881843     
 N  -2.3727660928329284        10.484746476516460        5.0826751197174209     
 C  -1.3790931343732094        5.2978449849021896        5.7018595130182472     
 C   1.6605076545098434        6.7767695086287478        4.4516728659910978     
 C -0.29180769792389727        5.2556574231106588        4.8783733776839986     
 C   3.5702679449682346        10.154917985248286        10.784359246608611     
 C   1.3574294289707101        11.286798649543375        11.074563709207151     
 C   4.1116445045563168        9.2974837767962963        9.8646957820474785     
 B   3.2632295612076856        8.2927328258895709        7.5507494766236132     
 C   4.3487590728577530        9.9051203095914939        5.7315537166613479     
 C   1.5623514276813368        11.801241634223201        4.4527119152638122     
 C   3.8507193199101333        10.870583177064324        4.9049787892159582     
 C  -2.2764393112602779        11.789129414131319        10.811632345638110     
 C  -2.2114198812402113        9.3045978696260345        11.079230045816443     
 C  -1.8070180559285414        12.681528386266601        9.8858732423118045     
 B -0.56438593700944151        12.465512518170428        7.5529400672683424     
 C  -2.4604732340381950        12.598000111107538        5.6919830731947076     
 C  -2.7098307540497144        9.2304398108714292        4.4244509826906953     
 C  -3.0351953566046479        11.684449134930595        4.8558717868569730     
 H  -2.1441902736569158        4.5515662431988817        5.8694483180460173     
 H   1.6544780621374062        6.4392444213850224        3.4080608707553024     
 H   2.5001862131310881        6.2933575913380775        4.9763815029890672     
 H   1.7973127527609234        7.8640327527590266        4.5006383806487920     
 H   5.8585850714090920E-002   4.4951413979374193        4.1954867133990792     
 H   3.9754272054435842        10.604987649050424        11.680805271934153     
 H   1.9153577763720275        11.866714156819221        11.817099565205535     
 H  0.60375460886937660        10.678671843528974        11.592026355551152     
 H  0.84116294127445912        11.971387856829983        10.396486015356656     
 H   5.0886411584688949        8.8352479424336607        9.8275613370986044     
 H   2.2470831458792806        7.6175714874359990        7.4351642021116442     
 H   4.2529106729470358        7.5990235118046492        7.5385370018930615     
 H   5.3748147771336248        9.6088914408896979        5.9040249981680608     
 H   1.8529318704185460        11.942223413561178        3.4068863846998849     
 H   1.5733077009102756        12.776530141242228        4.9574319591598046     
 H  0.55067307803615206        11.389210432772318        4.5121836002942146     
 H   4.3417712580453980        11.554765869801118        4.2269203668714157     
 H  -2.8420329946552441        11.922074979554544        11.724122369027594     
 H  -3.0511952649915028        9.4841612822449388        11.759480003966479     
 H  -1.3409624831359264        8.9876691495049101        11.670572481411080     
 H  -2.4726618263654476        8.5001106147684986        10.386724909542458     
 H  -1.8737615706127677        13.760043497571095        9.8550954411016605     
 H  0.54283783960964072        11.956347107812455        7.4356857037008481     
 H -0.49879369320557815        13.673688623114371        7.5532628524086096     
 H  -2.7074000982451070        13.639921815534008        5.8472180105013614     
 H  -2.9312402636528527        9.4076958445556045        3.3672533329734344     
 H  -3.5893086364557467        8.7703692565354601        4.8949668275352893     
 H  -1.8596098045817855        8.5485420975283422        4.5251152668626080     
 H  -3.8505830676203812        11.775145078453864        4.1535661936311907     
 C   1.9171856143838313       0.54812969081159280        15.532869454044667     
 N   2.1963495820871777        1.2083824668331107        16.702060371422061     
 N   3.0577996132120377      -0.16004929398903897        15.271638555668536     
 Dy   5.4131779106029759E-002   4.3879368745951421E-002   13.865615772476819     
 C   3.4740836228573402       0.91048422779798366        17.162960482739486     
 C   1.2770587937846662        2.0744629754948094        17.431027977922987     
 C   4.0140290275020236        4.4815790178552896E-002   16.250141388736932     
 B   3.1693561928441714      -0.96103407825279930        13.935015375686426     
 C   2.0217343727244796       0.66995918509603780        12.390224751364800     
 C  -1.3022687214359958        1.4195510009410912        15.514292864125004     
 C  -1.4915814342690914        1.4170312487297232        12.405534934499627     
 C -0.45210380582575882       -1.8093533881086321        15.539344496470344     
 C -0.39173655827887077       -2.0067944820467187        12.418624071505498     
 H   3.8756393402631186        1.3619549863473164        18.060093473905248     
 H   1.8361232801884466        2.6266962319458909        18.193214925339824     
 H  0.49184343701826244        1.4855470892648344        17.922216980555579     
 H  0.79977653895101286        2.7837525767329501        16.749787740162382     
 H   4.9861206709319346      -0.42863945206442694        16.221676618339608     
 N   3.1914813209381356        7.6784361418480579E-002   12.775553918348939     
 H   2.1489500943414068       -1.6295113844658948        13.817578233909062     
 H   4.1543896328043006       -1.6611954970297551        13.930528284707842     
 N   2.4026923451222566        1.6021810319483096        11.461942192112160     
 N  -1.9903989791807215        1.3501746635796792        16.699073123816266     
 N  -1.2396267081664327        2.7595518482731363        15.245428638415286     
 N  -1.5317522226375517        2.7384419372300854        12.752438246885424     
 N  -2.4885053482908370        1.2778645089715515        11.476285938604109     
 N  -3.6059896401289725E-002  -2.3763571037890268        16.716809202129308     
 N  -1.6492044100089998       -2.4209790723969591        15.281613294466752     
 N  -1.5262403281382968       -2.6761426122458944        12.784982770150096     
 N  0.19881745528583034       -2.8227518116060724        11.490209200910058     
 C   4.2728303165746953       0.65242043382165116        12.127765314023371     
 C   1.4907641623967935        2.5131138484120208        10.785809999080740     
 C   3.7810704676357876        1.6083205648025751        11.286026904123203     
 C  -2.3358239957847284        2.6141766406324112        17.162870864631426     
 C  -2.2854501312213351       0.13035695034026884        17.441864721386818     
 C  -1.8589929046753715        3.5007453418295111        16.234985152531340     
 B -0.61632723427149461        3.2548227983356854        13.899822169653220     
 C  -2.5512654898633054        3.3930329940330672        12.080310907566137     
 C  -2.8477029098175959        2.3071281441066984E-002   10.830964092958183     
 C  -3.1535035211287545        2.4789935010229689        11.264474066832886     
 C -0.95493398981321476       -3.3078610880205246        17.187857331445151     
 C   1.1744395483833188       -2.0211859283312688        17.447370615530666     
 C  -1.9721381426173146       -3.3315006809415175        16.271806623234262     
 B  -2.4014742210809081       -2.1186200801326240        13.944100881001930     
 C  -1.6189405780589068       -3.8889098471980397        12.120733452677051     
 C   1.4694281250553163       -2.5434411903078247        10.838887643675282     
 C -0.53806599156069457       -3.9842301967592677        11.292336355357506     
 H   5.2977180749951778       0.35878879919448747        12.313117647236158     
 H   1.7845939695210546        2.6328685264323863        9.7383674352745064     
 H   1.4992347139134206        3.4989664145600945        11.269530458710516     
 H  0.47967540493957450        2.0999450604039134        10.851295755594455     
 H   4.2787605508465498        2.2923251295647251        10.613113676294434     
 H  -2.9039025039108655        2.7522988590279258        18.072746324692236     
 H  -3.0464075975653810       0.34872065660180235        18.200188601951648     
 H  -1.3845883387932969      -0.25123272525202833        17.942530784815286     
 H  -2.6581629837313714      -0.64503221620818474        16.766321788974047     
 H  -1.9182761829987731        4.5799151264228657        16.201020238706242     
 H  0.47924740394082788        2.7222154226159883        13.778535122981944     
 H -0.52533780851535905        4.4611693711373892        13.889153709843075     
 H  -2.7901337355052513        4.4362073837942457        12.239028681899836     
 H  -3.0848168346714560       0.19565695599572538        9.7763458739789399     
 H  -3.7223027032703784      -0.42642651804813908        11.319676530302786     
 H  -2.0020560570211861      -0.66514050215822773        10.921911018205382     
 H  -3.9900813519814959        2.5694469240210212        10.586936860291321     
 H -0.78093624381836524       -3.8751414587026782        18.092282436568720     
 H   1.3983403614338001       -2.8082618005123230        18.174485191665369     
 H   1.0457413474811303       -1.0710831874993287        17.983540347067827     
 H   2.0154592606233557       -1.9160272883706466        16.757528676898833     
 H  -2.8808699823839192       -3.9174030897121974        16.248947342439390     
 H  -2.4601264907092855      -0.90093688904647506        13.821015795117479     
 H  -3.5054088892517350       -2.6137943238050383        13.947187549926243     
 H  -2.4175475506278064       -4.5979895509653055        12.293545428793532     
 H   1.4016364127450023       -2.7526282564568114        9.7652595150241002     
 H   2.2676438761790525       -3.1674106908938700        11.266808514054864     
 H   1.7139366769948823       -1.4885920126144685        11.007193904862540     
 H -0.22162817230521059       -4.7672889470050448        10.618132152942236     
 C  0.75625193939693058        11.182226811200543        16.364661015037179     
 N  0.34098140305278746        11.739047188303436        15.182213991824106     
 N   1.9308745617844376        11.828118906354895        16.641229175442941     
 Dy  0.28607095357029932        9.3102207806064552        18.030619585839833     
 C   1.2387000492492639        12.698915934509568        14.726582785032740     
 C -0.84352194158176574        11.341829993750423        14.430471702300665     
 C   2.2408664271574512        12.750370166425954        15.657853435039641     
 B   2.6786435616572648        11.544653230352180        17.985433412018523     
 C  0.66377086231098703        11.354987025368866        19.497367731864401     
 C  -1.5819713605777614        8.7828155964330499        16.375575741871877     
 C  -1.6774975160914816        8.6466056044009481        19.504626939256042     
 C   1.6660585691648575        7.9598609876280833        16.391218974671673     
 C   1.8370308960008246        7.9638809055016244        19.503688739993958     
 H   1.0624511235743144        13.263184686713467        13.820516912437739     
 H  -1.0816611992030252        12.118278161189629        13.696271697583407     
 H -0.67217781648327601        10.395151274912122        13.900789080537294     
 H  -1.6928796646069360        11.210762846111189        15.104897570990753     
 H   3.1299312708087070        13.364694672348733        15.697187139184377     
 N   1.7757251433269472        12.066002325222888        19.139512544707216     
 H   2.7794955815129780        10.329240807361215        18.104005204857966     
 H   3.7642365928425194        12.079208257036161        17.993218768132181     
 N   4.2011930769627615E-002   12.144809906847483        20.428291124003149     
 N  -1.8598612365323357        8.1210313709758370        15.206820912063588     
 N  -2.7276990015426605        9.4807047446403558        16.642139547475839     
 N  -2.8518247142429978        9.2419979061884305        19.138041961710258     
 N  -2.0473407850064302        7.7111704877118843        20.434937911762244     
 N   2.3455121218075221        8.0351760777779280        15.201757691598656     
 N   1.6181408249691269        6.6197375227776121        16.662140334678966     
 N   1.8946117809381302        6.6419384877535617        19.160580103113126     
 N   2.8113500107080642        8.1121097010784755        20.454812997403145     
 C   1.8246065174215615        13.276906676410556        19.811953164991206     
 C  -1.2235587456887200        11.822542642146558        21.069973908391283     
 C  0.73853424448338034        13.329127815918088        20.636544461831424     
 C  -3.1420438861544575        8.4087572736497833        14.750383295954247     
 C -0.92986753502085850        7.2725302231022653        14.471371627684151     
 C  -3.6855308340928121        9.2682661523536964        15.666861643665396     
 B  -2.8454235554424483        10.280405957605199        17.979745002839476     
 C  -3.9245799473622505        8.6680589850801937        19.801480224845417     
 C  -1.1302398964036175        6.7924763971993860        21.093158550363565     
 C  -3.4229921458261616        7.7074099700639325        20.631624063686981     
 C   2.6989130680291953        6.7738303440210519        14.736109339812019     
 C   2.6192532909834987        9.2572679510782052        14.454637904122750     
 C   2.2364522980516033        5.8842928092923001        15.668556096300168     
 B  0.99844152043516821        6.1114420699116332        18.005029896412463     
 C   2.9017169122018212        5.9953129049112261        19.858851958227348     
 C   3.1495261498383758        9.3711871516941727        21.103044963361114     
 C   3.4787814816062204        6.9158486716678098        20.685353864270731     
 H   2.5963117202336710        14.016099099929566        19.643683583833621     
 H  -1.2062699257728493        12.138615445576891        22.118623437339593     
 H  -2.0558531750991982        12.330337841257814        20.561445350039911     
 H  -1.3795985423193515        10.740685870656163        21.001016783546657     
 H  0.39410531965457402        14.094598765202033        21.316981737447573     
 H  -3.5448670190670319        7.9574183079707277        13.853442230423052     
 H  -1.4871671031535101        6.6840252098237709        13.735487883067620     
 H -0.17876760073640521        7.8776239869097937        13.947222716953151     
 H -0.41129375800677664        6.5956314152666398        15.155141435848449     
 H  -4.6623198153011192        9.7313558541705873        15.700555623818067     
 H  -1.8341039171375446        10.962680358937241        18.092775559892253     
 H  -3.8406037540053104        10.966660576329778        17.986498022105128     
 H  -4.9517289408696197        8.9596594042645421        19.627037541120124     
 H  -1.4336472010239578        6.6402250355496797        22.134280248536584     
 H  -1.1212043991048091        5.8202881081392261        20.580718766624713     
 H -0.12283303778123318        7.2185727329794558        21.050202616499014     
 H  -3.9117577091184295        7.0222220113508094        21.310283923536911     
 H   3.2599717225500613        6.6383401576708199        13.821310340894399     
 H   3.4347404426449932        9.0708592683842930        13.748319349373554     
 H   1.7333718062729013        9.5814380326884283        13.892256012926833     
 H   2.9083896729564023        10.059699711495163        15.137267274693551     
 H   2.3073521501821510        4.8061932222713066        15.704126154210986     
 H -0.10911221900784662        6.6204308502720783        18.119705058162680     
 H  0.93373444823923735        4.9031927289987598        18.011816553656580     
 H   3.1515495459131948        4.9534483305804793        19.708010082999994     
 H   3.3846313442928606        9.1998101102818932        22.158427479212175     
 H   4.0206833183422823        9.8341316602864328        20.619877944069952     
 H   2.2947338891903133        10.048225633308418        21.009459857097060     
 H   4.2982557136781061        6.8321350427576908        21.383789360875241     
 C   8.5321656682172602        6.5226289975900063        9.9807573187110759     
 N   8.1250726918418135        7.0949406096329506        8.8027080402271842     
 N   9.7334150318702086        7.1240618592232101        10.243461650684495     
 Dy   7.9989112540434748        4.6649977249017489        11.641711115648071     
 C   9.0534308626340216        8.0191649392154432        8.3357903869136525     
 C   6.9144250724070844        6.7499243340483597        8.0680378700225504     
 C   10.067420793583656        8.0329779733735514        9.2554763257877752     
 B   10.481248913519693        6.8148229130193299        11.582023191359458     
 C   8.4629839889916436        6.7049744835552350        13.100444845097078     
 C   6.1413418707727301        4.1768064762284922        9.9710508724147910     
 C   6.0341621220248749        4.0423350557965980        13.119186549595703     
 C   9.3557310676542986        3.2888289121616929        9.9908845337534622     
 C   9.5387089851933737        3.2838037106525357        13.099447018737957     
 H   8.8879540964487251        8.5890487688758004        7.4313689297952763     
 H   6.6877886327323814        7.5486023180076520        7.3546788361942417     
 H   7.0440275495215001        5.8093958743434175        7.5155249261640718     
 H   6.0751177795696432        6.6317765492583316        8.7576750770370353     
 H   10.980911134207599        8.6113209634479748        9.2827643713729238     
 N   9.6030221132449665        7.3686278374369820        12.740655786858644     
 H   10.539467209977621        5.5970440733084166        11.699692404333708     
 H   11.584749510627736        7.3114811002953743        11.584603039379546     
 N   7.8798734817470404        7.5163603371512808        14.037612817451755     
 N   5.8605475456706300        3.5204735855454619        8.8005119261937832     
 N   5.0013834589498742        4.8841109010976078        10.236976973651172     
 N   4.8658536176143423        4.6378853071088928        12.733529073853441     
 N   5.6524353327716330        3.1161367497972252        14.053087090768447     
 N   10.053025600524363        3.3606628103300089        8.8114292168383610     
 N   9.2874377541724407        1.9479069523328565        10.254185838644865     
 N   9.5799556039284841        1.9640707733199658        12.746410625265581     
 N   10.537868512404273        3.4203749898648446        14.027188631091764     
 C   9.7060026240497912        8.5736469980756773        13.417248950281207     
 C   6.6092893923473719        7.2391776458602815        14.689582609930458     
 C   8.6260220870096553        8.6699369165210207        14.246752265226624     
 C   4.5818588973516574        3.8188600881085715        8.3436353454347927     
 C   6.7787054272550220        2.6569349665015758        8.0668604853433887     
 C   4.0432551302401194        4.6817079054344894        9.2600696671390814     
 B   4.8920893655193884        5.6792173696331556        11.576961038898135     
 C   3.7840665874586383        4.0690945899694171        13.386409743230761     
 C   6.5629811777617100        2.2049837807474071        14.731058265421195     
 C   4.2744929716534745        3.1160135996243596        14.232182071330852     
 C   10.398827591613982        2.0972086431659931        8.3459415122685314     
 C   10.362695492237179        4.5825968868691387        8.0777726645929775     
 C   9.9124468550957481        1.2085145140780291        9.2667353860302946     
 B   8.6626451030440386        1.4510245736067346        11.598444322697205     
 C   10.602683891141142        1.3083111106335894        13.412502637198227     
 C   10.896975042744048        4.6727361473041213        14.677911277735243     
 C   11.205611143572145        2.2192638181497601        14.231211407600332     
 H   10.509578324198761        9.2782571520803181        13.249304522564227     
 H   6.6839921224786210        7.4308331957516769        15.766100137249408     
 H   5.8152952720862050        7.8777530893423995        14.275549101602829     
 H   6.3542007632415087        6.1893421274639087        14.505932854283158     
 H   8.3153566977251607        9.4485474955170794        14.928911943419179     
 H   4.1796620362821129        3.3690650342128561        7.4461284890277888     
 H   6.2204580222981587        2.1190491012671431        7.2933190284181659     
 H   7.5714481452454585        3.2470706839405086        7.5886888297976709     
 H   7.2469021751522655        1.9352194013845354        8.7419415336690793     
 H   3.0712134801668527        5.1547707769004782        9.2922893493348955     
 H   5.9155655620442751        6.3430378786791257        11.697597219041688     
 H   3.9107212086181899        6.3839338814819930        11.584988965376342     
 H   2.7597233485276438        4.3656215194881254        13.202609626435054     
 H   6.2799249820106962        2.1004072168068588        15.783170477747808     
 H   6.5397434174360995        1.2132702317922619        14.260004945474089     
 H   7.5769550239728485        2.6080023757192956        14.649185197166704     
 H   3.7758911937529653        2.4361831668150424        14.908490701896573     
 H   10.975433551712996        1.9613128456288627        7.4410838691369312     
 H   11.121313905062118        4.3610219267452273        7.3188587326105861     
 H   9.4671237895422689        4.9783212251808520        7.5797346209796226     
 H   10.743614844693981        5.3491501655715572        8.7584585906544739     
 H   9.9676238616324078       0.12892352762439147        9.2972074423676112     
 H   7.5682846995329616        1.9862643293616398        11.721507048740374     
 H   8.5692516448842220       0.24489427821926785        11.607904878748760     
 H   10.842020005305610       0.26599210748316948        13.249203195113830     
 H   11.154530347480424        4.4922540831672126        15.726463169608474     
 H   11.757780000558435        5.1353589215313242        14.177117271005860     
 H   10.043535501667632        5.3537305533938522        14.608792601404501     
 H   12.044908647462965        2.1267329170802518        14.905343693494027     
 C   6.3179777886008184        13.404962957578764        3.5409183295883127     
 N   6.0245901232234012        12.761022621966493        2.3664519633457664     
 N   5.1819907398075653        14.111932134935573        3.8254525545804046     
 Dy   8.1938923217624229        13.869458579491990        5.1981392540430633     
 C   4.7414875198058191        13.065853501761906        1.9255759805798276     
 C   6.9391663654335041        11.912989680968098        1.6107412399409760     
 C   4.2133818751227796        13.919481713512548        2.8564676224110599     
 B   5.0851736637335669        14.893256663556031        5.1751558208060562     
 C   6.2314752441329837        13.224673800096948        6.6804744857627645     
 C   9.5472657825481821        12.497571035183253        3.5389298971597341     
 C   9.7039154144130482        12.468170317685564        6.6576702706517077     
 C   8.7396468492459221        15.743576472171123        3.5538540800688101     
 C   8.6215086829747438        15.889167893841806        6.6939291406628749     
 H   4.3286607987120904        12.627352364626807        1.0271143330907009     
 H   6.3721281943396644        11.358525497548143       0.85602710747405242     
 H   7.7044411413348453        12.516477345951179        1.1059102642529137     
 H   7.4409857445777812        11.206341367159425        2.2760358430649359     
 H   3.2424808518246051        14.393708929049392        2.9024943238599521     
 N   5.0655811667985189        13.840969342611443        6.3219770627202987     
 H   6.1113296825988028        15.553230474294173        5.2923342602263563     
 H   4.1052854900171187        15.599929133498504        5.2007332838538280     
 N   5.8530931648925959        12.303336258125828        7.6220673387497779     
 N   10.242368874399968        12.566676778580652        2.3576991865890045     
 N   9.4637938334537797        11.155822963207449        3.7955027486048651     
 N   9.7411410440449533        11.151636963888635        6.2936171626154636     
 N   10.674305212774660        12.585533027257602        7.6176462470788993     
 N   8.3553400256319694        16.313118429317523        2.3666366845321014     
 N   9.9300380184304551        16.354253432916096        3.8437913343151648     
 N   9.7439372156134247        16.585501365194133        6.3409664845470770     
 N   8.0150842721945086        16.678933502851148        7.6352202075811020     
 C   3.9886489860560679        13.292953605539376        7.0003507491337995     
 C   6.7595489245680298        11.373817973238660        8.2806950728958277     
 C   4.4795423640840930        12.328592010586391        7.8324942154971140     
 C   10.571723982282395        11.301172552181617        1.8846949166754952     
 C   10.565807662393462        13.788011611654737        1.6297415891263649     
 C   10.077538417352013        10.414623424716508        2.8030879136281692     
 B   8.8333268001054037        10.649109084325646        5.1335933059169800     
 C   10.734404821725281        10.478408554063380        6.9858115654489463     
 C   11.023150358771225        13.828184213354470        8.2923015465113146     
 C   11.321448241002829        11.375038771478138        7.8315566134887549     
 C   9.2871767671870931        17.245044134648499        1.9210943901730786     
 C   7.1662689493443255        15.953879183005803        1.6039376739171969     
 C   10.279082732737544        17.266667191184574        2.8642620416826170     
 B   10.652898054001676        16.052091248677428        5.1967336550363115     
 C   9.8117501003157823        17.789587605507730        7.0230186303685089     
 C   6.7507497547986963        16.365698849193034        8.2841031042172464     
 C   8.7299321378323356        17.850388043203658        7.8523512851574768     
 H   2.9653810308904012        13.601687550079562        6.8329063325969654     
 H   6.4842067577483720        11.260150023281291        9.3342825127857711     
 H   6.7218614566426531        10.388173040913271        7.7974282364424825     
 H   7.7773552173908787        11.766311154753213        8.1951552030430541     
 H   3.9843267070352093        11.655846837931007        8.5188496107726586     
 H   11.144318974856986        11.161596463284212       0.97755116076613580     
 H   11.406534122983357        13.592842824647837       0.95500888504410164     
 H   9.7088566305404580        14.130702012172376        1.0336209906573390     
 H   10.840553459611346        14.580434765705775        2.3299880515110627     
 H   10.118655748073708        9.3344238006133651        2.8294797930058420     
 H   7.7371267158702262        11.180822557824129        5.2542642075387453     
 H   8.7440031535193086        9.4427428942578118        5.1338907130043996     
 H   10.967385995351654        9.4351781283332592        6.8195534317743665     
 H   11.195818507893767        13.644606741086745        9.3580369091715987     
 H   11.934824712156896        14.260884246741144        7.8583087062174375     
 H   10.197250409510925        14.533489505099547        8.1577364190202815     
 H   12.138222222590271        11.266377570903897        8.5300424880855932     
 H   9.1395305110283402        17.814275431211811        1.0127492737585808     
 H   6.9165405439936709        16.770478324092398       0.91769615343302235     
 H   7.3364657915348310        15.040012011672291        1.0172710602696429     
 H   6.3255758397233492        15.780712657621368        2.2805760633668433     
 H   11.186480660362925        17.852827691245786        2.9146929480965227     
 H   10.729421750937984        14.834985168394974        5.3124720582092557     
 H   11.747693429888811        16.567808272912988        5.2222331289813901     
 H   10.591234478697254        18.520147079863698        6.8545141384695585     
 H   6.7911365158680930        16.639934462294384        9.3429449979808261     
 H   5.9256086837214514        16.914227075262787        7.8100122261368368     
 H   6.5659748828787095        15.292609231554749        8.1771136511951816     
 H   8.3985989162406884        18.614361407672305        8.5409318872378215     
         456

 C   7.4911069310142029        2.7589250129033180        2.8163419951953039     
 N   7.8806549293597907        2.1820124865744517        3.9981502792957322     
 N   6.2971076363678078        2.1536907642754266        2.5299769124769740     
 Dy   8.0425906124115016        4.6344583127904766        1.1786407461070521     
 C   6.9484666146259118        1.2509461348455384        4.4444306749941642     
 C   9.0759846245142803        2.5322477988416496        4.7550755818110408     
 C   5.9509136784358487        1.2375314846691536        3.5070152005494113     
 B   5.5663207223730904        2.4635886202837285        1.1823948577941807     
 C   7.5981711106042109        2.6157471738202442      -0.31823915408624193     
 C   9.9192507178008373        5.0923267694635967        2.8345592469780239     
 C   10.001760448736801        5.2644456448692498      -0.31155621429821967     
 C   6.6914741007633038        6.0115210199169056        2.8283693740892866     
 C   6.5327808901817486        6.0335293801168151      -0.28639169208700344     
 H   7.0992352697017020       0.67703812347901016        5.3492464222290561     
 H   9.3238499081995077        1.7128359371686814        5.4380154716331335     
 H   8.9149598536555814        3.4454201022706283        5.3447113092234755     
 H   9.9139596770558605        2.7018395970212845        4.0747970012752655     
 H   5.0411269554792053       0.65479487450349261        3.4592897297528165     
 N   6.4674728479017194        1.9311810938232865        3.1756599933252090E-002
 H   5.4918993644049801        3.6810992891967973        1.0725808982049492     
 H   4.4709088578908807        1.9495486301363618        1.1601543482939300     
 N   8.1929120042522374        1.8241773048494814       -1.2657675215353563     
 N   10.214482480521475        5.7370004792431066        4.0077800830424319     
 N   11.054333390166004        4.3844006560032209        2.5486647306910362     
 N   11.168629605989597        4.6523222795976773        5.1135819986555850E-002
 N   10.378572528505936        6.1810494326646053       -1.2580762744108127     
 N   5.9939542954604041        5.9404993109751816        4.0078838400048422     
 N   6.7724883428306164        7.3532141688581145        2.5714357552540044     
 N   6.4905771205437688        7.3507135010907900        7.4780159021855919E-002
 N   5.5557014549370898        5.9085559774743572       -1.2390921325446895     
 C   6.3825218765319631       0.73310340406545538      -0.65908524258473000     
 C   9.4583821007547897        2.1266378974369204       -1.9172230625406170     
 C   7.4631400158484258       0.66310572159967518       -1.4895767778153504     
 C   11.497834867564729        5.4317353361649250        4.4471639274673782     
 C   9.3021289551242834        6.5899457531522563        4.7607428899315734     
 C   12.024131926520839        4.5767997819850503        3.5163045012229399     
 B   11.150721530986759        3.6017655551473977        1.1997822188744478     
 C   12.244773313998861        5.1991766534665302      -0.62919413512379108     
 C   9.4705625131868789        7.1052695893391151       -1.9220363668248617     
 C   11.752212974059395        6.1574633688046703       -1.4674585898959807     
 C   5.6600134108495750        7.2052543355548213        4.4793434628477140     
 C   5.6714162135800885        4.7177860601128332        4.7344952662573627     
 C   6.1544489791827912        8.0932570025983299        3.5622579692918159     
 B   7.4002096235621453        7.8582275977329807        1.2312406444898185     
 C   5.4882658667394812        8.0166489795176634      -0.61138911221317516     
 C   5.2083082544194106        4.6628793176044487       -1.9091744696666013     
 C   4.9000183381345463        7.1149986088624253       -1.4505849493542866     
 H   5.5929014653388682        1.2457998889554414E-002 -0.49482487669828751     
 H   9.4024312642736341        1.8847275992487693       -2.9834009292195507     
 H   10.274183578077919        1.5444877337712986       -1.4677131595528401     
 H   9.6684011795639400        3.1917336876851197       -1.7801577322936155     
 H   7.7849537211732658      -0.10105771449926559       -2.1828573691612849     
 H   11.911158019549339        5.8710763177718253        5.3448898109003018     
 H   9.8697970894750995        7.1401016000376041        5.5182026709827792     
 H   8.5314053471152302        5.9905608279707288        5.2620141897993689     
 H   8.8067842786216080        7.3001830867829405        4.0941971056953044     
 H   12.994576937764384        4.1018300484283934        3.4687000561582639     
 H   10.125237677087270        2.9404908932016189        1.0834734645478947     
 H   12.131597577807087        2.8964320025004664        1.1746182527162987     
 H   13.268380895221286        4.8918052600156576      -0.46081902766895660     
 H   9.7450076056710735        7.2126793038242907       -2.9765485444445829     
 H   9.5076534733566049        8.0941907197210909       -1.4452719377814582     
 H   8.4531712853694287        6.7120963835371406       -1.8330409623498611     
 H   12.246405578811043        6.8278145003773432       -2.1566823290735089     
 H   5.0835483876598788        7.3428353640089510        5.3842386340758877     
 H   4.8547958470615473        4.9210199926449016        5.4351515253465710     
 H   6.5396947500156921        4.3558874640402605        5.3010064277294564     
 H   5.3634754985484356        3.9352303581515344        4.0372982939860860     
 H   6.1106955852856695        9.1734361444118786        3.5355511547860763     
 H   8.4966655859462445        7.3268690810315791        1.1096683525345170     
 H   7.4883599339586073        9.0645257187695272        1.2279706985442631     
 H   5.2506611484779695        9.0589517402568376      -0.44609974032331590     
 H   4.9987073791023411        4.8491879864353331       -2.9675082883681121     
 H   4.3200739452639523        4.2105205535173296       -1.4482702396896840     
 H   6.0500978659562703        3.9718092212125224       -1.8051194435231210     
 H   4.0769970186470887        7.2175208878665345       -2.1427695063396928     
 C -0.34493226035267371        7.3892489203573826        9.1605196851192172     
 N   5.7482915595393563E-002   6.8356942507800573        10.349118551472390     
 N  -1.5193050937698065        6.7459775298654439        8.8760310997330318     
 Dy  0.14374201081013160        9.2628544322847404        7.5029003661730025     
 C -0.84792121713564184        5.8810722274065350        10.800633856454825     
 C   1.2353914707751767        7.2336729713482848        11.110743388250645     
 C  -1.8416423730061817        5.8292626191281434        9.8604294661921656     
 B  -2.2569328079655375        7.0267872051231723        7.5260397006280044     
 C -0.23432504172739632        7.2268897658955931        6.0233335452869667     
 C   2.0087654105636101        9.7797990138747473        9.1642029110058569     
 C   2.1058593254771498        9.9367339979823814        6.0352469435954044     
 C  -1.2344213108492228        10.608723081949032        9.1556892296754722     
 C  -1.4004206204724061        10.625427798229090        6.0420648956545859     
 H -0.68205548516873238        5.3193258875596543        11.710272182265602     
 H   1.4734968425299502        6.4535046956476894        11.840906302247019     
 H   1.0557283145170686        8.1758946190558675        11.645742764467135     
 H   2.0879639550777420        7.3732940098202358        10.442035900777128     
 H  -2.7324051942037362        5.2178101149926777        9.8149191674512863     
 N  -1.3432667486643348        6.5094718981763284        6.3782106242609409     
 H  -2.3626758602998321        8.2415015265581779        7.4066604010428589     
 H  -3.3399720876542638        6.4861933629060937        7.5111333721239015     
 N  0.39254183543860194        6.4425901452536145        5.0912967680743204     
 N   2.2902920464425436        10.439141627750702        10.333319372573744     
 N   3.1533869943205879        9.0820538777379394        8.8927201635196784     
 N   3.2772312301352238        9.3331935002181190        6.3975588450009830     
 N   2.4790736557701525        10.871874536575254        5.1058430260345267     
 N  -1.9203957118357120        10.530696194773780        10.341659752517550     
 N  -1.1798398438293123        11.950435454339905        8.8925215319438635     
 N  -1.4544993864669498        11.945029132505686        6.3937545349074405     
 N  -2.3697708476753894        10.486776920278599        5.0846688320249278     
 C  -1.3841896329756449        5.2993956258838093        5.7037570951165879     
 C   1.6570367268634940        6.7730491738261343        4.4514669077191797     
 C -0.29746821064899764        5.2551776484915083        4.8796517054309074     
 C   3.5740525080256678        10.150763684698441        10.784676143744193     
 C   1.3623824540551910        11.284694392448522        11.075041799842865     
 C   4.1147392879602878        9.2929787666784520        9.8649387959067987     
 B   3.2651180035342593        8.2891430452268828        7.5509556407851033     
 C   4.3517583914252294        9.9018258157104491        5.7326485280194071     
 C   1.5660382236012156        11.797673751202909        4.4518321296761929     
 C   3.8542030766273938        10.867211038467568        4.9056824150235983     
 C  -2.2708469205275255        11.791298410128471        10.812309732589190     
 C  -2.2088381094001921        9.3066676977054854        11.079615780860403     
 C  -1.8002110295441285        12.683280539942364        9.8867718662470949     
 B -0.55774183361767427        12.465675853309479        7.5537613468894023     
 C  -2.4550415882529046        12.600007941625035        5.6942162500406432     
 C  -2.7083520885451953        9.2328641915285719        4.4264943751369952     
 C  -3.0313159653587709        11.687084981100540        4.8585215053427024     
 H  -2.1506802872699238        4.5546731227080741        5.8716555899327432     
 H   1.6477992007794602        6.4413637330954749        3.4064567955230021     
 H   2.4952730556191711        6.2834618766891612        4.9714543254809707     
 H   1.7984362085099304        7.8589742384991146        4.5058333209989012     
 H   5.1237324885537242E-002   4.4939095269885634        4.1967712312718906     
 H   3.9795314580668948        10.600671151018567        11.681039643012866     
 H   1.9206828683745705        11.862351099617474        11.818964154141394     
 H  0.60676873753579696        10.677675963617251        11.590772397864685     
 H  0.84848360761314456        11.971258961099984        10.397301221669688     
 H   5.0913655996353588        8.8299615304396912        9.8277128201078217     
 H   2.2483086407629820        7.6149774418963618        7.4353024372651308     
 H   4.2540970128427595        7.5944839221224081        7.5383464997118743     
 H   5.3776969980123868        9.6053963481269982        5.9055252865618737     
 H   1.8565589593895873        11.937673911537434        3.4058654578817134     
 H   1.5774233087911598        12.773372769329297        4.9557204840180047     
 H  0.55423167031468368        11.386032185938470        4.5117722688129227     
 H   4.3456585474503617        11.551394992091925        4.2279343341558322     
 H  -2.8367253298229493        11.924679149867767        11.724547115225086     
 H  -3.0462304701922753        9.4880732147499440        11.762095236814980     
 H  -1.3379776202326605        8.9866303576590099        11.668355230291890     
 H  -2.4741127524231343        8.5036086156077264        10.387244873929507     
 H  -1.8656544900570620        13.761883880173723        9.8561106370287828     
 H  0.54869347052694595        11.954942111011324        7.4361999936553165     
 H -0.49048568605961662        13.673738422113065        7.5537774921078267     
 H  -2.7008657420319153        13.642130021312733        5.8497220012103277     
 H  -2.9281275070935027        9.4099981534505481        3.3689468801849403     
 H  -3.5892015164506792        8.7746695925322360        4.8961214406411724     
 H  -1.8594972092016231        8.5495654739803122        4.5285204886750980     
 H  -3.8473401702185286        11.778561373567149        4.1570557668192647     
 C   1.9172992441307557       0.54838497418326626        15.535568230758788     
 N   2.1968004200519795        1.2079670034301007        16.705042314083691     
 N   3.0578158281745798      -0.15967900020821724        15.273587541789578     
 Dy   5.3980858341845239E-002   4.5173277696319472E-002   13.868562590242563     
 C   3.4746700024884913       0.90978674069816690        17.165402010435898     
 C   1.2774683584496966        2.0731779790770992        17.434953101693626     
 C   4.0143296791563854        4.4660786962320814E-002   16.251911764833572     
 B   3.1691554393401558      -0.95995040242981755        13.936509832578571     
 C   2.0213100471222543       0.67218160196003440        12.393101739513455     
 C  -1.3030402214690870        1.4200750899009920        15.517521336659094     
 C  -1.4913296300537195        1.4182141408452029        12.408250414872388     
 C -0.45328375888705347       -1.8091956684714836        15.540961300127584     
 C -0.39022561499897340       -2.0043328403970171        12.419544169050452     
 H   3.8765128697573807        1.3606854958339241        18.062696730850224     
 H   1.8368823876076787        2.6268778059780828        18.195773962727113     
 H  0.49405983584387492        1.4834725465043950        17.927980484641434     
 H  0.79798734935546622        2.7811280907754092        16.753985018174891     
 H   4.9864008297744862      -0.42877474726766085        16.222861230899642     
 N   3.1909923000164873        7.8302913971345978E-002   12.777429930071763     
 H   2.1487592309558243       -1.6284409045417225        13.819050975026419     
 H   4.1542443179039097       -1.6600228415088683        13.931402062043492     
 N   2.4019774327475059        1.6037722362893725        11.464038864529236     
 N  -1.9913295798006558        1.3506394411178904        16.702224178796609     
 N  -1.2402653447422116        2.7601134148755784        15.248815244632079     
 N  -1.5319834273159563        2.7394694552273506        12.755630493614023     
 N  -2.4872288047371245        1.2793184702014104        11.477878710112826     
 N  -3.8503621473899713E-002  -2.3760704312263883        16.718931360463007     
 N  -1.6498042546899998       -2.4213070665699625        15.281732365369773     
 N  -1.5241293089439061       -2.6751555641508129        12.785010683545542     
 N  0.20138234023257312       -2.8189165127600657        11.490598442081872     
 C   4.2720478961860868       0.65276606377422830        12.128176397030337     
 C   1.4900768953516306        2.5151827933291098        10.788508356727945     
 C   3.7801469829234433        1.6087328901477955        11.286614736621093     
 C  -2.3367063432315716        2.6146521504112830        17.166119277192205     
 C  -2.2866712315103048       0.13076628075478985        17.444792587215289     
 C  -1.8597027676776103        3.5012363424631920        16.238352615664855     
 B -0.61696124336499525        3.2557831384506231        13.903373723830200     
 C  -2.5508120330030053        3.3942408746846064        12.082677808805579     
 C  -2.8455389185796327        2.4760294700969986E-002   10.831592934643803     
 C  -3.1520854035534134        2.4804844363845171        11.265843884120805     
 C -0.95759134384837696       -3.3079552006459312        17.188829479013776     
 C   1.1707299875939261       -2.0200621290011531        17.451109935455150     
 C  -1.9735800202157405       -3.3319879755286523        16.271492067712966     
 B  -2.4010514221008257       -2.1192745421842036        13.943583795392664     
 C  -1.6154076074444608       -3.8874311295709449        12.119730923370046     
 C   1.4718846909230148       -2.5379305955162041        10.839802194822983     
 C -0.53426904380063145       -3.9809342505266070        11.291558126625004     
 H   5.2969253727410708       0.35872833990407949        12.312843475632871     
 H   1.7827965158736860        2.6342171496021693        9.7406825381131874     
 H   1.4999420233576550        3.5012532371273584        11.271720902100469     
 H  0.47873362051779500        2.1029226034308302        10.855323192467687     
 H   4.2776271467332272        2.2921143493588412        10.612928568804030     
 H  -2.9049017931916961        2.7528244147617507        18.075930566429307     
 H  -3.0512420568230736       0.34774039474709306        18.199494388310590     
 H  -1.3873869616848153      -0.24827883619275301        17.949702391904804     
 H  -2.6545889714103379      -0.64582174560744066        16.768406629403678     
 H  -1.9188729595443392        4.5804044901480596        16.204409098160223     
 H  0.47879837140075254        2.7235098906236255        13.782130194792677     
 H -0.52633543754123557        4.4621450806976259        13.892927734111888     
 H  -2.7899624634502285        4.4373149118584054        12.241589453208942     
 H  -3.0822293764558690       0.19792738153247760        9.7769825719535817     
 H  -3.7201635546912533      -0.42545664358012641        11.319583359193443     
 H  -1.9996080639101694      -0.66310541705293424        10.922488911995801     
 H  -3.9879437386377239        2.5711709630554735        10.587472770073928     
 H -0.78461240688033207       -3.8751878425751620        18.093485869489747     
 H   1.3957298846216364       -2.8080411167112027        18.176870484904878     
 H   1.0397817844283004       -1.0713361891084807        17.989007428570751     
 H   2.0119417778757782       -1.9120195136096787        16.762087346871663     
 H  -2.8819850490671994       -3.9183064161292704        16.247383243935808     
 H  -2.4612491044993505      -0.90166753629679552        13.820955270252252     
 H  -3.5042564984015772       -2.6160711889863983        13.945464796832947     
 H  -2.4130727456252785       -4.5976320366502774        12.292075235048666     
 H   1.4060693777681841       -2.7512978347607375        9.7671033959764557     
 H   2.2714595353536842       -3.1573988747944273        11.270957336077148     
 H   1.7129497592226204       -1.4819694990222441        11.004246436093217     
 H -0.21689200935928230       -4.7629548196227685        10.616633936256578     
 C  0.75680926542448224        11.181619465500493        16.362691950515615     
 N  0.34255808550253403        11.739235570221306        15.180293069894642     
 N   1.9323405189131251        11.825681219377177        16.639531322793584     
 Dy  0.28317932782754485        9.3099462614513229        18.027955296608940     
 C   1.2417632300266033        12.697782840917789        14.724921700047945     
 C -0.84257676127433256        11.344139355145838        14.428523194509696     
 C   2.2438503552431377        12.747605019887231        15.656339521781492     
 B   2.6793333847066045        11.540959063156526        17.983885656016838     
 C  0.66391031800998823        11.353695597335332        19.495541138858545     
 C  -1.5852659266070561        8.7854080980845914        16.372872995274435     
 C  -1.6808943576104378        8.6487170490281340        19.502493093450948     
 C   1.6615104881771434        7.9579871386528023        16.388290156210612     
 C   1.8323302127916585        7.9615320686560223        19.501081787558142     
 H   1.0664740240221038        13.262394256766788        13.818896531988853     
 H  -1.0803458889300228        12.121850909872391        13.695592017066733     
 H -0.67229730785752362        10.398148641820111        13.897334275424813     
 H  -1.6917020357881236        11.212807256273809        15.103182858700684     
 H   3.1338805770624605        13.360481245007939        15.695860240176707     
 N   1.7768151925335882        12.063265426220807        19.137868777306561     
 H   2.7784378752117980        10.325407958019285        18.102218600443607     
 H   3.7656289802568357        12.074025747369236        17.992200326774707     
 N   4.3496137199661333E-002   12.143884349352257        20.427053158511953     
 N  -1.8638106949293962        8.1240427249143981        15.204060759103262     
 N  -2.7304191010206003        9.4841326137821405        16.639718221950762     
 N  -2.8547450610936340        9.2448478084258454        19.135629288372961     
 N  -2.0514242901149364        7.7141373104562581        20.433398623983859     
 N   2.3417217647159294        8.0327289949072078        15.199238413589686     
 N   1.6118950146355699        6.6178853785251022        16.658928056126335     
 N   1.8887288740892092        6.6397379334123281        19.157280793048297     
 N   2.8068829359436944        8.1084421553986132        20.452175216775586     
 C   1.8275468154650560        13.273707152691415        19.810923740110187     
 C  -1.2221864694897455        11.822890029396872        21.069134571528437     
 C  0.74172193274852738        13.327082278452808        20.635765260128565     
 C  -3.1458604965222339        8.4126998701179847        14.747946286922042     
 C -0.93472899326441683        7.2747572977656958        14.468369514040138     
 C  -3.6885925661752839        9.2724777217397243        15.664616356086723     
 B  -2.8474129051294987        10.283529290686545        17.977545581426796     
 C  -3.9279255454475002        8.6720928030547224        19.799368382677649     
 C  -1.1349353392851067        6.7953144166085329        21.092307828566877     
 C  -3.4270710096146924        7.7115809014853927        20.630106860788164     
 C   2.6940170047901772        6.7710720006191378        14.733620350247291     
 C   2.6177433119668168        9.2546548566438229        14.452735967393409     
 C   2.2300289122105483        5.8818922899566370        15.665621817645606     
 B  0.99165316879560728        6.1104054885742114        18.001864166456787     
 C   2.8954664528289284        5.9919608627465690        19.854957105052133     
 C   3.1458741219257962        9.3668539084492473        21.101285666510105     
 C   3.4734073921783821        6.9115287162343719        20.681908284509753     
 H   2.6002599048578823        14.011847369954150        19.642813128839656     
 H  -1.2030489218025902        12.135330044360810        22.118679077363268     
 H  -2.0535105129992712        12.334547837370739        20.563397087299919     
 H  -1.3810964424994108        10.741868330551057        20.996778568424233     
 H  0.39842496782233999        14.092728282165485        21.316577657588702     
 H  -3.5490550001791199        7.9616431455915704        13.851047617520956     
 H  -1.4924919969122821        6.6880357205943364        13.731467312934200     
 H -0.18229291725127766        7.8791246123452670        13.945388930021046     
 H -0.41775115983343336        6.5962914742696723        15.151708670325863     
 H  -4.6649833918191996        9.7363805351368971        15.698526775807334     
 H  -1.8354157676704952        10.964771778515674        18.090792548656594     
 H  -3.8419080268593730        10.970715389490707        17.984658834459207     
 H  -4.9548462385814718        8.9644363698314020        19.624833805200112     
 H  -1.4366312528854164        6.6461302552178907        22.134254819751440     
 H  -1.1286990202770992        5.8219603822629331        20.582368018904283     
 H -0.12693721748293926        7.2194042927358684        21.046476895080922     
 H  -3.9163620244167543        7.0270732622825536        21.309053743669917     
 H   3.2556435167182376        6.6351880526371092        13.819237929622181     
 H   3.4327299662681758        9.0670370461766296        13.746177912885049     
 H   1.7324481890299102        9.5808532816712990        13.890704924260756     
 H   2.9085030429512746        10.056148259841057        15.135734771939592     
 H   2.2995607031746830        4.8036984053739147        15.701032843100895     
 H -0.11512930861622429        6.6209887146473436        18.116735997884255     
 H  0.92520399579930646        4.9022876063625089        18.008827037833253     
 H   3.1443796710301770        4.9499785423277078        19.703529825236359     
 H   3.3787736617571462        9.1950136962471749        22.157041781247433     
 H   4.0185766512111663        9.8284357052149396        20.619767376645409     
 H   2.2922922082639210        10.045130137925835        21.006264958624602     
 H   4.2930443070073698        6.8267703287524455        21.380028792386582     
 C   8.5334082145793282        6.5229979567818237        9.9800439487827948     
 N   8.1267580764198311        7.0949287609935912        8.8016443544792580     
 N   9.7339154562092798        7.1254811604665544        10.243656999049541     
 Dy   8.0009194454122508        4.6644328710197716        11.640452714507338     
 C   9.0546795463854757        8.0199590030867665        8.3354215548760475     
 C   6.9172066933700771        6.7484762967257819        8.0658996551205000     
 C   10.067885087457869        8.0346708853395921        9.2559249667252512     
 B   10.481240013936084        6.8170941196993899        11.582666913108598     
 C   8.4623154046742215        6.7043455194683954        13.100007036151888     
 C   6.1432914560479368        4.1753897239713567        9.9700576999589003     
 C   6.0369497004953407        4.0398834265878163        13.118114925405184     
 C   9.3586901456220897        3.2892253536651754        9.9896802026667828     
 C   9.5409973897121585        3.2841395552659418        13.098464438016324     
 H   8.8894873162806594        8.5897346760507283        7.4308648153593424     
 H   6.6891308594385279        7.5475800363251375        7.3535039857220381     
 H   7.0490056007377273        5.8090285666667434        7.5121834289673384     
 H   6.0779254681360388        6.6276927261712109        8.7550018548700326     
 H   10.980764455670544        8.6138937413981580        9.2840400970481127     
 N   9.6015911353772427        7.3695678879245294        12.740796763344221     
 H   10.541163184834202        5.5994243329167421        11.700284279676099     
 H   11.583981807270668        7.3154131454321583        11.585884733917769     
 N   7.8778312775609463        7.5147546576829827        14.037156979210687     
 N   5.8624310843005727        3.5194811369776926        8.7992924132579855     
 N   5.0031655173544305        4.8822015882432801        10.236588873510156     
 N   4.8683970589221293        4.6354667129717209        12.733300354112218     
 N   5.6558763900833027        3.1138237672792957        14.052433056907679     
 N   10.055578046049421        3.3612848238636444        8.8099825058803276     
 N   9.2911811226567647        1.9482836999480515        10.253125444131696     
 N   9.5831923108622590        1.9644162625636055        12.745562403432347     
 N   10.538915370112976        3.4211450226134952        14.027432118065240     
 C   9.7027588082543570        8.5745395222051606        13.417686028155643     
 C   6.6072538105612475        7.2360128205548016        14.688462505554961     
 C   8.6224393666996857        8.6691879500282010        14.246855169242384     
 C   4.5835391499924159        3.8177175284168832        8.3428086574770841     
 C   6.7809714007591113        2.6570404062650685        8.0648692754667177     
 C   4.0448971994364724        4.6799408741131723        9.2597899787355278     
 B   4.8938702932721716        5.6769108601210503        11.576834315334668     
 C   3.7871070367896715        4.0669967973994705        13.387260263382510     
 C   6.5667604246197362        2.2024989897340062        14.729720603610177     
 C   4.2780965298213403        3.1139374802675994        14.232704000682592     
 C   10.401849917194529        2.0979502779054484        8.3444766642077557     
 C   10.364152800988345        4.5832512270628527        8.0759657454754343     
 C   9.9162238449143167        1.2091506644618446        9.2655408725002690     
 B   8.6667711205036717        1.4506113866061225        11.597259951679277     
 C   10.605258611155584        1.3090555006487177        13.413016860989297     
 C   10.896773926167317        4.6736529321037468        14.678527896741130     
 C   11.206806246656496        2.2202901181816004        14.232386485482120     
 H   10.505250686871602        9.2803700335821073        13.249908344149297     
 H   6.6798273493351097        7.4319825275651601        15.764105638354009     
 H   5.8119394214601865        7.8701491172749085        14.270956257102572     
 H   6.3555854462740990        6.1849713994126443        14.508712204857416     
 H   8.3106116043410552        9.4471182053155260        14.929219495853799     
 H   4.1811830884382841        3.3683466419207786        7.4451466111707170     
 H   6.2224937712437809        2.1167096578246754        7.2933305839346962     
 H   7.5712266143867808        3.2482116583640988        7.5841097450978827     
 H   7.2521712568566050        1.9375174588223050        8.7399725250628002     
 H   3.0726936985516842        5.1526120159640705        9.2924572800680867     
 H   5.9170624680220678        6.3411973366810228        11.697240100465169     
 H   3.9121943887801729        6.3811917181745388        11.585261876396673     
 H   2.7626328896887671        4.3633586343892041        13.204014856413686     
 H   6.2834445284460871        2.0967516712698715        15.781631874925280     
 H   6.5442228045600901        1.2112611038656926        14.257659878903716     
 H   7.5805524587207715        2.6060836913902685        14.648582480169731     
 H   3.7799974444299687        2.4343113038773114        14.909585646369612     
 H   10.978154916575452        1.9621542821262388        7.4394007041335737     
 H   11.125576737429197        4.3631439829592971        7.3196676510823506     
 H   9.4692571259202438        4.9760060667462289        7.5747266671451108     
 H   10.740892452767257        5.3513042403650521        8.7569588005677037     
 H   9.9720031869749182       0.12961665712217407        9.2961787185160105     
 H   7.5717521057845110        1.9844791944469451        11.720161880209432     
 H   8.5749201216856559       0.24436913869024351        11.606490353589782
[truncated: 2,593,483 more chars]
