# Supplementary material for: Unraveling the Contributions to Spin–Lattice Relaxation in Kramers Single-Molecule Magnets
Source: J Am Chem Soc. 2022 Dec 9;144(50):22965–75. doi: 10.1021/jacs.2c08876 (PMC9782788; doi:10.1021/jacs.2c08876)
Supplement: Supplementary file 2 — ja2c08876_si_002.zip [file ja2c08876_si_002.zip › phonon_Dy/mol-11/mode-1-10/6/Cart_disp.xyz]

         456

 C   7.4487050803404697        2.8173312691031214        2.7330436969003262     
 N   7.8558883448121977        2.2385688445117902        3.9083557271639404     
 N   6.2538991688804160        2.2078511334485467        2.4606587978845367     
 Dy   7.9814976442181296        4.7097751660410481        1.1035625768906927     
 C   6.9333844699178835        1.3026493208841603        4.3636065129346271     
 C   9.0640042777554743        2.5838149460514663        4.6483911490044347     
 C   5.9232878418599855        1.2874102971046535        3.4395911449207790     
 B   5.5176235173928436        2.5169748319272900        1.1157533778475841     
 C   7.5418682029057686        2.6828343454274406      -0.39231972187251773     
 C   9.8622965103462281        5.1473734062212566        2.7580069677775612     
 C   9.9615401505264618        5.3287844385332210      -0.36154503768045870     
 C   6.6382435646409430        6.0401653266851909        2.7974549986215695     
 C   6.4706217902495835        6.1348388344937019      -0.31999321072783155     
 H   7.1005746802749981       0.72587711361859364        5.2635247508165106     
 H   9.2668640336230812        1.8010968416637985        5.3879382509954290     
 H   8.9435091224880896        3.5447098461506972        5.1692640196672333     
 H   9.9163140151929028        2.6669968176981707        3.9668064471104150     
 H   5.0150099890041497       0.70097800329085858        3.4031658824172695     
 N   6.4232964837729929        1.9832738849193967       -3.0985876358588391E-002
 H   5.4415826281270565        3.7337828054768556        1.0031156212590067     
 H   4.4224389911265298        2.0014960267998885        1.0975242262993259     
 N   8.1711938190619726        1.8682101581429325       -1.2976616079208469     
 N   10.158457336942639        5.7921409084406523        3.9307275675695861     
 N   10.989046584388237        4.4217878894447713        2.4831393129929356     
 N   11.113661881927129        4.6798976892116881       -1.1734179802544712E-002
 N   10.360175351939850        6.2536754378339232       -1.2906996856176165     
 N   5.9391205823179076        5.9427746405413000        3.9742212590052741     
 N   6.7083468916038296        7.3869175629049000        2.5645392985119537     
 N   6.4305159686079270        7.4447165419927490        6.7945232312310033E-002
 N   5.4919551533199442        6.0285198001119049       -1.2727005676995178     
 C   6.3824732670370494       0.75326874011808231      -0.67078948389870474     
 C   9.4395980016476635        2.1757119922470700       -1.9406765152509406     
 C   7.4766294974459360       0.67836824385505823       -1.4829350071316960     
 C   11.433128086922597        5.4687669146346733        4.3817839679104695     
 C   9.2554299736558754        6.6658078365379163        4.6713507954051883     
 C   11.954025263765875        4.6017393555298280        3.4586442786624416     
 B   11.075743169751028        3.6302707252021960        1.1378172878076154     
 C   12.202527337693528        5.2118101416898801      -0.68416571725648678     
 C   9.4737839923243552        7.2135884451470460       -1.9333843448769577     
 C   11.733175807309422        6.1997244306251806       -1.5029535183899514     
 C   5.5928506960075035        7.1960193220394393        4.4665899864574028     
 C   5.6201000977868611        4.7062927500123406        4.6792845109497581     
 C   6.0824875240258107        8.1043096844383875        3.5667314307357021     
 B   7.3416436840411956        7.9186410741007682        1.2383367849322375     
 C   5.4259852087283225        8.1249764413081973      -0.60141967275643171     
 C   5.1455170136838317        4.7938590289673702       -1.9637690472884799     
 C   4.8358657478153457        7.2394964559751829       -1.4579967962593221     
 H   5.6075862362407820        1.9912216020543050E-002 -0.49145619800141793     
 H   9.4259379803281451        1.8303321267582029       -2.9836297802371909     
 H   10.272008991512418        1.6822231235906138       -1.4111915741398604     
 H   9.5924531945492664        3.2626760152261696       -1.8997327794385530     
 H   7.8274926283075006      -0.10464119139217146       -2.1413098080631801     
 H   11.845856233298923        5.9047000869414630        5.2811703086736523     
 H   9.8210179648542120        7.1710965721470252        5.4632144648182361     
 H   8.4395965835701343        6.0870940535779061        5.1276757032250888     
 H   8.8135432082210770        7.4150485523386083        4.0056781714053615     
 H   12.917914498579581        4.1118066029704980        3.4229130336710383     
 H   10.039413943502485        2.9861245672538343        1.0229876465128256     
 H   12.044980159354095        2.9074654116656036        1.1176774103609277     
 H   13.218728139904727        4.8749803237096092      -0.52294459810571992     
 H   9.6987267481426347        7.2744508767934226       -3.0071963130679569     
 H   9.5986140474013020        8.2162263492903218       -1.4871536040403579     
 H   8.4356053699461384        6.8826064905410806       -1.7772695644144030     
 H   12.243325322477798        6.8719293285728522       -2.1792358903564968     
 H   5.0133605985269316        7.3105521025044107        5.3725728696246540     
 H   4.8471941766059832        4.9132725738373013        5.4277674480842482     
 H   6.5067887938610536        4.3027421851142424        5.1884702009232546     
 H   5.2533830938973187        3.9515868876844733        3.9772626863436411     
 H   6.0300684042625816        9.1843800842192351        3.5592074995826666     
 H   8.4339426912485393        7.3794366998827892        1.1053804497838693     
 H   7.4431090810452476        9.1231122425030460        1.2618676293612270     
 H   5.1946408883357549        9.1671752433464366      -0.42303829970758128     
 H   4.9901348002638573        4.9862942526954592       -3.0325096567062322     
 H   4.2220706088000162        4.3634290053975784       -1.5474899103856374     
 H   5.9671511348808046        4.0830172393376429       -1.8189128497380691     
 H   4.0103795093322274        7.3574613228702601       -2.1446270283122328     
 C -0.39480358980019514        7.3374730249905724        9.2460957431987989     
 N   7.3558655136664250E-003   6.7768172368383697        10.431185945935981     
 N  -1.5866914282435489        6.7206576184074125        8.9756962710136285     
 Dy  0.13217866594414021        9.1783656304968506        7.5681500353710423     
 C -0.91352532074619397        5.8425101894849796        10.893062740969448     
 C   1.2057979453210643        7.1409577202067869        11.176725937006900     
 C  -1.9179545884455176        5.8117295589721687        9.9636518350978704     
 B  -2.3281160267727907        7.0037090877542338        7.6289375288000274     
 C -0.31451585612259680        7.1440670146395231        6.1083429917888079     
 C   2.0232353020776688        9.6703745371622318        9.2189498886603864     
 C   2.0824203172350537        9.8082422418593325        6.0628064206478056     
 C  -1.1951829138809220        10.604266898436405        9.1892857973078428     
 C  -1.3751889036637177        10.561632642829123        6.0782017988049759     
 H -0.74788895500587049        5.2784061984708730        11.801128754092300     
 H   1.4538923582077514        6.3363577517959522        11.877140126909428     
 H   1.0478672027653502        8.0667956156246756        11.746772537544588     
 H   2.0426063276059643        7.2939756821619683        10.491326300300056     
 H  -2.8239369175854736        5.2227457036540423        9.9273719858400913     
 N  -1.4364394037032506        6.4563133531938375        6.4774125293160258     
 H  -2.4069223747979174        8.2197549024095782        7.4978004004744774     
 H  -3.4216009450842977        6.4868050340789143        7.6233253264651504     
 N  0.26566969924163358        6.3575439120291728        5.1473472580126929     
 N   2.3238510736553044        10.325602591959658        10.386027003934059     
 N   3.1570572005894242        8.9589095613594552        8.9370409575133287     
 N   3.2584196371728669        9.2243495952698531        6.4432148934266165     
 N   2.4544384071234870        10.748091777272982        5.1368640168087918     
 N  -1.8708588741469314        10.566412895767153        10.383136671262593     
 N  -1.0992571084305398        11.939644912715593        8.9038098252374986     
 N  -1.3854596771319032        11.889575958348367        6.4040946304422670     
 N  -2.3443054448649412        10.439438072657410        5.1173063375765011     
 C  -1.5305240675854188        5.2594714307745720        5.7851352615392200     
 C   1.5190410365684068        6.6676686344416876        4.4753248033721089     
 C -0.46592990621379160        5.1955841549283930        4.9333285115787024     
 C   3.6087660924358356        10.021967771243771        10.824600439275660     
 C   1.4151654442373887        11.185299409179954        11.135577393557826     
 C   4.1309398087833920        9.1588755392574566        9.8993150536497296     
 B   3.2505143737301099        8.1731007677043177        7.5904561154952113     
 C   4.3335584277362118        9.8129658994022240        5.7973357646485857     
 C   1.5355116227934666        11.654254864353168        4.4615149574004684     
 C   3.8327419631254971        10.767353485060841        4.9599672356574134     
 C  -2.1752643375975103        11.845045801054958        10.837671796578023     
 C  -2.1881445163916764        9.3619222357373921        11.141783459833134     
 C  -1.6859325398335940        12.707737587797579        9.8933970092913803     
 B -0.47104260228827777        12.411502079441277        7.5499938227583039     
 C  -2.3592814182058546        12.565813123505588        5.6859844568064464     
 C  -2.7204421667211895        9.1875151863433082        4.4756461875597031     
 C  -2.9633394147462231        11.658085074347701        4.8647265735741350     
 H  -2.3169319105474315        4.5370875942742552        5.9577291425082386     
 H   1.4381557861698053        6.4583797481842744        3.4011924959930702     
 H   2.3407042955942940        6.0621340674979969        4.8885793212967945     
 H   1.7397099420759856        7.7286277192663642        4.6420628728455631     
 H -0.15539368765892358        4.4318785934131855        4.2348930506556686     
 H   4.0282000264205911        10.468879978373753        11.716222340887954     
 H   1.9930701752982882        11.781722031468009        11.851540877117401     
 H  0.67534467448292024        10.587259723906875        11.686914277203662     
 H  0.88148148159871453        11.856151901025278        10.455770125475679     
 H   5.1011568219954428        8.6828205782667798        9.8517947039485527     
 H   2.2280954014953882        7.5066040100857316        7.4778822687602071     
 H   4.2352605851837959        7.4726844360312166        7.5645108036746276     
 H   5.3613601580476304        9.5335429723540148        5.9875338861945639     
 H   1.8993786620804152        11.862629972482802        3.4444079036871846     
 H   1.4483337026445242        12.604615305785819        5.0190174046215201     
 H  0.54276522052273646        11.180148708694418        4.4221055862273371     
 H   4.3227881552726757        11.458519377313440        4.2880153360160653     
 H  -2.7275213618417049        12.010013889525350        11.753596250946563     
 H  -3.0189564342488198        9.5748757251516015        11.823199044084811     
 H  -1.3244723154245766        9.0299505133140006        11.734572592390355     
 H  -2.4730633962540174        8.5550832485048769        10.462302584804045     
 H  -1.7147750445664376        13.787997535006177        9.8486783982299517     
 H  0.62105774840384986        11.870001164993802        7.4403503592340385     
 H -0.37373093375522681        13.617964066696716        7.5221908823547183     
 H  -2.5745086122852916        13.616900580375308        5.8262512397736268     
 H  -2.8488690912270749        9.3403571379428367        3.3961168415640492     
 H  -3.6669832105136990        8.8082734666333913        4.8928694116090670     
 H  -1.9269590004090802        8.4524709648641085        4.6648379666727502     
 H  -3.7734864435064002        11.763338150221118        4.1578987436355188     
 C   1.9617570425080302       0.59424190971501090        15.537077268771055     
 N   2.2209134229760501        1.2502303590958628        16.713748303237107     
 N   3.1195710823571652       -8.6162101313485936E-002   15.274983867305041     
 Dy  0.12410819509206748        5.5764253760733955E-002   13.856315249478751     
 C   3.5030822206052084       0.97639692940697165        17.178216194623300     
 C   1.2775460239457432        2.0821535436508412        17.452273455886047     
 C   4.0658853371456845       0.13100329972558428        16.260118799776890     
 B   3.2588548720806836      -0.88207313407511190        13.937788843722860     
 C   2.0839946111762195       0.72900062957562417        12.393945279481777     
 C  -1.2759311139155598        1.3941144248468746        15.516274480427253     
 C  -1.4585023527332652        1.3909591838560011        12.406309165031594     
 C -0.36832971052606855       -1.8206443652673459        15.506011294236169     
 C -0.26368553579219633       -1.9965003523661469        12.394041527292913     
 H   3.8903295266755267        1.4285244526980401        18.081552025952831     
 H   1.8240600897279056        2.6602090142590487        18.204424067301730     
 H  0.52399900169785985        1.4644159642337837        17.957817769208226     
 H  0.76345701336777150        2.7685245294423755        16.775123397784995     
 H   5.0491039618403990      -0.31868022149756381        16.230718257352077     
 N   3.2634195662086558       0.15265500545945132        12.775621989937546     
 H   2.2563056251378462       -1.5769843416268392        13.815042586344525     
 H   4.2618134343202767       -1.5568281331733227        13.939777129063412     
 N   2.4459824767896721        1.6535725576181772        11.451055477868950     
 N  -1.9676225051477254        1.3101571622400663        16.698747089113926     
 N  -1.2445694687916367        2.7357895610918992        15.246931446765137     
 N  -1.5395032577049608        2.7100464255575911        12.755447390181413     
 N  -2.4562622760655315        1.2210398037266854        11.482288949626373     
 N   3.1517487869400979E-002  -2.3779958204794034        16.693930804222674     
 N  -1.5545654956931196       -2.4450887537749511        15.229520735599543     
 N  -1.4002182098255129       -2.6782564312162576        12.730831398464096     
 N  0.34786147268167650       -2.7955589352051051        11.464763489866874     
 C   4.3325484713281188       0.72886406490604427        12.108000760899026     
 C   1.5186239187409252        2.5502169802273342        10.776904848549741     
 C   3.8222726409604761        1.6694801414586273        11.259930317529951     
 C  -2.3437346188489192        2.5672295005985739        17.161150490581150     
 C  -2.2336218283448774        8.4247161704589485E-002   17.442853257911345     
 C  -1.8847302719128964        3.4632564020622540        16.233521571313375     
 B -0.63712951959981334        3.2511732038260819        13.902186367491540     
 C  -2.5836040450636992        3.3329784598616867        12.089778166137616     
 C  -2.7818118726534906       -4.4315851070326040E-002   10.838198109055904     
 C  -3.1604340091187111        2.4012419872371913        11.275613639915935     
 C -0.88806405917072784       -3.3141837693106453        17.154538606758283     
 C   1.2188112656983805       -1.9972744530821895        17.448597535810677     
 C  -1.8874803866657521       -3.3518880276266674        16.219801275439206     
 B  -2.2972812634628759       -2.1477057437666569        13.885045518550077     
 C  -1.4760091367723658       -3.8799966342958139        12.044618115455389     
 C   1.6314164002891296       -2.5053412530455508        10.844396716562462     
 C -0.37928980011347718       -3.9573283767626659        11.235825415607250     
 H   5.3628916645179503       0.44948446926465535        12.286405105919952     
 H   1.7955142579467755        2.6584893254548274        9.7238615844860696     
 H   1.5292442632014527        3.5429042032202300        11.246502960918180     
 H  0.51077436152314559        2.1326936856524386        10.862949675834564     
 H   4.3065752062493940        2.3475557711170372        10.572309265414685     
 H  -2.9183910345970951        2.6956420912847272        18.068898775488780     
 H  -3.0467273605006904       0.26445265970878362        18.153941450874807     
 H  -1.3429170529426495      -0.23972149512248908        17.997882493329531     
 H  -2.5245364120518006      -0.71704768558511933        16.759121619507400     
 H  -1.9712036232995305        4.5407451904834826        16.195675232081154     
 H  0.47467141730195761        2.7532599322023268        13.777451949853742     
 H -0.58473452269204895        4.4606990508011224        13.896302416425513     
 H  -2.8561488475570833        4.3673895134271605        12.253296972536736     
 H  -3.1641485803676259       0.14703202599689202        9.8191084288941735     
 H  -3.5534102760670736      -0.59253758976597837        11.421049331705136     
 H  -1.8654509924725244      -0.66183614956532644        10.798469766233072     
 H  -4.0018275700414803        2.4668836069526878        10.600264680784656     
 H -0.73017307876928661       -3.8739839993931691        18.066748195721118     
 H   1.4795434938664263       -2.8041056250691820        18.141500667186445     
 H   1.0402625406032224       -1.0799926655100904        18.027001114534713     
 H   2.0557173415856806       -1.8203290216359360        16.768291651322237     
 H  -2.7886735794674453       -3.9480780679069096        16.183967090027760     
 H  -2.3814463464337154      -0.93116038318428773        13.772809602491597     
 H  -3.3905910786179931       -2.6669376820202717        13.874432288291279     
 H  -2.2693433532366547       -4.5991237134038441        12.197837129416781     
 H   1.6014416901781023       -2.7504221500654373        9.7778937350718387     
 H   2.4300359395961810       -3.0933873262354430        11.316488489489187     
 H   1.8485456825901121       -1.4418040970227726        10.983358589861290     
 H  -4.7497742832579154E-002  -4.7254942981588979        10.552159877890929     
 C  0.81434806089355960        11.201840220485133        16.408566377003840     
 N  0.41620086476716650        11.762605003153844        15.222759006983514     
 N   1.9960083195700131        11.830598626002427        16.693167298817265     
 Dy  0.29307616611165505        9.3269940385907617        18.052239052142117     
 C   1.3300370309359566        12.708411185652707        14.772779438573950     
 C -0.77036366759603414        11.384564488522789        14.464560095604618     
 C   2.3266126215800469        12.747415471528749        15.710948519374693     
 B   2.7267623529286729        11.530975217443492        18.043213267483935     
 C  0.69916472553396047        11.357187693558970        19.538984451391929     
 C  -1.5695810120143374        8.8441906505635117        16.384279179963080     
 C  -1.6986203760635703        8.6810251408731745        19.500819309485593     
 C   1.6550379646142752        7.9811047065212337        16.386642636498365     
 C   1.7981273410525340        7.9169958440626038        19.508063479830970     
 H   1.1654148560835735        13.272224410721957        13.864685506785740     
 H -0.95767537179440454        12.139726424118550        13.690504819023003     
 H -0.62941562094186509        10.405903983218481        13.981621194963964     
 H  -1.6400961369817912        11.320295661786849        15.126913899094266     
 H   3.2245432980758775        13.348516409178355        15.755319154439494     
 N   1.8169619219440756        12.062554202246693        19.187254341469323     
 H   2.8062468414886999        10.314115836860976        18.159850536458158     
 H   3.8210430252138603        12.047435144416687        18.063347309408137     
 N   6.5081226146773530E-002   12.160913643946451        20.450126654319110     
 N  -1.8535688021757142        8.1771627870215724        15.220583428481158     
 N  -2.7038720887505741        9.5644677934632458        16.640491873842844     
 N  -2.8537722028113444        9.3120874693653537        19.131757156326074     
 N  -2.1024303650469078        7.7345943328539475        20.407042986299032     
 N   2.3524734740917239        8.0659140277240251        15.207597204571886     
 N   1.5788663450406020        6.6369936818118607        16.630382567154751     
 N   1.8376231373305385        6.6035858740275666        19.130669338749314     
 N   2.7655984022714324        8.0259144302488217        20.470794138073103     
 C   1.8551404394873494        13.284871958466457        19.840890485454540     
 C  -1.2090004505709642        11.847062122445953        21.078931165837400     
 C  0.75803320787694950        13.348802470799001        20.650441081759499     
 C  -3.1290028999227193        8.4815558905857351        14.757944978021307     
 C -0.94208801861970748        7.2922775134741569        14.503559916401571     
 C  -3.6623268740179347        9.3591195494344017        15.663597386931404     
 B  -2.8084193634134031        10.360369320743860        17.981861483143625     
 C  -3.9481957923387498        8.7493557747767099        19.769729349563004     
 C  -1.2150712186815764        6.7807630517250583        21.057326870934485     
 C  -3.4805174623634185        7.7592232179726759        20.586148320137919     
 C   2.6885370591367823        6.8069027804746440        14.722395547941112     
 C   2.6730207289023751        9.2959898498554239        14.492793049939676     
 C   2.1962786541486978        5.9088457323766779        15.631180030328405     
 B  0.93765498775076839        6.1161056768999398        17.958295985779973     
 C   2.8306122736696824        5.9245664269422784        19.818003212525308     
 C   3.1072365844253542        9.2619007425541540        21.160737174127533     
 C   3.4150683176865515        6.8147996004430720        20.673555945262688     
 H   2.6299241246753500        14.021196769823312        19.673031043536582     
 H  -1.2102347043302046        12.188520985723819        22.121622044576895     
 H  -2.0369924805892023        12.337937647485894        20.543541504412868     
 H  -1.3581476920364599        10.761708929074848        21.032383390717762     
 H  0.40313465112288388        14.124030793092075        21.314993879166625     
 H  -3.5341826634071443        8.0251846772203965        13.865137328470393     
 H  -1.4969456495798052        6.7832209586054582        13.705304046552854     
 H -0.11246676669451042        7.8628811786106221        14.058184765996648     
 H -0.51705195393215242        6.5446476777386868        15.184355408259208     
 H  -4.6304717073978505        9.8415602397439734        15.685957937944508     
 H  -1.7755949039802590        11.008561901704416        18.106456950541176     
 H  -3.7796911893663814        11.079909817507348        17.989265177670905     
 H  -4.9659496811488220        9.0714780407685556        19.592670929643528     
 H  -1.4723151433540735        6.6861343238603181        22.118003889241898     
 H  -1.2978179947601307        5.7915495494619433        20.584060290246086     
 H -0.18591114708244175        7.1395083002896280        20.946055184065024     
 H  -3.9954551720448102        7.0699097148320149        21.241767857762298     
 H   3.2601096944864585        6.6781230087703332        13.813022449122794     
 H   3.5009711874053582        9.1038744627823167        13.802659360302139     
 H   1.8096866236649802        9.6532853249019972        13.915822641650941     
 H   2.9649154481054727        10.076701337968387        15.199166209269372     
 H   2.2441701607027267        4.8287890753156271        15.646799419941706     
 H -0.15814827059972969        6.6491665102056707        18.076059275007964     
 H  0.84389017685374001        4.9100276849268214        17.942081219069539     
 H   3.0603056075816677        4.8808542371590358        19.647437489979357     
 H   3.2415138704451794        9.0727380685865526        22.233134444050641     
 H   4.0421680509497886        9.6835846366657474        20.760387850216095     
 H   2.2932061937237642        9.9779041364662948        20.998086295569010     
 H   4.2298462486634127        6.7005817301094854        21.373706527798529     
 C   8.5814686157991371        6.4855242941658737        9.9156816533912675     
 N   8.1851270975229973        7.0644514743811220        8.7371572192646330     
 N   9.7871608139106616        7.0755389864319005        10.185921556708600     
 Dy   8.0178182308400423        4.6334591755812475        11.574193080594435     
 C   9.1238577671399774        7.9825430396758659        8.2778938515027924     
 C   6.9749549052206321        6.7306878500791978        7.9962653217012356     
 C   10.133056123988624        7.9855172774211605        9.2028163045232105     
 B   10.519644175369502        6.7700296984339561        11.533662767063657     
 C   8.4814475106004998        6.6772178027876539        13.031353378290225     
 C   6.1515500014579194        4.1507758832285804        9.9043440473720032     
 C   6.0569016035387682        4.0468743969486312        13.064925742804570     
 C   9.3570950099222774        3.2156976194271447        9.9463394179657705     
 C   9.5455360959158018        3.2725499774225044        13.068162620751080     
 H   8.9669199119192502        8.5579181631961436        7.3752795754738578     
 H   6.7359164953933286        7.5473678790160150        7.3073128127214249     
 H   7.1105451340512991        5.8084976191088398        7.4146647340487251     
 H   6.1411912992877564        6.5838815629896263        8.6862496425844373     
 H   11.051877408964101        8.5552998195490808        9.2370426275996138     
 N   9.6305503054794492        7.3302306137378945        12.681482495759875     
 H   10.574616273472333        5.5524441162526825        11.656601070804582     
 H   11.622927510808193        7.2673037475547551        11.548740588103101     
 N   7.9039214749761628        7.4891903683968657        13.973091972359830     
 N   5.8559867675004584        3.4967164189911277        8.7355560305659115     
 N   5.0247996861343625        4.8802719990455383        10.170284030957086     
 N   4.8942208380960039        4.6491181127382744        12.672897290696353     
 N   5.6707306056437963        3.1536084359601317        14.029494779387704     
 N   10.030578619007775        3.2637119725774761        8.7515931338684911     
 N   9.2986891200070705        1.8799562061180619        10.240488837550533     
 N   9.6067242441204286        1.9487571135904211        12.733635211603808     
 N   10.525772725980918        3.4307901818826725        14.013266384473161     
 C   9.7455546848260592        8.5284248517977765        13.368157014088197     
 C   6.6271578784801184        7.2237546144204723        14.619255185926489     
 C   8.6639584512565353        8.6320218986792678        14.194092254543197     
 C   4.5821882212171863        3.8200473054806197        8.2789680067340132     
 C   6.7558683757176610        2.6125261120143835        8.0032574279909934     
 C   4.0619101004252816        4.6943353015545322        9.1951204483724798     
 B   4.9275299306433036        5.6811174790196297        11.507882148410040     
 C   3.8106577216170878        4.1153836755325033        13.352019334305133     
 C   6.5753251536975874        2.2544292153241856        14.732639144763475     
 C   4.2945790629864371        3.1788275056724409        14.220496017410147     
 C   10.372520652814195        1.9915445411012735        8.3073952857840698     
 C   10.311866992719077        4.4698496251345832        7.9801328127490647     
 C   9.9080763415381767        1.1215373279337699        9.2573900684136952     
 B   8.6929924031158237        1.3989381788783950        11.599192588851190     
 C   10.623918591432817        1.3121026075162923        13.426191096524560     
 C   10.860256535905622        4.6940402154570879        14.657027746184339     
 C   11.201467661779441        2.2391613828227031        14.244643697745826     
 H   10.554035586359941        9.2278709975079902        13.203456118178721     
 H   6.7045811257107699        7.3960814086019573        15.700373107269538     
 H   5.8441006292509998        7.8841134939133939        14.213801921746981     
 H   6.3548052213170365        6.1801389580274790        14.417176493783046     
 H   8.3592658618219460        9.4106249802152409        14.879101387553609     
 H   4.1681894293329753        3.3778438998128761        7.3825539030586427     
 H   6.1653137244050749        1.9746349702027728        7.3289237739132700     
 H   7.4755066502445064        3.1930019832503529        7.4014135968851109     
 H   7.3128459772890944        1.9809237655434540        8.7050219610452508     
 H   3.0992144559644927        5.1864991415206250        9.2289459833634382     
 H   5.9585102297669028        6.3352159471632250        11.621349701694831     
 H   3.9536855928121324        6.3960599248116283        11.517013873524267     
 H   2.7892124245682681        4.4207514111837432        13.167068480816869     
 H   6.3128126782235618        2.2086442309198464        15.796893696527205     
 H   6.5173495482710315        1.2385708696891788        14.312111556303655     
 H   7.5966365617736482        2.6315802022102135        14.607899719847945     
 H   3.7923823106229175        2.5254706884452807        14.920623133950484     
 H   10.930752102564956        1.8384001741477372        7.3934179461753020     
 H   11.077604221690176        4.2454156710907256        7.2292915459246299     
 H   9.4082873725504346        4.8248362982355983        7.4670660919027867     
 H   10.672009571807092        5.2657851974148846        8.6372851671105462     
 H   9.9674353922414003        4.3008880504270819E-002   9.3119818601797704     
 H   7.5893146095535293        1.9143338357594257        11.720027457995494     
 H   8.6258009308563430       0.19073887753285149        11.631404981692970     
 H   10.881292582439199       0.27227603242130366        13.274970590133313     
 H   11.183985484388323        4.5128277772724248        15.689418531398475     
 H   11.669668355523346        5.2056856599823753        14.112977675202060     
 H   9.9716856931505529        5.3363590350514549        14.643882305454792     
 H   12.027843587304956        2.1650765623808281        14.936618347179996     
 C   6.2981411121704864        13.361991678651457        3.6140426050466292     
 N   6.0244471145741567        12.726275585874241        2.4299046725670843     
 N   5.1394997887744074        14.027332561955259        3.9101584400683520     
 Dy   8.1736795683734034        13.873181172819811        5.2608012811190124     
 C   4.7316601931398994        12.996329002765094        1.9941138137962544     
 C   6.9717666389292754        11.932341644930789        1.6529145393226372     
 C   4.1769609244989532        13.818813309733956        2.9386615545550403     
 B   5.0187594724904363        14.802586470852987        5.2613056770177824     
 C   6.2380476834151928        13.172271301354925        6.7534176041518856     
 C   9.5564811093242046        12.542156806347830        3.5937738965085981     
 C   9.7525086035382245        12.515864048447991        6.6897634347651138     
 C   8.6387518736951900        15.752841133562283        3.5952735695284890     
 C   8.5708182894508038        15.905765635197985        6.7348153165842124     
 H   4.3324191445973188        12.559656141957696        1.0884573748683370     
 H   6.4280256073268767        11.384049070172463       0.87648548649716795     
 H   7.7206314368375155        12.578447056086876        1.1738194061351304     
 H   7.4919326115055895        11.219013854675826        2.2977139655217611     
 H   3.1892776271391789        14.257066010995107        2.9949314536102936     
 N   5.0472831661256894        13.747760608544761        6.4054862266785229     
 H   6.0155879282785500        15.507054361171624        5.3748265792722059     
 H   4.0064347264647227        15.465305171267556        5.2881511378597255     
 N   5.8980784544293590        12.227496637185745        7.6864931518903497     
 N   10.249970038547335        12.626986760892819        2.4127495162634451     
 N   9.4968677242159476        11.198749735147548        3.8473668454015386     
 N   9.7878128205174502        11.194698456162945        6.3425645847386258     
 N   10.744552383015321        12.650433799878524        7.6248250733844163     
 N   8.2292511011188481        16.307465428041137        2.4087707891852066     
 N   9.8190409920478245        16.390644218778259        3.8678022393124150     
 N   9.6791399022902471        16.619120799473144        6.3700954468678370     
 N   7.9637524530795778        16.683851250380471        7.6843772886989141     
 C   3.9938836095807262        13.152546717219634        7.0823679599658211     
 C   6.8401279821262557        11.319623605993939        8.3257081374815947     
 C   4.5252633271026941        12.199410869262586        7.9033509556928161     
 C   10.600362976552402        11.368566013228447        1.9356460976664487     
 C   10.546267800147705        13.855847495266849        1.6858914949674944     
 C   10.122383920636400        10.470848351467165        2.8518802356097344     
 B   8.8774407382580005        10.684683751469253        5.1883554996986190     
 C   10.796833863446784        10.533891692809622        7.0241287708848921     
 C   11.111201824346175        13.904520143019186        8.2676460527204032     
 C   11.399727346215926        11.444909663935132        7.8424812451846053     
 C   9.1375150862075376        17.254902445911394        1.9461296737740006     
 C   7.0400556143734994        15.921142368682149        1.6597290040168440     
 C   10.138852381722545        17.301935373257251        2.8780225493443292     
 B   10.574751581391373        16.105248194400488        5.2069927794646773     
 C   9.7387905689180876        17.821365016767896        7.0565999272690663     
 C   6.7110155869217616        16.351677737553491        8.3460345921347958     
 C   8.6641442203617274        17.864600318196462        7.8969672135714379     
 H   2.9582107115785945        13.421852934779320        6.9185196920331622     
 H   6.5097362762634514        11.101579697160371        9.3508841879717259     
 H   6.9145280293402740        10.371904578142720        7.7626763134815873     
 H   7.8310032532078875        11.795332787471775        8.3364423211379535     
 H   4.0600823608070469        11.503634834839795        8.5882107925364455     
 H   11.174530669021026        11.240856275151474        1.0277390748464550     
 H   11.381835460369851        13.676583245554879        1.0007158862715129     
 H   9.6770686041461342        14.188510603527771        1.1023675775673187     
 H   10.816620726327844        14.650371067165848        2.3856398481135033     
 H   10.185064896911561        9.3916285771555597        2.8741846150415222     
 H   7.7773042175014249        11.207577759658291        5.3137499666319892     
 H   8.7957174817425248        9.4779460185446069        5.1875941774095216     
 H   11.031413434845055        9.4895895246992481        6.8677444860460053     
 H   11.326421832813333        13.737420622687491        9.3280343203007519     
 H   12.002020035109997        14.335876703523942        7.7917702850084112     
 H   10.277610911969800        14.604194898439962        8.1560344028630087     
 H   12.231431332745469        11.348025261936273        8.5247069675532714     
 H   8.9720697451729468        17.814886116363002        1.0349362634312362     
 H   6.7499976789833580        16.744098603212578       0.99410602608299337     
 H   7.2332843464473688        15.024552028428557        1.0503322824651562     
 H   6.2160147613058641        15.705923112023775        2.3487689481227032     
 H   11.033610808051234        17.907723972094018        2.9145635414763338     
 H   10.682436855532282        14.890154856214425        5.3202197604591133     
 H   11.657980016662851        16.645544939645891        5.2074488824733773     
 H   10.509691206526703        18.560854784065455        6.8863704810480870     
 H   6.7573217948844535        16.633794690047871        9.4022658215465285     
 H   5.8718202326981546        16.883559441966636        7.8770769702590764     
 H   6.5432433010228372        15.274519781706701        8.2478283679469921     
 H   8.3315585926349787        18.620674418353332        8.5935734219425228     
         456

 C   7.4513235037484460        2.8144285249979655        2.7357453251603099     
 N   7.8582815978215876        2.2361991839712005        3.9113748377807434     
 N   6.2568476291863959        2.2044256412161189        2.4630916166253098     
 Dy   7.9834497225872232        4.7059191457289957        1.1053578235911581     
 C   6.9359646931969898        1.3000652154949524        4.3665752609478954     
 C   9.0657057525377009        2.5825316398038929        4.6519437423092134     
 C   5.9262449377419859        1.2841855472844208        3.4421782012547402     
 B   5.5203882837232010        2.5129763087759258        1.1181688964802050     
 C   7.5447973320154809        2.6784794385710686      -0.38963315796389186     
 C   9.8635377180039168        5.1461619486151937        2.7601939341036830     
 C   9.9625379569251393        5.3261682006715603      -0.36049520129643575     
 C   6.6390622951738951        6.0379617154109315        2.7968527210604912     
 C   6.4716387979171044        6.1286125132540175      -0.32025470024143998     
 H   7.1029412048912484       0.72367147275766386        5.2667732164506846     
 H   9.2704496917619270        1.7989666267056086        5.3898965291156582     
 H   8.9432852785086858        3.5419265535031625        5.1747946722838716     
 H   9.9175181595532571        2.6688389904232621        3.9704359785748942     
 H   5.0182428338039422       0.69738311378131557        3.4055436978114058     
 N   6.4258113902443430        1.9793898388534268       -2.8800689935658971E-002
 H   5.4439259398307041        3.7297603573680131        1.0053897827960563     
 H   4.4253760756202034        1.9971815927098939        1.1001666207893597     
 N   8.1728698570038745        1.8648714790007859       -1.2966431406998047     
 N   10.159112943910507        5.7913341164536192        3.9328557667361066     
 N   10.991060775968826        4.4218743062275321        2.4852386905132891     
 N   11.115575056665772        4.6796100475061042       -9.7808316524174745E-003
 N   10.359930495282857        6.2509648348272266       -1.2902449978467356     
 N   5.9402763671770122        5.9416559929042352        3.9738868383650106     
 N   6.7089607633236383        7.3844596320346554        2.5625681997513561     
 N   6.4310807699475312        7.4389510511281109        6.5973553146694536E-002
 N   5.4928740727089469        6.0207760089063092       -1.2726697775395419     
 C   6.3833417935401968       0.75069393803717810      -0.67072206671876944     
 C   9.4412459005502800        2.1722380799447163       -1.9397733832633937     
 C   7.4770076838736399       0.67612605732230535       -1.4835468453501113     
 C   11.434214686781468        5.4694620092629398        4.3837558343049459     
 C   9.2550753840280819        6.6636995532010204        4.6737101562799293     
 C   11.955935183432581        4.6030245605883371        3.4605647087493194     
 B   11.078903967003477        3.6303342232720861        1.1400591821872346     
 C   12.203741995973852        5.2128546991203857      -0.68222681823366238     
 C   9.4722314621281374        7.2088410404896939       -1.9340136806131096     
 C   11.733023991843952        6.1991970155089211       -1.5019721649804538     
 C   5.5940860650621280        7.1953396168724675        4.4651627041945323     
 C   5.6220391296875185        4.7057979988067240        4.6803094452472704     
 C   6.0833371321345204        8.1027626233164689        3.5642557008539173     
 B   7.3418519957841353        7.9150071556007298        1.2356641442956255     
 C   5.4263260644219065        8.1180009998227884      -0.60422865767361011     
 C   5.1464995365496398        4.7852421639940017       -1.9621090862290558     
 C   4.8363942078895779        7.2312549102814243       -1.4595055073063559     
 H   5.6079034520087427        1.7775660309515898E-002 -0.49211274319634707     
 H   9.4259966533267381        1.8313684351752928       -2.9837494215253315     
 H   10.272864371896796        1.6749178600660830       -1.4136149257578674     
 H   9.5965176275618038        3.2582589152998609       -1.8945873230566252     
 H   7.8267902961371254      -0.10607849137256288       -2.1433275866050212     
 H   11.846621173493977        5.9058887706093897        5.2830649354249699     
 H   9.8203640799115011        7.1717318659296740        5.4637706210573249     
 H   8.4417087182966277        6.0837133844290108        5.1323119061088347     
 H   8.8102847426850239        7.4105612683616782        4.0077184431600941     
 H   12.920366376315602        4.1142618286069732        3.4245792274674862     
 H   10.043509861142359        2.9847525512761428        1.0251883407771842     
 H   12.049106152876391        2.9089288552373231        1.1202281906078813     
 H   13.220393500709491        4.8778785360491286      -0.52045420260043396     
 H   9.7003260992855029        7.2729396766837517       -3.0065582614645590     
 H   9.5915693099812369        8.2104696392008059       -1.4855751141733400     
 H   8.4353364488188305        6.8739698830390266       -1.7822792561536827     
 H   12.242260480388907        6.8715922383042098       -2.1787056169836720     
 H   5.0149373892455857        7.3108424673941901        5.3712349780584212     
 H   4.8475435685856834        4.9124223404604370        5.4271128513750364     
 H   6.5083962757930012        4.3045593611785300        5.1915623024320912     
 H   5.2578348487974527        3.9495894978102495        3.9788474055264591     
 H   6.0307143581544524        9.1827969067982735        3.5556867951335334     
 H   8.4345885865911114        7.3766606752786492        1.1034087168696760     
 H   7.4421691719779854        9.1196059735728934        1.2578341811481657     
 H   5.1943829682339668        9.1601870318591150      -0.42678361933220221     
 H   4.9876474024756643        4.9770011024756862       -3.0302250566209206     
 H   4.2253033707350154        4.3534821069826997       -1.5429173257513555     
 H   5.9694544790617643        4.0757218212057609       -1.8196572553911656     
 H   4.0109109408806161        7.3479782325017471       -2.1463224542816213     
 C -0.39208305563018553        7.3400651457110442        9.2423116803938594     
 N   1.0074357412983119E-002   6.7793857582714505        10.427398069374183     
 N  -1.5837020429063715        6.7228958401370411        8.9716211859329480     
 Dy  0.13411121025693329        9.1821184262320070        7.5652478949074906     
 C -0.91061026357388430        5.8447759223757298        10.889046921540976     
 C   1.2081735292450111        7.1440434053264479        11.173228467861556     
 C  -1.9148871886232417        5.8137883182485606        9.9594726590429765     
 B  -2.3250437046941514        7.0064673868515221        7.6248994443400253     
 C -0.31122788123646705        7.1478887045375465        6.1046839181193677     
 C   2.0241762572987856        9.6743456531791203        9.2164921915773661     
 C   2.0850033816933009        9.8130234122013658        6.0612798757004152     
 C  -1.1947611885468763        10.605075779924585        9.1880637285824509     
 C  -1.3744909370405320        10.565358587952668        6.0769991963297265     
 H -0.74503980008057691        5.2806184467873294        11.797093779197684     
 H   1.4555131241873638        6.3402406524711550        11.874743437083955     
 H   1.0502036746220826        8.0706364259484431        11.741939421187359     
 H   2.0455001694206660        7.2959634167088705        10.488246435645053     
 H  -2.8206382898261997        5.2244520913013401        9.9230694491330862     
 N  -1.4330423153430882        6.4596956622991462        6.4733552484652241     
 H  -2.4040321950180217        8.2225301746090977        7.4943410780007538     
 H  -3.4185067858800831        6.4894540874099684        7.6190450095518925     
 N  0.27029904469455190        6.3609257340177141        5.1449570898570585     
 N   2.3241427553775389        10.329642244351675        10.383665565682357     
 N   3.1582704656399527        8.9631646998764829        8.9350136173776633     
 N   3.2606566692492236        9.2281198475713602        6.4411265158552862     
 N   2.4573542231673131        10.752594725724334        5.1352390751883519     
 N  -1.8711422774595847        10.565546503873794        10.381423705679461     
 N  -1.1001225118840130        11.940744233099814        8.9037650276106231     
 N  -1.3861699783203081        11.892897228895947        6.4042117010251536     
 N  -2.3440810924266944        10.442820236919539        5.1166713184526760     
 C  -1.5257555951561479        5.2622429610208430        5.7820151442672589     
 C   1.5242053572599865        6.6710774940096034        4.4740289294535041     
 C -0.46033707779810207        5.1983239422969740        4.9312838351447672     
 C   3.6089226947440438        10.026330416641583        10.822762673066878     
 C   1.4150028072705192        11.189217029795957        11.132789659189935     
 C   4.1316771744442224        9.1633281955695836        9.8977177476922424     
 B   3.2521887763836044        8.1771079912491018        7.5885841738404505     
 C   4.3359680852044011        9.8157616482771139        5.7946488084961567     
 C   1.5388813507937935        11.659641867185510        4.4605909232204448     
 C   3.8355568971592220        10.770660293432798        4.9576048075295427     
 C  -2.1772472713776345        11.843442929507210        10.836742386854123     
 C  -2.1878883101220925        9.3601944228755229        11.138867943406478     
 C  -1.6882429511269144        12.707390812242700        9.8935150641068113     
 B -0.47205551215886393        12.414292435704214        7.5505928387753887     
 C  -2.3613536038155618        12.568526779670309        5.6875126348911236     
 C  -2.7190983300601301        9.1909948269311421        4.4742102931617183     
 C  -2.9647985466539120        11.660852992770316        4.8657411794054282     
 H  -2.3118643361900597        4.5395203104505422        5.9545291008228265     
 H   1.4452985262213152        6.4585886032850608        3.4006536733534167     
 H   2.3459761548395792        6.0682526006330972        4.8902594827519543     
 H   1.7432079832721865        7.7326157880980464        4.6378488654282846     
 H -0.14873639994597740        4.4343642046175260        4.2336292186228848     
 H   4.0278187243145611        10.473311287990064        11.714580391533556     
 H   1.9921133559533739        11.783571956274610        11.850844335436530     
 H  0.67342294196877428        10.591282595936532        11.681480204393479     
 H  0.88349192106877872        11.861842806164013        10.453254283441893     
 H   5.1020294814606704        8.6875344198784408        9.8506663512611254     
 H   2.2297188109006187        7.5107256589064448        7.4758223947621971     
 H   4.2367955765146057        7.4765046154946555        7.5631073373858957     
 H   5.3636181104852492        9.5353880947613145        5.9841836004098354     
 H   1.8990512214313944        11.864107418423661        3.4419703179878254     
 H   1.4568459868922981        12.611474493006527        5.0149968210204436     
 H  0.54511783915159961        11.188853759139697        4.4263832546159696     
 H   4.3258753195840427        11.461477719197767        4.2855182695652623     
 H  -2.7303277278246196        12.007049237699084        11.752356167259235     
 H  -3.0178377386463788        9.5724915658840217        11.821451470145570     
 H  -1.3236551492133479        9.0272651096083010        11.730153098725838     
 H  -2.4738413270913169        8.5542585172796333        10.458809681453841     
 H  -1.7182654765631158        13.787612043565868        9.8495576081334537     
 H  0.62036734996865728        11.873545713894112        7.4403999859323369     
 H -0.37541466779746552        13.620777683966880        7.5240275326919823     
 H  -2.5775592906660272        13.619266155311543        5.8286767731999456     
 H  -2.8512756337407210        9.3449903431656942        3.3956051171008470     
 H  -3.6630405658080143        8.8087434409267207        4.8936093196136135     
 H  -1.9235296131586261        8.4578373785459036        4.6597247036791130     
 H  -3.7755576811410805        11.765807458945062        4.1596013813887431     
 C   1.9595909674626286       0.59207670462426032        15.538351205227503     
 N   2.2199331918122476        1.2479094596110696        16.714803975110254     
 N   3.1164914271293069       -8.9652799367811647E-002   15.275888544089788     
 Dy  0.12052636787246411        5.5881659432697253E-002   13.858401025399813     
 C   3.5019547995149476       0.97271767642162310        17.178796249262135     
 C   1.2777469230034559        2.0810622672132992        17.453370000061742     
 C   4.0634578800734005       0.12660867247930507        16.260593636078045     
 B   3.2542695236916495      -0.88542515958135626        13.938472121611715     
 C   2.0806482201724088       0.72727088662684292        12.395341596557687     
 C  -1.2776723193097819        1.3956745025795307        15.517951059505890     
 C  -1.4600178144916021        1.3929133777632012        12.407763967710014     
 C -0.37316738947476513       -1.8199930706089786        15.508567196359360     
 C -0.26925706811258654       -1.9956611559428397        12.395776708153267     
 H   3.8900754585767503        1.4244977595981381        18.081910889670187     
 H   1.8250807583315103        2.6586332408610960        18.205271080766643     
 H  0.52361024281796686        1.4643315219670945        17.959207657022816     
 H  0.76428893536938292        2.7678424645302568        16.776165117810745     
 H   5.0461088846583797      -0.32425259538768558        16.230917712309473     
 N   3.2595536924382227       0.14969667716147878        12.776650392805669     
 H   2.2508328737359538       -1.5790219298104973        13.815979376337300     
 H   4.2563623210492629       -1.5614015408296564        13.939795264380241     
 N   2.4434247684001882        1.6518781437222685        11.452752983410504     
 N  -1.9692731591903392        1.3124136649530629        16.700496471088229     
 N  -1.2446735808770548        2.7372865370823041        15.248718939766880     
 N  -1.5392428685247126        2.7120313360397117        12.757052668717343     
 N  -2.4571723307222548        1.2246807176653511        11.482864823405054     
 N   2.6794569865930942E-002  -2.3777562147354332        16.696241911201540     
 N  -1.5596273559834637       -2.4440636665012034        15.232190852539565     
 N  -1.4053582551842374       -2.6776078638154446        12.733554319415891     
 N  0.34181995853259273       -2.7948091646598496        11.466249858063531     
 C   4.3291322323767130       0.72523197982574206        12.109215084209076     
 C   1.5168529340488788        2.5494997433409674        10.778834202782253     
 C   3.8197046157024523        1.6666489415656960        11.261558454733454     
 C  -2.3438243787914734        2.5698383879786455        17.163023136192091     
 C  -2.2368848486476338        8.6777782864360012E-002   17.444414157290776     
 C  -1.8838338282022515        3.4654008993991412        16.235446855097706     
 B -0.63643811033482278        3.2518838706147779        13.904021512396964     
 C  -2.5817377160305144        3.3366455209286023        12.090606598890735     
 C  -2.7839162293308162       -4.0017537151809737E-002   10.838182271178109     
 C  -3.1593075200527752        2.4059495773753317        11.275810060770139     
 C -0.89286910042219148       -3.3139193971901131        17.156739224155366     
 C   1.2145524213984615       -1.9978519372130801        17.450592815755144     
 C  -1.8925063071424646       -3.3511366723153340        16.222228537292246     
 B  -2.3022583719047320       -2.1466114147133242        13.887713889587573     
 C  -1.4812125749987475       -3.8796290002460232        12.047872491197619     
 C   1.6246680977546730       -2.5042154227732731        10.844624266049340     
 C -0.38514028841780334       -3.9568606973345326        11.238222936791887     
 H   5.3591969988020525       0.44491643315142254        12.287589938603954     
 H   1.7939796440194367        2.6579500282470860        9.7258601835867662     
 H   1.5281328059313799        3.5419650661992188        11.248859079672272     
 H  0.50870143226198838        2.1326939030548164        10.864582070102836     
 H   4.3045611012169243        2.3446783099261852        10.574247676838951     
 H  -2.9182162171672403        2.6987639853254910        18.070842485904340     
 H  -3.0493703249456559       0.26812691553334445        18.155871990926070     
 H  -1.3465398598255169      -0.23867241764636463        17.999059291803054     
 H  -2.5292520338592106      -0.71388115328586343        16.760628290217031     
 H  -1.9688854783845540        4.5429728373293088        16.197806355112096     
 H  0.47465324873685971        2.7524196641272103        13.779483398006054     
 H -0.58231338294744650        4.4612592070760666        13.898020694444236     
 H  -2.8527538923242290        4.3714395473808025        12.253991982224900     
 H  -3.1587588910642448       0.15071200654204742        9.8173204850344646     
 H  -3.5606783657087200      -0.58369860522267936        11.415929447524880     
 H  -1.8709348494888982      -0.66088207038706004        10.804959670416418     
 H  -4.0000645717994070        2.4729599942750533        10.599893040140424     
 H -0.73473312670582236       -3.8740673834885104        18.068686795870061     
 H   1.4740475749981048       -2.8041920577507229        18.144461804692124     
 H   1.0372587212680613       -1.0796863424945859        18.027834970987978     
 H   2.0517698220263965       -1.8229096588541391        16.770260771086125     
 H  -2.7938966862890728       -3.9470411485265644        16.186355848471372     
 H  -2.3859977912320298      -0.93005106446507335        13.775186623447016     
 H  -3.3956981541820936       -2.6655327899592582        13.877122537171717     
 H  -2.2742924203548220       -4.5988703724086522        12.201813937825943     
 H   1.5938895570691973       -2.7498007234521653        9.7782761585932469     
 H   2.4240149489713718       -3.0915819956136712        11.316286342829727     
 H   1.8412724275356065       -1.4405011103266341        10.982929247788224     
 H  -5.3599374685950163E-002  -4.7252002605409533        10.554634472466384     
 C  0.81174978413388155        11.200525509885876        16.405288123418650     
 N  0.41330706702880815        11.761530722466151        15.219675249164338     
 N   1.9935579081015125        11.829133912182305        16.689636573691402     
 Dy  0.29113551132607229        9.3260043901562248        18.049692719750009     
 C   1.3271549312791586        12.707313221620073        14.769556009155252     
 C -0.77350173212623241        11.383697912551650        14.461783996654388     
 C   2.3239664723060445        12.746042375677311        15.707461112865959     
 B   2.7247358160422390        11.529627326131317        18.039473008909738     
 C  0.69747173300726251        11.356367374731022        19.535898989262332     
 C  -1.5720125407586207        8.8425477737653360        16.382357497429926     
 C  -1.6994324959003917        8.6804654585945151        19.499836075781314     
 C   1.6530875502985614        7.9790119036401723        16.385260603253446     
 C   1.7974871430349073        7.9180482368694731        19.506410918999421     
 H   1.1624792647043949        13.271337688050860        13.861585867821454     
 H -0.96315124251468442        12.140619022747622        13.690419338666853     
 H -0.63161945097477179        10.407014899602556        13.975679446430766     
 H  -1.6420876175127017        11.315943446592506        15.124869990929552     
 H   3.2219848151520831        13.347007937299438        15.751682759222518     
 N   1.8154996100768717        12.061221313944358        19.183963179560855     
 H   2.8043275400242647        10.312764018247927        18.156075637450250     
 H   3.8189685166731673        12.046173419730852        18.059280739597732     
 N   6.4744074914434777E-002   12.159599400469128        20.448353996783155     
 N  -1.8560556260119285        8.1760124608854934        15.218377218532099     
 N  -2.7065594891030456        9.5621649690500821        16.639242528485703     
 N  -2.8552810191507771        9.3101504374370858        19.130744426259771     
 N  -2.1019218138545623        7.7350548931062502        20.407591124294079     
 N   2.3500407100771374        8.0630312346478235        15.205919626018291     
 N   1.5773948733535719        6.6351121945212679        16.630203702327012     
 N   1.8372369707440115        6.6042931998261887        19.130350256431850     
 N   2.7654290915728610        8.0282070436663791        20.468544301694450     
 C   1.8552309073079820        13.282713956318135        19.838877435746813     
 C  -1.2089736134174158        11.846027211418654        21.078021667690528     
 C  0.75881148825310185        13.346693692449051        20.649317689826525     
 C  -3.1317540849365835        8.4800843877964489        14.756226538950242     
 C -0.94415079647372202        7.2925150400204490        14.500299339461492     
 C  -3.6651710246670381        9.3568932427426805        15.662525691599834     
 B  -2.8113637153427331        10.358088985781668        17.980545977351444     
 C  -3.9488550790368122        8.7475095351778744        19.770155380134852     
 C  -1.2134121461524976        6.7829096296738047        21.058650557917762     
 C  -3.4798845716202478        7.7589265678590422        20.587587645721023     
 C   2.6863630247999430        6.8037320697809118        14.721712293274056     
 C   2.6695018685472562        9.2926165529776537        14.489839227447693     
 C   2.1947544741312628        5.9062978005878444        15.631434980366985     
 B  0.93696072098322991        6.1153023768149426        17.958891529835977     
 C   2.8307297529411986        5.9262601276501643        19.817903480564041     
 C   3.1073424473440867        9.2649817792264475        21.156884950321157     
 C   3.4152982266972240        6.8174760785159192        20.672250772344555     
 H   2.6304150059965825        14.018603434842147        19.671084920304754     
 H  -1.2082649132186942        12.184218738047630        22.121502716228051     
 H  -2.0366470511597421        12.339873155036599        20.545510152187223     
 H  -1.3600440796496369        10.761308129096106        21.028484042041871     
 H  0.40505899104173970        14.121530426027471        21.314871028158294     
 H  -3.5370202708017873        8.0241200194493771        13.863235536471873     
 H  -1.4993854138258149        6.7804669520901850        13.704601924805210     
 H -0.11772073247978500        7.8644436630150913        14.051628080731817     
 H -0.51531561514054480        6.5475598970667521        15.181006688601247     
 H  -4.6335290798779578        9.8388135949967737        15.685571955832282     
 H  -1.7792418724312460        11.007418105334196        18.104682224829119     
 H  -3.7834541676680624        11.076477502686981        17.988115266687359     
 H  -4.9669531578763806        9.0685144400051279        19.593177205461352     
 H  -1.4720229747613698        6.6870867302623029        22.118803721374803     
 H  -1.2931093566221243        5.7939062281638458        20.584800302818781     
 H -0.18501454045331966        7.1439188797901458        20.949213408906772     
 H  -3.9938026723125697        7.0701935176704147        21.244517062124185     
 H   3.2577222826821357        6.6744002084468166        13.812297017511654     
 H   3.4965538881600904        9.1001214808482001        13.798764569687030     
 H   1.8053628933117309        9.6493713472318969        13.913791211448395     
 H   2.9621515128451987        10.073897958234969        15.195228386025903     
 H   2.2430439643225903        4.8262871333698456        15.647964435544621     
 H -0.15900586730474325        6.6480365526153875        18.076608581012565     
 H  0.84369064158105289        4.9091881196804810        17.943923752096065     
 H   3.0609243733125844        4.8825755582910837        19.648001977860389     
 H   3.2454480187429202        9.0764536429522256        22.228636961928110     
 H   4.0399351473972986        9.6879792125574600        20.753301542825291     
 H   2.2919396539875758        9.9797176888479804        20.996897779485561     
 H   4.2304004482452422        6.7042088030390117        21.372142356783602     
 C   8.5796868689191808        6.4875824568925795        9.9185430831967043     
 N   8.1830513387568473        7.0659694143920664        8.7398497331514022     
 N   9.7847487581951285        7.0787457457553051        10.188906003008169     
 Dy   8.0179773872530404        4.6347254334121857        11.576876861719715     
 C   9.1210231979779781        7.9848108697820726        8.2805858206526537     
 C   6.9734583051096006        6.7308532537502384        7.9986779309211737     
 C   10.130029719099191        7.9888214138001024        9.2056960581020491     
 B   10.517719517506027        6.7735185228372581        11.536434835240474     
 C   8.4801566131454749        6.6782597065782712        13.034567156710713     
 C   6.1521118668250230        4.1512981991371509        9.9071331437734020     
 C   6.0572977976218301        4.0452990338261996        13.067049389839342     
 C   9.3586543056911644        3.2195722268907874        9.9479042916574816     
 C   9.5464533628650123        3.2732973786213795        13.069186421253526     
 H   8.9638148920532874        8.5598519424263362        7.3778067802501655     
 H   6.7342483269486619        7.5468673460402149        7.3090349461353536     
 H   7.1099571829937345        5.8083405126483978        7.4178699201962894     
 H   6.1394318520133684        6.5840302096051451        8.6883506421152159     
 H   11.048248422030897        8.5595159046166263        9.2400303639096339     
 N   9.6283868580404768        7.3326675026909998        12.684518697381881     
 H   10.573791606468717        5.5559832568900482        11.659081168919354     
 H   11.620596373952784        7.2716752400170179        11.551238642662945     
 N   7.9015958630123544        7.4896657431270217        13.976067303581839     
 N   5.8572507526554354        3.4973584306065715        8.7381330932326158     
 N   5.0246090068976441        4.8794138220782610        10.173405223014234     
 N   4.8942013697912037        4.6472262456813604        12.675803083996536     
 N   5.6717084235216060        3.1504627112671248        14.030314676333319     
 N   10.033104813122385        3.2689016219086020        8.7537892469900669     
 N   9.3001854043817183        1.8835609546171588        10.240590470623006     
 N   9.6071660009244066        1.9497128156609000        12.733807460278618     
 N   10.526953287041872        3.4306929402935387        14.014096414639504     
 C   9.7417929830997565        8.5311768473828877        13.370852003728787     
 C   6.6251448841911129        7.2227851120744484        14.622155499720165     
 C   8.6600911368737084        8.6335057180003041        14.196781852286037     
 C   4.5830958939763278        3.8193595367815889        8.2817466952923127     
 C   6.7582565137217774        2.6148045466086645        8.0053424154264441     
 C   4.0618804899740173        4.6927320645218060        9.1982140806888566     
 B   4.9267374126511383        5.6797538933186482        11.511266394974538     
 C   3.8110004120412335        4.1119154353408778        13.354206640834876     
 C   6.5767865406727077        2.2505903085379764        14.731824386800300     
 C   4.2955567154121148        3.1745449447238188        14.221367381249641     
 C   10.375498278823486        1.9972356453112099        8.3085169306748661     
 C   10.315209937508124        4.4758468753278535        7.9840209998266110     
 C   9.9103722116162682        1.1262360699520815        9.2572003518530099     
 B   8.6937443477150342        1.4013152457644753        11.598503771483632     
 C   10.624272952426177        1.3123224471804777        13.425789496643333     
 C   10.861981847130341        4.6934792436892341        14.658411063215121     
 C   11.202332142565469        2.2387309696065678        14.244618376073534     
 H   10.549432522721945        9.2315523900625909        13.206080640269786     
 H   6.7012610503202312        7.3984511304568592        15.702562484376061     
 H   5.8408146435484500        7.8796132890477244        14.214363216264632     
 H   6.3555365740811851        6.1781952160711056        14.423142954623893     
 H   8.3544606022558483        9.4117349963694785        14.881761069185929     
 H   4.1695996383663259        3.3770098407722320        7.3851925995357099     
 H   6.1691906012198210        1.9805689828626341        7.3271498921726064     
 H   7.4801818830222810        3.1963329542178354        7.4082588619458560     
 H   7.3124467821196397        1.9799024789262811        8.7057849849429871     
 H   3.0986285272862681        5.1837254047745942        9.2322055135652654     
 H   5.9571862946685581        6.3345947456400635        11.624965662345089     
 H   3.9523476226915260        6.3939454328260474        11.520562729178053     
 H   2.7893382184048550        4.4167503297945556        13.169618414586026     
 H   6.3131040439523840        2.2012218301688540        15.795361304035845     
 H   6.5209329046474798        1.2362008174347199        14.308216439148474     
 H   7.5976310739949664        2.6293460345047031        14.609632499365548     
 H   3.7938161926517715        2.5199767877480168        14.920618731807959     
 H   10.934482925696708        1.8450085977953503        7.3948755015715362     
 H   11.082134263660668        4.2523631147911889        7.2342148104183979     
 H   9.4124025284079114        4.8312372074438183        7.4699451437476467     
 H   10.674092519891737        5.2711381869591403        8.6425189537400193     
 H   9.9698534446493294        4.7685834084057271E-002   9.3106773411707824     
 H   7.5901701874908527        1.9169485362364544        11.719361594840718     
 H   8.6260911287985262       0.19315782082620891        11.629451987708322     
 H   10.881111570987239       0.27243559871023848        13.274116558106646     
 H   11.182150902543908        4.5122913348638036        15.691663422053551     
 H   11.673944765657177        5.2030569918132565        14.116852781331957     
 H   9.9749406825130258        5.3374259061938822        14.642282252127051     
 H   12.028872034889707        2.1639173773817864        14.936299589940996     
 C   6.2997232279719624        13.363315518178883        3.6124004003492978     
 N   6.0254184450854487        12.726724709760528        2.4289074031437301     
 N   5.1420375776156870        14.030646014367496        3.9074010730049347     
 Dy   8.1750083584597331        13.873354391563820        5.2599005138730615     
 C   4.7331978892629047        12.998197214246838        1.9924091535264417     
 C   6.9713437773078120        11.929813614629248        1.6536023335265053     
 C   4.1794783311640051        13.822492768912259        2.9358380077222885     
 B   5.0220997135009151        14.806632129020338        5.2581914872318931     
 C   6.2378820109044328        13.175161822607180        6.7516363501692913     
 C   9.5567363841129964        12.540614122230439        3.5934671971131680     
 C   9.7514397765313134        12.514690062210592        6.6902221843668581     
 C   8.6427241733404312        15.752316122154168        3.5946768123620645     
 C   8.5734269193932633        15.905953286613087        6.7340110452000017     
 H   4.3335582871124529        12.561068903814810        1.0871649766299201     
 H   6.4267250499105328        11.381160333833840       0.87809444325230956     
 H   7.7213969844056400        12.573562715462533        1.1735326913833739     
 H   7.4901414509653099        11.216854348062034        2.2998001601806730     
 H   3.1925396425322199        14.262387549065352        2.9911972769647788     
 N   5.0482379767544057        13.752204209747523        6.4027351932045971     
 H   6.0202121036896230        15.509139989923044        5.3719093552085955     
 H   4.0112295499214872        15.471335538514179        5.2845079519717393     
 N   5.8959903951528911        12.231104637501456        7.6846534592108320     
 N   10.250096420904969        12.624806773053178        2.4123279379252729     
 N   9.4964586561801489        11.197299166125170        3.8473562062714617     
 N   9.7869020128015780        11.193627460939798        6.3426241495066948     
 N   10.743015259359556        12.648944367704598        7.6258062984951955     
 N   8.2337292786929055        16.307345497749079        2.4082304240209464     
 N   9.8233814465504334        16.389286583459345        3.8674652901167943     
 N   9.6823768635257341        16.618393329599485        6.3695054817394450     
 N   7.9663876110405987        16.684954035451447        7.6828497284889687     
 C   3.9936001382566899        13.158568541253652        7.0789331162275300     
 C   6.8364209103349429        11.322426121369244        8.3249834031025145     
 C   4.5230330749825596        12.204895710014457        7.9004666539381754     
 C   10.599806249459782        11.366122423817025        1.9354850027681261     
 C   10.547081126620320        13.853333557853507        1.6851969746591198     
 C   10.121471653924580        10.468856238938807        2.8519720469642476     
 B   8.8766160776551004        10.683686245000789        5.1883058059836884     
 C   10.795711617214444        10.532644136924141        7.0243249034706476     
 C   11.109084069788866        13.902785278588226        8.2694090623743826     
 C   11.398179475630130        11.443390296173375        7.8432976871653750     
 C   9.1425778162471598        17.254321436965824        1.9459181986703007     
 C   7.0443853115398252        15.921829865608041        1.6590091915310019     
 C   10.143858895896418        17.300614857974388        2.8779139549671129     
 B   10.578159682506804        16.103382014320463        5.2070406568814436     
 C   9.7424134383471834        17.820996148044500        7.0553246078156135     
 C   6.7130852810456743        16.353922048180817        8.3439623398780558     
 C   8.6674270545236425        17.865373161726637        7.8951556878228661     
 H   2.9584899843596650        13.429466003450354        6.9145534276515042     
 H   6.5081283373852790        11.108873917267353        9.3513018819431402     
 H   6.9062195374032607        10.373058243710584        7.7654151904275075     
 H   7.8284312204224928        11.794663484203186        8.3318353631510558     
 H   4.0563435860816943        11.509850114107806        8.5849715744946220     
 H   11.173759986034975        11.237950985478900        1.0275186629091324     
 H   11.381652975491358        13.673043806572133       0.99916098211293713     
 H   9.6777022949388289        14.187003714546382        1.1026028378189527     
 H   10.819130902601453        14.647509029297556        2.3846044987078283     
 H   10.183525131060982        9.3896095764227816        2.8745240937094461     
 H   7.7766240926363537        11.206914685525376        5.3134401574353900     
 H   8.7945951205253987        9.4769605666273762        5.1877089394740459     
 H   11.030307086957801        9.4883715196692862        6.8677200091637047     
 H   11.323769143397667        13.735197519723116        9.3298115751407131     
 H   12.000066780869497        14.334548517727745        7.7942484772629905     
 H   10.275411373626310        14.602348934502963        8.1576663423148581     
 H   12.229567353828195        11.346344514969459        8.5258824033606082     
 H   8.9773556838142987        17.814578004724851        1.0348747527146744     
 H   6.7570998623491905        16.743322998741949       0.99084855522884374     
 H   7.2358917410100005        15.023231697127128        1.0525545074518985     
 H   6.2192385258555705        15.710559498057588        2.3474623688365677     
 H   11.039022608248672        17.905799139884316        2.9146224471275168     
 H   10.684437705810669        14.888216502763703        5.3205760898661580     
 H   11.661943430819710        16.642488460408597        5.2080994048597082     
 H   10.513807079100369        18.559944011602184        6.8850326535906827     
 H   6.7593025950502303        16.635297763165475        9.4004019771292029     
 H   5.8747215453482466        16.887069111898306        7.8750499846811222     
 H   6.5441293176616959        15.277059954376366        8.2449777425596427     
 H   8.3349103552182289        18.622105578555665        8.5910601553453976     
         456

 C   7.4539419271564222        2.8115257808928091        2.7384469534202935     
 N   7.8606748508309785        2.2338295234306114        3.9143939483975463     
 N   6.2597960894923750        2.2010001489836917        2.4655244353660830     
 Dy   7.9854018009563159        4.7020631254169425        1.1071530702916235     
 C   6.9385449164760953        1.2974811101057444        4.3695440089611637     
 C   9.0674072273199275        2.5812483335563194        4.6554963356139911     
 C   5.9292020336239863        1.2809607974641881        3.4447652575887009     
 B   5.5231530500535593        2.5089777856245612        1.1205844151128257     
 C   7.5477264611251922        2.6741245317146967      -0.38694659405526599     
 C   9.8647789256616054        5.1449504910091308        2.7623809004298048     
 C   9.9635357633238151        5.3235519628098986      -0.35944536491241280     
 C   6.6398810257068481        6.0357581041366712        2.7962504434994124     
 C   6.4726558055846253        6.1223861920143321      -0.32051618975504842     
 H   7.1053077295074987       0.72146583189673419        5.2700216820848595     
 H   9.2740353499007728        1.7968364117474187        5.3918548072358865     
 H   8.9430614345292820        3.5391432608556275        5.1803253249005099     
 H   9.9187223039136114        2.6706811631483536        3.9740655100393738     
 H   5.0214756786037356       0.69378822427177267        3.4079215132055425     
 N   6.4283262967156940        1.9755057927874569       -2.6615503512729552E-002
 H   5.4462692515343516        3.7257379092591703        1.0076639443331061     
 H   4.4283131601138770        1.9928671586198996        1.1028090152793932     
 N   8.1745458949457763        1.8615327998586393       -1.2956246734787622     
 N   10.159768550878375        5.7905273244665869        3.9349839659026276     
 N   10.993074967549415        4.4219607230102937        2.4873380680336421     
 N   11.117488231404415        4.6793224058005194       -7.8274835022902368E-003
 N   10.359685638625864        6.2482542318205310       -1.2897903100758548     
 N   5.9414321520361169        5.9405373452671695        3.9735524177247470     
 N   6.7095746350434471        7.3820017011644099        2.5605971009907584     
 N   6.4316455712871345        7.4331855602634738        6.4001873981079038E-002
 N   5.4937929920979496        6.0130322177007143       -1.2726389873795658     
 C   6.3842103200433451       0.74811913595627400      -0.67065464953883425     
 C   9.4428937994528965        2.1687641676423630       -1.9388702512758464     
 C   7.4773858703013429       0.67388387078955236       -1.4841586835685263     
 C   11.435301286640339        5.4701571038912054        4.3857277006994222     
 C   9.2547207944002867        6.6615912698641244        4.6760695171546693     
 C   11.957845103099288        4.6043097656468452        3.4624851388361972     
 B   11.082064764255927        3.6303977213419762        1.1423010765668540     
 C   12.204956654254175        5.2138992565508921      -0.68028791921083809     
 C   9.4706789319319196        7.2040936358323417       -1.9346430163492618     
 C   11.732872176378480        6.1986696003926625       -1.5009908115709563     
 C   5.5953214341167525        7.1946599117054948        4.4637354219316618     
 C   5.6239781615881750        4.7053032476011065        4.6813343795447819     
 C   6.0841867402432293        8.1012155621945485        3.5617799709721321     
 B   7.3420603075270758        7.9113732371006913        1.2329915036590138     
 C   5.4266669201154905        8.1110255583373778      -0.60703764259078852     
 C   5.1474820594154487        4.7766252990206333       -1.9604491251696317     
 C   4.8369226679638109        7.2230133645876649       -1.4610142183533898     
 H   5.6082206677767035        1.5639104598488746E-002 -0.49276928839127615     
 H   9.4260553263253311        1.8324047435923827       -2.9838690628134721     
 H   10.273719752281176        1.6676125965415525       -1.4160382773758744     
 H   9.6005820605743395        3.2538418153735527       -1.8894418666746977     
 H   7.8260879639667511      -0.10751579135295430       -2.1453453651468624     
 H   11.847386113689030        5.9070774542773172        5.2849595621762875     
 H   9.8197101949687902        7.1723671597123220        5.4643267772964128     
 H   8.4438208530231211        6.0803327152801154        5.1369481089925797     
 H   8.8070262771489691        7.4060739843847472        4.0097587149148257     
 H   12.922818254051622        4.1167170542434484        3.4262454212639346     
 H   10.047605778782236        2.9833805352984508        1.0273890350415429     
 H   12.053232146398685        2.9103922988090432        1.1227789708548350     
 H   13.222058861514254        4.8807767483886479      -0.51796380709514789     
 H   9.7019254504283712        7.2714284765740800       -3.0059202098611610     
 H   9.5845245725611719        8.2047129291112899       -1.4839966243063221     
 H   8.4350675276915243        6.8653332755369725       -1.7872889478929626     
 H   12.241195638300018        6.8712551480355675       -2.1781753436108473     
 H   5.0165141799642390        7.3111328322839695        5.3698970864921884     
 H   4.8478929605653844        4.9115721070835718        5.4264582546658238     
 H   6.5100037577249479        4.3063765372428175        5.1946544039409286     
 H   5.2622866036975875        3.9475921079360261        3.9804321247092771     
 H   6.0313603120463233        9.1812137293773119        3.5521660906843997     
 H   8.4352344819336853        7.3738846506745102        1.1014369839554825     
 H   7.4412292629107233        9.1160997046427408        1.2538007329351042     
 H   5.1941250481321797        9.1531988203717933      -0.43052893895682309     
 H   4.9851600046874713        4.9677079522559131       -3.0279404565356089     
 H   4.2285361326700146        4.3435352085678200       -1.5383447411170736     
 H   5.9717578232427240        4.0684264030738779       -1.8204016610442622     
 H   4.0114423724290047        7.3384951421332341       -2.1480178802510097     
 C -0.38936252146017586        7.3426572664315159        9.2385276175889199     
 N   1.2792849312299813E-002   6.7819542797045322        10.423610192812383     
 N  -1.5807126575691941        6.7251340618666706        8.9675461008522657     
 Dy  0.13604375456972637        9.1858712219671652        7.5623457544439381     
 C -0.90769520640157464        5.8470416552664810        10.885031102112503     
 C   1.2105491131689579        7.1471290904461080        11.169730998716210     
 C  -1.9118197888009660        5.8158470775249524        9.9552934829880826     
 B  -2.3219713826155117        7.0092256859488105        7.6208613598800241     
 C -0.30793990635033724        7.1517103944355709        6.1010248444499275     
 C   2.0251172125199020        9.6783167691960088        9.2140344944943475     
 C   2.0875864461515485        9.8178045825433991        6.0597533307530256     
 C  -1.1943394632128304        10.605884661412764        9.1868416598570590     
 C  -1.3737929704173462        10.569084533076211        6.0757965938544780     
 H -0.74219064515528343        5.2828306951037849        11.793058804303069     
 H   1.4571338901669761        6.3441235531463569        11.872346747258485     
 H   1.0525401464788151        8.0744772362722088        11.737106304830130     
 H   2.0483940112353682        7.2979511512557718        10.485166570990051     
 H  -2.8173396620669262        5.2261584789486379        9.9187669124260811     
 N  -1.4296452269829256        6.4630779714044539        6.4692979676144233     
 H  -2.4011420152381260        8.2253054468086191        7.4908817555270302     
 H  -3.4154126266758680        6.4921031407410226        7.6147646926386354     
 N  0.27492839014747023        6.3643075560062554        5.1425669217014240     
 N   2.3244344370997738        10.333681896743691        10.381304127430653     
 N   3.1594837306904817        8.9674198383935089        8.9329862772419961     
 N   3.2628937013255803        9.2318900998728672        6.4390381382839550     
 N   2.4602700392111387        10.757097674175684        5.1336141335679120     
 N  -1.8714256807722383        10.564680111980437        10.379710740096332     
 N  -1.1009879153374862        11.941843553484034        8.9037202299837492     
 N  -1.3868802795087130        11.896218499443529        6.4043287716080401     
 N  -2.3438567399884471        10.446202401181669        5.1160362993288508     
 C  -1.5209871227268770        5.2650144912671148        5.7788950269952979     
 C   1.5293696779515660        6.6744863535775183        4.4727330555348983     
 C -0.45474424938241254        5.2010637296655542        4.9292391587108320     
 C   3.6090792970522516        10.030693062039393        10.820924906858094     
 C   1.4148401703036497        11.193134650411960        11.130001924822045     
 C   4.1324145401050529        9.1677808518817105        9.8961204417347570     
 B   3.2538631790370989        8.1811152147938859        7.5867122321856897     
 C   4.3383777426725905        9.8185573971520022        5.7919618523437277     
 C   1.5422510787941202        11.665028870017851        4.4596668890404212     
 C   3.8383718311929473        10.773967101804756        4.9552423794016720     
 C  -2.1792302051577592        11.841840057959462        10.835812977130221     
 C  -2.1876321038525091        9.3584666100136538        11.135952426979820     
 C  -1.6905533624202347        12.707044036687822        9.8936331189222422     
 B -0.47306842202945010        12.417082791967150        7.5511918547924735     
 C  -2.3634257894252695        12.571240435835030        5.6890408129758017     
 C  -2.7177544933990707        9.1944744675189760        4.4727743987637325     
 C  -2.9662576785616008        11.663620911192931        4.8667557852367214     
 H  -2.3067967618326883        4.5419530266268300        5.9513290591374144     
 H   1.4524412662728248        6.4587974583858472        3.4001148507137633     
 H   2.3512480140848644        6.0743711337681976        4.8919396442071150     
 H   1.7467060244683872        7.7366038569297277        4.6336348580110061     
 H -0.14207911223303119        4.4368498158218674        4.2323653865901019     
 H   4.0274374222085321        10.477742597606376        11.712938442179158     
 H   1.9911565366084594        11.785421881081209        11.850147793755660     
 H  0.67150120945462832        10.595305467966188        11.676046131583297     
 H  0.88550236053884301        11.867533711302750        10.450738441408109     
 H   5.1029021409258988        8.6922482614901018        9.8495379985736982     
 H   2.2313422203058493        7.5148473077271580        7.4737625207641862     
 H   4.2383305678454155        7.4803247949580944        7.5617038710971647     
 H   5.3658760629228679        9.5372332171686143        5.9808333146251069     
 H   1.8987237807823738        11.865584864364521        3.4395327322884661     
 H   1.4653582711400721        12.618333680227236        5.0109762374193680     
 H  0.54747045778046277        11.197558809584976        4.4306609230046030     
 H   4.3289624838954088        11.464436061082095        4.2830212031144583     
 H  -2.7331340938075348        12.004084585872816        11.751116083571906     
 H  -3.0167190430439379        9.5701074066164420        11.819703896206329     
 H  -1.3228379830021191        9.0245797059026014        11.725733605061320     
 H  -2.4746192579286159        8.5534337860543879        10.455316778103640     
 H  -1.7217559085597942        13.787226552125560        9.8504368180369557     
 H  0.61967695153346469        11.877090262794422        7.4404496126306343     
 H -0.37709840183970428        13.623591301237045        7.5258641830292463     
 H  -2.5806099690467628        13.621631730247776        5.8311023066262644     
 H  -2.8536821762543676        9.3496235483885535        3.3950933926376443     
 H  -3.6590979211023291        8.8092134152200519        4.8943492276181599     
 H  -1.9201002259081721        8.4632037922276986        4.6546114406854748     
 H  -3.7776289187757603        11.768276767669006        4.1613040191419666     
 C   1.9574248924172271       0.58991149953350985        15.539625141683949     
 N   2.2189529606484450        1.2455885601262764        16.715859646983397     
 N   3.1134117719014487       -9.3143497422137345E-002   15.276793220874536     
 Dy  0.11694454065286074        5.5999065104660559E-002   13.860486801320876     
 C   3.5008273784246873       0.96903842343627455        17.179376303900970     
 C   1.2779478220611689        2.0799709907757569        17.454466544237441     
 C   4.0610304230011156       0.12221404523302587        16.261068472379201     
 B   3.2496841753026153      -0.88877718508760073        13.939155399500573     
 C   2.0773018291685976       0.72554114367806177        12.396737913633599     
 C  -1.2794135247040039        1.3972345803121871        15.519627638584527     
 C  -1.4615332762499389        1.3948675716704011        12.409218770388435     
 C -0.37800506842346171       -1.8193417759506112        15.511123098482551     
 C -0.27482860043297669       -1.9948219595195322        12.397511889013622     
 H   3.8898213904779739        1.4204710664982361        18.082269753387546     
 H   1.8261014269351150        2.6570574674631438        18.206118094231556     
 H  0.52322148393807388        1.4642470797004052        17.960597544837402     
 H  0.76512085737099433        2.7671603996181378        16.777206837836495     
 H   5.0431138074763595      -0.32982496927780741        16.231117167266870     
 N   3.2556878186677900       0.14673834886350620        12.777678795673792     
 H   2.2453601223340613       -1.5810595179941553        13.816916166330072     
 H   4.2509112077782492       -1.5659749484859904        13.939813399697069     
 N   2.4408670600107047        1.6501837298263595        11.454450488952055     
 N  -1.9709238132329530        1.3146701676660595        16.702245853062532     
 N  -1.2447776929624730        2.7387835130727090        15.250506432768622     
 N  -1.5389824793444646        2.7140162465218318        12.758657947253273     
 N  -2.4580823853789786        1.2283216316040169        11.483440697183735     
 N   2.2071651862460920E-002  -2.3775166089914630        16.698553018180409     
 N  -1.5646892162738077       -2.4430385792274558        15.234860969479588     
 N  -1.4104983005429617       -2.6769592964146316        12.736277240367686     
 N  0.33577844438350896       -2.7940593941145946        11.467736226260186     
 C   4.3257159934253071       0.72159989474543984        12.110429407519124     
 C   1.5150819493568326        2.5487825064546006        10.780763557014765     
 C   3.8171365904444285        1.6638177416727644        11.263186591936956     
 C  -2.3439141387340277        2.5724472753587166        17.164895781803036     
 C  -2.2401478689503898        8.9308404024130539E-002   17.445975056670211     
 C  -1.8829373844916069        3.4675453967360284        16.237372138882037     
 B -0.63574670106983211        3.2525945374034739        13.905856657302387     
 C  -2.5798713869973295        3.3403125819955179        12.091435031643856     
 C  -2.7860205860081417       -3.5719223233293435E-002   10.838166433300314     
 C  -3.1581810309868397        2.4106571675134720        11.276006481624343     
 C -0.89767414167365500       -3.3136550250695804        17.158939841552453     
 C   1.2102935770985424       -1.9984294213439704        17.452588095699607     
 C  -1.8975322276191771       -3.3503853170040006        16.224655799145285     
 B  -2.3072354803465882       -2.1455170856599914        13.890382260625069     
 C  -1.4864160132251292       -3.8792613661962321        12.051126866939850     
 C   1.6179197952202167       -2.5030895925009955        10.844851815536217     
 C -0.39099077672212945       -3.9563930179063989        11.240620457976526     
 H   5.3555023330861555       0.44034839703818979        12.288774771287956     
 H   1.7924450300920980        2.6574107310393447        9.7278587826874627     
 H   1.5270213486613073        3.5410259291782071        11.251215198426364     
 H  0.50662850300083107        2.1326941204571943        10.866214464371108     
 H   4.3025469961844545        2.3418008487353332        10.576186088263217     
 H  -2.9180413997373855        2.7018858793662544        18.072786196319900     
 H  -3.0520132893906213       0.27180117135790527        18.157802530977328     
 H  -1.3501626667083846      -0.23762334017024017        18.000236090276577     
 H  -2.5339676556666206      -0.71071462098660743        16.762134960926662     
 H  -1.9665673334695775        4.5452004841751341        16.199937478143038     
 H  0.47463508017176181        2.7515793960520942        13.781514846158368     
 H -0.57989224320284416        4.4618193633510108        13.899738972462961     
 H  -2.8493589370913748        4.3754895813344445        12.254686991913063     
 H  -3.1533692017608632       0.15439198708720281        9.8155325411747558     
 H  -3.5679464553503664      -0.57485962067938046        11.410809563344623     
 H  -1.8764187065052722      -0.65992799120879375        10.811449574599765     
 H  -3.9983015735573328        2.4790363815974188        10.599521399496190     
 H -0.73929317464235800       -3.8741507675838518        18.070625396019004     
 H   1.4685516561297836       -2.8042784904322637        18.147422942197800     
 H   1.0342549019329002       -1.0793800194790815        18.028668827441241     
 H   2.0478223024671123       -1.8254902960723423        16.772229890850014     
 H  -2.7991197931107008       -3.9460042291462187        16.188744606914984     
 H  -2.3905492360303437      -0.92894174574585886        13.777563644402436     
 H  -3.4008052297461937       -2.6641278978982448        13.879812786052153     
 H  -2.2792414874729894       -4.5986170314134602        12.205790746235103     
 H   1.5863374239602921       -2.7491792968388933        9.7786585821146552     
 H   2.4179939583465631       -3.0897766649918990        11.316084196170268     
 H   1.8339991724811009       -1.4391981236304954        10.982499905715159     
 H  -5.9701006539321172E-002  -4.7249062229230088        10.557109067041837     
 C  0.80915150737420349        11.199210799286620        16.402009869833456     
 N  0.41041326929044974        11.760456441778459        15.216591491345163     
 N   1.9911074966330118        11.827669198362184        16.686105848565539     
 Dy  0.28919485654048954        9.3250147417216862        18.047146387357905     
 C   1.3242728316223606        12.706215257587436        14.766332579736556     
 C -0.77663979665643079        11.382831336580510        14.459007897704156     
 C   2.3213203230320425        12.744669279825873        15.703973706357225     
 B   2.7227092791558056        11.528279434819142        18.035732750335541     
 C  0.69577874048056443        11.355547055903072        19.532813527132735     
 C  -1.5744440695029038        8.8409048969671602        16.380435814896771     
 C  -1.7002446157372133        8.6799057763158576        19.498852842077032     
 C   1.6511371359828477        7.9769191007591100        16.383878570008530     
 C   1.7968469450172806        7.9191006296763433        19.504758358167873     
 H   1.1595436733252160        13.270450965379760        13.858486228857165     
 H -0.96862711323496420        12.141511621376694        13.690333858310703     
 H -0.63382328100767860        10.408125815986633        13.969737697897568     
 H  -1.6440790980436122        11.311591231398163        15.122826082764838     
 H   3.2194263322282892        13.345499465420520        15.748046364005544     
 N   1.8140372982096677        12.059888425642024        19.180672017652391     
 H   2.8024082385598299        10.311412199634878        18.152300738442342     
 H   3.8168940081324743        12.044911695045018        18.055214169787323     
 N   6.4406923682096023E-002   12.158285156991806        20.446581339247196     
 N  -1.8585424498481429        8.1748621347494144        15.216171008583041     
 N  -2.7092468894555166        9.5598621446369201        16.637993183128561     
 N  -2.8567898354902099        9.3082134055088179        19.129731696193467     
 N  -2.1014132626622173        7.7355154533585528        20.408139262289129     
 N   2.3476079460625514        8.0601484415716236        15.204242047464698     
 N   1.5759234016665418        6.6332307072306751        16.630024837499274     
 N   1.8368508041574845        6.6050005256248099        19.130031174114382     
 N   2.7652597808742891        8.0304996570839382        20.466294465315794     
 C   1.8553213751286146        13.280555954169811        19.836864386039085     
 C  -1.2089467762638677        11.844992300391358        21.077112169543661     
 C  0.75958976862925431        13.344584914099102        20.648194297893550     
 C  -3.1345052699504472        8.4786128850071609        14.754508099879176     
 C -0.94621357432773667        7.2927525665667412        14.497038762521413     
 C  -3.6680151753161416        9.3546669360509611        15.661453996268264     
 B  -2.8143080672720631        10.355808650819474        17.979230471559262     
 C  -3.9495143657348746        8.7456632955790390        19.770581410706704     
 C  -1.2117530736234188        6.7850562076225520        21.059974244901039     
 C  -3.4792516808770770        7.7586299177454086        20.589026971304126     
 C   2.6841889904631038        6.8005613590871796        14.721029038607000     
 C   2.6659830081921374        9.2892432560998817        14.486885404955709     
 C   2.1932302941138282        5.9037498687990100        15.631689930405566     
 B  0.93626645421569132        6.1144990767299454        17.959487073891978     
 C   2.8308472322127143        5.9279538283580502        19.817803748602778     
 C   3.1074483102628188        9.2680628158987393        21.153032726514780     
 C   3.4155281357078966        6.8201525565887655        20.670945599426418     
 H   2.6309058873178151        14.016010099860981        19.669138797072922     
 H  -1.2062951221071840        12.179916490371438        22.121383387879206     
 H  -2.0363016217302823        12.341808662587304        20.547478799961581     
 H  -1.3619404672628141        10.760907329117364        21.024584693365984     
 H  0.40698333096059552        14.119030058962867        21.314748177149966     
 H  -3.5398578781964298        8.0230553616783578        13.861333744473354     
 H  -1.5018251780718248        6.7777129455749119        13.703899803057569     
 H -0.12297469826505958        7.8660061474195606        14.045071395466984     
 H -0.51357927634893719        6.5504721163948183        15.177657968943286     
 H  -4.6365864523580651        9.8360669502495757        15.685185973720056     
 H  -1.7828888408822330        11.006274308963974        18.102907499117059     
 H  -3.7872171459697435        11.073045187866613        17.986965355703813     
 H  -4.9679566346039401        9.0655508392417001        19.593683481279175     
 H  -1.4717308061686663        6.6880391366642868        22.119603553507709     
 H  -1.2884007184841177        5.7962629068657492        20.585540315391476     
 H -0.18411793382419755        7.1483294592906645        20.952371633748520     
 H  -3.9921501725803292        7.0704773205088136        21.247266266486069     
 H   3.2553348708778125        6.6706774081233000        13.811571585900515     
 H   3.4921365889148226        9.0963684989140852        13.794869779071924     
 H   1.8010391629584819        9.6454573695617967        13.911759781245847     
 H   2.9593875775849252        10.071094578501549        15.191290562782434     
 H   2.2419177679424540        4.8237851914240641        15.649129451147536     
 H -0.15986346400975682        6.6469065950251034        18.077157887017169     
 H  0.84349110630836588        4.9083485544341396        17.945766285122588     
 H   3.0615431390435011        4.8842968794231325        19.648566465741421     
 H   3.2493821670406615        9.0801692173178967        22.224139479805579     
 H   4.0377022438448096        9.6923737884491725        20.746215235434484     
 H   2.2906731142513879        9.9815312412296660        20.995709263402112     
 H   4.2309546478270716        6.7078358759685370        21.370578185768675     
 C   8.5779051220392244        6.4896406196192862        9.9214045130021411     
 N   8.1809755799906974        7.0674873544030099        8.7425422470381697     
 N   9.7823367024795953        7.0819525050787107        10.191890449307738     
 Dy   8.0181365436660386        4.6359916912431229        11.579560642844992     
 C   9.1181886288159788        7.9870786998882792        8.2832777898025132     
 C   6.9719617049985692        6.7310186574212780        8.0010905401411119     
 C   10.127003314209761        7.9921255501790442        9.2085758116808893     
 B   10.515794859642552        6.7770073472405601        11.539206903417291     
 C   8.4788657156904517        6.6793016103688885        13.037780935131202     
 C   6.1526737321921274        4.1518205150457224        9.9099222401748026     
 C   6.0576939917048911        4.0437236707037680        13.069173036874112     
 C   9.3602136014600497        3.2234468343544300        9.9494691653491927     
 C   9.5473706298142211        3.2740447798202541        13.070210221755973     
 H   8.9607098721873246        8.5617857216565287        7.3803339850264722     
 H   6.7325801585039962        7.5463668130644139        7.3107570795492824     
 H   7.1093692319361690        5.8081834061879558        7.4210751063438529     
 H   6.1376724047389812        6.5841788562206638        8.6904516416459945     
 H   11.044619435097690        8.5637319896841717        9.2430181002196523     
 N   9.6262234106015043        7.3351043916441050        12.687554899003887     
 H   10.572966939465100        5.5595223975274140        11.661561267034124     
 H   11.618265237097374        7.2760467324792799        11.553736697222790     
 N   7.8992702510485460        7.4901411178571786        13.979042634803847     
 N   5.8585147378104123        3.4980004422220148        8.7407101558993201     
 N   5.0244183276609258        4.8785556451109846        10.176526415071379     
 N   4.8941819014864034        4.6453343786244465        12.678708877296717     
 N   5.6726862413994166        3.1473169865741184        14.031134573278933     
 N   10.035631007236997        3.2740912712397283        8.7559853601116426     
 N   9.3016816887563643        1.8871657031162556        10.240692103695480     
 N   9.6076077577283865        1.9506685177313792        12.733979708953427     
 N   10.528133848102827        3.4305956987044053        14.014926444805845     
 C   9.7380312813734538        8.5339288429679989        13.373546993369377     
 C   6.6231318899021066        7.2218156097284254        14.625055813513841     
 C   8.6562238224908814        8.6349895373213403        14.199471450028877     
 C   4.5840035667354684        3.8186717680825577        8.2845253838506121     
 C   6.7606446517258947        2.6170829812029450        8.0074274028618948     
 C   4.0618508795227530        4.6911288274890790        9.2013077130052316     
 B   4.9259448946589730        5.6783903076176667        11.514650641539037     
 C   3.8113431024653788        4.1084471951492532        13.356393947364619     
 C   6.5782479276478281        2.2467514017517667        14.731009628837127     
 C   4.2965343678377934        3.1702623837751966        14.222238745089133     
 C   10.378475904832776        2.0029267495211460        8.3096385755656623     
 C   10.318552882297169        4.4818441255211248        7.9879091869041581     
 C   9.9126680816943598        1.1309348119703928        9.2570106352923247     
 B   8.6944962923142430        1.4036923126505556        11.597814954116071     
 C   10.624627313419536        1.3125422868446630        13.425387896762103     
 C   10.863707158355059        4.6929182719213793        14.659794380245904     
 C   11.203196623351499        2.2383005563904326        14.244593054401243     
 H   10.544829459083948        9.2352337826171915        13.208705162360850     
 H   6.6979409749296925        7.4008208523117620        15.704751861482585     
 H   5.8375286578459002        7.8751130841820540        14.214924510782282     
 H   6.3562679268453328        6.1762514741147312        14.429109415464740     
 H   8.3496553426897506        9.4128450125237162        14.884420750818249     
 H   4.1710098473996773        3.3761757817315883        7.3878312960127781     
 H   6.1730674780345671        1.9865029955224953        7.3253760104319428     
 H   7.4848571158000556        3.1996639251853178        7.4151041270066003     
 H   7.3120475869501851        1.9788811923091085        8.7065480088407252     
 H   3.0980425986080435        5.1809516680285626        9.2354650437670944     
 H   5.9558623595702125        6.3339735441169029        11.628581622995346     
 H   3.9510096525709191        6.3918309408404657        11.524111584831839     
 H   2.7894640122414414        4.4127492484053690        13.172168348355182     
 H   6.3133954096812053        2.1937994294178615        15.793828911544484     
 H   6.5245162610239280        1.2338307651802609        14.304321321993291     
 H   7.5986255862162837        2.6271118667991922        14.611365278883151     
 H   3.7952500746806259        2.5144828870507530        14.920614329665435     
 H   10.938213748828460        1.8516170214429635        7.3963330569677712     
 H   11.086664305631158        4.2593105584916522        7.2391380749121668     
 H   9.4165176842653899        4.8376381166520384        7.4728241955925077     
 H   10.676175467976382        5.2764911765033959        8.6477527403694925     
 H   9.9722714970572603        5.2362787663843738E-002   9.3093728221617926     
 H   7.5910257654281761        1.9195632367134832        11.718695731685944     
 H   8.6263813267407095       0.19557676411956632        11.627498993723673     
 H   10.880930559535280       0.27259516499917330        13.273262526079982     
 H   11.180316320699491        4.5117548924551825        15.693908312708627     
 H   11.678221175791011        5.2004283236441378        14.120727887461854     
 H   9.9781956718754987        5.3384927773363087        14.640682198799311     
 H   12.029900482474460        2.1627581923827450        14.935980832701995     
 C   6.3013053437734374        13.364639357706311        3.6107581956519663     
 N   6.0263897755967406        12.727173833646816        2.4279101337203759     
 N   5.1445753664569658        14.033959466779732        3.9046437059415169     
 Dy   8.1763371485460627        13.873527610307830        5.2589997466271106     
 C   4.7347355853859092        13.000065425728584        1.9907044932566289     
 C   6.9709209156863485        11.927285584327709        1.6542901277303734     
 C   4.1819957378290580        13.826172228090561        2.9330144608895363     
 B   5.0254399545113930        14.810677787187688        5.2550772974460038     
 C   6.2377163383936729        13.178052343859433        6.7498550961866970     
 C   9.5569916589017865        12.539071438113046        3.5931604977177383     
 C   9.7503709495244024        12.513516075973191        6.6906809339686024     
 C   8.6466964729856706        15.751791110746053        3.5940800551956400     
 C   8.5760355493357228        15.906140938028187        6.7332067738157910     
 H   4.3346974296275871        12.562481665671925        1.0858725783915033     
 H   6.4254244924941890        11.378271597495216       0.87970340000745118     
 H   7.7221625319737646        12.568678374838187        1.1732459766316174     
 H   7.4883502904250303        11.214694841448242        2.3018863548395849     
 H   3.1958016579252608        14.267709087135596        2.9874631003192644     
 N   5.0491927873831211        13.756647810950286        6.3999841597306713     
 H   6.0248362791006951        15.511225618674462        5.3689921311449851     
 H   4.0160243733782508        15.477365905760800        5.2808647660837531     
 N   5.8939023358764233        12.234712637817170        7.6828137665313143     
 N   10.250222803262602        12.622626785213537        2.4119063595871006     
 N   9.4960495881443521        11.195848597102792        3.8473455671413848     
 N   9.7859912050857059        11.192556465716651        6.3426837142747630     
 N   10.741478135703790        12.647454935530671        7.6267875236059748     
 N   8.2382074562669647        16.307225567457024        2.4076900588566863     
 N   9.8277219010530423        16.387928948140434        3.8671283409211732     
 N   9.6856138247612211        16.617665859725829        6.3689155166110529     
 N   7.9690227690016195        16.686056820522424        7.6813221682790234     
 C   3.9933166669326536        13.164590365287671        7.0754982724892388     
 C   6.8327138385436301        11.325228636744546        8.3242586687234361     
 C   4.5208028228624242        12.210380550766327        7.8975823521835347     
 C   10.599249522367161        11.363678834405603        1.9353239078698037     
 C   10.547894453092935        13.850819620440163        1.6845024543507450     
 C   10.120559387212760        10.466864126410448        2.8520638583187607     
 B   8.8757914170522021        10.682688738532327        5.1882561122687569     
 C   10.794589370982104        10.531396581038658        7.0245210360564023     
 C   11.106966315231558        13.901050414157268        8.2711720720283637     
 C   11.396631605044332        11.441870928411618        7.8441141291461447     
 C   9.1476405462867820        17.253740428020254        1.9457067235666006     
 C   7.0487150087061501        15.922517362533934        1.6582893790451596     
 C   10.148865410070291        17.299294342691525        2.8778053605898961     
 B   10.581567783622235        16.101515834240438        5.2070885342982098     
 C   9.7460363077762793        17.820627279321105        7.0540492883621599     
 C   6.7151549751695860        16.356166358808142        8.3418900876213176     
 C   8.6707098886855558        17.866146005256816        7.8933441620742935     
 H   2.9587692571407351        13.437079072121387        6.9105871632698461     
 H   6.5065203985071056        11.116168137374334        9.3517195759145544     
 H   6.8979110454662464        10.374211909278447        7.7681540673734286     
 H   7.8258591876370982        11.793994180934597        8.3272284051641581     
 H   4.0526048113563427        11.516065393375817        8.5817323564528003     
 H   11.172989303048924        11.235045695806326        1.0272982509718096     
 H   11.381470490612866        13.669504367589390       0.99760607795436151     
 H   9.6783359857315219        14.185496825564993        1.1028380980705867     
 H   10.821641078875061        14.644646991429262        2.3835691493021529     
 H   10.181985365210405        9.3875905756900053        2.8748635723773699     
 H   7.7759439677712825        11.206251611392460        5.3131303482387908     
 H   8.7934727593082727        9.4759751147101454        5.1878237015385693     
 H   11.029200739070550        9.4871535146393224        6.8676955322814042     
 H   11.321116453982000        13.732974416758742        9.3315888299806762     
 H   11.998113526628996        14.333220331931548        7.7967266695175699     
 H   10.273211835282821        14.600502970565966        8.1592982817667075     
 H   12.227703374910922        11.344663768002645        8.5270578391679432     
 H   8.9826416224556507        17.814269893086703        1.0348132419981126     
 H   6.7642020457150220        16.742547394271320       0.98759108437469401     
 H   7.2384991355726322        15.021911365825702        1.0547767324386408     
 H   6.2224622904052778        15.715195884091399        2.3461557895504326     
 H   11.044434408446111        17.903874307674617        2.9146813527787003     
 H   10.686438556089055        14.886278149312981        5.3209324192732019     
 H   11.665906844976567        16.639431981171303        5.2087499272460400     
 H   10.517922951674032        18.559033239138909        6.8836948261332784     
 H   6.7612833952160081        16.636800836283083        9.3985381327118755     
 H   5.8776228579983396        16.890578781829973        7.8730229991031688     
 H   6.5450153343005537        15.279600127046031        8.2421271171722932     
 H   8.3382621178014809        18.623536738757998        8.5885468887482705     
         456

 C   7.4565603505643985        2.8086230367876532        2.7411485816802772     
 N   7.8630681038403685        2.2314598628900217        3.9174130590143492     
 N   6.2627445497983540        2.1975746567512644        2.4679572541068562     
 Dy   7.9873538793254095        4.6982071051048901        1.1089483169920888     
 C   6.9411251397552016        1.2948970047165362        4.3725127569744329     
 C   9.0691087021021541        2.5799650273087464        4.6590489289187698     
 C   5.9321591295059877        1.2777360476439554        3.4473523139226621     
 B   5.5259178163839167        2.5049792624731966        1.1229999337454466     
 C   7.5506555902349035        2.6697696248583247      -0.38426003014664012     
 C   9.8660201333192941        5.1437390334030679        2.7645678667559270     
 C   9.9645335697224926        5.3209357249482379      -0.35839552852838991     
 C   6.6406997562398011        6.0335544928624119        2.7956481659383341     
 C   6.4736728132521462        6.1161598707746467      -0.32077767926865680     
 H   7.1076742541237490       0.71926019103580452        5.2732701477190336     
 H   9.2776210080396186        1.7947061967892286        5.3938130853561148     
 H   8.9428375905498765        3.5363599682080928        5.1858559775171482     
 H   9.9199264482739675        2.6725233358734450        3.9776950415038530     
 H   5.0247085234035280       0.69019333476222977        3.4102993285996788     
 N   6.4308412031870441        1.9716217467214869       -2.4430317089800133E-002
 H   5.4486125632379983        3.7217154611503274        1.0099381058701558     
 H   4.4312502446075506        1.9885527245299051        1.1054514097694270     
 N   8.1762219328876782        1.8581941207164927       -1.2946062062577199     
 N   10.160424157846244        5.7897205324795538        3.9371121650691481     
 N   10.995089159130002        4.4220471397930554        2.4894374455539956     
 N   11.119401406143060        4.6790347640949346       -5.8741353521630062E-003
 N   10.359440781968873        6.2455436288138344       -1.2893356223049741     
 N   5.9425879368952215        5.9394186976301047        3.9732179970844830     
 N   6.7101885067632558        7.3795437702941653        2.5586260022301603     
 N   6.4322103726267379        7.4274200693988366        6.2030194815463534E-002
 N   5.4947119114869523        6.0052884264951185       -1.2726081972195900     
 C   6.3850788465464925       0.74554433387536989      -0.67058723235889894     
 C   9.4445416983555130        2.1652902553400093       -1.9379671192882995     
 C   7.4777640567290460       0.67164168425679949       -1.4847705217869416     
 C   11.436387886499208        5.4708521985194718        4.3876995670938985     
 C   9.2543662047724933        6.6594829865272285        4.6784288780294103     
 C   11.959755022765995        4.6055949707053543        3.4644055689230755     
 B   11.085225561508375        3.6304612194118664        1.1445429709464732     
 C   12.206171312534499        5.2149438139813977      -0.67834902018801368     
 C   9.4691264017357017        7.1993462311749896       -1.9352723520854138     
 C   11.732720360913010        6.1981421852764029       -1.5000094581614587     
 C   5.5965568031713770        7.1939802065385230        4.4623081396687923     
 C   5.6259171934888323        4.7048084963954899        4.6823593138422943     
 C   6.0850363483519390        8.0996685010726299        3.5593042410903468     
 B   7.3422686192700155        7.9077393186006528        1.2303188630224018     
 C   5.4270077758090745        8.1040501168519672      -0.60984662750796692     
 C   5.1484645822812567        4.7680084340472648       -1.9587891641102078     
 C   4.8374511280380430        7.2147718188939054       -1.4625229294004236     
 H   5.6085378835446651        1.3502548887461593E-002 -0.49342583358620523     
 H   9.4261139993239222        1.8334410520094724       -2.9839887041016127     
 H   10.274575132665555        1.6603073330170217       -1.4184616289938814     
 H   9.6046464935868769        3.2494247154472440       -1.8842964102927700     
 H   7.8253856317963759      -0.10895309133334573       -2.1473631436887031     
 H   11.848151053884084        5.9082661379452439        5.2868541889276042     
 H   9.8190563100260793        7.1730024534949708        5.4648829335355007     
 H   8.4459329877496145        6.0769520461312201        5.1415843118763256     
 H   8.8037678116129161        7.4015867004078171        4.0117989866695574     
 H   12.925270131787643        4.1191722798799235        3.4279116150603826     
 H   10.051701696422112        2.9820085193207593        1.0295897293059018     
 H   12.057358139920980        2.9118557423807627        1.1253297511017886     
 H   13.223724222319017        4.8836749607281673      -0.51547341158986193     
 H   9.7035248015712394        7.2699172764644091       -3.0052821582577631     
 H   9.5774798351411068        8.1989562190217740       -1.4824181344393041     
 H   8.4347986065642182        6.8566966680349184       -1.7922986396322425     
 H   12.240130796211128        6.8709180577669242       -2.1776450702380226     
 H   5.0180909706828922        7.3114231971737489        5.3685591949259557     
 H   4.8482423525450855        4.9107218737067067        5.4258036579566111     
 H   6.5116112396568955        4.3081937133071060        5.1977465054497660     
 H   5.2667383585977214        3.9455947180618023        3.9820168438920951     
 H   6.0320062659381941        9.1796305519563504        3.5486453862352665     
 H   8.4358803772762592        7.3711086260703702        1.0994652510412890     
 H   7.4402893538434611        9.1125934357125882        1.2497672847220429     
 H   5.1938671280303916        9.1462106088844717      -0.43427425858144408     
 H   4.9826726068992784        4.9584148020361400       -3.0256558564502973     
 H   4.2317688946050138        4.3335883101529413       -1.5337721564827917     
 H   5.9740611674236836        4.0611309849419959       -1.8211460666973589     
 H   4.0119738039773933        7.3290120517647210       -2.1497133062203981     
 C -0.38664198729016619        7.3452493871519868        9.2347435547839787     
 N   1.5511341211616507E-002   6.7845228011376140        10.419822316250585     
 N  -1.5777232722320167        6.7273722835963001        8.9634710157715851     
 Dy  0.13797629888251944        9.1896240177023216        7.5594436139803856     
 C -0.90478014922926486        5.8493073881572322        10.881015282684031     
 C   1.2129246970929046        7.1502147755657690        11.166233529570865     
 C  -1.9087523889786902        5.8179058368013434        9.9511143069331887     
 B  -2.3188990605368724        7.0119839850460988        7.6168232754200229     
 C -0.30465193146420744        7.1555320843335943        6.0973657707804865     
 C   2.0260581677410183        9.6822878852128973        9.2115767974113272     
 C   2.0901695106097957        9.8225857528854323        6.0582267858056351     
 C  -1.1939177378787844        10.606693542900944        9.1856195911316671     
 C  -1.3730950037941603        10.572810478199754        6.0745939913792295     
 H -0.73934149022998985        5.2850429434202413        11.789023829408455     
 H   1.4587546561465885        6.3480064538215597        11.869950057433012     
 H   1.0548766183355476        8.0783180465959745        11.732273188472901     
 H   2.0512878530500700        7.2999388858026730        10.482086706335048     
 H  -2.8140410343076527        5.2278648665959357        9.9144643757190778     
 N  -1.4262481386227632        6.4664602805097617        6.4652406867636216     
 H  -2.3982518354582303        8.2280807190081404        7.4874224330533057     
 H  -3.4123184674716533        6.4947521940720767        7.6104843757253775     
 N  0.27955773560038855        6.3676893779947967        5.1401767535457887     
 N   2.3247261188220083        10.337721549135708        10.378942689178949     
 N   3.1606969957410103        8.9716749769105366        8.9309589371063289     
 N   3.2651307334019370        9.2356603521743743        6.4369497607126238     
 N   2.4631858552549648        10.761600622627036        5.1319891919474729     
 N  -1.8717090840848916        10.563813720087079        10.377997774513203     
 N  -1.1018533187909594        11.942942873868255        8.9036754323568736     
 N  -1.3875905806971178        11.899539769991110        6.4044458421909267     
 N  -2.3436323875502003        10.449584565443798        5.1154012802050257     
 C  -1.5162186502976061        5.2677860215133858        5.7757749097233368     
 C   1.5345339986431457        6.6778952131454341        4.4714371816162926     
 C -0.44915142096672300        5.2038035170341344        4.9271944822768976     
 C   3.6092358993604599        10.035055707437206        10.819087140649311     
 C   1.4146775333367805        11.197052271027960        11.127214190454152     
 C   4.1331519057658834        9.1722335081938375        9.8945231357772698     
 B   3.2555375816905929        8.1851224383386700        7.5848402905309298     
 C   4.3407874001407798        9.8213531460268904        5.7892748961912979     
 C   1.5456208067944470        11.670415872850192        4.4587428548603976     
 C   3.8411867652266722        10.777273910176714        4.9528799512738013     
 C  -2.1812131389378839        11.840237186411715        10.834883567406321     
 C  -2.1873758975829252        9.3567387971517846        11.133036910553164     
 C  -1.6928637737135548        12.706697261132943        9.8937511737376749     
 B -0.47408133190003626        12.419873148230085        7.5517908708095582     
 C  -2.3654979750349767        12.573954091999751        5.6905689910604789     
 C  -2.7164106567380113        9.1979541081068117        4.4713385043657476     
 C  -2.9677168104692897        11.666388829615546        4.8677703910680146     
 H  -2.3017291874753170        4.5443857428031169        5.9481290174520023     
 H   1.4595840063243346        6.4590063134866336        3.3995760280741099     
 H   2.3565198733301496        6.0804896669032971        4.8936198056622748     
 H   1.7502040656645879        7.7405919257614100        4.6294208505937284     
 H -0.13542182452008497        4.4393354270262080        4.2311015545573181     
 H   4.0270561201025021        10.482173907222689        11.711296492824761     
 H   1.9901997172635451        11.787271805887809        11.849451252074790     
 H  0.66957947694048225        10.599328339995845        11.670612058773113     
 H  0.88751280000890720        11.873224616441487        10.448222599374326     
 H   5.1037748003911263        8.6969621031017628        9.8484096458862691     
 H   2.2329656297110794        7.5189689565478712        7.4717026467661762     
 H   4.2398655591762262        7.4841449744215334        7.5603004048084328     
 H   5.3681340153604857        9.5390783395759122        5.9774830288403793     
 H   1.8983963401333530        11.867062310305380        3.4370951465891069     
 H   1.4738705553878459        12.625192867447945        5.0069556538182916     
 H  0.54982307640932604        11.206263860030255        4.4349385913932364     
 H   4.3320496482067750        11.467394402966423        4.2805241366636553     
 H  -2.7359404597904495        12.001119934046548        11.749875999884578     
 H  -3.0156003474414970        9.5677232473488605        11.817956322267090     
 H  -1.3220208167908902        9.0218943021969000        11.721314111396802     
 H  -2.4753971887659154        8.5526090548291442        10.451823874753437     
 H  -1.7252463405564724        13.786841060685251        9.8513160279404577     
 H  0.61898655309827222        11.880634811694732        7.4404992393289326     
 H -0.37878213588194298        13.626404918507209        7.5277008333665103     
 H  -2.5836606474274983        13.623997305184011        5.8335278400525823     
 H  -2.8560887187680137        9.3542567536114110        3.3945816681744421     
 H  -3.6551552763966444        8.8096833895133830        4.8950891356227064     
 H  -1.9166708386577183        8.4685702059094918        4.6494981776918376     
 H  -3.7797001564104402        11.770746076392951        4.1630066568951909     
 C   1.9552588173718257       0.58774629444275928        15.540899078140397     
 N   2.2179727294846425        1.2432676606414832        16.716915318856543     
 N   3.1103321166735904       -9.6634195476463042E-002   15.277697897659284     
 Dy  0.11336271343325735        5.6116470776623857E-002   13.862572577241938     
 C   3.4996999573344270       0.96535917045092590        17.179956358539805     
 C   1.2781487211188818        2.0788797143382149        17.455563088413140     
 C   4.0586029659288316       0.11781941798674665        16.261543308680356     
 B   3.2450988269135812      -0.89212921059384509        13.939838677389430     
 C   2.0739554381647869       0.72381140072928052        12.398134230709511     
 C  -1.2811547300982260        1.3987946580448434        15.521304217663165     
 C  -1.4630487380082755        1.3968217655776010        12.410673573066855     
 C -0.38284274737215829       -1.8186904812922440        15.513679000605743     
 C -0.28040013275336684       -1.9939827630962248        12.399247069873976     
 H   3.8895673223791980        1.4164443733983341        18.082628617104906     
 H   1.8271220955387197        2.6554816940651911        18.206965107696472     
 H  0.52283272505818079        1.4641626374337162        17.961987432651991     
 H  0.76595277937260575        2.7664783347060191        16.778248557862245     
 H   5.0401187302943393      -0.33539734316792924        16.231316622224266     
 N   3.2518219448973573       0.14378002056553363        12.778707198541914     
 H   2.2398873709321689       -1.5830971061778134        13.817852956322847     
 H   4.2454600945072354       -1.5705483561423241        13.939831535013900     
 N   2.4383093516212213        1.6484893159304506        11.456147994493607     
 N  -1.9725744672755667        1.3169266703790563        16.703995235036835     
 N  -1.2448818050478911        2.7402804890631143        15.252293925770365     
 N  -1.5387220901642167        2.7160011570039524        12.760263225789201     
 N  -2.4589924400357019        1.2319625455426826        11.484016570962416     
 N   1.7348733858990883E-002  -2.3772770032474928        16.700864125159274     
 N  -1.5697510765641518       -2.4420134919537082        15.237531086419612     
 N  -1.4156383459016861       -2.6763107290138186        12.739000161319481     
 N  0.32973693023442519       -2.7933096235693391        11.469222594456843     
 C   4.3222997544739012       0.71796780966513762        12.111643730829172     
 C   1.5133109646647864        2.5480652695682338        10.782692911247279     
 C   3.8145685651864047        1.6609865417798331        11.264814729140458     
 C  -2.3440038986765814        2.5750561627387878        17.166768427413977     
 C  -2.2434108892531461        9.1839025183901052E-002   17.447535956049641     
 C  -1.8820409407809620        3.4696898940729155        16.239297422666368     
 B -0.63505529180484155        3.2533052041921695        13.907691802207809     
 C  -2.5780050579641447        3.3439796430624336        12.092263464396975     
 C  -2.7881249426854668       -3.1420909314777132E-002   10.838150595422519     
 C  -3.1570545419209042        2.4153647576516128        11.276202902478545     
 C -0.90247918292511864       -3.3133906529490482        17.161140458949539     
 C   1.2060347327986234       -1.9990069054748609        17.454583375644074     
 C  -1.9025581480958893       -3.3496339616926676        16.227083060998325     
 B  -2.3122125887884444       -2.1444227566066583        13.893050631662566     
 C  -1.4916194514515111       -3.8788937321464414        12.054381242682080     
 C   1.6111714926857601       -2.5019637622287179        10.845079365023093     
 C -0.39684126502645561       -3.9559253384782656        11.243017979161163     
 H   5.3518076673702577       0.43578036092495703        12.289959603971960     
 H   1.7909104161647593        2.6568714338316033        9.7298573817881593     
 H   1.5259098913912348        3.5400867921571955        11.253571317180453     
 H  0.50455557373967375        2.1326943378595726        10.867846858639378     
 H   4.3005328911519847        2.3389233875444817        10.578124499687481     
 H  -2.9178665823075307        2.7050077734070181        18.074729906735463     
 H  -3.0546562538355868       0.27547542718246604        18.159733071028587     
 H  -1.3537854735912520      -0.23657426269411572        18.001412888750099     
 H  -2.5386832774740307      -0.70754808868735142        16.763641631636290     
 H  -1.9642491885546010        4.5474281310209603        16.202068601173981     
 H  0.47461691160666386        2.7507391279769777        13.783546294310680     
 H -0.57747110345824171        4.4623795196259541        13.901457250481686     
 H  -2.8459639818585210        4.3795396152880866        12.255382001601227     
 H  -3.1479795124574821       0.15807196763235823        9.8137445973150470     
 H  -3.5752145449920127      -0.56602063613608156        11.405689679164366     
 H  -1.8819025635216460      -0.65897391203052746        10.817939478783112     
 H  -3.9965385753152587        2.4851127689197847        10.599149758851958     
 H -0.74385322257889375       -3.8742341516791932        18.072563996167951     
 H   1.4630557372614623       -2.8043649231138046        18.150384079703478     
 H   1.0312510825977390       -1.0790736964635768        18.029502683894506     
 H   2.0438747829078285       -1.8280709332905454        16.774199010613902     
 H  -2.8043428999323283       -3.9449673097658731        16.191133365358599     
 H  -2.3951006808286581      -0.92783242702664448        13.779940665357856     
 H  -3.4059123053102942       -2.6627230058372309        13.882503034932588     
 H  -2.2841905545911567       -4.5983636904182674        12.209767554644264     
 H   1.5787852908513871       -2.7485578702256217        9.7790410056360635     
 H   2.4119729677217538       -3.0879713343701267        11.315882049510808     
 H   1.8267259174265953       -1.4378951369343567        10.982070563642095     
 H  -6.5802638392692181E-002  -4.7246121853050633        10.559583661617291     
 C  0.80655323061452544        11.197896088687363        16.398731616248266     
 N  0.40751947155209145        11.759382161090766        15.213507733525987     
 N   1.9886570851645111        11.826204484542062        16.682575123439676     
 Dy  0.28725420175490679        9.3240250932871476        18.044600054965798     
 C   1.3213907319655627        12.705117293554801        14.763109150317858     
 C -0.77977786118662906        11.381964760609371        14.456231798753926     
 C   2.3186741737580401        12.743296183974435        15.700486299848489     
 B   2.7206827422693718        11.526931543506967        18.031992491761343     
 C  0.69408574795386646        11.354726737075124        19.529728065003138     
 C  -1.5768755982471871        8.8392620201689844        16.378514132363620     
 C  -1.7010567355740347        8.6793460940371983        19.497869608372753     
 C   1.6491867216671341        7.9748262978780486        16.382496536763611     
 C   1.7962067469996539        7.9201530224832126        19.503105797336325     
 H   1.1566080819460374        13.269564242708663        13.855386589892879     
 H -0.97410298395524397        12.142404220005767        13.690248377954552     
 H -0.63602711104058529        10.409236732370708        13.963795949364370     
 H  -1.6460705785745224        11.307239016203821        15.120782174600125     
 H   3.2168678493044953        13.343990993541603        15.744409968788570     
 N   1.8125749863424641        12.058555537339689        19.177380855743923     
 H   2.8004889370953947        10.310060381021829        18.148525839434434     
 H   3.8148194995917812        12.043649970359183        18.051147599976918     
 N   6.4069772449757284E-002   12.156970913514483        20.444808681711240     
 N  -1.8610292736843572        8.1737118086133371        15.213964798633985     
 N  -2.7119342898079881        9.5575593202237581        16.636743837771419     
 N  -2.8582986518296427        9.3062763735805500        19.128718966127163     
 N  -2.1009047114698718        7.7359760136108555        20.408687400284176     
 N   2.3451751820479654        8.0572656484954219        15.202564468911103     
 N   1.5744519299795117        6.6313492199400814        16.629845972671536     
 N   1.8364646375709577        6.6057078514234311        19.129712091796918     
 N   2.7650904701757177        8.0327922705014974        20.464044628937138     
 C   1.8554118429492472        13.278397952021489        19.834851336331358     
 C  -1.2089199391103194        11.843957389364059        21.076202671396789     
 C  0.76036804900540667        13.342476135749150        20.647070905960572     
 C  -3.1372564549643114        8.4771413822178747        14.752789660808110     
 C -0.94827635218175133        7.2929900931130334        14.493778185581334     
 C  -3.6708593259652447        9.3524406293592417        15.660382300936693     
 B  -2.8172524192013930        10.353528315857282        17.977914965767081     
 C  -3.9501736524329374        8.7438170559802035        19.771007441278552     
 C  -1.2100940010943400        6.7872027855712993        21.061297931884312     
 C  -3.4786187901339058        7.7583332676317749        20.590466296887229     
 C   2.6820149561262645        6.7973906483934474        14.720345783939944     
 C   2.6624641478370186        9.2858699592221097        14.483931582463725     
 C   2.1917061140963932        5.9012019370101765        15.631944880444145     
 B  0.93557218744815285        6.1136957766449491        17.960082617947979     
 C   2.8309647114842300        5.9296475290659361        19.817704016641510     
 C   3.1075541731815508        9.2711438525710310        21.149180502708404     
 C   3.4157580447185687        6.8228290346616118        20.669640426508284     
 H   2.6313967686390471        14.013416764879816        19.667192673841093     
 H  -1.2043253309956738        12.175614242695247        22.121264059530361     
 H  -2.0359561923008220        12.343744170138010        20.549447447735936     
 H  -1.3638368548759912        10.760506529138620        21.020685344690097     
 H  0.40890767087945129        14.116529691898263        21.314625326141634     
 H  -3.5426954855910728        8.0219907039073366        13.859431952474834     
 H  -1.5042649423178345        6.7749589390596388        13.703197681309925     
 H -0.12822866405033417        7.8675686318240290        14.038514710202151     
 H -0.51184293755732957        6.5533843357228836        15.174309249285326     
 H  -4.6396438248381724        9.8333203055023759        15.684799991607830     
 H  -1.7865358093332202        11.005130512593754        18.101132773405002     
 H  -3.7909801242714245        11.069612873046246        17.985815444720270     
 H  -4.9689601113314987        9.0625872384782724        19.594189757096999     
 H  -1.4714386375759625        6.6889915430662708        22.120403385640614     
 H  -1.2836920803461112        5.7986195855676517        20.586280327964172     
 H -0.18322132719507547        7.1527400387911833        20.955529858590268     
 H  -3.9904976728480888        7.0707611233472134        21.250015470847952     
 H   3.2529474590734897        6.6669546077997834        13.810846154289374     
 H   3.4877192896695548        9.0926155169799685        13.790974988456817     
 H   1.7967154326052328        9.6415433918916982        13.909728351043301     
 H   2.9566236423246512        10.068291198768129        15.187352739538966     
 H   2.2407915715623181        4.8212832494782827        15.650294466750450     
 H -0.16072106071477038        6.6457766374348202        18.077707193021769     
 H  0.84329157103567876        4.9075089891877983        17.947608818149110     
 H   3.0621619047744173        4.8860182005551804        19.649130953622453     
 H   3.2533163153384028        9.0838847916835697        22.219641997683045     
 H   4.0354693402923196        9.6967683643408851        20.739128928043680     
 H   2.2894065745151995        9.9833447936113497        20.994520747318660     
 H   4.2315088474089011        6.7114629488980624        21.369014014753748     
 C   8.5761233751592663        6.4916987823459920        9.9242659428075761     
 N   8.1788998212245474        7.0690052944139534        8.7452347609249390     
 N   9.7799246467640621        7.0851592644021153        10.194874895607310     
 Dy   8.0182957000790367        4.6372579490740602        11.582244423970270     
 C   9.1153540596539795        7.9893465299944859        8.2859697589523744     
 C   6.9704651048875377        6.7311840610923186        8.0035031493610500     
 C   10.123976909320330        7.9954296865579861        9.2114555652597296     
 B   10.513870201779076        6.7804961716438621        11.541978971594109     
 C   8.4775748182354267        6.6803435141595058        13.040994713551692     
 C   6.1532355975592310        4.1523428309542929        9.9127113365762014     
 C   6.0580901857879530        4.0421483075813365        13.071296683908884     
 C   9.3617728972289367        3.2273214418180727        9.9510340390409056     
 C   9.5482878967634317        3.2747921810191292        13.071234022258418     
 H   8.9576048523213618        8.5637195008867213        7.3828611898027798     
 H   6.7309119900593295        7.5458662800886129        7.3124792129632112     
 H   7.1087812808786044        5.8080262997275138        7.4242802924914164     
 H   6.1359129574645932        6.5843275028361825        8.6925526411767731     
 H   11.040990448164486        8.5679480747517189        9.2460058365296725     
 N   9.6240599631625319        7.3375412805972102        12.690591100625893     
 H   10.572142272461484        5.5630615381647797        11.664041365148895     
 H   11.615934100241965        7.2804182249415419        11.556234751782636     
 N   7.8969446390847384        7.4906164925873355        13.982017966025856     
 N   5.8597787229653902        3.4986424538374585        8.7432872185660244     
 N   5.0242276484242074        4.8776974681437073        10.179647607128524     
 N   4.8941624331816023        4.6434425115675326        12.681614670596900     
 N   5.6736640592772272        3.1441712618811120        14.031954470224548     
 N   10.038157201351609        3.2792809205708546        8.7581814732332184     
 N   9.3031779731310102        1.8907704516153525        10.240793736767953     
 N   9.6080495145323646        1.9516242198018581        12.734151957628237     
 N   10.529314409163781        3.4304984571152715        14.015756474972186     
 C   9.7342695796471492        8.5366808385531101        13.376241983009967     
 C   6.6211188956131011        7.2208461073824015        14.627956127307517     
 C   8.6523565081080545        8.6364733566423766        14.202161047771718     
 C   4.5849112394946090        3.8179839993835265        8.2873040724089115     
 C   6.7630327897300111        2.6193614157972260        8.0095123902973455     
 C   4.0618212690714897        4.6895255904563520        9.2044013453216085     
 B   4.9251523766668077        5.6770267219166852        11.518034888103534     
 C   3.8116857928895245        4.1049789549576277        13.358581253894362     
 C   6.5797093146229493        2.2429124949655574        14.730194870873953     
 C   4.2975120202634711        3.1659798228265745        14.223110108928624     
 C   10.381453530842066        2.0086178537310824        8.3107602204564586     
 C   10.321895827086216        4.4878413757143951        7.9917973739817052     
 C   9.9149639517724513        1.1356335539887044        9.2568209187316395     
 B   8.6952482369134518        1.4060693795366359        11.597126136748512     
 C   10.624981674412895        1.3127621265088485        13.424986296880876     
 C   10.865432469579778        4.6923573001535246        14.661177697276687     
 C   11.204061104137526        2.2378701431742978        14.244567732728951     
 H   10.540226395445950        9.2389151751717922        13.211329684451913     
 H   6.6946208995391547        7.4031905741666639        15.706941238589108     
 H   5.8342426721433505        7.8706128793163845        14.215485805299933     
 H   6.3569992796094814        6.1743077321583568        14.435075876305589     
 H   8.3448500831236530        9.4139550286779539        14.887080432450567     
 H   4.1724200564330287        3.3753417226909446        7.3904699924898463     
 H   6.1769443548493133        1.9924370081823566        7.3236021286912800     
 H   7.4895323485778302        3.2029948961528003        7.4219493920673445     
 H   7.3116483917807304        1.9778599056919357        8.7073110327384633     
 H   3.0974566699298185        5.1781779312825309        9.2387245739689217     
 H   5.9545384244718678        6.3333523425937415        11.632197583645606     
 H   3.9496716824503122        6.3897164488548839        11.527660440485626     
 H   2.7895898060780278        4.4087481670161814        13.174718282124338     
 H   6.3136867754100274        2.1863770286668691        15.792296519053124     
 H   6.5280996174003771        1.2314607129258019        14.300426204838107     
 H   7.5996200984376019        2.6248776990936817        14.613098058400753     
 H   3.7966839567094803        2.5089889863534887        14.920609927522911     
 H   10.941944571960212        1.8582254450905766        7.3977906123640063     
 H   11.091194347601650        4.2662580021921164        7.2440613394059348     
 H   9.4206328401228685        4.8440390258602584        7.4757032474373686     
 H   10.678258416061027        5.2818441660476516        8.6529865269989639     
 H   9.9746895494651913        5.7039741243630204E-002   9.3080683031528046     
 H   7.5918813433654995        1.9221779371905119        11.718029868531168     
 H   8.6266715246828909       0.19799570741292377        11.625545999739025     
 H   10.880749548083319       0.27275473128810812        13.272408494053316     
 H   11.178481738855075        4.5112184500465613        15.696153203363703     
 H   11.682497585924844        5.1977996554750190        14.124602993591751     
 H   9.9814506612379699        5.3395596484787360        14.639082145471573     
 H   12.030928930059213        2.1615990073837037        14.935662075462997     
 C   6.3028874595749134        13.365963197233738        3.6091159909546349     
 N   6.0273611061080326        12.727622957533104        2.4269128642970217     
 N   5.1471131552982454        14.037272919191970        3.9018863388780995     
 Dy   8.1776659386323924        13.873700829051838        5.2580989793811597     
 C   4.7362732815089146        13.001933637210330        1.9889998329868162     
 C   6.9704980540648842        11.924757554026169        1.6549779219342418     
 C   4.1845131444941099        13.829851687268864        2.9301909140567846     
 B   5.0287801955218718        14.814723445355039        5.2519631076601145     
 C   6.2375506658829138        13.180942865111687        6.7480738422041027     
 C   9.5572469336905765        12.537528753995655        3.5928537983223086     
 C   9.7493021225174914        12.512342089735792        6.6911396835703467     
 C   8.6506687726309117        15.751266099337940        3.5934832980292155     
 C   8.5786441792781822        15.906328589443289        6.7324025024315803     
 H   4.3358365721427212        12.563894427529041        1.0845801801530865     
 H   6.4241239350778452        11.375382861156593       0.88131235676259279     
 H   7.7229280795418891        12.563794034213844        1.1729592618798608     
 H   7.4865591298847507        11.212535334834451        2.3039725494984968     
 H   3.1990636733183018        14.273030625205841        2.9837289236737496     
 N   5.0501475980118364        13.761091412153046        6.3972331262567446     
 H   6.0294604545117680        15.513311247425881        5.3660749070813756     
 H   4.0208191968350144        15.483396273007422        5.2772215801957669     
 N   5.8918142765999546        12.238320638132883        7.6809740738517975     
 N   10.250349185620236        12.620446797373896        2.4114847812489284     
 N   9.4956405201085552        11.194398028080414        3.8473349280113078     
 N   9.7850803973698319        11.191485470493502        6.3427432790428320     
 N   10.739941012048025        12.645965503356745        7.6277687487167540     
 N   8.2426856338410222        16.307105637164966        2.4071496936924257     
 N   9.8320623555556512        16.386571312821520        3.8667913917255525     
 N   9.6888507859967099        16.616938389852169        6.3683255514826609     
 N   7.9716579269626404        16.687159605593401        7.6797946080690771     
 C   3.9930331956086174        13.170612189321689        7.0720634287509476     
 C   6.8290067667523173        11.328031152119848        8.3235339343443560     
 C   4.5185725707422897        12.215865391518197        7.8946980504288939     
 C   10.598692795274541        11.361235244994180        1.9351628129714813     
 C   10.548707779565548        13.848305683026821        1.6838079340423704     
 C   10.119647120500940        10.464872013882090        2.8521556696732739     
 B   8.8749667564493020        10.681691232063864        5.1882064185538264     
 C   10.793467124749766        10.530149025153177        7.0247171686421579     
 C   11.104848560674249        13.899315549726309        8.2729350816823430     
 C   11.395083734458536        11.440351560649860        7.8449305711269144     
 C   9.1527032763264060        17.253159419074684        1.9454952484629005     
 C   7.0530447058724750        15.923204859459826        1.6575695665593175     
 C   10.153871924244164        17.297973827408661        2.8776967662126798     
 B   10.584975884737666        16.099649654160416        5.2071364117149761     
 C   9.7496591772053751        17.820258410597710        7.0527739689087063     
 C   6.7172246692934978        16.358410669435468        8.3398178353645775     
 C   8.6739927228474691        17.866918848786991        7.8915326363257217     
 H   2.9590485299218052        13.444692140792421        6.9066208988881881     
 H   6.5049124596289332        11.123462357481316        9.3521372698859668     
 H   6.8896025535292331        10.375365574846311        7.7708929443193488     
 H   7.8232871548517036        11.793324877666008        8.3226214471772604     
 H   4.0488660366309901        11.522280672643827        8.5784931384109786     
 H   11.172218620062873        11.232140406133752        1.0270778390344868     
 H   11.381288005734373        13.665964928606646       0.99605117379578589     
 H   9.6789696765242148        14.183989936583604        1.1030733583222208     
 H   10.824151255148669        14.641784953560970        2.3825337998964780     
 H   10.180445599359826        9.3855715749572273        2.8752030510452937     
 H   7.7752638429062113        11.205588537259546        5.3128205390421908     
 H   8.7923503980911466        9.4749896627929164        5.1879384636030936     
 H   11.028094391183297        9.4859355096093605        6.8676710553991045     
 H   11.318463764566333        13.730751313794366        9.3333660848206392     
 H   11.996160272388497        14.331892146135349        7.7992048617721492     
 H   10.271012296939331        14.598657006628967        8.1609302212185568     
 H   12.225839395993647        11.342983021035831        8.5282332749752801     
 H   8.9879275610970026        17.813961781448551        1.0347517312815508     
 H   6.7713042290808545        16.741771789800691       0.98433361352054438     
 H   7.2411065301352631        15.020591034524273        1.0569989574253829     
 H   6.2256860549549842        15.719832270125210        2.3448492102642975     
 H   11.049846208643549        17.901949475464914        2.9147402584298834     
 H   10.688439406367442        14.884339795862260        5.3212887486802467     
 H   11.669870259133424        16.636375501934008        5.2094004496323709     
 H   10.522038824247698        18.558122466675638        6.8823569986758741     
 H   6.7632641953817849        16.638303909400690        9.3966742882945500     
 H   5.8805241706484317        16.894088451761640        7.8709960135252146     
 H   6.5459013509394124        15.282140299715696        8.2392764917849437     
 H   8.3416138803847311        18.624967898960332        8.5860336221511453     
         456

 C   7.4591787739723747        2.8057202926824969        2.7438502099402609     
 N   7.8654613568497584        2.2290902023494321        3.9204321696311522     
 N   6.2656930101043331        2.1941491645188371        2.4703900728476293     
 Dy   7.9893059576945031        4.6943510847928378        1.1107435636925542     
 C   6.9437053630343071        1.2923128993273283        4.3754815049877012     
 C   9.0708101768843790        2.5786817210611730        4.6626015222235475     
 C   5.9351162253879881        1.2745112978237230        3.4499393702566232     
 B   5.5286825827142749        2.5009807393218320        1.1254154523780673     
 C   7.5535847193446157        2.6654147180019523      -0.38157346623801419     
 C   9.8672613409769827        5.1425275757970050        2.7667548330820488     
 C   9.9655313761211701        5.3183194870865762      -0.35734569214436696     
 C   6.6415184867727541        6.0313508815881525        2.7950458883772558     
 C   6.4746898209196670        6.1099335495349614      -0.32103916878226524     
 H   7.1100407787399993       0.71705455017487485        5.2765186133532076     
 H   9.2812066661784645        1.7925759818310387        5.3957713634763431     
 H   8.9426137465704727        3.5335766755605578        5.1913866301337865     
 H   9.9211305926343218        2.6743655085985365        3.9813245729683322     
 H   5.0279413682033205       0.68659844525268676        3.4126771439938155     
 N   6.4333561096583951        1.9677377006555170       -2.2245130666870713E-002
 H   5.4509558749416458        3.7176930130414845        1.0122122674072054     
 H   4.4341873291012242        1.9842382904399107        1.1080938042594606     
 N   8.1778979708295800        1.8548554415743459       -1.2935877390366775     
 N   10.161079764814112        5.7889137404925215        3.9392403642356686     
 N   10.997103350710590        4.4221335565758162        2.4915368230743486     
 N   11.121314580881704        4.6787471223893506       -3.9207872020357686E-003
 N   10.359195925311880        6.2428330258071378       -1.2888809345340932     
 N   5.9437437217543261        5.9383000499930398        3.9728835764442194     
 N   6.7108023784830646        7.3770858394239207        2.5566549034695627     
 N   6.4327751739663421        7.4216545785341994        6.0058515649848029E-002
 N   5.4956308308759549        5.9975446352895236       -1.2725774070596141     
 C   6.3859473730496399       0.74296953179446579      -0.67051981517896375     
 C   9.4461895972581296        2.1618163430376560       -1.9370639873007525     
 C   7.4781422431567490       0.66939949772404650       -1.4853823600053568     
 C   11.437474486358079        5.4715472931477382        4.3896714334883749     
 C   9.2540116151446998        6.6573747031903325        4.6807882389041504     
 C   11.961664942432700        4.6068801757638624        3.4663259990099533     
 B   11.088386358760824        3.6305247174817570        1.1467848653260924     
 C   12.207385970814823        5.2159883714119042      -0.67641012116518939     
 C   9.4675738715394839        7.1945988265176375       -1.9359016878215660     
 C   11.732568545447538        6.1976147701601443       -1.4990281047519611     
 C   5.5977921722260024        7.1933005013715512        4.4608808574059218     
 C   5.6278562253894888        4.7043137451898724        4.6833842481398067     
 C   6.0858859564606478        8.0981214399507095        3.5568285112085616     
 B   7.3424769310129561        7.9041054001006144        1.2276462223857900     
 C   5.4273486315026584        8.0970746753665583      -0.61265561242514532     
 C   5.1494471051470656        4.7593915690738964       -1.9571292030507836     
 C   4.8379795881122760        7.2065302732001468       -1.4640316404474576     
 H   5.6088550993126258        1.1365993176434441E-002 -0.49408237878113437     
 H   9.4261726723225152        1.8344773604265623       -2.9841083453897528     
 H   10.275430513049935        1.6530020694924910       -1.4208849806118884     
 H   9.6087109265994144        3.2450076155209358       -1.8791509539108424     
 H   7.8246832996260007      -0.11039039131373715       -2.1493809222305442     
 H   11.848915994079137        5.9094548216131706        5.2887488156789217     
 H   9.8184024250833684        7.1736377472776196        5.4654390897745895     
 H   8.4480451224761079        6.0735713769823247        5.1462205147600715     
 H   8.8005093460768613        7.3970994164308861        4.0138392584242890     
 H   12.927722009523665        4.1216275055163987        3.4295778088568305     
 H   10.055797614061989        2.9806365033430673        1.0317904235702604     
 H   12.061484133443276        2.9133191859524827        1.1278805313487421     
 H   13.225389583123782        4.8865731730676867      -0.51298301608457597     
 H   9.7051241527141059        7.2684060763547373       -3.0046441066543652     
 H   9.5704350977210435        8.1931995089322580       -1.4808396445722862     
 H   8.4345296854369103        6.8480600605328643       -1.7973083313715223     
 H   12.239065954122237        6.8705809674982818       -2.1771147968651978     
 H   5.0196677614015455        7.3117135620635283        5.3672213033597229     
 H   4.8485917445247866        4.9098716403298415        5.4251490612473985     
 H   6.5132187215888431        4.3100108893713935        5.2008386069586034     
 H   5.2711901134978554        3.9435973281875785        3.9836015630749131     
 H   6.0326522198300649        9.1780473745353888        3.5451246817861333     
 H   8.4365262726188313        7.3683326014662311        1.0974935181270955     
 H   7.4393494447761990        9.1090871667824374        1.2457338365089816     
 H   5.1936092079286036        9.1392223973971500      -0.43801957820606496     
 H   4.9801852091110854        4.9491216518163670       -3.0233712563649857     
 H   4.2350016565400130        4.3236414117380626       -1.5291995718485099     
 H   5.9763645116046433        4.0538355668101138       -1.8218904723504554     
 H   4.0125052355257820        7.3195289613962071       -2.1514087321897866     
 C -0.38392145312015652        7.3478415078724586        9.2309594919790392     
 N   1.8229833110933201E-002   6.7870913225706948        10.416034439688785     
 N  -1.5747338868948393        6.7296105053259296        8.9593959306909028     
 Dy  0.13990884319531252        9.1933768134374798        7.5565414735168339     
 C -0.90186509205695520        5.8515731210479833        10.876999463255558     
 C   1.2153002810168514        7.1533004606854291        11.162736060425519     
 C  -1.9056849891564143        5.8199645960777353        9.9469351308782947     
 B  -2.3158267384582327        7.0147422841433871        7.6127851909600217     
 C -0.30136395657807763        7.1593537742316187        6.0937066971110463     
 C   2.0269991229621351        9.6862590012297858        9.2091191003283086     
 C   2.0927525750680429        9.8273669232274656        6.0567002408582447     
 C  -1.1934960125447385        10.607502424389125        9.1843975224062735     
 C  -1.3723970371709746        10.576536423323299        6.0733913889039801     
 H -0.73649233530469638        5.2872551917366977        11.784988854513839     
 H   1.4603754221262009        6.3518893544967616        11.867553367607542     
 H   1.0572130901922800        8.0821588569197402        11.727440072115671     
 H   2.0541816948647718        7.3019266203495743        10.479006841680045     
 H  -2.8107424065483788        5.2295712542432335        9.9101618390120727     
 N  -1.4228510502626008        6.4698425896150704        6.4611834059128208     
 H  -2.3953616556783346        8.2308559912076618        7.4839631105795821     
 H  -3.4092243082674383        6.4974012474031309        7.6062040588121196     
 N  0.28418708105330687        6.3710711999833380        5.1377865853901543     
 N   2.3250178005442432        10.341761201527726        10.376581250927247     
 N   3.1619102607915388        8.9759301154275644        8.9289315969706635     
 N   3.2673677654782938        9.2394306044758814        6.4348613831412926     
 N   2.4661016712987904        10.766103571078386        5.1303642503270330     
 N  -1.8719924873975449        10.562947328193721        10.376284808930073     
 N  -1.1027187222444326        11.944042194252475        8.9036306347299981     
 N  -1.3883008818855225        11.902861040538692        6.4045629127738133     
 N  -2.3434080351119531        10.452966729705928        5.1147662610812006     
 C  -1.5114501778683351        5.2705575517596577        5.7726547924513758     
 C   1.5396983193347253        6.6813040727133499        4.4701413076976877     
 C -0.44355859255103347        5.2065433044027145        4.9251498058429624     
 C   3.6093925016686677        10.039418352835018        10.817249374440529     
 C   1.4145148963699110        11.200969891643963        11.124426456086262     
 C   4.1338892714267139        9.1766861645059645        9.8929258298197826     
 B   3.2572119843440874        8.1891296618834541        7.5829683488761690     
 C   4.3431970576089691        9.8241488949017803        5.7865879400388689     
 C   1.5489905347947737        11.675802875682534        4.4578188206803748     
 C   3.8440016992603976        10.780580718548672        4.9505175231459306     
 C  -2.1831960727180086        11.838634314863967        10.833954157682419     
 C  -2.1871196913133417        9.3550109842899136        11.130121394126506     
 C  -1.6951741850068751        12.706350485578064        9.8938692285531058     
 B -0.47509424177062243        12.422663504493022        7.5523898868266430     
 C  -2.3675701606446840        12.576667748164471        5.6920971691451570     
 C  -2.7150668200769519        9.2014337486946456        4.4699026099677628     
 C  -2.9691759423769786        11.669156748038160        4.8687849968993078     
 H  -2.2966616131179456        4.5468184589794038        5.9449289757665911     
 H   1.4667267463758444        6.4592151685874200        3.3990372054344560     
 H   2.3617917325754352        6.0866082000383974        4.8952999671174355     
 H   1.7537021068607885        7.7445799945930913        4.6252068431764499     
 H -0.12876453680713879        4.4418210382305485        4.2298377225245352     
 H   4.0266748179964731        10.486605216839001        11.709654543470362     
 H   1.9892428979186307        11.789121730694408        11.848754710393921     
 H  0.66765774442633630        10.603351212025501        11.665177985962931     
 H  0.88952323947897138        11.878915521580222        10.445706757340542     
 H   5.1046474598563538        8.7016759447134238        9.8472812931988418     
 H   2.2345890391163099        7.5230906053685853        7.4696427727681654     
 H   4.2414005505070360        7.4879651538849723        7.5588969385197018     
 H   5.3703919677981045        9.5409234619832120        5.9741327430556508     
 H   1.8980688994843322        11.868539756246241        3.4346575608897476     
 H   1.4823828396356200        12.632052054668653        5.0029350702172160     
 H  0.55217569503818920        11.214968910475534        4.4392162597818690     
 H   4.3351368125181411        11.470352744850750        4.2780270702128522     
 H  -2.7387468257733643        11.998155282220281        11.748635916197250     
 H  -3.0144816518390560        9.5653390880812807        11.816208748327849     
 H  -1.3212036505796616        9.0192088984912004        11.716894617732285     
 H  -2.4761751196032145        8.5517843236039006        10.448330971403236     
 H  -1.7287367725531508        13.786455569244941        9.8521952378439615     
 H  0.61829615466307963        11.884179360595041        7.4405488660272310     
 H -0.38046586992418169        13.629218535777373        7.5295374837037743     
 H  -2.5867113258082339        13.626362880120245        5.8359533734789011     
 H  -2.8584952612816603        9.3588899588342684        3.3940699437112394     
 H  -3.6512126316909597        8.8101533638067124        4.8958290436272529     
 H  -1.9132414514072642        8.4739366195912869        4.6443849146982004     
 H  -3.7817713940451205        11.773215385116895        4.1647092946484152     
 C   1.9530927423264242       0.58558108935200870        15.542173014596843     
 N   2.2169924983208400        1.2409467611566902        16.717970990729686     
 N   3.1072524614457322      -0.10012489353078875        15.278602574444031     
 Dy  0.10978088621365398        5.6233876448587163E-002   13.864658353163000     
 C   3.4985725362441666       0.96167991746557735        17.180536413178640     
 C   1.2783496201765947        2.0777884379006730        17.456659632588838     
 C   4.0561755088565477       0.11342479074046743        16.262018144981514     
 B   3.2405134785245471      -0.89548123610008956        13.940521955278287     
 C   2.0706090471609757       0.72208165778049938        12.399530547785421     
 C  -1.2828959354924478        1.4003547357774995        15.522980796741802     
 C  -1.4645641997666123        1.3987759594848010        12.412128375745274     
 C -0.38768042632085487       -1.8180391866338765        15.516234902728934     
 C -0.28597166507375704       -1.9931435666729176        12.400982250734330     
 H   3.8893132542804216        1.4124176802984321        18.082987480822265     
 H   1.8281427641423245        2.6539059206672388        18.207812121161385     
 H  0.52244396617828781        1.4640781951670270        17.963377320466581     
 H  0.76678470137421717        2.7657962697939000        16.779290277887995     
 H   5.0371236531123191      -0.34096971705805101        16.231516077181663     
 N   3.2479560711269246       0.14082169226756105        12.779735601410035     
 H   2.2344146195302770       -1.5851346943614713        13.818789746315620     
 H   4.2400089812362216       -1.5751217637986581        13.939849670330728     
 N   2.4357516432317374        1.6467949020345418        11.457845500035161     
 N  -1.9742251213181803        1.3191831730920529        16.705744617011142     
 N  -1.2449859171333093        2.7417774650535192        15.254081418772108     
 N  -1.5384617009839687        2.7179860674860730        12.761868504325131     
 N  -2.4599024946924253        1.2356034594813483        11.484592444741098     
 N   1.2625815855520861E-002  -2.3770373975035226        16.703175232138140     
 N  -1.5748129368544956       -2.4409884046799610        15.240201203359634     
 N  -1.4207783912604104       -2.6756621616130056        12.741723082271276     
 N  0.32369541608534136       -2.7925598530240840        11.470708962653498     
 C   4.3188835155224954       0.71433572458483541        12.112858054139222     
 C   1.5115399799727400        2.5473480326818669        10.784622265479792     
 C   3.8120005399283809        1.6581553418869017        11.266442866343962     
 C  -2.3440936586191357        2.5776650501188594        17.168641073024919     
 C  -2.2466739095559021        9.4369646343671593E-002   17.449096855429076     
 C  -1.8811444970703171        3.4718343914098031        16.241222706450699     
 B -0.63436388253985088        3.2540158709808655        13.909526947113232     
 C  -2.5761387289309599        3.3476467041293492        12.093091897150094     
 C  -2.7902292993627924       -2.7122595396260829E-002   10.838134757544722     
 C  -3.1559280528549687        2.4200723477897532        11.276399323332749     
 C -0.90728422417658228       -3.3131262808285160        17.163341076346626     
 C   1.2017758884987044       -1.9995843896057515        17.456578655588540     
 C  -1.9075840685726018       -3.3488826063813342        16.229510322851365     
 B  -2.3171896972303005       -2.1433284275533255        13.895719002700062     
 C  -1.4968228896778928       -3.8785260980966507        12.057635618424310     
 C   1.6044231901513035       -2.5008379319564402        10.845306914509971     
 C -0.40269175333078178       -3.9554576590501322        11.245415500345800     
 H   5.3481130016543608       0.43121232481172422        12.291144436655962     
 H   1.7893758022374204        2.6563321366238619        9.7318559808888558     
 H   1.5247984341211622        3.5391476551361842        11.255927435934545     
 H  0.50248264447851654        2.1326945552619505        10.869479252907650     
 H   4.2985187861195149        2.3360459263536297        10.580062911111748     
 H  -2.9176917648776759        2.7081296674477815        18.076673617151023     
 H  -3.0572992182805523       0.27914968300702686        18.161663611079845     
 H  -1.3574082804741197      -0.23552518521799126        18.002589687223622     
 H  -2.5433988992814407      -0.70438155638809552        16.765148302345921     
 H  -1.9619310436396245        4.5496557778667857        16.204199724204923     
 H  0.47459874304156596        2.7498988599018612        13.785577742462992     
 H -0.57504996371363926        4.4629396759008984        13.903175528500411     
 H  -2.8425690266256667        4.3835896492417286        12.256077011289388     
 H  -3.1425898231541010       0.16175194817751362        9.8119566534553382     
 H  -3.5824826346336591      -0.55718165159278255        11.400569794984110     
 H  -1.8873864205380197      -0.65801983285226107        10.824429382966457     
 H  -3.9947755770731845        2.4911891562421502        10.598778118207726     
 H -0.74841327051542939       -3.8743175357745350        18.074502596316893     
 H   1.4575598183931411       -2.8044513557953454        18.153345217209157     
 H   1.0282472632625779       -1.0787673734480723        18.030336540347772     
 H   2.0399272633485444       -1.8306515705087487        16.776168130377787     
 H  -2.8095660067539563       -3.9439303903855278        16.193522123802211     
 H  -2.3996521256269725      -0.92672310830743010        13.782317686313277     
 H  -3.4110193808743947       -2.6613181137762174        13.885193283813024     
 H  -2.2891396217093241       -4.5981103494230755        12.213744363053426     
 H   1.5712331577424818       -2.7479364436123497        9.7794234291574718     
 H   2.4059519770969446       -3.0861660037483545        11.315679902851349     
 H   1.8194526623720897       -1.4365921502382180        10.981641221569030     
 H  -7.1904270246063190E-002  -4.7243181476871188        10.562058256192744     
 C  0.80395495385484739        11.196581378088107        16.395453362663073     
 N  0.40462567381373304        11.758307880403075        15.210423975706812     
 N   1.9862066736960104        11.824739770721942        16.679044398313813     
 Dy  0.28531354696932409        9.3230354448526089        18.042053722573694     
 C   1.3185086323087647        12.704019329522167        14.759885720899160     
 C -0.78291592571682744        11.381098184638232        14.453455699803694     
 C   2.3160280244840381        12.741923088122997        15.696998893339755     
 B   2.7186562053829380        11.525583652194792        18.028252233187146     
 C  0.69239275542716838        11.353906418247176        19.526642602873544     
 C  -1.5793071269914702        8.8376191433708087        16.376592449830465     
 C  -1.7018688554108563        8.6787864117585389        19.496886374668474     
 C   1.6472363073514202        7.9727334949969872        16.381114503518692     
 C   1.7955665489820272        7.9212054152900828        19.501453236504776     
 H   1.1536724905668587        13.268677520037565        13.852286950928592     
 H -0.97957885467552375        12.143296818634839        13.690162897598402     
 H -0.63823094107349199        10.410347648754785        13.957854200831171     
 H  -1.6480620591054329        11.302886801009478        15.118738266435411     
 H   3.2143093663807010        13.342482521662683        15.740773573571595     
 N   1.8111126744752601        12.057222649037353        19.174089693835459     
 H   2.7985696356309600        10.308708562408782        18.144750940426526     
 H   3.8127449910510878        12.042388245673349        18.047081030166510     
 N   6.3732621217418531E-002   12.155656670037160        20.443036024175285     
 N  -1.8635160975205716        8.1725614824772581        15.211758588684926     
 N  -2.7146216901604592        9.5552564958105961        16.635494492414274     
 N  -2.8598074681690755        9.3043393416522822        19.127706236060860     
 N  -2.1003961602775267        7.7364365738631582        20.409235538279226     
 N   2.3427424180333789        8.0543828554192203        15.200886890357509     
 N   1.5729804582924816        6.6294677326494886        16.629667107843801     
 N   1.8360784709844307        6.6064151772220532        19.129393009479450     
 N   2.7649211594771459        8.0350848839190565        20.461794792558482     
 C   1.8555023107698798        13.276239949873165        19.832838286623630     
 C  -1.2088931019567712        11.842922478336762        21.075293173249918     
 C  0.76114632938155913        13.340367357399201        20.645947514027597     
 C  -3.1400076399781756        8.4756698794285885        14.751071221737046     
 C -0.95033913003576587        7.2932276196593255        14.490517608641255     
 C  -3.6737034766143482        9.3502143226675205        15.659310605605123     
 B  -2.8201967711307225        10.351247980895089        17.976599459974899     
 C  -3.9508329391309998        8.7419708163813681        19.771433471850404     
 C  -1.2084349285652611        6.7893493635200466        21.062621618867588     
 C  -3.4779858993907351        7.7580366175181412        20.591905622470335     
 C   2.6798409217894252        6.7942199376997152        14.719662529272888     
 C   2.6589452874819002        9.2824966623443395        14.480977759971742     
 C   2.1901819340789581        5.8986540052213421        15.632199830482724     
 B  0.93487792068061426        6.1128924765599519        17.960678162003980     
 C   2.8310821907557462        5.9313412297738228        19.817604284680247     
 C   3.1076600361002833        9.2742248892433246        21.145328278902024     
 C   3.4159879537292412        6.8255055127344582        20.668335253590151     
 H   2.6318876499602797        14.010823429898650        19.665246550609265     
 H  -1.2023555398841637        12.171311995019057        22.121144731181516     
 H  -2.0356107628713622        12.345679677688716        20.551416095510294     
 H  -1.3657332424891684        10.760105729159879        21.016785996014207     
 H  0.41083201079830711        14.114029324833659        21.314502475133303     
 H  -3.5455330929857154        8.0209260461363172        13.857530160476314     
 H  -1.5067047065638444        6.7722049325443656        13.702495559562283     
 H -0.13348262983560874        7.8691311162284983        14.031958024937317     
 H -0.51010659876572206        6.5562965550509489        15.170960529627365     
 H  -4.6427011973182806        9.8305736607551779        15.684414009495606     
 H  -1.7901827777842072        11.003986716223533        18.099358047692942     
 H  -3.7947431025731055        11.066180558225877        17.984665533736724     
 H  -4.9699635880590574        9.0596236377148447        19.594696032914822     
 H  -1.4711464689832590        6.6899439494682547        22.121203217773520     
 H  -1.2789834422081046        5.8009762642695542        20.587020340536867     
 H -0.18232472056595339        7.1571506182917020        20.958688083432019     
 H  -3.9888451731158487        7.0710449261856123        21.252764675209839     
 H   3.2505600472691669        6.6632318074762660        13.810120722678235     
 H   3.4833019904242870        9.0888625350458518        13.787080197841711     
 H   1.7923917022519837        9.6376294142215979        13.907696920840753     
 H   2.9538597070643777        10.065487819034709        15.183414916295495     
 H   2.2396653751821818        4.8187813075325012        15.651459482353365     
 H -0.16157865741978394        6.6446466798445361        18.078256499026370     
 H  0.84309203576299163        4.9066694239414570        17.949451351175632     
 H   3.0627806705053340        4.8877395216872284        19.649695441503486     
 H   3.2572504636361437        9.0876003660492408        22.215144515560514     
 H   4.0332364367398306        9.7011629402325976        20.732042620652877     
 H   2.2881400347790115        9.9851583459930353        20.993332231235211     
 H   4.2320630469907305        6.7150900218275886        21.367449843738825     
 C   8.5743416282793099        6.4937569450726986        9.9271273726130129     
 N   8.1768240624583974        7.0705232344248978        8.7479272748117065     
 N   9.7775125910485290        7.0883660237255199        10.197859341906879     
 Dy   8.0184548564920348        4.6385242069049983        11.584928205095549     
 C   9.1125194904919820        7.9916143601006926        8.2886617281022339     
 C   6.9689685047765062        6.7313494647633583        8.0059157585809881     
 C   10.120950504430899        7.9987338229369280        9.2143353188385682     
 B   10.511945543915601        6.7839849960471641        11.544751039770926     
 C   8.4762839207804017        6.6813854179501231        13.044208491972180     
 C   6.1537974629263354        4.1528651468628643        9.9155004329776020     
 C   6.0584863798710149        4.0405729444589049        13.073420330943655     
 C   9.3633321929978237        3.2311960492817158        9.9525989127326167     
 C   9.5492051637126423        3.2755395822180038        13.072257822760864     
 H   8.9544998324553990        8.5656532801169138        7.3853883945790866     
 H   6.7292438216146628        7.5453657471128119        7.3142013463771391     
 H   7.1081933298210398        5.8078691932670719        7.4274854786389799     
 H   6.1341535101902052        6.5844761494517003        8.6946536407075499     
 H   11.037361461231281        8.5721641598192644        9.2489935728396908     
 N   9.6218965157235594        7.3399781695503155        12.693627302247899     
 H   10.571317605457867        5.5666006788021463        11.666521463263665     
 H   11.613602963386555        7.2847897174038048        11.558732806342480     
 N   7.8946190271209300        7.4910918673174924        13.984993297247863     
 N   5.8610427081203671        3.4992844654529023        8.7458642812327287     
 N   5.0240369691874891        4.8768392911764309        10.182768799185670     
 N   4.8941429648768020        4.6415506445106187        12.684520463897082     
 N   5.6746418771550369        3.1410255371881051        14.032774367170163     
 N   10.040683395466219        3.2844705699019805        8.7603775863547924     
 N   9.3046742575056580        1.8943752001144496        10.240895369840427     
 N   9.6084912713363426        1.9525799218723370        12.734324206303047     
 N   10.530494970224735        3.4304012155261381        14.016586505138529     
 C   9.7305078779208465        8.5394328341382213        13.378936972650557     
 C   6.6191059013240947        7.2198766050363776        14.630856441101193     
 C   8.6484891937252275        8.6379571759634128        14.204850645514558     
 C   4.5858189122537496        3.8172962306844958        8.2900827609672110     
 C   6.7654209277341284        2.6216398503915066        8.0115973777327945     
 C   4.0617916586202254        4.6879223534236258        9.2074949776379835     
 B   4.9243598586746424        5.6756631362157037        11.521419134668031     
 C   3.8120284833136702        4.1015107147660030        13.360768560424106     
 C   6.5811707015980696        2.2390735881793482        14.729380112910778     
 C   4.2984896726891497        3.1616972618779524        14.223981472768118     
 C   10.384431156851356        2.0143089579410187        8.3118818653472548     
 C   10.325238771875261        4.4938386259076664        7.9956855610592514     
 C   9.9172598218505428        1.1403322960070159        9.2566312021709560     
 B   8.6960001815126606        1.4084464464227160        11.596437319380954     
 C   10.625336035406253        1.3129819661730338        13.424584696999649     
 C   10.867157780804497        4.6917963283856707        14.662561014307471     
 C   11.204925584923554        2.2374397299581625        14.244542411056660     
 H   10.535623331807953        9.2425965677263928        13.213954206542978     
 H   6.6913008241486160        7.4055602960215658        15.709130615695631     
 H   5.8309566864407998        7.8661126744507150        14.216047099817583     
 H   6.3577306323736291        6.1723639902019833        14.441042337146436     
 H   8.3400448235575553        9.4150650448321915        14.889740114082887     
 H   4.1738302654663801        3.3745076636503004        7.3931086889669135     
 H   6.1808212316640603        1.9983710208422181        7.3218282469506164     
 H   7.4942075813556048        3.2063258671202823        7.4287946571280887     
 H   7.3112491966112758        1.9768386190747631        8.7080740566361996     
 H   3.0968707412515939        5.1754041945365001        9.2419841041707507     
 H   5.9532144893735230        6.3327311410705800        11.635813544295864     
 H   3.9483337123297058        6.3876019568693030        11.531209296139414     
 H   2.7897155999146146        4.4047470856269948        13.177268215893495     
 H   6.3139781411388496        2.1789546279158771        15.790764126561763     
 H   6.5316829737768254        1.2290906606713430        14.296531087682924     
 H   7.6006146106589192        2.6226435313881709        14.614830837918356     
 H   3.7981178387383343        2.5034950856562248        14.920605525380386     
 H   10.945675395091964        1.8648338687381898        7.3992481677602413     
 H   11.095724389572140        4.2732054458925797        7.2489846038997037     
 H   9.4247479959803471        4.8504399350684784        7.4785822992822286     
 H   10.680341364145674        5.2871971555919073        8.6582203136284370     
 H   9.9771076018731204        6.1716694823416657E-002   9.3067637841438167     
 H   7.5927369213028229        1.9247926376675404        11.717364005376394     
 H   8.6269617226250741       0.20041465070628117        11.623593005754376     
 H   10.880568536631360       0.27291429757704294        13.271554462026650     
 H   11.176647157010660        4.5106820076379401        15.698398094018780     
 H   11.686773996058676        5.1951709873059002        14.128478099721647     
 H   9.9847056506004428        5.3406265196211633        14.637482092143832     
 H   12.031957377643964        2.1604398223846624        14.935343318223996     
 C   6.3044695753763893        13.367287036761164        3.6074737862573030     
 N   6.0283324366193254        12.728072081419391        2.4259155948736675     
 N   5.1496509441395251        14.040586371604206        3.8991289718146818     
 Dy   8.1789947287187221        13.873874047795848        5.2571982121352088     
 C   4.7378109776319191        13.003801848692074        1.9872951727170034     
 C   6.9700751924434208        11.922229523724630        1.6556657161381099     
 C   4.1870305511591619        13.833531146447166        2.9273673672240323     
 B   5.0321204365323497        14.818769103522389        5.2488489178742261     
 C   6.2373849933721539        13.183833386363940        6.7462925882215083     
 C   9.5575022084793666        12.535986069878263        3.5925470989268784     
 C   9.7482332955105804        12.511168103498393        6.6915984331720901     
 C   8.6546410722761529        15.750741087929825        3.5928865408627910     
 C   8.5812528092206417        15.906516240858389        6.7315982310473705     
 H   4.3369757146578554        12.565307189386155        1.0832877819146696     
 H   6.4228233776615014        11.372494124817971       0.88292131351773429     
 H   7.7236936271100136        12.558909693589500        1.1726725471281043     
 H   7.4847679693444711        11.210375828220661        2.3060587441574087     
 H   3.2023256887113427        14.278352163276086        2.9799947470282349     
 N   5.0511024086405518        13.765535013355809        6.3944820927828188     
 H   6.0340846299228401        15.515396876177300        5.3631576830177652     
 H   4.0256140202917789        15.489426640254043        5.2735783943077807     
 N   5.8897262173234868        12.241928638448595        7.6791343811722799     
 N   10.250475567977869        12.618266809534255        2.4110632029107562     
 N   9.4952314520727565        11.192947459058038        3.8473242888812309     
 N   9.7841695896539598        11.190414475270355        6.3428028438109010     
 N   10.738403888392257        12.644476071182819        7.6287499738275333     
 N   8.2471638114150796        16.306985706872908        2.4066093285281656     
 N   9.8364028100582583        16.385213677502605        3.8664544425299319     
 N   9.6920877472321969        16.616210919978514        6.3677355863542688     
 N   7.9742930849236613        16.688262390664377        7.6782670478591317     
 C   3.9927497242845811        13.176634013355708        7.0686285850126565     
 C   6.8252996949610045        11.330833667495153        8.3228091999652758     
 C   4.5163423186221552        12.221350232270067        7.8918137486742523     
 C   10.598136068181923        11.358791655582758        1.9350017180731589     
 C   10.549521106038164        13.845791745613479        1.6831134137339956     
 C   10.118734853789119        10.462879901353732        2.8522474810277876     
 B   8.8741420958464019        10.680693725595402        5.1881567248388949     
 C   10.792344878517426        10.528901469267696        7.0249133012279135     
 C   11.102730806116941        13.897580685295349        8.2746980913363224     
 C   11.393535863872740        11.438832192888105        7.8457470131076841     
 C   9.1577660063660282        17.252578410129114        1.9452837733592003     
 C   7.0573744030387999        15.923892356385720        1.6568497540734752     
 C   10.158878438418036        17.296653312125802        2.8775881718354634     
 B   10.588383985853099        16.097783474080391        5.2071842891317415     
 C   9.7532820466344710        17.819889541874314        7.0514986494552536     
 C   6.7192943634174105        16.360654980062790        8.3377455831078375     
 C   8.6772755570093825        17.867691692317170        7.8897211105771499     
 H   2.9593278027028758        13.452305209463455        6.9026546345065292     
 H   6.5033045207507607        11.130756577588297        9.3525549638573811     
 H   6.8812940615922189        10.376519240414176        7.7736318212652700     
 H   7.8207151220663098        11.792655574397420        8.3180144891903627     
 H   4.0451272619056375        11.528495951911838        8.5752539203691551     
 H   11.171447937076822        11.229235116461178        1.0268574270971640     
 H   11.381105520855881        13.662425489623901       0.99449626963721016     
 H   9.6796033673169077        14.182483047602215        1.1033086185738550     
 H   10.826661431422277        14.638922915692678        2.3814984504908030     
 H   10.178905833509248        9.3835525742244492        2.8755425297132176     
 H   7.7745837180411392        11.204925463126632        5.3125107298455916     
 H   8.7912280368740205        9.4740042108756857        5.1880532256676171     
 H   11.026988043296043        9.4847175045793986        6.8676465785168039     
 H   11.315811075150666        13.728528210829992        9.3351433396606005     
 H   11.994207018147998        14.330563960339152        7.8016830540267286     
 H   10.268812758595839        14.596811042691968        8.1625621606704080     
 H   12.223975417076375        11.341302274069019        8.5294087107826169     
 H   8.9932134997383564        17.813653669810403        1.0346902205649890     
 H   6.7784064124466870        16.740996185330062       0.98107614266639476     
 H   7.2437139246978948        15.019270703222844        1.0592211824121252     
 H   6.2289098195046915        15.724468656159020        2.3435426309781624     
 H   11.055258008840987        17.900024643255215        2.9147991640810669     
 H   10.690440256645827        14.882401442411538        5.3216450780872906     
 H   11.673833673290281        16.633319022696710        5.2100509720187018     
 H   10.526154696821363        18.557211694212366        6.8810191712184698     
 H   6.7652449955475618        16.639806982518298        9.3948104438772226     
 H   5.8834254832985238        16.897598121693310        7.8689690279472613     
 H   6.5467873675782702        15.284680472385359        8.2364258663975942     
 H   8.3449656429679830        18.626399059162665        8.5835203555540183     
         456

 C   7.4617971973803510        2.8028175485773410        2.7465518382002445     
 N   7.8678546098591484        2.2267205418088425        3.9234512802479551     
 N   6.2686414704103131        2.1907236722864099        2.4728228915884025     
 Dy   7.9912580360635967        4.6904950644807855        1.1125388103930196     
 C   6.9462855863134125        1.2897287939381201        4.3784502530009703     
 C   9.0725116516666056        2.5773984148135995        4.6661541155283262     
 C   5.9380733212699894        1.2712865480034903        3.4525264265905844     
 B   5.5314473490446323        2.4969822161704678        1.1278309710106882     
 C   7.5565138484543271        2.6610598111455803      -0.37888690232938832     
 C   9.8685025486346714        5.1413161181909421        2.7689417994081706     
 C   9.9665291825198459        5.3157032492249154      -0.35629585576034400     
 C   6.6423372173057071        6.0291472703138931        2.7944436108161774     
 C   6.4757068285871879        6.1037072282952769      -0.32130065829587368     
 H   7.1124073033562487       0.71484890931394507        5.2797670789873825     
 H   9.2847923243173103        1.7904457668728488        5.3977296415965723     
 H   8.9423899025910671        3.5307933829130231        5.1969172827504249     
 H   9.9223347369946762        2.6762076813236280        3.9849541044328114     
 H   5.0311742130031130       0.68300355574314386        3.4150549593879518     
 N   6.4358710161297452        1.9638536545895473       -2.0059944243941294E-002
 H   5.4532991866452925        3.7136705649326416        1.0144864289442550     
 H   4.4371244135948977        1.9799238563499162        1.1107361987494944     
 N   8.1795740087714819        1.8515167624321993       -1.2925692718156352     
 N   10.161735371781980        5.7881069485054883        3.9413685634021896     
 N   10.999117542291179        4.4222199733585779        2.4936362005947017     
 N   11.123227755620347        4.6784594806837658       -1.9674390519085344E-003
 N   10.358951068654887        6.2401224228004422       -1.2884262467632124     
 N   5.9448995066134307        5.9371814023559750        3.9725491558039558     
 N   6.7114162502028725        7.3746279085536752        2.5546838047089651     
 N   6.4333399753059455        7.4158890876695613        5.8086836484232532E-002
 N   5.4965497502649576        5.9898008440839279       -1.2725466168996382     
 C   6.3868158995527873       0.74039472971356168      -0.67045239799902845     
 C   9.4478374961607479        2.1583424307353023       -1.9361608553132055     
 C   7.4785204295844530       0.66715731119129362       -1.4859941982237719     
 C   11.438561086216948        5.4722423877760047        4.3916432998828521     
 C   9.2536570255169064        6.6552664198534366        4.6831475997788914     
 C   11.963574862099406        4.6081653808223715        3.4682464290968311     
 B   11.091547156013274        3.6305882155516471        1.1490267597057116     
 C   12.208600629095146        5.2170329288424098      -0.67447122214236499     
 C   9.4660213413432661        7.1898514218602845       -1.9365310235577182     
 C   11.732416729982068        6.1970873550438847       -1.4980467513424636     
 C   5.5990275412806270        7.1926207962045794        4.4594535751430522     
 C   5.6297952572901462        4.7038189939842550        4.6844091824373191     
 C   6.0867355645693575        8.0965743788287909        3.5543527813267763     
 B   7.3426852427558966        7.9004714816005759        1.2249735817491780     
 C   5.4276894871962424        8.0900992338811477      -0.61546459734232373     
 C   5.1504296280128736        4.7507747041005279       -1.9554692419913597     
 C   4.8385080481865090        7.1982887275063874       -1.4655403514944914     
 H   5.6091723150805866        9.2294374654072892E-003 -0.49473892397606345     
 H   9.4262313453211082        1.8355136688436522       -2.9842279866778934     
 H   10.276285893434313        1.6456968059679604       -1.4233083322298954     
 H   9.6127753596119501        3.2405905155946271       -1.8740054975289147     
 H   7.8239809674556264      -0.11182769129412858       -2.1513987007723849     
 H   11.849680934274192        5.9106435052810973        5.2906434424302393     
 H   9.8177485401406592        7.1742730410602684        5.4659952460136774     
 H   8.4501572572026014        6.0701907078334294        5.1508567176438165     
 H   8.7972508805408083        7.3926121324539560        4.0158795301790216     
 H   12.930173887259686        4.1240827311528738        3.4312440026532784     
 H   10.059893531701865        2.9792644873653757        1.0339911178346191     
 H   12.065610126965570        2.9147826295242028        1.1304313115956959     
 H   13.227054943928545        4.8894713854072060      -0.51049262057928990     
 H   9.7067235038569741        7.2668948762450665       -3.0040060550509673     
 H   9.5633903603009784        8.1874427988427403       -1.4792611547052683     
 H   8.4342607643096041        6.8394234530308102       -1.8023180231108022     
 H   12.238001112033347        6.8702438772296395       -2.1765845234923726     
 H   5.0212445521201996        7.3120039269533068        5.3658834117934902     
 H   4.8489411365044868        4.9090214069529763        5.4244944645381858     
 H   6.5148262035207898        4.3118280654356811        5.2039307084674409     
 H   5.2756418683979893        3.9415999383133551        3.9851862822577311     
 H   6.0332981737219358        9.1764641971144272        3.5416039773370001     
 H   8.4371721679614051        7.3655565768620912        1.0955217852129020     
 H   7.4384095357089368        9.1055808978522847        1.2417003882959201     
 H   5.1933512878268164        9.1322341859098266      -0.44176489783068590     
 H   4.9776978113228925        4.9398285015965939       -3.0210866562796741     
 H   4.2382344184750123        4.3136945133231839       -1.5246269872142280     
 H   5.9786678557856039        4.0465401486782318       -1.8226348780035520     
 H   4.0130366670741706        7.3100458710276941       -2.1531041581591750     
 C -0.38120091895014685        7.3504336285929295        9.2271754291740997     
 N   2.0948325010249895E-002   6.7896598440037765        10.412246563126986     
 N  -1.5717445015576619        6.7318487270555591        8.9553208456102222     
 Dy  0.14184138750810560        9.1971296091726362        7.5536393330532814     
 C -0.89895003488464553        5.8538388539387336        10.872983643827085     
 C   1.2176758649407982        7.1563861458050901        11.159238591280175     
 C  -1.9026175893341384        5.8220233553541272        9.9427559548234026     
 B  -2.3127544163795934        7.0175005832406754        7.6087471065000205     
 C -0.29807598169194782        7.1631754641296421        6.0900476234416061     
 C   2.0279400781832515        9.6902301172466743        9.2066614032452900     
 C   2.0953356395262901        9.8321480935694989        6.0551736959108542     
 C  -1.1930742872106928        10.608311305877304        9.1831754536808816     
 C  -1.3716990705477887        10.580262368446842        6.0721887864287316     
 H -0.73364318037940279        5.2894674400531541        11.780953879619224     
 H   1.4619961881058132        6.3557722551719644        11.865156677782071     
 H   1.0595495620490125        8.0859996672435077        11.722606955758442     
 H   2.0570755366794735        7.3039143548964756        10.475926977025042     
 H  -2.8074437787891053        5.2312776418905313        9.9058593023050676     
 N  -1.4194539619024382        6.4732248987203782        6.4571261250620191     
 H  -2.3924714758984384        8.2336312634071831        7.4805037881058585     
 H  -3.4061301490632236        6.5000503007341850        7.6019237418988626     
 N  0.28881642650622519        6.3744530219718794        5.1353964172345199     
 N   2.3253094822664777        10.345800853919743        10.374219812675543     
 N   3.1631235258420678        8.9801852539445903        8.9269042568349963     
 N   3.2696047975546505        9.2432008567773885        6.4327730055699623     
 N   2.4690174873426165        10.770606519529737        5.1287393087065940     
 N  -1.8722758907101984        10.562080936300363        10.374571843346944     
 N  -1.1035841256979058        11.945141514636695        8.9035858371031242     
 N  -1.3890111830739273        11.906182311086273        6.4046799833566999     
 N  -2.3431836826737062        10.456348893968057        5.1141312419573755     
 C  -1.5066817054390640        5.2733290820059286        5.7695346751794148     
 C   1.5448626400263050        6.6847129322812657        4.4688454337790819     
 C -0.43796576413534394        5.2092830917712947        4.9231051294090271     
 C   3.6095491039768759        10.043780998232828        10.815411608231745     
 C   1.4143522594030415        11.204887512259965        11.121638721718369     
 C   4.1346266370875444        9.1811388208180915        9.8913285238622972     
 B   3.2588863869975819        8.1931368854282383        7.5810964072214082     
 C   4.3456067150771585        9.8269446437766685        5.7839009838864390     
 C   1.5523602627951005        11.681189878514875        4.4568947865003512     
 C   3.8468166332941225        10.783887526920630        4.9481550950180599     
 C  -2.1851790064981329        11.837031443316219        10.833024747958516     
 C  -2.1868634850437578        9.3532831714280444        11.127205877699851     
 C  -1.6974845963001954        12.706003710023184        9.8939872833685367     
 B -0.47610715164120859        12.425453860755958        7.5529889028437278     
 C  -2.3696423462543912        12.579381404329192        5.6936253472298342     
 C  -2.7137229834158925        9.2049133892824813        4.4684667155697770     
 C  -2.9706350742846674        11.671924666460775        4.8697996027306010     
 H  -2.2915940387605738        4.5492511751556917        5.9417289340811790     
 H   1.4738694864273540        6.4594240236882063        3.3984983827948025     
 H   2.3670635918207203        6.0927267331734978        4.8969801285725953     
 H   1.7572001480569892        7.7485680634247736        4.6209928357591723     
 H -0.12210724909419257        4.4443066494348891        4.2285738904917514     
 H   4.0262935158904432        10.491036526455314        11.708012594115965     
 H   1.9882860785737162        11.790971655501009        11.848058168713051     
 H  0.66573601191219034        10.607374084055158        11.659743913152747     
 H  0.89153367894903557        11.884606426718959        10.443190915306758     
 H   5.1055201193215813        8.7063897863250848        9.8461529405114145     
 H   2.2362124485215404        7.5272122541892985        7.4675828987701554     
 H   4.2429355418378458        7.4917853333484121        7.5574934722309708     
 H   5.3726499202357232        9.5427685843905117        5.9707824572709223     
 H   1.8977414588353116        11.870017202187100        3.4322199751903884     
 H   1.4908951238833938        12.638911241889362        4.9989144866161395     
 H  0.55452831366705235        11.223673960920813        4.4434939281705024     
 H   4.3382239768295081        11.473311086735078        4.2755300037620492     
 H  -2.7415531917562790        11.995190630394013        11.747395832509921     
 H  -3.0133629562366151        9.5629549288137010        11.814461174388608     
 H  -1.3203864843684328        9.0165234947855009        11.712475124067767     
 H  -2.4769530504405135        8.5509595923786570        10.444838068053032     
 H  -1.7322272045498290        13.786070077804633        9.8530744477474634     
 H  0.61760575622788705        11.887723909495351        7.4405984927255284     
 H -0.38214960396642045        13.632032153047538        7.5313741340410392     
 H  -2.5897620041889695        13.628728455056480        5.8383789069052199     
 H  -2.8609018037953065        9.3635231640571259        3.3935582192480371     
 H  -3.6472699869852745        8.8106233381000436        4.8965689516317994     
 H  -1.9098120641568102        8.4793030332730819        4.6392716517045631     
 H  -3.7838426316798004        11.775684693840839        4.1664119324016387     
 C   1.9509266672810226       0.58341588426125823        15.543446951053291     
 N   2.2160122671570379        1.2386258616718970        16.719026662602833     
 N   3.1041728062178735      -0.10361559158511446        15.279507251228779     
 Dy  0.10619905899405060        5.6351282120550461E-002   13.866744129084063     
 C   3.4974451151539059       0.95800066448022880        17.181116467817475     
 C   1.2785505192343076        2.0766971614631307        17.457756176764534     
 C   4.0537480517842628       0.10903016349418822        16.262492981282669     
 B   3.2359281301355129      -0.89883326160633392        13.941205233167144     
 C   2.0672626561571650       0.72035191483171812        12.400926864861333     
 C  -1.2846371408866699        1.4019148135101558        15.524657375820439     
 C  -1.4660796615249490        1.4007301533920009        12.413583178423695     
 C -0.39251810526955144       -1.8173878919755093        15.518790804852125     
 C -0.29154319739414725       -1.9923043702496102        12.402717431594684     
 H   3.8890591861816453        1.4083909871985301        18.083346344539621     
 H   1.8291634327459292        2.6523301472692862        18.208659134626298     
 H  0.52205520729839483        1.4639937529003377        17.964767208281170     
 H  0.76761662337582859        2.7651142048817814        16.780331997913748     
 H   5.0341285759302989      -0.34654209094817284        16.231715532139059     
 N   3.2440901973564920       0.13786336396958848        12.780764004278158     
 H   2.2289418681283846       -1.5871722825451293        13.819726536308394     
 H   4.2345578679652078       -1.5796951714549921        13.939867805647557     
 N   2.4331939348422540        1.6451004881386329        11.459543005576712     
 N  -1.9758757753607941        1.3214396758050497        16.707493998985445     
 N  -1.2450900292187275        2.7432744410439240        15.255868911773852     
 N  -1.5382013118037208        2.7199709779681931        12.763473782861061     
 N  -2.4608125493491486        1.2392443734200140        11.485168318519779     
 N   7.9028978520508386E-003  -2.3767977917595524        16.705486339117005     
 N  -1.5798747971448397       -2.4399633174062134        15.242871320299656     
 N  -1.4259184366191346       -2.6750135942121931        12.744446003223072     
 N  0.31765390193625759       -2.7918100824788286        11.472195330850155     
 C   4.3154672765710895       0.71070363950453319        12.114072377449270     
 C   1.5097689952806939        2.5466307957955006        10.786551619712306     
 C   3.8094325146703572        1.6553241419939704        11.268071003547464     
 C  -2.3441834185616899        2.5802739374989305        17.170513718635860     
 C  -2.2499369298586585        9.6900267503442106E-002   17.450657754808507     
 C  -1.8802480533596722        3.4739788887466903        16.243147990235030     
 B -0.63367247327486032        3.2547265377695616        13.911362092018654     
 C  -2.5742723998977746        3.3513137651962648        12.093920329903213     
 C  -2.7923336560401180       -2.2824281477744526E-002   10.838118919666927     
 C  -3.1548015637890332        2.4247799379278936        11.276595744186952     
 C -0.91208926542804580       -3.3128619087079838        17.165541693743712     
 C   1.1975170441987852       -2.0001618737366420        17.458573935533007     
 C  -1.9126099890493142       -3.3481312510700008        16.231937584704404     
 B  -2.3221668056721567       -2.1422340984999928        13.898387373737558     
 C  -1.5020263279042745       -3.8781584640468600        12.060889994166541     
 C   1.5976748876168472       -2.4997121016841626        10.845534463996847     
 C -0.40854224163510788       -3.9549899796219989        11.247813021530439     
 H   5.3444183359384629       0.42664428869849147        12.292329269339964     
 H   1.7878411883100818        2.6557928394161205        9.7338545799895524     
 H   1.5236869768510897        3.5382085181151726        11.258283554688635     
 H  0.50040971521735922        2.1326947726643288        10.871111647175923     
 H   4.2965046810870451        2.3331684651627778        10.582001322536014     
 H  -2.9175169474478211        2.7112515614885453        18.078617327566583     
 H  -3.0599421827255178       0.28282393883158768        18.163594151131107     
 H  -1.3610310873569871      -0.23447610774186681        18.003766485697149     
 H  -2.5481145210888507      -0.70121502408883951        16.766654973055552     
 H  -1.9596128987246479        4.5518834247126119        16.206330847235865     
 H  0.47458057447646806        2.7490585918267452        13.787609190615305     
 H -0.57262882396903680        4.4634998321758417        13.904893806519134     
 H  -2.8391740713928124        4.3876396831953706        12.256772020977552     
 H  -3.1372001338507194       0.16543192872266901        9.8101687095956311     
 H  -3.5897507242753055      -0.54834266704948365        11.395449910803851     
 H  -1.8928702775543935      -0.65706575367399478        10.830919287149804     
 H  -3.9930125788311104        2.4972655435645157        10.598406477563492     
 H -0.75297331845196502       -3.8744009198698763        18.076441196465836     
 H   1.4520638995248196       -2.8045377884768863        18.156306354714832     
 H   1.0252434439274167       -1.0784610504325678        18.031170396801034     
 H   2.0359797437892606       -1.8332322077269518        16.778137250141675     
 H  -2.8147891135755838       -3.9428934710051822        16.195910882245823     
 H  -2.4042035704252864      -0.92561378958821572        13.784694707268697     
 H  -3.4161264564384948       -2.6599132217152039        13.887883532693460     
 H  -2.2940886888274914       -4.5978570084278827        12.217721171462586     
 H   1.5636810246335768       -2.7473150169990777        9.7798058526788783     
 H   2.3999309864721359       -3.0843606731265822        11.315477756191889     
 H   1.8121794073175841       -1.4352891635420795        10.981211879495966     
 H  -7.8005902099434199E-002  -4.7240241100691733        10.564532850768197     
 C  0.80135667709516945        11.195266667488850        16.392175109077879     
 N  0.40173187607537475        11.757233599715383        15.207340217887635     
 N   1.9837562622275098        11.823275056901821        16.675513673187950     
 Dy  0.28337289218374134        9.3220457964180721        18.039507390181587     
 C   1.3156265326519667        12.702921365489530        14.756662291480463     
 C -0.78605399024702571        11.380231608667092        14.450679600853462     
 C   2.3133818752100357        12.740549992271561        15.693511486831019     
 B   2.7166296684965046        11.524235760882616        18.024511974612949     
 C  0.69069976290047042        11.353086099419226        19.523557140743947     
 C  -1.5817386557357533        8.8359762665726347        16.374670767297310     
 C  -1.7026809752476777        8.6782267294798814        19.495903140964192     
 C   1.6452858930357066        7.9706406921159250        16.379732470273776     
 C   1.7949263509644002        7.9222578080969530        19.499800675673228     
 H   1.1507368991876799        13.267790797366468        13.849187311964304     
 H -0.98505472539580363        12.144189417263911        13.690077417242252     
 H -0.64043477110639879        10.411458565138860        13.951912452297973     
 H  -1.6500535396363434        11.298534585815137        15.116694358270697     
 H   3.2117508834569071        13.340974049783766        15.737137178354621     
 N   1.8096503626080562        12.055889760735019        19.170798531926991     
 H   2.7966503341665248        10.307356743795733        18.140976041418618     
 H   3.8106704825103948        12.041126520987515        18.043014460356105     
 N   6.3395469985079778E-002   12.154342426559838        20.441263366639330     
 N  -1.8660029213567859        8.1714111563411791        15.209552378735868     
 N  -2.7173090905129307        9.5529536713974323        16.634245147057133     
 N  -2.8613162845085078        9.3024023097240143        19.126693505994556     
 N  -2.0998876090851812        7.7368971341154609        20.409783676274273     
 N   2.3403096540187929        8.0515000623430186        15.199209311803914     
 N   1.5715089866054515        6.6275862453588958        16.629488243016063     
 N   1.8356923043979037        6.6071225030206744        19.129073927161986     
 N   2.7647518487785745        8.0373774973366139        20.459544956179830     
 C   1.8555927785905124        13.274081947724843        19.830825236915903     
 C  -1.2088662648032229        11.841887567309463        21.074383675103050     
 C  0.76192460975771148        13.338258579049251        20.644824122094622     
 C  -3.1427588249920393        8.4741983766393005        14.749352782665980     
 C -0.95240190788978052        7.2934651462056168        14.487257031701178     
 C  -3.6765476272634512        9.3479880159758011        15.658238910273553     
 B  -2.8231411230600525        10.348967645932895        17.975283954182718     
 C  -3.9514922258290621        8.7401245767825326        19.771859502422252     
 C  -1.2067758560361821        6.7914959414687930        21.063945305850865     
 C  -3.4773530086475644        7.7577399674045067        20.593344948053439     
 C   2.6776668874525864        6.7910492270059830        14.718979274605834     
 C   2.6554264271267813        9.2791233654665675        14.478023937479758     
 C   2.1886577540615235        5.8961060734325086        15.632454780521304     
 B  0.93418365391307578        6.1120891764749548        17.961273706059981     
 C   2.8311996700272619        5.9330349304817087        19.817504552718979     
 C   3.1077658990190153        9.2773059259156163        21.141476055095648     
 C   3.4162178627399133        6.8281819908073045        20.667030080672014     
 H   2.6323785312815118        14.008230094917485        19.663300427377436     
 H  -1.2003857487726535        12.167009747342865        22.121025402832672     
 H  -2.0352653334419024        12.347615185239421        20.553384743284649     
 H  -1.3676296301023454        10.759704929181137        21.012886647338320     
 H  0.41275635071716293        14.111528957769055        21.314379624124971     
 H  -3.5483707003803580        8.0198613883652978        13.855628368477793     
 H  -1.5091444708098540        6.7694509260290934        13.701793437814640     
 H -0.13873659562088331        7.8706936006329675        14.025401339672486     
 H -0.50837025997411445        6.5592087743790142        15.167611809969406     
 H  -4.6457585697983879        9.8278270160079781        15.684028027383381     
 H  -1.7938297462351944        11.002842919853311        18.097583321980881     
 H  -3.7985060808747866        11.062748243405510        17.983515622753178     
 H  -4.9709670647866160        9.0566600369514170        19.595202308732645     
 H  -1.4708543003905552        6.6908963558702386        22.122003049906425     
 H  -1.2742748040700982        5.8033329429714566        20.587760353109562     
 H -0.18142811393683131        7.1615611977922207        20.961846308273767     
 H  -3.9871926733836083        7.0713287290240112        21.255513879571723     
 H   3.2481726354648437        6.6595090071527494        13.809395291067096     
 H   3.4788846911790188        9.0851095531117370        13.783185407226602     
 H   1.7880679718987347        9.6337154365514976        13.905665490638206     
 H   2.9510957718041042        10.062684439301290        15.179477093052027     
 H   2.2385391788020454        4.8162793655867207        15.652624497956280     
 H -0.16243625412479751        6.6435167222542528        18.078805805030971     
 H  0.84289250049030462        4.9058298586951166        17.951293884202155     
 H   3.0633994362362507        4.8894608428192763        19.650259929384518     
 H   3.2611846119338850        9.0913159404149138        22.210647033437983     
 H   4.0310035331873406        9.7055575161243102        20.724956313262069     
 H   2.2868734950428236        9.9869718983747209        20.992143715151759     
 H   4.2326172465725591        6.7187170947571140        21.365885672723898     
 C   8.5725598813993535        6.4958151077994044        9.9299888024184497     
 N   8.1747483036922475        7.0720411744358413        8.7506197886984758     
 N   9.7751005353329958        7.0915727830489255        10.200843788206448     
 Dy   8.0186140129050330        4.6397904647359356        11.587611986220827     
 C   9.1096849213299826        7.9938821902068993        8.2913536972520951     
 C   6.9674719046654747        6.7315148684343988        8.0083283678009263     
 C   10.117924099541467        8.0020379593158708        9.2172150724174085     
 B   10.510020886052127        6.7874738204504661        11.547523107947741     
 C   8.4749930233253767        6.6824273217407404        13.047422270392669     
 C   6.1543593282934390        4.1533874627714349        9.9182895293790008     
 C   6.0588825739540759        4.0389975813364734        13.075543977978427     
 C   9.3648914887667090        3.2350706567453584        9.9541637864243278     
 C   9.5501224306618511        3.2762869834168784        13.073281623263311     
 H   8.9513948125894363        8.5675870593471082        7.3879155993553933     
 H   6.7275756531699971        7.5448652141370118        7.3159234797910679     
 H   7.1076053787634743        5.8077120868066299        7.4306906647865434     
 H   6.1323940629158171        6.5846247960672191        8.6967546402383284     
 H   11.033732474298075        8.5763802448868098        9.2519813091497110     
 N   9.6197330682845870        7.3424150585034207        12.696663503869905     
 H   10.570492938454249        5.5701398194395120        11.669001561378437     
 H   11.611271826531144        7.2891612098660667        11.561230860902326     
 N   7.8922934151571216        7.4915672420476493        13.987968628469872     
 N   5.8623066932753440        3.4999264770683456        8.7484413438994331     
 N   5.0238462899507708        4.8759811142091536        10.185889991242815     
 N   4.8941234965720017        4.6396587774537048        12.687426257197265     
 N   5.6756196950328475        3.1378798124950986        14.033594264115777     
 N   10.043209589580831        3.2896602192331068        8.7625736994763681     
 N   9.3061705418803040        1.8979799486135465        10.240997002912900     
 N   9.6089330281403225        1.9535356239428159        12.734496454977856     
 N   10.531675531285689        3.4303039739370043        14.017416535304870     
 C   9.7267461761945437        8.5421848297233325        13.381631962291147     
 C   6.6170929070350892        7.2189071026903537        14.633756754894867     
 C   8.6446218793424006        8.6394409952844491        14.207540243257398     
 C   4.5867265850128902        3.8166084619854646        8.2928614495255104     
 C   6.7678090657382448        2.6239182849857876        8.0136823651682452     
 C   4.0617620481689611        4.6863191163908988        9.2105886099543604     
 B   4.9235673406824780        5.6742995505147222        11.524803381232530     
 C   3.8123711737378159        4.0980424745743775        13.362955866953850     
 C   6.5826320885731908        2.2352346813931390        14.728565354947605     
 C   4.2994673251148274        3.1574147009293307        14.224852836607610     
 C   10.387408782860646        2.0200000621509551        8.3130035102380511     
 C   10.328581716664308        4.4998358761009367        7.9995737481367986     
 C   9.9195556919286325        1.1450310380253272        9.2564414856102708     
 B   8.6967521261118694        1.4108235133087963        11.595748502013393     
 C   10.625690396399612        1.3132018058372192        13.424183097118419     
 C   10.868883092029217        4.6912353566178160        14.663944331338254     
 C   11.205790065709582        2.2370093167420273        14.244517089384368     
 H   10.531020268169957        9.2462779602809935        13.216578728634042     
 H   6.6879807487580774        7.4079300178764678        15.711319992802153     
 H   5.8276707007382500        7.8616124695850456        14.216608394335234     
 H   6.3584619851377777        6.1704202482456090        14.447008797987284     
 H   8.3352395639914576        9.4161750609864292        14.892399795715207     
 H   4.1752404744997307        3.3736736046096567        7.3957473854439817     
 H   6.1846981084788064        2.0043050335020793        7.3200543652099528     
 H   7.4988828141333794        3.2096568380877648        7.4356399221888339     
 H   7.3108500014418212        1.9758173324575903        8.7088370805339377     
 H   3.0962848125733693        5.1726304577904685        9.2452436343725779     
 H   5.9518905542751774        6.3321099395474185        11.639429504946122     
 H   3.9469957422090989        6.3854874648837212        11.534758151793200     
 H   2.7898413937512010        4.4007460042378073        13.179818149662651     
 H   6.3142695068676709        2.1715322271648847        15.789231734070404     
 H   6.5352663301532736        1.2267206084168840        14.292635970527742     
 H   7.6016091228802374        2.6204093636826600        14.616563617435959     
 H   3.7995517207671887        2.4980011849589605        14.920601123237862     
 H   10.949406218223716        1.8714422923858030        7.4007057231564763     
 H   11.100254431542632        4.2801528895930439        7.2539078683934726     
 H   9.4288631518378256        4.8568408442766984        7.4814613511270895     
 H   10.682424312230319        5.2925501451361630        8.6634541002579102     
 H   9.9795256542810513        6.6393648403203109E-002   9.3054592651348287     
 H   7.5935924992401462        1.9274073381445691        11.716698142221620     
 H   8.6272519205672573       0.20283359399963860        11.621640011769728     
 H   10.880387525179399       0.27307386386597776        13.270700429999984     
 H   11.174812575166243        4.5101455652293190        15.700642984673856     
 H   11.691050406192510        5.1925423191367814        14.132353205851544     
 H   9.9879606399629157        5.3416933907635906        14.635882038816092     
 H   12.032985825228717        2.1592806373856210        14.935024560984996     
 C   6.3060516911778643        13.368610876288592        3.6058315815599715     
 N   6.0293037671306173        12.728521205305679        2.4249183254503133     
 N   5.1521887329808038        14.043899824016444        3.8963716047512640     
 Dy   8.1803235188050518        13.874047266539858        5.2562974448892588     
 C   4.7393486737549244        13.005670060173820        1.9855905124471906     
 C   6.9696523308219573        11.919701493423091        1.6563535103419780     
 C   4.1895479578242147        13.837210605625469        2.9245438203912801     
 B   5.0354606775428277        14.822814761689740        5.2457347280883369     
 C   6.2372193208613940        13.186723907616193        6.7445113342389140     
 C   9.5577574832681567        12.534443385760872        3.5922403995314487     
 C   9.7471644685036694        12.509994117260993        6.6920571827738344     
 C   8.6586133719213940        15.750216076521710        3.5922897836963665     
 C   8.5838614391631030        15.906703892273489        6.7307939596631599     
 H   4.3381148571729895        12.566719951243270        1.0819953836762528     
 H   6.4215228202451584        11.369605388479346       0.88453027027287590     
 H   7.7244591746781381        12.554025352965157        1.1723858323763479     
 H   7.4829768088041915        11.208216321606869        2.3081449388163207     
 H   3.2055877041043841        14.283673701346331        2.9762605703827201     
 N   5.0520572192692681        13.769978614558569        6.3917310593088921     
 H   6.0387088053339131        15.517482504928719        5.3602404589541548     
 H   4.0304088437485426        15.495457007500667        5.2699352084197946     
 N   5.8876381580470190        12.245536638764309        7.6772946884927622     
 N   10.250601950335502        12.616086821694614        2.4106416245725839     
 N   9.4948223840369597        11.191496890035660        3.8473136497511535     
 N   9.7832587819380876        11.189343480047208        6.3428624085789691     
 N   10.736866764736492        12.642986639008893        7.6297311989383125     
 N   8.2516419889891388        16.306865776580850        2.4060689633639050     
 N   9.8407432645608672        16.383856042183695        3.8661174933343112     
 N   9.6953247084676839        16.615483450104854        6.3671456212258768     
 N   7.9769282428846822        16.689365175735354        7.6767394876491863     
 C   3.9924662529605448        13.182655837389724        7.0651937412743662     
 C   6.8215926231696917        11.333636182870455        8.3220844655861956     
 C   4.5141120665020198        12.226835073021938        7.8889294469196116     
 C   10.597579341089302        11.356348066171336        1.9348406231748365     
 C   10.550334432510779        13.843277808200137        1.6824188934256208     
 C   10.117822587077299        10.460887788825373        2.8523392923823008     
 B   8.8733174352435018        10.679696219126939        5.1881070311239643     
 C   10.791222632285086        10.527653913382215        7.0251094338136681     
 C   11.100613051559632        13.895845820864389        8.2764611009903017     
 C   11.391987993286943        11.437312825126348        7.8465634550884529     
 C   9.1628287364056504        17.251997401183544        1.9450722982555004     
 C   7.0617041002051248        15.924579853311611        1.6561299415876329     
 C   10.163884952591909        17.295332796842938        2.8774795774582471     
 B   10.591792086968530        16.095917294000365        5.2072321665485077     
 C   9.7569049160635668        17.819520673150919        7.0502233300018000     
 C   6.7213640575413223        16.362899290690116        8.3356733308510975     
 C   8.6805583911712976        17.868464535847345        7.8879095848285781     
 H   2.9596070754839459        13.459918278134490        6.8986883701248711     
 H   6.5016965818725883        11.138050797695279        9.3529726578287953     
 H   6.8729855696552056        10.377672905982040        7.7763706982111902     
 H   7.8181430892809152        11.791986271128831        8.3134075312034650     
 H   4.0413884871802859        11.534711231179847        8.5720147023273334     
 H   11.170677254090769        11.226329826788605        1.0266370151598414     
 H   11.380923035977387        13.658886050641158       0.99294136547863454     
 H   9.6802370581096024        14.180976158620826        1.1035438788254890     
 H   10.829171607695885        14.636060877824386        2.3804631010851276     
 H   10.177366067658669        9.3815335734916712        2.8758820083811414     
 H   7.7739035931760680        11.204262388993717        5.3122009206489924     
 H   8.7901056756568927        9.4730187589584549        5.1881679877321414     
 H   11.025881695408792        9.4834994995494348        6.8676221016345034     
 H   11.313158385735001        13.726305107865617        9.3369205945005636     
 H   11.992253763907497        14.329235774542955        7.8041612462813079     
 H   10.266613220252349        14.594965078754971        8.1641941001222573     
 H   12.222111438159100        11.339621527102205        8.5305841465899537     
 H   8.9984994383797083        17.813345558172252        1.0346287098484273     
 H   6.7855085958125185        16.740220580859432       0.97781867181224502     
 H   7.2463213192605265        15.017950371921417        1.0614434073988672     
 H   6.2321335840543979        15.729105042192831        2.3422360516920273     
 H   11.060669809038425        17.898099811045512        2.9148580697322499     
 H   10.692441106924212        14.880463088960816        5.3220014074943345     
 H   11.677797087447138        16.630262543459416        5.2107014944050327     
 H   10.530270569395027        18.556300921749092        6.8796813437610655     
 H   6.7672257957133395        16.641310055635902        9.3929465994598971     
 H   5.8863267959486159        16.901107791624977        7.8669420423693071     
 H   6.5476733842171289        15.287220645055024        8.2335752410102447     
 H   8.3483174055512333        18.627830219364998        8.5810070889568930     
         456

 C   7.4644156207883281        2.7999148044721851        2.7492534664602282     
 N   7.8702478628685393        2.2243508812682529        3.9264703908647580     
 N   6.2715899307162921        2.1872981800539826        2.4752557103291757     
 Dy   7.9932101144326904        4.6866390441687331        1.1143340570934850     
 C   6.9488658095925189        1.2871446885489122        4.3814190010142386     
 C   9.0742131264488322        2.5761151085660261        4.6697067088331039     
 C   5.9410304171519899        1.2680617981832576        3.4551134829245451     
 B   5.5342121153749906        2.4929836930191032        1.1302464896433089     
 C   7.5594429775640393        2.6567049042892084      -0.37620033842076245     
 C   9.8697437562923600        5.1401046605848792        2.7711287657342929     
 C   9.9675269889185234        5.3130870113632547      -0.35524601937632105     
 C   6.6431559478386601        6.0269436590396337        2.7938413332550986     
 C   6.4767238362547088        6.0974809070555915      -0.32156214780948211     
 H   7.1147738279724990       0.71264326845301540        5.2830155446215565     
 H   9.2883779824561561        1.7883155519146590        5.3996879197168006     
 H   8.9421660586116634        3.5280100902654881        5.2024479353670632     
 H   9.9235388813550323        2.6780498540487194        3.9885836358972906     
 H   5.0344070578029054       0.67940866623360097        3.4174327747820885     
 N   6.4383859226010953        1.9599696085235774       -1.7874757821011875E-002
 H   5.4556424983489400        3.7096481168237991        1.0167605904813046     
 H   4.4400614980885713        1.9756094222599219        1.1133785932395281     
 N   8.1812500467133820        1.8481780832900527       -1.2915508045945929     
 N   10.162390978749848        5.7873001565184561        3.9434967625687101     
 N   11.001131733871766        4.4223063901413395        2.4957355781150552     
 N   11.125140930358992        4.6781718389781819       -1.4090901781296794E-005
 N   10.358706211997896        6.2374118197937456       -1.2879715589923315     
 N   5.9460552914725362        5.9360627547189093        3.9722147351636923     
 N   6.7120301219226812        7.3721699776834306        2.5527127059483674     
 N   6.4339047766455488        7.4101235968049242        5.6115157318617027E-002
 N   5.4974686696539612        5.9820570528783330       -1.2725158267396623     
 C   6.3876844260559347       0.73781992763265758      -0.67038498081909326     
 C   9.4494853950633644        2.1548685184329490       -1.9352577233256585     
 C   7.4788986160121560       0.66491512465854075       -1.4866060364421871     
 C   11.439647686075819        5.4729374824042702        4.3936151662773284     
 C   9.2533024358891112        6.6531581365165406        4.6855069606536315     
 C   11.965484781766113        4.6094505858808796        3.4701668591837089     
 B   11.094707953265722        3.6306517136215373        1.1512686540853307     
 C   12.209815287375472        5.2180774862729162      -0.67253232311954059     
 C   9.4644688111470483        7.1851040172029323       -1.9371603592938702     
 C   11.732264914516596        6.1965599399276261       -1.4970653979329660     
 C   5.6002629103352515        7.1919410910376076        4.4580262928801817     
 C   5.6317342891908027        4.7033242427786384        4.6854341167348306     
 C   6.0875851726780672        8.0950273177068706        3.5518770514449911     
 B   7.3428935544988363        7.8968375631005374        1.2223009411125663     
 C   5.4280303428898264        8.0831237923957389      -0.61827358225950224     
 C   5.1514121508786825        4.7421578391271595       -1.9538092809319356     
 C   4.8390365082607412        7.1900471818126279       -1.4670490625415253     
 H   5.6094895308485473        7.0928817543801370E-003 -0.49539546917099253     
 H   9.4262900183197011        1.8365499772607421       -2.9843476279660339     
 H   10.277141273818692        1.6383915424434297       -1.4257316838479022     
 H   9.6168397926244875        3.2361734156683184       -1.8688600411469869     
 H   7.8232786352852512      -0.11326499127452000       -2.1534164793142261     
 H   11.850445874469244        5.9118321889490240        5.2925380691815560     
 H   9.8170946551979483        7.1749083348429172        5.4665514022527653     
 H   8.4522693919290948        6.0668100386845341        5.1554929205275624     
 H   8.7939924150047535        7.3881248484770259        4.0179198019337532     
 H   12.932625764995706        4.1265379567893490        3.4329101964497268     
 H   10.063989449341742        2.9778924713876842        1.0361918120989779     
 H   12.069736120487866        2.9162460730959223        1.1329820918426494     
 H   13.228720304733308        4.8923695977467254      -0.50800222507400394     
 H   9.7083228549998424        7.2653836761353947       -3.0033680034475694     
 H   9.5563456228809134        8.1816860887532243       -1.4776826648382504     
 H   8.4339918431822962        6.8307868455287561       -1.8073277148500821     
 H   12.236936269944456        6.8699067869609971       -2.1760542501195479     
 H   5.0228213428388528        7.3122942918430862        5.3645455202272565     
 H   4.8492905284841878        4.9081711735761111        5.4238398678289741     
 H   6.5164336854527374        4.3136452414999686        5.2070228099762783     
 H   5.2800936232981242        3.9396025484391313        3.9867710014405486     
 H   6.0339441276138066        9.1748810196934656        3.5380832728878664     
 H   8.4378180633039772        7.3627805522579521        1.0935500522987085     
 H   7.4374696266416747        9.1020746289221321        1.2376669400828588     
 H   5.1930933677250284        9.1252459744225050      -0.44551021745530683     
 H   4.9752104135347004        4.9305353513768209       -3.0188020561943625     
 H   4.2414671804100115        4.3037476149083052       -1.5200544025799461     
 H   5.9809711999665636        4.0392447305463497       -1.8233792836566485     
 H   4.0135680986225601        7.3005627806591811       -2.1547995841285630     
 C -0.37848038478013718        7.3530257493134012        9.2233913663691602     
 N   2.3666816909566589E-002   6.7922283654368583        10.408458686565186     
 N  -1.5687551162204845        6.7340869487851887        8.9512457605295399     
 Dy  0.14377393182089868        9.2008824049077944        7.5507371925897298     
 C -0.89603497771233587        5.8561045868294848        10.868967824398613     
 C   1.2200514488647449        7.1594718309247511        11.155741122134829     
 C  -1.8995501895118625        5.8240821146305182        9.9385767787685086     
 B  -2.3096820943009537        7.0202588823379637        7.6047090220400193     
 C -0.29478800680581807        7.1669971540276665        6.0863885497721650     
 C   2.0288810334043683        9.6942012332635628        9.2042037061622697     
 C   2.0979187039845377        9.8369292639115322        6.0536471509634637     
 C  -1.1926525618766468        10.609120187365484        9.1819533849554897     
 C  -1.3710011039246028        10.583988313570385        6.0709861839534822     
 H -0.73079402545410932        5.2916796883696104        11.776918904724610     
 H   1.4636169540854256        6.3596551558471663        11.862759987956599     
 H   1.0618860339057450        8.0898404775672734        11.717773839401211     
 H   2.0599693784941757        7.3059020894433768        10.472847112370040     
 H  -2.8041451510298314        5.2329840295378292        9.9015567655980643     
 N  -1.4160568735422758        6.4766072078256860        6.4530688442112183     
 H  -2.3895812961185428        8.2364065356067044        7.4770444656321340     
 H  -3.4030359898590086        6.5026993540652391        7.5976434249856046     
 N  0.29344577195914345        6.3778348439604207        5.1330062490788855     
 N   2.3256011639887126        10.349840506311759        10.371858374423841     
 N   3.1643367908925963        8.9844403924616181        8.9248769166993309     
 N   3.2718418296310072        9.2469711090788955        6.4306846279986312     
 N   2.4719333033864421        10.775109467981087        5.1271143670861541     
 N  -1.8725592940228517        10.561214544407004        10.372858877763813     
 N  -1.1044495291513790        11.946240835020916        8.9035410394762486     
 N  -1.3897214842623322        11.909503581633855        6.4047970539395864     
 N  -2.3429593302354590        10.459731058230187        5.1134962228335512     
 C  -1.5019132330097931        5.2761006122522005        5.7664145579074537     
 C   1.5500269607178847        6.6881217918491807        4.4675495598604762     
 C -0.43237293571965441        5.2120228791398748        4.9210604529750919     
 C   3.6097057062850841        10.048143643630640        10.813573842022961     
 C   1.4141896224361721        11.208805132875968        11.118850987350479     
 C   4.1353640027483749        9.1855914771302185        9.8897312179048100     
 B   3.2605607896510764        8.1971441089730224        7.5792244655666474     
 C   4.3480163725453478        9.8297403926515567        5.7812140277340101     
 C   1.5557299907954274        11.686576881347216        4.4559707523203276     
 C   3.8496315673278478        10.787194335292588        4.9457926668901893     
 C  -2.1871619402782576        11.835428571768471        10.832095338234616     
 C  -2.1866072787741744        9.3515553585661753        11.124290361273195     
 C  -1.6997950075935158        12.705656934468307        9.8941053381839676     
 B -0.47712006151179476        12.428244217018895        7.5535879188608126     
 C  -2.3717145318640989        12.582095060493913        5.6951535253145122     
 C  -2.7123791467548330        9.2083930298703152        4.4670308211717922     
 C  -2.9720942061923563        11.674692584883390        4.8708142085618942     
 H  -2.2865264644032024        4.5516838913319786        5.9385288923957669     
 H   1.4810122264788639        6.4596328787889927        3.3979595601551491     
 H   2.3723354510660055        6.0988452663085972        4.8986602900277560     
 H   1.7606981892531899        7.7525561322564549        4.6167788283418938     
 H -0.11544996138124636        4.4467922606392296        4.2273100584589676     
 H   4.0259122137844132        10.495467836071626        11.706370644761568     
 H   1.9873292592288019        11.792821580307608        11.847361627032180     
 H  0.66381427939804427        10.611396956084814        11.654309840342563     
 H  0.89354411841909975        11.890297331857694        10.440675073272974     
 H   5.1063927787868089        8.7111036279367458        9.8450245878239873     
 H   2.2378358579267710        7.5313339030100117        7.4655230247721445     
 H   4.2444705331686565        7.4956055128118511        7.5560900059422389     
 H   5.3749078726733419        9.5446137067978096        5.9674321714861946     
 H   1.8974140181862909        11.871494648127960        3.4297823894910291     
 H   1.4994074081311677        12.645770429110071        4.9948939030150639     
 H  0.55688093229591562        11.232379011366092        4.4477715965591358     
 H   4.3413111411408742        11.476269428619407        4.2730329373112452     
 H  -2.7443595577391937        11.992225978567745        11.746155748822593     
 H  -3.0122442606341742        9.5605707695461213        11.812713600449367     
 H  -1.3195693181572039        9.0138380910798013        11.708055630403249     
 H  -2.4777309812778130        8.5501348611534134        10.441345164702831     
 H  -1.7357176365465075        13.785684586364324        9.8539536576509654     
 H  0.61691535779269446        11.891268458395661        7.4406481194238268     
 H -0.38383333800865915        13.634845770317702        7.5332107843783032     
 H  -2.5928126825697047        13.631094029992715        5.8408044403315387     
 H  -2.8633083463089530        9.3681563692799852        3.3930464947848344     
 H  -3.6433273422795898        8.8110933123933730        4.8973088596363468     
 H  -1.9063826769063561        8.4846694469548751        4.6341583887109250     
 H  -3.7859138693144803        11.778154002564783        4.1681145701548630     
 C   1.9487605922356213       0.58125067917050766        15.544720887509738     
 N   2.2150320359932354        1.2363049621871038        16.720082334475975     
 N   3.1010931509900153      -0.10710628963944016        15.280411928013526     
 Dy  0.10261723177444723        5.6468687792513766E-002   13.868829905005125     
 C   3.4963176940636456       0.95432141149488015        17.181696522456310     
 C   1.2787514182920203        2.0756058850255887        17.458852720940232     
 C   4.0513205947119788       0.10463553624790900        16.262967817583824     
 B   3.2313427817464788      -0.90218528711257839        13.941888511056002     
 C   2.0639162651533538       0.71862217188293687        12.402323181937243     
 C  -1.2863783462808920        1.4034748912428121        15.526333954899076     
 C  -1.4675951232832858        1.4026843472992008        12.415037981102115     
 C -0.39735578421824802       -1.8167365973171419        15.521346706975317     
 C -0.29711472971453740       -1.9914651738263029        12.404452612455039     
 H   3.8888051180828693        1.4043642940986281        18.083705208256980     
 H   1.8301841013495339        2.6507543738713335        18.209506148091211     
 H  0.52166644841850185        1.4639093106336485        17.966157096095756     
 H  0.76844854537744001        2.7644321399696627        16.781373717939498     
 H   5.0311334987482788      -0.35211446483829467        16.231914987096452     
 N   3.2402243235860588       0.13490503567161594        12.781792407146281     
 H   2.2234691167264922       -1.5892098707287874        13.820663326301167     
 H   4.2291067546941941       -1.5842685791113258        13.939885940964388     
 N   2.4306362264527706        1.6434060742427239        11.461240511118266     
 N  -1.9775264294034078        1.3236961785180463        16.709243380959748     
 N  -1.2451941413041456        2.7447714170343294        15.257656404775595     
 N  -1.5379409226234728        2.7219558884503137        12.765079061396989     
 N  -2.4617226040058720        1.2428852873586798        11.485744192298460     
 N   3.1799798485808023E-003  -2.3765581860155822        16.707797446095871     
 N  -1.5849366574351837       -2.4389382301324658        15.245541437239680     
 N  -1.4310584819778591       -2.6743650268113801        12.747168924174867     
 N  0.31161238778717382       -2.7910603119335735        11.473681699046812     
 C   4.3120510376196837       0.70707155442423097        12.115286700759318     
 C   1.5079980105886477        2.5459135589091337        10.788480973944818     
 C   3.8068644894123334        1.6524929421010390        11.269699140750966     
 C  -2.3442731785042437        2.5828828248790017        17.172386364246805     
 C  -2.2531999501614144        9.9430888663212647E-002   17.452218654187941     
 C  -1.8793516096490275        3.4761233860835774        16.245073274019362     
 B -0.63298106400986964        3.2554372045582576        13.913197236924077     
 C  -2.5724060708645897        3.3549808262631804        12.094748762656332     
 C  -2.7944380127174435       -1.8525967559228224E-002   10.838103081789132     
 C  -3.1536750747230977        2.4294875280660340        11.276792165041154     
 C -0.91689430667950944       -3.3125975365874512        17.167742311140799     
 C   1.1932581998988663       -2.0007393578675323        17.460569215477474     
 C  -1.9176359095260267       -3.3473798957586673        16.234364846557444     
 B  -2.3271439141140129       -2.1411397694466601        13.901055744775054     
 C  -1.5072297661306564       -3.8777908299970694        12.064144369908773     
 C   1.5909265850823906       -2.4985862714118849        10.845762013483723     
 C -0.41439272993943405       -3.9545223001938656        11.250210542715076     
 H   5.3407236702225660       0.42207625258525872        12.293514102023966     
 H   1.7863065743827429        2.6552535422083792        9.7358531790902489     
 H   1.5225755195810169        3.5372693810941609        11.260639673442727     
 H  0.49833678595620196        2.1326949900667067        10.872744041444195     
 H   4.2944905760545762        2.3302910039719258        10.583939733960280     
 H  -2.9173421300179663        2.7143734555293086        18.080561037982147     
 H  -3.0625851471704832       0.28649819465614851        18.165524691182366     
 H  -1.3646538942398547      -0.23342703026574235        18.004943284170672     
 H  -2.5528301428962608      -0.69804849178958350        16.768161643765179     
 H  -1.9572947538096714        4.5541110715584372        16.208461970266807     
 H  0.47456240591137011        2.7482183237516287        13.789640638767619     
 H -0.57020768422443435        4.4640599884507859        13.906612084537858     
 H  -2.8357791161599586        4.3916897171490126        12.257467030665715     
 H  -3.1318104445473383       0.16911190926782443        9.8083807657359223     
 H  -3.5970188139169519      -0.53950368250618475        11.390330026623595     
 H  -1.8983541345707675      -0.65611167449572849        10.837409191333149     
 H  -3.9912495805890367        2.5033419308868812        10.598034836919259     
 H -0.75753336638850077       -3.8744843039652177        18.078379796614783     
 H   1.4465679806564984       -2.8046242211584271        18.159267492220511     
 H   1.0222396245922558       -1.0781547274170633        18.032004253254300     
 H   2.0320322242299764       -1.8358128449451550        16.780106369905564     
 H  -2.8200122203972118       -3.9418565516248369        16.198299640689434     
 H  -2.4087550152236008      -0.92450447086900134        13.787071728224117     
 H  -3.4212335320025953       -2.6585083296541900        13.890573781573897     
 H  -2.2990377559456587       -4.5976036674326908        12.221697979871747     
 H   1.5561288915246716       -2.7466935903858061        9.7801882762002865     
 H   2.3939099958473267       -3.0825553425048100        11.315275609532430     
 H   1.8049061522630785       -1.4339861768459408        10.980782537422900     
 H  -8.4107533952805208E-002  -4.7237300724512288        10.567007445343650     
 C  0.79875840033549139        11.193951956889594        16.388896855492689     
 N  0.39883807833701634        11.756159319027690        15.204256460068461     
 N   1.9813058507590091        11.821810343081699        16.671982948062084     
 Dy  0.28143223739815859        9.3210561479835334        18.036961057789480     
 C   1.3127444329951690        12.701823401456895        14.753438862061765     
 C -0.78919205477722409        11.379365032695953        14.447903501903232     
 C   2.3107357259360337        12.739176896420123        15.690024080322285     
 B   2.7146031316100707        11.522887869570443        18.020771716038755     
 C  0.68900677037377234        11.352265780591278        19.520471678614349     
 C  -1.5841701844800367        8.8343333897744589        16.372749084764155     
 C  -1.7034930950844993        8.6776670472012221        19.494919907259913     
 C   1.6433354787199930        7.9685478892348636        16.378350437028857     
 C   1.7942861529467735        7.9233102009038223        19.498148114841680     
 H   1.1478013078085012        13.266904074695368        13.846087673000017     
 H -0.99053059611608341        12.145082015892985        13.689991936886102     
 H -0.64263860113930549        10.412569481522937        13.945970703764775     
 H  -1.6520450201672536        11.294182370620794        15.114650450105986     
 H   3.2091924005331132        13.339465577904848        15.733500783137645     
 N   1.8081880507408525        12.054556872432684        19.167507370018527     
 H   2.7947310327020900        10.306004925182684        18.137201142410710     
 H   3.8085959739697017        12.039864796301680        18.038947890545696     
 N   6.3058318752741038E-002   12.153028183082515        20.439490709103374     
 N  -1.8684897451930003        8.1702608302051001        15.207346168786810     
 N  -2.7199964908654017        9.5506508469842704        16.632995801699991     
 N  -2.8628251008479406        9.3004652777957464        19.125680775928252     
 N  -2.0993790578928362        7.7373576943677635        20.410331814269320     
 N   2.3378768900042068        8.0486172692668170        15.197531733250321     
 N   1.5700375149184214        6.6257047580683022        16.629309378188324     
 N   1.8353061378113769        6.6078298288192965        19.128754844844519     
 N   2.7645825380800026        8.0396701107541730        20.457295119801174     
 C   1.8556832464111448        13.271923945576519        19.828812187208175     
 C  -1.2088394276496748        11.840852656282166        21.073474176956179     
 C  0.76270289013386394        13.336149800699301        20.643700730161648     
 C  -3.1455100100059035        8.4727268738500143        14.747634343594914     
 C -0.95446468574379517        7.2937026727519090        14.483996454761099     
 C  -3.6793917779125547        9.3457617092840799        15.657167214941984     
 B  -2.8260854749893825        10.346687310970703        17.973968448390536     
 C  -3.9521515125271249        8.7382783371836954        19.772285532994104     
 C  -1.2051167835071033        6.7936425194175403        21.065268992834142     
 C  -3.4767201179043936        7.7574433172908730        20.594784273636542     
 C   2.6754928531157471        6.7878785163122508        14.718296019938778     
 C   2.6519075667716625        9.2757500685887955        14.475070114987775     
 C   2.1871335740440885        5.8935581416436751        15.632709730559885     
 B  0.93348938714553720        6.1112858763899576        17.961869250115981     
 C   2.8313171492987781        5.9347286311895946        19.817404820757716     
 C   3.1078717619377478        9.2803869625879081        21.137623831289272     
 C   3.4164477717505859        6.8308584688801508        20.665724907753880     
 H   2.6328694126027443        14.005636759936319        19.661354304145604     
 H  -1.1984159576611433        12.162707499666674        22.120906074483827     
 H  -2.0349199040124422        12.349550692790126        20.555353391059008     
 H  -1.3695260177155226        10.759304129202393        21.008987298662433     
 H  0.41468069063601876        14.109028590704453        21.314256773116639     
 H  -3.5512083077750010        8.0187967305942767        13.853726576479275     
 H  -1.5115842350558637        6.7666969195138202        13.701091316066998     
 H -0.14399056140615790        7.8722560850374359        14.018844654407653     
 H -0.50663392118250683        6.5621209937070804        15.164263090311445     
 H  -4.6488159422784952        9.8250803712607802        15.683642045271155     
 H  -1.7974767146861814        11.001699123483091        18.095808596268824     
 H  -3.8022690591764676        11.059315928585143        17.982365711769631     
 H  -4.9719705415141755        9.0536964361879875        19.595708584550469     
 H  -1.4705621317978517        6.6918487622722234        22.122802882039331     
 H  -1.2695661659320916        5.8056896216733600        20.588500365682258     
 H -0.18053150730770923        7.1659717772927394        20.965004533115515     
 H  -3.9855401736513678        7.0716125318624110        21.258263083933610     
 H   3.2457852236605209        6.6557862068292328        13.808669859455955     
 H   3.4744673919337510        9.0813565711776203        13.779290616611496     
 H   1.7837442415454854        9.6298014588813974        13.903634060435659     
 H   2.9483318365438302        10.059881059567871        15.175539269808558     
 H   2.2374129824219091        4.8137774236409392        15.653789513559195     
 H -0.16329385082981107        6.6423867646639687        18.079355111035575     
 H  0.84269296521761750        4.9049902934487752        17.953136417228677     
 H   3.0640182019671673        4.8911821639513251        19.650824417265550     
 H   3.2651187602316258        9.0950315147805867        22.206149551315448     
 H   4.0287706296348516        9.7099520920160245        20.717870005871266     
 H   2.2856069553066352        9.9887854507564064        20.990955199068310     
 H   4.2331714461543886        6.7223441676866402        21.364321501708972     
 C   8.5707781345193954        6.4978732705261111        9.9328502322238865     
 N   8.1726725449260993        7.0735591144467858        8.7533123025852433     
 N   9.7726884796174627        7.0947795423723301        10.203828234506020     
 Dy   8.0187731693180293        4.6410567225668728        11.590295767346106     
 C   9.1068503521679833        7.9961500203131060        8.2940456664019546     
 C   6.9659753045544432        6.7316802721054385        8.0107409770208644     
 C   10.114897694652036        8.0053420956948127        9.2200948259962470     
 B   10.508096228188652        6.7909626448537681        11.550295176124559     
 C   8.4737021258703518        6.6834692255313577        13.050636048813157     
 C   6.1549211936605435        4.1539097786800054        9.9210786257804013     
 C   6.0592787680371378        4.0374222182140418        13.077667625013198     
 C   9.3664507845355960        3.2389452642090011        9.9557286601160389     
 C   9.5510396976110616        3.2770343846157535        13.074305423765756     
 H   8.9482897927234735        8.5695208385773007        7.3904428041317010     
 H   6.7259074847253304        7.5443646811612108        7.3176456132049967     
 H   7.1070174277059097        5.8075549803461879        7.4338958509341078     
 H   6.1306346156414300        6.5847734426827378        8.6988556397691070     
 H   11.030103487364871        8.5805963299543553        9.2549690454597311     
 N   9.6175696208456145        7.3448519474565259        12.699699705491911     
 H   10.569668271450633        5.5736789600768777        11.671481659493207     
 H   11.608940689675736        7.2935327023283287        11.563728915462169     
 N   7.8899678031933140        7.4920426167778063        13.990943959691879     
 N   5.8635706784303210        3.5005684886837893        8.7510184065661374     
 N   5.0236556107140524        4.8751229372418763        10.189011183299961     
 N   4.8941040282672015        4.6377669103967918        12.690332050497448     
 N   5.6765975129106581        3.1347340878020917        14.034414161061392     
 N   10.045735783695443        3.2948498685642331        8.7647698125979439     
 N   9.3076668262549500        1.9015846971126433        10.241098635985374     
 N   9.6093747849443005        1.9544913260132948        12.734668703652664     
 N   10.532856092346643        3.4302067323478704        14.018246565471213     
 C   9.7229844744682410        8.5449368253084419        13.384326951931738     
 C   6.6150799127460829        7.2179376003443307        14.636657068688542     
 C   8.6407545649595736        8.6409248146054853        14.210229841000238     
 C   4.5876342577720308        3.8159206932864334        8.2956401380838081     
 C   6.7701972037423612        2.6261967195800682        8.0157673526036959     
 C   4.0617324377176969        4.6847158793581727        9.2136822422707372     
 B   4.9227748226903127        5.6729359648137407        11.528187627797028     
 C   3.8127138641619616        4.0945742343827520        13.365143173483593     
 C   6.5840934755483111        2.2313957746069297        14.727750596984432     
 C   4.3004449775405060        3.1531321399807086        14.225724200447102     
 C   10.390386408869936        2.0256911663608914        8.3141251551288491     
 C   10.331924661453355        4.5058331262942080        8.0034619352143448     
 C   9.9218515620067240        1.1497297800436388        9.2562517690495856     
 B   8.6975040707110782        1.4132005801948766        11.595059684645834     
 C   10.626044757392972        1.3134216455014045        13.423781497237192     
 C   10.870608403253936        4.6906743848499621        14.665327648369036     
 C   11.206654546495610        2.2365789035258921        14.244491767712079     
 H   10.526417204531960        9.2499593528355941        13.219203250725105     
 H   6.6846606733675387        7.4102997397313697        15.713509369908676     
 H   5.8243847150357002        7.8571122647193761        14.217169688852886     
 H   6.3591933379019254        6.1684765062892355        14.452975258828131     
 H   8.3304343044253599        9.4172850771406669        14.895059477347525     
 H   4.1766506835330821        3.3728395455690130        7.3983860819210499     
 H   6.1885749852935525        2.0102390461619408        7.3182804834692892     
 H   7.5035580469111540        3.2129878090552473        7.4424851872495781     
 H   7.3104508062723665        1.9747960458404177        8.7096001044316758     
 H   3.0956988838951447        5.1698567210444377        9.2485031645744069     
 H   5.9505666191768327        6.3314887380242570        11.643045465596382     
 H   3.9456577720884924        6.3833729728981403        11.538307007446987     
 H   2.7899671875877874        4.3967449228486197        13.182368083431808     
 H   6.3145608725964930        2.1641098264138923        15.787699341579042     
 H   6.5388496865297219        1.2243505561624251        14.288740853372559     
 H   7.6026036351015547        2.6181751959771495        14.618296396953562     
 H   3.8009856027960427        2.4925072842616967        14.920596721095338     
 H   10.953137041355468        1.8780507160334161        7.4021632785527114     
 H   11.104784473513124        4.2871003332935071        7.2588311328872406     
 H   9.4329783076953042        4.8632417534849184        7.4843404029719505     
 H   10.684507260314964        5.2979031346804186        8.6686878868873833     
 H   9.9819437066889805        7.1070601982989576E-002   9.3041547461258389     
 H   7.5944480771774705        1.9300220386215978        11.716032279066845     
 H   8.6275421185094405       0.20525253729299603        11.619687017785079     
 H   10.880206513727439       0.27323343015491253        13.269846397973319     
 H   11.172977993321826        4.5096091228206978        15.702887875328932     
 H   11.695326816326341        5.1899136509676627        14.136228311981442     
 H   9.9912156293253869        5.3427602619060179        14.634281985488354     
 H   12.034014272813469        2.1581214523865797        14.934705803745995     
 C   6.3076338069793403        13.369934715816019        3.6041893768626401     
 N   6.0302750976419093        12.728970329191966        2.4239210560269591     
 N   5.1547265218220835        14.047213276428680        3.8936142376878466     
 Dy   8.1816523088913815        13.874220485283866        5.2553966776433079     
 C   4.7408863698779289        13.007538271655566        1.9838858521773779     
 C   6.9692294692004930        11.917173463121550        1.6570413045458461     
 C   4.1920653644892667        13.840890064803769        2.9217202735585284     
 B   5.0388009185533065        14.826860419857089        5.2426205383024476     
 C   6.2370536483506349        13.189614428868447        6.7427300802563197     
 C   9.5580127580569467        12.532900701643479        3.5919337001360185     
 C   9.7460956414967583        12.508820131023594        6.6925159323755787     
 C   8.6625856715666334        15.749691065113597        3.5916930265299420     
 C   8.5864700691055624        15.906891543688591        6.7299896882789492     
 H   4.3392539996881236        12.568132713100386        1.0807029854378358     
 H   6.4202222628288146        11.366716652140724       0.88613922702801751     
 H   7.7252247222462618        12.549141012340812        1.1720991176245912     
 H   7.4811856482639127        11.206056814993078        2.3102311334752326     
 H   3.2088497194974250        14.288995239416575        2.9725263937372057     
 N   5.0530120298979835        13.774422215761332        6.3889800258349663     
 H   6.0433329807449852        15.519568133680137        5.3573232348905444     
 H   4.0352036672053062        15.501487374747288        5.2662920225318084     
 N   5.8855500987705511        12.249144639080020        7.6754549958132445     
 N   10.250728332693134        12.613906833854973        2.4102200462344112     
 N   9.4944133160011628        11.190046321013282        3.8473030106210766     
 N   9.7823479742222155        11.188272484824061        6.3429219733470381     
 N   10.735329641080726        12.641497206834966        7.6307124240490918     
 N   8.2561201665631962        16.306745846288795        2.4055285981996448     
 N   9.8450837190634761        16.382498406864780        3.8657805441386905     
 N   9.6985616697031727        16.614755980231198        6.3665556560974856     
 N   7.9795634008457030        16.690467960806327        7.6752119274392401     
 C   3.9921827816365085        13.188677661423743        7.0617588975360750     
 C   6.8178855513783789        11.336438698245757        8.3213597312071172     
 C   4.5118818143818853        12.232319913773809        7.8860451451649709     
 C   10.597022613996682        11.353904476759913        1.9346795282765141     
 C   10.551147758983394        13.840763870786793        1.6817243731172462     
 C   10.116910320365479        10.458895676297015        2.8524311037368140     
 B   8.8724927746406017        10.678698712658477        5.1880573374090329     
 C   10.790100386052748        10.526406357496734        7.0253055663994237     
 C   11.098495297002323        13.894110956433430        8.2782241106442829     
 C   11.390440122701147        11.435793457364591        7.8473798970692226     
 C   9.1678914664452726        17.251416392237974        1.9448608231518003     
 C   7.0660337973714507        15.925267350237503        1.6554101291017909     
 C   10.168891466765782        17.294012281560075        2.8773709830810303     
 B   10.595200188083961        16.094051113920340        5.2072800439652740     
 C   9.7605277854926626        17.819151804427527        7.0489480105483464     
 C   6.7234337516652340        16.365143601317442        8.3336010785943575     
 C   8.6838412253332109        17.869237379377520        7.8860980590800063     
 H   2.9598863482650164        13.467531346805524        6.8947221057432131     
 H   6.5000886429944158        11.145345017802260        9.3533903518002077     
 H   6.8646770777181914        10.378826571549903        7.7791095751571113     
 H   7.8155710564955205        11.791316967860242        8.3088005732165673     
 H   4.0376497124549333        11.540926510447857        8.5687754842855117     
 H   11.169906571104718        11.223424537116031        1.0264166032225186     
 H   11.380740551098896        13.655346611658414       0.99138646132005892     
 H   9.6808707489022954        14.179469269639437        1.1037791390771230     
 H   10.831681783969493        14.633198839956092        2.3794277516794526     
 H   10.175826301808092        9.3795145727588931        2.8762214870490652     
 H   7.7732234683109969        11.203599314860801        5.3118911114523923     
 H   8.7889833144397667        9.4720333070412241        5.1882827497966648     
 H   11.024775347521539        9.4822814945194729        6.8675976247522037     
 H   11.310505696319334        13.724082004901243        9.3386978493405266     
 H   11.990300509666998        14.327907588746758        7.8066394385358873     
 H   10.264413681908859        14.593119114817972        8.1658260395741067     
 H   12.220247459241827        11.337940780135391        8.5317595823972905     
 H   9.0037853770210603        17.813037446534100        1.0345671991318655     
 H   6.7926107791783510        16.739444976388803       0.97456120095809540     
 H   7.2489287138231582        15.016630040619988        1.0636656323856095     
 H   6.2353573486041052        15.733741428226644        2.3409294724058922     
 H   11.066081609235864        17.896174978835813        2.9149169753834334     
 H   10.694441957202599        14.878524735510094        5.3223577369013793     
 H   11.681760501603994        16.627206064222122        5.2113520167913636     
 H   10.534386441968692        18.555390149285820        6.8783435163036613     
 H   6.7692065958791163        16.642813128753509        9.3910827550425697     
 H   5.8892281085987088        16.904617461556644        7.8649150567913528     
 H   6.5485594008559866        15.289760817724689        8.2307246156228953     
 H   8.3516691681344852        18.629261379567332        8.5784938223597660     
         456

 C   7.4670340441963043        2.7970120603670288        2.7519550947202118     
 N   7.8726411158779293        2.2219812207276632        3.9294895014815610     
 N   6.2745383910222712        2.1838726878215553        2.4776885290699489     
 Dy   7.9951621928017840        4.6827830238566808        1.1161293037939504     
 C   6.9514460328716243        1.2845605831597040        4.3843877490275069     
 C   9.0759146012310588        2.5748318023184527        4.6732593021378825     
 C   5.9439875130339912        1.2648370483630249        3.4577005392585063     
 B   5.5369768817053480        2.4889851698677385        1.1326620082759298     
 C   7.5623721066737506        2.6523499974328364      -0.37351377451213652     
 C   9.8709849639500487        5.1388932029788164        2.7733157320604147     
 C   9.9685247953171991        5.3104707735015930      -0.35419618299229810     
 C   6.6439746783716132        6.0247400477653734        2.7932390556940203     
 C   6.4777408439222297        6.0912545858159062      -0.32182363732309049     
 H   7.1171403525887493       0.71043762759208573        5.2862640102557314     
 H   9.2919636405950037        1.7861853369564689        5.4016461978370289     
 H   8.9419422146322596        3.5252267976179534        5.2079785879837015     
 H   9.9247430257153866        2.6798920267738109        3.9922131673617698     
 H   5.0376399026026979       0.67581377672405796        3.4198105901762248     
 N   6.4409008290724463        1.9560855624576075       -1.5689571398082455E-002
 H   5.4579858100525867        3.7056256687149562        1.0190347520183543     
 H   4.4429985825822449        1.9712949881699275        1.1160209877295617     
 N   8.1829260846552838        1.8448394041479061       -1.2905323373735504     
 N   10.163046585717716        5.7864933645314238        3.9456249617352306     
 N   11.003145925452355        4.4223928069241003        2.4978349556354082     
 N   11.127054105097635        4.6778841972725971        1.9392572483459374E-003
 N   10.358461355340904        6.2347012167870490       -1.2875168712214506     
 N   5.9472110763316408        5.9349441070818445        3.9718803145234283     
 N   6.7126439936424900        7.3697120468131851        2.5507416071877698     
 N   6.4344695779851531        7.4043581059402870        5.4143478153001523E-002
 N   5.4983875890429639        5.9743132616727372       -1.2724850365796863     
 C   6.3885529525590821       0.73524512555175336      -0.67031756363915795     
 C   9.4511332939659809        2.1513946061305953       -1.9343545913381113     
 C   7.4792768024398590       0.66267293812578776       -1.4872178746606024     
 C   11.440734285934688        5.4736325770325367        4.3955870326718047     
 C   9.2529478462613177        6.6510498531796447        4.6878663215283725     
 C   11.967394701432820        4.6107357909393887        3.4720872892705872     
 B   11.097868750518170        3.6307152116914274        1.1535105484649502     
 C   12.211029945655795        5.2191220437034218      -0.67059342409671630     
 C   9.4629162809508305        7.1803566125455802       -1.9377896950300224     
 C   11.732113099051125        6.1960325248113666       -1.4960840445234684     
 C   5.6014982793898760        7.1912613858706349        4.4565990106173112     
 C   5.6336733210914600        4.7028294915730209        4.6864590510323429     
 C   6.0884347807867760        8.0934802565849520        3.5494013215632063     
 B   7.3431018662417769        7.8932036446004989        1.2196283004759543     
 C   5.4283711985834096        8.0761483509103282      -0.62108256717668064     
 C   5.1523946737444906        4.7335409741537910       -1.9521493198725117     
 C   4.8395649683349742        7.1818056361188694       -1.4685577735885593     
 H   5.6098067466165080        4.9563260433529849E-003 -0.49605201436592167     
 H   9.4263486913182941        1.8375862856778320       -2.9844672692541745     
 H   10.277996654203072        1.6310862789188989       -1.4281550354659092     
 H   9.6209042256370250        3.2317563157420102       -1.8637145847650594     
 H   7.8225763031148761      -0.11470229125491142       -2.1554342578560672     
 H   11.851210814664299        5.9130208726169506        5.2944326959328736     
 H   9.8164407702552374        7.1755436286255661        5.4671075584918540     
 H   8.4543815266555882        6.0634293695356387        5.1601291234113082     
 H   8.7907339494687005        7.3836375645000949        4.0199600736884848     
 H   12.935077642731727        4.1289931824258241        3.4345763902461748     
 H   10.068085366981617        2.9765204554099922        1.0383925063633366     
 H   12.073862114010161        2.9177095166676423        1.1355328720896030     
 H   13.230385665538073        4.8952678100862448      -0.50551182956871799     
 H   9.7099222061427106        7.2638724760257238       -3.0027299518441715     
 H   9.5493008854608483        8.1759293786637084       -1.4761041749712325     
 H   8.4337229220549901        6.8221502380267021       -1.8123374065893618     
 H   12.235871427855567        6.8695696966923538       -2.1755239767467232     
 H   5.0243981335575061        7.3125846567328656        5.3632076286610237     
 H   4.8496399204638889        4.9073209401992459        5.4231852711197615     
 H   6.5180411673846841        4.3154624175642571        5.2101149114851149     
 H   5.2845453781982581        3.9376051585649074        3.9883557206233666     
 H   6.0345900815056774        9.1732978422725040        3.5345625684387332     
 H   8.4384639586465511        7.3600045276538122        1.0915783193845150     
 H   7.4365297175744125        9.0985683599919795        1.2336334918697975     
 H   5.1928354476232412        9.1182577629351833      -0.44925553707992777     
 H   4.9727230157465074        4.9212422011570478       -3.0165174561090509     
 H   4.2446999423450107        4.2938007164934264       -1.5154818179456644     
 H   5.9832745441475232        4.0319493124144676       -1.8241236893097450     
 H   4.0140995301709488        7.2910796902906680       -2.1564950100979514     
 C -0.37575985061012751        7.3556178700338721        9.2196073035642190     
 N   2.6385308808883283E-002   6.7947968868699391        10.404670810003388     
 N  -1.5657657308833071        6.7363251705148182        8.9471706754488594     
 Dy  0.14570647613369175        9.2046352006429508        7.5478350521261772     
 C -0.89311992054002609        5.8583703197202359        10.864952004970140     
 C   1.2224270327886919        7.1625575160444113        11.152243652989485     
 C  -1.8964827896895868        5.8261408739069100        9.9343976027136147     
 B  -2.3066097722223144        7.0230171814352520        7.6006709375800172     
 C -0.29150003191968826        7.1708188439256899        6.0827294761027249     
 C   2.0298219886254847        9.6981723492804512        9.2017460090792511     
 C   2.1005017684427849        9.8417104342535655        6.0521206060160742     
 C  -1.1922308365426009        10.609929068853663        9.1807313162300979     
 C  -1.3703031373014172        10.587714258693930        6.0697835814782337     
 H -0.72794487052881585        5.2938919366860668        11.772883929829995     
 H   1.4652377200650379        6.3635380565223683        11.860363298131128     
 H   1.0642225057624775        8.0936812878910391        11.712940723043982     
 H   2.0628632203088775        7.3078898239902790        10.469767247715037     
 H  -2.8008465232705579        5.2346904171851270        9.8972542288910592     
 N  -1.4126597851821132        6.4799895169309938        6.4490115633604166     
 H  -2.3866911163386471        8.2391818078062258        7.4735851431584104     
 H  -3.3999418306547939        6.5053484073962933        7.5933631080723476     
 N  0.29807511741206177        6.3812166659489620        5.1306160809232502     
 N   2.3258928457109471        10.353880158703776        10.369496936172137     
 N   3.1655500559431249        8.9886955309786440        8.9228495765636637     
 N   3.2740788617073644        9.2507413613804026        6.4285962504273000     
 N   2.4748491194302678        10.779612416432437        5.1254894254657142     
 N  -1.8728426973355050        10.560348152513647        10.371145912180683     
 N  -1.1053149326048521        11.947340155405136        8.9034962418493730     
 N  -1.3904317854507371        11.912824852181437        6.4049141245224739     
 N  -2.3427349777972117        10.463113222492316        5.1128612037097261     
 C  -1.4971447605805221        5.2788721424984715        5.7632944406354927     
 C   1.5551912814094644        6.6915306514170965        4.4662536859418713     
 C -0.42678010730396487        5.2147626665084559        4.9190157765411566     
 C   3.6098623085932919        10.052506289028452        10.811736075814180     
 C   1.4140269854693026        11.212722753491969        11.116063252982586     
 C   4.1361013684092054        9.1900441334423455        9.8881339119473246     
 B   3.2622351923045709        8.2011513325178065        7.5773525239118866     
 C   4.3504260300135371        9.8325361415264467        5.7785270715815802     
 C   1.5590997187957540        11.691963884179557        4.4550467181403048     
 C   3.8524465013615727        10.790501143664546        4.9434302387623186     
 C  -2.1891448740583823        11.833825700220723        10.831165928510714     
 C  -2.1863510725045905        9.3498275457043061        11.121374844846537     
 C  -1.7021054188868361        12.705310158913427        9.8942233929993986     
 B -0.47813297138238092        12.431034573281829        7.5541869348778974     
 C  -2.3737867174738061        12.584808716658632        5.6966817033991894     
 C  -2.7110353100937736        9.2118726704581508        4.4655949267738064     
 C  -2.9735533381000452        11.677460503306005        4.8718288143931874     
 H  -2.2814588900458310        4.5541166075082655        5.9353288507103548     
 H   1.4881549665303737        6.4598417338897791        3.3974207375154957     
 H   2.3776073103112907        6.1049637994436976        4.9003404514829159     
 H   1.7641962304493906        7.7565442010881362        4.6125648209246153     
 H -0.10879267366830016        4.4492778718435710        4.2260462264261847     
 H   4.0255309116783842        10.499899145687939        11.704728695407169     
 H   1.9863724398838873        11.794671505114207        11.846665085351310     
 H  0.66189254688389831        10.615419828114470        11.648875767532381     
 H  0.89555455788916405        11.895988236996430        10.438159231239190     
 H   5.1072654382520364        8.7158174695484067        9.8438962351365600     
 H   2.2394592673320015        7.5354555518307249        7.4634631507741345     
 H   4.2460055244994663        7.4994256922752900        7.5546865396535079     
 H   5.3771658251109606        9.5464588292051094        5.9640818857014661     
 H   1.8970865775372701        11.872972094068819        3.4273448037916698     
 H   1.5079196923789417        12.652629616330779        4.9908733194139883     
 H  0.55923355092477878        11.241084061811371        4.4520492649477692     
 H   4.3443983054522404        11.479227770503734        4.2705358708604422     
 H  -2.7471659237221084        11.989261326741477        11.744915665135265     
 H  -3.0111255650317332        9.5581866102785416        11.810966026510128     
 H  -1.3187521519459753        9.0111526873740999        11.703636136738732     
 H  -2.4785089121151120        8.5493101299281697        10.437852261352628     
 H  -1.7392080685431859        13.785299094924016        9.8548328675544692     
 H  0.61622495935750188        11.894813007295971        7.4406977461221251     
 H -0.38551707205089786        13.637659387587865        7.5350474347155671     
 H  -2.5958633609504402        13.633459604928950        5.8432299737578566     
 H  -2.8657148888225992        9.3727895745028427        3.3925347703216322     
 H  -3.6393846975739050        8.8115632866867042        4.8980487676408933     
 H  -1.9029532896559023        8.4900358606366702        4.6290451257172878     
 H  -3.7879851069491601        11.780623311288727        4.1698172079080873     
 C   1.9465945171902197       0.57908547407975708        15.545994823966184     
 N   2.2140518048294329        1.2339840627023106        16.721138006349122     
 N   3.0980134957621570      -0.11059698769376586        15.281316604798274     
 Dy   9.9035404554843859E-002   5.6586093464477065E-002   13.870915680926187     
 C   3.4951902729733852       0.95064215850953160        17.182276577095145     
 C   1.2789523173497332        2.0745146085880468        17.459949265115931     
 C   4.0488931376396948       0.10024090900162980        16.263442653884979     
 B   3.2267574333574447      -0.90553731261882275        13.942571788944859     
 C   2.0605698741495426       0.71689242893415572        12.403719499013155     
 C  -1.2881195516751140        1.4050349689754684        15.528010533977714     
 C  -1.4691105850416224        1.4046385412064009        12.416492783780535     
 C -0.40219346316694460       -1.8160853026587747        15.523902609098508     
 C -0.30268626203492754       -1.9906259774029955        12.406187793315393     
 H   3.8885510499840930        1.4003376009987258        18.084064071974339     
 H   1.8312047699531386        2.6491786004733813        18.210353161556124     
 H  0.52127768953860887        1.4638248683669595        17.967546983910346     
 H  0.76928046737905142        2.7637500750575437        16.782415437965248     
 H   5.0281384215662586      -0.35768683872841645        16.232114442053849     
 N   3.2363584498156261       0.13194670737364336        12.782820810014403     
 H   2.2179963653246002       -1.5912474589124455        13.821600116293942     
 H   4.2236556414231803       -1.5888419867676598        13.939904076281216     
 N   2.4280785180632867        1.6417116603468151        11.462938016659818     
 N  -1.9791770834460216        1.3259526812310432        16.710992762934051     
 N  -1.2452982533895638        2.7462683930247342        15.259443897777338     
 N  -1.5376805334432246        2.7239407989324342        12.766684339932919     
 N  -2.4626326586625957        1.2465262012973455        11.486320066077141     
 N  -1.5429381548892271E-003  -2.3763185802716120        16.710108553074740     
 N  -1.5899985177255278       -2.4379131428587182        15.248211554179703     
 N  -1.4361985273365834       -2.6737164594105671        12.749891845126662     
 N  0.30557087363808999       -2.7903105413883180        11.475168067243468     
 C   4.3086347986682778       0.70343946934392876        12.116501024069368     
 C   1.5062270258966015        2.5451963220227669        10.790410328177332     
 C   3.8042964641543096        1.6496617422081075        11.271327277954468     
 C  -2.3443629384467979        2.5854917122590733        17.174259009857746     
 C  -2.2564629704641703       0.10196150982298316        17.453779553567372     
 C  -1.8784551659383826        3.4782678834204646        16.246998557803693     
 B -0.63228965474487908        3.2561478713469532        13.915032381829500     
 C  -2.5705397418314049        3.3586478873300960        12.095577195409451     
 C  -2.7965423693947691       -1.4227653640711921E-002   10.838087243911337     
 C  -3.1525485856571622        2.4341951182041743        11.276988585895358     
 C -0.92169934793097308       -3.3123331644669189        17.169942928537882     
 C   1.1889993555989473       -2.0013168419984226        17.462564495421940     
 C  -1.9226618300027389       -3.3466285404473339        16.236792108410484     
 B  -2.3321210225558691       -2.1400454403933269        13.903724115812549     
 C  -1.5124332043570381       -3.8774231959472782        12.067398745651003     
 C   1.5841782825479340       -2.4974604411396077        10.845989562970601     
 C -0.42024321824376021       -3.9540546207657323        11.252608063899713     
 H   5.3370290045066682       0.41750821647202596        12.294698934707968     
 H   1.7847719604554042        2.6547142450006378        9.7378517781909455     
 H   1.5214640623109443        3.5363302440731497        11.262995792196817     
 H  0.49626385669504469        2.1326952074690846        10.874376435712465     
 H   4.2924764710221064        2.3274135427810743        10.585878145384545     
 H  -2.9171673125881115        2.7174953495700724        18.082504748397707     
 H  -3.0652281116154487       0.29017245048070933        18.167455231233625     
 H  -1.3682767011227224      -0.23237795278961790        18.006120082644195     
 H  -2.5575457647036703      -0.69488195949032761        16.769668314474810     
 H  -1.9549766088946947        4.5563387184042634        16.210593093297749     
 H  0.47454423734627221        2.7473780556765122        13.791672086919931     
 H -0.56778654447983190        4.4646201447257301        13.908330362556583     
 H  -2.8323841609271043        4.3957397511026546        12.258162040353879     
 H  -3.1264207552439567       0.17279188981297983        9.8065928218762135     
 H  -3.6042869035585983      -0.53066469796288585        11.385210142443338     
 H  -1.9038379915871413      -0.65515759531746220        10.843899095516496     
 H  -3.9894865823469625        2.5094183182092467        10.597663196275027     
 H -0.76209341432503641       -3.8745676880605591        18.080318396763726     
 H   1.4410720617881769       -2.8047106538399680        18.162228629726190     
 H   1.0192358052570947       -1.0778484044015588        18.032838109707562     
 H   2.0280847046706922       -1.8383934821633581        16.782075489669452     
 H  -2.8252353272188393       -3.9408196322444913        16.200688399133046     
 H  -2.4133064600219147      -0.92339515214978696        13.789448749179536     
 H  -3.4263406075666958       -2.6571034375931766        13.893264030454333     
 H  -2.3039868230638261       -4.5973503264374980        12.225674788280909     
 H   1.5485767584157666       -2.7460721637725340        9.7805706997216948     
 H   2.3878890052225175       -3.0807500118830378        11.315073462872970     
 H   1.7976328972085729       -1.4326831901498021        10.980353195349837     
 H  -9.0209165806176217E-002  -4.7234360348332842        10.569482039919103     
 C  0.79616012357581334        11.192637246290337        16.385618601907495     
 N  0.39594428059865799        11.755085038339997        15.201172702249284     
 N   1.9788554392905084        11.820345629261578        16.668452222936221     
 Dy  0.27949158261257590        9.3200664995489948        18.034414725397376     
 C   1.3098623333383710        12.700725437424259        14.750215432643067     
 C -0.79233011930742236        11.378498456724813        14.445127402953000     
 C   2.3080895766620313        12.737803800568685        15.686536673813551     
 B   2.7125765947236369        11.521539978258268        18.017031457464558     
 C  0.68731377784707437        11.351445461763330        19.517386216484752     
 C  -1.5866017132243198        8.8326905129762832        16.370827402231001     
 C  -1.7043052149213207        8.6771073649225627        19.493936673555634     
 C   1.6413850644042793        7.9664550863538013        16.376968403783938     
 C   1.7936459549291468        7.9243625937106925        19.496495554010131     
 H   1.1448657164293226        13.266017352024271        13.842988034035731     
 H -0.99600646683636329        12.145974614522057        13.689906456529952     
 H -0.64484243117221218        10.413680397907012        13.940028955231577     
 H  -1.6540365006981641        11.289830155426452        15.112606541941272     
 H   3.2066339176093188        13.337957106025931        15.729864387920671     
 N   1.8067257388736486        12.053223984130350        19.164216208110059     
 H   2.7928117312376548        10.304653106569635        18.133426243402802     
 H   3.8065214654290087        12.038603071615846        18.034881320735291     
 N   6.2721167520402285E-002   12.151713939605193        20.437718051567419     
 N  -1.8709765690292146        8.1691105040690211        15.205139958837753     
 N  -2.7226838912178732        9.5483480225711084        16.631746456342849     
 N  -2.8643339171873734        9.2985282458674785        19.124668045861949     
 N  -2.0988705067004907        7.7378182546200662        20.410879952264370     
 N   2.3354441259896204        8.0457344761906153        15.195854154696725     
 N   1.5685660432313913        6.6238232707777094        16.629130513360586     
 N   1.8349199712248498        6.6085371546179177        19.128435762527054     
 N   2.7644132273814312        8.0419627241717322        20.455045283422518     
 C   1.8557737142317774        13.269765943428196        19.826799137500448     
 C  -1.2088125904961267        11.839817745254868        21.072564678809311     
 C  0.76348117051001629        13.334041022349350        20.642577338228673     
 C  -3.1482611950197676        8.4712553710607263        14.745915904523850     
 C -0.95652746359780971        7.2939401992982011        14.480735877821020     
 C  -3.6822359285616577        9.3435354025923605        15.656095519610412     
 B  -2.8290298269187124        10.344406976008509        17.972652942598355     
 C  -3.9528107992251873        8.7364320975848599        19.772711563565952     
 C  -1.2034577109780245        6.7957890973662876        21.066592679817415     
 C  -3.4760872271612229        7.7571466671772393        20.596223599219645     
 C   2.6733188187789079        6.7847078056185186        14.717612765271722     
 C   2.6483887064165437        9.2723767717110253        14.472116292495791     
 C   2.1856093940266534        5.8910102098548407        15.632964680598464     
 B  0.93279512037799872        6.1104825763049604        17.962464794171982     
 C   2.8314346285702938        5.9364223318974805        19.817305088796449     
 C   3.1079776248564799        9.2834679992601998        21.133771607482895     
 C   3.4166776807612580        6.8335349469529971        20.664419734835747     
 H   2.6333602939239764        14.003043424955154        19.659408180913776     
 H  -1.1964461665496329        12.158405251990484        22.120786746134982     
 H  -2.0345744745829824        12.351486200340831        20.557322038833362     
 H  -1.3714224053286996        10.758903329223651        21.005087949986542     
 H  0.41660503055487452        14.106528223639849        21.314133922108308     
 H  -3.5540459151696435        8.0177320728232573        13.851824784480755     
 H  -1.5140239993018736        6.7639429129985471        13.700389194319355     
 H -0.14924452719143250        7.8738185694419052        14.012287969142820     
 H -0.50489758239089921        6.5650332130351456        15.160914370653485     
 H  -4.6518733147586033        9.8223337265135804        15.683256063158929     
 H  -1.8011236831371684        11.000555327112870        18.094033870556764     
 H  -3.8060320374781487        11.055883613764776        17.981215800786089     
 H  -4.9729740182417341        9.0507328354245598        19.596214860368292     
 H  -1.4702699632051481        6.6928011686742073        22.123602714172232     
 H  -1.2648575277940850        5.8080463003752625        20.589240378254956     
 H -0.17963490067858714        7.1703823567932581        20.968162757957266     
 H  -3.9838876739191273        7.0718963347008099        21.261012288295493     
 H   3.2433978118561981        6.6520634065057163        13.807944427844816     
 H   3.4700500926884832        9.0776035892435036        13.775395825996389     
 H   1.7794205111922363        9.6258874812112989        13.901602630233112     
 H   2.9455679012835567        10.057077679834451        15.171601446565090     
 H   2.2362867860417728        4.8112754816951577        15.654954529162110     
 H -0.16415144753482463        6.6412568070736855        18.079904417040176     
 H  0.84249342994493037        4.9041507282024339        17.954978950255203     
 H   3.0646369676980840        4.8929034850833730        19.651388905146582     
 H   3.2690529085293671        9.0987470891462578        22.201652069192917     
 H   4.0265377260823616        9.7143466679077370        20.710783698480462     
 H   2.2843404155704472        9.9905990031380920        20.989766682984857     
 H   4.2337256457362180        6.7259712406161656        21.362757330694045     
 C   8.5689963876394390        6.4999314332528169        9.9357116620293233     
 N   8.1705967861599493        7.0750770544577293        8.7560048164720126     
 N   9.7702764239019295        7.0979863016957347        10.206812680805589     
 Dy   8.0189323257310274        4.6423229803978110        11.592979548471384     
 C   9.1040157830059840        7.9984178504193126        8.2967376355518159     
 C   6.9644787044434118        6.7318456757764791        8.0131535862408025     
 C   10.111871289762606        8.0086462320737546        9.2229745795750873     
 B   10.506171570325176        6.7944514692570710        11.553067244301376     
 C   8.4724112284153286        6.6845111293219750        13.053849827233647     
 C   6.1554830590276470        4.1544320945885769        9.9238677221818019     
 C   6.0596749621201997        4.0358468550916102        13.079791272047968     
 C   9.3680100803044830        3.2428198716726437        9.9572935338077500     
 C   9.5519569645602722        3.2777817858146281        13.075329224268202     
 H   8.9451847728575125        8.5714546178074933        7.3929700089080077     
 H   6.7242393162806637        7.5438641481854098        7.3193677466189255     
 H   7.1064294766483451        5.8073978738857459        7.4371010370816713     
 H   6.1288751683670419        6.5849220892982565        8.7009566392998856     
 H   11.026474500431666        8.5848124150219007        9.2579567817697495     
 N   9.6154061734066421        7.3472888364096312        12.702735907113917     
 H   10.568843604447016        5.5772181007142434        11.673961757607978     
 H   11.606609552820325        7.2979041947905907        11.566226970022015     
 N   7.8876421912295056        7.4925179915079632        13.993919290913889     
 N   5.8648346635852979        3.5012105002992331        8.7535954692328417     
 N   5.0234649314773341        4.8742647602745999        10.192132375357106     
 N   4.8940845599624012        4.6358750433398779        12.693237843797629     
 N   5.6775753307884678        3.1315883631090853        14.035234058007006     
 N   10.048261977810053        3.3000395178953590        8.7669659257195196     
 N   9.3091631106295978        1.9051894456117402        10.241200269057845     
 N   9.6098165417482804        1.9554470280837739        12.734840952327474     
 N   10.534036653407597        3.4301094907587371        14.019076595637554     
 C   9.7192227727419382        8.5476888208935531        13.387021941572328     
 C   6.6130669184570774        7.2169680979983069        14.639557382482218     
 C   8.6368872505767467        8.6424086339265216        14.212919438743079     
 C   4.5885419305311714        3.8152329245874026        8.2984188266421075     
 C   6.7725853417464785        2.6284751541743492        8.0178523400391466     
 C   4.0617028272664335        4.6831126423254457        9.2167758745871122     
 B   4.9219823046981475        5.6715723791127592        11.531571874361525     
 C   3.8130565545861073        4.0911059941911274        13.367330480013337     
 C   6.5855548625234324        2.2275568678207200        14.726935839021259     
 C   4.3014226299661837        3.1488495790320865        14.226595564286594     
 C   10.393364034879227        2.0313822705708278        8.3152468000196453     
 C   10.335267606242400        4.5118303764874783        8.0073501222918910     
 C   9.9241474320848155        1.1544285220619503        9.2560620524889003     
 B   8.6982560153102870        1.4155776470809567        11.594370867278274     
 C   10.626399118386331        1.3136414851655900        13.423379897355964     
 C   10.872333714478653        4.6901134130821074        14.666710965399819     
 C   11.207519027281638        2.2361484903097568        14.244466446039787     
 H   10.521814140893962        9.2536407453901948        13.221827772816169     
 H   6.6813405979770000        7.4126694615862716        15.715698747015200     
 H   5.8210987293331495        7.8526120598537057        14.217730983370537     
 H   6.3599246906660740        6.1665327643328611        14.458941719668980     
 H   8.3256290448592640        9.4183950932949045        14.897719158979845     
 H   4.1780608925664335        3.3720054865283693        7.4010247783981171     
 H   6.1924518621082987        2.0161730588218019        7.3165066017286255     
 H   7.5082332796889295        3.2163187800227298        7.4493304523103223     
 H   7.3100516111029119        1.9737747592232449        8.7103631283294121     
 H   3.0951129552169201        5.1670829842984061        9.2517626947762341     
 H   5.9492426840784871        6.3308675365010956        11.646661426246640     
 H   3.9443198019678856        6.3812584809125585        11.541855863100773     
 H   2.7900929814243742        4.3927438414594331        13.184918017200964     
 H   6.3148522383253152        2.1566874256628998        15.786166949087683     
 H   6.5424330429061701        1.2219805039079661        14.284845736217376     
 H   7.6035981473228720        2.6159410282716387        14.620029176471165     
 H   3.8024194848248971        2.4870133835644328        14.920592318952814     
 H   10.956867864487220        1.8846591396810293        7.4036208339489464     
 H   11.109314515483614        4.2940477769939704        7.2637543973810095     
 H   9.4370934635527828        4.8696426626931393        7.4872194548168105     
 H   10.686590208399609        5.3032561242246743        8.6739216735168547     
 H   9.9843617590969114        7.5747555562776042E-002   9.3028502271168509     
 H   7.5953036551147939        1.9326367390986265        11.715366415912071     
 H   8.6278323164516237       0.20767148058635346        11.617734023800431     
 H   10.880025502275480       0.27339299644384735        13.268992365946653     
 H   11.171143411477411        4.5090726804120758        15.705132765984009     
 H   11.699603226460175        5.1872849827985439        14.140103418111339     
 H   9.9944706186878598        5.3438271330484453        14.632681932160613     
 H   12.035042720398222        2.1569622673875384        14.934387046506997     
 C   6.3092159227808153        13.371258555343445        3.6025471721653086     
 N   6.0312464281532012        12.729419453078254        2.4229237866036049     
 N   5.1572643106633631        14.050526728840918        3.8908568706244289     
 Dy   8.1829810989777094        13.874393704027876        5.2544959103973570     
 C   4.7424240660009342        13.009406483137310        1.9821811919075651     
 C   6.9688066075790296        11.914645432820011        1.6577290987497142     
 C   4.1945827711543195        13.844569523982072        2.9188967267257762     
 B   5.0421411595637844        14.830906078024439        5.2395063485165583     
 C   6.2368879758398750        13.192504950120700        6.7409488262737254     
 C   9.5582680328457368        12.531358017526088        3.5916270007405888     
 C   9.7450268144898473        12.507646144786195        6.6929746819773230     
 C   8.6665579712118745        15.749166053705482        3.5910962693635176     
 C   8.5890786990480219        15.907079195103691        6.7291854168947385     
 H   4.3403931422032578        12.569545474957501        1.0794105871994191     
 H   6.4189217054124708        11.363827915802101       0.88774818378315912     
 H   7.7259902698143863        12.544256671716468        1.1718124028728347     
 H   7.4793944877236331        11.203897308379286        2.3123173281341445     
 H   3.2121117348904660        14.294316777486820        2.9687922170916909     
 N   5.0539668405266989        13.778865816964094        6.3862289923610405     
 H   6.0479571561560581        15.521653762431557        5.3544060108269340     
 H   4.0399984906620707        15.507517741993910        5.2626488366438222     
 N   5.8834620394940833        12.252752639395734        7.6736153031337269     
 N   10.250854715050767        12.611726846015332        2.4097984678962390     
 N   9.4940042479653659        11.188595751990905        3.8472923714909997     
 N   9.7814371665063415        11.187201489600914        6.3429815381151062     
 N   10.733792517424961        12.640007774661040        7.6316936491598710     
 N   8.2605983441372537        16.306625915996737        2.4049882330353842     
 N   9.8494241735660850        16.381140771545869        3.8654435949430694     
 N   9.7017986309386597        16.614028510357542        6.3659656909690936     
 N   7.9821985588067239        16.691570745877303        7.6736843672292947     
 C   3.9918993103124722        13.194699485457761        7.0583240537977838     
 C   6.8141784795870661        11.339241213621062        8.3206349968280371     
 C   4.5096515622617508        12.237804754525680        7.8831608434103302     
 C   10.596465886904062        11.351460887348491        1.9345184333781915     
 C   10.551961085456009        13.838249933373451        1.6810298528088714     
 C   10.115998053653659        10.456903563768657        2.8525229150913272     
 B   8.8716681140377016        10.677701206190013        5.1880076436941023     
 C   10.788978139820408        10.525158801611253        7.0255016989851793     
 C   11.096377542445016        13.892376092002470        8.2799871202982622     
 C   11.388892252115351        11.434274089602834        7.8481963390499923     
 C   9.1729541964848966        17.250835383292404        1.9446493480481002     
 C   7.0703634945377756        15.925954847163396        1.6546903166159486     
 C   10.173897980939655        17.292691766277212        2.8772623887038140     
 B   10.598608289199392        16.092184933840318        5.2073279213820403     
 C   9.7641506549217585        17.818782935704132        7.0476726910948937     
 C   6.7255034457891467        16.367387911944768        8.3315288263376175     
 C   8.6871240594951242        17.870010222907698        7.8842865333314336     
 H   2.9601656210460865        13.475144415476558        6.8907558413615551     
 H   6.4984807041162433        11.152639237909241        9.3538080457716219     
 H   6.8563685857811780        10.379980237117767        7.7818484521030316     
 H   7.8129990237101268        11.790647664591653        8.3041936152296696     
 H   4.0339109377295808        11.547141789715868        8.5655362662436900     
 H   11.169135888118667        11.220519247443457        1.0261961912851958     
 H   11.380558066220402        13.651807172675669       0.98983155716148330     
 H   9.6815044396949883        14.177962380658050        1.1040143993287570     
 H   10.834191960243102        14.630336802087800        2.3783924022737772     
 H   10.174286535957513        9.3774955720261151        2.8765609657169890     
 H   7.7725433434459257        11.202936240727887        5.3115813022557932     
 H   8.7878609532226406        9.4710478551239952        5.1883975118611891     
 H   11.023668999634285        9.4810634894895092        6.8675731478699031     
 H   11.307853006903667        13.721858901936868        9.3404751041804879     
 H   11.988347255426497        14.326579402950561        7.8091176307904666     
 H   10.262214143565370        14.591273150880975        8.1674579790259560     
 H   12.218383480324553        11.336260033168578        8.5329350182046255     
 H   9.0090713156624140        17.812729334895952        1.0345056884153037     
 H   6.7997129625441834        16.738669371918174       0.97130373010394566     
 H   7.2515361083857899        15.015309709318560        1.0658878573723516     
 H   6.2385811131538125        15.738377814260454        2.3396228931197567     
 H   11.071493409433302        17.894250146626110        2.9149758810346165     
 H   10.696442807480985        14.876586382059374        5.3227140663084231     
 H   11.685723915760853        16.624149584984828        5.2120025391776945     
 H   10.538502314542356        18.554479376822545        6.8770056888462561     
 H   6.7711873960448941        16.644316201871117        9.3892189106252442     
 H   5.8921294212488009        16.908127131488314        7.8628880712133995     
 H   6.5494454174948453        15.292300990394354        8.2278739902355458     
 H   8.3550209307177354        18.630692539769665        8.5759805557626407     
         456

 C   7.4696524676042806        2.7941093162618729        2.7546567229801955     
 N   7.8750343688873192        2.2196115601870736        3.9325086120983643     
 N   6.2774868513282502        2.1804471955891280        2.4801213478107220     
 Dy   7.9971142711708776        4.6789270035446284        1.1179245504944157     
 C   6.9540262561507298        1.2819764777704961        4.3873564970407761     
 C   9.0776160760132854        2.5735484960708797        4.6768118954426603     
 C   5.9469446089159916        1.2616122985427922        3.4602875955924675     
 B   5.5397416480357062        2.4849866467163739        1.1350775269085505     
 C   7.5653012357834619        2.6479950905764644      -0.37082721060351065     
 C   9.8722261716077373        5.1376817453727535        2.7755026983865365     
 C   9.9695226017158767        5.3078545356399323      -0.35314634660827521     
 C   6.6447934089045662        6.0225364364911140        2.7926367781329420     
 C   6.4787578515897506        6.0850282645762208      -0.32208512683669893     
 H   7.1195068772049996       0.70823198673115606        5.2895124758899055     
 H   9.2955492987338495        1.7840551219982790        5.4036044759572572     
 H   8.9417183706528540        3.5224435049704184        5.2135092406003398     
 H   9.9259471700757409        2.6817341994989023        3.9958426988262490     
 H   5.0408727474024904       0.67221888721451506        3.4221884055703615     
 N   6.4434157355437964        1.9522015163916375       -1.3504384975153036E-002
 H   5.4603291217562342        3.7016032206061134        1.0213089135554041     
 H   4.4459356670759176        1.9669805540799330        1.1186633822195955     
 N   8.1846021225971857        1.8415007250057596       -1.2895138701525082     
 N   10.163702192685584        5.7856865725443907        3.9477531609017515     
 N   11.005160117032943        4.4224792237068620        2.4999343331557613     
 N   11.128967279836278        4.6775965555670131        3.8926053984731750E-003
 N   10.358216498683911        6.2319906137803533       -1.2870621834505700     
 N   5.9483668611907454        5.9338254594447797        3.9715458938831647     
 N   6.7132578653622987        7.3672541159429406        2.5487705084271717     
 N   6.4350343793247564        7.3985926150756489        5.2171798987386026E-002
 N   5.4993065084319666        5.9665694704671424       -1.2724542464197104     
 C   6.3894214790622303       0.73267032347084926      -0.67025014645922276     
 C   9.4527811928685974        2.1479206938282420       -1.9334514593505643     
 C   7.4796549888675630       0.66043075159303488       -1.4878297128790177     
 C   11.441820885793559        5.4743276716608031        4.3975588990662811     
 C   9.2525932566335243        6.6489415698427488        4.6902256824031126     
 C   11.969304621099527        4.6120209959978968        3.4740077193574650     
 B   11.101029547770620        3.6307787097613176        1.1557524428445693     
 C   12.212244603936119        5.2201666011339274      -0.66865452507389189     
 C   9.4613637507546127        7.1756092078882281       -1.9384190307661746     
 C   11.731961283585655        6.1955051096951079       -1.4951026911139709     
 C   5.6027336484445005        7.1905816807036631        4.4551717283544416     
 C   5.6356123529921174        4.7023347403674034        4.6874839853298553     
 C   6.0892843888954857        8.0919331954630316        3.5469255916814211     
 B   7.3433101779847174        7.8895697261004596        1.2169556598393423     
 C   5.4287120542769935        8.0691729094249176      -0.62389155209385905     
 C   5.1533771966102995        4.7249241091804217       -1.9504893588130876     
 C   4.8400934284092072        7.1735640904251099       -1.4700664846355931     
 H   5.6101239623844688        2.8197703323258327E-003 -0.49670855956085075     
 H   9.4264073643168871        1.8386225940949217       -2.9845869105423146     
 H   10.278852034587450        1.6237810153943681       -1.4305783870839162     
 H   9.6249686586495606        3.2273392158157015       -1.8585691283831316     
 H   7.8218739709445009      -0.11613959123530285       -2.1574520363979079     
 H   11.851975754859351        5.9142095562848773        5.2963273226841912     
 H   9.8157868853125265        7.1761789224082149        5.4676637147309419     
 H   8.4564936613820816        6.0600487003867434        5.1647653262950532     
 H   8.7874754839326457        7.3791502805231648        4.0220003454432174     
 H   12.937529520467749        4.1314484080622993        3.4362425840426227     
 H   10.072181284621493        2.9751484394323007        1.0405932006276952     
 H   12.077988107532455        2.9191729602393619        1.1380836523365565     
 H   13.232051026342836        4.8981660224257650      -0.50302143406343192     
 H   9.7115215572855789        7.2623612759160521       -3.0020919002407740     
 H   9.5422561480407833        8.1701726685741924       -1.4745256851042146     
 H   8.4334540009276839        6.8135136305246480       -1.8173470983286417     
 H   12.234806585766677        6.8692326064237115       -2.1749937033738984     
 H   5.0259749242761593        7.3128750216226450        5.3618697370947910     
 H   4.8499893124435900        4.9064707068223807        5.4225306744105488     
 H   6.5196486493166317        4.3172795936285446        5.2132070129939523     
 H   5.2889971330983920        3.9356077686906836        3.9899404398061846     
 H   6.0352360353975483        9.1717146648515424        3.5310418639896000     
 H   8.4391098539891249        7.3572285030496731        1.0896065864703215     
 H   7.4355898085071503        9.0950620910618269        1.2296000436567360     
 H   5.1925775275214532        9.1112695514478617      -0.45300085670454870     
 H   4.9702356179583145        4.9119490509372747       -3.0142328560237392     
 H   4.2479327042800099        4.2838538180785468       -1.5109092333113825     
 H   5.9855778883284829        4.0246538942825856       -1.8248680949628415     
 H   4.0146309617193374        7.2815965999221550       -2.1581904360673398     
 C -0.37303931644011784        7.3582099907543439        9.2158232407592795     
 N   2.9103800708199977E-002   6.7973654083030208        10.400882933441588     
 N  -1.5627763455461297        6.7385633922444477        8.9430955903681770     
 Dy  0.14763902044648486        9.2083879963781090        7.5449329116626256     
 C -0.89020486336771643        5.8606360526109871        10.860936185541668     
 C   1.2248026167126387        7.1656432011640723        11.148746183844139     
 C  -1.8934153898673109        5.8281996331833010        9.9302184266587208     
 B  -2.3035374501436747        7.0257754805325403        7.5966328531200160     
 C -0.28821205703355846        7.1746405338237134        6.0790704024332847     
 C   2.0307629438466011        9.7021434652973397        9.1992883119962325     
 C   2.1030848329010321        9.8464916045955988        6.0505940610686837     
 C  -1.1918091112085549        10.610737950341843        9.1795092475047060     
 C  -1.3696051706782313        10.591440203817474        6.0685809790029852     
 H -0.72509571560352226        5.2961041850025232        11.768848954935379     
 H   1.4668584860446503        6.3674209571975711        11.857966608305656     
 H   1.0665589776192099        8.0975220982148066        11.708107606686752     
 H   2.0657570621235792        7.3098775585371802        10.466687383060034     
 H  -2.7975478955112840        5.2363968048324248        9.8929516921840541     
 N  -1.4092626968219508        6.4833718260363025        6.4449542825096158     
 H  -2.3838009365587514        8.2419570800057471        7.4701258206846868     
 H  -3.3968476714505789        6.5079974607273474        7.5890827911590897     
 N  0.30270446286498010        6.3845984879375033        5.1282259127676157     
 N   2.3261845274331820        10.357919811095794        10.367135497920435     
 N   3.1667633209936534        8.9929506694956718        8.9208222364279965     
 N   3.2763158937837211        9.2545116136819097        6.4265078728559697     
 N   2.4777649354740938        10.784115364883789        5.1238644838452752     
 N  -1.8731261006481583        10.559481760620290        10.369432946597554     
 N  -1.1061803360583251        11.948439475789357        8.9034514442224992     
 N  -1.3911420866391420        11.916146122729018        6.4050311951053605     
 N  -2.3425106253589649        10.466495386754445        5.1122261845859009     
 C  -1.4923762881512512        5.2816436727447433        5.7601743233635316     
 C   1.5603556021010441        6.6949395109850123        4.4649578120232656     
 C -0.42118727888827540        5.2175024538770360        4.9169711001072214     
 C   3.6100189109015002        10.056868934426262        10.809898309605396     
 C   1.4138643485024334        11.216640374107971        11.113275518614696     
 C   4.1368387340700359        9.1944967897544725        9.8865366059898374     
 B   3.2639095949580654        8.2051585560625906        7.5754805822571258     
 C   4.3528356874817264        9.8353318904013349        5.7758401154291512     
 C   1.5624694467960809        11.697350887011899        4.4541226839602812     
 C   3.8552614353952981        10.793807952036504        4.9410678106344479     
 C  -2.1911278078385070        11.832222828672975        10.830236518786812     
 C  -2.1860948662350070        9.3480997328424351        11.118459328419881     
 C  -1.7044158301801564        12.704963383358548        9.8943414478148295     
 B -0.47914588125296709        12.433824929544766        7.5547859508949822     
 C  -2.3758589030835133        12.587522372823353        5.6982098814838675     
 C  -2.7096914734327142        9.2153523110459847        4.4641590323758216     
 C  -2.9750124700077341        11.680228421728620        4.8728434202244806     
 H  -2.2763913156884596        4.5565493236845533        5.9321288090249435     
 H   1.4952977065818835        6.4600505889905646        3.3968819148758418     
 H   2.3828791695565759        6.1110823325787971        4.9020206129380766     
 H   1.7676942716455912        7.7605322699198185        4.6083508135073377     
 H -0.10213538595535394        4.4517634830479116        4.2247823943934009     
 H   4.0251496095723542        10.504330455304251        11.703086746052772     
 H   1.9854156205389730        11.796521429920807        11.845968543670439     
 H  0.65997081436975236        10.619442700144125        11.643441694722197     
 H  0.89756499735922823        11.901679142135167        10.435643389205406     
 H   5.1081380977172639        8.7205313111600660        9.8427678824491309     
 H   2.2410826767372316        7.5395772006514381        7.4614032767761236     
 H   4.2475405158302761        7.5032458717387289        7.5532830733647769     
 H   5.3794237775485785        9.5483039516124073        5.9607315999167376     
 H   1.8967591368882495        11.874449540009680        3.4249072180923106     
 H   1.5164319766267156        12.659488803551490        4.9868527358129118     
 H  0.56158616955364193        11.249789112256650        4.4563269333364017     
 H   4.3474854697636065        11.482186112388062        4.2680388044096391     
 H  -2.7499722897050232        11.986296674915211        11.743675581447937     
 H  -3.0100068694292927        9.5558024510109600        11.809218452570887     
 H  -1.3179349857347464        9.0084672836684003        11.699216643074214     
 H  -2.4792868429524111        8.5484853987029261        10.434359358002427     
 H  -1.7426985005398641        13.784913603483707        9.8557120774579712     
 H  0.61553456092230929        11.898357556196281        7.4407473728204234     
 H -0.38720080609313662        13.640473004858030        7.5368840850528311     
 H  -2.5989140393311758        13.635825179865185        5.8456555071841754     
 H  -2.8681214313362453        9.3774227797257002        3.3920230458584295     
 H  -3.6354420528682203        8.8120332609800354        4.8987886756454397     
 H  -1.8995239024054482        8.4954022743184634        4.6239318627236505     
 H  -3.7900563445838404        11.783092620012670        4.1715198456613116     
 C   1.9444284421448181       0.57692026898900650        15.547268760422632     
 N   2.2130715736656303        1.2316631632175177        16.722193678222265     
 N   3.0949338405342988      -0.11408768574809157        15.282221281583023     
 Dy   9.5453577335240486E-002   5.6703499136440370E-002   13.873001456847250     
 C   3.4940628518831249       0.94696290552418305        17.182856631733980     
 C   1.2791532164074462        2.0734233321505045        17.461045809291626     
 C   4.0464656805674108        9.5846281755350579E-002   16.263917490186135     
 B   3.2221720849684106      -0.90888933812506723        13.943255066833716     
 C   2.0572234831457319       0.71516268598537447        12.405115816089065     
 C  -1.2898607570693361        1.4065950467081245        15.529687113056351     
 C  -1.4706260467999592        1.4065927351136007        12.417947586458956     
 C -0.40703114211564112       -1.8154340080004072        15.526458511221700     
 C -0.30825779435531775       -1.9897867809796883        12.407922974175747     
 H   3.8882969818853166        1.3963109078988238        18.084422935691698     
 H   1.8322254385567434        2.6476028270754286        18.211200175021037     
 H  0.52088893065871589        1.4637404261002702        17.968936871724935     
 H  0.77011238938066284        2.7630680101454250        16.783457157990998     
 H   5.0251433443842384      -0.36325921261853827        16.232313897011245     
 N   3.2324925760451935       0.12898837907567079        12.783849212882526     
 H   2.2125236139227078       -1.5932850470961033        13.822536906286714     
 H   4.2182045281521665       -1.5934153944239935        13.939922211598047     
 N   2.4255208096738032        1.6400172464509062        11.464635522201370     
 N  -1.9808277374886352        1.3282091839440398        16.712742144908358     
 N  -1.2454023654749820        2.7477653690151391        15.261231390779081     
 N  -1.5374201442629767        2.7259257094145548        12.768289618468847     
 N  -2.4635427133193191        1.2501671152360112        11.486895939855824     
 N  -6.2658561583592565E-003  -2.3760789745276418        16.712419660053605     
 N  -1.5950603780158719       -2.4368880555849706        15.250881671119725     
 N  -1.4413385726953076       -2.6730678920097541        12.752614766078457     
 N  0.29952935948900622       -2.7895607708430630        11.476654435440125     
 C   4.3052185597168711       0.69980738426362643        12.117715347379416     
 C   1.5044560412045551        2.5444790851364001        10.792339682409844     
 C   3.8017284388962858        1.6468305423151761        11.272955415157972     
 C  -2.3444526983893521        2.5881005996391444        17.176131655468687     
 C  -2.2597259907669267       0.10449213098275369        17.455340452946807     
 C  -1.8775587222277377        3.4804123807573517        16.248923841588024     
 B -0.63159824547988841        3.2568585381356492        13.916867526734922     
 C  -2.5686734127982200        3.3623149483970121        12.096405628162570     
 C  -2.7986467260720942       -9.9293397221956181E-003   10.838071406033542     
 C  -3.1514220965912267        2.4389027083423147        11.277185006749562     
 C -0.92650438918243661       -3.3120687923463867        17.172143545934969     
 C   1.1847405112990284       -2.0018943261293134        17.464559775366407     
 C  -1.9276877504794514       -3.3458771851360005        16.239219370263523     
 B  -2.3370981309977252       -2.1389511113399942        13.906392486850047     
 C  -1.5176366425834198       -3.8770555618974876        12.070653121393233     
 C   1.5774299800134777       -2.4963346108673301        10.846217112457477     
 C -0.42609370654808632       -3.9535869413375990        11.255005585084350     
 H   5.3333343387907712       0.41294018035879321        12.295883767391972     
 H   1.7832373465280655        2.6541749477928960        9.7398503772916420     
 H   1.5203526050408718        3.5353911070521380        11.265351910950908     
 H  0.49419092743388737        2.1326954248714629        10.876008829980737     
 H   4.2904623659896366        2.3245360815902223        10.587816556808811     
 H  -2.9169924951582566        2.7206172436108358        18.084448458813267     
 H  -3.0678710760604142       0.29384670630527016        18.169385771284887     
 H  -1.3718995080055898      -0.23132887531349344        18.007296881117718     
 H  -2.5622613865110804      -0.69171542719107160        16.771174985184441     
 H  -1.9526584639797182        4.5585663652500887        16.212724216328692     
 H  0.47452606878117431        2.7465377876013961        13.793703535072243     
 H -0.56536540473522945        4.4651803010006734        13.910048640575308     
 H  -2.8289892056942501        4.3997897850562966        12.258857050042042     
 H  -3.1210310659405756       0.17647187035813522        9.8048048780165047     
 H  -3.6115549932002446      -0.52182571341958695        11.380090258263081     
 H  -1.9093218486035151      -0.65420351613919581        10.850388999699843     
 H  -3.9877235841048884        2.5154947055316126        10.597291555630793     
 H -0.76665346226157216       -3.8746510721559009        18.082256996912669     
 H   1.4355761429198557       -2.8047970865215088        18.165189767231869     
 H   1.0162319859219335       -1.0775420813860543        18.033671966160828     
 H   2.0241371851114085       -1.8409741193815612        16.784044609433341     
 H  -2.8304584340404673       -3.9397827128641456        16.203077157576658     
 H  -2.4178579048202291      -0.92228583343057258        13.791825770134956     
 H  -3.4314476831307958       -2.6556985455321631        13.895954279334768     
 H  -2.3089358901819934       -4.5970969854423060        12.229651596690069     
 H   1.5410246253068614       -2.7454507371592625        9.7809531232431031     
 H   2.3818680145977087       -3.0789446812612655        11.314871316213511     
 H   1.7903596421540673       -1.4313802034536633        10.979923853276771     
 H  -9.6310797659547226E-002  -4.7231419972153388        10.571956634494557     
 C  0.79356184681613529        11.191322535691080        16.382340348322305     
 N  0.39305048286029964        11.754010757652306        15.198088944430109     
 N   1.9764050278220078        11.818880915441456        16.664921497810358     
 Dy  0.27755092782699314        9.3190768511144579        18.031868393005269     
 C   1.3069802336815730        12.699627473391624        14.746992003224371     
 C -0.79546818383762075        11.377631880753674        14.442351304002770     
 C   2.3054434273880293        12.736430704717247        15.683049267304815     
 B   2.7105500578372030        11.520192086946093        18.013291198890361     
 C  0.68562078532037629        11.350625142935380        19.514300754355158     
 C  -1.5890332419686028        8.8310476361781074        16.368905719697850     
 C  -1.7051173347581423        8.6765476826439052        19.492953439851352     
 C   1.6394346500885655        7.9643622834727399        16.375586370539018     
 C   1.7930057569115201        7.9254149865175618        19.494842993178583     
 H   1.1419301250501439        13.265130629353173        13.839888395071442     
 H  -1.0014823375566431        12.146867213151129        13.689820976173801     
 H -0.64704626120511888        10.414791314291088        13.934087206698379     
 H  -1.6560279812290744        11.285477940232109        15.110562633776558     
 H   3.2040754346855249        13.336448634147013        15.726227992703697     
 N   1.8052634270064447        12.051891095828015        19.160925046201594     
 H   2.7908924297732201        10.303301287956586        18.129651344394894     
 H   3.8044469568883152        12.037341346930011        18.030814750924883     
 N   6.2384016288063539E-002   12.150399696127870        20.435945394031464     
 N  -1.8734633928654292        8.1679601779329438        15.202933748888695     
 N  -2.7253712915703443        9.5460451981579464        16.630497110985708     
 N  -2.8658427335268062        9.2965912139392106        19.123655315795645     
 N  -2.0983619555081456        7.7382788148723689        20.411428090259417     
 N   2.3330113619750343        8.0428516831144137        15.194176576143132     
 N   1.5670945715443612        6.6219417834871166        16.628951648532848     
 N   1.8345338046383228        6.6092444804165389        19.128116680209587     
 N   2.7642439166828594        8.0442553375892913        20.452795447043862     
 C   1.8558641820524100        13.267607941279874        19.824786087792724     
 C  -1.2087857533425783        11.838782834227571        21.071655180662439     
 C  0.76425945088616876        13.331932243999400        20.641453946295698     
 C  -3.1510123800336318        8.4697838682714401        14.744197465452784     
 C -0.95859024145182437        7.2941777258444933        14.477475300880942     
 C  -3.6850800792107612        9.3413090959006411        15.655023824278842     
 B  -2.8319741788480424        10.342126641046315        17.971337436806174     
 C  -3.9534700859232497        8.7345858579860245        19.773137594137800     
 C  -1.2017986384489456        6.7979356753150348        21.067916366800691     
 C  -3.4754543364180517        7.7568500170636057        20.597662924802751     
 C   2.6711447844420686        6.7815370949247864        14.716929510604666     
 C   2.6448698460614248        9.2690034748332533        14.469162470003806     
 C   2.1840852140092188        5.8884622780660072        15.633219630637043     
 B  0.93210085361046013        6.1096792762199641        17.963060338227983     
 C   2.8315521078418100        5.9381160326053664        19.817205356835185     
 C   3.1080834877752119        9.2865490359324934        21.129919383676519     
 C   3.4169075897719305        6.8362114250258434        20.663114561917610     
 H   2.6338511752452090        14.000450089973988        19.657462057681947     
 H  -1.1944763754381227        12.154103004314292        22.120667417786137     
 H  -2.0342290451535221        12.353421707891536        20.559290686607721     
 H  -1.3733187929418769        10.758502529244909        21.001188601310655     
 H  0.41852937047373034        14.104027856575245        21.314011071099976     
 H  -3.5568835225642861        8.0166674150522361        13.849922992482234     
 H  -1.5164637635478833        6.7611889064832740        13.699687072571713     
 H -0.15449849297670706        7.8753810538463735        14.005731283877989     
 H -0.50316124359929171        6.5679454323632109        15.157565650995524     
 H  -4.6549306872387106        9.8195870817663824        15.682870081046705     
 H  -1.8047706515881556        10.999411530742648        18.092259144844707     
 H  -3.8097950157798297        11.052451298944408        17.980065889802543     
 H  -4.9739774949692928        9.0477692346611320        19.596721136186115     
 H  -1.4699777946124444        6.6937535750761912        22.124402546305138     
 H  -1.2601488896560786        5.8104029790771650        20.589980390827652     
 H -0.17873829404946504        7.1747929362937768        20.971320982799014     
 H  -3.9822351741868869        7.0721801375392097        21.263761492657377     
 H   3.2410104000518754        6.6483406061821997        13.807218996233676     
 H   3.4656327934432154        9.0738506073093887        13.771501035381281     
 H   1.7750967808389873        9.6219735035411986        13.899571200030564     
 H   2.9428039660232832        10.054274300101032        15.167663623321621     
 H   2.2351605896616364        4.8087735397493763        15.656119544765025     
 H -0.16500904423983820        6.6401268494834023        18.080453723044776     
 H  0.84229389467224336        4.9033111629560935        17.956821483281725     
 H   3.0652557334290007        4.8946248062154210        19.651953393027615     
 H   3.2729870568271084        9.1024626635119308        22.197154587070386     
 H   4.0243048225298725        9.7187412437994496        20.703697391089658     
 H   2.2830738758342588        9.9924125555197776        20.988578166901409     
 H   4.2342798453180475        6.7295983135456909        21.361193159679118     
 C   8.5672146407594809        6.5019895959795235        9.9385730918347601     
 N   8.1685210273937994        7.0765949944686728        8.7586973303587801     
 N   9.7678643681863964        7.1011930610191403        10.209797127105160     
 Dy   8.0190914821440256        4.6435892382287483        11.595663329596661     
 C   9.1011812138439865        8.0006856805255193        8.2994296047016753     
 C   6.9629821043323803        6.7320110794475188        8.0155661954607424     
 C   10.108844884873173        8.0119503684526965        9.2258543331539258     
 B   10.504246912461701        6.7979402936603730        11.555839312478193     
 C   8.4711203309603036        6.6855530331125923        13.057063605654134     
 C   6.1560449243947515        4.1549544104971474        9.9266568185832007     
 C   6.0600711562032608        4.0342714919691787        13.081914919082740     
 C   9.3695693760733683        3.2466944791362868        9.9588584074994628     
 C   9.5528742315094810        3.2785291870135027        13.076353024770649     
 H   8.9420797529915497        8.5733883970376858        7.3954972136843145     
 H   6.7225711478359980        7.5433636152096089        7.3210898800328543     
 H   7.1058415255907796        5.8072407674253039        7.4403062232292347     
 H   6.1271157210926539        6.5850707359137752        8.7030576388306624     
 H   11.022845513498462        8.5890285000894480        9.2609445180797696     
 N   9.6132427259676696        7.3497257253627364        12.705772108735923     
 H   10.568018937443400        5.5807572413516091        11.676441855722750     
 H   11.604278415964917        7.3022756872528536        11.568725024581861     
 N   7.8853165792656972        7.4929933662381201        13.996894622135896     
 N   5.8660986487402749        3.5018525119146764        8.7561725318995460     
 N   5.0232742522406157        4.8734065833073226        10.195253567414252     
 N   4.8940650916576010        4.6339831762829640        12.696143637097812     
 N   5.6785531486662784        3.1284426384160788        14.036053954952621     
 N   10.050788171924665        3.3052291672264853        8.7691620388410954     
 N   9.3106593950042438        1.9087941941108371        10.241301902130319     
 N   9.6102582985522584        1.9564027301542528        12.735013201002284     
 N   10.535217214468551        3.4300122491696032        14.019906625803895     
 C   9.7154610710156337        8.5504408164786643        13.389716931212918     
 C   6.6110539241680710        7.2159985956522830        14.642457696275894     
 C   8.6330199361939197        8.6438924532475596        14.215609036485919     
 C   4.5894496032903120        3.8145451558883714        8.3011975152004069     
 C   6.7749734797505949        2.6307535887686297        8.0199373274745973     
 C   4.0616732168151692        4.6815094052927195        9.2198695069034891     
 B   4.9211897867059822        5.6702087934117777        11.534956120926022     
 C   3.8133992450102530        4.0876377539995019        13.369517786543080     
 C   6.5870162494985527        2.2237179610345108        14.726121081058084     
 C   4.3024002823918623        3.1445670180834644        14.227466928126088     
 C   10.396341660888517        2.0370733747807641        8.3163684449104416     
 C   10.338610551031447        4.5178276266807496        8.0112383093694390     
 C   9.9264433021629070        1.1591272640802619        9.2558723359282169     
 B   8.6990079599094958        1.4179547139670370        11.593682049910715     
 C   10.626753479379691        1.3138613248297752        13.422978297474737     
 C   10.874059025703373        4.6895524413142526        14.668094282430603     
 C   11.208383508067666        2.2357180770936220        14.244441124367496     
 H   10.517211077255965        9.2573221379447936        13.224452294907232     
 H   6.6780205225864613        7.4150391834411735        15.717888124121723     
 H   5.8178127436305997        7.8481118549880362        14.218292277888187     
 H   6.3606560434302217        6.1645890223764876        14.464908180509827     
 H   8.3208237852931664        9.4195051094491440        14.900378840612165     
 H   4.1794711015997850        3.3711714274877251        7.4036634748751853     
 H   6.1963287389230448        2.0221070714816634        7.3147327199879619     
 H   7.5129085124667041        3.2196497509902118        7.4561757173710665     
 H   7.3096524159334573        1.9727534726060723        8.7111261522271501     
 H   3.0945270265386955        5.1643092475523753        9.2550222249780632     
 H   5.9479187489801424        6.3302463349779341        11.650277386896898     
 H   3.9429818318472791        6.3791439889269768        11.545404718754559     
 H   2.7902187752609606        4.3887427600702456        13.187467950970120     
 H   6.3151436040541373        2.1492650249119079        15.784634556596322     
 H   6.5460163992826192        1.2196104516535071        14.280950619062194     
 H   7.6045926595441902        2.6137068605661282        14.621761955988767     
 H   3.8038533668537511        2.4815194828671685        14.920587916810289     
 H   10.960598687618972        1.8912675633286424        7.4050783893451815     
 H   11.113844557454106        4.3009952206944346        7.2686776618747775     
 H   9.4412086194102613        4.8760435719013593        7.4900985066616714     
 H   10.688673156484256        5.3086091137689309        8.6791554601463279     
 H   9.9867798115048423        8.0424509142562495E-002   9.3015457081078630     
 H   7.5961592330521173        1.9352514395756553        11.714700552757296     
 H   8.6281225143938052       0.21009042387971089        11.615781029815782     
 H   10.879844490823519       0.27355256273278217        13.268138333919987     
 H   11.169308829632994        4.5085362380034546        15.707377656639085     
 H   11.703879636594008        5.1846563146294251        14.143978524241236     
 H   9.9977256080503327        5.3448940041908726        14.631081878832873     
 H   12.036071167982975        2.1558030823884966        14.934068289267996     
 C   6.3107980385822913        13.372582394870872        3.6009049674679772     
 N   6.0322177586644932        12.729868576964543        2.4219265171802506     
 N   5.1598020995046427        14.053840181253154        3.8880995035610111     
 Dy   8.1843098890640391        13.874566922771885        5.2535951431514061     
 C   4.7439617621239387        13.011274694619056        1.9804765316377524     
 C   6.9683837459575662        11.912117402518470        1.6584168929535823     
 C   4.1971001778193715        13.848248983160374        2.9160731798930244     
 B   5.0454814005742623        14.834951736191790        5.2363921587306690     
 C   6.2367223033291150        13.195395471372954        6.7391675722911311     
 C   9.5585233076345268        12.529815333408697        3.5913203013451587     
 C   9.7439579874829363        12.506472158548794        6.6934334315790673     
 C   8.6705302708571157        15.748641042297368        3.5904995121970935     
 C   8.5916873289904814        15.907266846518791        6.7283811455105278     
 H   4.3415322847183919        12.570958236814615        1.0781181889610023     
 H   6.4176211479961269        11.360939179463477       0.88935714053830073     
 H   7.7267558173825108        12.539372331092125        1.1715256881210783     
 H   7.4776033271833535        11.201737801765494        2.3144035227930568     
 H   3.2153737502835069        14.299638315557065        2.9650580404461762     
 N   5.0549216511554151        13.783309418166855        6.3834779588871138     
 H   6.0525813315671302        15.523739391182975        5.3514887867633236     
 H   4.0447933141188344        15.513548109240531        5.2590056507558351     
 N   5.8813739802176155        12.256360639711447        7.6717756104542101     
 N   10.250981097408401        12.609546858175690        2.4093768895580667     
 N   9.4935951799295673        11.187145182968528        3.8472817323609227     
 N   9.7805263587904694        11.186130494377766        6.3430411028831752     
 N   10.732255393769194        12.638518342487114        7.6326748742706503     
 N   8.2650765217113111        16.306505985704678        2.4044478678711241     
 N   9.8537646280686939        16.379783136226955        3.8651066457474488     
 N   9.7050355921741467        16.613301040483883        6.3653757258407015     
 N   7.9848337167677448        16.692673530948280        7.6721568070193484     
 C   3.9916158389884360        13.200721309491779        7.0548892100594927     
 C   6.8104714077957524        11.342043728996364        8.3199102624489569     
 C   4.5074213101416163        12.243289595277549        7.8802765416556895     
 C   10.595909159811441        11.349017297937067        1.9343573384798691     
 C   10.552774411928622        13.835735995960109        1.6803353325004966     
 C   10.115085786941840        10.454911451240299        2.8526147264458404     
 B   8.8708434534348015        10.676703699721552        5.1879579499791717     
 C   10.787855893588070        10.523911245725772        7.0256978315709349     
 C   11.094259787887706        13.890641227571511        8.2817501299522416     
 C   11.387344381529553        11.432754721841077        7.8490127810307619     
 C   9.1780169265245188        17.250254374346834        1.9444378729444003     
 C   7.0746931917041005        15.926642344089288        1.6539705041301065     
 C   10.178904495113528        17.291371250994349        2.8771537943265977     
 B   10.602016390314825        16.090318753760293        5.2073757987988065     
 C   9.7677735243508543        17.818414066980736        7.0463973716414401     
 C   6.7275731399130585        16.369632222572093        8.3294565740808775     
 C   8.6904068936570376        17.870783066437873        7.8824750075828618     
 H   2.9604448938271566        13.482757484147593        6.8867895769798970     
 H   6.4968727652380709        11.159933458016223        9.3542257397430362     
 H   6.8480600938441638        10.381133902685631        7.7845873290489527     
 H   7.8104269909247321        11.789978361323065        8.2995866572427719     
 H   4.0301721630042282        11.553357068983878        8.5622970482018665     
 H   11.168365205132616        11.217613957770883        1.0259757793478730     
 H   11.380375581341911        13.648267733692926       0.98827665300290757     
 H   9.6821381304876812        14.176455491676661        1.1042496595803912     
 H   10.836702136516708        14.627474764219508        2.3773570528681023     
 H   10.172746770106935        9.3754765712933370        2.8769004443849129     
 H   7.7718632185808545        11.202273166594972        5.3112714930591931     
 H   8.7867385920055145        9.4700624032067644        5.1885122739257126     
 H   11.022562651747034        9.4798454844595472        6.8675486709876035     
 H   11.305200317488001        13.719635798972494        9.3422523590204509     
 H   11.986394001185998        14.325251217154362        7.8115958230450460     
 H   10.260014605221880        14.589427186943976        8.1690899184778054     
 H   12.216519501407280        11.334579286201764        8.5341104540119623     
 H   9.0143572543037660        17.812421223257800        1.0344441776987419     
 H   6.8068151459100150        16.737893767447545       0.96804625924979604     
 H   7.2541435029484216        15.013989378017133        1.0681100823590939     
 H   6.2418048777035189        15.743014200294265        2.3383163138336216     
 H   11.076905209630739        17.892325314416411        2.9150347866858000     
 H   10.698443657759370        14.874648028608652        5.3230703957154670     
 H   11.689687329917710        16.621093105747534        5.2126530615640254     
 H   10.542618187116021        18.553568604359274        6.8756678613888518     
 H   6.7731681962106709        16.645819274988721        9.3873550662079168     
 H   5.8950307338988930        16.911636801419981        7.8608610856354453     
 H   6.5503314341337031        15.294841163064017        8.2250233648481963     
 H   8.3583726933009874        18.632123699971999        8.5734672891655137     
         456

 C   7.4722708910122568        2.7912065721567165        2.7573583512401791     
 N   7.8774276218967092        2.2172418996464840        3.9355277227151673     
 N   6.2804353116342293        2.1770217033567003        2.4825541665514952     
 Dy   7.9990663495399712        4.6750709832325761        1.1197197971948811     
 C   6.9566064794298361        1.2793923723812881        4.3903252450540444     
 C   9.0793175507955119        2.5722651898233062        4.6803644887474389     
 C   5.9499017047979930        1.2583875487225595        3.4628746519264286     
 B   5.5425064143660636        2.4809881235650093        1.1374930455411714     
 C   7.5682303648931741        2.6436401837200925      -0.36814064669488478     
 C   9.8734673792654259        5.1364702877666906        2.7776896647126588     
 C   9.9705204081145542        5.3052382977782715      -0.35209651022425226     
 C   6.6456121394375192        6.0203328252168546        2.7920345005718632     
 C   6.4797748592572715        6.0788019433365363      -0.32234661635030737     
 H   7.1218734018212499       0.70602634587022639        5.2927609415240795     
 H   9.2991349568726953        1.7819249070400891        5.4055627540774864     
 H   8.9414945266734502        3.5196602123228837        5.2190398932169781     
 H   9.9271513144360952        2.6835763722239938        3.9994722302907286     
 H   5.0441055922022828       0.66862399770497216        3.4245662209644978     
 N   6.4459306420151474        1.9483174703256678       -1.1319198552223617E-002
 H   5.4626724334598817        3.6975807724972705        1.0235830750924537     
 H   4.4488727515695912        1.9626661199899387        1.1213057767096291     
 N   8.1862781605390875        1.8381620458636128       -1.2884954029314657     
 N   10.164357799653452        5.7848797805573584        3.9498813600682721     
 N   11.007174308613530        4.4225656404896236        2.5020337106761148     
 N   11.130880454574923        4.6773089138614283        5.8459535486004091E-003
 N   10.357971642026918        6.2292800107736568       -1.2866074956796891     
 N   5.9495226460498500        5.9327068118077140        3.9712114732429011     
 N   6.7138717370821066        7.3647961850726951        2.5467994096665740     
 N   6.4355991806643598        7.3928271242110117        5.0200119821770521E-002
 N   5.5002254278209692        5.9588256792615466       -1.2724234562597345     
 C   6.3902900055653777       0.73009552138994516      -0.67018272927928746     
 C   9.4544290917712139        2.1444467815258883       -1.9325483273630173     
 C   7.4800331752952660       0.65818856506028189       -1.4884415510974327     
 C   11.442907485652430        5.4750227662890696        4.3995307654607583     
 C   9.2522386670057308        6.6468332865058528        4.6925850432778535     
 C   11.971214540766232        4.6133062010564059        3.4759281494443428     
 B   11.104190345023069        3.6308422078312077        1.1579943372241885     
 C   12.213459262216443        5.2212111585644339      -0.66671562605106760     
 C   9.4598112205583949        7.1708618032308751       -1.9390483665023266     
 C   11.731809468120183        6.1949776945788484       -1.4941213377044733     
 C   5.6039690174991259        7.1899019755366913        4.4537444460915712     
 C   5.6375513848927739        4.7018399891617868        4.6885089196273668     
 C   6.0901339970041946        8.0903861343411130        3.5444498617996358     
 B   7.3435184897276571        7.8859358076004211        1.2142830192027305     
 C   5.4290529099705775        8.0621974679395088      -0.62670053701103745     
 C   5.1543597194761075        4.7163072442070533       -1.9488293977536637     
 C   4.8406218884834393        7.1653225447313504       -1.4715751956826271     
 H   5.6104411781524295        6.8321462129868060E-004 -0.49736510475577989     
 H   9.4264660373154801        1.8396589025120116       -2.9847065518304552     
 H   10.279707414971829        1.6164757518698376       -1.4330017387019232     
 H   9.6290330916620981        3.2229221158893933       -1.8534236720012041     
 H   7.8211716387741266      -0.11757689121569427       -2.1594698149397491     
 H   11.852740695054406        5.9153982399528040        5.2982219494355078     
 H   9.8151330003698174        7.1768142161908637        5.4682198709700298     
 H   8.4586057961085750        6.0566680312378480        5.1694015291787991     
 H   8.7842170183965926        7.3746629965462338        4.0240406171979490     
 H   12.939981398203770        4.1339036336987744        3.4379087778390707     
 H   10.076277202261370        2.9737764234546087        1.0427938948920541     
 H   12.082114101054751        2.9206364038110819        1.1406344325835103     
 H   13.233716387147600        4.9010642347652844      -0.50053103855814596     
 H   9.7131209084284471        7.2608500758063812       -3.0014538486373761     
 H   9.5352114106207182        8.1644159584846765       -1.4729471952371966     
 H   8.4331850798003760        6.8048770230225939       -1.8223567900679216     
 H   12.233741743677786        6.8688955161550691       -2.1744634300010732     
 H   5.0275517149948135        7.3131653865124244        5.3605318455285582     
 H   4.8503387044232911        4.9056204734455164        5.4218760777013362     
 H   6.5212561312485793        4.3190967696928322        5.2162991145027897     
 H   5.2934488879985260        3.9336103788164603        3.9915251589890026     
 H   6.0358819892894191        9.1701314874305808        3.5275211595404667     
 H   8.4397557493316970        7.3544524784455332        1.0876348535561282     
 H   7.4346498994398882        9.0915558221316743        1.2255665954436747     
 H   5.1923196074196651        9.1042813399605400      -0.45674617632916964     
 H   4.9677482201701215        4.9026559007175017       -3.0119482559384276     
 H   4.2511654662150091        4.2739069196636681       -1.5063366486771006     
 H   5.9878812325094426        4.0173584761507035       -1.8256125006159380     
 H   4.0151623932677261        7.2721135095536420       -2.1598858620367283     
 C -0.37031878227010817        7.3608021114748148        9.2120391779543400     
 N   3.1822292607516678E-002   6.7999339297361026        10.397095056879790     
 N  -1.5597869602089522        6.7408016139740763        8.9390205052874965     
 Dy  0.14957156475927791        9.2121407921132654        7.5420307711990731     
 C -0.88728980619540676        5.8629017855017382        10.856920366113195     
 C   1.2271782006365854        7.1687288862837324        11.145248714698795     
 C  -1.8903479900450351        5.8302583924596929        9.9260392506038269     
 B  -2.3004651280650354        7.0285337796298286        7.5925947686600148     
 C -0.28492408214742865        7.1784622237217377        6.0754113287638445     
 C   2.0317038990677179        9.7061145813142282        9.1968306149132122     
 C   2.1056678973592793        9.8512727749376321        6.0490675161212932     
 C  -1.1913873858745090        10.611546831830022        9.1782871787793141     
 C  -1.3689072040550454        10.595166148941018        6.0673783765277358     
 H -0.72224656067822879        5.2983164333189796        11.764813980040763     
 H   1.4684792520242627        6.3713038578727730        11.855569918480185     
 H   1.0688954494759424        8.1013629085385723        11.703274490329523     
 H   2.0686509039382810        7.3118652930840815        10.463607518405031     
 H  -2.7942492677520105        5.2381031924797226        9.8886491554770508     
 N  -1.4058656084617882        6.4867541351416103        6.4408970016588141     
 H  -2.3809107567788552        8.2447323522052667        7.4666664982109623     
 H  -3.3937535122463642        6.5106465140584016        7.5848024742458318     
 N  0.30733380831789842        6.3879803099260446        5.1258357446119813     
 N   2.3264762091554165        10.361959463487810        10.364774059668731     
 N   3.1679765860441824        8.9972058080126978        8.9187948962923311     
 N   3.2785529258600778        9.2582818659834167        6.4244194952846385     
 N   2.4806807515179194        10.788618313335139        5.1222395422248352     
 N  -1.8734095039608119        10.558615368726931        10.367719981014424     
 N  -1.1070457395117983        11.949538796173577        8.9034066465956236     
 N  -1.3918523878275468        11.919467393276600        6.4051482656882470     
 N  -2.3422862729207177        10.469877551016575        5.1115911654620758     
 C  -1.4876078157219803        5.2844152029910143        5.7570542060915706     
 C   1.5655199227926238        6.6983483705529272        4.4636619381046598     
 C -0.41559445047258586        5.2202422412456162        4.9149264236732861     
 C   3.6101755132097080        10.061231579824074        10.808060543396612     
 C   1.4137017115355639        11.220557994723974        11.110487784246805     
 C   4.1375760997308664        9.1989494460665995        9.8849393000323502     
 B   3.2655839976115599        8.2091657796073747        7.5736086406023650     
 C   4.3552453449499158        9.8381276392762231        5.7731531592767213     
 C   1.5658391747964076        11.702737889844240        4.4531986497802576     
 C   3.8580763694290230        10.797114760408462        4.9387053825065772     
 C  -2.1931107416186317        11.830619957125226        10.829307109062912     
 C  -2.1858386599654231        9.3463719199805659        11.115543811993223     
 C  -1.7067262414734767        12.704616607803668        9.8944595026302604     
 B -0.48015879112355325        12.436615285807703        7.5553849669120670     
 C  -2.3779310886932206        12.590236028988073        5.6997380595685447     
 C  -2.7083476367716548        9.2188319516338186        4.4627231379778367     
 C  -2.9764716019154229        11.682996340151234        4.8738580260557738     
 H  -2.2713237413310883        4.5589820398608403        5.9289287673395314     
 H   1.5024404466333934        6.4602594440913510        3.3963430922361884     
 H   2.3881510288018615        6.1172008657138974        4.9037007743932364     
 H   1.7711923128417921        7.7645203387514998        4.6041368060900592     
 H  -9.5478098242407744E-002   4.4542490942522521        4.2235185623606180     
 H   4.0247683074663252        10.508761764920562        11.701444796698375     
 H   1.9844588011940587        11.798371354727406        11.845272001989571     
 H  0.65804908185560629        10.623465572173782        11.638007621912015     
 H  0.89957543682929242        11.907370047273902        10.433127547171621     
 H   5.1090107571824914        8.7252451527717270        9.8416395297617036     
 H   2.2427060861424621        7.5436988494721522        7.4593434027781136     
 H   4.2490755071610868        7.5070660512021679        7.5518796070760450     
 H   5.3816817299861972        9.5501490740197070        5.9573813141320100     
 H   1.8964316962392287        11.875926985950539        3.4224696323929513     
 H   1.5249442608744896        12.666347990772199        4.9828321522118362     
 H  0.56393878818250509        11.258494162701929        4.4606046017250351     
 H   4.3505726340749726        11.485144454272390        4.2655417379588361     
 H  -2.7527786556879379        11.983332023088943        11.742435497760608     
 H  -3.0088881738268518        9.5534182917433803        11.807470878631646     
 H  -1.3171178195235176        9.0057818799627007        11.694797149409697     
 H  -2.4800647737897106        8.5476606674776825        10.430866454652223     
 H  -1.7461889325365425        13.784528112043397        9.8565912873614732     
 H  0.61484416248711671        11.901902105096591        7.4407969995187209     
 H -0.38888454013537532        13.643286622128194        7.5387207353900951     
 H  -2.6019647177119114        13.638190754801418        5.8480810406104942     
 H  -2.8705279738498919        9.3820559849485594        3.3915113213952273     
 H  -3.6314994081625351        8.8125032352733648        4.8995285836499862     
 H  -1.8960945151549942        8.5007686880002584        4.6188185997300124     
 H  -3.7921275822185203        11.785561928736614        4.1732224834145351     
 C   1.9422623670994168       0.57475506389825604        15.548542696879080     
 N   2.2120913425018278        1.2293422637327245        16.723249350095411     
 N   3.0918541853064405      -0.11757838380241727        15.283125958367771     
 Dy   9.1871750115637113E-002   5.6820904808403669E-002   13.875087232768312     
 C   3.4929354307928646       0.94328365253883439        17.183436686372815     
 C   1.2793541154651591        2.0723320557129625        17.462142353467325     
 C   4.0440382234951260        9.1451654509071362E-002   16.264392326487290     
 B   3.2175867365793764      -0.91224136363131159        13.943938344722572     
 C   2.0538770921419207       0.71343294303659333        12.406512133164977     
 C  -1.2916019624635580        1.4081551244407808        15.531363692134988     
 C  -1.4721415085582961        1.4085469290208006        12.419402389137376     
 C -0.41186882106433770       -1.8147827133420400        15.529014413344891     
 C -0.31382932667570790       -1.9889475845563809        12.409658155036102     
 H   3.8880429137865402        1.3922842147989218        18.084781799409058     
 H   1.8332461071603481        2.6460270536774764        18.212047188485950     
 H  0.52050017177882291        1.4636559838335810        17.970326759539525     
 H  0.77094431138227426        2.7623859452333059        16.784498878016748     
 H   5.0221482672022191      -0.36883158650866010        16.232513351968642     
 N   3.2286267022747608       0.12603005077769824        12.784877615750649     
 H   2.2070508625208154       -1.5953226352797614        13.823473696279489     
 H   4.2127534148811527       -1.5979888020803275        13.939940346914875     
 N   2.4229631012843198        1.6383228325549972        11.466333027742923     
 N  -1.9824783915312489        1.3304656866570364        16.714491526882661     
 N  -1.2455064775604001        2.7492623450055440        15.263018883780823     
 N  -1.5371597550827287        2.7279106198966749        12.769894897004777     
 N  -2.4644527679760424        1.2538080291746769        11.487471813634505     
 N  -1.0988774161829279E-002  -2.3758393687836716        16.714730767032471     
 N  -1.6001222383062157       -2.4358629683112230        15.253551788059749     
 N  -1.4464786180540321       -2.6724193246089416        12.755337687030252     
 N  0.29348784533992245       -2.7888110002978075        11.478140803636780     
 C   4.3018023207654652       0.69617529918332421        12.118929670689464     
 C   1.5026850565125089        2.5437618482500333        10.794269036642357     
 C   3.7991604136382620        1.6439993424222448        11.274583552361474     
 C  -2.3445424583319059        2.5907094870192156        17.178004301079632     
 C  -2.2629890110696826       0.10702275214252421        17.456901352326238     
 C  -1.8766622785170930        3.4825568780942393        16.250849125372355     
 B -0.63090683621489785        3.2575692049243452        13.918702671640347     
 C  -2.5668070837650352        3.3659820094639277        12.097234060915691     
 C  -2.8007510827494198       -5.6310258036793223E-003   10.838055568155747     
 C  -3.1502956075252908        2.4436102984804551        11.277381427603764     
 C -0.93130943043390024       -3.3118044202258545        17.174344163332055     
 C   1.1804816669991092       -2.0024718102602037        17.466555055310870     
 C  -1.9327136709561639       -3.3451258298246671        16.241646632116563     
 B  -2.3420752394395814       -2.1378567822866614        13.909060857887543     
 C  -1.5228400808098017       -3.8766879278476969        12.073907497135464     
 C   1.5706816774790211       -2.4952087805950525        10.846444661944355     
 C -0.43194419485241248       -3.9531192619094653        11.257403106268988     
 H   5.3296396730748734       0.40837214424556040        12.297068600075974     
 H   1.7817027326007266        2.6536356505851546        9.7418489763923386     
 H   1.5192411477707992        3.5344519700311263        11.267708029705000     
 H  0.49211799817273011        2.1326956422738408        10.877641224249009     
 H   4.2884482609571668        2.3216586203993703        10.589754968233077     
 H  -2.9168176777284018        2.7237391376515996        18.086392169228830     
 H  -3.0705140405053797       0.29752096212983092        18.171316311336145     
 H  -1.3755223148884574      -0.23027979783736899        18.008473679591241     
 H  -2.5669770083184904      -0.68854889489181559        16.772681655894072     
 H  -1.9503403190647417        4.5607940120959150        16.214855339359634     
 H  0.47450790021607636        2.7456975195262796        13.795734983224555     
 H -0.56294426499062700        4.4657404572756176        13.911766918594033     
 H  -2.8255942504613958        4.4038398190099386        12.259552059730206     
 H  -3.1156413766371944       0.18015185090329061        9.8030169341567959     
 H  -3.6188230828418910      -0.51298672887628793        11.374970374082825     
 H  -1.9148057056198888      -0.65324943696092952        10.856878903883189     
 H  -3.9859605858628147        2.5215710928539781        10.596919914986561     
 H -0.77121351019810780       -3.8747344562512422        18.084195597061616     
 H   1.4300802240515345       -2.8048835192030497        18.168150904737544     
 H   1.0132281665867724       -1.0772357583705499        18.034505822614094     
 H   2.0201896655521243       -1.8435547565997645        16.786013729197229     
 H  -2.8356815408620948       -3.9387457934838004        16.205465916020270     
 H  -2.4224093496185435      -0.92117651471135820        13.794202791090378     
 H  -3.4365547586948963       -2.6542936534711492        13.898644528215204     
 H  -2.3138849573001607       -4.5968436444471141        12.233628405099230     
 H   1.5334724921979563       -2.7448293105459904        9.7813355467645113     
 H   2.3758470239728995       -3.0771393506394933        11.314669169554051     
 H   1.7830863870995617       -1.4300772167575246        10.979494511203708     
 H -0.10241242951291822       -4.7228479595973942        10.574431229070010     
 C  0.79096357005645723        11.190007825091824        16.379062094737112     
 N  0.39015668512194129        11.752936476964614        15.195005186610933     
 N   1.9739546163535071        11.817416201621334        16.661390772684495     
 Dy  0.27561027304141039        9.3180872026799193        18.029322060613165     
 C   1.3040981340247750        12.698529509358989        14.743768573805673     
 C -0.79860624836781902        11.376765304782534        14.439575205052538     
 C   2.3027972781140269        12.735057608865811        15.679561860796081     
 B   2.7085235209507696        11.518844195633918        18.009550940316164     
 C  0.68392779279367832        11.349804824107432        19.511215292225561     
 C  -1.5914647707128862        8.8294047593799316        16.366984037164695     
 C  -1.7059294545949637        8.6759880003652459        19.491970206147073     
 C   1.6374842357728518        7.9622694805916785        16.374204337294103     
 C   1.7923655588938934        7.9264673793244320        19.493190432347035     
 H   1.1389945336709650        13.264243906682076        13.836788756107156     
 H  -1.0069582082769228        12.147759811780203        13.689735495817651     
 H -0.64925009123802568        10.415902230675163        13.928145458165181     
 H  -1.6580194617599848        11.281125725037766        15.108518725611845     
 H   3.2015169517617310        13.334940162268095        15.722591597486721     
 N   1.8038011151392410        12.050558207525679        19.157633884293126     
 H   2.7889731283087849        10.301949469343537        18.125876445386986     
 H   3.8023724483476222        12.036079622244177        18.026748181114478     
 N   6.2046865055724792E-002   12.149085452650548        20.434172736495508     
 N  -1.8759502167016435        8.1668098517968648        15.200727538939637     
 N  -2.7280586919228158        9.5437423737447844        16.629247765628566     
 N  -2.8673515498662390        9.2946541820109427        19.122642585729341     
 N  -2.0978534043158001        7.7387393751246716        20.411976228254467     
 N   2.3305785979604483        8.0399688900382138        15.192498997589537     
 N   1.5656230998573308        6.6200602961965229        16.628772783705113     
 N   1.8341476380517958        6.6099518062151610        19.127797597892123     
 N   2.7640746059842880        8.0465479510068505        20.450545610665205     
 C   1.8559546498730426        13.265449939131550        19.822773038084996     
 C  -1.2087589161890302        11.837747923200272        21.070745682515568     
 C  0.76503773126232111        13.329823465649451        20.640330554362723     
 C  -3.1537635650474956        8.4683123654821539        14.742479026381718     
 C -0.96065301930583902        7.2944152523907855        14.474214723940863     
 C  -3.6879242298598647        9.3390827892089199        15.653952128947273     
 B  -2.8349185307773723        10.339846306084123        17.970021931013992     
 C  -3.9541293726213120        8.7327396183871890        19.773563624709652     
 C  -1.2001395659198666        6.8000822532637821        21.069240053783968     
 C  -3.4748214456748809        7.7565533669499720        20.599102250385855     
 C   2.6689707501052293        6.7783663842310542        14.716246255937611     
 C   2.6413509857063064        9.2656301779554813        14.466208647511822     
 C   2.1825610339917838        5.8859143462771728        15.633474580675623     
 B  0.93140658684292166        6.1088759761349669        17.963655882283987     
 C   2.8316695871133257        5.9398097333132522        19.817105624873918     
 C   3.1081893506939444        9.2896300726047851        21.126067159870143     
 C   3.4171374987826031        6.8388879030986898        20.661809388999476     
 H   2.6343420565664410        13.997856754992821        19.655515934450118     
 H  -1.1925065843266125        12.149800756638101        22.120548089437293     
 H  -2.0338836157240623        12.355357215442242        20.561259334382076     
 H  -1.3752151805550539        10.758101729266166        20.997289252634765     
 H  0.42045371039258617        14.101527489510641        21.313888220091645     
 H  -3.5597211299589291        8.0156027572812167        13.848021200483714     
 H  -1.5189035277938931        6.7584348999680008        13.698984950824070     
 H -0.15975245876198163        7.8769435382508428        13.999174598613155     
 H -0.50142490480768409        6.5708576516912771        15.154216931337563     
 H  -4.6579880597188179        9.8168404370191826        15.682484098934479     
 H  -1.8084176200391426        10.998267734372428        18.090484419132647     
 H  -3.8135579940815107        11.049018984124041        17.978915978818996     
 H  -4.9749809716968523        9.0448056338977043        19.597227412003939     
 H  -1.4696856260197408        6.6947059814781751        22.125202378438043     
 H  -1.2554402515180720        5.8127596577790683        20.590720403400347     
 H -0.17784168742034295        7.1792035157942946        20.974479207640762     
 H  -3.9805826744546469        7.0724639403776086        21.266510697019264     
 H   3.2386229882475521        6.6446178058586831        13.806493564622537     
 H   3.4612154941979476        9.0700976253752721        13.767606244766174     
 H   1.7707730504857382        9.6180595258710984        13.897539769828018     
 H   2.9400400307630092        10.051470920367612        15.163725800078153     
 H   2.2340343932815001        4.8062715978035948        15.657284560367939     
 H -0.16586664094485176        6.6389968918931181        18.081003029049381     
 H  0.84209435939955624        4.9024715977097522        17.958664016308248     
 H   3.0658744991599174        4.8963461273474698        19.652517880908647     
 H   3.2769212051248493        9.1061782378776019        22.192657104947852     
 H   4.0220719189773826        9.7231358196911621        20.696611083698851     
 H   2.2818073360980708        9.9942261079014632        20.987389650817956     
 H   4.2348340448998769        6.7332253864752172        21.359628988664191     
 C   8.5654328938795246        6.5040477587062293        9.9414345216401969     
 N   8.1664452686276494        7.0781129344796172        8.7613898442455493     
 N   9.7654523124708632        7.1043998203425449        10.212781573404730     
 Dy   8.0192506385570237        4.6448554960596855        11.598347110721940     
 C   9.0983466446819872        8.0029535106317251        8.3021215738515366     
 C   6.9614855042213488        6.7321764831185593        8.0179788046806806     
 C   10.105818479983743        8.0152545048316384        9.2287340867327661     
 B   10.502322254598226        6.8014291180636750        11.558611380655011     
 C   8.4698294335052786        6.6865949369032096        13.060277384074624     
 C   6.1566067897618550        4.1554767264057189        9.9294459149846013     
 C   6.0604673502863227        4.0326961288467471        13.084038566117512     
 C   9.3711286718422553        3.2505690865999295        9.9604232811911739     
 C   9.5537914984586916        3.2792765882123778        13.077376825273094     
 H   8.9389747331255869        8.5753221762678784        7.3980244184606221     
 H   6.7209029793913313        7.5428630822338079        7.3228120134467831     
 H   7.1052535745332150        5.8070836609648619        7.4435114093767982     
 H   6.1253562738182659        6.5852193825292940        8.7051586383614410     
 H   11.019216526565256        8.5932445851569934        9.2639322543897880     
 N   9.6110792785286971        7.3521626143158416        12.708808310357929     
 H   10.567194270439783        5.5842963819889748        11.678921953837520     
 H   11.601947279109506        7.3066471797151156        11.571223079141705     
 N   7.8829909673018896        7.4934687409682761        13.999869953357905     
 N   5.8673626338952518        3.5024945235301201        8.7587495945662504     
 N   5.0230835730038983        4.8725484063400462        10.198374759471399     
 N   4.8940456233528007        4.6320913092260501        12.699049430397993     
 N   5.6795309665440890        3.1252969137230719        14.036873851898235     
 N   10.053314366039276        3.3104188165576116        8.7713581519626711     
 N   9.3121556793788898        1.9123989426099339        10.241403535202792     
 N   9.6107000553562365        1.9573584322247317        12.735185449677093     
 N   10.536397775529505        3.4299150075804699        14.020736655970238     
 C   9.7116993692893310        8.5531928120637755        13.392411920853508     
 C   6.6090409298790656        7.2150290933062591        14.645358010069570     
 C   8.6291526218110928        8.6453762725685959        14.218298634228759     
 C   4.5903572760494535        3.8138573871893402        8.3039762037587064     
 C   6.7773616177547122        2.6330320233629108        8.0220223149100462     
 C   4.0616436063639050        4.6799061682599925        9.2229631392198641     
 B   4.9203972687138169        5.6688452077107963        11.538340367490521     
 C   3.8137419354343982        4.0841695138078773        13.371705093072823     
 C   6.5884776364736730        2.2198790542483016        14.725306323094911     
 C   4.3033779348175401        3.1402844571348423        14.228338291965580     
 C   10.399319286897807        2.0427644789907005        8.3174900898012378     
 C   10.341953495820492        4.5238248768740199        8.0151264964469853     
 C   9.9287391722409968        1.1638260060985732        9.2556826193675317     
 B   8.6997599045087046        1.4203317808531173        11.592993232543156     
 C   10.627107840373050        1.3140811644939607        13.422576697593508     
 C   10.875784336928092        4.6889914695463988        14.669477599461386     
 C   11.209247988853694        2.2352876638774868        14.244415802695205     
 H   10.512608013617967        9.2610035304993943        13.227076816998297     
 H   6.6747004471959226        7.4174089052960763        15.720077501228246     
 H   5.8145267579280500        7.8436116501223667        14.218853572405838     
 H   6.3613873961943703        6.1626452804201133        14.470874641350674     
 H   8.3160185257270687        9.4206151256033817        14.903038522244485     
 H   4.1808813106331355        3.3703373684470814        7.4063021713522534     
 H   6.2002056157377909        2.0280410841415244        7.3129588382472983     
 H   7.5175837452444787        3.2229807219576943        7.4630209824318108     
 H   7.3092532207640026        1.9717321859888994        8.7118891761248882     
 H   3.0939410978604709        5.1615355108063437        9.2582817551798904     
 H   5.9465948138817968        6.3296251334547735        11.653893347547157     
 H   3.9416438617266722        6.3770294969413959        11.548953574408346     
 H   2.7903445690975470        4.3847416786810589        13.190017884739277     
 H   6.3154349697829586        2.1418426241609154        15.783102164104962     
 H   6.5495997556590675        1.2172403993990482        14.277055501907011     
 H   7.6055871717655075        2.6114726928606173        14.623494735506370     
 H   3.8052872488826055        2.4760255821699046        14.920583514667765     
 H   10.964329510750723        1.8978759869762554        7.4065359447414156     
 H   11.118374599424598        4.3079426643948979        7.2736009263685464     
 H   9.4453237752677381        4.8824444811095793        7.4929775585065315     
 H   10.690756104568901        5.3139621033131865        8.6843892467758010     
 H   9.9891978639127714        8.5101462722348947E-002   9.3002411890988732     
 H   7.5970148109894406        1.9378661400526840        11.714034689602521     
 H   8.6284127123359884       0.21250936717306829        11.613828035831133     
 H   10.879663479371560       0.27371212902171699        13.267284301893321     
 H   11.167474247788578        4.5079997955948334        15.709622547294162     
 H   11.708156046727840        5.1820276464603063        14.147853630371133     
 H   10.000980597412804        5.3459608753332990        14.629481825505135     
 H   12.037099615567726        2.1546438973894553        14.933749532028996     
 C   6.3123801543837672        13.373906234398300        3.5992627627706457     
 N   6.0331890891757851        12.730317700850831        2.4209292477568964     
 N   5.1623398883459215        14.057153633665392        3.8853421364975937     
 Dy   8.1856386791503688        13.874740141515893        5.2526943759054561     
 C   4.7454994582469441        13.013142906100802        1.9787718713679396     
 C   6.9679608843361027        11.909589372216931        1.6591046871574504     
 C   4.1996175844844235        13.851928442338677        2.9132496330602722     
 B   5.0488216415847411        14.838997394359140        5.2332779689447806     
 C   6.2365566308183560        13.198285992625207        6.7373863183085367     
 C   9.5587785824233169        12.528272649291305        3.5910136019497290     
 C   9.7428891604760253        12.505298172311395        6.6938921811808116     
 C   8.6745025705023568        15.748116030889253        3.5899027550306690     
 C   8.5942959589329408        15.907454497933893        6.7275768741263171     
 H   4.3426714272335261        12.572370998671731        1.0768257907225853     
 H   6.4163205905797831        11.358050443124855       0.89096609729344234     
 H   7.7275213649506354        12.534487990467781        1.1712389733693216     
 H   7.4758121666430739        11.199578295151703        2.3164897174519687     
 H   3.2186357656765479        14.304959853627309        2.9613238638006614     
 N   5.0558764617841305        13.787753019369617        6.3807269254131880     
 H   6.0572055069782031        15.525825019934393        5.3485715626997132     
 H   4.0495881375755980        15.519578476487153        5.2553624648678490     
 N   5.8792859209411477        12.259968640027159        7.6699359177746924     
 N   10.251107479766034        12.607366870336049        2.4089553112198945     
 N   9.4931861118937704        11.185694613946151        3.8472710932308458     
 N   9.7796155510745972        11.185059499154619        6.3431006676512434     
 N   10.730718270113428        12.637028910313187        7.6336560993814295     
 N   8.2695546992853703        16.306386055412624        2.4039075027068639     
 N   9.8581050825713010        16.378425500908040        3.8647696965518281     
 N   9.7082725534096355        16.612573570610227        6.3647857607123095     
 N   7.9874688747287657        16.693776316019257        7.6706292468094031     
 C   3.9913323676643997        13.206743133525798        7.0514543663212015     
 C   6.8067643360044396        11.344846244371666        8.3191855280698768     
 C   4.5051910580214809        12.248774436029420        7.8773922399010488     
 C   10.595352432718821        11.346573708525645        1.9341962435815467     
 C   10.553587738401237        13.833222058546767        1.6796408121921220     
 C   10.114173520230020        10.452919338711940        2.8527065378003540     
 B   8.8700187928319014        10.675706193253088        5.1879082562642402     
 C   10.786733647355730        10.522663689840291        7.0258939641566895     
 C   11.092142033330397        13.888906363140551        8.2835131396062209     
 C   11.385796510943758        11.431235354079321        7.8498292230115316     
 C   9.1830796565641410        17.249673365401264        1.9442263978407002     
 C   7.0790228888704254        15.927329841015181        1.6532506916442642     
 C   10.183911009287401        17.290050735711489        2.8770451999493809     
 B   10.605424491430256        16.088452573680268        5.2074236762155719     
 C   9.7713963937799502        17.818045198257341        7.0451220521879865     
 C   6.7296428340369703        16.371876533199419        8.3273843218241392     
 C   8.6936897278189509        17.871555909968052        7.8806634818342900     
 H   2.9607241666082271        13.490370552818625        6.8828233125982390     
 H   6.4952648263598975        11.167227678123204        9.3546434337144486     
 H   6.8397516019071505        10.382287568253496        7.7873262059948729     
 H   7.8078549581393375        11.789309058054476        8.2949796992558742     
 H   4.0264333882788765        11.559572348251887        8.5590578301600448     
 H   11.167594522146565        11.214708668098309        1.0257553674105502     
 H   11.380193096463417        13.644728294710182       0.98672174884433195     
 H   9.6827718212803759        14.174948602695272        1.1044849198320252     
 H   10.839212312790316        14.624612726351216        2.3763217034624269     
 H   10.171207004256358        9.3734575705605589        2.8772399230528367     
 H   7.7711830937157833        11.201610092462058        5.3109616838625939     
 H   8.7856162307883885        9.4690769512895336        5.1886270359902369     
 H   11.021456303859781        9.4786274794295853        6.8675241941053029     
 H   11.302547628072334        13.717412696008118        9.3440296138604140     
 H   11.984440746945499        14.323923031358165        7.8140740152996253     
 H   10.257815066878390        14.587581223006977        8.1707218579296548     
 H   12.214655522490006        11.332898539234950        8.5352858898192991     
 H   9.0196431929451180        17.812113111619652        1.0343826669821801     
 H   6.8139173292758475        16.737118162976916       0.96478878839564630     
 H   7.2567508975110533        15.012669046715704        1.0703323073458360     
 H   6.2450286422532262        15.747650586328076        2.3370097345474865     
 H   11.082317009828179        17.890400482206708        2.9150936923369830     
 H   10.700444508037757        14.872709675157930        5.3234267251225118     
 H   11.693650744074567        16.618036626510239        5.2133035839503572     
 H   10.546734059689687        18.552657831896003        6.8743300339314475     
 H   6.7751489963764477        16.647322348106329        9.3854912217905913     
 H   5.8979320465489851        16.915146471351648        7.8588341000574919     
 H   6.5512174507725618        15.297381335733682        8.2221727394608468     
 H   8.3617244558842376        18.633554860174332        8.5709540225683885     
         456

 C   7.4748893144202331        2.7883038280515606        2.7600599795001628     
 N   7.8798208749061001        2.2148722391058948        3.9385468333319702     
 N   6.2833837719402093        2.1735962111242730        2.4849869852922684     
 Dy   8.0010184279090648        4.6712149629205229        1.1215150438953465     
 C   6.9591867027089416        1.2768082669920799        4.3932939930673136     
 C   9.0810190255777385        2.5709818835757328        4.6839170820522176     
 C   5.9528588006799934        1.2551627989023268        3.4654617082603894     
 B   5.5452711806964219        2.4769896004136451        1.1399085641737920     
 C   7.5711594940028855        2.6392852768637205      -0.36545408278625890     
 C   9.8747085869231146        5.1352588301606277        2.7798766310387806     
 C   9.9715182145132299        5.3026220599166098      -0.35104667384022931     
 C   6.6464308699704722        6.0181292139425953        2.7914322230107849     
 C   6.4807918669247924        6.0725756220968510      -0.32260810586391581     
 H   7.1242399264375003       0.70382070500929661        5.2960094071582544     
 H   9.3027206150115411        1.7797946920818992        5.4075210321977147     
 H   8.9412706826940447        3.5168769196753487        5.2245705458336165     
 H   9.9283554587964513        2.6854185449490853        4.0031017617552074     
 H   5.0473384370020753       0.66502910819542915        3.4269440363586345     
 N   6.4484455484864975        1.9444334242596979       -9.1340121292941973E-003
 H   5.4650157451635284        3.6935583243884280        1.0258572366295033     
 H   4.4518098360632647        1.9583516858999441        1.1239481711996628     
 N   8.1879541984809894        1.8348233667214662       -1.2874769357104234     
 N   10.165013406621320        5.7840729885703253        3.9520095592347926     
 N   11.009188500194119        4.4226520572723844        2.5041330881964678     
 N   11.132793629313566        4.6770212721558444        7.7993016987276433E-003
 N   10.357726785369927        6.2265694077669602       -1.2861528079088083     
 N   5.9506784309089547        5.9315881641706492        3.9708770526026371     
 N   6.7144856088019154        7.3623382542024505        2.5448283109059764     
 N   6.4361639820039640        7.3870616333463746        4.8228440656155017E-002
 N   5.5011443472099719        5.9510818880559517       -1.2723926660997587     
 C   6.3911585320685251       0.72752071930904105      -0.67011531209935227     
 C   9.4560769906738305        2.1409728692235350       -1.9316451953754703     
 C   7.4804113617229691       0.65594637852752902       -1.4890533893158480     
 C   11.443994085511299        5.4757178609173351        4.4015026318552346     
 C   9.2518840773779356        6.6447250031689569        4.6949444041525945     
 C   11.973124460432938        4.6145914061149140        3.4778485795312206     
 B   11.107351142275517        3.6309057059010978        1.1602362316038077     
 C   12.214673920496766        5.2222557159949394      -0.66477672702824320     
 C   9.4582586903621770        7.1661143985735229       -1.9396777022384788     
 C   11.731657652654713        6.1944502794625897       -1.4931399842949757     
 C   5.6052043865537504        7.1892222703697195        4.4523171638287007     
 C   5.6394904167934312        4.7013452379561693        4.6895338539248792     
 C   6.0909836051129043        8.0888390732191926        3.5419741319178506     
 B   7.3437268014705976        7.8823018891003827        1.2116103785661185     
 C   5.4293937656641615        8.0552220264540981      -0.62950952192821585     
 C   5.1553422423419164        4.7076903792336848       -1.9471694366942396     
 C   4.8411503485576723        7.1570809990375919       -1.4730839067296608     
 H   5.6107583939203902       -1.4533410897284715E-003 -0.49802164995070897     
 H   9.4265247103140712        1.8406952109291015       -2.9848261931185958     
 H   10.280562795356209        1.6091704883453068       -1.4354250903199302     
 H   9.6330975246746355        3.2185050159630846       -1.8482782156192763     
 H   7.8204693066037514      -0.11901419119608569       -2.1614875934815903     
 H   11.853505635249459        5.9165869236207316        5.3001165761868254     
 H   9.8144791154271065        7.1774495099735116        5.4687760272091186     
 H   8.4607179308350684        6.0532873620889527        5.1740377320625441     
 H   8.7809585528605378        7.3701757125693037        4.0260808889526807     
 H   12.942433275939790        4.1363588593352496        3.4395749716355191     
 H   10.080373119901246        2.9724044074769171        1.0449945891564127     
 H   12.086240094577045        2.9220998473828015        1.1431852128304638     
 H   13.235381747952363        4.9039624471048038      -0.49804064305285994     
 H   9.7147202595713154        7.2593388756967103       -3.0008157970339782     
 H   9.5281666732006531        8.1586592483951605       -1.4713687053701787     
 H   8.4329161586730699        6.7962404155205398       -1.8273664818072015     
 H   12.232676901588896        6.8685584258864267       -2.1739331566282485     
 H   5.0291285057134667        7.3134557514022038        5.3591939539623255     
 H   4.8506880964029913        4.9047702400686513        5.4212214809921244     
 H   6.5228636131805260        4.3209139457571197        5.2193912160116271     
 H   5.2979006428986608        3.9316129889422364        3.9931098781718206     
 H   6.0365279431812899        9.1685483100096192        3.5240004550913331     
 H   8.4404016446742709        7.3516764538413941        1.0856631206419347     
 H   7.4337099903726260        9.0880495532015217        1.2215331472306135     
 H   5.1920616873178780        9.0972931284732184      -0.46049149595379057     
 H   4.9652608223819286        4.8933627504977286       -3.0096636558531160     
 H   4.2543982281500083        4.2639600212487894       -1.5017640640428187     
 H   5.9901845766904023        4.0100630580188215       -1.8263569062690346     
 H   4.0156938248161147        7.2626304191851290       -2.1615812880061167     
 C -0.36759824810009850        7.3633942321952865        9.2082551151494005     
 N   3.4540784506833372E-002   6.8025024511691834        10.393307180317992     
 N  -1.5567975748717748        6.7430398357037058        8.9349454202068141     
 Dy  0.15150410907207101        9.2158935878484236        7.5391286307355214     
 C -0.88437474902309698        5.8651675183924885        10.852904546684723     
 C   1.2295537845605322        7.1718145714033934        11.141751245553449     
 C  -1.8872805902227592        5.8323171517360848        9.9218600745489329     
 B  -2.2973928059863957        7.0312920787271169        7.5885566842000136     
 C -0.28163610726129884        7.1822839136197612        6.0717522550944043     
 C   2.0326448542888342        9.7100856973311167        9.1943729178301936     
 C   2.1082509618175269        9.8560539452796654        6.0475409711739028     
 C  -1.1909656605404633        10.612355713318202        9.1770651100539222     
 C  -1.3682092374318597        10.598892094064562        6.0661757740524873     
 H -0.71939740575293520        5.3005286816354360        11.760779005146150     
 H   1.4701000180038750        6.3751867585479758        11.853173228654713     
 H   1.0712319213326749        8.1052037188623380        11.698441373972294     
 H   2.0715447457529832        7.3138530276309828        10.460527653750029     
 H  -2.7909506399927366        5.2398095801270204        9.8843466187700457     
 N  -1.4024685201016258        6.4901364442469180        6.4368397208080133     
 H  -2.3780205769989595        8.2475076244047880        7.4632071757372387     
 H  -3.3906593530421492        6.5132955673894557        7.5805221573325747     
 N  0.31196315377081674        6.3913621319145850        5.1234455764563469     
 N   2.3267678908776515        10.365999115879827        10.362412621417029     
 N   3.1691898510947110        9.0014609465297255        8.9167675561566639     
 N   3.2807899579364346        9.2620521182849238        6.4223311177133073     
 N   2.4835965675617455        10.793121261786490        5.1206146006043953     
 N  -1.8736929072734652        10.557748976833574        10.366007015431295     
 N  -1.1079111429652715        11.950638116557798        8.9033618489687480     
 N  -1.3925626890159517        11.922788663824180        6.4052653362711336     
 N  -2.3420619204824709        10.473259715278704        5.1109561463382507     
 C  -1.4828393432927094        5.2871867332372853        5.7539340888196095     
 C   1.5706842434842032        6.7017572301208430        4.4623660641860550     
 C -0.41000162205689633        5.2229820286141964        4.9128817472393509     
 C   3.6103321155179162        10.065594225221885        10.806222777187831     
 C   1.4135390745686944        11.224475615339976        11.107700049878913     
 C   4.1383134653916969        9.2034021023787265        9.8833419940748648     
 B   3.2672584002650540        8.2131730031521588        7.5717366989476051     
 C   4.3576550024181051        9.8409233881511131        5.7704662031242924     
 C   1.5692089027967344        11.708124892676581        4.4522746156002340     
 C   3.8608913034627483        10.800421568780420        4.9363429543787065     
 C  -2.1950936753987560        11.829017085577478        10.828377699339010     
 C  -2.1855824536958393        9.3446441071186968        11.112628295566568     
 C  -1.7090366527667968        12.704269832248791        9.8945775574456913     
 B -0.48117170099413942        12.439405642070639        7.5559839829291517     
 C  -2.3800032743029282        12.592949685152794        5.7012662376532219     
 C  -2.7070038001105954        9.2223115922216543        4.4612872435798510     
 C  -2.9779307338231118        11.685764258573849        4.8748726318870670     
 H  -2.2662561669737165        4.5614147560371272        5.9257287256541193     
 H   1.5095831866849030        6.4604682991921374        3.3958042695965349     
 H   2.3934228880471466        6.1233193988489978        4.9053809358483971     
 H   1.7746903540379928        7.7685084075831821        4.5999227986727815     
 H  -8.8820810529461530E-002   4.4567347054565927        4.2222547303278342     
 H   4.0243870053602953        10.513193074536876        11.699802847343976     
 H   1.9835019818491442        11.800221279534007        11.844575460308700     
 H  0.65612734934146033        10.627488444203438        11.632573549101831     
 H  0.90158587629935671        11.913060952412639        10.430611705137837     
 H   5.1098834166477189        8.7299589943833880        9.8405111770742764     
 H   2.2443294955476927        7.5478204982928654        7.4572835287801027     
 H   4.2506104984918966        7.5108862306656068        7.5504761407873140     
 H   5.3839396824238159        9.5519941964270068        5.9540310283472815     
 H   1.8961042555902079        11.877404431891399        3.4200320466935921     
 H   1.5334565451222635        12.673207177992907        4.9788115686107597     
 H  0.56629140681136825        11.267199213147208        4.4648822701136686     
 H   4.3536597983863397        11.488102796156717        4.2630446715080321     
 H  -2.7555850216708531        11.980367371262675        11.741195414073280     
 H  -3.0077694782244109        9.5510341324758006        11.805723304692405     
 H  -1.3163006533122890        9.0030964762570012        11.690377655745177     
 H  -2.4808427046270096        8.5468359362524389        10.427373551302022     
 H  -1.7496793645332207        13.784142620603088        9.8574704972649752     
 H  0.61415376405192423        11.905446653996901        7.4408466262170192     
 H -0.39056827417761408        13.646100239398358        7.5405573857273591     
 H  -2.6050153960926470        13.640556329737652        5.8505065740368130     
 H  -2.8729345163635380        9.3866891901714169        3.3909995969320246     
 H  -3.6275567634568504        8.8129732095666959        4.9002684916545327     
 H  -1.8926651279045401        8.5061351016820534        4.6137053367363752     
 H  -3.7941988198532002        11.788031237460558        4.1749251211677594     
 C   1.9400962920540152       0.57258985880750546        15.549816633335526     
 N   2.2111111113380253        1.2270213642479313        16.724305021968554     
 N   3.0887745300785823      -0.12106908185674298        15.284030635152519     
 Dy   8.8289922896033740E-002   5.6938310480366967E-002   13.877173008689374     
 C   3.4918080097026039       0.93960439955348585        17.184016741011650     
 C   1.2795550145228718        2.0712407792754202        17.463238897643024     
 C   4.0416107664228420        8.7057027262792144E-002   16.264867162788445     
 B   3.2130013881903423      -0.91559338913755606        13.944621622611429     
 C   2.0505307011381100       0.71170320008781207        12.407908450240887     
 C  -1.2933431678577800        1.4097152021734372        15.533040271213626     
 C  -1.4736569703166327        1.4105011229280007        12.420857191815797     
 C -0.41670650001303428       -1.8141314186836726        15.531570315468082     
 C -0.31940085899609810       -1.9881083881330737        12.411393335896456     
 H   3.8877888456877643        1.3882575216990198        18.085140663126413     
 H   1.8342667757639530        2.6444512802795237        18.212894201950867     
 H  0.52011141289892993        1.4635715415668917        17.971716647354111     
 H  0.77177623338388568        2.7617038803211873        16.785540598042498     
 H   5.0191531900201989      -0.37440396039878188        16.232712806926038     
 N   3.2247608285043277       0.12307172247972566        12.785906018618771     
 H   2.2015781111189230       -1.5973602234634194        13.824410486272264     
 H   4.2073023016101390       -1.6025622097366612        13.939958482231704     
 N   2.4204053928948359        1.6366284186590885        11.468030533284475     
 N  -1.9841290455738627        1.3327221893700332        16.716240908856964     
 N  -1.2456105896458183        2.7507593209959493        15.264806376782566     
 N  -1.5368993659024808        2.7298955303787955        12.771500175540707     
 N  -2.4653628226327657        1.2574489431133427        11.488047687413186     
 N  -1.5711692165299308E-002  -2.3755997630397014        16.717041874011336     
 N  -1.6051840985965597       -2.4348378810374753        15.256221904999771     
 N  -1.4516186634127564       -2.6717707572081286        12.758060607982046     
 N  0.28744633119083868       -2.7880612297525520        11.479627171833437     
 C   4.2983860818140593       0.69254321410302200        12.120143993999514     
 C   1.5009140718204628        2.5430446113636664        10.796198390874871     
 C   3.7965923883802382        1.6411681425293134        11.276211689564976     
 C  -2.3446322182744601        2.5933183743992871        17.179876946690573     
 C  -2.2662520313724390       0.10955337330229474        17.458462251705672     
 C  -1.8757658348064481        3.4847013754311265        16.252774409156689     
 B -0.63021542694990718        3.2582798717130412        13.920537816545769     
 C  -2.5649407547318503        3.3696490705308433        12.098062493668809     
 C  -2.8028554394267453       -1.3327118851630196E-003   10.838039730277952     
 C  -3.1491691184593553        2.4483178886185959        11.277577848457968     
 C -0.93611447168536377       -3.3115400481053219        17.176544780729142     
 C   1.1762228226991902       -2.0030492943910940        17.468550335255337     
 C  -1.9377395914328763       -3.3443744745133337        16.244073893969599     
 B  -2.3470523478814376       -2.1367624532333287        13.911729228925038     
 C  -1.5280435190361834       -3.8763202937979058        12.077161872877694     
 C   1.5639333749445645       -2.4940829503227748        10.846672211431232     
 C -0.43779468315673864       -3.9526515824813320        11.259800627453625     
 H   5.3259450073589756       0.40380410813232764        12.298253432759976     
 H   1.7801681186733880        2.6530963533774132        9.7438475754930352     
 H   1.5181296905007264        3.5335128330101151        11.270064148459090     
 H  0.49004506891157285        2.1326958596762187        10.879273618517281     
 H   4.2864341559246970        2.3187811592085183        10.591693379657343     
 H  -2.9166428602985475        2.7268610316923629        18.088335879644390     
 H  -3.0731570049503452       0.30119521795439175        18.173246851387404     
 H  -1.3791451217713249      -0.22923072036124453        18.009650478064763     
 H  -2.5716926301259004      -0.68538236259255969        16.774188326603699     
 H  -1.9480221741497652        4.5630216589417403        16.216986462390576     
 H  0.47448973165097846        2.7448572514511631        13.797766431376870     
 H -0.56052312524602466        4.4663006135505618        13.913485196612756     
 H  -2.8221992952285415        4.4078898529635806        12.260247069418369     
 H  -3.1102516873338129       0.18383183144844600        9.8012289902970871     
 H  -3.6260911724835374      -0.50414774433298903        11.369850489902568     
 H  -1.9202895626362628      -0.65229535778266323        10.863368808066536     
 H  -3.9841975876207405        2.5276474801763436        10.596548274342327     
 H -0.77577355813464344       -3.8748178403465836        18.086134197210558     
 H   1.4245843051832130       -2.8049699518845905        18.171112042243223     
 H   1.0102243472516113       -1.0769294353550452        18.035339679067356     
 H   2.0162421459928406       -1.8461353938179677        16.787982848961118     
 H  -2.8409046476837228       -3.9377088741034547        16.207854674463881     
 H  -2.4269607944168574      -0.92006719599214382        13.796579812045797     
 H  -3.4416618342589969       -2.6528887614101357        13.901334777095640     
 H  -2.3188340244183281       -4.5965903034519213        12.237605213508392     
 H   1.5259203590890511       -2.7442078839327184        9.7817179702859196     
 H   2.3698260333480903       -3.0753340200177210        11.314467022894592     
 H   1.7758131320450561       -1.4287742300613862        10.979065169130642     
 H -0.10851406136628923       -4.7225539219794488        10.576905823645463     
 C  0.78836529329677929        11.188693114492567        16.375783841151922     
 N  0.38726288738358294        11.751862196276921        15.191921428791757     
 N   1.9715042048850064        11.815951487801213        16.657860047558632     
 Dy  0.27366961825582764        9.3170975542453807        18.026775728221057     
 C   1.3012160343679771        12.697431545326353        14.740545144386976     
 C -0.80174431289801740        11.375898728811395        14.436799106102308     
 C   2.3001511288400249        12.733684513014373        15.676074454287347     
 B   2.7064969840643358        11.517496304321742        18.005810681741966     
 C  0.68223480026698036        11.348984505279484        19.508129830095964     
 C  -1.5938962994571693        8.8277618825817559        16.365062354631540     
 C  -1.7067415744317851        8.6754283180865883        19.490986972442794     
 C   1.6355338214571382        7.9601766777106162        16.372822304049183     
 C   1.7917253608762667        7.9275197721313013        19.491537871515487     
 H   1.1360589422917864        13.263357184010976        13.833689117142869     
 H  -1.0124340789972026        12.148652410409275        13.689650015461501     
 H -0.65145392127093238        10.417013147059240        13.922203709631983     
 H  -1.6600109422908953        11.276773509843425        15.106474817447131     
 H   3.1989584688379367        13.333431690389178        15.718955202269747     
 N   1.8023388032720371        12.049225319223344        19.154342722384662     
 H   2.7870538268443501        10.300597650730488        18.122101546379078     
 H   3.8002979398069292        12.034817897558343        18.022681611304069     
 N   6.1709713823386046E-002   12.147771209173225        20.432400078959553     
 N  -1.8784370405378579        8.1656595256607858        15.198521328990578     
 N  -2.7307460922752873        9.5414395493316206        16.627998420271425     
 N  -2.8688603662056718        9.2927171500826748        19.121629855663038     
 N  -2.0973448531234546        7.7391999353769734        20.412524366249514     
 N   2.3281458339458618        8.0370860969620121        15.190821419035943     
 N   1.5641516281703007        6.6181788089059301        16.628593918877375     
 N   1.8337614714652690        6.6106591320137822        19.127478515574659     
 N   2.7639052952857162        8.0488405644244079        20.448295774286553     
 C   1.8560451176936752        13.263291936983228        19.820759988377269     
 C  -1.2087320790354819        11.836713012172975        21.069836184368700     
 C  0.76581601163847357        13.327714687299501        20.639207162429749     
 C  -3.1565147500613597        8.4668408626928660        14.740760587310653     
 C -0.96271579715985356        7.2946527789370776        14.470954147000784     
 C  -3.6907683805089677        9.3368564825172005        15.652880433615703     
 B  -2.8378628827067018        10.337565971121929        17.968706425221811     
 C  -3.9547886593193748        8.7308933787883536        19.773989655281500     
 C  -1.1984804933907878        6.8022288312125285        21.070563740767245     
 C  -3.4741885549317102        7.7562567168363383        20.600541575968958     
 C   2.6667967157683901        6.7751956735373220        14.715563001270555     
 C   2.6378321253511876        9.2622568810777111        14.463254825019838     
 C   2.1810368539743488        5.8833664144883393        15.633729530714204     
 B  0.93071232007538318        6.1080726760499697        17.964251426339988     
 C   2.8317870663848419        5.9415034340211381        19.817005892912654     
 C   3.1082952136126765        9.2927111092770769        21.122214936063767     
 C   3.4173674077932752        6.8415643811715361        20.660504216081343     
 H   2.6348329378876736        13.995263420011655        19.653569811218286     
 H  -1.1905367932151023        12.145498508961911        22.120428761088448     
 H  -2.0335381862946020        12.357292722992948        20.563227982156430     
 H  -1.3771115681682311        10.757700929287424        20.993389903958878     
 H  0.42237805031144199        14.099027122446037        21.313765369083313     
 H  -3.5625587373535716        8.0145380995101974        13.846119408485196     
 H  -1.5213432920399028        6.7556808934527277        13.698282829076428     
 H -0.16500642454725623        7.8785060226553121        13.992617913348322     
 H -0.49968856601607647        6.5737698710193424        15.150868211679603     
 H  -4.6610454321989252        9.8140937922719846        15.682098116822253     
 H  -1.8120645884901296        10.997123938002208        18.088709693420590     
 H  -3.8173209723831918        11.045586669303674        17.977766067835450     
 H  -4.9759844484244109        9.0418420331342766        19.597733687821766     
 H  -1.4693934574270371        6.6956583878801590        22.126002210570949     
 H  -1.2507316133800654        5.8151163364809708        20.591460415973042     
 H -0.17694508079122087        7.1836140952948133        20.977637432482510     
 H  -3.9789301747224064        7.0727477432160084        21.269259901381147     
 H   3.2362355764432293        6.6408950055351665        13.805768133011396     
 H   3.4567981949526798        9.0663446434411572        13.763711454151068     
 H   1.7664493201324891        9.6141455482009981        13.895508339625470     
 H   2.9372760955027357        10.048667540634192        15.159787976834684     
 H   2.2329081969013642        4.8037696558578133        15.658449575970854     
 H -0.16672423764986533        6.6378669343028349        18.081552335053981     
 H  0.84189482412686911        4.9016320324634108        17.960506549334770     
 H   3.0664932648908341        4.8980674484795177        19.653082368789679     
 H   3.2808553534225906        9.1098938122432749        22.188159622825321     
 H   4.0198390154248935        9.7275303955828747        20.689524776308048     
 H   2.2805407963618824        9.9960396602831469        20.986201134734507     
 H   4.2353882444817064        6.7368524594047425        21.358064817649264     
 C   8.5636511469995682        6.5061059214329360        9.9442959514456337     
 N   8.1643695098614995        7.0796308744905607        8.7640823581323168     
 N   9.7630402567553300        7.1076065796659496        10.215766019704299     
 Dy   8.0194097949700218        4.6461217538906237        11.601030891847218     
 C   9.0955120755199879        8.0052213407379327        8.3048135430013961     
 C   6.9599889041103173        6.7323418867895990        8.0203914139006187     
 C   10.102792075094312        8.0185586412105803        9.2316138403116046     
 B   10.500397596734752        6.8049179424669770        11.561383448831828     
 C   8.4685385360502536        6.6876368406938269        13.063491162495112     
 C   6.1571686551289595        4.1559990423142894        9.9322350113860001     
 C   6.0608635443693837        4.0311207657243155        13.086162213152283     
 C   9.3726879676111423        3.2544436940635721        9.9619881548828850     
 C   9.5547087654079021        3.2800239894112524        13.078400625775540     
 H   8.9358697132596241        8.5772559554980710        7.4005516232369288     
 H   6.7192348109466646        7.5423625492580078        7.3245341468607119     
 H   7.1046656234756496        5.8069265545044200        7.4467165955243626     
 H   6.1235968265438787        6.5853680291448118        8.7072596378922196     
 H   11.015587539632051        8.5974606702245389        9.2669199906998081     
 N   9.6089158310897247        7.3545995032689468        12.711844511979935     
 H   10.566369603436167        5.5878355226263405        11.681402051952292     
 H   11.599616142254098        7.3110186721773776        11.573721133701550     
 N   7.8806653553380812        7.4939441156984330        14.002845284579914     
 N   5.8686266190502296        3.5031365351455639        8.7613266572329547     
 N   5.0228928937671800        4.8716902293727689        10.201495951528544     
 N   4.8940261550480004        4.6301994421691361        12.701955223698176     
 N   5.6805087844218987        3.1221511890300655        14.037693748843852     
 N   10.055840560153888        3.3156084658887375        8.7735542650842469     
 N   9.3136519637535375        1.9160036911090308        10.241505168275266     
 N   9.6111418121602163        1.9583141342952106        12.735357698351903     
 N   10.537578336590459        3.4298177659913360        14.021566686136579     
 C   9.7079376675630282        8.5559448076488867        13.395106910494098     
 C   6.6070279355900592        7.2140595909602361        14.648258323863246     
 C   8.6252853074282658        8.6468600918896321        14.220988231971599     
 C   4.5912649488085941        3.8131696184903094        8.3067548923170058     
 C   6.7797497557588287        2.6353104579571918        8.0241073023454970     
 C   4.0616139959126407        4.6783029312272664        9.2260567715362409     
 B   4.9196047507216516        5.6674816220098148        11.541724614055019     
 C   3.8140846258585439        4.0807012736162518        13.373892399602566     
 C   6.5899390234487942        2.2160401474620923        14.724491565131737     
 C   4.3043555872432187        3.1360018961862202        14.229209655805072     
 C   10.402296912907097        2.0484555832006368        8.3186117346920341     
 C   10.345296440609539        4.5298221270672911        8.0190146835245315     
 C   9.9310350423190883        1.1685247481168848        9.2554929028068464     
 B   8.7005118491079134        1.4227088477391976        11.592304415175596     
 C   10.627462201366409        1.3143010041581460        13.422175097712280     
 C   10.877509648152811        4.6884304977785440        14.670860916492169     
 C   11.210112469639721        2.2348572506613515        14.244390481022913     
 H   10.508004949979972        9.2646849230539949        13.229701339089361     
 H   6.6713803718053839        7.4197786271509782        15.722266878334770     
 H   5.8112407722255002        7.8391114452566963        14.219414866923488     
 H   6.3621187489585189        6.1607015384637398        14.476841102191521     
 H   8.3112132661609710        9.4217251417576193        14.905698203876803     
 H   4.1822915196664869        3.3695033094064377        7.4089408678293207     
 H   6.2040824925525371        2.0339750968013859        7.3111849565066356     
 H   7.5222589780222533        3.2263116929251767        7.4698662474925559     
 H   7.3088540255945480        1.9707108993717268        8.7126522000226245     
 H   3.0933551691822458        5.1587617740603129        9.2615412853817194     
 H   5.9452708787834521        6.3290039319316120        11.657509308197415     
 H   3.9403058916060658        6.3749150049558141        11.552502430062132     
 H   2.7904703629341339        4.3807405972918714        13.192567818508433     
 H   6.3157263355117808        2.1344202234099230        15.781569771613601     
 H   6.5531831120355157        1.2148703471445892        14.273160384751828     
 H   7.6065816839868257        2.6092385251551069        14.625227515023973     
 H   3.8067211309114595        2.4705316814726404        14.920579112525241     
 H   10.968060333882475        1.9044844106238685        7.4079935001376507     
 H   11.122904641395088        4.3148901080953621        7.2785241908623144     
 H   9.4494389311252167        4.8888453903177993        7.4958566103513924     
 H   10.692839052653547        5.3193150928574422        8.6896230334052742     
 H   9.9916159163207023        8.9778416302135414E-002   9.2989366700898852     
 H   7.5978703889267640        1.9404808405297127        11.713368826447747     
 H   8.6287029102781716       0.21492831046642571        11.611875041846485
[truncated: 2,593,483 more chars]
