# Supplementary material for: Unraveling the Contributions to Spin–Lattice Relaxation in Kramers Single-Molecule Magnets
Source: J Am Chem Soc. 2022 Dec 9;144(50):22965–75. doi: 10.1021/jacs.2c08876 (PMC9782788; doi:10.1021/jacs.2c08876)
Supplement: Supplementary file 2 — ja2c08876_si_002.zip [file ja2c08876_si_002.zip › phonon_Dy/mol-11/mode-1-10/7/Cart_disp.xyz]

         456

 C   7.5613375875816917        2.8067020278832842        2.7319415110284666     
 N   7.9490778905834718        2.2378778978832177        3.9181172052899189     
 N   6.3746228342026212        2.1902520533570851        2.4400622906421021     
 Dy   8.0926996991303550        4.6927449441274263        1.1009862483100292     
 C   7.0216295499611876        1.3018062277390225        4.3631669994178601     
 C   9.1324095512623096        2.6089735460124355        4.6841174550387557     
 C   6.0295884781929132        1.2758370382131647        3.4200019688890819     
 B   5.6498072450297965        2.5005923680841402        1.0881741628655088     
 C   7.7000004930837722        2.6542258505221414      -0.38425755656888516     
 C   9.9321224995270114        5.1925716311903836        2.7843202073762674     
 C   10.070038761771567        5.3304394325114943      -0.35142115716977262     
 C   6.7025223670021514        6.0326305580992816        2.7621688380229461     
 C   6.5508546164479595        6.0607974437146801      -0.35497268033705293     
 H   7.1700320494711924       0.73350130359760468        5.2718362929847586     
 H   9.3643367455414150        1.8123518506995162        5.3980963542623979     
 H   8.9644203266425180        3.5420792996825958        5.2384270862256477     
 H   9.9838202705479056        2.7538180273202126        4.0150162684211121     
 H   5.1259649833556526       0.68367119779847108        3.3719499796681176     
 N   6.5604846565021440        1.9721738853892814       -5.6421980947564288E-002
 H   5.5739051423631754        3.7180502646851266       0.98215825140933288     
 H   4.5537526432193891        1.9868893128470873        1.0601416710590710     
 N   8.3254298647946392        1.8469926811083253       -1.2988188794825246     
 N   10.202421476278577        5.8487868649109673        3.9576115076207294     
 N   11.076945990703500        4.4899682875651949        2.5252865823854469     
 N   11.233368747916657        4.7198800164342902        2.4843007938106634E-002
 N   10.452905956873620        6.2349805532239397       -1.3059391714862254     
 N   6.0081512323705413        5.9412123161422441        3.9427206245632971     
 N   6.7472026616266936        7.3768743969441264        2.5090328078835729     
 N   6.4588879387106255        7.3733417559345931        1.6829919877929086E-002
 N   5.5575593850904506        5.8992902054911678       -1.2850009655094849     
 C   6.4976059256603786       0.76335111816542667      -0.73151842738791428     
 C   9.6170382886756069        2.1317177240529532       -1.9062378754202378     
 C   7.6046952483892225       0.68095419289820280       -1.5260123601995879     
 C   11.478781524098592        5.5541837806164445        4.4236382364074762     
 C   9.2752194779547743        6.7042442445249266        4.6888906865604811     
 C   12.026469411109817        4.6946434983836136        3.5096743525154248     
 B   11.203297415443286        3.6883704170313223        1.1899555434287719     
 C   12.314106077868823        5.2547993834036566      -0.65844477502213083     
 C   9.5487665851535848        7.1533978958007260       -1.9816666802496443     
 C   11.827242062348429        6.2055531188463400       -1.5092673335101736     
 C   5.6420733671856222        7.1957492818438915        4.4182681800369732     
 C   5.7181986594113212        4.7100883716793636        4.6688316881298109     
 C   6.1118801035577963        8.0984132184862609        3.5026144649512494     
 B   7.3581490341157521        7.9046605766556342        1.1704880170013663     
 C   5.4095758956130355        7.9992708082194524      -0.63853888933722280     
 C   5.2484150713390543        4.6413691436487845       -1.9524144338168317     
 C   4.8433547651862936        7.0776084831162152       -1.4713652487145323     
 H   5.7060610867252421        4.2477670090970837E-002 -0.57825550117888791     
 H   9.6102388080337402        1.8425659277298143       -2.9631865677745028     
 H   10.416371068143423        1.5772950982548692       -1.3935000592816995     
 H   9.8154682105444842        3.2033111180622997       -1.8072453682720007     
 H   7.9483281460119848       -9.2455580751381342E-002  -2.1989982428811827     
 H   11.873005135037365        6.0023030314142751        5.3256022091670374     
 H   9.8313889115047886        7.2693099900005924        5.4434787936049682     
 H   8.5043697379839429        6.1065600189776914        5.1919108717571296     
 H   8.7812988822058884        7.4008759575707659        4.0074045537878815     
 H   13.000668351732996        4.2262863450357688        3.4838638131669590     
 H   10.185490589736999        3.0167749285358152        1.0670247496874321     
 H   12.189793169127086        2.9910054251803309        1.1935335170139447     
 H   13.336191469420308        4.9424966980023139      -0.48805325178403042     
 H   9.7757704875886429        7.1885055130710969       -3.0576689003761799     
 H   9.6499407906540817        8.1722346005683750       -1.5672764466750162     
 H   8.5195587651640867        6.8013688301846491       -1.8170061742269414     
 H   12.327110783720817        6.8652039118726647       -2.2040538449848452     
 H   5.0627522711676507        7.3160388057729717        5.3239997660261009     
 H   4.9085106608938096        4.8959125193251314        5.3820929634736601     
 H   6.6015400348203368        4.3611168704050227        5.2193503643538710     
 H   5.4124888799260740        3.9246104038697354        3.9738324655304536     
 H   6.0373519439930847        9.1769869172909662        3.4767137073098047     
 H   8.4701692842304830        7.4083404368653101        1.0418666185581340     
 H   7.4077637623313475        9.1138693830465449        1.1753992251352698     
 H   5.1318781466353061        9.0306192277734727      -0.46198108316199316     
 H   4.8522847328156109        4.8506854299800493       -2.9665866157084659     
 H   4.4893772497402038        4.0665661093622845       -1.3698283480914726     
 H   6.1798027352765388        4.0380828545711163       -2.0134292910147837     
 H   4.0027792080294136        7.1497779293747197       -2.1464359097598527     
 C -0.39859264541280998        7.4302891390797345        9.1757910544800492     
 N   1.4814932331287820E-002   6.8614627701745672        10.353759127379519     
 N  -1.5886173794631129        6.8089556143839509        8.9083882943185095     
 Dy  0.10644615183496685        9.3026651578966266        7.5098075524501828     
 C -0.89897622450733317        5.9194888941729484        10.814884977777867     
 C   1.2207775055826693        7.2199064747438850        11.090898995450935     
 C  -1.9097912878638190        5.8910411812498440        9.8922979085090219     
 B  -2.3337179122683311        7.1009248106537068        7.5649732308991915     
 C -0.33487780243898269        7.2845305462979812        6.0260069689318652     
 C   2.0040160834656211        9.7564823708630630        9.1483313395621479     
 C   2.0701272351797888        9.9445218438185723        6.0251535491895423     
 C  -1.2299498677041478        10.657221068165338        9.1794058718243949     
 C  -1.4145440673614491        10.714396916675224        6.0705235626364873     
 H -0.72420080560863309        5.3470407113961649        11.716240453568588     
 H   1.4518765223229706        6.4277321333131052        11.810130335844173     
 H   1.0819741783685695        8.1635402096196312        11.635153620955595     
 H   2.0621990581813496        7.3386131430932382        10.403956218809174     
 H  -2.8129161005315289        5.2968873093974267        9.8586635369144844     
 N  -1.4354049247368312        6.5691467476275083        6.4114213163954306     
 H  -2.4213450498966811        8.3167548740170165        7.4435814562120051     
 H  -3.4242250017627573        6.5762186318136289        7.5582948264182797     
 N  0.28162786043605970        6.4850998975097580        5.1002370004350208     
 N   2.3065316896520871        10.397397839735287        10.322056026012049     
 N   3.1321500260392252        9.0381506797268667        8.8612084774955484     
 N   3.2334643575045381        9.3141413016730468        6.3691128921975064     
 N   2.4533320546741524        10.885983478332532        5.1056731975492236     
 N  -1.9183306556544935        10.578106729854996        10.363547320704377     
 N  -1.1488729604723518        12.000570566072817        8.9321099821530296     
 N  -1.4308147044804360        12.031765508539019        6.4342913925344751     
 N  -2.3844889578979620        10.612844211039643        5.1085084267994390     
 C  -1.4779531932437990        5.3437853733156242        5.7649188284117949     
 C   1.5294901957223623        6.8159473760088618        4.4273978129195388     
 C -0.40421521849544712        5.2889790561158447        4.9245030446861175     
 C   3.5867214158256706        10.078344384729737        10.761714763340615     
 C   1.4004721830643234        11.255108787210778        11.076803246091412     
 C   4.1044522051280827        9.2193592410129579        9.8294072105726293     
 B   3.2133476411286384        8.2561972309403657        7.5100967293076231     
 C   4.3132136296705603        9.8736126490025047        5.7048211383690042     
 C   1.5519405637405141        11.835936208247142        4.4694129218899823     
 C   3.8269566057620206        10.860010240380548        4.8953247807452458     
 C  -2.2472538444753756        11.839085074805324        10.846791036085479     
 C  -2.2371847282319592        9.3518881804706275        11.085713798998455     
 C  -1.7580271211557015        12.733520327336056        9.9331457846332647     
 B -0.51700177729872354        12.515307447195971        7.5977409580282345     
 C  -2.4102145481129704        12.722185336857033        5.7382193431146344     
 C  -2.7545225314142727        9.3745735663336074        4.4377815504534830     
 C  -3.0105562298660988        11.834303684118236        4.8919267235854456     
 H  -2.2416630687006007        4.6012199641956464        5.9552890483332899     
 H   1.4979465520316295        6.4689914908142230        3.3872947860364890     
 H   2.3823820382024743        6.3396662676978233        4.9372488676775088     
 H   1.6636928697105406        7.9050613179148081        4.4623083314649232     
 H  -6.2293452308651645E-002   4.5149424039745796        4.2526705803384024     
 H   4.0060251862817431        10.510094387631939        11.660658448396436     
 H   1.9707014267403375        11.792383433454964        11.841433296542769     
 H  0.61937194247116834        10.661117468649628        11.568024187869732     
 H  0.91696688587135167        11.976402838463702        10.413160564454238     
 H   5.0710411343260535        8.7360005884066876        9.7824219283610407     
 H   2.1813048644695385        7.6051932459081515        7.3989052799244108     
 H   4.1875427699102703        7.5405616147526198        7.4787604509252743     
 H   5.3351800050198603        9.5583763076181274        5.8687889522795960     
 H   1.8294204245603196        11.973703316854342        3.4193563264694937     
 H   1.5933106316368426        12.809030111885285        4.9774438923080000     
 H  0.53167814262487045        11.447432721206345        4.5430938236623275     
 H   4.3246594684029827        11.547020252647522        4.2244317888281548     
 H  -2.8146884848964069        11.968897974358622        11.758090257196510     
 H  -3.0239245293544497        9.5638100592961024        11.817969403762392     
 H  -1.3559407443438194        8.9667886313197833        11.617011858530695     
 H  -2.5844258177581048        8.5822945634019536        10.391327103637707     
 H  -1.8004037116556415        13.813699082695608        9.9162799412792975     
 H  0.57429297045442651        11.973924259452463        7.4712534644578792     
 H -0.41457580739136873        13.720314417420759        7.6075577148083937     
 H  -2.6244837165133439        13.770722703661837        5.8993111703572012     
 H  -2.8455712709901926        9.5411767599530055        3.3534277190672119     
 H  -3.7230977877834959        9.0025845942219096        4.8185788042718274     
 H  -1.9724630412095459        8.6290537172825221        4.6485061543479667     
 H  -3.8248502558288724        11.956365463690579        4.1930426957748370     
 C   1.9235649311132605       0.46335171549144061        15.580432022537577     
 N   2.2055543447158383        1.1224536345115030        16.750009931114082     
 N   3.0684228173755743      -0.23450074844837332        15.309424647363439     
 Dy   5.3804640438138950E-002  -5.3935119975139750E-002   13.916066463585006     
 C   3.4897414052200881       0.83409715830366837        17.200525286082939     
 C   1.2823096141681491        1.9749232592418060        17.490190125886301     
 C   4.0305800919075523       -2.3345771026743983E-002   16.280847196246981     
 B   3.1839339377391953       -1.0226553628210715        13.966044268063929     
 C   2.0049655732361140       0.59031235967237539        12.423635184266697     
 C  -1.3012968754759326        1.3519408405339961        15.542224910184112     
 C  -1.4848806703594795        1.3077198881117023        12.435464852541633     
 C -0.46160038571739404       -1.8957101354152066        15.593861610346778     
 C -0.38751832382379625       -2.0991377779171798        12.465631114665449     
 H   3.8948957852440462        1.2876547684186948        18.095239881843725     
 H   1.8437006944945171        2.5558822271021335        18.229227449311946     
 H  0.52653932027413253        1.3727655936338687        18.010697076630436     
 H  0.76902718315963736        2.6596917029289009        16.810531229699592     
 H   5.0065243822323779      -0.48835692012598764        16.242411746672428     
 N   3.1867591243795892        2.4308919919903235E-002   12.814690121034689     
 H   2.1724897785431976       -1.7048270362285129        13.846626102756918     
 H   4.1795024151801048       -1.7078149820358337        13.951685065188162     
 N   2.3703090224716812        1.5339344217811903        11.499395335245572     
 N  -1.9867796790441994        1.3067324183695619        16.729998988742498     
 N  -1.2181441636927774        2.6880335445370700        15.257562084913298     
 N  -1.5066185516074955        2.6353675595148536        12.761452476313577     
 N  -2.4736422065556884        1.1712644468831026        11.496775186896343     
 N  -5.8717024323864830E-002  -2.4488818799044538        16.782445180007532     
 N  -1.6510482245545324       -2.5180631924049579        15.325502394795068     
 N  -1.5179969582228525       -2.7777376183275293        12.825770866638790     
 N  0.18914190565334660       -2.8864890732143484        11.503483971559795     
 C   4.2590387204337228       0.62779229397218994        12.176026200080967     
 C   1.4420075882756116        2.4271387869542882        10.819740553128444     
 C   3.7501367915856014        1.5727011459832285        11.332626222190624     
 C  -2.3081649597788272        2.5821099871270778        17.182433938025884     
 C  -2.2960139673152336        9.8298398214349686E-002   17.485376009483080     
 C  -1.8209738537721709        3.4500199905689719        16.242136643901418     
 B -0.59022326513041290        3.1598023295378495        13.904327475258132     
 C  -2.5058093697753763        3.2970998443201833        12.065861527587884     
 C  -2.8467576720924548       -8.5322680288754824E-002   10.862342495682636     
 C  -3.1153408118747952        2.3804751895569880        11.258427461589372     
 C -0.97696963879424004       -3.3830803757651324        17.248992372948308     
 C   1.1342502952301792       -2.0735193845649826        17.530779998575735     
 C  -1.9804119042427770       -3.4219071396574785        16.318764366314664     
 B  -2.4024759801617273       -2.2339267422464988        13.984047362962988     
 C  -1.6227373841233961       -3.9686013357334291        12.124148772331429     
 C   1.4508072345348855       -2.5881304793425586        10.842883482787936     
 C -0.55346159050792798       -4.0394386345745854        11.278427617393364     
 H   5.2899597421127940       0.36083395902953491        12.370310639965812     
 H   1.8070958652903530        2.6370860896007384        9.8010313080741724     
 H   1.3426746896387196        3.3810101492996099        11.375584177441890     
 H  0.45277658867208287        1.9390499053349015        10.780805031341046     
 H   4.2362484546830617        2.2683203585807274        10.662760988678512     
 H  -2.8677676963169185        2.7430469091583118        18.094567646109606     
 H  -3.1286599400605262       0.30389480795422313        18.167624606946063     
 H  -1.4291389798084706      -0.23030517342587137        18.076363045568158     
 H  -2.5764015707572439      -0.70846561593038671        16.803081915714486     
 H  -1.8628579396820206        4.5297699478103777        16.197201812740289     
 H  0.50154175878389018        2.6174754061245915        13.793753638930783     
 H -0.48984362002309167        4.3658372694335013        13.876764726916898     
 H  -2.7329475761395274        4.3447237386333750        12.211436939836032     
 H  -3.0423591715801748        7.5445123192339814E-002   9.7964138170041224     
 H  -3.7516571274334249      -0.50050070551903469        11.328662543439483     
 H  -2.0238395941681895      -0.79619752787877585        10.993944794500875     
 H  -3.9420791950600651        2.4737912539658562        10.568950644753347     
 H -0.81217153017526678       -3.9397962583172461        18.161765697166274     
 H   1.3838892066822324       -2.8735914604658324        18.235113739436333     
 H  0.96787444450386229       -1.1470992469334880        18.096912354422511     
 H   1.9729873238069602       -1.9178459644816519        16.848751053717258     
 H  -2.8838622166886276       -4.0146021844489832        16.286014013306303     
 H  -2.4850852618038317       -1.0180695304689071        13.857069749816230     
 H  -3.4952034310334152       -2.7530790373387872        13.985492062604083     
 H  -2.4182169694095585       -4.6831982790723616        12.288049362499329     
 H   1.3677560539939753       -2.7640128640906694        9.7619456131777724     
 H   2.2557881225500487       -3.2279571850346187        11.239491200903833     
 H   1.6979692916469220       -1.5371706471010971        11.041608029727412     
 H -0.24707621932963258       -4.8017235198543293        10.576567067403849     
 C  0.79909437904597047        11.111665021151323        16.330186060991590     
 N  0.40335275971886481        11.681876762302899        15.148081730913901     
 N   1.9878232886421925        11.727217151698097        16.615229162473216     
 Dy  0.25000847888567740        9.2601936643943592        17.993279481338217     
 C   1.3258562566884251        12.621343632826452        14.700756743459799     
 C -0.78754059793705256        11.315684250307910        14.390998632957629     
 C   2.3245645594897457        12.646197922544802        15.636834632833825     
 B   2.7098302371390086        11.429040049217758        17.970633976400205     
 C  0.66375666189319449        11.312146041130802        19.451923343105864     
 C  -1.6073381733541148        8.7614534623372737        16.318360581813732     
 C  -1.7462805772149443        8.6813497458261573        19.453638454666709     
 C   1.6078950904247797        7.8583789589335282        16.376285820122121     
 C   1.7645703165854350        7.9124638474286897        19.509730892569287     
 H   1.1653020516377766        13.193082826063231        13.796719322093423     
 H -0.98206776291371911        12.082777920381709        13.632202308585466     
 H -0.64961247654428289        10.347058872695811        13.889303764560982     
 H  -1.6516483619200948        11.237516540627906        15.057332990679104     
 H   3.2294419853491880        13.236937061782175        15.681180988402676     
 N   1.8051270153548502        11.982943070040269        19.109297814260874     
 H   2.7712493160531322        10.211641700163780        18.095641048339569     
 H   3.8109404168968752        11.931246781166465        17.994472495449024     
 N   5.6317395839865302E-002   12.125942088761173        20.373224417181159     
 N  -1.8963383087511323        8.0874017471527679        15.159175647687700     
 N  -2.7306935749814722        9.5059912210640167        16.558469139215457     
 N  -2.8951860673877396        9.3081393573758540        19.058607295557845     
 N  -2.1567137741719811        7.7860471474247674        20.406913155104895     
 N   2.2793612294388890        7.9109106914801854        15.180827583994871     
 N   1.5540874001629073        6.5225160692240678        16.668257979912667     
 N   1.8450835572436239        6.5915361616228836        19.164180160108895     
 N   2.7414461983747533        8.0767050195976111        20.456373006709182     
 C   1.8869833963255203        13.192160120938551        19.781097569088661     
 C  -1.2292470657495111        11.850021184454953        20.997913618664342     
 C  0.79133027434925640        13.285559479936271        20.589814671685538     
 C  -3.1625441721134364        8.4135165296003791        14.682609182780583     
 C -0.99717911930166614        7.1779798493449771        14.456509061839878     
 C  -3.6848578510929526        9.3100152563539247        15.576576327491081     
 B  -2.8366057690245698        10.327961086743757        17.883806937269291     
 C  -3.9937996196016510        8.7902947022378815        19.726878468218999     
 C  -1.2737590823654199        6.8643225813179187        21.107755939213426     
 C  -3.5341578644833964        7.8355402307378874        20.589242264792347     
 C   2.6238657432501977        6.6407912816274255        14.733823693401060     
 C   2.5611685870834235        9.1195196755019925        14.413719227759707     
 C   2.1629351996232149        5.7678628826170266        15.682962665658794     
 B  0.94245372815781325        6.0383022375207664        18.023373044099955     
 C   2.8724575439716138        5.9640414254562204        19.851282118395595     
 C   3.0554012333469198        9.3399221542842952        21.110460540701997     
 C   3.4349387718418609        6.8933341311538490        20.678242460379639     
 H   2.6833339814777983        13.905697567806241        19.618279646178252     
 H  -1.1990845781719954        12.110686515599621        22.061119507407231     
 H  -2.0261426420194835        12.432464261553704        20.514563825272262     
 H  -1.4485159897166695        10.784767010290508        20.874173300241303     
 H  0.46118093642758667        14.066641902640479        21.260379564042385     
 H  -3.5713249778529574        7.9582636188316531        13.790372362908684     
 H  -1.5839684463500052        6.5356382144097358        13.783996675135793     
 H -0.26017802911809207        7.7373092714761276        13.857106015991855     
 H -0.46050481625586914        6.5513519845673533        15.177880314430251     
 H  -4.6438139056251755        9.8115421802521467        15.590198036832442     
 H  -1.8000387058954246        10.972526289820673        18.000034777738946     
 H  -3.8036099266440031        11.052739138291978        17.872175218932870     
 H  -5.0082082735997977        9.1181005924825875        19.539447499233049     
 H  -1.4997740552090071        6.8682684118110160        22.187687053678324     
 H  -1.4022843038361710        5.8323454558281185        20.723521158856084     
 H -0.23608173715310965        7.1897564805310017        20.927837002899022     
 H  -4.0549888166913073        7.1845499023637593        21.278458527501467     
 H   3.1800518145653696        6.4905954132162043        13.818423907733294     
 H   3.3394543356444522        8.9012404871940820        13.673550975799339     
 H   1.6617637319008871        9.4675361951823902        13.888096518560682     
 H   2.9060270290452941        9.9176405258931712        15.076883052302001     
 H   2.2265444616913106        4.6896718472499135        15.735571773831522     
 H -0.16490001415323371        6.5476118549560018        18.137163999148925     
 H  0.88077391528771753        4.8296195494644403        18.051561967890230     
 H   3.1424221663238319        4.9275989519612970        19.694693102736530     
 H   3.3749845450891631        9.1519262611093382        22.146093406036027     
 H   3.8664664512972657        9.8670154867112423        20.574008152397830     
 H   2.1548588824251089        9.9733097684439365        21.094540010553271     
 H   4.2590887566712885        6.8246743842312858        21.373103238681271     
 C   8.4958215007062208        6.5013215527358783        9.9560240688037744     
 N   8.0763769264850627        7.0737935713243143        8.7812521446258742     
 N   9.6960686726591501        7.1092895295144602        10.209268597634875     
 Dy   8.0062794074863319        4.6287503865263631        11.626772593799423     
 C   8.9977403398647926        8.0026863252988569        8.3070624189647067     
 C   6.8604289899030322        6.7270717284651713        8.0563085682953073     
 C   10.017926970063844        8.0200183252584338        9.2194091387606267     
 B   10.458561792485952        6.8108914728860741        11.541952129925509     
 C   8.4575469036712310        6.6657334108817219        13.082325222971965     
 C   6.1266762541507465        4.1372970479894624        9.9823323448889489     
 C   6.0772058306427228        3.9720719629236192        13.138752948647683     
 C   9.3646036450561496        3.2671380300362163        9.9719727710436352     
 C   9.5816015825044829        3.2715895612864538        13.069349741171537     
 H   8.8257296454169953        8.5742876751347001        7.4043793419368908     
 H   6.5626529700153196        7.5726808331162685        7.4210965721585245     
 H   7.0206060668708385        5.8444911605018675        7.4161538838774943     
 H   6.0549085252670194        6.5058912974342284        8.7650836701181252     
 H   10.928238485045682        8.6033663063985841        9.2416267769777320     
 N   9.5821429013731088        7.3480703055350585        12.709388238986268     
 H   10.540561980757857        5.5944169529707812        11.657834439599929     
 H   11.552160580413817        7.3288094740024290        11.535314670594426     
 N   7.8765598934103247        7.4625763786741217        14.033146404147638     
 N   5.8439634226072723        3.5092201733565913        8.7963316737585018     
 N   4.9783607397334970        4.8191043199764136        10.279387443480152     
 N   4.8886631828171874        4.5437405636916184        12.777981346983600     
 N   5.7340952615883909        3.0428439838032153        14.085136882876375     
 N   10.053073891302212        3.3425728327168347        8.7879066715413199     
 N   9.3105328821375846        1.9262853195582010        10.239944769835693     
 N   9.6193617914395269        1.9478256731124699        12.731956663581361     
 N   10.580607823165820        3.4163952538370115        13.996552920376269     
 C   9.6772822943349990        8.5502153965042780        13.391612750458149     
 C   6.6213134606542718        7.1624597466740143        14.705495711304726     
 C   8.6086345625487546        8.6256111436678253        14.237595951726089     
 C   4.5566733359675435        3.8013741720710392        8.3594075059010784     
 C   6.7756976121870141        2.6964585166654222        8.0215262496879731     
 C   4.0144194069393944        4.6294019953376999        9.3059429733081380     
 B   4.8681902004331974        5.5951163059217768        11.630466691707692     
 C   3.8327054748088747        3.9583462246264700        13.458842977872061     
 C   6.6744483794679415        2.1484331868626123        14.745210443053283     
 C   4.3608885944423008        3.0186779626201603        14.297118929492333     
 C   10.408306842957751        2.0811926157329839        8.3241109495948571     
 C   10.339410784542549        4.5650667144081138        8.0455299266176592     
 C   9.9369290129570516        1.1904654114102640        9.2505928971642124     
 B   8.7004885300492969        1.4247206566053126        11.589692359001583     
 C   10.636675466709342        1.2958171067606230        13.409831279929648     
 C   10.948539254086231        4.6765788312106347        14.627881077003593     
 C   11.242307606718876        2.2147371547557735        14.217341351593387     
 H   10.467522976894561        9.2673108457039728        13.215175834926395     
 H   6.7009359664653063        7.3871297022249864        15.774072050589277     
 H   5.8031790822473894        7.7612978249879774        14.282480686163662     
 H   6.3987345733725931        6.1015276612507199        14.556046905489920     
 H   8.2986627425952850        9.3945820381561198        14.930813893950301     
 H   4.1521459084788166        3.3745467137257696        7.4512605751189716     
 H   6.2151332121269576        2.1232796172412498        7.2760423208574556     
 H   7.5091901721534562        3.3296481726583904        7.5038110955675386     
 H   7.3142604799135462        2.0059173286783665        8.6763029962975242     
 H   3.0346189922699427        5.0836963426338588        9.3629114188861706     
 H   5.8724749080717125        6.2887967384696379        11.741691698667882     
 H   3.8639479777975221        6.2687081968767275        11.658146630882053     
 H   2.7980454762491309        4.2277880723734071        13.289801171105800     
 H   6.3529720918561026        1.9661733007497013        15.777809291950399     
 H   6.7347712291890671        1.1842290137899916        14.214567564631967     
 H   7.6678898948489254        2.6145546864026907        14.732284668296499     
 H   3.8931675040494520        2.3341561381358846        14.990936183405143     
 H   10.981008354870621        1.9488730279904056        7.4163467658845885     
 H   11.098936577810994        4.3533191050521856        7.2845397561019114     
 H   9.4356312296356002        4.9425785441095362        7.5482269136315630     
 H   10.708950962666703        5.3414668691283360        8.7203383551513589     
 H   10.003231822548724       0.11174885237070206        9.2836370872486960     
 H   7.6010508858504009        1.9482159737936462        11.718453381839764     
 H   8.6204985267998833       0.21782056610149031        11.601855990284163     
 H   10.875593090686298       0.25186971045816831        13.257519543443662     
 H   11.220654798665718        4.5090909865423257        15.675340149823793     
 H   11.802272094422825        5.1336757080383801        14.109296886174674     
 H   10.094398986416852        5.3570496350601839        14.562621202526593     
 H   12.081001456249084        2.1271010776459005        14.892644588281851     
 C   6.3579659486208788        13.465579794332482        3.5973420640523384     
 N   6.0777894535630734        12.809537129442786        2.4267655064525320     
 N   5.2100077954365442        14.155224266898657        3.8757852640912649     
 Dy   8.2194188521557550        13.947196176595323        5.2692557521779957     
 C   4.7902344614990762        13.089227628047363        1.9826887119013195     
 C   7.0056276449153270        11.965798215988643        1.6818365822178958     
 C   4.2456219264972219        13.940388582639228        2.9064349050270848     
 B   5.1002076711980866        14.929689037015290        5.2287893127882334     
 C   6.2511344013571799        13.258602892710753        6.7267021561296616     
 C   9.5911527879568581        12.605459932234192        3.5974088135759024     
 C   9.7321552312577655        12.523882154542926        6.6999555915827695     
 C   8.7415423145015190        15.825058777651986        3.6300351563262589     
 C   8.6300644751843283        15.964888999347634        6.7710410480569063     
 H   4.3868509438908454        12.635780742104224        1.0876906172334870     
 H   6.4653228688243241        11.483355963767229       0.85453086663122590     
 H   7.8323965055581448        12.566643422058258        1.2706666621244254     
 H   7.4324126346424997        11.194522355914982        2.3348474130470320     
 H   3.2665080397571522        14.398700037379253        2.9460448523266178     
 N   5.0814061728912874        13.866855863437332        6.3663562189549552     
 H   6.1213069997652427        15.595460430941683        5.3564029027571358     
 H   4.1158647228903904        15.630494494813371        5.2521943468611614     
 N   5.8711219203343044        12.300084882344141        7.6306518388594036     
 N   10.300111325828327        12.693165170981565        2.4247638264969313     
 N   9.4981614629058857        11.259520067939947        3.8277761353789259     
 N   9.7516513209459745        11.209248485098101        6.3267346832977580     
 N   10.708027907263533        12.623370512946092        7.6557061258269856     
 N   8.3548349167491924        16.378513418811291        2.4360213208520936     
 N   9.9212727111053578        16.455603171747594        3.9202174753511527     
 N   9.7402544544547656        16.680932983970639        6.4166925457656392     
 N   8.0042005555164693        16.749773690154807        7.7027539316387674     
 C   4.0018887959039136        13.278748790620352        7.0068857549642516     
 C   6.7796207726011888        11.358611922603465        8.2696142984187997     
 C   4.4938822398633258        12.295764950134462        7.8165544998978875     
 C   10.625799174581186        11.434460003116321        1.9301674376049358     
 C   10.644484814688305        13.926552064059239        1.7266352034994372     
 C   10.116125752325921        10.533734203546254        2.8267212355355325     
 B   8.8495595130720961        10.733896095709227        5.1508003455241553     
 C   10.738840472394974        10.518933206807626        7.0114643033944510     
 C   11.073024854904666        13.856783228868336        8.3380783002614045     
 C   11.341972764120477        11.403919032495118        7.8590598481263507     
 C   9.2741511082169712        17.319972740254748        1.9871372544047974     
 C   7.1769625031617901        15.995031688765627        1.6672280929462888     
 C   10.261772399528605        17.363980591788156        2.9343480132822237     
 B   10.652606735618804        16.160602195954574        5.2698748706023100     
 C   9.7805041518565670        17.892990184398915        7.0878496209493544     
 C   6.7422150782801991        16.416826796322635        8.3459949953951540     
 C   8.6941724213277798        17.937367619111942        7.9129540012266970     
 H   2.9766812886842819        13.577226909284066        6.8331527149891764     
 H   6.4667176336480541        11.173970659604064        9.3042548492558357     
 H   6.7921664591880049        10.403042487606594        7.7247963279327116     
 H   7.7881008448122353        11.784601184715925        8.2485704869755896     
 H   3.9971531271013858        11.593283635582470        8.4721189072945062     
 H   11.205146500680367        11.305941670212153        1.0253997703169055     
 H   11.518329079625747        13.748205679638307        1.0860716806269732     
 H   9.8102495146788353        14.270353299587660        1.0960912629254962     
 H   10.881856028527960        14.711075002724536        2.4519955732380190     
 H   10.151695362113623        9.4528216961723768        2.8320570049348439     
 H   7.7569709774644462        11.273394757998943        5.2686167882859536     
 H   8.7485137169777420        9.5284294662760640        5.1288593350783156     
 H   10.955049436106645        9.4724257899903339        6.8413335539209053     
 H   11.191447311232778        13.673363343337199        9.4142216424563134     
 H   12.023002418288279        14.251579675221709        7.9427487031241872     
 H   10.277244126074743        14.591302700872774        8.1605047478255557     
 H   12.160938284880238        11.280670438352837        8.5531075081705339     
 H   9.1208907525023886        17.877213780295712        1.0725951267963170     
 H   6.9524985520083726        16.779667264924026       0.93743171627329258     
 H   7.3496176996438169        15.052524633040553        1.1306958397643729     
 H   6.3192284502115408        15.863561342861987        2.3310943211079933     
 H   11.159101866733296        17.965225130409490        2.9840989042775341     
 H   10.745458982980594        14.944537197689572        5.3837873896279866     
 H   11.741505663334092        16.689075288889448        5.2887520120892635     
 H   10.548460506190464        18.636697448880252        6.9201244256957475     
 H   6.7631483644484085        16.721861486995685        9.3976011948072991     
 H   5.9053164762848125        16.927776596748483        7.8478886952209104     
 H   6.5885954280295627        15.335048866207066        8.2664860763041315     
 H   8.3459129392192910        18.698448388123587        8.5958865085625611     
         456

 C   7.5583243856276070        2.8043307458391200        2.7346982485820432     
 N   7.9468116663042982        2.2355427846740570        3.9206482420004227     
 N   6.3715351112424905        2.1877065151292308        2.4435249347449970     
 Dy   8.0890916747538384        4.6897404349110543        1.1029103114395278     
 C   7.0197975192381277        1.2992642770070715        4.3661577231069666     
 C   9.1306907623691949        2.6064323097668138        4.6858837330418179     
 C   6.0272305422582670        1.2731909513375064        3.4235684840246279     
 B   5.6459628249783060        2.4974129681249333        1.0919686422472334     
 C   7.6950230076845836        2.6513013684110343      -0.38197410092544087     
 C   9.9298724077256608        5.1891002623358640        2.7851915117224539     
 C   10.065611637607988        5.3277404449509200      -0.35087751481128399     
 C   6.7001271574170440        6.0308036852543170        2.7633308684917988     
 C   6.5478599828055621        6.0582731920139459      -0.35348519637020026     
 H   7.1689257056276325       0.73091445323772442        5.2746691815105207     
 H   9.3630487680843437        1.8096588852895403        5.3995467272192776     
 H   8.9631509224553927        3.5394275343584658        5.2404995855143657     
 H   9.9816491021405103        2.7513191395642020        4.0162353088200566     
 H   5.1236500784378700       0.68094164856354744        3.3758885901997115     
 N   6.5561401543370366        1.9688448392998175       -5.2964989295186074E-002
 H   5.5696323283550173        3.7148144436158703       0.98548028143886623     
 H   4.5501240451084195        1.9833052144547327        1.0646531933111174     
 N   8.3193941004499070        1.8447148758179090       -1.2977425486833984     
 N   10.200878876279649        5.8451477751004193        3.9583955097846930     
 N   11.074565211968324        4.4866456844419345        2.5252785964361744     
 N   11.229296579355825        4.7175932583675753        2.4967496701201304E-002
 N   10.448024569969940        6.2332046944477426       -1.3047225094219141     
 N   6.0058554847270145        5.9401717847251323        3.9439612356451321     
 N   6.7458737448453592        7.3749186243719205        2.5098370336543940     
 N   6.4580341415450944        7.3711450043728632        1.7414006334032631E-002
 N   5.5551980928909277        5.8980078940166090       -1.2843551554590107     
 C   6.4927178192323591       0.76027219718215533      -0.72841456303351848     
 C   9.6098141732268267        2.1304435251603056       -1.9070566754242260     
 C   7.5986701472697611       0.67858270891329275       -1.5244703307646084     
 C   11.477585452098662        5.5506080319456217        4.4235173893771025     
 C   9.2738754131120356        6.7002141407886802        4.6903730528774572     
 C   12.024757123409326        4.6912834962994330        3.5090432789096533     
 B   11.200080500411122        3.6855289305097561        1.1895905250273331     
 C   12.309741799140381        5.2536944787484732      -0.65779192311102430     
 C   9.5434649253159058        7.1516600186106896       -1.9798818992171621     
 C   11.822386934131009        6.2047342693190233       -1.5079702893446649     
 C   5.6408476026813412        7.1950830786866975        4.4192569880951247     
 C   5.7152327632307554        4.7094038393903954        4.6703792635683197     
 C   6.1112600826899062        8.0971609806619487        3.5033445833586869     
 B   7.3575320783549643        7.9017256830278519        1.1712078147612979     
 C   5.4107372169623842        7.9985806483884794      -0.63949191342536160     
 C   5.2442526913221021        4.6403767729413454       -1.9513222034309901     
 C   4.8435087743919789        7.0774613360654044       -1.4722055371388059     
 H   5.7014545599689797        3.9212841676422298E-002 -0.57457208121494352     
 H   9.6010824396470529        1.8429905460983236       -2.9643283696857776     
 H   10.410008344696253        1.5752362359971257       -1.3968079866426146     
 H   9.8083818927572590        3.2018622629941849       -1.8067242824484007     
 H   7.9415840379563862       -9.4502161263812279E-002  -2.1981315996821236     
 H   11.872412630145497        5.9986115678585614        5.3252752408936850     
 H   9.8302164792295486        7.2650346128905632        5.4450217334047197     
 H   8.5032432149897463        6.1022060515588068        5.1933353162142737     
 H   8.7796526329705937        7.3970973033322274        4.0093585064234878     
 H   12.998982536811345        4.2230175835689803        3.4824824679886111     
 H   10.182282675065148        3.0138703944940244        1.0670235887930606     
 H   12.186678512160732        2.9882918680763142        1.1922914919282475     
 H   13.331983663749293        4.9420190916271984      -0.48730742359482887     
 H   9.7735176517592102        7.1912915811475422       -3.0545072194073710     
 H   9.6403297160713777        8.1686774779149562       -1.5616918146762653     
 H   8.5150921742758836        6.7967941057004166       -1.8200290354755944     
 H   12.321856668569776        6.8652030924390317       -2.2022826738806027     
 H   5.0618594782542683        7.3160548354993233        5.3250905296397955     
 H   4.9057942286591185        4.8959302886738740        5.3837220909949774     
 H   6.5984099547043202        4.3600153122047711        5.2208984576911774     
 H   5.4089853455247701        3.9239618381862482        3.9755886957539310     
 H   6.0376337208984303        9.1757733982164176        3.4773176924743145     
 H   8.4690038499239595        7.4041192254120443        1.0430705772052273     
 H   7.4085911191997802        9.1108252570892176        1.1756891971335064     
 H   5.1347583636185412        9.0304588170647992      -0.46377926361389349     
 H   4.8566898383998307        4.8481727208960468       -2.9675981676730427     
 H   4.4792446796281933        4.0714623557491700       -1.3741388415718989     
 H   6.1714734994377123        4.0330341556775604       -2.0044478746040446     
 H   4.0036906546429432        7.1506790086809842       -2.1480408916568599     
 C -0.39568265846216955        7.4282404540957474        9.1755222261110472     
 N   1.7160470889723445E-002   6.8597990149408394        10.353842591745543     
 N  -1.5855316965649573        6.8067789363147533        8.9076786080725832     
 Dy  0.10966532185321859        9.3002029772617956        7.5098225361326731     
 C -0.89678862214696653        5.9179056918293007        10.814778046508973     
 C   1.2224041114935358        7.2190447221366902        11.091692873383389     
 C  -1.9071320530706282        5.8891343594123517        9.8916864287835704     
 B  -2.3303654959149149        7.0988223236060213        7.5641333613342319     
 C -0.33057173023703362        7.2813290596130820        6.0264646964052719     
 C   2.0059179996173397        9.7561480951949111        9.1494045699340401     
 C   2.0733249537407992        9.9424890340626444        6.0255096478150652     
 C  -1.2277897946789407        10.655382241167072        9.1786777993731743     
 C  -1.4118783425533767        10.710484648106462        6.0697048719696634     
 H -0.72253605815320143        5.3458212340663565        11.716449893700160     
 H   1.4535980800968220        6.4270463149124497        11.811084135571965     
 H   1.0826053014451411        8.1625437902436495        11.635901450427815     
 H   2.0641132634672821        7.3383690045935763        10.405244858228716     
 H  -2.8101685136249523        5.2948866167575552        9.8577964226537595     
 N  -1.4320595603249897        6.5668873870111328        6.4106635961906591     
 H  -2.4177337363618472        8.3146801476361674        7.4428330809514049     
 H  -3.4209996397246196        6.5743970052579472        7.5572660345073652     
 N  0.28545929782925672        6.4821039202242705        5.1002023451582694     
 N   2.3076893405744827        10.397847729738523        10.322893136656447     
 N   3.1346086498172636        9.0384437623255227        8.8629727613607709     
 N   3.2369491535643111        9.3134219686543958        6.3707296146876313     
 N   2.4563031883404447        10.883591841730906        5.1056077968917624     
 N  -1.9162404698917688        10.576655646257246        10.362813822649159     
 N  -1.1472575713237343        11.998623603789175        8.9306501766803770     
 N  -1.4292572543014144        12.027977301577067        6.4328986250127507     
 N  -2.3822554298080640        10.607556068382660        5.1083133032144667     
 C  -1.4758132645316089        5.3423412064348428        5.7628095327962052     
 C   1.5341320584562441        6.8119422984984190        4.4284982885235618     
 C -0.40170812446567483        5.2870490984250527        4.9228996415968114     
 C   3.5879802519643871        10.079888199453251        10.763021280928584     
 C   1.4010442091561073        11.255535938925240        11.076954219096841     
 C   4.1065139509716779        9.2207877122373088        9.8313052967689973     
 B   3.2168803804122064        8.2560496313233465        7.5122427569622419     
 C   4.3166405270420327        9.8733760603973799        5.7067599135305542     
 C   1.5544888446934886        11.832239143884784        4.4680939894854834     
 C   3.8300608076639193        10.858684210986521        4.8961944753629831     
 C  -2.2456373029116068        11.837780239570057        10.845405664386204     
 C  -2.2344765113703611        9.3506620703720955        11.085601765613532     
 C  -1.7567328033829164        12.731884414804252        9.9312764006816003     
 B -0.51571672841878746        12.512907535071172        7.5959526172818226     
 C  -2.4097400772273221        12.717080382354181        5.7371357768839024     
 C  -2.7514746765185594        9.3687002879219285        4.4382388879108090     
 C  -3.0096545210177941        11.828260672052323        4.8915813219161732     
 H  -2.2403589364355709        4.6004460618758642        5.9522110113566251     
 H   1.5020997537900480        6.4686697587835118        3.3874508488946646     
 H   2.3855700103173505        6.3319081908229320        4.9364955518136338     
 H   1.6709917645250136        7.9002277068140678        4.4670820511166767     
 H  -6.0291176363219040E-002   4.5132748246508507        4.2505178718214820     
 H   4.0067526261826565        10.512464976785342        11.661794693666614     
 H   1.9708630448233206        11.793700288162215        11.841242133890631     
 H  0.62024884655760992        10.661447453442147        11.568534619526245     
 H  0.91720305512778399        11.976081196730517        10.412775200471525     
 H   5.0734195781747502        8.7380554295113519        9.7847622144529893     
 H   2.1852678007260615        7.6043854329377440        7.4007942553681900     
 H   4.1914636520047566        7.5409879352799880        7.4816445022740101     
 H   5.3387469651088679        9.5589797632622204        5.8713759131906160     
 H   1.8325908957873038        11.969627095576625        3.4181713196310191     
 H   1.5945740694350006        12.805668558801020        4.9755019843225998     
 H  0.53458511514862694        11.442773571026029        4.5413220801792109     
 H   4.3276530670578337        11.545553550765145        4.2251138997367468     
 H  -2.8131364947265864        11.967989118290690        11.756625473196685     
 H  -3.0225574289967274        9.5619791833212968        11.816483311839272     
 H  -1.3535501566866284        8.9672613217137940        11.618470401559160     
 H  -2.5796356275201995        8.5801092664318563        10.391382974345820     
 H  -1.7996127102978596        13.812028513870828        9.9137790740303338     
 H  0.57594081091670501        11.972272653629840        7.4697579358949859     
 H -0.41421729775180038        13.718010517154722        7.6051260235229741     
 H  -2.6250356396826766        13.765397172433746        5.8980837072543411     
 H  -2.8481427045156833        9.5357689840753554        3.3550504507288514     
 H  -3.7163494142143212        8.9933390121358148        4.8230332426432359     
 H  -1.9667584519190686        8.6255909933433959        4.6442094819705684     
 H  -3.8243533028474288        11.949183406741051        4.1929881359210954     
 C   1.9233084616375975       0.46773102011186862        15.579538221305699     
 N   2.2053420674650464        1.1265215712559278        16.749252521593380     
 N   3.0679005753967954      -0.23057451414595465        15.308607285145266     
 Dy   5.3737990951232002E-002  -4.8332745616382761E-002   13.915164678800755     
 C   3.4892810248990838       0.83753289387348495        17.199989886148792     
 C   1.2822723337147417        1.9791934970247156        17.489390836561988     
 C   4.0299178970971745       -2.0022944735406778E-002   16.280285612724633     
 B   3.1830946360672354       -1.0189782768900180        13.965314774735733     
 C   2.0055706341293082       0.59551703021875668        12.423547006103362     
 C  -1.3017697927921359        1.3556095974822961        15.542603967774905     
 C  -1.4850772162365053        1.3138360468061172        12.435461870844552     
 C -0.46177453090652432       -1.8913055522494462        15.592024996664438     
 C -0.38689821674260644       -2.0931667102163209        12.463786816157176     
 H   3.8944134042168441        1.2906715595327600        18.094914352766537     
 H   1.8437393328597913        2.5595227930620266        18.228834293676350     
 H  0.52602354546542596        1.3772636698971752        18.009442999073912     
 H  0.76958059667165546        2.6644512793424560        16.809802558129611     
 H   5.0056582840307584      -0.48544545908468828        16.242026527163809     
 N   3.1867262727006098        2.7767895898908074E-002   12.813765117347954     
 H   2.1712078194710380       -1.7004724896820873        13.845983716929071     
 H   4.1781668528660996       -1.7048390472490420        13.951107803698754     
 N   2.3715349867980970        1.5382219146771310        11.498675847918292     
 N  -1.9874724743919894        1.3091601582760839        16.730185775735375     
 N  -1.2195695410331386        2.6919183213552165        15.258818046007633     
 N  -1.5080023977321206        2.6410864132991110        12.762757500542898     
 N  -2.4736832646879039        1.1773941286639475        11.496626748811526     
 N  -5.8928216717671567E-002  -2.4450979711892313        16.780330568197154     
 N  -1.6512859484018059       -2.5133893831997103        15.323373428775314     
 N  -1.5172480661617098       -2.7721149915711525        12.823746814181849     
 N  0.19103636985567932       -2.8811927957686310        11.503034315671805     
 C   4.2592979690270365       0.62921379743858041        12.173839251431920     
 C   1.4440674201068311        2.4325754597315736        10.819528122132022     
 C   3.7511755587963216        1.5747088958640671        11.330619564161093     
 C  -2.3100332026748855        2.5839748501807240        17.183242411264590     
 C  -2.2961573806694715       0.10012645754863221        17.484810771283925     
 C  -1.8232652309685624        3.4528263084805229        16.243631174056350     
 B -0.59187716858889228        3.1650815400409571        13.906055564775224     
 C  -2.5078327745066074        3.3025608361641741        12.067885792268489     
 C  -2.8456147387978321       -7.8974024909317070E-002   10.861119438473505     
 C  -3.1164689826710554        2.3862211195791385        11.259483191359903     
 C -0.97732940106452804       -3.3793711733218754        17.246470302035892     
 C   1.1342194994536703       -2.0702846221217337        17.528666155381948     
 C  -1.9807912488406383       -3.4176548287446047        16.316243473623931     
 B  -2.4021933527686410       -2.2285213632691740        13.981765641779839     
 C  -1.6206044099822263       -3.9638034666117576        12.123426615229858     
 C   1.4530893902881412       -2.5828651877554307        10.843186693963540     
 C -0.55060348929253156       -4.0348654422558559        11.278695028488697     
 H   5.2899116725171549       0.36069844842805815        12.367300195947522     
 H   1.8049821709958354        2.6376169541857011        9.7991714209954637     
 H   1.3508917110467837        3.3881657149746292        11.371486235369796     
 H  0.45360354805347874        1.9487323117531563        10.786544657833995     
 H   4.2377506872289086        2.2694046680166911        10.660176813939588     
 H  -2.8701240458010728        2.7437985623053964        18.095227912994126     
 H  -3.1272062755275001       0.30559695636651196        18.168870989193760     
 H  -1.4284506903480469      -0.22972691203457779        18.073615816429751     
 H  -2.5785239346293816      -0.70572818711386731        16.802390571613763     
 H  -1.8659570789479194        4.5325463567898581        16.199256606738274     
 H  0.50018007314469570        2.6234243643533621        13.794970002629244     
 H -0.49216702541193713        4.3711405147768261        13.879459889411054     
 H  -2.7357126844775514        4.3499070613267063        12.214224951159231     
 H  -3.0430589527161662        8.2704448877722825E-002   9.7957606037389162     
 H  -3.7490128745067537      -0.49626356518808301        11.328161998672510     
 H  -2.0214040210997801      -0.78852537978483705        10.990660947270833     
 H  -3.9433036155670620        2.4795222589375632        10.570144705910678     
 H -0.81263165554150352       -3.9365890294663837        18.158953422242959     
 H   1.3831760021731208       -2.8702036013775407        18.233394223329515     
 H  0.96849002997366918       -1.1434375948468134        18.094250648881385     
 H   1.9731763051366120       -1.9155507545575694        16.846697203361398     
 H  -2.8843258916491963       -4.0102390592415338        16.283300425585988     
 H  -2.4844547608336400       -1.0126147543854618        13.855233763405417     
 H  -3.4950798889767447       -2.7473670775118482        13.982629322768879     
 H  -2.4157223557190810       -4.6787412097937437        12.287515559254363     
 H   1.3718882026942767       -2.7627119017761359        9.7631254427938838     
 H   2.2584795227775460       -3.2194233614728875        11.243138918673642     
 H   1.6982248561395759       -1.5310993329010423        11.038266215661041     
 H -0.24319892735815091       -4.7976180211516128        10.577821302503656     
 C  0.79725878637867187        11.114859070518756        16.330826823207012     
 N  0.40110136723292156        11.684838893657753        15.148731836898206     
 N   1.9857821287200828        11.730921511593193        16.615595344164557     
 Dy  0.25022120846139356        9.2625440346696397        17.993681127486308     
 C   1.3231831957440037        12.624599046435129        14.701134448796809     
 C -0.78981981595019990        11.318261686247515        14.391900607139748     
 C   2.3220208133202584        12.649885704142562        15.637052920652135     
 B   2.7086503060420584        11.432788916316870        17.970522682380192     
 C  0.66383407254853477        11.313577804924261        19.453190936390573     
 C  -1.6078818440314091        8.7639474449504089        16.319734829188043     
 C  -1.7447096869941972        8.6807738332998490        19.455014263703376     
 C   1.6083018198185408        7.8624224434318517        16.375421627696014     
 C   1.7656079697911631        7.9137428400672558        19.507994961100824     
 H   1.1623721004808876        13.196153182625070        13.797017992363752     
 H -0.98632401407803327        12.086517944197624        13.635031953751191     
 H -0.65080646379706875        10.351112044606021        13.887977887547933     
 H  -1.6530622312040899        11.237303281491512        15.058768127935149     
 H   3.2266385680617282        13.241007557273067        15.681251501487543     
 N   1.8042564488171076        11.985590738348256        19.109904478712831     
 H   2.7710798908604755        10.215413588385591        18.095076623737594     
 H   3.8093710387720314        11.935794474643142        17.993849666336573     
 N   5.6418436122871965E-002   12.126376423043114        20.375296871502101     
 N  -1.8966866572585757        8.0907394730101299        15.160039826778316     
 N  -2.7320399010223984        9.5066122252708158        16.561320930589687     
 N  -2.8946241904983525        9.3063997310470601        19.061252058529952     
 N  -2.1534910525233819        7.7839350669485290        20.407467784659651     
 N   2.2805840776569446        7.9157780652161760        15.180488486470127     
 N   1.5538548757197619        6.5263584625628646        16.666185344447033     
 N   1.8443243696614426        6.5928459730417392        19.162185536723452     
 N   2.7424844978710157        8.0764581035477310        20.454844226898725     
 C   1.8854817163042443        13.194637710666624        19.782074165199226     
 C  -1.2282078978370357        11.848838320327205        21.001054997876125     
 C  0.79044370140179343        13.286612851129458        20.591722600256261     
 C  -3.1636182935177648        8.4154469948603605        14.684657533471555     
 C -0.99648734212158285        7.1839322590977286        14.455601027627884     
 C  -3.6865754528883050        9.3102441643162290        15.579855685131527     
 B  -2.8381408006733415        10.327301163481568        17.887394158770828     
 C  -3.9921787149365686        8.7864015162659879        19.729447042858052     
 C  -1.2691656166521488        6.8622911827870228        21.106558172782755     
 C  -3.5308429536342265        7.8314277299859931        20.590526893142727     
 C   2.6249252747076879        6.6459261458760546        14.732569031461008     
 C   2.5632423338192525        9.1249698873418925        14.414719096376722     
 C   2.1630781923320539        5.7723640933161757        15.680628483930853     
 B  0.94151952436992248        6.0413891094047276        18.020714735239956     
 C   2.8704827597280329        5.9637613762384092        19.849518441140816     
 C   3.0580988638195739        9.3391021203700806        21.109122148566897     
 C   3.4341751581447677        6.8920838826911561        20.676702961705658     
 H   2.6811543699589082        13.908879192925930        19.619071092814341     
 H  -1.1976722933683956        12.110275991429640        22.064025305916871     
 H  -2.0263397045185094        12.429673438401020        20.517981357003649     
 H  -1.4458939624458362        10.783213306250982        20.878184456089237     
 H  0.46020296208120737        14.067010980098454        21.262987428790264     
 H  -3.5723054695253094        7.9605450139800702        13.792208819188250     
 H  -1.5820570707575048        6.5452633451042495        13.779359921959003     
 H -0.25804643178218756        7.7451503512373217        13.860603268227262     
 H -0.46159583434807572        6.5539289885539853        15.174855349463737     
 H  -4.6462041681939166        9.8102964384795399        15.594600049775821     
 H  -1.8024634842506533        10.973184274044639        18.003581160667000     
 H  -3.8061769680818029        11.050665357432377        17.876879805886229     
 H  -5.0070988207048082        9.1128058641334579        19.542614946571394     
 H  -1.4981089410235569        6.8601141138154658        22.185002727589410     
 H  -1.3923523502443624        5.8326623392117121        20.717288127998280     
 H -0.23267660102045415        7.1916546510194514        20.931906136799071     
 H  -4.0503596347267417        7.1791016958255716        21.279373198376391     
 H   3.1816672967571011        6.4962489926703944        13.817428403191629     
 H   3.3431128789872293        8.9076192040393778        13.676111604409371     
 H   1.6648361461358427        9.4729096739982701        13.887451394512647     
 H   2.9062075147380293        9.9227901867635122        15.079059386906900     
 H   2.2262995502617451        4.6941257667074172        15.732298171739945     
 H -0.16542002368057207        6.5515596301282013        18.134658068946479     
 H  0.87873019309333156        4.8328003909912178        18.047930463475716     
 H   3.1389351041176403        4.9269830373532315        19.692894809979702     
 H   3.3722451596547049        9.1516824258488718        22.145947975814227     
 H   3.8730186277274021        9.8622385201006804        20.576240829897941     
 H   2.1605097082538536        9.9753530392267411        21.088528808720607     
 H   4.2581808308527238        6.8220968244547215        21.371569232122209     
 C   8.4983221095809096        6.5025898525340846        9.9568683778385854     
 N   8.0797386762708090        7.0748444064880989        8.7817399122445803     
 N   9.6982112240061937        7.1108087616837370        10.211085691888130     
 Dy   8.0070155050670166        4.6302520838100447        11.626827399264453     
 C   9.0012116420665542        8.0039469911239145        8.3082959597414714     
 C   6.8646586855578811        6.7274179382169121        8.0557190151855416     
 C   10.020657022870653        8.0215974092455120        9.2214592506275945     
 B   10.459691253766653        6.8123372085667704        11.544309729959233     
 C   8.4574510365626701        6.6673495342676361        13.082990409158368     
 C   6.1284818068832090        4.1384933056599884        9.9812220264145015     
 C   6.0765868133705867        3.9742367215024381        13.137185235390298     
 C   9.3657875090683422        3.2684406169694054        9.9722559770814527     
 C   9.5807155751242590        3.2723849832921315        13.070314185652959     
 H   8.8296841388761447        8.5754029787679649        7.4054515583900464     
 H   6.5696479778395540        7.5709146524354551        7.4171295176005980     
 H   7.0245150691722964        5.8425343769717735        7.4192846125336196     
 H   6.0574632166936686        6.5099394573275173        8.7632429682722197     
 H   10.930791444308397        8.6051790671236557        9.2443853058188452     
 N   9.5823998241394541        7.3496152098983059        12.711029153446955     
 H   10.541440028389964        5.5958574517722424        11.660252869274933     
 H   11.553367790078125        7.3301056801423083        11.538484021029705     
 N   7.8756023605248080        7.4643824528904155        14.033119013780256     
 N   5.8458285750069088        3.5092369972537614        8.7958699542655765     
 N   4.9804920078168218        4.8213045269625932        10.277053464911143     
 N   4.8889215972763278        4.5471175740870375        12.775632937469419     
 N   5.7319048466689715        3.0452364817180544        14.083174674647557     
 N   10.054475321802101        3.3438194390409928        8.7882871077792544     
 N   9.3114369784057054        1.9275736123852909        10.240073606293908     
 N   9.6191716708775505        1.9488279472068464        12.732212839657292     
 N   10.579046629367530        3.4170177586501609        13.998218623747457     
 C   9.6769342121332489        8.5518778648540632        13.393134953280242     
 C   6.6195926872565582        7.1645549877153138        14.704083998829491     
 C   8.6075334426013175        8.6274155007394349        14.238110364609785     
 C   4.5588567529891666        3.8016200600424872        8.3581642195010240     
 C   6.7770942883676630        2.6945403310271510        8.0226977960385746     
 C   4.0167643311624248        4.6310454236158147        9.3034954793777302     
 B   4.8703646689515372        5.5980527788756875        11.627721711107307     
 C   3.8319457775734307        3.9627298569801463        13.455689102223458     
 C   6.6709536051545442        2.1498940814994816        14.743767120175619     
 C   4.3585507702951851        3.0224028788241522        14.294159147727715     
 C   10.409495159459864        2.0824013162113344        8.3243968112951148     
 C   10.341376539740422        4.5663031101377083        8.0461482580017769     
 C   9.9377822494641990        1.1917177492547508        9.2507430391660019     
 B   8.7008656683018319        1.4258085996050469        11.589478553126504     
 C   10.636391983938873        1.2968512214625918        13.410247670878165     
 C   10.945850429401920        4.6768909286551024        14.630721727493414     
 C   11.241130090257933        2.2155279529429848        14.218681147228716     
 H   10.467245543729833        9.2690202458487754        13.217214371180075     
 H   6.6977981490370411        7.3899470093987372        15.772576480529812     
 H   5.8019391738950201        7.7629384035685787        14.279608042460479     
 H   6.3972694585339633        6.1035144841331839        14.555069845745424     
 H   8.2968876389905208        9.3964942014133133        14.930887950262786     
 H   4.1543582935548757        3.3738775139894810        7.4504639379930229     
 H   6.2165191145556093        2.1217813975491873        7.2769125117695825     
 H   7.5121812288357841        3.3261468341554710        7.5055364856941615     
 H   7.3137905596128689        2.0036463639044482        8.6785019684326485     
 H   3.0372628367764456        5.0860627458321659        9.3594726773118619     
 H   5.8754527390581268        6.2904964973811559        11.739290559469488     
 H   3.8670968884276458        6.2729612912878912        11.654638848667950     
 H   2.7977296175016746        4.2334351579247365        13.286214470360511     
 H   6.3512554869032973        1.9708744465072163        15.777231119687878     
 H   6.7274835015196137        1.1845760543304920        14.215549647060369     
 H   7.6653217404164797        2.6131717944875561        14.727798200391675     
 H   3.8895621264069797        2.3382279649540902        14.987416128789887     
 H   10.982226365387090        1.9499578089458853        7.4166578802953591     
 H   11.102400001975445        4.3548713770545762        7.2867006100868164     
 H   9.4383791926388216        4.9430923410240597        7.5470479243899851     
 H   10.709186841208368        5.3430357750869195        8.7214194823787903     
 H   10.003860053441288       0.11298880735716696        9.2837498068862612     
 H   7.6013196499728801        1.9491365673689638        11.717866222492775     
 H   8.6210538449448890       0.21888542496641578        11.601380445869953     
 H   10.875697053821982       0.25304959284525991        13.257538063751479     
 H   11.216986751107431        4.5087413836702099        15.678288959557603     
 H   11.799918317611684        5.1346475374664609        14.113356031755940     
 H   10.091518311116010        5.3570819762021742        14.565084204345263     
 H   12.079372010386630        2.1278406668836056        14.894524518987758     
 C   6.3565568225998348        13.461724228075859        3.5965348864047213     
 N   6.0760936671249191        12.805823176150646        2.4259251953349055     
 N   5.2090201839447170        14.152143134063722        3.8747465558267020     
 Dy   8.2184606780529670        13.943668645150558        5.2679322613790962     
 C   4.7888434442041223        13.086450908264995        1.9815553067262535     
 C   7.0035117329945606        11.961597357134211        1.6810782742770012     
 C   4.2447062830623610        13.937989278172267        2.9052226906707306     
 B   5.0994755022731821        14.927379566874524        5.2273009412138220     
 C   6.2503143929493206        13.257176834395215        6.7262566745481784     
 C   9.5896744788140165        12.600752091822482        3.5969203683271074     
 C   9.7321040728648764        12.522307263000780        6.6999047333436303     
 C   8.7403750921064436        15.820922884039385        3.6277003198199460     
 C   8.6297107958401114        15.962120482555251        6.7684254900990615     
 H   4.3852684964413031        12.633387273954012        1.0864365568768126     
 H   6.4621574483331079        11.475501882748867       0.85723755437966465     
 H   7.8275737996902377        12.562349263135346        1.2655375845732042     
 H   7.4335974729453742        11.193587424239233        2.3350769353296807     
 H   3.2659085345192942        14.396939874130291        2.9447550057452867     
 N   5.0806548331817227        13.865344701895465        6.3655616858672079     
 H   6.1206452216019800        15.593125756204600        5.3544068625192791     
 H   4.1151880465258710        15.628265395882702        5.2503490005231033     
 N   5.8703816877625892        12.300063470401934        7.6316042118314336     
 N   10.297730643821911        12.687676262637487        2.4237415326470848     
 N   9.4976877079355919        11.255030982277949        3.8287450317499796     
 N   9.7525485882086755        11.207449988428197        6.3275857431378704     
 N   10.708317007395356        12.623234245118788        7.6551432983156369     
 N   8.3530339035417338        16.374841088980727        2.4341184291044891     
 N   9.9205015796550899        16.450997588780211        3.9172597643535951     
 N   9.7404356880820266        16.677114904872106        6.4137727256923567     
 N   8.0048133083556454        16.747580353237066        7.7003075392818285     
 C   4.0012050652637177        13.278460510984335        7.0072250214760388     
 C   6.7789390612861293        11.359465022148292        8.2716942559928590     
 C   4.4932210421051595        12.296432086842739        7.8180100209329932     
 C   10.623970637587126        11.428721714210505        1.9302802757096891     
 C   10.640387290433889        13.920502898206276        1.7239034977644654     
 C   10.115526394029626        10.528597798413942        2.8280709968937559     
 B   8.8501289137284918        10.730437972028765        5.1526284095179475     
 C   10.740617895715225        10.518433575222245        7.0122936593547287     
 C   11.072815948819432        13.857435210144919        8.3363196975383342     
 C   11.343312622639454        11.404449196305363        7.8590473599600328     
 C   9.2723820371561221        17.316138216592012        1.9848754002695574     
 C   7.1744468558887009        15.992024719687345        1.6661333260139743     
 C   10.260632912812175        17.359557815578746        2.9314231457081128     
 B   10.652122079022863        16.155968315796844        5.2667786434621942     
 C   9.7820413421387400        17.889040057293972        7.0850118168118863     
 C   6.7427247978361899        16.415813654011504        8.3439247229753963     
 C   8.6959538454413909        17.934502097596344        7.9103431360953618     
 H   2.9760370326100678        13.577071279229862        6.8334547994597177     
 H   6.4672606269006518        11.177645331588861        9.3070040101630447     
 H   6.7899760457586051        10.402639257701265        7.7294292041560757     
 H   7.7876739324466238        11.784468461585128        8.2483571206968112     
 H   3.9965608140613162        11.595016474813345        8.4746842835147813     
 H   11.202845026111349        11.299782110786547        1.0252963236060602     
 H   11.511321913784460        13.741085118951391        1.0802489867506246     
 H   9.8042241599448943        14.264754275803277        1.0966403389092214     
 H   10.881104439691562        14.705177768078309        2.4476424375761177     
 H   10.151824073002942        9.4477430394887580        2.8345028641081016     
 H   7.7573075146012238        11.269440833948996        5.2705636380066556     
 H   8.7497515439988547        9.5249198419722614        5.1319108392593993     
 H   10.957761288156313        9.4720659716958178        6.8426296236448607     
 H   11.195543347896139        13.674343104340339        9.4116895311884985     
 H   12.020000044888866        14.254466340840624        7.9376779744729777     
 H   10.275062927026006        14.590101346814135        8.1619131700292780     
 H   12.162598958356227        11.282357432565197        8.5528629169470083     
 H   9.1187356407772686        17.873789285460926        1.0706506729115013     
 H   6.9494756917229541        16.777113227367824       0.93700796090962790     
 H   7.3464084265466258        15.049805671508524        1.1288998868861544     
 H   6.3172915303159636        15.860315817353888        2.3306714731725937     
 H   11.158239113996633        17.960425240284014        2.9806810417886571     
 H   10.744308726886564        14.939879727165094        5.3809653375765869     
 H   11.741292795157387        16.683842292189976        5.2853373779948001     
 H   10.550637913780941        18.631994543176241        6.9170989010059598     
 H   6.7648378361359880        16.718961220265900        9.3959705817269334     
 H   5.9065429767555715        16.929075408941060        7.8473211233948650     
 H   6.5872138383180845        15.334562584651712        8.2627025654989250     
 H   8.3485469844733267        18.695990849837408        8.5932575876344330     
         456

 C   7.5553111836735223        2.8019594637949554        2.7374549861356199     
 N   7.9445454420251247        2.2332076714648958        3.9231792787109270     
 N   6.3684473882823589        2.1851609769013765        2.4469875788478919     
 Dy   8.0854836503773200        4.6867359256946832        1.1048343745690263     
 C   7.0179654885150686        1.2967223262751202        4.3691484467960739     
 C   9.1289719734760801        2.6038910735211918        4.6876500110448802     
 C   6.0248726063236218        1.2705448644618482        3.4271349991601738     
 B   5.6421184049268165        2.4942335681657264        1.0957631216289578     
 C   7.6900455222853950        2.6483768862999271      -0.37969064528199664     
 C   9.9276223159243102        5.1856288934813453        2.7860628160686405     
 C   10.061184513444411        5.3250414573903448      -0.35033387245279535     
 C   6.6977319478319366        6.0289768124093532        2.7644928989606514     
 C   6.5448653491631639        6.0557489403132116      -0.35199771240334765     
 H   7.1678193617840726       0.72832760287784415        5.2775020700362827     
 H   9.3617607906272742        1.8069659198795647        5.4009971001761574     
 H   8.9618815182682656        3.5367757690343362        5.2425720848030837     
 H   9.9794779337331150        2.7488202518081915        4.0174543492190011     
 H   5.1213351735200874       0.67821209932862392        3.3798272007313055     
 N   6.5517956521719301        1.9655157932103533       -4.9507997642807861E-002
 H   5.5653595143468584        3.7115786225466141       0.98880231146839959     
 H   4.5464954469974499        1.9797211160623784        1.0691647155631638     
 N   8.3133583361051748        1.8424370705274928       -1.2966662178842721     
 N   10.199336276280720        5.8415086852898712        3.9591795119486566     
 N   11.072184433233149        4.4833230813186749        2.5252706104869023     
 N   11.225224410794992        4.7153065003008612        2.5091985464295970E-002
 N   10.443143183066258        6.2314288356715455       -1.3035058473576027     
 N   6.0035597370834868        5.9391312533080196        3.9452018467269672     
 N   6.7445448280640239        7.3729628517997146        2.5106412594252152     
 N   6.4571803443795632        7.3689482528111334        1.7998092790136179E-002
 N   5.5528368006914057        5.8967255825420510       -1.2837093454085364     
 C   6.4878297128043405       0.75719327619888399      -0.72531069867912279     
 C   9.6025900577780465        2.1291693262676579       -1.9078754754282141     
 C   7.5926450461503006       0.67621122492838259       -1.5229283013296291     
 C   11.476389380098732        5.5470322832747998        4.4233965423467287     
 C   9.2725313482692968        6.6961840370524337        4.6918554191944333     
 C   12.023044835708836        4.6879234942152523        3.5084122053038822     
 B   11.196863585378958        3.6826874439881898        1.1892255066258945     
 C   12.305377520411941        5.2525895740932906      -0.65713907119991777     
 C   9.5381632654782269        7.1499221414206531       -1.9780971181846798     
 C   11.817531805913587        6.2039154197917057       -1.5066732451791562     
 C   5.6396218381770602        7.1944168755295026        4.4202457961532762     
 C   5.7122668670501886        4.7087193071014264        4.6719268390068294     
 C   6.1106400618220160        8.0959087428376346        3.5040747017661245     
 B   7.3569151225941773        7.8987907894000706        1.1719276125212297     
 C   5.4118985383117320        7.9978904885575073      -0.64044493751350051     
 C   5.2400903113051491        4.6393844022339064       -1.9502299730451484     
 C   4.8436627835976642        7.0773141890145936       -1.4730458255630792     
 H   5.6968480332127180        3.5948013261873760E-002 -0.57088866125099913     
 H   9.5919260712603656        1.8434151644668328       -2.9654701715970528     
 H   10.403645621249082        1.5731773737393824       -1.4001159140035295     
 H   9.8012955749700357        3.2004134079260700       -1.8062031966248007     
 H   7.9348399299007868       -9.6548741776243202E-002  -2.1972649564830644     
 H   11.871820125253629        5.9949201043028477        5.3249482726203334     
 H   9.8290440469543103        7.2607592357805331        5.4465646732044712     
 H   8.5021166919955480        6.0978520841399222        5.1947597606714169     
 H   8.7780063837352991        7.3933186490936889        4.0113124590590932     
 H   12.997296721889695        4.2197488221021917        3.4811011228102631     
 H   10.179074760393299        3.0109658604522336        1.0670224278986888     
 H   12.183563855194377        2.9855783109722975        1.1910494668425502     
 H   13.327775858078278        4.9415414852520829      -0.48656159540562738     
 H   9.7712648159297775        7.1940776492239866       -3.0513455384385617     
 H   9.6307186414886736        8.1651203552615375       -1.5561071826775146     
 H   8.5106255833876787        6.7922193812161842       -1.8230518967242473     
 H   12.316602553418734        6.8652022730053988       -2.2005115027763607     
 H   5.0609666853408859        7.3160708652256750        5.3261812932534909     
 H   4.9030777964244283        4.8959480580226176        5.3853512185162939     
 H   6.5952798745883028        4.3589137540045204        5.2224465510284839     
 H   5.4054818111234662        3.9233132725027615        3.9773449259774081     
 H   6.0379154978037759        9.1745598791418708        3.4779216776388244     
 H   8.4678384156174342        7.3998980139587784        1.0442745358523207     
 H   7.4094184760682138        9.1077811311318904        1.1759791691317427     
 H   5.1376385806017755        9.0302984063561258      -0.46557744406579382     
 H   4.8610949439840505        4.8456600118120443       -2.9686097196376191     
 H   4.4691121095161828        4.0763586021360556       -1.3784493350523253     
 H   6.1631442635988849        4.0279854567840045       -1.9954664581933055     
 H   4.0046021012564728        7.1515800879872478       -2.1496458735538675     
 C -0.39277267151152917        7.4261917691117612        9.1752533977420434     
 N   1.9506009448159070E-002   6.8581352597071108        10.353926056111566     
 N  -1.5824460136668017        6.8046022582455556        8.9069689218266586     
 Dy  0.11288449187147034        9.2977407966269627        7.5098375198151643     
 C -0.89460101978659978        5.9163224894856530        10.814671115240079     
 C   1.2240307174044023        7.2181829695294963        11.092486751315842     
 C  -1.9044728182774373        5.8872275375748595        9.8910749490581207     
 B  -2.3270130795614983        7.0967198365583357        7.5632934917692722     
 C -0.32626565803508456        7.2781275729281836        6.0269224238786787     
 C   2.0078199157690588        9.7558138195267574        9.1504778003059322     
 C   2.0765226723018100        9.9404562243067147        6.0258657464405880     
 C  -1.2256297216537335        10.653543414168803        9.1779497269219554     
 C  -1.4092126177453044        10.706572379537700        6.0688861813028385     
 H -0.72087131069776977        5.3446017567365480        11.716659333831730     
 H   1.4553196378706734        6.4263604965117951        11.812037935299756     
 H   1.0832364245217125        8.1615473708676678        11.636649279900036     
 H   2.0660274687532150        7.3381248660939145        10.406533497648256     
 H  -2.8074209267183758        5.2928859241176838        9.8569293083930365     
 N  -1.4287141959131482        6.5646280263947574        6.4099058759858867     
 H  -2.4141224228270133        8.3126054212553164        7.4420847056908048     
 H  -3.4177742776864819        6.5725753787022656        7.5562372425964517     
 N  0.28929073522245369        6.4791079429387821        5.1001676898815180     
 N   2.3088469914968779        10.398297619741758        10.323730247300844     
 N   3.1370672735953025        9.0387368449241787        8.8647370452259935     
 N   3.2404339496240842        9.3127026356357430        6.3723463371777553     
 N   2.4592743220067375        10.881200205129279        5.1055423962343012     
 N  -1.9141502841290441        10.575204562659497        10.362080324593940     
 N  -1.1456421821751170        11.996676641505536        8.9291903712077261     
 N  -1.4276998041223925        12.024189094615117        6.4315058574910271     
 N  -2.3800219017181661        10.602267925725679        5.1081181796294945     
 C  -1.4736733358194190        5.3408970395540614        5.7607002371806155     
 C   1.5387739211901259        6.8079372209879754        4.4295987641275847     
 C -0.39920103043590249        5.2851191407342606        4.9212962385075052     
 C   3.5892390881031035        10.081432014176762        10.764327798516552     
 C   1.4016162352478911        11.255963090639700        11.077105192102271     
 C   4.1085756968152740        9.2222161834616614        9.8332033829653653     
 B   3.2204131196957744        8.2559020317063290        7.5143887846168607     
 C   4.3200674244135042        9.8731394717922552        5.7086986886921034     
 C   1.5570371256464630        11.828542079522427        4.4667750570809837     
 C   3.8331650095658185        10.857358181592494        4.8970641699807205     
 C  -2.2440207613478385        11.836475404334792        10.844020292686929     
 C  -2.2317682945087634        9.3494359602735653        11.085489732228609     
 C  -1.7554384856101313        12.730248502272449        9.9294070167299378     
 B -0.51443167953885127        12.510507622946372        7.5941642765354107     
 C  -2.4092656063416733        12.711975427851330        5.7360522106531704     
 C  -2.7484268216228456        9.3628270095102479        4.4386962253681350     
 C  -3.0087528121694893        11.822217659986412        4.8912359202469009     
 H  -2.2390548041705407        4.5996721595560821        5.9491329743799604     
 H   1.5062529555484665        6.4683480267528006        3.3876069117528402     
 H   2.3887579824322267        6.3241501139480407        4.9357422359497578     
 H   1.6782906593394866        7.8953940957133275        4.4718557707684310     
 H  -5.8288900417786435E-002   4.5116072453271210        4.2483651633045625     
 H   4.0074800660835690        10.514835565938744        11.662930938936793     
 H   1.9710246629063037        11.795017142869467        11.841050971238493     
 H  0.62112575064405151        10.661777438234665        11.569045051182758     
 H  0.91743922438421643        11.975759554997332        10.412389836488813     
 H   5.0757980220234478        8.7401102706160181        9.7871025005449361     
 H   2.1892307369825841        7.6035776199673366        7.4026832308119692     
 H   4.1953845340992428        7.5414142558073571        7.4845285536227468     
 H   5.3423139251978746        9.5595832189063135        5.8739628741016361     
 H   1.8357613670142878        11.965550874298907        3.4169863127925444     
 H   1.5958375072331588        12.802307005716756        4.9735600763371997     
 H  0.53749208767238343        11.438114420845711        4.5395503366960943     
 H   4.3306466657126848        11.544086848882770        4.2257960106453396     
 H  -2.8115845045567660        11.967080262222760        11.755160689196860     
 H  -3.0211903286390047        9.5601483073464930        11.814997219916153     
 H  -1.3511595690294376        8.9677340121078046        11.619928944587626     
 H  -2.5748454372822942        8.5779239694617573        10.391438845053935     
 H  -1.7988217089400778        13.810357945046048        9.9112782067813683     
 H  0.57758865137898363        11.970621047807217        7.4682624073320918     
 H -0.41385878811223198        13.715706616888685        7.6026943322375544     
 H  -2.6255875628520098        13.760071641205654        5.8968562441514809     
 H  -2.8507141380411736        9.5303612081977054        3.3566731823904910     
 H  -3.7096010406451465        8.9840934300497182        4.8274876810146443     
 H  -1.9610538626285914        8.6221282694042696        4.6399128095931701     
 H  -3.8238563498659852        11.942001349791521        4.1929335760673538     
 C   1.9230519921619345       0.47211032473229653        15.578644420073818     
 N   2.2051297902142544        1.1305895080003527        16.748495112072675     
 N   3.0673783334180169      -0.22664827984353600        15.307789922927094     
 Dy   5.3671341464325055E-002  -4.2730371257625785E-002   13.914262894016504     
 C   3.4888206445780794       0.84096862944330153        17.199454486214645     
 C   1.2822350532613342        1.9834637348076254        17.488591547237672     
 C   4.0292557022867967       -1.6700118444069580E-002   16.279724029202281     
 B   3.1822553343952760       -1.0153011909589644        13.964585281407537     
 C   2.0061756950225025       0.60072170076513787        12.423458827940026     
 C  -1.3022427101083394        1.3592783544305964        15.542983025365700     
 C  -1.4852737621135315        1.3199522055005319        12.435458889147469     
 C -0.46194867609565460       -1.8869009690836860        15.590188382982101     
 C -0.38627810966141662       -2.0871956425154621        12.461942517648904     
 H   3.8939310231896420        1.2936883506468253        18.094588823689350     
 H   1.8437779712250655        2.5631633590219201        18.228441138040751     
 H  0.52550777065671928        1.3817617461604819        18.008188921517391     
 H  0.77013401018367356        2.6692108557560106        16.809073886559634     
 H   5.0047921858291398      -0.48253399804338887        16.241641307655186     
 N   3.1866934210216300        3.1226871877912912E-002   12.812840113661220     
 H   2.1699258603988780       -1.6961179431356617        13.845341331101226     
 H   4.1768312905520943       -1.7018631124622503        13.950530542209346     
 N   2.3727609511245129        1.5425094075730714        11.497956360591013     
 N  -1.9881652697397796        1.3115878981826057        16.730372562728249     
 N  -1.2209949183734998        2.6958030981733629        15.260074007101968     
 N  -1.5093862438567460        2.6468052670833684        12.764062524772219     
 N  -2.4737243228201198        1.1835238104447923        11.496478310726708     
 N  -5.9139409111478303E-002  -2.4413140624740084        16.778215956386781     
 N  -1.6515236722490791       -2.5087155739944622        15.321244462755560     
 N  -1.5164991741005673       -2.7664923648147761        12.821722761724910     
 N  0.19293083405801201       -2.8758965183229135        11.502584659783816     
 C   4.2595572176203502       0.63063530090497089        12.171652302782871     
 C   1.4461272519380504        2.4380121325088591        10.819315691135600     
 C   3.7522143260070413        1.5767166457449058        11.328612906131562     
 C  -2.3119014455709443        2.5858397132343702        17.184050884503296     
 C  -2.2963007940237099       0.10195451688291472        17.484245533084771     
 C  -1.8255566081649539        3.4556326263920742        16.245125704211279     
 B -0.59353107204737177        3.1703607505440647        13.907783654292318     
 C  -2.5098561792378389        3.3080218280081648        12.069910056949096     
 C  -2.8444718055032094       -7.2625369529879330E-002   10.859896381264372     
 C  -3.1175971534673157        2.3919670496012890        11.260538921130435     
 C -0.97768916333481604       -3.3756619708786189        17.243948231123476     
 C   1.1341887036771614       -2.0670498596784843        17.526552312188162     
 C  -1.9811705934384993       -3.4134025178317309        16.313722580933199     
 B  -2.4019107253755547       -2.2231159842918489        13.979483920596689     
 C  -1.6184714358410566       -3.9590055974900862        12.122704458128286     
 C   1.4553715460413970       -2.5775998961683029        10.843489905139144     
 C -0.54774538807713513       -4.0302922499371263        11.278962439584028     
 H   5.2898636029215149       0.36056293782658139        12.364289751929231     
 H   1.8028684767013177        2.6381478187706642        9.7973115339167549     
 H   1.3591087324548479        3.3953212806496484        11.367388293297701     
 H  0.45443050743487456        1.9584147181714113        10.792284284326941     
 H   4.2392529197747555        2.2704889774526547        10.657592639200661     
 H  -2.8724803952852267        2.7445502154524806        18.095888179878646     
 H  -3.1257526109944735       0.30729910477880079        18.170117371441457     
 H  -1.4277624008876235      -0.22914865064328424        18.070868587291340     
 H  -2.5806462985015193      -0.70299075829734803        16.801699227513037     
 H  -1.8690562182138184        4.5353227657693393        16.201311400736259     
 H  0.49881838750550112        2.6293733225821323        13.796186366327705     
 H -0.49449043080078253        4.3764437601201518        13.882155051905208     
 H  -2.7384777928155750        4.3550903840200377        12.217012962482430     
 H  -3.0437587338521572        8.9963774563105836E-002   9.7951073904737100     
 H  -3.7463686215800824      -0.49202642485713122        11.327661453905534     
 H  -2.0189684480313708      -0.78085323169089826        10.987377100040788     
 H  -3.9445280360740584        2.4852532639092706        10.571338767068012     
 H -0.81309178090774015       -3.9333818006155212        18.156141147319644     
 H   1.3824627976640091       -2.8668157422892491        18.231674707222698     
 H  0.96910561544347606       -1.1397759427601390        18.091588943340259     
 H   1.9733652864662641       -1.9132555446334867        16.844643353005534     
 H  -2.8847895666097649       -4.0058759340340853        16.280586837865673     
 H  -2.4838242598634483       -1.0071599783020164        13.853397776994607     
 H  -3.4949563469200737       -2.7416551176849087        13.979766582933674     
 H  -2.4132277420286030       -4.6742841405151259        12.286981756009396     
 H   1.3760203513945779       -2.7614109394616024        9.7643052724099952     
 H   2.2611709230050439       -3.2108895379111568        11.246786636443451     
 H   1.6984804206322297       -1.5250280187009873        11.034924401594671     
 H -0.23932163538666923       -4.7935125224488964        10.579075537603464     
 C  0.79542319371137327        11.118053119886190        16.331467585422434     
 N  0.39884997474697825        11.687801025012609        15.149381942882512     
 N   1.9837409687979730        11.734625871488287        16.615961525855894     
 Dy  0.25043393803710967        9.2648944049449220        17.994082773634396     
 C   1.3205101347995825        12.627854460043807        14.701512154133820     
 C -0.79209903396334735        11.320839122187120        14.392802581321865     
 C   2.3194770671507712        12.653573485740322        15.637271208470443     
 B   2.7074703749451077        11.436537783415982        17.970411388360183     
 C  0.66391148320387505        11.315009568717722        19.454458529675279     
 C  -1.6084255147087034        8.7664414275635458        16.321109076562358     
 C  -1.7431387967734497        8.6801979207735407        19.456390072740039     
 C   1.6087085492123019        7.8664659279301752        16.374557435269910     
 C   1.7666456229968912        7.9150218327058210        19.506259029632357     
 H   1.1594421493239988        13.199223539186908        13.797316662634081     
 H -0.99058026524234732        12.090257968013539        13.637861598916919     
 H -0.65200045104985460        10.355165216516230        13.886652010534885     
 H  -1.6544761004880852        11.237090022355115        15.060203265191193     
 H   3.2238351507742689        13.245078052763958        15.681322014572409     
 N   1.8033858822793649        11.988238406656242        19.110511143164786     
 H   2.7709104656678192        10.219185476607402        18.094512199135615     
 H   3.8078016606471876        11.940342168119818        17.993226837224121     
 N   5.6519476405878628E-002   12.126810757325055        20.377369325823043     
 N  -1.8970350057660192        8.0940771988674918        15.160904005868931     
 N  -2.7333862270633249        9.5072332294776150        16.564172721963914     
 N  -2.8940623136089658        9.3046601047182680        19.063896821502059     
 N  -2.1502683308747832        7.7818229864722905        20.408022414214404     
 N   2.2818069258750002        7.9206454389521666        15.180149388945383     
 N   1.5536223512766165        6.5302008559016604        16.664112708981399     
 N   1.8435651820792613        6.5941557844605949        19.160190913338006     
 N   2.7435227973672780        8.0762111874978491        20.453315447088265     
 C   1.8839800362829684        13.197115300394696        19.783050761309795     
 C  -1.2271687299245599        11.847655456199456        21.004196377087904     
 C  0.78955712845433046        13.287666222322644        20.593630528826985     
 C  -3.1646924149220927        8.4173774601203402        14.686705884162524     
 C -0.99579556494149946        7.1898846688504792        14.454692993415890     
 C  -3.6882930546836574        9.3104730722785334        15.583135042771973     
 B  -2.8396758323221132        10.326641240219381        17.890981380272361     
 C  -3.9905578102714863        8.7825083302940943        19.732015617497101     
 C  -1.2645721509388776        6.8602597842561268        21.105360406352084     
 C  -3.5275280427850570        7.8273152292340988        20.591811521493110     
 C   2.6259848061651780        6.6510610101246836        14.731314369520954     
 C   2.5653160805550814        9.1304200991817925        14.415718964993737     
 C   2.1632211850408933        5.7768653040153239        15.678294302202914     
 B  0.94058532058203170        6.0444759812886897        18.018056426379957     
 C   2.8685079754844525        5.9634813270205980        19.847754763886034     
 C   3.0607964942922279        9.3382820864558660        21.107783756431797     
 C   3.4334115444476749        6.8908336342284633        20.675163463031673     
 H   2.6789747584400181        13.912060818045617        19.619862539450427     
 H  -1.1962600085647959        12.109865467259658        22.066931104426509     
 H  -2.0265367670175354        12.426882615248335        20.521398888735035     
 H  -1.4432719351750027        10.781659602211457        20.882195611937171     
 H  0.45922498773482801        14.067380057556431        21.265595293538144     
 H  -3.5732859611976617        7.9628264091284882        13.794045275467816     
 H  -1.5801456951650046        6.5548884757987622        13.774723168782213     
 H -0.25591483444628310        7.7529914309985148        13.864100520462669     
 H -0.46268685244028229        6.5565059925406182        15.171830384497225     
 H  -4.6485944307626577        9.8090506967069313        15.599002062719197     
 H  -1.8048882626058822        10.973842258268604        18.007127543595054     
 H  -3.8087440095196028        11.048591576572779        17.881584392839585     
 H  -5.0059893678098177        9.1075111357843284        19.545782393909743     
 H  -1.4964438268381066        6.8519598158199146        22.182318401500492     
 H  -1.3824203966525539        5.8329792225953065        20.711055097140473     
 H -0.22927146488779868        7.1935528215079012        20.935975270699121     
 H  -4.0457304527621769        7.1736534892873838        21.280287869251318     
 H   3.1832827789488327        6.5019025721245836        13.816432898649964     
 H   3.3467714223300069        8.9139979208846736        13.678672233019405     
 H   1.6679085603707982        9.4782831528141518        13.886806270464612     
 H   2.9063880004307650        9.9279398476338532        15.081235721511801     
 H   2.2260546388321796        4.6985796861649218        15.729024569648370     
 H -0.16594003320791043        6.5555074053004017        18.132152138744029     
 H  0.87668647089894558        4.8359812325179963        18.044298959061205     
 H   3.1354480419114488        4.9263671227451669        19.691096517222874     
 H   3.3695057742202468        9.1514385905884037        22.145802545592424     
 H   3.8795708041575390        9.8574615534901184        20.578473507398048     
 H   2.1661605340825982        9.9773963100095440        21.082517606887944     
 H   4.2572729050341591        6.8195192646781573        21.370035225563146     
 C   8.5008227184555984        6.5038581523322909        9.9577126868733963     
 N   8.0831004260565571        7.0758952416518826        8.7822276798632863     
 N   9.7003537753532356        7.1123279938530137        10.212902786141386     
 Dy   8.0077516026476996        4.6317537810937264        11.626882204729482     
 C   9.0046829442683141        8.0052076569489721        8.3095295005182361     
 C   6.8688883812127299        6.7277641479686539        8.0551294620757758     
 C   10.023387075677460        8.0231764932325902        9.2235093624945641     
 B   10.460820715047356        6.8137829442474658        11.546667329992957     
 C   8.4573551694541074        6.6689656576535503        13.083655595344769     
 C   6.1302873596156724        4.1396895633305153        9.9801117079400541     
 C   6.0759677960984506        3.9764014800812570        13.135617522132915     
 C   9.3669713730805348        3.2697432039025949        9.9725391831192720     
 C   9.5798295677440350        3.2731804052978086        13.071278630134383     
 H   8.8336386323352958        8.5765182824012296        7.4065237748432020     
 H   6.5766429856637876        7.5691484717546409        7.4131624630426716     
 H   7.0284240714737551        5.8405775934416804        7.4224153411897449     
 H   6.0600179081203169        6.5139876172208062        8.7614022664263125     
 H   10.933344403571114        8.6069918278487254        9.2471438346599584     
 N   9.5826567469057977        7.3511601142615524        12.712670067907641     
 H   10.542318076022072        5.5972979505737026        11.662671298949936     
 H   11.554574999742435        7.3314018862821868        11.541653371464983     
 N   7.8746448276392922        7.4661885271067101        14.033091623412874     
 N   5.8476937274065452        3.5092538211509319        8.7954082347726512     
 N   4.9826232759001474        4.8235047339487727        10.274719486342136     
 N   4.8891800117354682        4.5504945844824567        12.773284527955241     
 N   5.7297144317495521        3.0476289796328935        14.081212466418737     
 N   10.055876752301991        3.3450660453651513        8.7886675440171889     
 N   9.3123410746738262        1.9288619052123808        10.240202442752125     
 N   9.6189815503155742        1.9498302213012229        12.732469015733225     
 N   10.577485435569239        3.4176402634633103        13.999884327118643     
 C   9.6765861299314988        8.5535403332038502        13.394657156102335     
 C   6.6178719138588447        7.1666502287566134        14.702672286354254     
 C   8.6064323226538786        8.6292198578110426        14.238624777493481     
 C   4.5610401700107897        3.8018659480139352        8.3569209331009695     
 C   6.7784909645483129        2.6926221453888797        8.0238693423891760     
 C   4.0191092553854553        4.6326888518939304        9.3010479854473243     
 B   4.8725391374698779        5.6009892518295992        11.624976730506923     
 C   3.8311860803379871        3.9671134893338231        13.452535226574856     
 C   6.6674588308411469        2.1513549761363508        14.742323797297955     
 C   4.3562129461480703        3.0261277950281440        14.291199365963099     
 C   10.410683475961976        2.0836100166896854        8.3246826729953707     
 C   10.343342294938294        4.5675395058673018        8.0467665893858946     
 C   9.9386354859713464        1.1929700870992375        9.2508931811677915     
 B   8.7012428065543670        1.4268965426047813        11.589264747251425     
 C   10.636108501168406        1.2978853361645608        13.410664061826683     
 C   10.943161604717609        4.6772030260995709        14.633562377983234     
 C   11.239952573796989        2.2163187511301965        14.220020942864048     
 H   10.466968110565103        9.2707296459935762        13.219252907433756     
 H   6.6946603316087749        7.3927643165724870        15.771080910470349     
 H   5.8006992655426508        7.7645789821491800        14.276735398757296     
 H   6.3958043436953336        6.1055013070156479        14.554092786000927     
 H   8.2951125353857549        9.3984063646705067        14.930962006575271     
 H   4.1565706786309349        3.3732083142531928        7.4496673008670751     
 H   6.2179050169842620        2.1202831778571247        7.2777827026817095     
 H   7.5151722855181111        3.3226454956525511        7.5072618758207845     
 H   7.3133206393121917        2.0013753991305299        8.6807009405677729     
 H   3.0399066812829485        5.0884291490304729        9.3560339357375533     
 H   5.8784305700445412        6.2921962562926739        11.736889420271094     
 H   3.8702457990577699        6.2772143856990548        11.651131066453848     
 H   2.7974137587542178        4.2390822434760667        13.282627769615221     
 H   6.3495388819504930        1.9755755922647311        15.776652947425358     
 H   6.7201957738501603        1.1849230948709923        14.216531729488770     
 H   7.6627535859840332        2.6117889025724215        14.723311732486851     
 H   3.8859567487645070        2.3422997917722959        14.983896074174629     
 H   10.983444375903559        1.9510425899013650        7.4169689947061297     
 H   11.105863426139896        4.3564236490569668        7.2888614640717204     
 H   9.4411271556420413        4.9436061379385832        7.5458689351484072     
 H   10.709422719750032        5.3446046810455021        8.7225006096062234     
 H   10.004488284333853       0.11422876234363186        9.2838625265238264     
 H   7.6015884140953602        1.9500571609442814        11.717279063145787     
 H   8.6216091630898948       0.21995028383134127        11.600904901455745     
 H   10.875801016957668       0.25422947523235151        13.257556584059296     
 H   11.213318703549145        4.5083917807980933        15.681237769291414     
 H   11.797564540800543        5.1356193668945425        14.117415177337206     
 H   10.088637635815168        5.3571143173441653        14.567547206163933     
 H   12.077742564524176        2.1285802561213107        14.896404449693664     
 C   6.3551476965787908        13.457868661819234        3.5957277087571047     
 N   6.0743978806867656        12.802109222858506        2.4250848842172790     
 N   5.2080325724528898        14.149062001228790        3.8737078475621387     
 Dy   8.2175025039501790        13.940141113705792        5.2666087705801958     
 C   4.7874524269091685        13.083674188482627        1.9804219015511875     
 C   7.0013958210737943        11.957396498279779        1.6803199663361064     
 C   4.2437906396275000        13.935589973705305        2.9040104763143764     
 B   5.0987433333482777        14.925070096733760        5.2258125696394098     
 C   6.2494943845414612        13.255750776079678        6.7258111929666953     
 C   9.5881961696711731        12.596044251410772        3.5964319230783119     
 C   9.7320529144719892        12.520732371458633        6.6998538751044920     
 C   8.7392078697113664        15.816786990426786        3.6253654833136331     
 C   8.6293571164958944        15.959351965762870        6.7658099321412157     
 H   4.3836860489917608        12.630993805803801        1.0851824965201382     
 H   6.4589920278418917        11.467647801730507       0.85994424212810328     
 H   7.8227510938223306        12.558055104212432        1.2604085070219828     
 H   7.4347823112482496        11.192652492563484        2.3353064576123290     
 H   3.2653090292814366        14.395179710881330        2.9434651591639560     
 N   5.0799034934721590        13.863833540353598        6.3647671527794598     
 H   6.1199834434387181        15.590791081467515        5.3524108222814224     
 H   4.1145113701613516        15.626036296952034        5.2485036541850452     
 N   5.8696414551908740        12.300042058459725        7.6325565848034636     
 N   10.295349961815495        12.682187354293408        2.4227192387972383     
 N   9.4972139529652964        11.250541896615951        3.8297139281210333     
 N   9.7534458554713765        11.205651491758291        6.3284368029779827     
 N   10.708606107527180        12.623097977291483        7.6545804708042873     
 N   8.3512328903342752        16.371168759150162        2.4322155373568841     
 N   9.9197304482048221        16.446392005812832        3.9143020533560375     
 N   9.7406169217092895        16.673296825773573        6.4108529056190751     
 N   8.0054260611948216        16.745387016319327        7.6978611469248905     
 C   4.0005213346235218        13.278172231348316        7.0075642879878259     
 C   6.7782573499710699        11.360318121693119        8.2737742135669201     
 C   4.4925598443469932        12.297099223551015        7.8194655419680990     
 C   10.622142100593068        11.422983425304690        1.9303931138144423     
 C   10.636289766179473        13.914453732353316        1.7211717920294933     
 C   10.114927035733329        10.523461393281631        2.8294207582519793     
 B   8.8506983143848874        10.726979848348304        5.1544564735117397     
 C   10.742395319035477        10.517933943636864        7.0131230153150055     
 C   11.072607042734200        13.858087191421502        8.3345610948152640     
 C   11.344652481158429        11.404979360115606        7.8590348717937157     
 C   9.2706129660952730        17.312303692929273        1.9826135461343175     
 C   7.1719312086156108        15.989017750609063        1.6650385590816599     
 C   10.259493426095744        17.355135039369340        2.9284982781340014     
 B   10.651637422426925        16.151334435639114        5.2636824163220783     
 C   9.7835785324209112        17.885089930189025        7.0821740126744190     
 C   6.7432345173921799        16.414800511700371        8.3418544505556387     
 C   8.6977352695550021        17.931636576080749        7.9077322709640274     
 H   2.9753927765358537        13.576915649175659        6.8337568839302589     
 H   6.4678036201532487        11.181320003573656        9.3097531710702519     
 H   6.7877856323292045        10.402236027795935        7.7340620803794407     
 H   7.7872470200810122        11.784335738454331        8.2481437544180309     
 H   3.9959685010212471        11.596749314044223        8.4772496597350564     
 H   11.200543551542331        11.293622551360938        1.0251928768952150     
 H   11.504314747943173        13.733964558264477        1.0744262928742758     
 H   9.7981988052109532        14.259155252018893        1.0971894148929466     
 H   10.880352850855164        14.699280533432082        2.4432893019142168     
 H   10.151952783892261        9.4426643828051393        2.8369487232813597     
 H   7.7576440517380014        11.265486909899048        5.2725104877273585     
 H   8.7509893710199673        9.5214102176684570        5.1349623434404839     
 H   10.960473140205981        9.4717061534012998        6.8439256933688153     
 H   11.199639384559500        13.675322865343480        9.4091574199206818     
 H   12.016997671489451        14.257353006459537        7.9326072458217682     
 H   10.272881727977270        14.588899992755497        8.1633215922330002     
 H   12.164259631832214        11.284044426777555        8.5526183257234809     
 H   9.1165805290521487        17.870364790626141        1.0687062190266854     
 H   6.9464528314375356        16.774559189811622       0.93658420554596333     
 H   7.3431991534494347        15.047086709976497        1.1271039340079356     
 H   6.3153546104203873        15.857070291845787        2.3302486252371941     
 H   11.157376361259967        17.955625350158542        2.9772631792997806     
 H   10.743158470792535        14.935222256640614        5.3781432855251881     
 H   11.741079926980682        16.678609295490503        5.2819227439003367     
 H   10.552815321371417        18.627291637472229        6.9140733763161721     
 H   6.7665273078235675        16.716060953536115        9.3943399686465696     
 H   5.9077694772263314        16.930374221133633        7.8467535515688187     
 H   6.5858322486066063        15.334076303096358        8.2589190546937186     
 H   8.3511810297273623        18.693533311551228        8.5906286667063050     
         456

 C   7.5522979817194376        2.7995881817507913        2.7402117236891965     
 N   7.9422792177459511        2.2308725582557352        3.9257103154214308     
 N   6.3653596653222282        2.1826154386735226        2.4504502229507867     
 Dy   8.0818756260008016        4.6837314164783121        1.1067584376985249     
 C   7.0161334577920096        1.2941803755431691        4.3721391704851804     
 C   9.1272531845829636        2.6013498372755701        4.6894162890479425     
 C   6.0225146703889765        1.2678987775861901        3.4307015142957198     
 B   5.6382739848753269        2.4910541682065190        1.0995576010106825     
 C   7.6850680368862063        2.6454524041888203      -0.37740718963855235     
 C   9.9253722241229596        5.1821575246268257        2.7869341204148270     
 C   10.056757389280833        5.3223424698297706      -0.34979023009430671     
 C   6.6953367382468292        6.0271499395643895        2.7656549294295041     
 C   6.5418707155207656        6.0532246886124774      -0.35051022843649499     
 H   7.1667130179405136       0.72574075251796388        5.2803349585620447     
 H   9.3604728131702029        1.8042729544695888        5.4024474731330381     
 H   8.9606121140811403        3.5341240037102066        5.2446445840918008     
 H   9.9773067653257197        2.7463213640521804        4.0186733896179456     
 H   5.1190202686023047       0.67548255009370040        3.3837658112628999     
 N   6.5474511500068227        1.9621867471208891       -4.6051005990429647E-002
 H   5.5610867003386995        3.7083428014773574       0.99212434149793294     
 H   4.5428668488864803        1.9761370176700241        1.0736762378152103     
 N   8.3073225717604426        1.8401592652370764       -1.2955898870851459     
 N   10.197793676281790        5.8378695954793223        3.9599635141126197     
 N   11.069803654497974        4.4800004781954152        2.5252626245376297     
 N   11.221152242234160        4.7130197422341462        2.5216474227390640E-002
 N   10.438261796162578        6.2296529768953484       -1.3022891852932914     
 N   6.0012639894399600        5.9380907218909078        3.9464424578088027     
 N   6.7432159112826895        7.3710070792275078        2.5114454851960368     
 N   6.4563265472140312        7.3667515012494036        1.8582179246239724E-002
 N   5.5504755084918829        5.8954432710674922       -1.2830635353580622     
 C   6.4829416063763219       0.75411435521561265      -0.72220683432472710     
 C   9.5953659423292663        2.1278951273750102       -1.9086942754322023     
 C   7.5866199450308391       0.67383974094347243       -1.5213862718946496     
 C   11.475193308098802        5.5434565346039779        4.4232756953163550     
 C   9.2711872834265581        6.6921539333161872        4.6933377855114093     
 C   12.021332548008345        4.6845634921310717        3.5077811316981111     
 B   11.193646670346794        3.6798459574666240        1.1888604882244560     
 C   12.301013241683499        5.2514846694381081      -0.65648621928881123     
 C   9.5328616056405462        7.1481842642306175       -1.9763123371521978     
 C   11.812676677696166        6.2030965702643890       -1.5053762010136476     
 C   5.6383960736727783        7.1937506723723077        4.4212346042114268     
 C   5.7093009708696227        4.7080347748124582        4.6734744144453391     
 C   6.1100200409541259        8.0946565050133223        3.5048048201735620     
 B   7.3562981668333896        7.8958558957722884        1.1726474102811613     
 C   5.4130598596610806        7.9972003287265343      -0.64139796160163931     
 C   5.2359279312881970        4.6383920315264673       -1.9491377426593068     
 C   4.8438167928033495        7.0771670419637829       -1.4738861139873525     
 H   5.6922415064564555        3.2683184847325214E-002 -0.56720524128705474     
 H   9.5827697028736782        1.8438397828353421       -2.9666119735083276     
 H   10.397282897801910        1.5711185114816388       -1.4034238413644446     
 H   9.7942092571828123        3.1989645528579547       -1.8056821108012004     
 H   7.9280958218451874       -9.8595322288674125E-002  -2.1963983132840053     
 H   11.871227620361761        5.9912286407471340        5.3246213043469810     
 H   9.8278716146790703        7.2564838586705038        5.4481076130042227     
 H   8.5009901690013514        6.0934981167210376        5.1961842051285601     
 H   8.7763601345000062        7.3895399948551512        4.0132664116946994     
 H   12.995610906968047        4.2164800606354031        3.4797197776319151     
 H   10.175866845721449        3.0080613264104428        1.0670212670043173     
 H   12.180449198228022        2.9828647538682809        1.1898074417568532     
 H   13.323568052407262        4.9410638788769665      -0.48581576721642583     
 H   9.7690119801003448        7.1968637173004320       -3.0481838574697528     
 H   9.6211075669059696        8.1615632326081187       -1.5505225506787637     
 H   8.5061589924994738        6.7876446567319517       -1.8260747579729002     
 H   12.311348438267693        6.8652014535717649       -2.1987403316721186     
 H   5.0600738924275035        7.3160868949520257        5.3272720568671854     
 H   4.9003613641897381        4.8959658273713611        5.3869803460376113     
 H   6.5921497944722862        4.3578121958042688        5.2239946443657903     
 H   5.4019782767221631        3.9226647068192748        3.9791011562008856     
 H   6.0381972747091215        9.1733463600673222        3.4785256628033339     
 H   8.4666729813109107        7.3956768025055135        1.0454784944994138     
 H   7.4102458329366465        9.1047370051745631        1.1762691411299793     
 H   5.1405187975850106        9.0301379956474523      -0.46737562451769415     
 H   4.8655000495682694        4.8431473027280418       -2.9696212716021959     
 H   4.4589795394041731        4.0812548485229412       -1.3827598285327516     
 H   6.1548150277600584        4.0229367578904487       -1.9864850417825664     
 H   4.0055135478700024        7.1524811672935114       -2.1512508554508747     
 C -0.38986268456088874        7.4241430841277740        9.1749845693730414     
 N   2.1851548006594695E-002   6.8564715044733822        10.354009520477591     
 N  -1.5793603307686459        6.8024255801763580        8.9062592355807322     
 Dy  0.11610366188972210        9.2952786159921317        7.5098525034976555     
 C -0.89241341742623315        5.9147392871420061        10.814564183971186     
 C   1.2256573233152688        7.2173212169223016        11.093280629248294     
 C  -1.9018135834842462        5.8853207157373673        9.8904634693326692     
 B  -2.3236606632080816        7.0946173495106510        7.5624536222043126     
 C -0.32195958583313544        7.2749260862432843        6.0273801513520855     
 C   2.0097218319207779        9.7554795438586037        9.1515510306778260     
 C   2.0797203908628203        9.9384234145507868        6.0262218450661109     
 C  -1.2234696486285264        10.651704587170537        9.1772216544707348     
 C  -1.4065468929372320        10.702660110968941        6.0680674906360146     
 H -0.71920656324233811        5.3433822794067396        11.716868773963300     
 H   1.4570411956445248        6.4256746781111396        11.812991735027547     
 H   1.0838675475982840        8.1605509514916861        11.637397109372255     
 H   2.0679416740391474        7.3378807275942517        10.407822137067798     
 H  -2.8046733398117993        5.2908852314778123        9.8560621941323117     
 N  -1.4253688315013067        6.5623686657783820        6.4091481557811152     
 H  -2.4105111092921789        8.3105306948744655        7.4413363304302047     
 H  -3.4145489156483437        6.5707537521465840        7.5552084506855373     
 N  0.29312217261565071        6.4761119656532946        5.1001330346047675     
 N   2.3100046424192735        10.398747509744993        10.324567357945241     
 N   3.1395258973733409        9.0390299275228347        8.8665013290912160     
 N   3.2439187456838576        9.3119833026170902        6.3739630596678802     
 N   2.4622454556730302        10.878808568527653        5.1054769955768400     
 N  -1.9120600983663194        10.573753479061747        10.361346826538721     
 N  -1.1440267930264996        11.994729679221894        8.9277305657350752     
 N  -1.4261423539433706        12.020400887653166        6.4301130899693035     
 N  -2.3777883736282677        10.596979783068695        5.1079230560445232     
 C  -1.4715334071072290        5.3394528726732808        5.7585909415650258     
 C   1.5434157839240079        6.8039321434775326        4.4306992397316076     
 C -0.39669393640613021        5.2831891830434685        4.9196928354181990     
 C   3.5904979242418196        10.082975828900276        10.765634316104522     
 C   1.4021882613396750        11.256390242354161        11.077256165107700     
 C   4.1106374426588701        9.2236446546860122        9.8351014691617351     
 B   3.2239458589793424        8.2557544320893097        7.5165348122714795     
 C   4.3234943217849766        9.8729028831871304        5.7106374638536535     
 C   1.5595854065994375        11.824845015160070        4.4654561246764848     
 C   3.8362692114677173        10.856032152198466        4.8979338645984587     
 C  -2.2424042197840697        11.835170569099525        10.842634920987656     
 C  -2.2290600776471656        9.3482098501750333        11.085377698843686     
 C  -1.7541441678373462        12.728612589740647        9.9275376327782752     
 B -0.51314663065891519        12.508107710821575        7.5923759357889988     
 C  -2.4087911354560250        12.706870473348477        5.7349686444224393     
 C  -2.7453789667271322        9.3569537310985673        4.4391535628254601     
 C  -3.0078511033211841        11.816174647920500        4.8908905185776286     
 H  -2.2377506719055109        4.5988982572362991        5.9460549374032965     
 H   1.5104061573068852        6.4680262947220895        3.3877629746110158     
 H   2.3919459545471029        6.3163920370731494        4.9349889200858827     
 H   1.6855895541539596        7.8905604846125872        4.4766294904201844     
 H  -5.6286624472353816E-002   4.5099396660033921        4.2462124547876421     
 H   4.0082075059844815        10.517206155092147        11.664067184206971     
 H   1.9711862809892868        11.796333997576721        11.840859808586353     
 H  0.62200265473049310        10.662107423027184        11.569555482839272     
 H  0.91767539364064876        11.975437913264146        10.412004472506101     
 H   5.0781764658721444        8.7421651117206824        9.7894427866368847     
 H   2.1931936732391071        7.6027698069969283        7.4045722062557493     
 H   4.1993054161937291        7.5418405763347263        7.4874126049714826     
 H   5.3458808852868822        9.5601866745504083        5.8765498350126562     
 H   1.8389318382412718        11.961474653021190        3.4158013059540697     
 H   1.5971009450313167        12.798945452632491        4.9716181683517995     
 H  0.54039906019613992        11.433455270665394        4.5377785932129777     
 H   4.3336402643675358        11.542620147000394        4.2264781215539315     
 H  -2.8100325143869460        11.966171406154828        11.753695905197034     
 H  -3.0198232282812825        9.5583174313716874        11.813511127993033     
 H  -1.3487689813722465        8.9682067025018153        11.621387487616090     
 H  -2.5700552470443894        8.5757386724916600        10.391494715762050     
 H  -1.7980307075822959        13.808687376221267        9.9087773395324028     
 H  0.57923649184126225        11.968969441984594        7.4667668787691976     
 H -0.41350027847266363        13.713402716622646        7.6002626409521348     
 H  -2.6261394860213425        13.754746109977562        5.8956287810486208     
 H  -2.8532855715666638        9.5249534323200553        3.3582959140521300     
 H  -3.7028526670759718        8.9748478479636233        4.8319421193860528     
 H  -1.9553492733381139        8.6186655454651433        4.6356161372157718     
 H  -3.8233593968845416        11.934819292841992        4.1928790162136114     
 C   1.9227955226862714       0.47648962935272454        15.577750618841939     
 N   2.2049175129634628        1.1346574447447775        16.747737702551969     
 N   3.0668560914392380      -0.22272204554111732        15.306972560708923     
 Dy   5.3604691977418108E-002  -3.7127996898868795E-002   13.913361109232255     
 C   3.4883602642570750       0.84440436501311811        17.198919086280497     
 C   1.2821977728079268        1.9877339725905350        17.487792257913355     
 C   4.0285935074764199       -1.3377292152732381E-002   16.279162445679933     
 B   3.1814160327233161       -1.0116241050279107        13.963855788079339     
 C   2.0067807559156967       0.60592637131151916        12.423370649776691     
 C  -1.3027156274245428        1.3629471113788967        15.543362082956495     
 C  -1.4854703079905576        1.3260683641949469        12.435455907450388     
 C -0.46212282128478493       -1.8824963859179256        15.588351769299761     
 C -0.38565800258022676       -2.0812245748146032        12.460098219140631     
 H   3.8934486421624395        1.2967051417608906        18.094263294612166     
 H   1.8438166095903397        2.5668039249818131        18.228047982405155     
 H  0.52499199584801270        1.3862598224237885        18.006934843960870     
 H  0.77068742369569165        2.6739704321695656        16.808345214989654     
 H   5.0039260876275211      -0.47962253700208951        16.241256088146564     
 N   3.1866605693426506        3.4685847856917751E-002   12.811915109974485     
 H   2.1686439013267180       -1.6917633965892360        13.844698945273381     
 H   4.1754957282380891       -1.6988871776754586        13.949953280719937     
 N   2.3739869154509292        1.5467969004690119        11.497236873263736     
 N  -1.9888580650875696        1.3140156380891277        16.730559349721123     
 N  -1.2224202957138610        2.6996878749915094        15.261329968196303     
 N  -1.5107700899813712        2.6525241208676258        12.765367549001541     
 N  -2.4737653809523352        1.1896534922256372        11.496329872641892     
 N  -5.9350601505285046E-002  -2.4375301537587859        16.776101344576404     
 N  -1.6517613960963526       -2.5040417647892141        15.319115496735808     
 N  -1.5157502820394246       -2.7608697380583997        12.819698709267971     
 N  0.19482529826034473       -2.8706002408771960        11.502135003895825     
 C   4.2598164662136648       0.63205680437136136        12.169465354133823     
 C   1.4481870837692699        2.4434488052861445        10.819103260139178     
 C   3.7532530932177615        1.5787243956257442        11.326606248102031     
 C  -2.3137696884670031        2.5877045762880164        17.184859357741999     
 C  -2.2964442073779483       0.10378257621719725        17.483680294885620     
 C  -1.8278479853613452        3.4584389443036256        16.246620234366208     
 B -0.59518497550585114        3.1756399610471719        13.909511743809411     
 C  -2.5118795839690700        3.3134828198521555        12.071934321629701     
 C  -2.8433288722085868       -6.6276714150441590E-002   10.858673324055241     
 C  -3.1187253242635760        2.3977129796234400        11.261594650900967     
 C -0.97804892560510404       -3.3719527684353623        17.241426160211063     
 C   1.1341579079006523       -2.0638150972352354        17.524438468994376     
 C  -1.9815499380363606       -3.4091502069188566        16.311201688242466     
 B  -2.4016280979824680       -2.2177106053145241        13.977202199413540     
 C  -1.6163384616998868       -3.9542077283684143        12.121982301026716     
 C   1.4576537017946527       -2.5723346045811746        10.843793116314746     
 C -0.54488728686173882       -4.0257190576183977        11.279229850679361     
 H   5.2898155333258758       0.36042742722510468        12.361279307910941     
 H   1.8007547824068002        2.6386786833556273        9.7954516468380461     
 H   1.3673257538629118        3.4024768463246682        11.363290351225608     
 H  0.45525746681627044        1.9680971245896661        10.798023910819889     
 H   4.2407551523206024        2.2715732868886183        10.655008464461735     
 H  -2.8748367447693806        2.7453018685995652        18.096548446763165     
 H  -3.1242989464614475       0.30900125319108968        18.171363753689153     
 H  -1.4270741114272001      -0.22857038925199066        18.068121358152933     
 H  -2.5827686623736570      -0.70025332948082863        16.801007883412314     
 H  -1.8721553574797174        4.5380991747488206        16.203366194734244     
 H  0.49745670186630658        2.6353222808109029        13.797402730026166     
 H -0.49681383618962799        4.3817470054634766        13.884850214399364     
 H  -2.7412429011535986        4.3602737067133690        12.219800973805627     
 H  -3.0444585149881487        9.7223100248488847E-002   9.7944541772085039     
 H  -3.7437243686534116      -0.48778928452617953        11.327160909138561     
 H  -2.0165328749629614      -0.77318108359695947        10.984093252810744     
 H  -3.9457524565810553        2.4909842688809776        10.572532828225343     
 H -0.81355190627397678       -3.9301745717646588        18.153328872396333     
 H   1.3817495931548973       -2.8634278832009574        18.229955191115881     
 H  0.96972120091328307       -1.1361142906734647        18.088927237799133     
 H   1.9735542677959161       -1.9109603347094040        16.842589502649670     
 H  -2.8852532415703331       -4.0015128088266358        16.277873250145358     
 H  -2.4831937588932571       -1.0017052022185711        13.851561790583794     
 H  -3.4948328048634032       -2.7359431578579692        13.976903843098471     
 H  -2.4107331283381250       -4.6698270712365071        12.286447952764430     
 H   1.3801525000948791       -2.7601099771470690        9.7654851020261066     
 H   2.2638623232325412       -3.2023557143494257        11.250434354213258     
 H   1.6987359851248838       -1.5189567045009325        11.031582587528300     
 H -0.23544434341518758       -4.7894070237461799        10.580329772703271     
 C  0.79358760104407478        11.121247169253625        16.332108347637853     
 N  0.39659858226103500        11.690763156367463        15.150032048866816     
 N   1.9816998088758635        11.738330231383383        16.616327707547235     
 Dy  0.25064666761282584        9.2672447752202043        17.994484419782484     
 C   1.3178370738551610        12.631109873652484        14.701889859470828     
 C -0.79437825197649481        11.323416558126725        14.393704555503984     
 C   2.3169333209812843        12.657261267338082        15.637489496288751     
 B   2.7062904438481570        11.440286650515093        17.970300094340175     
 C  0.66398889385921533        11.316441332511181        19.455726122959984     
 C  -1.6089691853859978        8.7689354101766828        16.322483323936670     
 C  -1.7415679065527025        8.6796220082472324        19.457765881776702     
 C   1.6091152786060630        7.8705094124284987        16.373693242843803     
 C   1.7676832762026196        7.9163008253443863        19.504523098163894     
 H   1.1565121981671098        13.202293895748745        13.797615332904410     
 H -0.99483651640666138        12.093997991829452        13.640691244082646     
 H -0.65319443830264046        10.359218388426440        13.885326133521835     
 H  -1.6558899697720804        11.236876763218721        15.061638402447239     
 H   3.2210317334868090        13.249148548254849        15.681392527657275     
 N   1.8025153157416225        11.990886074964228        19.111117807616743     
 H   2.7707410404751625        10.222957364829213        18.093947774533635     
 H   3.8062322825223438        11.944889861596495        17.992604008111670     
 N   5.6620516688885292E-002   12.127245091606996        20.379441780143985     
 N  -1.8973833542734626        8.0974149247248519        15.161768184959547     
 N  -2.7347325531042515        9.5078542336844141        16.567024513338140     
 N  -2.8935004367195787        9.3029204783894759        19.066541584474169     
 N  -2.1470456092261840        7.7797109059960521        20.408577043769160     
 N   2.2830297740930559        7.9255128126881571        15.179810291420640     
 N   1.5533898268334712        6.5340432492404572        16.662040073515765     
 N   1.8428059944970803        6.5954655958794506        19.158196289952564     
 N   2.7445610968635403        8.0759642714479689        20.451786667277805     
 C   1.8824783562616925        13.199592890122769        19.784027357420360     
 C  -1.2261295620120845        11.846472592071709        21.007337756299687     
 C  0.78867055550686760        13.288719593515831        20.595538457397708     
 C  -3.1657665363264211        8.4193079253803216        14.688754234853496     
 C -0.99510378776141617        7.1958370786032306        14.453784959203896     
 C  -3.6900106564790098        9.3107019802408360        15.586414400412417     
 B  -2.8412108639708848        10.325981316957193        17.894568601773898     
 C  -3.9889369056064035        8.7786151443221989        19.734584192136150     
 C  -1.2599786852256067        6.8582283857252309        21.104162639921412     
 C  -3.5242131319358871        7.8232027284822045        20.593096149843493     
 C   2.6270443376226678        6.6561958743733118        14.730059707580901     
 C   2.5673898272909099        9.1358703110216943        14.416718833610751     
 C   2.1633641777497323        5.7813665147144730        15.675960120474974     
 B  0.93965111679414093        6.0475628531726509        18.015398117519961     
 C   2.8665331912408716        5.9632012778027867        19.845991086631255     
 C   3.0634941247648819        9.3374620525416496        21.106445364296697     
 C   3.4326479307505817        6.8895833857657713        20.673623964357692     
 H   2.6767951469211280        13.915242443165306        19.620653986086513     
 H  -1.1948477237611961        12.109454943089677        22.069836902936146     
 H  -2.0267338295165613        12.424091792095650        20.524816420466422     
 H  -1.4406499079041695        10.780105898171932        20.886206767785104     
 H  0.45824701338844870        14.067749135014406        21.268203158286028     
 H  -3.5742664528700137        7.9651078042769052        13.795881731747381     
 H  -1.5782343195725044        6.5645136064932759        13.770086415605423     
 H -0.25378323711037859        7.7608325107597089        13.867597772698076     
 H -0.46377787053248887        6.5590829965272501        15.168805419530713     
 H  -4.6509846933313987        9.8078049549343245        15.603404075662576     
 H  -1.8073130409611109        10.974500242492571        18.010673926523104     
 H  -3.8113110509574031        11.046517795713180        17.886288979792941     
 H  -5.0048799149148282        9.1022164074351988        19.548949841248092     
 H  -1.4947787126526562        6.8438055178243635        22.179634075411577     
 H  -1.3724884430607454        5.8332961059789001        20.704822066282670     
 H -0.22586632875514318        7.1954509919963510        20.940044404599167     
 H  -4.0411012707976113        7.1682052827491960        21.281202540126245     
 H   3.1848982611405643        6.5075561515787737        13.815437394108299     
 H   3.3504299656727845        8.9203766377299694        13.681232861629438     
 H   1.6709809746057538        9.4836566316300317        13.886161146416578     
 H   2.9065684861235002        9.9330895085041941        15.083412056116700     
 H   2.2258097274026145        4.7030336056224264        15.725750967556793     
 H -0.16646004273524881        6.5594551804726011        18.129646208541583     
 H  0.87464274870455960        4.8391620740447738        18.040667454646695     
 H   3.1319609797052572        4.9257512081371022        19.689298224466050     
 H   3.3667663887857890        9.1511947553279374        22.145657115370621     
 H   3.8861229805876754        9.8526845868795565        20.580706184898158     
 H   2.1718113599113429        9.9794395807923468        21.076506405055280     
 H   4.2563649792155944        6.8169417049015930        21.368501219004081     
 C   8.5033233273302873        6.5051264521304963        9.9585569959082072     
 N   8.0864621758423034        7.0769460768156671        8.7827154474819942     
 N   9.7024963267002775        7.1138472260222914        10.214719880394643     
 Dy   8.0084877002283825        4.6332554783774089        11.626937010194510     
 C   9.0081542464700739        8.0064683227740279        8.3107630412950009     
 C   6.8731180768675779        6.7281103577203956        8.0545399089660101     
 C   10.026117128484268        8.0247555772196684        9.2255594743615319     
 B   10.461950176328058        6.8152286799281621        11.549024930026681     
 C   8.4572593023455465        6.6705817810394636        13.084320781531170     
 C   6.1320929123481349        4.1408858210010422        9.9790013894656067     
 C   6.0753487788263145        3.9785662386600764        13.134049808875529     
 C   9.3681552370927275        3.2710457908357840        9.9728223891570895     
 C   9.5789435603638111        3.2739758273034858        13.072243074615805     
 H   8.8375931257944451        8.5776335860344943        7.4075959912963576     
 H   6.5836379934880220        7.5673822910738275        7.4091954084847460     
 H   7.0323330737752130        5.8386208099115873        7.4255460698458702     
 H   6.0625725995469661        6.5180357771140942        8.7595615645804070     
 H   10.935897362833829        8.6088045885737969        9.2499023635010715     
 N   9.5829136696721431        7.3527050186247997        12.714310982368326     
 H   10.543196123654178        5.5987384493751637        11.665089728624940     
 H   11.555782209406745        7.3326980924220653        11.544822721900262     
 N   7.8736872947537755        7.4679946013230039        14.033064233045492     
 N   5.8495588798061817        3.5092706450481024        8.7949465152797277     
 N   4.9847545439834722        4.8257049409349522        10.272385507773128     
 N   4.8894384261946087        4.5538715948778759        12.770936118441060     
 N   5.7275240168301327        3.0500214775477326        14.079250258189919     
 N   10.057278182801880        3.3463126516893094        8.7890479802551216     
 N   9.3132451709419470        1.9301501980394709        10.240331279210340     
 N   9.6187914297535979        1.9508324953955993        12.732725191809156     
 N   10.575924241770947        3.4182627682764597        14.001550030489829     
 C   9.6762380477297487        8.5552028015536354        13.396179358924426     
 C   6.6161511404611311        7.1687454697979121        14.701260573879019     
 C   8.6053312027064415        8.6310242148826504        14.239139190377175     
 C   4.5632235870324118        3.8021118359853832        8.3556776467009168     
 C   6.7798876407289619        2.6907039597506088        8.0250408887397775     
 C   4.0214541796084857        4.6343322801720452        9.2986004915169165     
 B   4.8747136059882177        5.6039257247835099        11.622231749906538     
 C   3.8304263831025436        3.9714971216874995        13.449381350926252     
 C   6.6639640565277496        2.1528158707732201        14.740880474420290     
 C   4.3538751220009555        3.0298527112321363        14.288239584198482     
 C   10.411871792464089        2.0848187171680364        8.3249685346956284     
 C   10.345308050136167        4.5687759015968963        8.0473849207700106     
 C   9.9394887224784938        1.1942224249437243        9.2510433231695810     
 B   8.7016199448069020        1.4279844856045156        11.589050941376346     
 C   10.635825018397940        1.2989194508665296        13.411080452775201     
 C   10.940472780033298        4.6775151235440395        14.636403028473055     
 C   11.238775057336046        2.2171095493174078        14.221360738499378     
 H   10.466690677400376        9.2724390461383770        13.221291443687436     
 H   6.6915225141805097        7.3955816237462377        15.769585340410885     
 H   5.7994593571902806        7.7662195607297804        14.273862755054113     
 H   6.3943392288567038        6.1074881298981119        14.553115726256431     
 H   8.2933374317809907        9.4003185279277002        14.931036062887756     
 H   4.1587830637069940        3.3725391145169041        7.4488706637411264     
 H   6.2192909194129138        2.1187849581650622        7.2786528935938373     
 H   7.5181633422004381        3.3191441571496316        7.5089872659474075     
 H   7.3128507190115144        1.9991044343566113        8.6828999127028954     
 H   3.0425505257894514        5.0907955522287800        9.3525951941632464     
 H   5.8814084010309555        6.2938960152041918        11.734488281072700     
 H   3.8733947096878936        6.2814674801102184        11.647623284239744     
 H   2.7970979000067611        4.2447293290273960        13.279041068869930     
 H   6.3478222769976878        1.9802767380222461        15.776074775162838     
 H   6.7129080461807069        1.1852701354114927        14.217513811917172     
 H   7.6601854315515876        2.6104060106572873        14.718825264582025     
 H   3.8823513711220348        2.3463716185905019        14.980376019559372     
 H   10.984662386420029        1.9521273708568447        7.4172801091169003     
 H   11.109326850304345        4.3579759210593574        7.2910223180566254     
 H   9.4438751186452610        4.9441199348531057        7.5446899459068284     
 H   10.709658598291698        5.3461735870040856        8.7235817368336548     
 H   10.005116515226415       0.11546871733009675        9.2839752461613916     
 H   7.6018571782178403        1.9509777545195992        11.716691903798798     
 H   8.6221644812349005       0.22101514269626676        11.600429357041538     
 H   10.875904980093352       0.25540935761944306        13.257575104367113     
 H   11.209650655990860        4.5080421779259767        15.684186579025225     
 H   11.795210763989402        5.1365911963226232        14.121474322918473     
 H   10.085756960514324        5.3571466584861556        14.570010207982603     
 H   12.076113118661722        2.1293198453590154        14.898284380399572     
 C   6.3537385705577467        13.454013095562610        3.5949205311094876     
 N   6.0727020942486121        12.798395269566367        2.4242445730996520     
 N   5.2070449609610625        14.145980868393858        3.8726691392975754     
 Dy   8.2165443298473910        13.936613582261025        5.2652852797812963     
 C   4.7860614096142147        13.080897468700259        1.9792884963761215     
 C   6.9992799091530280        11.953195639425346        1.6795616583952115     
 C   4.2428749961926391        13.933190669238344        2.9027982619580222     
 B   5.0980111644233741        14.922760626592996        5.2243241980649984     
 C   6.2486743761336028        13.254324717764138        6.7253657113852130     
 C   9.5867178605283314        12.591336410999062        3.5959434778295170     
 C   9.7320017560791001        12.519157479916487        6.6998030168653537     
 C   8.7380406473162910        15.812651096814188        3.6230306468073201     
 C   8.6290034371516793        15.956583448970489        6.7631943741833700     
 H   4.3821036015422186        12.628600337653589        1.0839284361634640     
 H   6.4558266073506756        11.459793720712145       0.86265092987654202     
 H   7.8179283879544244        12.553760945289520        1.2552794294707617     
 H   7.4359671495511241        11.191717560887735        2.3355359798949773     
 H   3.2647095240435791        14.393419547632366        2.9421753125826249     
 N   5.0791521537625943        13.862322378811731        6.3639726196917126     
 H   6.1193216652754563        15.588456406730431        5.3504147820435657     
 H   4.1138346937968322        15.623807198021364        5.2466583078469871     
 N   5.8689012226191588        12.300020646517519        7.6335089577754935     
 N   10.292969279809078        12.676698445949331        2.4216969449473917     
 N   9.4967401979950026        11.246052810953955        3.8306828244920870     
 N   9.7543431227340793        11.203852995088386        6.3292878628180942     
 N   10.708895207659003        12.622961709464178        7.6540176432929377     
 N   8.3494318771268148        16.367496429319598        2.4303126456092796     
 N   9.9189593167545542        16.441786422845453        3.9113443423584799     
 N   9.7407981553365506        16.669478746675040        6.4079330855457934     
 N   8.0060388140339978        16.743193679401585        7.6954147545679517     
 C   3.9998376039833263        13.277883951712299        7.0079035544996140     
 C   6.7775756386560104        11.361171221237946        8.2758541711409794     
 C   4.4918986465888269        12.297766360259292        7.8209210630032047     
 C   10.620313563599009        11.417245136398872        1.9305059519191954     
 C   10.632192241925059        13.908404566500353        1.7184400862945215     
 C   10.114327677437032        10.518324988149317        2.8307705196102027     
 B   8.8512677150412813        10.723521724667842        5.1562845375055320     
 C   10.744172742355728        10.517434312051483        7.0139523712752831     
 C   11.072398136648966        13.858739172698085        8.3328024920921937     
 C   11.345992339677405        11.405509523925851        7.8590223836273978     
 C   9.2688438950344239        17.308469169266537        1.9803516919990776     
 C   7.1694155613425217        15.986010781530782        1.6639437921493456     
 C   10.258353939379315        17.350712263159931        2.9255734105598905     
 B   10.651152765830984        16.146700555481388        5.2605861891819634     
 C   9.7851157227030825        17.881139803084078        7.0793362085369509     
 C   6.7437442369481699        16.413787369389240        8.3397841781358810     
 C   8.6995166936686132        17.928771054565150        7.9051214058326922     
 H   2.9747485204616395        13.576760019121455        6.8340589684008002     
 H   6.4683466134058465        11.184994675558453        9.3125023319774609     
 H   6.7855952188998039        10.401832797890606        7.7386949566028047     
 H   7.7868201077153998        11.784203015323536        8.2479303881392507     
 H   3.9953761879811780        11.598482153275100        8.4798150359553315     
 H   11.198242076973314        11.287462991935330        1.0250894301843696     
 H   11.497307582101886        13.726843997577561        1.0686035989979272     
 H   9.7921734504770104        14.253556228234510        1.0977384908766719     
 H   10.879601262018765        14.693383298785855        2.4389361662523159     
 H   10.152081494781578        9.4375857261215206        2.8393945824546174     
 H   7.7579805888747790        11.261532985849101        5.2744573374480606     
 H   8.7522271980410800        9.5179005933646543        5.1380138476215675     
 H   10.963184992255648        9.4713463351067837        6.8452217630927699     
 H   11.203735421222861        13.676302626346619        9.4066253086528668     
 H   12.013995298090038        14.260239672078452        7.9275365171705587     
 H   10.270700528928533        14.587698638696857        8.1647300144367225     
 H   12.165920305308202        11.285731420989913        8.5523737344999553     
 H   9.1144254173270305        17.866940295791355        1.0667617651418695     
 H   6.9434299711521170        16.772005152255421       0.93616045018229865     
 H   7.3399898803522445        15.044367748444468        1.1253079811297171     
 H   6.3134176905248101        15.853824766337688        2.3298257773017941     
 H   11.156513608523301        17.950825460033066        2.9738453168109036     
 H   10.742008214698505        14.930564786116134        5.3753212334737883     
 H   11.740867058803977        16.673376298791030        5.2785081098058733     
 H   10.554992728961894        18.622588731768214        6.9110478516263854     
 H   6.7682167795111470        16.713160686806333        9.3927093555662040     
 H   5.9089959776970904        16.931673033326209        7.8461859797427733     
 H   6.5844506588951290        15.333590021541005        8.2551355438885121     
 H   8.3538150749813980        18.691075773265048        8.5879997457781769     
         456

 C   7.5492847797653528        2.7972168997066271        2.7429684612427732     
 N   7.9400129934667776        2.2285374450465740        3.9282413521319350     
 N   6.3622719423620975        2.1800699004456683        2.4539128670536816     
 Dy   8.0782676016242849        4.6807269072619402        1.1086825008280234     
 C   7.0143014270689497        1.2916384248112180        4.3751298941742878     
 C   9.1255343956898489        2.5988086010299485        4.6911825670510048     
 C   6.0201567344543303        1.2652526907105317        3.4342680294312657     
 B   5.6344295648238365        2.4878747682473121        1.1033520803924071     
 C   7.6800905514870177        2.6425279220777131      -0.37512373399510812     
 C   9.9231221323216090        5.1786861557723070        2.7878054247610136     
 C   10.052330265117254        5.3196434822691954      -0.34924658773581807     
 C   6.6929415286617218        6.0253230667194249        2.7668169598983572     
 C   6.5388760818783682        6.0507004369117441      -0.34902274446964232     
 H   7.1656066740969537       0.72315390215808373        5.2831678470878067     
 H   9.3591848357131315        1.8015799890596129        5.4038978460899179     
 H   8.9593427098940150        3.5314722383860766        5.2467170833805188     
 H   9.9751355969183244        2.7438224762961698        4.0198924300168892     
 H   5.1167053636845221       0.67275300085877676        3.3877044217944938     
 N   6.5431066478417153        1.9588577010314250       -4.2594014338051434E-002
 H   5.5568138863305405        3.7051069804081012       0.99544637152746629     
 H   4.5392382507755116        1.9725529192776698        1.0781877600672567     
 N   8.3012868074157122        1.8378814599466602       -1.2945135562860197     
 N   10.196251076282861        5.8342305056687742        3.9607475162765833     
 N   11.067422875762800        4.4766778750721556        2.5252546385883572     
 N   11.217080073673326        4.7107329841674321        2.5340962990485306E-002
 N   10.433380409258897        6.2278771181191512       -1.3010725232289801     
 N   5.9989682417964332        5.9370501904737951        3.9476830688906377     
 N   6.7418869945013551        7.3690513066553018        2.5122497109668580     
 N   6.4554727500485001        7.3645547496876747        1.9166265702343269E-002
 N   5.5481142162923600        5.8941609595929334       -1.2824177253075879     
 C   6.4780534999483033       0.75103543423234131      -0.71910296997033130     
 C   9.5881418268804861        2.1266209284823625       -1.9095130754361902     
 C   7.5805948439113777       0.67146825695856227       -1.5198442424596703     
 C   11.473997236098873        5.5398807859331551        4.4231548482859813     
 C   9.2698432185838193        6.6881238295799408        4.6948201518283845     
 C   12.019620260307855        4.6812034900468911        3.5071500580923396     
 B   11.190429755314630        3.6770044709450578        1.1884954698230175     
 C   12.296648962955059        5.2503797647829247      -0.65583336737770459     
 C   9.5275599458028672        7.1464463870405810       -1.9745275561197155     
 C   11.807821549478744        6.2022777207370714       -1.5040791568481389     
 C   5.6371703091684973        7.1930844692151137        4.4222234122695783     
 C   5.7063350746890569        4.7073502425234901        4.6750219898838488     
 C   6.1094000200862357        8.0934042671890083        3.5055349385809995     
 B   7.3556812110726018        7.8929210021445071        1.1733672080410931     
 C   5.4142211810104284        7.9965101688955613      -0.64235098568977822     
 C   5.2317655512712440        4.6373996608190282       -1.9480455122734652     
 C   4.8439708020090348        7.0770198949129721       -1.4747264024116260     
 H   5.6876349797001939        2.9418356432776675E-002 -0.56352182132311035     
 H   9.5736133344869909        1.8442644012038516       -2.9677537754196024     
 H   10.390920174354738        1.5690596492238953       -1.4067317687253595     
 H   9.7871229393955872        3.1975156977898398       -1.8051610249776004     
 H   7.9213517137895888      -0.10064190280110506       -2.1955316700849461     
 H   11.870635115469891        5.9875371771914203        5.3242943360736295     
 H   9.8266991824038303        7.2522084815604737        5.4496505528039743     
 H   8.4998636460071548        6.0891441493021530        5.1976086495857041     
 H   8.7747138852647115        7.3857613406166127        4.0152203643303057     
 H   12.993925092046396        4.2132112991686155        3.4783384324535671     
 H   10.172658931049600        3.0051567923686520        1.0670201061099456     
 H   12.177334541261668        2.9801511967642647        1.1885654166711559     
 H   13.319360246736247        4.9405862725018510      -0.48506993902722434     
 H   9.7667591442709121        7.1996497853768773       -3.0450221765009440     
 H   9.6114964923232655        8.1580061099546999       -1.5449379186800130     
 H   8.5016924016112707        6.7830699322477193       -1.8290976192215533     
 H   12.306094323116652        6.8652006341381320       -2.1969691605678761     
 H   5.0591810995141211        7.3161029246783773        5.3283628204808799     
 H   4.8976449319550470        4.8959835967201046        5.3886094735589278     
 H   6.5890197143562697        4.3567106376040172        5.2255427377030967     
 H   5.3984747423208592        3.9220161411357881        3.9808573864243630     
 H   6.0384790516144671        9.1721328409927736        3.4791296479678437     
 H   8.4655075470043872        7.3914555910522477        1.0466824531465071     
 H   7.4110731898050792        9.1016928792172358        1.1765591131282158     
 H   5.1433990145682449        9.0299775849387771      -0.46917380496959449     
 H   4.8699051551524892        4.8406345936440394       -2.9706328235667727     
 H   4.4488469692921626        4.0861510949098276       -1.3870703220131779     
 H   6.1464857919212310        4.0178880589968928       -1.9775036253718272     
 H   4.0064249944835320        7.1533822465997750       -2.1528558373478823     
 C -0.38695269761024831        7.4220943991437878        9.1747157410040394     
 N   2.4197086565030321E-002   6.8548077492396535        10.354092984843616     
 N  -1.5762746478704903        6.8002489021071604        8.9055495493348076     
 Dy  0.11932283190797384        9.2928164353573006        7.5098674871801459     
 C -0.89022581506586651        5.9131560847983584        10.814457252702292     
 C   1.2272839292261355        7.2164594643151077        11.094074507180748     
 C  -1.8991543486910554        5.8834138938998750        9.8898519896072177     
 B  -2.3203082468546654        7.0925148624629655        7.5616137526393530     
 C -0.31765351363118632        7.2717245995583850        6.0278378788254923     
 C   2.0116237480724966        9.7551452681904500        9.1526242610497182     
 C   2.0829181094238307        9.9363906047948571        6.0265779436916338     
 C  -1.2213095756033192        10.649865760172270        9.1764935820195159     
 C  -1.4038811681291596        10.698747842400179        6.0672487999691898     
 H -0.71754181578690646        5.3421628020769321        11.717078214094871     
 H   1.4587627534183762        6.4249888597104841        11.813945534755339     
 H   1.0844986706748556        8.1595545321157044        11.638144938844476     
 H   2.0698558793250799        7.3376365890945898        10.409110776487340     
 H  -2.8019257529052233        5.2888845388379409        9.8551950798715868     
 N  -1.4220234670894651        6.5601093051620065        6.4083904355763437     
 H  -2.4068997957573450        8.3084559684936146        7.4405879551696046     
 H  -3.4113235536102060        6.5689321255909023        7.5541796587746237     
 N  0.29695361000884773        6.4731159883678062        5.1000983793280161     
 N   2.3111622933416691        10.399197399748230        10.325404468589639     
 N   3.1419845211513797        9.0393230101214925        8.8682656129564386     
 N   3.2474035417436307        9.3112639695984374        6.3755797821580051     
 N   2.4652165893393225        10.876416931926025        5.1054115949193788     
 N  -1.9099699126035947        10.572302395463996        10.360613328483502     
 N  -1.1424114038778821        11.992782716938253        8.9262707602624225     
 N  -1.4245849037643488        12.016612680691214        6.4287203224475800     
 N  -2.3755548455383697        10.591691640411714        5.1077279324595510     
 C  -1.4693934783950391        5.3380087057924994        5.7564816459494361     
 C   1.5480576466578897        6.7999270659670890        4.4317997153356306     
 C -0.39418684237635793        5.2812592253526756        4.9180894323288937     
 C   3.5917567603805360        10.084519643623789        10.766940833692491     
 C   1.4027602874314589        11.256817394068623        11.077407138113129     
 C   4.1126991885024662        9.2250731259103649        9.8369995553581031     
 B   3.2274785982629104        8.2556068324722922        7.5186808399260983     
 C   4.3269212191564481        9.8726662945820038        5.7125762390152026     
 C   1.5621336875524117        11.821147950797712        4.4641371922719859     
 C   3.8393734133696165        10.854706122804439        4.8988035592161960     
 C  -2.2407876782203009        11.833865733864259        10.841249549288381     
 C  -2.2263518607855679        9.3469837400765012        11.085265665458763     
 C  -1.7528498500645613        12.726976677208844        9.9256682488266108     
 B -0.51186158177897911        12.505707798696776        7.5905875950425870     
 C  -2.4083166645703766        12.701765518845626        5.7338850781917072     
 C  -2.7423311118314184        9.3510804526868867        4.4396109002827862     
 C  -3.0069493944728793        11.810131635854589        4.8905451169083562     
 H  -2.2364465396404811        4.5981243549165169        5.9429769004266317     
 H   1.5145593590653037        6.4677045626913783        3.3879190374691914     
 H   2.3951339266619791        6.3086339601982582        4.9342356042220077     
 H   1.6928884489684324        7.8857268735118469        4.4814032100719388     
 H  -5.4284348526921211E-002   4.5082720866796633        4.2440597462707217     
 H   4.0089349458853949        10.519576744245551        11.665203429477149     
 H   1.9713478990722699        11.797650852283972        11.840668645934215     
 H  0.62287955881693480        10.662437407819702        11.570065914495785     
 H  0.91791156289708109        11.975116271530961        10.411619108523389     
 H   5.0805549097208420        8.7442199528253486        9.7917830727288333     
 H   2.1971566094956301        7.6019619940265208        7.4064611816995285     
 H   4.2032262982882154        7.5422668968620954        7.4902966563202193     
 H   5.3494478453758889        9.5607901301945013        5.8791367959236762     
 H   1.8421023094682558        11.957398431743472        3.4146162991155951     
 H   1.5983643828294747        12.795583899548227        4.9696762603664002     
 H  0.54330603271989641        11.428796120485076        4.5360068497298620     
 H   4.3366338630223868        11.541153445118017        4.2271602324625235     
 H  -2.8084805242171256        11.965262550086898        11.752231121197209     
 H  -3.0184561279235602        9.5564865553968819        11.812025036069913     
 H  -1.3463783937150557        8.9686793928958259        11.622846030644556     
 H  -2.5652650568064841        8.5735533755215627        10.391550586470165     
 H  -1.7972397062245140        13.807016807396487        9.9062764722834391     
 H  0.58088433230354086        11.967317836161971        7.4652713502063035     
 H -0.41314176883309522        13.711098816356609        7.5978309496667151     
 H  -2.6266914091906757        13.749420578749470        5.8944013179457606     
 H  -2.8558570050921546        9.5195456564424035        3.3599186457137695     
 H  -3.6961042935067971        8.9656022658775285        4.8363965577574612     
 H  -1.9496446840476367        8.6152028215260170        4.6313194648383735     
 H  -3.8228624439030980        11.927637235892464        4.1928244563598698     
 C   1.9225390532106084       0.48086893397315250        15.576856817610061     
 N   2.2047052357126709        1.1387253814892024        16.746980293031267     
 N   3.0663338494604591      -0.21879581123869868        15.306155198490750     
 Dy   5.3538042490511160E-002  -3.1525622540111806E-002   13.912459324448005     
 C   3.4878998839360702       0.84784010058293469        17.198383686346350     
 C   1.2821604923545196        1.9920042103734448        17.486992968589043     
 C   4.0279313126660421       -1.0054465861395183E-002   16.278600862157585     
 B   3.1805767310513566       -1.0079470190968571        13.963126294751143     
 C   2.0073858168088909       0.61113104185790035        12.423282471613357     
 C  -1.3031885447407461        1.3666158683271967        15.543741140547288     
 C  -1.4856668538675835        1.3321845228893618        12.435452925753307     
 C -0.46229696647391522       -1.8780918027521651        15.586515155617422     
 C -0.38503789549903694       -2.0752535071137439        12.458253920632359     
 H   3.8929662611352374        1.2997219328749559        18.093937765534978     
 H   1.8438552479556138        2.5704444909417066        18.227654826769559     
 H  0.52447622103930602        1.3907578986870950        18.005680766404346     
 H  0.77124083720770986        2.6787300085831207        16.807616543419673     
 H   5.0030599894259016      -0.47671107596079010        16.240870868637941     
 N   3.1866277176636713        3.8144823835922589E-002   12.810990106287750     
 H   2.1673619422545585       -1.6874088500428104        13.844056559445534     
 H   4.1741601659240839       -1.6959112428886669        13.949376019230529     
 N   2.3752128797773451        1.5510843933649523        11.496517385936457     
 N  -1.9895508604353596        1.3164433779956495        16.730746136714000     
 N  -1.2238456730542220        2.7035726518096559        15.262585929290637     
 N  -1.5121539361059966        2.6582429746518828        12.766672573230862     
 N  -2.4738064390845507        1.1957831740064822        11.496181434557075     
 N  -5.9561793899091782E-002  -2.4337462450435630        16.773986732766026     
 N  -1.6519991199436259       -2.4993679555839661        15.316986530716054     
 N  -1.5150013899782819       -2.7552471113020234        12.817674656811031     
 N  0.19671976246267744       -2.8653039634314785        11.501685348007836     
 C   4.2600757148069786       0.63347830783775183        12.167278405484774     
 C   1.4502469156004894        2.4488854780634304        10.818890829142756     
 C   3.7542918604284812        1.5807321455065828        11.324599590072499     
 C  -2.3156379313630620        2.5895694393416622        17.185667830980705     
 C  -2.2965876207321867       0.10561063555147976        17.483115056686465     
 C  -1.8301393625577367        3.4612452622151770        16.248114764521137     
 B -0.59683887896433052        3.1809191715502796        13.911239833326505     
 C  -2.5139029887003010        3.3189438116961467        12.073958586310308     
 C  -2.8421859389139636       -5.9928058771003850E-002   10.857450266846108     
 C  -3.1198534950598362        2.4034589096455905        11.262650380671499     
 C -0.97840868787539204       -3.3682435659921057        17.238904089298646     
 C   1.1341271121241434       -2.0605803347919860        17.522324625800589     
 C  -1.9819292826342216       -3.4048978960059828        16.308680795551730     
 B  -2.4013454705893817       -2.2123052263371989        13.974920478230391     
 C  -1.6142054875587171       -3.9494098592467428        12.121260143925143     
 C   1.4599358575479084       -2.5670693129940467        10.844096327490350     
 C -0.54202918564634239       -4.0211458652996681        11.279497261774692     
 H   5.2897674637302359       0.36029191662362792        12.358268863892651     
 H   1.7986410881122825        2.6392095479405904        9.7935917597593374     
 H   1.3755427752709759        3.4096324119996875        11.359192409153513     
 H  0.45608442619766631        1.9777795310079211        10.803763537312836     
 H   4.2422573848664493        2.2726575963245819        10.652424289722811     
 H  -2.8771930942535349        2.7460535217466493        18.097208713647685     
 H  -3.1228452819284209       0.31070340160337850        18.172610135936850     
 H  -1.4263858219667764      -0.22799212786069709        18.065374129014526     
 H  -2.5848910262457951      -0.69751590066430935        16.800316539311588     
 H  -1.8752544967456164        4.5408755837283010        16.205420988732229     
 H  0.49609501622711205        2.6412712390396731        13.798619093724625     
 H -0.49913724157847339        4.3870502508068014        13.887545376893518     
 H  -2.7440080094916222        4.3654570294066994        12.222588985128827     
 H  -3.0451582961241397       0.10448242593387186        9.7938009639432977     
 H  -3.7410801157267404      -0.48355214419522774        11.326660364371586     
 H  -2.0140973018945516      -0.76550893550302068        10.980809405580700     
 H  -3.9469768770880522        2.4967152738526850        10.573726889382677     
 H -0.81401203164021352       -3.9269673429137968        18.150516597473018     
 H   1.3810363886457857       -2.8600400241126658        18.228235675009063     
 H  0.97033678638308996       -1.1324526385867903        18.086265532258007     
 H   1.9737432491255682       -1.9086651247853215        16.840535652293809     
 H  -2.8857169165309018       -3.9971496836191864        16.275159662425043     
 H  -2.4825632579230654      -0.99625042613512571        13.849725804172984     
 H  -3.4947092628067322       -2.7302311980310296        13.974041103263266     
 H  -2.4082385146476470       -4.6653700019578892        12.285914149519463     
 H   1.3842846487951803       -2.7588090148325355        9.7666649316422181     
 H   2.2665537234600390       -3.1938218907876945        11.254082071983067     
 H   1.6989915496175376       -1.5128853903008777        11.028240773461929     
 H -0.23156705144370593       -4.7853015250434634        10.581584007803079     
 C  0.79175200837677617        11.124441218621058        16.332749109853275     
 N  0.39434718977509176        11.693725287722319        15.150682154851120     
 N   1.9796586489537538        11.742034591278479        16.616693889238572     
 Dy  0.25085939718854200        9.2695951454954866        17.994886065930572     
 C   1.3151640129107396        12.634365287261161        14.702267564807839     
 C -0.79665746998964215        11.325993994066328        14.394606529686103     
 C   2.3143895748117971        12.660949048935841        15.637707784107061     
 B   2.7051105127512067        11.444035517614205        17.970188800320162     
 C  0.66406630451455562        11.317873096304641        19.456993716244693     
 C  -1.6095128560632921        8.7714293927898179        16.323857571310985     
 C  -1.7399970163319554        8.6790460957209259        19.459141690813368     
 C   1.6095220079998240        7.8745528969268221        16.372829050417696     
 C   1.7687209294083477        7.9175798179829515        19.502787166695430     
 H   1.1535822470102211        13.205364252310584        13.797914003174739     
 H -0.99909276757097554        12.097738015645367        13.643520889248371     
 H -0.65438842555542620        10.363271560336649        13.884000256508786     
 H  -1.6573038390560757        11.236663504082324        15.063073539703282     
 H   3.2182283161993497        13.253219043745741        15.681463040742141     
 N   1.8016447492038798        11.993533743272215        19.111724472068698     
 H   2.7705716152825057        10.226729253051024        18.093383349931656     
 H   3.8046629043975000        11.949437555073171        17.991981178999218     
 N   5.6721556971891955E-002   12.127679425888939        20.381514234464927     
 N  -1.8977317027809062        8.1007526505822138        15.162632364050161     
 N  -2.7360788791451776        9.5084752378912132        16.569876304712366     
 N  -2.8929385598301915        9.3011808520606820        19.069186347446276     
 N  -2.1438228875775853        7.7775988255198136        20.409131673323916     
 N   2.2842526223111115        7.9303801864241477        15.179471193895896     
 N   1.5531573023903256        6.5378856425792540        16.659967438050135     
 N   1.8420468069148990        6.5967754072983062        19.156201666567117     
 N   2.7455993963598027        8.0757173553980888        20.450257887467348     
 C   1.8809766762404165        13.202070479850841        19.785003953530929     
 C  -1.2250903940996090        11.845289727943962        21.010479135511471     
 C  0.78778398255940463        13.289772964709018        20.597446385968432     
 C  -3.1668406577307491        8.4212383906403030        14.690802585544466     
 C -0.99441201058133288        7.2017894883559812        14.452876924991902     
 C  -3.6917282582743622        9.3109308882031403        15.589693758052864     
 B  -2.8427458956196561        10.325321393695004        17.898155823275435     
 C  -3.9873160009413211        8.7747219583503053        19.737152766775200     
 C  -1.2553852195123356        6.8561969871943349        21.102964873490741     
 C  -3.5208982210867177        7.8190902277303103        20.594380778193877     
 C   2.6281038690801579        6.6613307386219409        14.728805045640849     
 C   2.5694635740267389        9.1413205228615944        14.417718702227766     
 C   2.1635071704585718        5.7858677254136213        15.673625938747035     
 B  0.93871691300625015        6.0506497250566129        18.012739808659962     
 C   2.8645584069972911        5.9629212285849755        19.844227409376476     
 C   3.0661917552375355        9.3366420186274350        21.105106972161597     
 C   3.4318843170534885        6.8883331373030785        20.672084465683710     
 H   2.6746155354022378        13.918424068284994        19.621445432722602     
 H  -1.1934354389575963        12.109044418919696        22.072742701445787     
 H  -2.0269308920155873        12.421300968942964        20.528233952197809     
 H  -1.4380278806333360        10.778552194132406        20.890217923633042     
 H  0.45726903904206939        14.068118212472383        21.270811023033907     
 H  -3.5752469445423660        7.9673891994253223        13.797718188026947     
 H  -1.5763229439800042        6.5741387371877886        13.765449662428633     
 H -0.25165163977447408        7.7686735905209030        13.871095024933483     
 H -0.46486888862469544        6.5616600005138821        15.165780454564199     
 H  -4.6533749559001407        9.8065592131617176        15.607806088605955     
 H  -1.8097378193163398        10.975158226716538        18.014220309451158     
 H  -3.8138780923952029        11.044444014853582        17.890993566746296     
 H  -5.0037704620198378        9.0969216790860692        19.552117288586437     
 H  -1.4931135984672059        6.8356512198288133        22.176949749322659     
 H  -1.3625564894689368        5.8336129893624946        20.698589035424867     
 H -0.22246119262248770        7.1973491624848007        20.944113538499217     
 H  -4.0364720888330465        7.1627570762110082        21.282117211001172     
 H   3.1865137433322959        6.5132097310329637        13.814441889566634     
 H   3.3540885090155617        8.9267553545752651        13.683793490239470     
 H   1.6740533888407092        9.4890301104459116        13.885516022368545     
 H   2.9067489718162354        9.9382391693745351        15.085588390721600     
 H   2.2255648159730490        4.7074875250799302        15.722477365465217     
 H -0.16698005226258716        6.5634029556448015        18.127140278339137     
 H  0.87259902651017363        4.8423429155715523        18.037035950232184     
 H   3.1284739174990657        4.9251352935290376        19.687499931709223     
 H   3.3640270033513309        9.1509509200674710        22.145511685148822     
 H   3.8926751570178122        9.8479076202689946        20.582938862398265     
 H   2.1774621857400875        9.9814828515751497        21.070495203222617     
 H   4.2554570533970306        6.8143641451250287        21.366967212445019     
 C   8.5058239362049761        6.5063947519287026        9.9594013049430199     
 N   8.0898239256280498        7.0779969119794517        8.7832032151007002     
 N   9.7046388780473212        7.1153664581915681        10.216536974647900     
 Dy   8.0092237978090672        4.6347571756610906        11.626991815659538     
 C   9.0116255486718355        8.0077289885990854        8.3119965820717656     
 C   6.8773477725224268        6.7284565674721373        8.0539503558562444     
 C   10.028847181291075        8.0263346612067465        9.2276095862285015     
 B   10.463079637608761        6.8166744156088583        11.551382530060406     
 C   8.4571634352369855        6.6721979044253779        13.084985967717573     
 C   6.1338984650805974        4.1420820786715691        9.9778910709911592     
 C   6.0747297615541784        3.9807309972388953        13.132482095618146     
 C   9.3693391011049201        3.2723483777689730        9.9731055951949088     
 C   9.5780575529835872        3.2747712493091634        13.073207519097229     
 H   8.8415476192535962        8.5787488896677608        7.4086682077495123     
 H   6.5906330013122556        7.5656161103930142        7.4052283539268196     
 H   7.0362420760766708        5.8366640263814933        7.4286767985019955     
 H   6.0651272909736154        6.5220839370073831        8.7577208627344998     
 H   10.938450322096546        8.6106173492988667        9.2526608923421865     
 N   9.5831705924384867        7.3542499229880471        12.715951896829013     
 H   10.544074171286287        5.6001789481766249        11.667508158299944     
 H   11.556989419071053        7.3339942985619437        11.547992072335541     
 N   7.8727297618682597        7.4698006755392976        14.033036842678110     
 N   5.8514240322058182        3.5092874689452729        8.7944847957868024     
 N   4.9868858120667969        4.8279051479211308        10.270051529204121     
 N   4.8896968406537491        4.5572486052732941        12.768587708926880     
 N   5.7253336019107124        3.0524139754625721        14.077288049961100     
 N   10.058679613301770        3.3475592580134674        8.7894284164930561     
 N   9.3141492672100679        1.9314384908665607        10.240460115668554     
 N   9.6186013091916216        1.9518347694899758        12.732981367885088     
 N   10.574363047972657        3.4188852730896091        14.003215733861015     
 C   9.6758899655279986        8.5568652699034207        13.397701561746519     
 C   6.6144303670634175        7.1708407108392116        14.699848861403781     
 C   8.6042300827590044        8.6328285719542599        14.239653603260871     
 C   4.5654070040540349        3.8023577239568311        8.3544343603008624     
 C   6.7812843169096109        2.6887857741123375        8.0262124350903790     
 C   4.0237991038315153        4.6359757084501600        9.2961529975865105     
 B   4.8768880745065584        5.6068621977374207        11.619486769306153     
 C   3.8296666858670996        3.9758807540411758        13.446227475277649     
 C   6.6604692822143532        2.1542767654100894        14.739437151542626     
 C   4.3515372978538407        3.0335776274361281        14.285279802433866     
 C   10.413060108966201        2.0860274176463869        8.3252543963958860     
 C   10.347273805334039        4.5700122973264907        8.0480032521541283     
 C   9.9403419589856412        1.1954747627882112        9.2511934651713705     
 B   8.7019970830594371        1.4290724286042500        11.588837135501267     
 C   10.635541535627473        1.2999535655684984        13.411496843723718     
 C   10.937783955348985        4.6778272209885072        14.639243678962874     
 C   11.237597540875100        2.2179003475046191        14.222700534134709     
 H   10.466413244235648        9.2741484462831796        13.223329979941115     
 H   6.6883846967522445        7.3983989309199885        15.768089770351422     
 H   5.7982194488379113        7.7678601393103817        14.270990111350930     
 H   6.3928741140180749        6.1094749527805758        14.552138666511935     
 H   8.2915623281762265        9.4022306911848954        14.931110119200239     
 H   4.1609954487830532        3.3718699147806155        7.4480740266151777     
 H   6.2206768218415656        2.1172867384729996        7.2795230845059642     
 H   7.5211543988827652        3.3156428186467122        7.5107126560740305     
 H   7.3123807987108371        1.9968334695826930        8.6850988848380197     
 H   3.0451943702959543        5.0931619554270871        9.3491564525889377     
 H   5.8843862320173699        6.2955957741157098        11.732087141874306     
 H   3.8765436203180172        6.2857205745213820        11.644115502025642     
 H   2.7967820412593047        4.2503764145787253        13.275454368124640     
 H   6.3461056720448825        1.9849778837797611        15.775496602900319     
 H   6.7056203185112535        1.1856171759519931        14.218495894345574     
 H   7.6576172771191411        2.6090231187421526        14.714338796677200     
 H   3.8787459934795621        2.3504434454087075        14.976855964944114     
 H   10.985880396936496        1.9532121518123244        7.4175912235276709     
 H   11.112790274468797        4.3595281930617480        7.2931831720415294     
 H   9.4466230816484806        4.9446337317676292        7.5435109566652505     
 H   10.709894476833362        5.3477424929626682        8.7246628640610879     
 H   10.005744746118980       0.11670867231656165        9.2840879657989568     
 H   7.6021259423403205        1.9518983480949168        11.716104744451810     
 H   8.6227197993799063       0.22208000156119223        11.599953812627330     
 H   10.876008943229039       0.25658924000653466        13.257593624674930     
 H   11.205982608432574        4.5076925750538610        15.687135388759035     
 H   11.792856987178261        5.1375630257507039        14.125533468499739     
 H   10.082876285213482        5.3571789996281467        14.572473209801274     
 H   12.074483672799268        2.1300594345967205        14.900164311105479     
 C   6.3523294445367027        13.450157529305985        3.5941133534618706     
 N   6.0710063078104586        12.794681316274227        2.4234042619820255     
 N   5.2060573494692344        14.142899735558924        3.8716304310330121     
 Dy   8.2155861557446030        13.933086050816259        5.2639617889823960     
 C   4.7846703923192608        13.078120748917891        1.9781550912010555     
 C   6.9971639972322617        11.948994780570914        1.6788033504543167     
 C   4.2419593527577781        13.930791364771382        2.9015860476016679     
 B   5.0972789954984696        14.920451156452231        5.2228358264905870     
 C   6.2478543677257434        13.252898659448601        6.7249202298037298     
 C   9.5852395513854880        12.586628570587353        3.5954550325807220     
 C   9.7319505976862128        12.517582588374340        6.6997521586262154     
 C   8.7368734249212157        15.808515203201587        3.6206958103010072     
 C   8.6286497578074624        15.953814932178107        6.7605788162255251     
 H   4.3805211540926763        12.626206869503378        1.0826743758067896     
 H   6.4526611868594594        11.451939639693784       0.86535761762498076     
 H   7.8131056820865172        12.549466786366606        1.2501503519195403     
 H   7.4371519878539996        11.190782629211986        2.3357655021776256     
 H   3.2641100188057215        14.391659384383404        2.9408854660012942     
 N   5.0784008140530306        13.860811217269864        6.3631780866039644     
 H   6.1186598871121944        15.586121731993346        5.3484187418057090     
 H   4.1131580174323128        15.621578099090696        5.2448129615089290     
 N   5.8681609900474436        12.299999234575312        7.6344613307475235     
 N   10.290588597802662        12.671209537605252        2.4206746510975452     
 N   9.4962664430247088        11.241563725291957        3.8316517208631407     
 N   9.7552403899967803        11.202054498418480        6.3301389226582065     
 N   10.709184307790826        12.622825441636873        7.6534548157815889     
 N   8.3476308639193562        16.363824099489033        2.4284097538616747     
 N   9.9181881853042846        16.437180839878074        3.9083866313609223     
 N   9.7409793889638117        16.665660667576507        6.4050132654725109     
 N   8.0066515668731739        16.741000342483844        7.6929683622110137     
 C   3.9991538733431309        13.277595672076281        7.0082428210114012     
 C   6.7768939273409510        11.362024320782773        8.2779341287150388     
 C   4.4912374488306606        12.298433496967569        7.8223765840383104     
 C   10.618485026604949        11.411506847493056        1.9306187900239486     
 C   10.628094717670644        13.902355400647391        1.7157083805595497     
 C   10.113728319140737        10.513188583017005        2.8321202809684261     
 B   8.8518371156976769        10.720063600987382        5.1581126014993242     
 C   10.745950165675978        10.516934680466100        7.0147817272355608     
 C   11.072189230563733        13.859391153974668        8.3310438893691234     
 C   11.347332198196382        11.406039687736094        7.8590098954610799     
 C   9.2670748239735747        17.304634645603798        1.9780898378638376     
 C   7.1668999140694325        15.983003812452500        1.6628490252170312     
 C   10.257214452662884        17.346289486950525        2.9226485429857791     
 B   10.650668109235044        16.142066675323658        5.2574899620418476     
 C   9.7866529129852537        17.877189675979132        7.0764984043994836     
 C   6.7442539565041599        16.412774227078106        8.3377139057161234     
 C   8.7012981177822244        17.925905533049551        7.9025105407013569     
 H   2.9741042643874254        13.576604389067253        6.8343610528713405     
 H   6.4688896066584434        11.188669347543250        9.3152514928846681     
 H   6.7834048054704041        10.401429567985275        7.7433278328261697     
 H   7.7863931953497882        11.784070292192739        8.2477170218604723     
 H   3.9947838749411084        11.600214992505975        8.4823804121756048     
 H   11.195940602404294        11.281303432509722        1.0249859834735244     
 H   11.490300416260599        13.719723436890645        1.0627809051215786     
 H   9.7861480957430693        14.247957204450127        1.0982875668603971     
 H   10.878849673182367        14.687486064139629        2.4345830305904150     
 H   10.152210205670897        9.4325070694379018        2.8418404416278751     
 H   7.7583171260115567        11.257579061799154        5.2764041871687626     
 H   8.7534650250621944        9.5143909690608517        5.1410653518026521     
 H   10.965896844305316        9.4709865168122658        6.8465178328167244     
 H   11.207831457886224        13.677282387349759        9.4040931973850501     
 H   12.010992924690623        14.263126337697365        7.9224657885193492     
 H   10.268519329879794        14.586497284638218        8.1661384366404448     
 H   12.167580978784191        11.287418415202271        8.5521291432764279     
 H   9.1122703056019105        17.863515800956570        1.0648173112570536     
 H   6.9404071108666985        16.769451114699219       0.93573669481863408     
 H   7.3367806072550534        15.041648786912441        1.1235120282514983     
 H   6.3114807706292329        15.850579240829589        2.3294029293663945     
 H   11.155650855786638        17.946025569907590        2.9704274543220270     
 H   10.740857958604476        14.925907315591656        5.3724991814223886     
 H   11.740654190627273        16.668143302091558        5.2750934757114099     
 H   10.557170136552370        18.617885826064203        6.9080223269365977     
 H   6.7699062511987265        16.710260420076548        9.3910787424858384     
 H   5.9102224781678503        16.932971845518786        7.8456184079167279     
 H   6.5830690691836509        15.333103739985651        8.2513520330833057     
 H   8.3564491202354336        18.688618234978868        8.5853708248500489     
         456

 C   7.5462715778112681        2.7948456176624630        2.7457251987963498     
 N   7.9377467691876040        2.2262023318374133        3.9307723888424393     
 N   6.3591842194019659        2.1775243622178140        2.4573755111565765     
 Dy   8.0746595772477665        4.6777223980455691        1.1106065639575220     
 C   7.0124693963458906        1.2890964740792668        4.3781206178633951     
 C   9.1238156067967342        2.5962673647843264        4.6929488450540671     
 C   6.0177987985196850        1.2626066038348736        3.4378345445668117     
 B   5.6305851447723470        2.4846953682881052        1.1071465597741317     
 C   7.6751130660878299        2.6396034399666060      -0.37284027835166383     
 C   9.9208720405202584        5.1752147869177874        2.7886767291072005     
 C   10.047903140953675        5.3169444947086211      -0.34870294537732943     
 C   6.6905463190766143        6.0234961938744611        2.7679789903672098     
 C   6.5358814482359699        6.0481761852110099      -0.34753526050278971     
 H   7.1645003302533947       0.72056705179820346        5.2860007356135688     
 H   9.3578968582560620        1.7988870236496370        5.4053482190467976     
 H   8.9580733057068880        3.5288204730619470        5.2487895826692359     
 H   9.9729644285109291        2.7413235885401592        4.0211114704158337     
 H   5.1143904587667395       0.67002345162385324        3.3916430323260882     
 N   6.5387621456766087        1.9555286549419608       -3.9137022685673220E-002
 H   5.5525410723223816        3.7018711593388449       0.99876840155699964     
 H   4.5356096526645420        1.9689688208853153        1.0826992823193031     
 N   8.2952510430709800        1.8356036546562440       -1.2934372254868933     
 N   10.194708476283934        5.8305914158582253        3.9615315184405469     
 N   11.065042097027625        4.4733552719488952        2.5252466526390851     
 N   11.213007905112494        4.7084462261007172        2.5465451753579976E-002
 N   10.428499022355217        6.2261012593429541       -1.2998558611646689     
 N   5.9966724941529064        5.9360096590566824        3.9489236799724727     
 N   6.7405580777200207        7.3670955340830950        2.5130539367376792     
 N   6.4546189528829689        7.3623579981259448        1.9750352158446813E-002
 N   5.5457529240928380        5.8928786481183755       -1.2817719152571136     
 C   6.4731653935202838       0.74795651324906998      -0.71599910561593560     
 C   9.5809177114317059        2.1253467295897148       -1.9103318754401784     
 C   7.5745697427919172       0.66909677297365211       -1.5183022130246908     
 C   11.472801164098945        5.5363050372623324        4.4230340012556075     
 C   9.2684991537410806        6.6840937258436943        4.6963025181453606     
 C   12.017907972607363        4.6778434879627104        3.5065189844865685     
 B   11.187212840282466        3.6741629844234915        1.1881304514215789     
 C   12.292284684226619        5.2492748601277421      -0.65518051546659806     
 C   9.5222582859651883        7.1447085098505445       -1.9727427750872333     
 C   11.802966421261322        6.2014588712097547       -1.5027821126826302     
 C   5.6359445446642162        7.1924182660579188        4.4232122203277298     
 C   5.7033691785084910        4.7066657102345220        4.6765695653223576     
 C   6.1087799992183465        8.0921520293646960        3.5062650569884370     
 B   7.3550642553118140        7.8899861085167249        1.1740870058010247     
 C   5.4153825023597770        7.9958200090645892      -0.64330400977791713     
 C   5.2276031712542910        4.6364072901115883       -1.9469532818876236     
 C   4.8441248112147202        7.0768727478621614       -1.4755666908358993     
 H   5.6830284529439314        2.6153528018228137E-002 -0.55983840135916596     
 H   9.5644569661003054        1.8446890195723609       -2.9688955773308772     
 H   10.384557450907568        1.5670007869661520       -1.4100396960862747     
 H   9.7800366216083638        3.1960668427217249       -1.8046399391540004     
 H   7.9146076057339894      -0.10268848331353600       -2.1946650268858869     
 H   11.870042610578023        5.9838457136357066        5.3239673678002779     
 H   9.8255267501285921        7.2479331044504445        5.4511934926037258     
 H   8.4987371230129583        6.0847901818832684        5.1990330940428473     
 H   8.7730676360294169        7.3819826863780742        4.0171743169659111     
 H   12.992239277124746        4.2099425377018269        3.4769570872752191     
 H   10.169451016377751        3.0022522583268612        1.0670189452155741     
 H   12.174219884295313        2.9774376396602480        1.1873233915854586     
 H   13.315152441065232        4.9401086661267355      -0.48432411083802279     
 H   9.7645063084414812        7.2024358534533217       -3.0418604955321347     
 H   9.6018854177405615        8.1544489873012811       -1.5393532866812620     
 H   8.4972258107230658        6.7784952077634868       -1.8321204804702063     
 H   12.300840207965612        6.8651998147044990       -2.1951979894636340     
 H   5.0582883066007387        7.3161189544047280        5.3294535840945754     
 H   4.8949284997203568        4.8960013660688482        5.3902386010802452     
 H   6.5858896342402522        4.3556090794037665        5.2270908310404032     
 H   5.3949712079195553        3.9213675754523014        3.9826136166478401     
 H   6.0387608285198136        9.1709193219182250        3.4797336331323536     
 H   8.4643421126978637        7.3872343795989819        1.0478864117936004     
 H   7.4119005466735119        9.0986487532599085        1.1768490851264524     
 H   5.1462792315514800        9.0298171742301037      -0.47097198542149482     
 H   4.8743102607367081        4.8381218845600369       -2.9716443755313495     
 H   4.4387143991801521        4.0910473412967132       -1.3913808154936045     
 H   6.1381565560824045        4.0128393601033370       -1.9685222089610879     
 H   4.0073364410970607        7.1542833259060394       -2.1544608192448895     
 C -0.38404271065960793        7.4200457141598006        9.1744469126350374     
 N   2.6542625123465946E-002   6.8531439940059249        10.354176449209639     
 N  -1.5731889649723347        6.7980722240379627        8.9048398630888812     
 Dy  0.12254200192622558        9.2903542547224696        7.5098824708626370     
 C -0.88803821270549987        5.9115728824547107        10.814350321433398     
 C   1.2289105351370020        7.2155977117079138        11.094868385113202     
 C  -1.8964951138978645        5.8815070720623828        9.8892405098817662     
 B  -2.3169558305012488        7.0904123754152799        7.5607738830743934     
 C -0.31334744142923726        7.2685231128734857        6.0282956062988990     
 C   2.0135256642242156        9.7548109925222981        9.1536974914216103     
 C   2.0861158279848415        9.9343577950389292        6.0269340423171567     
 C  -1.2191495025781121        10.648026933174004        9.1757655095682953     
 C  -1.4012154433210873        10.694835573831417        6.0664301093023649     
 H -0.71587706833147480        5.3409433247471236        11.717287654226441     
 H   1.4604843111922277        6.4243030413098285        11.814899334483130     
 H   1.0851297937514270        8.1585581127397226        11.638892768316696     
 H   2.0717700846110128        7.3373924505949280        10.410399415906880     
 H  -2.7991781659986468        5.2868838461980694        9.8543279656108638     
 N  -1.4186781026776236        6.5578499445456311        6.4076327153715722     
 H  -2.4032884822225111        8.3063812421127636        7.4398395799090045     
 H  -3.4080981915720683        6.5671104990352207        7.5531508668637093     
 N  0.30078504740204476        6.4701200110823187        5.1000637240512656     
 N   2.3123199442640647        10.399647289751465        10.326241579234036     
 N   3.1444431449294181        9.0396160927201485        8.8700298968216611     
 N   3.2508883378034041        9.3105446365797846        6.3771965046481291     
 N   2.4681877230056153        10.874025295324399        5.1053461942619176     
 N  -1.9078797268408698        10.570851311866246        10.359879830428282     
 N  -1.1407960147292646        11.990835754654613        8.9248109547897716     
 N  -1.4230274535853271        12.012824473729262        6.4273275549258564     
 N  -2.3733213174484717        10.586403497754732        5.1075328088745788     
 C  -1.4672535496828492        5.3365645389117180        5.7543723503338464     
 C   1.5526995093917717        6.7959219884566462        4.4329001909396544     
 C -0.39167974834658559        5.2793292676618835        4.9164860292395876     
 C   3.5930155965192521        10.086063458347303        10.768247351280461     
 C   1.4033323135232427        11.257244545783083        11.077558111118559     
 C   4.1147609343460623        9.2265015971347175        9.8388976415544711     
 B   3.2310113375464784        8.2554592328552729        7.5208268675807171     
 C   4.3303481165279196        9.8724297059768791        5.7145150141767527     
 C   1.5646819685053861        11.817450886435356        4.4628182598674870     
 C   3.8424776152715152        10.853380093410411        4.8996732538339343     
 C  -2.2391711366565321        11.832560898628993        10.839864177589108     
 C  -2.2236436439239702        9.3457576299779710        11.085153632073840     
 C  -1.7515555322917762        12.725340764677041        9.9237988648749482     
 B -0.51057653289904292        12.503307886571978        7.5887992542961751     
 C  -2.4078421936847283        12.696660564342775        5.7328015119609752     
 C  -2.7392832569357051        9.3452071742752061        4.4400682377401122     
 C  -3.0060476856245746        11.804088623788676        4.8901997152390839     
 H  -2.2351424073754509        4.5973504525967348        5.9398988634499670     
 H   1.5187125608237224        6.4673828306606671        3.3880751003273666     
 H   2.3983218987768553        6.3008758833233669        4.9334822883581317     
 H   1.7001873437829054        7.8808932624111065        4.4861769297236922     
 H  -5.2282072581488606E-002   4.5066045073559344        4.2419070377538022     
 H   4.0096623857863074        10.521947333398954        11.666339674747327     
 H   1.9715095171552532        11.798967706991224        11.840477483282077     
 H  0.62375646290337639        10.662767392612221        11.570576346152299     
 H  0.91814773215351342        11.974794629797776        10.411233744540677     
 H   5.0829333535695387        8.7462747939300147        9.7941233588207801     
 H   2.2011195457521531        7.6011541810561134        7.4083501571433077     
 H   4.2071471803827016        7.5426932173894636        7.4931807076689552     
 H   5.3530148054648956        9.5613935858385943        5.8817237568346963     
 H   1.8452727806952400        11.953322210465755        3.4134312922771204     
 H   1.5996278206276326        12.792222346463962        4.9677343523810000     
 H  0.54621300524365290        11.424136970304760        4.5342351062467454     
 H   4.3396274616772379        11.539686743235642        4.2278423433711163     
 H  -2.8069285340473051        11.964353694018966        11.750766337197383     
 H  -3.0170890275658375        9.5546556794220763        11.810538944146794     
 H  -1.3439878060578647        8.9691520832898366        11.624304573673021     
 H  -2.5604748665685788        8.5713680785514654        10.391606457178279     
 H  -1.7964487048667321        13.805346238571707        9.9037756050344736     
 H  0.58253217276581948        11.965666230339348        7.4637758216434094     
 H -0.41278325919352687        13.708794916090570        7.5953992583812955     
 H  -2.6272433323600084        13.744095047521379        5.8931738548429005     
 H  -2.8584284386176448        9.5141378805647534        3.3615413773754090     
 H  -3.6893559199376225        8.9563566837914319        4.8408509961288697     
 H  -1.9439400947571595        8.6117400975868907        4.6270227924609744     
 H  -3.8223654909216545        11.920455178942934        4.1927698965061282     
 C   1.9222825837349455       0.48524823859358046        15.575963016378182     
 N   2.2044929584618789        1.1427933182336272        16.746222883510562     
 N   3.0658116074816806      -0.21486957693628000        15.305337836272578     
 Dy   5.3471393003604213E-002  -2.5923248181354816E-002   13.911557539663754     
 C   3.4874395036150658       0.85127583615275126        17.197848286412203     
 C   1.2821232119011121        1.9962744481563544        17.486193679264726     
 C   4.0272691178556643       -6.7316395700579845E-003   16.278039278635234     
 B   3.1797374293793967       -1.0042699331658036        13.962396801422948     
 C   2.0079908777020856       0.61633571240428153        12.423194293450022     
 C  -1.3036614620569495        1.3702846252754970        15.544120198138083     
 C  -1.4858633997446096        1.3383006815837766        12.435449944056225     
 C -0.46247111166304550       -1.8736872195864047        15.584678541935082     
 C -0.38441778841784713       -2.0692824394128850        12.456409622124086     
 H   3.8924838801080353        1.3027387239890211        18.093612236457790     
 H   1.8438938863208880        2.5740850569016001        18.227261671133959     
 H  0.52396044623059945        1.3952559749504014        18.004426688847825     
 H  0.77179425071972796        2.6834895849966753        16.806887871849693     
 H   5.0021938912242829      -0.47379961491949074        16.240485649129322     
 N   3.1865948659846919        4.1603799814927428E-002   12.810065102601015     
 H   2.1660799831823985       -1.6830543034963845        13.843414173617688     
 H   4.1728246036100787       -1.6929353081018752        13.948798757741121     
 N   2.3764388441037609        1.5553718862608927        11.495797898609178     
 N  -1.9902436557831495        1.3188711179021715        16.730932923706874     
 N  -1.2252710503945832        2.7074574286278024        15.263841890384972     
 N  -1.5135377822306217        2.6639618284361402        12.767977597460183     
 N  -2.4738474972167661        1.2019128557873269        11.496032996472257     
 N  -5.9772986292898518E-002  -2.4299623363283400        16.771872120955649     
 N  -1.6522368437908992       -2.4946941463787184        15.314857564696300     
 N  -1.5142524979171395       -2.7496244845456470        12.815650604354092     
 N  0.19861422666501016       -2.8600076859857611        11.501235692119847     
 C   4.2603349634002923       0.63489981130414230        12.165091456835727     
 C   1.4523067474317088        2.4543221508407158        10.818678398146334     
 C   3.7553306276392013        1.5827398953874214        11.322592932042967     
 C  -2.3175061742591203        2.5914343023953084        17.186476304219411     
 C  -2.2967310340864251       0.10743869488576227        17.482549818487310     
 C  -1.8324307397541282        3.4640515801267284        16.249609294676066     
 B -0.59849278242280990        3.1861983820533872        13.912967922843597     
 C  -2.5159263934315326        3.3244048035401375        12.075982850990913     
 C  -2.8410430056193410       -5.3579403391566111E-002   10.856227209636977     
 C  -3.1209816658560965        2.4092048396677410        11.263706110442030     
 C -0.97876845014568004       -3.3645343635488487        17.236382018386230     
 C   1.1340963163476345       -2.0573455723487366        17.520210782606803     
 C  -1.9823086272320829       -3.4006455850931090        16.306159902860998     
 B  -2.4010628431962955       -2.2068998473598742        13.972638757047241     
 C  -1.6120725134175473       -3.9446119901250714        12.120537986823573     
 C   1.4622180133011642       -2.5618040214069189        10.844399538665954     
 C -0.53917108443094597       -4.0165726729809386        11.279764672870023     
 H   5.2897193941345959       0.36015640602215115        12.355258419874358     
 H   1.7965273938177648        2.6397404125255535        9.7917318726806286     
 H   1.3837597966790398        3.4167879776747072        11.355094467081418     
 H  0.45691138557906219        1.9874619374261759        10.809503163805784     
 H   4.2437596174122962        2.2737419057605455        10.649840114983885     
 H  -2.8795494437376887        2.7468051748937339        18.097868980532205     
 H  -3.1213916173953948       0.31240555001566733        18.173856518184547     
 H  -1.4256975325063530      -0.22741386646940354        18.062626899876118     
 H  -2.5870133901179329      -0.69477847184778996        16.799625195210865     
 H  -1.8783536360115154        4.5436519927077823        16.207475782730217     
 H  0.49473333058791746        2.6472201972684437        13.799835457423086     
 H -0.50146064696731885        4.3923534961501263        13.890240539387674     
 H  -2.7467731178296457        4.3706403521000308        12.225376996452026     
 H  -3.0458580772601311       0.11174175161925487        9.7931477506780915     
 H  -3.7384358628000691      -0.47931500386427600        11.326159819604612     
 H  -2.0116617288261422      -0.75783678740908189        10.977525558350656     
 H  -3.9482012975950487        2.5024462788243920        10.574920950540010     
 H -0.81447215700645015       -3.9237601140629343        18.147704322549703     
 H   1.3803231841366741       -2.8566521650243741        18.226516158902250     
 H  0.97095237185289685       -1.1287909865001160        18.083603826716882     
 H   1.9739322304552200       -1.9063699148612387        16.838481801937945     
 H  -2.8861805914914704       -3.9927865584117375        16.272446074704728     
 H  -2.4819327569528737      -0.99079565005168035        13.847889817762171     
 H  -3.4945857207500617       -2.7245192382040906        13.971178363428063     
 H  -2.4057439009571691       -4.6609129326792713        12.285380346274497     
 H   1.3884167974954815       -2.7575080525180020        9.7678447612583295     
 H   2.2692451236875364       -3.1852880672259638        11.257729789752876     
 H   1.6992471141101915       -1.5068140761008226        11.024898959395559     
 H -0.22768975947222425       -4.7811960263407469        10.582838242902884     
 C  0.78991641570947757        11.127635267988492        16.333389872068693     
 N  0.39209579728914845        11.696687419077174        15.151332260835426     
 N   1.9776174890316442        11.745738951173573        16.617060070929913     
 Dy  0.25107212676425811        9.2719455157707689        17.995287712078664     
 C   1.3124909519663184        12.637620700869839        14.702645270144849     
 C -0.79893668800278961        11.328571430005933        14.395508503868221     
 C   2.3118458286423098        12.664636830533601        15.637926071925369     
 B   2.7039305816542560        11.447784384713318        17.970077506300154     
 C  0.66414371516989590        11.319304860098100        19.458261309529398     
 C  -1.6100565267405864        8.7739233754029549        16.325231818685300     
 C  -1.7384261261112082        8.6784701831946176        19.460517499850031     
 C   1.6099287373935851        7.8785963814251456        16.371964857991593     
 C   1.7697585826140760        7.9188588106215176        19.501051235226964     
 H   1.1506522958533321        13.208434608872423        13.798212673445068     
 H  -1.0033490187352896        12.101478039461282        13.646350534414099     
 H -0.65558241280821206        10.367324732246859        13.882674379495738     
 H  -1.6587177083400708        11.236450244945930        15.064508676959328     
 H   3.2154248989118899        13.257289539236632        15.681533553827007     
 N   1.8007741826661372        11.996181411580201        19.112331136520655     
 H   2.7704021900898490        10.230501141272834        18.092818925329677     
 H   3.8030935262726557        11.953985248549849        17.991358349886770     
 N   5.6822597254898619E-002   12.128113760170880        20.383586688785869     
 N  -1.8980800512883496        8.1040903764395757        15.163496543140775     
 N  -2.7374252051861041        9.5090962420980123        16.572728096086596     
 N  -2.8923766829408044        9.2994412257318899        19.071831110418383     
 N  -2.1406001659289862        7.7754867450435752        20.409686302878672     
 N   2.2854754705291671        7.9352475601601382        15.179132096371152     
 N   1.5529247779471802        6.5417280359180507        16.657894802584501     
 N   1.8412876193327177        6.5980852187171619        19.154207043181671     
 N   2.7466376958560650        8.0754704393482069        20.448729107656888     
 C   1.8794749962191404        13.204548069578912        19.785980549641494     
 C  -1.2240512261871332        11.844106863816213        21.013620514723254     
 C  0.78689740961194166        13.290826335902203        20.599354314539156     
 C  -3.1679147791350775        8.4231688559002826        14.692850936235438     
 C -0.99372023340124949        7.2077418981087327        14.451968890779908     
 C  -3.6934458600697146        9.3111597961654446        15.592973115693310     
 B  -2.8442809272684277        10.324661470432817        17.901743044776968     
 C  -3.9856950962762383        8.7708287723784117        19.739721341414249     
 C  -1.2507917537990647        6.8541655886634389        21.101767107060070     
 C  -3.5175833102375478        7.8149777269784151        20.595665406544260     
 C   2.6291634005376481        6.6664656028705691        14.727550383700795     
 C   2.5715373207625678        9.1467707347014944        14.418718570844780     
 C   2.1636501631674112        5.7903689361127704        15.671291757019095     
 B  0.93778270921835938        6.0537365969405750        18.010081499799966     
 C   2.8625836227537107        5.9626411793671643        19.842463732121697     
 C   3.0688893857101895        9.3358219847132204        21.103768580026497     
 C   3.4311207033563953        6.8870828888403866        20.670544967009729     
 H   2.6724359238833477        13.921605693404681        19.622236879358688     
 H  -1.1920231541539965        12.108633894749715        22.075648499955424     
 H  -2.0271279545146133        12.418510145790279        20.531651483929195     
 H  -1.4354058533625027        10.776998490092881        20.894229079480976     
 H  0.45629106469569003        14.068487289930358        21.273418887781787     
 H  -3.5762274362147179        7.9696705945737394        13.799554644306513     
 H  -1.5744115683875040        6.5837638678823014        13.760812909251843     
 H -0.24952004243856957        7.7765146702820962        13.874592277168890     
 H -0.46595990671690202        6.5642370045005149        15.162755489597687     
 H  -4.6557652184688818        9.8053134713891090        15.612208101549331     
 H  -1.8121625976715685        10.975816210940504        18.017766692379212     
 H  -3.8164451338330028        11.042370233993983        17.895698153699655     
 H  -5.0026610091248482        9.0916269507369396        19.555284735924786     
 H  -1.4914484842817555        6.8274969218332622        22.174265423233745     
 H  -1.3526245358771283        5.8339298727460882        20.692356004567063     
 H -0.21905605648983223        7.1992473329732514        20.948182672399266     
 H  -4.0318429068684809        7.1573088696728204        21.283031881876099     
 H   3.1881292255240274        6.5188633104871530        13.813446385024969     
 H   3.3577470523583393        8.9331340714205609        13.686354118849504     
 H   1.6771258030756648        9.4944035892617933        13.884870898320511     
 H   2.9069294575089706        9.9433888302448761        15.087764725326499     
 H   2.2253199045434835        4.7119414445374348        15.719203763373642     
 H -0.16750006178992552        6.5673507308170009        18.124634348136691     
 H  0.87055530431578776        4.8455237570983298        18.033404445817673     
 H   3.1249868552928741        4.9245193789209720        19.685701638952395     
 H   3.3612876179168727        9.1507070848070029        22.145366254927019     
 H   3.8992273334479486        9.8431306536584326        20.585171539898376     
 H   2.1831130115688322        9.9835261223579526        21.064484001389953     
 H   4.2545491275784659        6.8117865853484645        21.365433205885953     
 C   8.5083245450796650        6.5076630517269090        9.9602456139778308     
 N   8.0931856754137979        7.0790477471432354        8.7836909827194063     
 N   9.7067814293943631        7.1168856903608448        10.218354068901155     
 Dy   8.0099598953897502        4.6362588729447722        11.627046621124569     
 C   9.0150968508735954        8.0089896544241430        8.3132301228485304     
 C   6.8815774681772748        6.7288027772238781        8.0533608027464805     
 C   10.031577234097883        8.0279137451938247        9.2296596980954693     
 B   10.464209098889464        6.8181201512895546        11.553740130094130     
 C   8.4570675681284246        6.6738140278112912        13.085651153903974     
 C   6.1357040178130600        4.1432783363420960        9.9767807525167118     
 C   6.0741107442820423        3.9828957558177143        13.130914382360761     
 C   9.3705229651171145        3.2736509647021621        9.9733888012327263     
 C   9.5771715456033633        3.2755666713148406        13.074171963578653     
 H   8.8455021127127456        8.5798641933010256        7.4097404242026679     
 H   6.5976280091364901        7.5638499297122008        7.4012612993688931     
 H   7.0401510783781296        5.8347072428514002        7.4318075271581208     
 H   6.0676819824002646        6.5261320969006711        8.7558801608885943     
 H   10.941003281359261        8.6124301100239382        9.2554194211832996     
 N   9.5834275152048320        7.3557948273512936        12.717592811289700     
 H   10.544952218918393        5.6016194469780860        11.669926587974947     
 H   11.558196628735363        7.3352905047018222        11.551161422770820     
 N   7.8717722289827430        7.4716067497555914        14.033009452310727     
 N   5.8532891846054547        3.5093042928424434        8.7940230762938771     
 N   4.9890170801501217        4.8301053549073103        10.267717550635114     
 N   4.8899552551128895        4.5606256156687133        12.766239299412700     
 N   5.7231431869912930        3.0548064733774112        14.075325841732282     
 N   10.060081043801659        3.3488058643376259        8.7898088527309906     
 N   9.3150533634781905        1.9327267836936506        10.240588952126771     
 N   9.6184111886296453        1.9528370435843525        12.733237543961019     
 N   10.572801854174365        3.4195077779027585        14.004881437232202     
 C   9.6755418833262485        8.5585277382532077        13.399223764568612     
 C   6.6127095936657039        7.1729359518805111        14.698437148928544     
 C   8.6031289628115655        8.6346329290258677        14.240168016144567     
 C   4.5675904210756579        3.8026036119282791        8.3531910739008080     
 C   6.7826809930902598        2.6868675884740667        8.0273839814409804     
 C   4.0261440280545457        4.6376191367282749        9.2937055036561027     
 B   4.8790625430248982        5.6097986706913323        11.616741788705768     
 C   3.8289069886316560        3.9802643863948526        13.443073599629047     
 C   6.6569745079009559        2.1557376600469591        14.737993828664962     
 C   4.3491994737067250        3.0373025436401200        14.282320020669248     
 C   10.414248425468314        2.0872361181247379        8.3255402580961420     
 C   10.349239560531911        4.5712486930560852        8.0486215835382442     
 C   9.9411951954927886        1.1967271006326978        9.2513436071731601     
 B   8.7023742213119721        1.4301603716039843        11.588623329626188     
 C   10.635258052857006        1.3009876802704672        13.411913234672236     
 C   10.935095130664674        4.6781393184329758        14.642084329452695     
 C   11.236420024414157        2.2186911456918303        14.224040329770039     
 H   10.466135811070920        9.2758578464279804        13.225368516194795     
 H   6.6852468793239792        7.4012162380937392        15.766594200291957     
 H   5.7969795404855420        7.7695007178909830        14.268117467647746     
 H   6.3914089991794452        6.1114617756630398        14.551161606767440     
 H   8.2897872245714623        9.4041428544420889        14.931184175512724     
 H   4.1632078338591123        3.3712007150443273        7.4472773894892290     
 H   6.2220627242702182        2.1157885187809371        7.2803932754180911     
 H   7.5241454555650922        3.3121414801437927        7.5124380462006535     
 H   7.3119108784101599        1.9945625048087747        8.6872978569731441     
 H   3.0478382148024568        5.0955283586253941        9.3457177110146290     
 H   5.8873640630037842        6.2972955330272278        11.729686002675912     
 H   3.8796925309481414        6.2899736689325456        11.640607719811539     
 H   2.7964661825118480        4.2560235001300555        13.271867667379350     
 H   6.3443890670920773        1.9896790295372759        15.774918430637799     
 H   6.6983325908418001        1.1859642164924935        14.219477976773975     
 H   7.6550491226866946        2.6076402268270180        14.709852328772374     
 H   3.8751406158370898        2.3545152722269131        14.973335910328858     
 H   10.987098407452965        1.9542969327678041        7.4179023379384414     
 H   11.116253698633246        4.3610804650641386        7.2953440260264335     
 H   9.4493710446517003        4.9451475286821527        7.5423319674236717     
 H   10.710130355375028        5.3493113989212517        8.7257439912885193     
 H   10.006372977011544       0.11794862730302655        9.2842006854365220     
 H   7.6023947064628006        1.9528189416702344        11.715517585104822     
 H   8.6232751175249120       0.22314486042611772        11.599478268213122     
 H   10.876112906364723       0.25776912239362620        13.257612144982748     
 H   11.202314560874289        4.5073429721817444        15.690084198492846     
 H   11.790503210367120        5.1385348551787855        14.129592614081005     
 H   10.079995609912640        5.3572113407701369        14.574936211619944     
 H   12.072854226936814        2.1307990238344257        14.902044241811387     
 C   6.3509203185156586        13.446301963049361        3.5933061758142535     
 N   6.0693105213723042        12.790967362982089        2.4225639508643990     
 N   5.2050697379774071        14.139818602723992        3.8705917227684488     
 Dy   8.2146279816418151        13.929558519371492        5.2626382981834965     
 C   4.7832793750243070        13.075344029135522        1.9770216860259895     
 C   6.9950480853114954        11.944793921716482        1.6780450425134219     
 C   4.2410437093229163        13.928392060304422        2.9003738332453137     
 B   5.0965468265735652        14.918141686311467        5.2213474549161756     
 C   6.2470343593178841        13.251472601133063        6.7244747482222467     
 C   9.5837612422426464        12.581920730175643        3.5949665873319270     
 C   9.7318994392933256        12.516007696832194        6.6997013003870762     
 C   8.7357062025261403        15.804379309588988        3.6183609737946942     
 C   8.6282960784632454        15.951046415385726        6.7579632582676794     
 H   4.3789387066431340        12.623813401353166        1.0814203154501152     
 H   6.4494957663682433        11.444085558675422       0.86806430537341939     
 H   7.8082829762186101        12.545172627443693        1.2450212743683191     
 H   7.4383368261568741        11.189847697536237        2.3359950244602743     
 H   3.2635105135678639        14.389899221134440        2.9395956194199635     
 N   5.0776494743434659        13.859300055727998        6.3623835535162163     
 H   6.1179981089489317        15.583787057256263        5.3464227015678523     
 H   4.1124813410677934        15.619349000160026        5.2429676151708708     
 N   5.8674207574757284        12.299977822633105        7.6354137037195526     
 N   10.288207915796246        12.665720629261173        2.4196523572476987     
 N   9.4957926880544132        11.237074639629959        3.8326206172341943     
 N   9.7561376572594813        11.200256001748576        6.3309899824983180     
 N   10.709473407922651        12.622689173809569        7.6528919882702393     
 N   8.3458298507118958        16.360151769658465        2.4265068621140702     
 N   9.9174170538540167        16.432575256910695        3.9054289203633648     
 N   9.7411606225910745        16.661842588477978        6.4020934453992293     
 N   8.0072643197123501        16.738807005566105        7.6905219698540757     
 C   3.9984701427029350        13.277307392440264        7.0085820875231883     
 C   6.7762122160258915        11.362877420327600        8.2800140862890999     
 C   4.4905762510724943        12.299100633675845        7.8238321050734152     
 C   10.616656489610889        11.405768558587241        1.9307316281287019     
 C   10.623997193416228        13.896306234794428        1.7129766748245778     
 C   10.113128960844440        10.508052177884691        2.8334700423266495     
 B   8.8524065163540726        10.716605477306921        5.1599406654931164     
 C   10.747727588996231        10.516435048880719        7.0156110831958376     
 C   11.071980324478499        13.860043135251251        8.3292852866460532     
 C   11.348672056715358        11.406569851546339        7.8589974072947628     
 C   9.2653057529127274        17.300800121941059        1.9758279837285979     
 C   7.1643842667963433        15.979996843374218        1.6617542582847167     
 C   10.256074965946455        17.341866710741115        2.9197236754116678     
 B   10.650183452639103        16.137432795165932        5.2543937349017318     
 C   9.7881901032674268        17.873239548874185        7.0736606002620155     
 C   6.7447636760601508        16.411761084766976        8.3356436332963657     
 C   8.7030795418958355        17.923040011533956        7.8998996755700226     
 H   2.9734600083132112        13.576448759013049        6.8346631373418818     
 H   6.4694325999110411        11.192344019528047        9.3180006537918771     
 H   6.7812143920410035        10.401026338079946        7.7479607090495337     
 H   7.7859662829841767        11.783937569061944        8.2475036555816921     
 H   3.9941915619010393        11.601947831736853        8.4849457883958799     
 H   11.193639127835276        11.275143873084115        1.0248825367626790     
 H   11.483293250419312        13.712602876203729        1.0569582112452298     
 H   9.7801227410091283        14.242358180665743        1.0988366428441221     
 H   10.878098084345970        14.681588829493402        2.4302298949285142     
 H   10.152338916560216        9.4274284127542831        2.8442863008011328     
 H   7.7586536631483343        11.253625137749205        5.2783510368894655     
 H   8.7547028520833070        9.5108813447570490        5.1441168559837367     
 H   10.968608696354984        9.4706266985177496        6.8478139025406790     
 H   11.211927494549585        13.678262148352900        9.4015610861172352     
 H   12.007990551291210        14.266013003316280        7.9173950598681397     
 H   10.266338130831057        14.585295930579580        8.1675468588441671     
 H   12.169241652260178        11.289105409414629        8.5518845520529005     
 H   9.1101151938767906        17.860091306121785        1.0628728573722379     
 H   6.9373842505812799        16.766897077143017       0.93531293945496941     
 H   7.3335713341578623        15.038929825380412        1.1217160753732798     
 H   6.3095438507336565        15.847333715321490        2.3289800814309949     
 H   11.154788103049972        17.941225679782118        2.9670095918331505     
 H   10.739707702510445        14.921249845067177        5.3696771293709897     
 H   11.740441322450568        16.662910305392085        5.2716788416169464     
 H   10.559347544142849        18.613182920360192        6.9049968022468100     
 H   6.7715957228863060        16.707360153346762        9.3894481294054746     
 H   5.9114489786386093        16.934270657711362        7.8450508360906825     
 H   6.5816874794721727        15.332617458430297        8.2475685222780992     
 H   8.3590831654894675        18.686160696692689        8.5827419039219208     
         456

 C   7.5432583758571834        2.7924743356182988        2.7484819363499264     
 N   7.9354805449084305        2.2238672186282522        3.9333034255529431     
 N   6.3560964964418352        2.1749788239899597        2.4608381552594714     
 Dy   8.0710515528712481        4.6747178888291980        1.1125306270870206     
 C   7.0106373656228316        1.2865545233473157        4.3811113415525016     
 C   9.1220968179036177        2.5937261285387048        4.6947151230571285     
 C   6.0154408625850397        1.2599605169592152        3.4414010597023572     
 B   5.6267407247208574        2.4815159683288983        1.1109410391558561     
 C   7.6701355806886413        2.6366789578554988      -0.37055682270821960     
 C   9.9186219487189078        5.1717434180632686        2.7895480334533871     
 C   10.043476016790096        5.3142455071480459      -0.34815930301884079     
 C   6.6881511094915069        6.0216693210294965        2.7691410208360625     
 C   6.5328868145935717        6.0456519335102756      -0.34604777653593705     
 H   7.1633939864098348       0.71798020143832320        5.2888336241393308     
 H   9.3566088807989907        1.7961940582396614        5.4067985920036783     
 H   8.9568039015197627        3.5261687077378170        5.2508620819579539     
 H   9.9707932601035338        2.7388247007841486        4.0223305108147782     
 H   5.1120755538489568       0.66729390238892972        3.3955816428576822     
 N   6.5344176435115013        1.9521996088524967       -3.5680031033295007E-002
 H   5.5482682583142227        3.6986353382695887        1.0020904315865331     
 H   4.5319810545535724        1.9653847224929610        1.0872108045713496     
 N   8.2892152787262479        1.8333258493658278       -1.2923608946877672     
 N   10.193165876285004        5.8269523260476772        3.9623155206045104     
 N   11.062661318292449        4.4700326688256355        2.5252386666898126     
 N   11.208935736551661        4.7061594680340031        2.5589940516674643E-002
 N   10.423617635451535        6.2243254005667570       -1.2986391991003576     
 N   5.9943767465093796        5.9349691276395706        3.9501642910543078     
 N   6.7392291609386854        7.3651397615108891        2.5138581625085008     
 N   6.4537651557174378        7.3601612465642150        2.0334438614550358E-002
 N   5.5433916318933152        5.8915963366438167       -1.2811261052066394     
 C   6.4682772870922651       0.74487759226579864      -0.71289524126153991     
 C   9.5736935959829239        2.1240725306970671       -1.9111506754441665     
 C   7.5685446416724558       0.66672528898874195       -1.5167601835897115     
 C   11.471605092099015        5.5327292885915105        4.4229131542252338     
 C   9.2671550888983418        6.6800636221074479        4.6977848844623367     
 C   12.016195684906872        4.6744834858785289        3.5058879108807974     
 B   11.183995925250303        3.6713214979019253        1.1877654330201401     
 C   12.287920405498177        5.2481699554725596      -0.65452766355549152     
 C   9.5169566261275094        7.1429706326605080       -1.9709579940547510     
 C   11.798111293043901        6.2006400216824371       -1.5014850685171215     
 C   5.6347187801599352        7.1917520629007239        4.4242010283858813     
 C   5.7004032823279251        4.7059811779455538        4.6781171407608673     
 C   6.1081599783504563        8.0908997915403820        3.5069951753958746     
 B   7.3544472995510262        7.8870512148889427        1.1748068035609562     
 C   5.4165438237091248        7.9951298492336162      -0.64425703386605593     
 C   5.2234407912373388        4.6354149194041492       -1.9458610515017820     
 C   4.8442788204204055        7.0767256008113506       -1.4764069792601726     
 H   5.6784219261876689        2.2888699603679591E-002 -0.55615498139522157     
 H   9.5553005977136181        1.8451136379408701       -2.9700373792421519     
 H   10.378194727460397        1.5649419247084084       -1.4133476234471896     
 H   9.7729503038211387        3.1946179876536096       -1.8041188533304005     
 H   7.9078634976783899      -0.10473506382596692       -2.1937983836868278     
 H   11.869450105686155        5.9801542500799920        5.3236403995269255     
 H   9.8243543178533521        7.2436577273404144        5.4527364324034773     
 H   8.4976106000187599        6.0804362144643838        5.2004575384999914     
 H   8.7714213867941222        7.3782040321395357        4.0191282696015174     
 H   12.990553462203096        4.2066737762350384        3.4755757420968711     
 H   10.166243101705900        2.9993477242850703        1.0670177843212025     
 H   12.171105227328960        2.9747240825562313        1.1860813664997614     
 H   13.310944635394216        4.9396310597516191      -0.48357828264882130     
 H   9.7622534726120485        7.2052219215297670       -3.0386988145633258     
 H   9.5922743431578574        8.1508918646478623       -1.5337686546825113     
 H   8.4927592198348609        6.7739204832792543       -1.8351433417188592     
 H   12.295586092814570        6.8651989952708652       -2.1934268183593915     
 H   5.0573955136873563        7.3161349841310797        5.3305443477082699     
 H   4.8922120674856666        4.8960191354175917        5.3918677286015617     
 H   6.5827595541242356        4.3545075212035149        5.2286389243777096     
 H   5.3914676735182523        3.9207190097688147        3.9843698468713176     
 H   6.0390426054251591        9.1697058028436782        3.4803376182968635     
 H   8.4631766783913385        7.3830131681457161        1.0490903704406938     
 H   7.4127279035419447        9.0956046273025812        1.1771390571246889     
 H   5.1491594485347152        9.0296567635214302      -0.47277016587339515     
 H   4.8787153663209279        4.8356091754760344       -2.9726559274959259     
 H   4.4285818290681425        4.0959435876835988       -1.3956913089740308     
 H   6.1298273202435780        4.0077906612097811       -1.9595407925503487     
 H   4.0082478877105903        7.1551844052123030       -2.1560658011418967     
 C -0.38113272370896756        7.4179970291758144        9.1741780842660337     
 N   2.8888163681901571E-002   6.8514802387721963        10.354259913575664     
 N  -1.5701032820741792        6.7958955459687651        8.9041301768429566     
 Dy  0.12576117194447733        9.2878920740876367        7.5098974545451282     
 C -0.88585061034513324        5.9099896801110630        10.814243390164505     
 C   1.2305371410478685        7.2147359591007190        11.095662263045655     
 C  -1.8938358791046737        5.8796002502248905        9.8886290301563147     
 B  -2.3136034141478321        7.0883098883675943        7.5599340135094337     
 C -0.30904136922728820        7.2653216261885873        6.0287533337723058     
 C   2.0154275803759347        9.7544767168541444        9.1547707217935042     
 C   2.0893135465458519        9.9323249852829996        6.0272901409426796     
 C  -1.2169894295529047        10.646188106175737        9.1750374371170764     
 C  -1.3985497185130149        10.690923305262656        6.0656114186355410     
 H -0.71421232087604314        5.3397238474173152        11.717497094358011     
 H   1.4622058689660791        6.4236172229091730        11.815853134210922     
 H   1.0857609168279985        8.1575616933637409        11.639640597788917     
 H   2.0736842898969452        7.3371483120952661        10.411688055326422     
 H  -2.7964305790920703        5.2848831535581979        9.8534608513501389     
 N  -1.4153327382657821        6.5555905839292556        6.4068749951668007     
 H  -2.3996771686876772        8.3043065157319127        7.4390912046484035     
 H  -3.4048728295339306        6.5652888724795391        7.5521220749527957     
 N  0.30461648479524173        6.4671240337968303        5.1000290687745142     
 N   2.3134775951864603        10.400097179754701        10.327078689878434     
 N   3.1469017687074570        9.0399091753188046        8.8717941806868836     
 N   3.2543731338631772        9.3098253035611318        6.3788132271382540     
 N   2.4711588566719076        10.871633658722772        5.1052807936044564     
 N  -1.9057895410781451        10.569400228268496        10.359146332373063     
 N  -1.1391806255806474        11.988888792370972        8.9233511493171207     
 N  -1.4214700034063052        12.009036266767312        6.4259347874041328     
 N  -2.3710877893585733        10.581115355097749        5.1073376852896075     
 C  -1.4651136209706592        5.3351203720309366        5.7522630547182567     
 C   1.5573413721256535        6.7919169109462025        4.4340006665436773     
 C -0.38917265431681330        5.2773993099710914        4.9148826261502814     
 C   3.5942744326579685        10.087607273070816        10.769553868868430     
 C   1.4039043396150264        11.257671697497544        11.077709084123988     
 C   4.1168226801896584        9.2279300683590684        9.8407957277508409     
 B   3.2345440768300464        8.2553116332382555        7.5229728952353359     
 C   4.3337750138993920        9.8721931173717543        5.7164537893383027     
 C   1.5672302494583605        11.813753822072998        4.4614993274629873     
 C   3.8455818171734144        10.852054064016384        4.9005429484516716     
 C  -2.2375545950927638        11.831256063393726        10.838478805889833     
 C  -2.2209354270623720        9.3445315198794390        11.085041598688917     
 C  -1.7502612145189911        12.723704852145239        9.9219294809232856     
 B -0.50929148401910684        12.500907974447179        7.5870109135497641     
 C  -2.4073677227990795        12.691555609839924        5.7317179457302432     
 C  -2.7362354020399913        9.3393338958635255        4.4405255751974382     
 C  -3.0051459767762694        11.798045611722765        4.8898543135698116     
 H  -2.2338382751104211        4.5965765502769527        5.9368208264733031     
 H   1.5228657625821409        6.4670610986299559        3.3882311631855422     
 H   2.4015098708917315        6.2931178064484756        4.9327289724942567     
 H   1.7074862385973784        7.8760596513103653        4.4909506493754465     
 H  -5.0279796636056001E-002   4.5049369280322056        4.2397543292368818     
 H   4.0103898256872199        10.524317922552356        11.667475920017505     
 H   1.9716711352382363        11.800284561698476        11.840286320629939     
 H  0.62463336698981797        10.663097377404739        11.571086777808812     
 H  0.91838390140994586        11.974472988064591        10.410848380557965     
 H   5.0853117974182362        8.7483296350346791        9.7964636449127287     
 H   2.2050824820086761        7.6003463680857060        7.4102391325870869     
 H   4.2110680624771879        7.5431195379168328        7.4960647590176919     
 H   5.3565817655539032        9.5619970414826874        5.8843107177457163     
 H   1.8484432519222240        11.949245989188039        3.4122462854386457     
 H   1.6008912584257906        12.788860793379698        4.9657924443955999     
 H  0.54911997776740940        11.419477820124442        4.5324633627636288     
 H   4.3426210603320889        11.538220041353265        4.2285244542797082     
 H  -2.8053765438774851        11.963444837951036        11.749301553197556     
 H  -3.0157219272081153        9.5528248034472725        11.809052852223674     
 H  -1.3415972184006739        8.9696247736838473        11.625763116701487     
 H  -2.5556846763306735        8.5691827815813681        10.391662327886394     
 H  -1.7956577035089503        13.803675669746927        9.9012747377855082     
 H  0.58418001322809809        11.964014624516723        7.4622802930805161     
 H -0.41242474955395853        13.706491015824533        7.5929675670958758     
 H  -2.6277952555293416        13.738769516293287        5.8919463917400403     
 H  -2.8609998721431356        9.5087301046871033        3.3631641090370485     
 H  -3.6826075463684478        8.9471111017053371        4.8453054345002782     
 H  -1.9382355054666822        8.6082773736477645        4.6227261200835761     
 H  -3.8218685379402109        11.913273121993404        4.1927153366523857     
 C   1.9220261142592825       0.48962754321400842        15.575069215146303     
 N   2.2042806812110869        1.1468612549780521        16.745465473989860     
 N   3.0652893655029017      -0.21094334263386133        15.304520474054407     
 Dy   5.3404743516697266E-002  -2.0320873822597826E-002   13.910655754879503     
 C   3.4869791232940615       0.85471157172256784        17.197312886478059     
 C   1.2820859314477047        2.0005446859392642        17.485394389940410     
 C   4.0266069230452866       -3.4088132787207862E-003   16.277477695112886     
 B   3.1788981277074368       -1.0005928472347501        13.961667308094750     
 C   2.0085959385952799       0.62154038295066283        12.423106115286688     
 C  -1.3041343793731528        1.3739533822237970        15.544499255728878     
 C  -1.4860599456216357        1.3444168402781915        12.435446962359142     
 C -0.46264525685217583       -1.8692826364206443        15.582841928252744     
 C -0.38379768133665731       -2.0633113717120262        12.454565323615816     
 H   3.8920014990808331        1.3057555151030862        18.093286707380607     
 H   1.8439325246861622        2.5777256228614931        18.226868515498364     
 H  0.52344467142189277        1.3997540512137081        18.003172611291305     
 H  0.77234766423174606        2.6882491614102304        16.806159200279716     
 H   5.0013277930226634      -0.47088815387819133        16.240100429620700     
 N   3.1865620143057125        4.5062775793932267E-002   12.809140098914282     
 H   2.1647980241102385       -1.6786997569499589        13.842771787789843     
 H   4.1714890412960735       -1.6899593733150835        13.948221496251714     
 N   2.3776648084301768        1.5596593791568332        11.495078411281900     
 N  -1.9909364511309395        1.3212988578086933        16.731119710699748     
 N  -1.2266964277349444        2.7113422054459488        15.265097851479307     
 N  -1.5149216283552471        2.6696806822203976        12.769282621689504     
 N  -2.4738885553489820        1.2080425375681718        11.495884558387440     
 N  -5.9984178686705261E-002  -2.4261784276131175        16.769757509145272     
 N  -1.6524745676381727       -2.4900203371734704        15.312728598676546     
 N  -1.5135036058559967       -2.7440018577892702        12.813626551897151     
 N  0.20050869086734285       -2.8547114085400436        11.500786036231856     
 C   4.2605942119936060       0.63632131477053289        12.162904508186678     
 C   1.4543665792629281        2.4597588236180012        10.818465967149910     
 C   3.7563693948499211        1.5847476452682598        11.320586274013436     
 C  -2.3193744171551791        2.5932991654489546        17.187284777458117     
 C  -2.2968744474406635       0.10926675422004478        17.481984580288156     
 C  -1.8347221169505197        3.4668578980382798        16.251103824830995     
 B -0.60014668588128939        3.1914775925564949        13.914696012360691     
 C  -2.5179497981627637        3.3298657953841282        12.078007115671520     
 C  -2.8399000723247183       -4.7230748012128371E-002   10.855004152427846     
 C  -3.1221098366523568        2.4149507696898915        11.264761840212561     
 C -0.97912821241596792       -3.3608251611055922        17.233859947473814     
 C   1.1340655205711254       -2.0541108099054877        17.518096939413013     
 C  -1.9826879718299442       -3.3963932741802352        16.303639010170265     
 B  -2.4007802158032092       -2.2014944683825490        13.970357035864092     
 C  -1.6099395392763776       -3.9398141210033999        12.119815829722000     
 C   1.4645001690544197       -2.5565387298197906        10.844702749841556     
 C -0.53631298321554954       -4.0119994806622090        11.280032083965356     
 H   5.2896713245389568       0.36002089542067445        12.352247975856068     
 H   1.7944136995232474        2.6402712771105166        9.7898719856019198     
 H   1.3919768180871039        3.4239435433497265        11.350996525009323     
 H  0.45773834496045801        1.9971443438444307        10.815242790298731     
 H   4.2452618499581432        2.2748262151965091        10.647255940244959     
 H  -2.8819057932218426        2.7475568280408180        18.098529247416725     
 H  -3.1199379528623683       0.31410769842795616        18.175102900432243     
 H  -1.4250092430459296      -0.22683560507810996        18.059879670737711     
 H  -2.5891357539900706      -0.69204104303127068        16.798933851110139     
 H  -1.8814527752774144        4.5464284016872636        16.209530576728202     
 H  0.49337164494872293        2.6531691554972139        13.801051821121547     
 H -0.50378405235616430        4.3976567414934511        13.892935701881829     
 H  -2.7495382261676693        4.3758236747933621        12.228165007775223     
 H  -3.0465578583961221       0.11900107730463788        9.7924945374128853     
 H  -3.7357916098733979      -0.47507786353332426        11.325659274837639     
 H  -2.0092261557577329      -0.75016463931514310        10.974241711120612     
 H  -3.9494257181020456        2.5081772837960989        10.576115011697341     
 H -0.81493228237268689       -3.9205528852120719        18.144892047626392     
 H   1.3796099796275625       -2.8532643059360825        18.224796642795432     
 H  0.97156795732270373       -1.1251293344134417        18.080942121175756     
 H   1.9741212117848721       -1.9040747049371562        16.836427951582081     
 H  -2.8866442664520391       -3.9884234332042885        16.269732486984413     
 H  -2.4813022559826821      -0.98534087396823500        13.846053831351359     
 H  -3.4944621786933907       -2.7188072783771511        13.968315623592858     
 H  -2.4032492872666915       -4.6564558634006525        12.284846543029531     
 H   1.3925489461957827       -2.7562070902034685        9.7690245908744409     
 H   2.2719365239150342       -3.1767542436642326        11.261377507522683     
 H   1.6995026786028453       -1.5007427619007678        11.021557145329187     
 H -0.22381246750074257       -4.7770905276380304        10.584092478002692     
 C  0.78808082304217897        11.130829317355925        16.334030634284115     
 N  0.38984440480320520        11.699649550432030        15.151982366819730     
 N   1.9755763291095345        11.749443311068669        16.617426252621250     
 Dy  0.25128485633997427        9.2742958860460512        17.995689358226752     
 C   1.3098178910218969        12.640876114478518        14.703022975481860     
 C -0.80121590601593695        11.331148865945538        14.396410478050338     
 C   2.3093020824728230        12.668324612131361        15.638144359743677     
 B   2.7027506505573058        11.451533251812428        17.969966212280141     
 C  0.66422112582523618        11.320736623891561        19.459528902814107     
 C  -1.6106001974178807        8.7764173580160918        16.326606066059611     
 C  -1.7368552358904610        8.6778942706683093        19.461893308886697     
 C   1.6103354667873462        7.8826398659234691        16.371100665565486     
 C   1.7707962358198042        7.9201378032600829        19.499315303758500     
 H   1.1477223446964433        13.211504965434260        13.798511343715395     
 H  -1.0076052698996036        12.105218063277196        13.649180179579826     
 H -0.65677640006099791        10.371377904157068        13.881348502482687     
 H  -1.6601315776240662        11.236236985809535        15.065943814215371     
 H   3.2126214816244305        13.261360034727524        15.681604066911873     
 N   1.7999036161283948        11.998829079888187        19.112937800972613     
 H   2.7702327648971927        10.234273029494645        18.092254500727698     
 H   3.8015241481478119        11.958532942026524        17.990735520774319     
 N   5.6923637537905282E-002   12.128548094452821        20.385659143106810     
 N  -1.8984283997957931        8.1074281022969377        15.164360722231391     
 N  -2.7387715312270307        9.5097172463048114        16.575579887460822     
 N  -2.8918148060514177        9.2977015994030960        19.074475873390490     
 N  -2.1373774442803875        7.7733746645673367        20.410240932433425     
 N   2.2866983187472223        7.9401149338961288        15.178792998846410     
 N   1.5526922535040348        6.5455704292568475        16.655822167118867     
 N   1.8405284317505366        6.5993950301360176        19.152212419796228     
 N   2.7476759953523273        8.0752235232983267        20.447200327846428     
 C   1.8779733161978645        13.207025659306986        19.786957145752062     
 C  -1.2230120582746578        11.842923999688466        21.016761893935037     
 C  0.78601083666447880        13.291879707095390        20.601262243109879     
 C  -3.1689889005394054        8.4250993211602641        14.694899286926407     
 C -0.99302845622116620        7.2136943078614832        14.451060856567914     
 C  -3.6951634618650671        9.3113887041277472        15.596252473333756     
 B  -2.8458159589171994        10.324001547170630        17.905330266278504     
 C  -3.9840741916111559        8.7669355864065164        19.742289916053299     
 C  -1.2461982880857936        6.8521341901325430        21.100569340629399     
 C  -3.5142683993883779        7.8108652262265208        20.596950034894640     
 C   2.6302229319951378        6.6716004671191982        14.726295721760742     
 C   2.5736110674983967        9.1522209465413944        14.419718439461795     
 C   2.1637931558762502        5.7948701468119186        15.668957575291156     
 B  0.93684850543046860        6.0568234688245361        18.007423190939967     
 C   2.8606088385101298        5.9623611301493531        19.840700054866915     
 C   3.0715870161828436        9.3350019507990059        21.102430187891397     
 C   3.4303570896593025        6.8858326403776937        20.669005468335747     
 H   2.6702563123644580        13.924787318524370        19.623028325994774     
 H  -1.1906108693503967        12.108223370579735        22.078554298465061     
 H  -2.0273250170136392        12.415719322637594        20.535069015660582     
 H  -1.4327838260916694        10.775444786053356        20.898240235328910     
 H  0.45531309034931072        14.068856367388335        21.276026752529670     
 H  -3.5772079278870699        7.9719519897221565        13.801391100586079     
 H  -1.5725001927950037        6.5933889985768150        13.756176156075055     
 H -0.24738844510266506        7.7843557500432903        13.878089529404297     
 H -0.46705092480910859        6.5668140084871469        15.159730524631176     
 H  -4.6581554810376229        9.8040677296165022        15.616610114492710     
 H  -1.8145873760267972        10.976474195164469        18.021313075307262     
 H  -3.8190121752708026        11.040296453134383        17.900402740653011     
 H  -5.0015515562298587        9.0863322223878100        19.558452183263132     
 H  -1.4897833700963052        6.8193426238377111        22.171581097144827     
 H  -1.3426925822853197        5.8342467561296827        20.686122973709256     
 H -0.21565092035717676        7.2011455034617011        20.952251806299316     
 H  -4.0272137249039162        7.1518606631346318        21.283946552751026     
 H   3.1897447077157586        6.5245168899413430        13.812450880483306     
 H   3.3614055957011169        8.9395127882658549        13.688914747459537     
 H   1.6801982173106205        9.4997770680776732        13.884225774272476     
 H   2.9071099432017058        9.9485384911152188        15.089941059931400     
 H   2.2250749931139180        4.7163953639949394        15.715930161282065     
 H -0.16802007131726390        6.5712985059892004        18.122128417934245     
 H  0.86851158212140178        4.8487045986251083        18.029772941403159     
 H   3.1214997930866826        4.9239034643129074        19.683903346195571     
 H   3.3585482324824145        9.1504632495465366        22.145220824705220     
 H   3.9057795098780854        9.8383536870478707        20.587404217398483     
 H   2.1887638373975764        9.9855693931407554        21.058472799557290     
 H   4.2536412017599012        6.8092090255719002        21.363899199326891     
 C   8.5108251539543538        6.5089313515251144        9.9610899230126417     
 N   8.0965474251995442        7.0800985823070199        8.7841787503381124     
 N   9.7089239807414049        7.1184049225301216        10.220171163154411     
 Dy   8.0106959929704331        4.6377605702284539        11.627101426589597     
 C   9.0185681530753552        8.0102503202492006        8.3144636636252951     
 C   6.8858071638321237        6.7291489869756198        8.0527712496367148     
 C   10.034307286904692        8.0294928291809029        9.2317098099624388     
 B   10.465338560170165        6.8195658869702509        11.556097730127854     
 C   8.4569717010198637        6.6754301511972054        13.086316340090375     
 C   6.1375095705455225        4.1444745940126229        9.9756704340422644     
 C   6.0734917270099062        3.9850605143965332        13.129346669103377     
 C   9.3717068291293071        3.2749535516353516        9.9736720072705438     
 C   9.5762855382231376        3.2763620933205178        13.075136408060075     
 H   8.8494566061718967        8.5809794969342903        7.4108126406558235     
 H   6.6046230169607236        7.5620837490313875        7.3972942448109666     
 H   7.0440600806795874        5.8327504593213071        7.4349382558142461     
 H   6.0702366738269138        6.5301802567939600        8.7540394590426871     
 H   10.943556240621978        8.6142428707490080        9.2581779500244128     
 N   9.5836844379711756        7.3573397317145410        12.719233725750387     
 H   10.545830266550501        5.6030599457795462        11.672345017649951     
 H   11.559403838399671        7.3365867108417007        11.554330773206098     
 N   7.8708146960972272        7.4734128239718860        14.032982061943345     
 N   5.8551543370050911        3.5093211167396139        8.7935613568009519     
 N   4.9911483482334473        4.8323055618934898        10.265383572066106     
 N   4.8902136695720300        4.5640026260641324        12.763890889898519     
 N   5.7209527720718736        3.0571989712922503        14.073363633503462     
 N   10.061482474301549        3.3500524706617840        8.7901892889689250     
 N   9.3159574597463113        1.9340150765207407        10.240717788584986     
 N   9.6182210680676690        1.9538393176787290        12.733493720036952     
 N   10.571240660376073        3.4201302827159079        14.006547140603388     
 C   9.6751938011244984        8.5601902066029929        13.400745967390705     
 C   6.6109888202679903        7.1750311929218098        14.697025436453309     
 C   8.6020278428641284        8.6364372860974772        14.240682429028263     
 C   4.5697738380972810        3.8028494998997271        8.3519477875007553     
 C   6.7840776692709088        2.6849494028357954        8.0285555277915819     
 C   4.0284889522775762        4.6392625650063897        9.2912580097256967     
 B   4.8812370115432380        5.6127351436452431        11.613996808105384     
 C   3.8281472913962125        3.9846480187485289        13.439919723980443     
 C   6.6534797335875586        2.1571985546838284        14.736550505787298     
 C   4.3468616495596102        3.0410274598441118        14.279360238904632     
 C   10.415436741970426        2.0884448186030884        8.3258261197963996     
 C   10.351205315729784        4.5724850887856796        8.0492399149223619     
 C   9.9420484319999360        1.1979794384771847        9.2514937491749496     
 B   8.7027513595645072        1.4312483146037187        11.588409523751109     
 C   10.634974570086539        1.3020217949724362        13.412329625620753     
 C   10.932406305980363        4.6784514158774444        14.644924979942516     
 C   11.235242507953213        2.2194819438790416        14.225380125405371     
 H   10.465858377906192        9.2775672465727812        13.227407052448475     
 H   6.6821090618957140        7.4040335452674899        15.765098630232494     
 H   5.7957396321331727        7.7711412964715842        14.265244823944563     
 H   6.3899438843408154        6.1134485985455038        14.550184547022944     
 H   8.2880121209666981        9.4060550176992823        14.931258231825209     
 H   4.1654202189351714        3.3705315153080386        7.4464807523632803     
 H   6.2234486266988700        2.1142902990888746        7.2812634663302189     
 H   7.5271365122474192        3.3086401416408733        7.5141634363272765     
 H   7.3114409581094826        1.9922915400348564        8.6894968291082666     
 H   3.0504820593089597        5.0978947618237012        9.3422789694403203     
 H   5.8903418939901986        6.2989952919387457        11.727284863477518     
 H   3.8828414415782651        6.2942267633437092        11.637099937597437     
 H   2.7961503237643917        4.2616705856813848        13.268280966634059     
 H   6.3426724621392720        1.9943801752947909        15.774340258375279     
 H   6.6910448631723467        1.1863112570329939        14.220460059202377     
 H   7.6524809682542489        2.6062573349118834        14.705365860867550     
 H   3.8715352381946171        2.3585870990451192        14.969815855713600     
 H   10.988316417969434        1.9553817137232838        7.4182134523492120     
 H   11.119717122797697        4.3626327370665292        7.2975048800113385     
 H   9.4521190076549217        4.9456613255966753        7.5411529781820938     
 H   10.710366233916693        5.3508803048798352        8.7268251185159507     
 H   10.007001207904109       0.11918858228949145        9.2843134050740872     
 H   7.6026634705852807        1.9537395352455522        11.714930425757833     
 H   8.6238304356699178       0.22420971929104322        11.599002723798913     
 H   10.876216869500409       0.25894900478071781        13.257630665290563     
 H   11.198646513316003        4.5069933693096278        15.693033008226655     
 H   11.788149433555979        5.1395066846068662        14.133651759662271     
 H   10.077114934611798        5.3572436819121281        14.577399213438614     
 H   12.071224781074360        2.1315386130721303        14.903924172517295     
 C   6.3495111924946146        13.442446396792736        3.5924989981666369     
 N   6.0676147349341507        12.787253409689949        2.4217236397467725     
 N   5.2040821264855799        14.136737469889059        3.8695530145038854     
 Dy   8.2136698075390271        13.926030987926726        5.2613148073845961     
 C   4.7818883577293523        13.072567309353154        1.9758882808509235     
 C   6.9929321733907290        11.940593062862050        1.6772867345725271     
 C   4.2401280658880554        13.925992755837459        2.8991616188889595     
 B   5.0958146576486607        14.915832216170701        5.2198590833417633     
 C   6.2462143509100256        13.250046542817525        6.7240292666407635     
 C   9.5822829330998029        12.577212889763933        3.5944781420831315     
 C   9.7318482809004365        12.514432805290047        6.6996504421479379     
 C   8.7345389801310649        15.800243415976388        3.6160261372883813     
 C   8.6279423991190285        15.948277898593343        6.7553477003098346     
 H   4.3773562591935917        12.621419933202956        1.0801662550934408     
 H   6.4463303458770271        11.436231477657060       0.87077099312185813     
 H   7.8034602703507030        12.540878468520781        1.2398921968170977     
 H   7.4395216644597495        11.188912765860486        2.3362245467429226     
 H   3.2629110083300059        14.388139057885478        2.9383057728386324     
 N   5.0768981346339022        13.857788894186132        6.3615890204284691     
 H   6.1173363307856699        15.581452382519178        5.3444266613299956     
 H   4.1118046647032740        15.617119901229358        5.2411222688328127     
 N   5.8666805249040133        12.299956410690898        7.6363660766915826     
 N   10.285827233789830        12.660231720917094        2.4186300633978517     
 N   9.4953189330841195        11.232585553967963        3.8335895136052480     
 N   9.7570349245221824        11.198457505078670        6.3318410423384304     
 N   10.709762508054474        12.622552905982264        7.6523291607588906     
 N   8.3440288375044371        16.356479439827901        2.4246039703664657     
 N   9.9166459224037489        16.427969673943316        3.9024712093658067     
 N   9.7413418562183356        16.658024509379445        6.3991736253259468     
 N   8.0078770725515280        16.736613668648364        7.6880755774971368     
 C   3.9977864120627395        13.277019112804245        7.0089213540349764     
 C   6.7755305047108321        11.363730519872426        8.2820940438631592     
 C   4.4899150533143279        12.299767770384122        7.8252876261085209     
 C   10.614827952616830        11.400030269681425        1.9308444662334552     
 C   10.619899669161812        13.890257068941468        1.7102449690896060     
 C   10.112529602548145        10.502915772752379        2.8348198036848729     
 B   8.8529759170104683        10.713147353626459        5.1617687294869086     
 C   10.749505012316481        10.515935417295339        7.0164404391561153     
 C   11.071771418393267        13.860695116527834        8.3275266839229829     
 C   11.350011915234333        11.407100015356582        7.8589849191284449     
 C   9.2635366818518783        17.296965598278323        1.9735661295933580     
 C   7.1618686195232533        15.976989874295938        1.6606594913524022     
 C   10.254935479230024        17.337443934531709        2.9167988078375569     
 B   10.649698796043163        16.132798915008202        5.2512975077616169     
 C   9.7897272935495980        17.869289421769242        7.0708227961245482     
 C   6.7452733956161408        16.410747942455846        8.3335733608766080     
 C   8.7048609660094467        17.920174490018358        7.8972888104386874     
 H   2.9728157522389971        13.576293128958845        6.8349652218124231     
 H   6.4699755931636380        11.196018691512844        9.3207498146990844     
 H   6.7790239786116029        10.400623108174615        7.7525935852728978     
 H   7.7855393706185652        11.783804845931147        8.2472902893029136     
 H   3.9935992488609702        11.603680670967728        8.4875111646161550     
 H   11.191337653266258        11.268984313658507        1.0247790900518339     
 H   11.476286084578023        13.705482315516814        1.0511355173688812     
 H   9.7740973862751854        14.236759156881361        1.0993857188278473     
 H   10.877346495509572        14.675691594847175        2.4258767592666133     
 H   10.152467627449536        9.4223497560706644        2.8467321599743904     
 H   7.7589902002851119        11.249671213699258        5.2802978866101675     
 H   8.7559406791044196        9.5073717204532446        5.1471683601648204     
 H   10.971320548404652        9.4702668802232335        6.8491099722646336     
 H   11.216023531212945        13.679241909356039        9.3990289748494202     
 H   12.004988177891795        14.268899668935195        7.9123243312169311     
 H   10.264156931782320        14.584094576520940        8.1689552810478894     
 H   12.170902325736165        11.290792403626988        8.5516399608293749     
 H   9.1079600821516706        17.856666811286999        1.0609284034874220     
 H   6.9343613902958614        16.764343039586816       0.93488918409130484     
 H   7.3303620610606721        15.036210863848385        1.1199201224950610     
 H   6.3076069308380793        15.844088189813389        2.3285572334955953     
 H   11.153925350313308        17.936425789656642        2.9635917293442735     
 H   10.738557446416417        14.916592374542699        5.3668550773195900     
 H   11.740228454273863        16.657677308692612        5.2682642075224839     
 H   10.561524951733325        18.608480014656177        6.9019712775570232     
 H   6.7732851945738854        16.704459886616977        9.3878175163251090     
 H   5.9126754791093692        16.935569469903935        7.8444832642646372     
 H   6.5803058897606945        15.332131176874944        8.2437850114728928     
 H   8.3617172107435032        18.683703158406509        8.5801129829937928     
         456

 C   7.5402451739030987        2.7901030535741342        2.7512386739035031     
 N   7.9332143206292569        2.2215321054190911        3.9358344622634474     
 N   6.3530087734817045        2.1724332857621054        2.4643007993623662     
 Dy   8.0674435284947315        4.6717133796128261        1.1144546902165191     
 C   7.0088053348997716        1.2840125726153646        4.3841020652416089     
 C   9.1203780290105030        2.5911848922930827        4.6964814010601907     
 C   6.0130829266503945        1.2573144300835570        3.4449675748379032     
 B   5.6228963046693679        2.4783365683696910        1.1147355185375807     
 C   7.6651580952894527        2.6337544757443920      -0.36827336706477531     
 C   9.9163718569175572        5.1682720492087491        2.7904193377995736     
 C   10.039048892626518        5.3115465195874716      -0.34761566066035215     
 C   6.6857558999063995        6.0198424481845327        2.7703030513049152     
 C   6.5298921809511743        6.0431276818095414      -0.34456029256908438     
 H   7.1622876425662758       0.71539335107844293        5.2916665126650928     
 H   9.3553209033419193        1.7935010928296855        5.4082489649605581     
 H   8.9555344973326356        3.5235169424136874        5.2529345812466710     
 H   9.9686220916961386        2.7363258130281380        4.0235495512137227     
 H   5.1097606489311742       0.66456435315400608        3.3995202533892761     
 N   6.5300731413463939        1.9488705627630327       -3.2223039380916793E-002
 H   5.5439954443060646        3.6953995172003324        1.0054124616160665     
 H   4.5283524564426028        1.9618006241006067        1.0917223268233960     
 N   8.2831795143815157        1.8310480440754113       -1.2912845638886410     
 N   10.191623276286075        5.8233132362371283        3.9630995227684740     
 N   11.060280539557274        4.4667100657023759        2.5252306807405405     
 N   11.204863567990829        4.7038727099672881        2.5714429279769312E-002
 N   10.418736248547855        6.2225495417905599       -1.2974225370360464     
 N   5.9920809988658528        5.9339285962224579        3.9514049021361433     
 N   6.7379002441573510        7.3631839889386823        2.5146623882793220     
 N   6.4529113585519067        7.3579644950024852        2.0918525070653907E-002
 N   5.5410303396937932        5.8903140251692587       -1.2804802951561651     
 C   6.4633891806642465       0.74179867128252719      -0.70979137690714422     
 C   9.5664694805341437        2.1227983318044195       -1.9119694754481547     
 C   7.5625195405529952       0.66435380500383179       -1.5152181541547320     
 C   11.470409020099085        5.5291535399206886        4.4227923071948592     
 C   9.2658110240556031        6.6760335183712014        4.6992672507793127     
 C   12.014483397206382        4.6711234837943483        3.5052568372750259     
 B   11.180779010218139        3.6684800113803595        1.1874004146187016     
 C   12.283556126769737        5.2470650508173762      -0.65387481164438499     
 C   9.5116549662898304        7.1412327554704715       -1.9691732130222688     
 C   11.793256164826479        6.1998211721551204       -1.5001880243516128     
 C   5.6334930156556533        7.1910858597435299        4.4251898364440327     
 C   5.6974373861473584        4.7052966456565857        4.6796647161993770     
 C   6.1075399574825662        8.0896475537160697        3.5077252938033121     
 B   7.3538303437902393        7.8841163212611614        1.1755266013208880     
 C   5.4177051450584734        7.9944396894026442      -0.64521005795419484     
 C   5.2192784112203858        4.6344225486967101       -1.9447688211159404     
 C   4.8444328296260908        7.0765784537605398       -1.4772472676844459     
 H   5.6738153994314073        1.9623871189131052E-002 -0.55247156143127718     
 H   9.5461442293269307        1.8455382563093794       -2.9711791811534272     
 H   10.371832004013225        1.5628830624506649       -1.4166555508081047     
 H   9.7658639860339154        3.1931691325854947       -1.8035977675068002     
 H   7.9011193896227914      -0.10678164433839785       -2.1929317404877686     
 H   11.868857600794287        5.9764627865242783        5.3233134312535739     
 H   9.8231818855781121        7.2393823502303851        5.4542793722032297     
 H   8.4964840770245633        6.0760822470454992        5.2018819829571346     
 H   8.7697751375588275        7.3744253779009972        4.0210822222371227     
 H   12.988867647281447        4.2034050147682498        3.4741943969185232     
 H   10.163035187034051        2.9964431902432800        1.0670166234268308     
 H   12.167990570362605        2.9720105254522151        1.1848393414140641     
 H   13.306736829723201        4.9391534533765036      -0.48283245445961975     
 H   9.7600006367826158        7.2080079896062124       -3.0355371335945169     
 H   9.5826632685751552        8.1473347419944435       -1.5281840226837604     
 H   8.4882926289466578        6.7693457587950219       -1.8381662029675121     
 H   12.290331977663529        6.8651981758372322       -2.1916556472551494     
 H   5.0565027207739739        7.3161510138574304        5.3316351113219644     
 H   4.8894956352509764        4.8960369047663352        5.3934968561228791     
 H   6.5796294740082182        4.3534059630032642        5.2301870177150160     
 H   5.3879641391169484        3.9200704440853276        3.9861260770947946     
 H   6.0393243823305047        9.1684922837691296        3.4809416034613729     
 H   8.4620112440848150        7.3787919566924511        1.0502943290877871     
 H   7.4135552604103774        9.0925605013452540        1.1774290291229252     
 H   5.1520396655179495        9.0294963528127568      -0.47456834632529549     
 H   4.8831204719051469        4.8330964663920311       -2.9736674794605027     
 H   4.4184492589561319        4.1008398340704852       -1.4000018024544572     
 H   6.1214980844047506        4.0027419623162253       -1.9505593761396096     
 H   4.0091593343241199        7.1560854845185666       -2.1576707830389044     
 C -0.37822273675832713        7.4159483441918272        9.1739092558970317     
 N   3.1233702240337197E-002   6.8498164835384685        10.354343377941687     
 N  -1.5670175991760236        6.7937188678995684        8.9034204905970302     
 Dy  0.12898034196272909        9.2854298934528057        7.5099124382276186     
 C -0.88366300798476649        5.9084064777674161        10.814136458895613     
 C   1.2321637469587350        7.2138742064935251        11.096456140978107     
 C  -1.8911766443114826        5.8776934283873983        9.8880175504308632     
 B  -2.3102509977944155        7.0862074013199097        7.5590941439444741     
 C -0.30473529702533908        7.2621201395036881        6.0292110612457126     
 C   2.0173294965276534        9.7541424411859907        9.1558439521653963     
 C   2.0925112651068627        9.9302921755270717        6.0276462395682024     
 C  -1.2148293565276975        10.644349279177469        9.1743093646658558     
 C  -1.3958839937049425        10.687011036693896        6.0647927279687162     
 H -0.71254757342061148        5.3385043700875068        11.717706534489583     
 H   1.4639274267399305        6.4229314045085184        11.816806933938713     
 H   1.0863920399045701        8.1565652739877610        11.640388427261136     
 H   2.0755984951828776        7.3369041735956042        10.412976694745964     
 H  -2.7936829921854938        5.2828824609183265        9.8525937370894141     
 N  -1.4119873738539406        6.5533312233128802        6.4061172749620292     
 H  -2.3960658551528433        8.3022317893510618        7.4383428293878033     
 H  -3.4016474674957924        6.5634672459238574        7.5510932830418813     
 N  0.30844792218843875        6.4641280565113419        5.0999944134977637     
 N   2.3146352461088560        10.400547069757936        10.327915800522831     
 N   3.1493603924854954        9.0402022579174606        8.8735584645521062     
 N   3.2578579299229502        9.3091059705424790        6.3804299496283789     
 N   2.4741299903382004        10.869242022121146        5.1052153929469952     
 N  -1.9036993553154204        10.567949144670745        10.358412834317845     
 N  -1.1375652364320299        11.986941830087330        8.9218913438444680     
 N  -1.4199125532272834        12.005248059805361        6.4245420198824084     
 N  -2.3688542612686754        10.575827212440768        5.1071425617046353     
 C  -1.4629736922584693        5.3336762051501552        5.7501537591026670     
 C   1.5619832348595355        6.7879118334357598        4.4351011421477002     
 C -0.38666556028704102        5.2754693522802993        4.9132792230609761     
 C   3.5955332687966850        10.089151087794329        10.770860386456400     
 C   1.4044763657068102        11.258098849212004        11.077860057129417     
 C   4.1188844260332544        9.2293585395834210        9.8426938139472089     
 B   3.2380768161136144        8.2551640336212380        7.5251189228899547     
 C   4.3372019112708635        9.8719565287666278        5.7183925644998519     
 C   1.5697785304113350        11.810056757710640        4.4601803950584884     
 C   3.8486860190753132        10.850728034622357        4.9014126430694098     
 C  -2.2359380535289950        11.829951228158460        10.837093434190560     
 C  -2.2182272102007743        9.3433054097809070        11.084929565303996     
 C  -1.7489668967462060        12.722068939613436        9.9200600969716213     
 B -0.50800643513917065        12.498508062322379        7.5852225728033522     
 C  -2.4068932519134312        12.686450655337071        5.7306343794995120     
 C  -2.7331875471442775        9.3334606174518449        4.4409829126547642     
 C  -3.0042442679279646        11.792002599656852        4.8895089119005393     
 H  -2.2325341428453909        4.5958026479571705        5.9337427894966384     
 H   1.5270189643405594        6.4667393665992448        3.3883872260437178     
 H   2.4046978430066082        6.2853597295735844        4.9319756566303807     
 H   1.7147851334118513        7.8712260402096250        4.4957243690272000     
 H  -4.8277520690623389E-002   4.5032693487084767        4.2376016207199614     
 H   4.0111172655881333        10.526688511705759        11.668612165287684     
 H   1.9718327533212194        11.801601416405727        11.840095157977800     
 H  0.62551027107625956        10.663427362197259        11.571597209465326     
 H  0.91862007066637819        11.974151346331407        10.410463016575253     
 H   5.0876902412669329        8.7503844761393452        9.7988039310046773     
 H   2.2090454182651991        7.5995385551152985        7.4121281080308661     
 H   4.2149889445716751        7.5435458584442019        7.4989488103664286     
 H   5.3601487256429099        9.5626004971267822        5.8868976786567364     
 H   1.8516137231492080        11.945169767910322        3.4110612786001711     
 H   1.6021546962239488        12.785499240295433        4.9638505364101997     
 H  0.55202695029116589        11.414818669944124        4.5306916192805122     
 H   4.3456146589869400        11.536753339470888        4.2292065651883002     
 H  -2.8038245537076647        11.962535981883104        11.747836769197731     
 H  -3.0143548268503930        9.5509939274724669        11.807566760300555     
 H  -1.3392066307434829        8.9700974640778597        11.627221659729951     
 H  -2.5508944860927687        8.5669974846112691        10.391718198594509     
 H  -1.7948667021511684        13.802005100922145        9.8987738705365445     
 H  0.58582785369037671        11.962363018694100        7.4607847645176220     
 H -0.41206623991439012        13.704187115558495        7.5905358758104562     
 H  -2.6283471786986743        13.733443985065195        5.8907189286371802     
 H  -2.8635713056686258        9.5033223288094533        3.3647868406986876     
 H  -3.6758591727992731        8.9378655196192422        4.8497598728716866     
 H  -1.9325309161762050        8.6048146497086382        4.6184294477061778     
 H  -3.8213715849587673        11.906091065043876        4.1926607767986441     
 C   1.9217696447836194       0.49400684783443638        15.574175413914425     
 N   2.2040684039602954        1.1509291917224769        16.744708064469155     
 N   3.0647671235241232      -0.20701710833144266        15.303703111836233     
 Dy   5.3338094029790319E-002  -1.4718499463840851E-002   13.909753970095252     
 C   3.4865187429730571       0.85814730729238442        17.196777486543912     
 C   1.2820486509942972        2.0048149237221740        17.484595100616097     
 C   4.0259447282349088       -8.5986987383587787E-005   16.276916111590538     
 B   3.1780588260354774      -0.99691576130369652        13.960937814766554     
 C   2.0092009994884741       0.62674505349704401        12.423017937123353     
 C  -1.3046072966893563        1.3776221391720973        15.544878313319673     
 C  -1.4862564914986616        1.3505329989726065        12.435443980662061     
 C -0.46281940204130612       -1.8648780532548841        15.581005314570405     
 C -0.38317757425546750       -2.0573403040111673        12.452721025107543     
 H   3.8915191180536306        1.3087723062171515        18.092961178303419     
 H   1.8439711630514364        2.5813661888213866        18.226475359862764     
 H  0.52292889661318620        1.4042521274770148        18.001918533734781     
 H  0.77290107774376415        2.6930087378237850        16.805430528709735     
 H   5.0004616948210447      -0.46797669283689197        16.239715210112077     
 N   3.1865291626267327        4.8521751772937105E-002   12.808215095227547     
 H   2.1635160650380785       -1.6743452104035332        13.842129401961996     
 H   4.1701534789820682       -1.6869834385282920        13.947644234762304     
 N   2.3788907727565927        1.5639468720527736        11.494358923954621     
 N  -1.9916292464787295        1.3237265977152153        16.731306497692625     
 N  -1.2281218050753053        2.7152269822640953        15.266353812573643     
 N  -1.5163054744798723        2.6753995360046550        12.770587645918825     
 N  -2.4739296134811974        1.2141722193490168        11.495736120302624     
 N  -6.0195371080511997E-002  -2.4223945188978946        16.767642897334895     
 N  -1.6527122914854460       -2.4853465279682223        15.310599632656794     
 N  -1.5127547137948540       -2.7383792310328938        12.811602499440212     
 N  0.20240315506967557       -2.8494151310943261        11.500336380343867     
 C   4.2608534605869197       0.63774281823692336        12.160717559537629     
 C   1.4564264110941476        2.4651954963952871        10.818253536153488     
 C   3.7574081620606412        1.5867553951490985        11.318579615983905     
 C  -2.3212426600512379        2.5951640285026008        17.188093250696824     
 C  -2.2970178607949019       0.11109481355432729        17.481419342089001     
 C  -1.8370134941469110        3.4696642159498312        16.252598354985924     
 B -0.60180058933976877        3.1967568030596021        13.916424101877784     
 C  -2.5199732028939947        3.3353267872281189        12.080031380352125     
 C  -2.8387571390300956       -4.0882092632690631E-002   10.853781095218713     
 C  -3.1232380074486170        2.4206966997120420        11.265817569983092     
 C -0.97948797468625592       -3.3571159586623356        17.231337876561401     
 C   1.1340347247946165       -2.0508760474622383        17.515983096219227     
 C  -1.9830673164278052       -3.3921409632673609        16.301118117479533     
 B  -2.4004975884101225       -2.1960890894052243        13.968075314680942     
 C  -1.6078065651352078       -3.9350162518817284        12.119093672620430     
 C   1.4667823248076755       -2.5512734382326627        10.845005961017160     
 C -0.53345488200015323       -4.0074262883434804        11.280299495060687     
 H   5.2896232549433169       0.35988538481919768        12.349237531837778     
 H   1.7923000052287297        2.6408021416954797        9.7880120985232111     
 H   1.4001938394951678        3.4310991090247462        11.346898582937229     
 H  0.45856530434185389        2.0068267502626855        10.820982416791679     
 H   4.2467640825039901        2.2759105246324727        10.644671765506033     
 H  -2.8842621427059969        2.7483084811879026        18.099189514301244     
 H  -3.1184842883293422       0.31580984684024499        18.176349282679940     
 H  -1.4243209535855059      -0.22625734368681638        18.057132441599304     
 H  -2.5912581178622083      -0.68930361421475128        16.798242507009416     
 H  -1.8845519145433134        4.5492048106667449        16.211585370726187     
 H  0.49200995930952840        2.6591181137259845        13.802268184820008     
 H -0.50610745774500965        4.4029599868367759        13.895630864375985     
 H  -2.7523033345056929        4.3810069974866934        12.230953019098422     
 H  -3.0472576395321136       0.12626040299002089        9.7918413241476792     
 H  -3.7331473569467266      -0.47084072320237252        11.325158730070664     
 H  -2.0067905826893235      -0.74249249122120431        10.970957863890568     
 H  -3.9506501386090425        2.5139082887678064        10.577309072854675     
 H -0.81539240773892352       -3.9173456563612095        18.142079772703077     
 H   1.3788967751184509       -2.8498764468477908        18.223077126688615     
 H  0.97218354279251062       -1.1214676823267671        18.078280415634630     
 H   1.9743101931145242       -1.9017794950130735        16.834374101226217     
 H  -2.8871079414126077       -3.9840603079968391        16.267018899264098     
 H  -2.4806717550124904      -0.97988609788478964        13.844217844940548     
 H  -3.4943386366367202       -2.7130953185502116        13.965452883757655     
 H  -2.4007546735762135       -4.6519987941220347        12.284312739784564     
 H   1.3966810948960839       -2.7549061278889351        9.7702044204905523     
 H   2.2746279241425316       -3.1682204201025019        11.265025225292492     
 H   1.6997582430954994       -1.4946714477007130        11.018215331262816     
 H -0.21993517552926092       -4.7729850289353140        10.585346713102499     
 C  0.78624523037488048        11.134023366723360        16.334671396499534     
 N  0.38759301231726195        11.702611681786884        15.152632472804036     
 N   1.9735351691874250        11.753147670963763        16.617792434312591     
 Dy  0.25149758591569038        9.2766462563213334        17.996091004374840     
 C   1.3071448300774755        12.644131528087195        14.703400680818870     
 C -0.80349512402908441        11.333726301885143        14.397312452232457     
 C   2.3067583363033357        12.672012393729121        15.638362647561987     
 B   2.7015707194603551        11.455282118911541        17.969854918260133     
 C  0.66429853648057646        11.322168387685020        19.460796496098812     
 C  -1.6111438680951751        8.7789113406292270        16.327980313433926     
 C  -1.7352843456697138        8.6773183581420010        19.463269117923360     
 C   1.6107421961811073        7.8866833504217935        16.370236473139379     
 C   1.7718338890255323        7.9214167958986481        19.497579372290037     
 H   1.1447923935395545        13.214575321996099        13.798810013985724     
 H  -1.0118615210639177        12.108958087093111        13.652009824745551     
 H -0.65797038731378377        10.375431076067278        13.880022625469639     
 H  -1.6615454469080613        11.236023726673139        15.067378951471417     
 H   3.2098180643369707        13.265430530218415        15.681674579996740     
 N   1.7990330495906521        12.001476748196174        19.113544465424567     
 H   2.7700633397045360        10.238044917716456        18.091690076125722     
 H   3.7999547700229681        11.963080635503202        17.990112691661867     
 N   5.7024677820911945E-002   12.128982428734762        20.387731597427752     
 N  -1.8987767483032365        8.1107658281542996        15.165224901322006     
 N  -2.7401178572679568        9.5103382505116105        16.578431678835049     
 N  -2.8912529291620306        9.2959619730743039        19.077120636362601     
 N  -2.1341547226317883        7.7712625840910983        20.410795561988181     
 N   2.2879211669652779        7.9449823076321193        15.178453901321665     
 N   1.5524597290608895        6.5494128225956434        16.653749531653233     
 N   1.8397692441683553        6.6007048415548732        19.150217796410782     
 N   2.7487142948485896        8.0749766072484466        20.445671548035968     
 C   1.8764716361765885        13.209503249035057        19.787933741862627     
 C  -1.2219728903621823        11.841741135560719        21.019903273146820     
 C  0.78512426371701582        13.292933078288577        20.603170171680603     
 C  -3.1700630219437338        8.4270297864202455        14.696947637617379     
 C -0.99233667904108291        7.2196467176142347        14.450152822355919     
 C  -3.6968810636604195        9.3116176120900516        15.599531830974202     
 B  -2.8473509905659711        10.323341623908441        17.908917487780037     
 C  -3.9824532869460731        8.7630424004346228        19.744858490692351     
 C  -1.2416048223725225        6.8501027916016470        21.099371574198727     
 C  -3.5109534885392084        7.8067527254746265        20.598234663245023     
 C   2.6312824634526280        6.6767353313678273        14.725041059820688     
 C   2.5756848142342252        9.1576711583812944        14.420718308078809     
 C   2.1639361485850896        5.7993713575110677        15.666623393563215     
 B  0.93591430164257783        6.0599103407084982        18.004764882079971     
 C   2.8586340542665494        5.9620810809315419        19.838936377612136     
 C   3.0742846466554976        9.3341819168847913        21.101091795756297     
 C   3.4295934759622093        6.8845823919150018        20.667465969661762     
 H   2.6680767008455679        13.927968943644057        19.623819772630863     
 H  -1.1891985845467969        12.107812846409754        22.081460096974702     
 H  -2.0275220795126652        12.412928499484909        20.538486547391969     
 H  -1.4301617988208359        10.773891082013829        20.902251391176843     
 H  0.45433511600293136        14.069225444846310        21.278634617277550     
 H  -3.5781884195594222        7.9742333848705735        13.803227556865643     
 H  -1.5705888172025035        6.6030141292713278        13.751539402898265     
 H -0.24525684776676054        7.7921968298044835        13.881586781639704     
 H -0.46814194290131517        6.5693910124737789        15.156705559664662     
 H  -4.6605457436063640        9.8028219878438936        15.621012127436087     
 H  -1.8170121543820261        10.977132179388436        18.024859458235316     
 H  -3.8215792167086025        11.038222672274784        17.905107327606366     
 H  -5.0004421033348683        9.0810374940386804        19.561619630601481     
 H  -1.4881182559108550        6.8111883258421608        22.168896771055913     
 H  -1.3327606286935112        5.8345636395132763        20.679889942851453     
 H -0.21224578422452126        7.2030436739501509        20.956320940199365     
 H  -4.0225845429393505        7.1464124565964440        21.284861223625953     
 H   3.1913601899074902        6.5301704693955323        13.811455375941641     
 H   3.3650641390438940        8.9458915051111507        13.691475376069569     
 H   1.6832706315455759        9.5051505468935531        13.883580650224442     
 H   2.9072904288944410        9.9536881519855598        15.092117394536299     
 H   2.2248300816843525        4.7208492834524431        15.712656559190489     
 H -0.16854008084460226        6.5752462811614008        18.119622487731800     
 H  0.86646785992701580        4.8518854401518858        18.026141436988649     
 H   3.1180127308804910        4.9232875497048427        19.682105053438743     
 H   3.3558088470479568        9.1502194142860684        22.145075394483417     
 H   3.9123316863082218        9.8335767204373088        20.589636894898590     
 H   2.1944146632263211        9.9876126639235601        21.052461597724626     
 H   4.2527332759413374        6.8066314657953360        21.362365192767829     
 C   8.5133257628290426        6.5101996513233207        9.9619342320474527     
 N   8.0999091749852923        7.0811494174708036        8.7846665179568184     
 N   9.7110665320884486        7.1199241546993992        10.221988257407668     
 Dy   8.0114320905511160        4.6392622675121356        11.627156232054626     
 C   9.0220394552771150        8.0115109860742564        8.3156972044020598     
 C   6.8900368594869716        6.7294951967273615        8.0521816965269490     
 C   10.037037339711500        8.0310719131679829        9.2337599218294066     
 B   10.466468021450869        6.8210116226509472        11.558455330161580     
 C   8.4568758339113028        6.6770462745831196        13.086981526276778     
 C   6.1393151232779850        4.1456708516831497        9.9745601155678170     
 C   6.0728727097377702        3.9872252729753526        13.127778955845992     
 C   9.3728906931414997        3.2762561385685407        9.9739552133083631     
 C   9.5753995308429136        3.2771575153261954        13.076100852541499     
 H   8.8534110996310460        8.5820948005675550        7.4118848571089790     
 H   6.6116180247849581        7.5603175683505741        7.3933271902530402     
 H   7.0479690829810453        5.8307936757912131        7.4380689844703713     
 H   6.0727913652535621        6.5342284166872480        8.7521987571967816     
 H   10.946109199884694        8.6160556314740795        9.2609364788655260     
 N   9.5839413607375210        7.3588846360777884        12.720874640211074     
 H   10.546708314182608        5.6045004445810074        11.674763447324954     
 H   11.560611048063981        7.3378829169815791        11.557500123641377     
 N   7.8698571632117105        7.4752188981881798        14.032954671575963     
 N   5.8570194894047267        3.5093379406367844        8.7930996373080266     
 N   4.9932796163167721        4.8345057688796693        10.263049593497099     
 N   4.8904720840311704        4.5673796364595516        12.761542480384341     
 N   5.7187623571524542        3.0595914692070898        14.071401425274644     
 N   10.062883904801438        3.3512990769859421        8.7905697252068578     
 N   9.3168615560144321        1.9353033693478305        10.240846625043201     
 N   9.6180309475056927        1.9548415917731055        12.733749896112885     
 N   10.569679466577783        3.4207527875290573        14.008212843974574     
 C   9.6748457189227484        8.5618526749527799        13.402268170212798     
 C   6.6092680468702767        7.1771264339631093        14.695613723978072     
 C   8.6009267229166895        8.6382416431690849        14.241196841911957     
 C   4.5719572551189041        3.8030953878711751        8.3507045011007008     
 C   6.7854743454515578        2.6830312171975241        8.0297270741421833     
 C   4.0308338765006066        4.6409059932845054        9.2888105157952889     
 B   4.8834114800615787        5.6156716165991547        11.611251827504999     
 C   3.8273875941607685        3.9890316511022057        13.436765848331840     
 C   6.6499849592741622        2.1586594493206976        14.735107182909633     
 C   4.3445238254124954        3.0447523760481041        14.276400457140015     
 C   10.416625058472539        2.0896535190814394        8.3261119814966573     
 C   10.353171070927656        4.5737214845152732        8.0498582463064778     
 C   9.9429016685070835        1.1992317763216715        9.2516438911767374     
 B   8.7031284978170440        1.4323362576034531        11.588195717876030     
 C   10.634691087316071        1.3030559096744050        13.412746016569271     
 C   10.929717481296052        4.6787635133219121        14.647765630432335     
 C   11.234064991492270        2.2202727420662529        14.226719921040701     
 H   10.465580944741465        9.2792766467175820        13.229445588702156     
 H   6.6789712444674478        7.4068508524412406        15.763603060173029     
 H   5.7944997237808034        7.7727818750521855        14.262372180241380     
 H   6.3884787695021856        6.1154354214279678        14.549207487278448     
 H   8.2862370173619340        9.4079671809564758        14.931332288137694     
 H   4.1676326040112306        3.3698623155717500        7.4456841152373316     
 H   6.2248345291275227        2.1127920793968120        7.2821336572423458     
 H   7.5301275689297471        3.3051388031379538        7.5158888264538994     
 H   7.3109710378088053        1.9900205752609381        8.6916958012433909     
 H   3.0531259038154626        5.1002611650220082        9.3388402278660116     
 H   5.8933197249766129        6.3006950508502637        11.724883724279124     
 H   3.8859903522083887        6.2984798577548728        11.633592155383335     
 H   2.7958344650169349        4.2673176712327141        13.264694265888769     
 H   6.3409558571864668        1.9990813210523057        15.773762086112757     
 H   6.6837571355028933        1.1866582975734945        14.221442141630778     
 H   7.6499128138218024        2.6048744429967488        14.700879392962724     
 H   3.8679298605521444        2.3626589258633248        14.966295801098344     
 H   10.989534428485902        1.9564664946787635        7.4185245667599826     
 H   11.123180546962146        4.3641850090689198        7.2996657339962425     
 H   9.4548669706581414        4.9461751225111987        7.5399739889405151     
 H   10.710602112458359        5.3524492108384178        8.7279062457433838     
 H   10.007629438796672       0.12042853727595634        9.2844261247116524     
 H   7.6029322347077599        1.9546601288208698        11.714343266410845     
 H   8.6243857538149236       0.22527457815596869        11.598527179384705     
 H   10.876320832636093       0.26012888716780935        13.257649185598380     
 H   11.194978465757716        4.5066437664375121        15.695981817960465     
 H   11.785795656744837        5.1404785140349469        14.137710905243537     
 H   10.074234259310954        5.3572760230541192        14.579862215257284     
 H   12.069595335211906        2.1322782023098354        14.905804103223202     
 C   6.3481020664735706        13.438590830536112        3.5916918205190198     
 N   6.0659189484959972        12.783539456397810        2.4208833286291460     
 N   5.2030945149937526        14.133656337054125        3.8685143062393221     
 Dy   8.2127116334362391        13.922503456481959        5.2599913165856966     
 C   4.7804973404343984        13.069790589570786        1.9747548756758575     
 C   6.9908162614699627        11.936392204007616        1.6765284266316323     
 C   4.2392124224531944        13.923593451370499        2.8979494045326053     
 B   5.0950824887237571        14.913522746029937        5.2183707117673519     
 C   6.2453943425021663        13.248620484501988        6.7235837850592803     
 C   9.5808046239569613        12.572505049352223        3.5939896968343366     
 C   9.7317971225075492        12.512857913747901        6.6995995839087996     
 C   8.7333717577359877        15.796107522363789        3.6136913007820683     
 C   8.6275887197748133        15.945509381800962        6.7527321423519888     
 H   4.3757738117440494        12.619026465052745        1.0789121947367666     
 H   6.4431649253858110        11.428377396638698       0.87347768087029687     
 H   7.7986375644827959        12.536584309597867        1.2347631192658766     
 H   7.4407065027626240        11.187977834184737        2.3364540690255708     
 H   3.2623115030921483        14.386378894636515        2.9370159262573017     
 N   5.0761467949243375        13.856277732644266        6.3607944873407209     
 H   6.1166745526224080        15.579117707782094        5.3424306210921388     
 H   4.1111279883387546        15.614890802298689        5.2392769224947546     
 N   5.8659402923322981        12.299934998748691        7.6373184496636126     
 N   10.283446551783413        12.654742812573016        2.4176077695480052     
 N   9.4948451781138257        11.228096468305965        3.8345584099763017     
 N   9.7579321917848834        11.196659008408766        6.3326921021785418     
 N   10.710051608186298        12.622416638154959        7.6517663332475410     
 N   8.3422278242969785        16.352807109997336        2.4227010786188607     
 N   9.9158747909534810        16.423364090975934        3.8995134983682491     
 N   9.7415230898455967        16.654206430280912        6.3962538052526652     
 N   8.0084898253907042        16.734420331730622        7.6856291851401988     
 C   3.9971026814225441        13.276730833168228        7.0092606205467636     
 C   6.7748487933957726        11.364583619417253        8.2841740014372203     
 C   4.4892538555561616        12.300434907092399        7.8267431471436266     
 C   10.612999415622772        11.394291980775609        1.9309573043382082     
 C   10.615802144907398        13.884207903088505        1.7075132633546342     
 C   10.111930244251848        10.497779367620065        2.8361695650430963     
 B   8.8535453176668621        10.709689229945997        5.1635967934807008     
 C   10.751282435636732        10.515435785709958        7.0172697951163929     
 C   11.071562512308034        13.861347097804417        8.3257680811999126     
 C   11.351351773753310        11.407630179166826        7.8589724309621269     
 C   9.2617676107910292        17.293131074615584        1.9713042754581180     
 C   7.1593529722501641        15.973982905217657        1.6595647244200877     
 C   10.253795992513593        17.333021158322300        2.9138739402634455     
 B   10.649214139447224        16.128165034850472        5.2482012806215010     
 C   9.7912644838317693        17.865339294664295        7.0679849919870801     
 C   6.7457831151721308        16.409734800144712        8.3315030884568504     
 C   8.7066423901230579        17.917308968502759        7.8946779453073521     
 H   2.9721714961647834        13.576137498904643        6.8352673062829643     
 H   6.4705185864162349        11.199693363497641        9.3234989756062934     
 H   6.7768335651822031        10.400219878269287        7.7572264614962627     
 H   7.7851124582529527        11.783672122800350        8.2470769230241334     
 H   3.9930069358209010        11.605413510198606        8.4900765408364300     
 H   11.189036178697240        11.262824754232899        1.0246756433409885     
 H   11.469278918736736        13.698361754829898        1.0453128234925326     
 H   9.7680720315412444        14.231160133096978        1.0999347948115725     
 H   10.876594906673175        14.669794360200948        2.4215236236047124     
 H   10.152596338338855        9.4172710993870439        2.8491780191476486     
 H   7.7593267374218895        11.245717289649312        5.2822447363308696     
 H   8.7571785061255323        9.5038620961494420        5.1502198643459050     
 H   10.974032400454320        9.4699070619287156        6.8504060419885890     
 H   11.220119567876306        13.680221670359179        9.3964968635816035     
 H   12.001985804492382        14.271786334554108        7.9072536025657216     
 H   10.261975732733584        14.582893222462301        8.1703637032516117     
 H   12.172562999212154        11.292479397839346        8.5513953696058476     
 H   9.1058049704265507        17.853242316452214        1.0589839496026061     
 H   6.9313385300104420        16.761789002030614       0.93446542872764016     
 H   7.3271527879634810        15.033491902316358        1.1181241696168425     
 H   6.3056700109425021        15.840842664305290        2.3281343855601957     
 H   11.153062597576643        17.931625899531166        2.9601738668553970     
 H   10.737407190322386        14.911934904018219        5.3640330252681903     
 H   11.740015586097158        16.652444311993140        5.2648495734280205     
 H   10.563702359323802        18.603777108952166        6.8989457528672355     
 H   6.7749746662614649        16.701559619887195        9.3861869032447434     
 H   5.9139019795801282        16.936868282096512        7.8439156924385909     
 H   6.5789243000492164        15.331644895319590        8.2400015006676863     
 H   8.3643512559975388        18.681245620120329        8.5774840620656647     
         456

 C   7.5372319719490140        2.7877317715299701        2.7539954114570797     
 N   7.9309480963500834        2.2191969922099304        3.9383654989739512     
 N   6.3499210505215729        2.1698877475342511        2.4677634434652611     
 Dy   8.0638355041182130        4.6687088703964550        1.1163787533460177     
 C   7.0069733041767126        1.2814706218834133        4.3870927889307163     
 C   9.1186592401173865        2.5886436560474611        4.6982476790632530     
 C   6.0107249907157483        1.2546683432078989        3.4485340899734491     
 B   5.6190518846178774        2.4751571684104841        1.1185299979193053     
 C   7.6601806098902641        2.6308299936332848      -0.36598991142133108     
 C   9.9141217651162084        5.1648006803542303        2.7912906421457602     
 C   10.034621768462939        5.3088475320268964      -0.34707201830186352     
 C   6.6833606903212912        6.0180155753395690        2.7714650817737678     
 C   6.5268975473087760        6.0406034301088081      -0.34307280860223177     
 H   7.1611812987227159       0.71280650071856266        5.2944994011908548     
 H   9.3540329258848480        1.7908081274197096        5.4096993379174387     
 H   8.9542650931455103        3.5208651770895574        5.2550070805353890     
 H   9.9664509232887433        2.7338269252721275        4.0247685916126672     
 H   5.1074457440133916       0.66183480391908256        3.4034588639208705     
 N   6.5257286391812874        1.9455415166735686       -2.8766047728538580E-002
 H   5.5397226302979057        3.6921636961310758        1.0087344916455998     
 H   4.5247238583316332        1.9582165257082522        1.0962338490754424     
 N   8.2771437500367853        1.8287702387849951       -1.2902082330895146     
 N   10.190080676287147        5.8196741464265802        3.9638835249324376     
 N   11.057899760822099        4.4633874625791163        2.5252226947912679     
 N   11.200791399429995        4.7015859519005740        2.5838918042863979E-002
 N   10.413854861644174        6.2207736830143627       -1.2962058749717351     
 N   5.9897852512223251        5.9328880648053461        3.9526455132179783     
 N   6.7365713273760166        7.3612282163664764        2.5154666140501432     
 N   6.4520575613863755        7.3557677434407553        2.1502611526757451E-002
 N   5.5386690474942704        5.8890317136946999       -1.2798344851056909     
 C   6.4585010742362270       0.73871975029925585      -0.70668751255274842     
 C   9.5592453650853635        2.1215241329117718       -1.9127882754521426     
 C   7.5564944394335338       0.66198232101892163       -1.5136761247197525     
 C   11.469212948099155        5.5255777912498658        4.4226714601644854     
 C   9.2644669592128643        6.6720034146349558        4.7007496170962888     
 C   12.012771109505891        4.6677634817101676        3.5046257636692548     
 B   11.177562095185975        3.6656385248587933        1.1870353962172631     
 C   12.279191848041295        5.2459601461621936      -0.65322195973327835     
 C   9.5063533064521515        7.1394948782804359       -1.9673884319897865     
 C   11.788401036609057        6.1990023226278037       -1.4988909801861041     
 C   5.6322672511513723        7.1904196565863350        4.4261786445021833     
 C   5.6944714899667925        4.7046121133676175        4.6812122916378867     
 C   6.1069199366146760        8.0883953158917556        3.5084554122107492     
 B   7.3532133880294515        7.8811814276333791        1.1762463990808196     
 C   5.4188664664078221        7.9937495295716712      -0.64616308204233364     
 C   5.2151160312034328        4.6334301779892710       -1.9436765907300988     
 C   4.8445868388317761        7.0764313067097291       -1.4780875561087194     
 H   5.6692088726751448        1.6359042774582506E-002 -0.54878814146733279     
 H   9.5369878609402434        1.8459628746778887       -2.9723209830647019     
 H   10.365469280566055        1.5608242001929216       -1.4199634781690196     
 H   9.7587776682466920        3.1917202775173799       -1.8030766816832002     
 H   7.8943752815671919      -0.10882822485082878       -2.1920650972887095     
 H   11.868265095902418        5.9727713229685646        5.3229864629802215     
 H   9.8220094533028739        7.2351069731203550        5.4558223120029812     
 H   8.4953575540303667        6.0717282796266145        5.2033064274142777     
 H   8.7681288883235329        7.3706467236624595        4.0230361748727290     
 H   12.987181832359797        4.2001362533014612        3.4728130517401752     
 H   10.159827272362202        2.9935386562014892        1.0670154625324593     
 H   12.164875913396250        2.9692969683481985        1.1835973163283668     
 H   13.302529024052186        4.9386758470013881      -0.48208662627041826     
 H   9.7577478009531831        7.2107940576826568       -3.0323754526257076     
 H   9.5730521939924511        8.1437776193410247       -1.5225993906850097     
 H   8.4838260380584529        6.7647710343107894       -1.8411890642161650     
 H   12.285077862512487        6.8651973564035993       -2.1898844761509073     
 H   5.0556099278605906        7.3161670435837820        5.3327258749356599     
 H   4.8867792030162853        4.8960546741150788        5.3951259836441965     
 H   6.5764993938922016        4.3523044048030126        5.2317351110523225     
 H   5.3844606047156454        3.9194218784018409        3.9878823073182721     
 H   6.0396061592358503        9.1672787646945810        3.4815455886258828     
 H   8.4608458097782915        7.3745707452391853        1.0514982877348804     
 H   7.4143826172788101        9.0895163753879267        1.1777190011211618     
 H   5.1549198825011846        9.0293359421040833      -0.47636652677719582     
 H   4.8875255774893667        4.8305837573080286       -2.9746790314250795     
 H   4.4083166888441223        4.1057360804573708       -1.4043122959348835     
 H   6.1131688485659241        3.9976932634226698       -1.9415779597288703     
 H   4.0100707809376495        7.1569865638248311       -2.1592757649359116     
 C -0.37531274980768670        7.4138996592078410        9.1736404275280297     
 N   3.3579240798772822E-002   6.8481527283047399        10.354426842307712     
 N  -1.5639319162778680        6.7915421898303707        8.9027108043511056     
 Dy  0.13219951198098084        9.2829677128179746        7.5099274219101098     
 C -0.88147540562439985        5.9068232754237684        10.814029527626719     
 C   1.2337903528696015        7.2130124538863303        11.097250018910561     
 C  -1.8885174095182917        5.8757866065499060        9.8874060707054117     
 B  -2.3068985814409992        7.0841049142722241        7.5582542743795145     
 C -0.30042922482338996        7.2589186528187888        6.0296687887191194     
 C   2.0192314126793725        9.7538081655178388        9.1569171825372884     
 C   2.0957089836678731        9.9282593657711420        6.0280023381937253     
 C  -1.2126692835024904        10.642510452179202        9.1735812922146369     
 C  -1.3932182688968702        10.683098768125134        6.0639740373018922     
 H -0.71088282596517982        5.3372848927576984        11.717915974621153     
 H   1.4656489845137819        6.4222455861078629        11.817760733666503     
 H   1.0870231629811415        8.1555688546117793        11.641136256733358     
 H   2.0775127004688105        7.3366600350959414        10.414265334165504     
 H  -2.7909354052789173        5.2808817682784550        9.8517266228286910     
 N  -1.4086420094420991        6.5510718626965039        6.4053595547572577     
 H  -2.3924545416180094        8.3001570629702108        7.4375944541272032     
 H  -3.3984221054576547        6.5616456193681767        7.5500644911309669     
 N  0.31227935958163577        6.4611320792258544        5.0999597582210123     
 N   2.3157928970312516        10.400996959761171        10.328752911167228     
 N   3.1518190162635342        9.0404953405161184        8.8753227484173287     
 N   3.2613427259827237        9.3083866375238262        6.3820466721185030     
 N   2.4771011240044927        10.866850385519518        5.1051499922895340     
 N  -1.9016091695526958        10.566498061072997        10.357679336262626     
 N  -1.1359498472834124        11.984994867803691        8.9204315383718171     
 N  -1.4183551030482617        12.001459852843409        6.4231492523606848     
 N  -2.3666207331787774        10.570539069783784        5.1069474381196631     
 C  -1.4608337635462794        5.3322320382693746        5.7480444634870773     
 C   1.5666250975934173        6.7839067559253161        4.4362016177517232     
 C -0.38415846625726868        5.2735393945895073        4.9116758199716699     
 C   3.5967921049354010        10.090694902517843        10.772166904044369     
 C   1.4050483917985941        11.258526000926466        11.078011030134848     
 C   4.1209461718768505        9.2307870108077736        9.8445919001435769     
 B   3.2416095553971824        8.2550164340042187        7.5272649505445735     
 C   4.3406288086423359        9.8717199401615030        5.7203313396614019     
 C   1.5723268113643094        11.806359693348284        4.4588614626539895     
 C   3.8517902209772124        10.849402005228329        4.9022823376871472     
 C  -2.2343215119652262        11.828646392923194        10.835708062491285     
 C  -2.2155189933391766        9.3420792996823767        11.084817531919073     
 C  -1.7476725789734209        12.720433027081633        9.9181907130199587     
 B -0.50672138625923457        12.496108150197582        7.5834342320569403     
 C  -2.4064187810277828        12.681345700834219        5.7295508132687800     
 C  -2.7301396922485641        9.3275873390401642        4.4414402501120893     
 C  -3.0033425590796599        11.785959587590941        4.8891635102312669     
 H  -2.2312300105803611        4.5950287456373875        5.9306647525199736     
 H   1.5311721660989781        6.4664176345685336        3.3885432889018934     
 H   2.4078858151214844        6.2776016526986931        4.9312223407665057     
 H   1.7220840282263243        7.8663924291088847        4.5004980886789534     
 H  -4.6275244745190777E-002   4.5016017693847479        4.2354489122030410     
 H   4.0118447054890458        10.529059100859163        11.669748410557862     
 H   1.9719943714042025        11.802918271112979        11.839903995325662     
 H  0.62638717516270115        10.663757346989778        11.572107641121839     
 H  0.91885623992281051        11.973829704598222        10.410077652592541     
 H   5.0900686851156305        8.7524393172440114        9.8011442170966241     
 H   2.2130083545217221        7.5987307421448902        7.4140170834746462     
 H   4.2189098266661613        7.5439721789715710        7.5018328617151644     
 H   5.3637156857319166        9.5632039527708752        5.8894846395677574     
 H   1.8547841943761920        11.941093546632604        3.4098762717616959     
 H   1.6034181340221068        12.782137687211168        4.9619086284248004     
 H  0.55493392281492238        11.410159519763807        4.5289198757973965     
 H   4.3486082576417910        11.535286637588511        4.2298886760968930     
 H  -2.8022725635378443        11.961627125815173        11.746371985197905     
 H  -3.0129877264926708        9.5491630514976613        11.806080668377435     
 H  -1.3368160430862921        8.9705701544718703        11.628680202758417     
 H  -2.5461042958548634        8.5648121876411718        10.391774069302624     
 H  -1.7940757007933865        13.800334532097365        9.8962730032875790     
 H  0.58747569415265533        11.960711412871477        7.4592892359547278     
 H -0.41170773027482177        13.701883215292456        7.5881041845250365     
 H  -2.6288991018680075        13.728118453837101        5.8894914655343200     
 H  -2.8661427391941161        9.4979145529318032        3.3664095723603271     
 H  -3.6691107992300984        8.9286199375331456        4.8542143112430960     
 H  -1.9268263268857275        8.6013519257695119        4.6141327753287795     
 H  -3.8208746319773237        11.898909008094346        4.1926062169449025     
 C   1.9215131753079564       0.49838615245486440        15.573281612682546     
 N   2.2038561267095034        1.1549971284669018        16.743950654948449     
 N   3.0642448815453442      -0.20309087402902398        15.302885749618062     
 Dy   5.3271444542883371E-002  -9.1161251050838610E-003   13.908852185311003     
 C   3.4860583626520527       0.86158304286220100        17.196242086609764     
 C   1.2820113705408898        2.0090851615050833        17.483795811291781     
 C   4.0252825334245310        3.2368393039536106E-003   16.276354528068190     
 B   3.1772195243635175      -0.99323867537264299        13.960208321438357     
 C   2.0098060603816683       0.63194972404342531        12.422929758960018     
 C  -1.3050802140055597        1.3812908961203976        15.545257370910466     
 C  -1.4864530373756877        1.3566491576670214        12.435440998964980     
 C -0.46299354723043640       -1.8604734700891237        15.579168700888065     
 C -0.38255746717427769       -2.0513692363103080        12.450876726599271     
 H   3.8910367370264285        1.3117890973312167        18.092635649226235     
 H   1.8440098014167103        2.5850067547812796        18.226082204227168     
 H  0.52241312180447952        1.4087502037403212        18.000664456178260     
 H  0.77345449125578225        2.6977683142373401        16.804701857139754     
 H   4.9995955966194261      -0.46506523179559256        16.239329990603458     
 N   3.1864963109477533        5.1980727751941944E-002   12.807290091540812     
 H   2.1622341059659189       -1.6699906638571076        13.841487016134151     
 H   4.1688179166680630       -1.6840075037415003        13.947066973272896     
 N   2.3801167370830090        1.5682343649487140        11.493639436627342     
 N  -1.9923220418265197        1.3261543376217371        16.731493284685499     
 N  -1.2295471824156665        2.7191117590822418        15.267609773667978     
 N  -1.5176893206044975        2.6811183897889124        12.771892670148146     
 N  -2.4739706716134129        1.2203019011298615        11.495587682217806     
 N  -6.0406563474318734E-002  -2.4186106101826721        16.765528285524518     
 N  -1.6529500153327195       -2.4806727187629747        15.308470666637040     
 N  -1.5120058217337116       -2.7327566042765175        12.809578446983272     
 N  0.20429761927200829       -2.8441188536486086        11.499886724455877     
 C   4.2611127091802334       0.63916432170331383        12.158530610888581     
 C   1.4584862429253671        2.4706321691725726        10.818041105157066     
 C   3.7584469292713609        1.5887631450299369        11.316572957954374     
 C  -2.3231109029472967        2.5970288915562465        17.188901723935530     
 C  -2.2971612741491403       0.11292287288860982        17.480854103889847     
 C  -1.8393048713433024        3.4724705338613826        16.254092885140853     
 B -0.60345449279824814        3.2020360135627097        13.918152191394878     
 C  -2.5219966076252263        3.3407877790721097        12.082055645032732     
 C  -2.8376142057354730       -3.4533437253252891E-002   10.852558038009581     
 C  -3.1243661782448773        2.4264426297341930        11.266873299753623     
 C -0.97984773695654392       -3.3534067562190790        17.228815805648985     
 C   1.1340039290181074       -2.0476412850189893        17.513869253025440     
 C  -1.9834466610256665       -3.3878886523544871        16.298597224788796     
 B  -2.4002149610170362       -2.1906837104278996        13.965793593497793     
 C  -1.6056735909940381       -3.9302183827600565        12.118371515518858     
 C   1.4690644805609312       -2.5460081466455349        10.845309172192762     
 C -0.53059678078475681       -4.0028530960247508        11.280566906156018     
 H   5.2895751853476769       0.35974987421772092        12.346227087819488     
 H   1.7901863109342120        2.6413330062804428        9.7861522114445023     
 H   1.4084108609032320        3.4382546746997655        11.342800640865134     
 H  0.45939226372324976        2.0165091566809408        10.826722043284628     
 H   4.2482663150498370        2.2769948340684363        10.642087590767108     
 H  -2.8866184921901508        2.7490601343349867        18.099849781185764     
 H  -3.1170306237963157       0.31751199525253387        18.177595664927637     
 H  -1.4236326641250825      -0.22567908229552283        18.054385212460893     
 H  -2.5933804817343464      -0.68656618539823200        16.797551162908690     
 H  -1.8876510538092124        4.5519812196462253        16.213640164724172     
 H  0.49064827367033387        2.6650670719547547        13.803484548518469     
 H -0.50843086313385510        4.4082632321801007        13.898326026870139     
 H  -2.7550684428437169        4.3861903201800247        12.233741030421619     
 H  -3.0479574206681046       0.13351972867540390        9.7911881108824730     
 H  -3.7305031040200554      -0.46660358287142079        11.324658185303690     
 H  -2.0043550096209142      -0.73482034312726552        10.967674016660524     
 H  -3.9518745591160394        2.5196392937395133        10.578503134012008     
 H -0.81585253310516015       -3.9141384275103470        18.139267497779763     
 H   1.3781835706093393       -2.8464885877594992        18.221357610581798     
 H  0.97279912826231751       -1.1178060302400927        18.075618710093504     
 H   1.9744991744441762       -1.8994842850889908        16.832320250870357     
 H  -2.8875716163731764       -3.9796971827893901        16.264305311543783     
 H  -2.4800412540422987      -0.97443132180134429        13.842381858529736     
 H  -3.4942150945800492       -2.7073833587232725        13.962590143922450     
 H  -2.3982600598857355       -4.6475417248434168        12.283778936539598     
 H   1.4008132435963851       -2.7536051655744016        9.7713842501066637     
 H   2.2773193243700289       -3.1596865965407708        11.268672943062299     
 H   1.7000138075881532       -1.4886001335006580        11.014873517196445     
 H -0.21605788355777927       -4.7688795302325975        10.586600948202307     
 C  0.78440963770758187        11.137217416090794        16.335312158714956     
 N  0.38534161983131865        11.705573813141740        15.153282578788341     
 N   1.9714940092653153        11.756852030858859        16.618158616003928     
 Dy  0.25171031549140654        9.2789966265966157        17.996492650522931     
 C   1.3044717691330541        12.647386941695872        14.703778386155879     
 C -0.80577434204223175        11.336303737824746        14.398214426414576     
 C   2.3042145901338484        12.675700175326881        15.638580935380295     
 B   2.7003907883634048        11.459030986010653        17.969743624240124     
 C  0.66437594713591674        11.323600151478480        19.462064089383517     
 C  -1.6116875387724694        8.7814053232423639        16.329354560808238     
 C  -1.7337134554489666        8.6767424456156945        19.464644926960023     
 C   1.6111489255748683        7.8907268349201169        16.369372280713272     
 C   1.7728715422312606        7.9226957885372142        19.495843440821574     
 H   1.1418624423826655        13.217645678557938        13.799108684256053     
 H  -1.0161177722282317        12.112698110909026        13.654839469911279     
 H -0.65916437456656962        10.379484247977487        13.878696748456589     
 H  -1.6629593161920564        11.235810467536744        15.068814088727461     
 H   3.2070146470495113        13.269501025709305        15.681745093081606     
 N   1.7981624830529095        12.004124416504160        19.114151129876525     
 H   2.7698939145118793        10.241816805938267        18.091125651523743     
 H   3.7983853918981243        11.967628328979877        17.989489862549416     
 N   5.7125718103918609E-002   12.129416763016703        20.389804051748694     
 N  -1.8991250968106801        8.1141035540116597        15.166089080412620     
 N  -2.7414641833088833        9.5109592547184096        16.581283470209275     
 N  -2.8906910522726434        9.2942223467455118        19.079765399334708     
 N  -2.1309320009831891        7.7691505036148607        20.411350191542937     
 N   2.2891440151833335        7.9498496813681099        15.178114803796921     
 N   1.5522272046177441        6.5532552159344402        16.651676896187599     
 N   1.8390100565861742        6.6020146529737289        19.148223173025336     
 N   2.7497525943448524        8.0747296911985647        20.444142768225511     
 C   1.8749699561553126        13.211980838763129        19.788910337973196     
 C  -1.2209337224497065        11.840558271432970        21.023044652358603     
 C  0.78423769076955285        13.293986449481762        20.605078100251323     
 C  -3.1711371433480617        8.4289602516802269        14.698995988308349     
 C -0.99164490186099963        7.2255991273669853        14.449244788143925     
 C  -3.6985986654557719        9.3118465200523541        15.602811188614648     
 B  -2.8488860222147423        10.322681700646253        17.912504709281574     
 C  -3.9808323822809908        8.7591492144627292        19.747427065331401     
 C  -1.2370113566592515        6.8480713930707511        21.098173807768056     
 C  -3.5076385776900385        7.8026402247227322        20.599519291595406     
 C   2.6323419949101181        6.6818701956164555        14.723786397880636     
 C   2.5777585609700542        9.1631213702211944        14.421718176695824     
 C   2.1640791412939286        5.8038725682102159        15.664289211835277     
 B  0.93498009785468705        6.0629972125924594        18.002106573219972     
 C   2.8566592700229685        5.9618010317137315        19.837172700357357     
 C   3.0769822771281512        9.3333618829705767        21.099753403621197     
 C   3.4288298622651161        6.8833321434523089        20.665926470987781     
 H   2.6658970893266778        13.931150568763744        19.624611219266949     
 H  -1.1877862997431972        12.107402322239773        22.084365895484339     
 H  -2.0277191420116907        12.410137676332223        20.541904079123356     
 H  -1.4275397715500027        10.772337377974305        20.906262547024777     
 H  0.45335714165655205        14.069594522304287        21.281242482025430     
 H  -3.5791689112317742        7.9765147800189906        13.805064013145209     
 H  -1.5686774416100033        6.6126392599658406        13.746902649721475     
 H -0.24312525043085606        7.8000379095656776        13.885084033875112     
 H -0.46923296099352174        6.5719680164604108        15.153680594698150     
 H  -4.6629360061751060        9.8015762460712867        15.625414140379466     
 H  -1.8194369327372548        10.977790163612402        18.028405841163369     
 H  -3.8241462581464027        11.036148891415186        17.909811914559722     
 H  -4.9993326504398787        9.0757427656895509        19.564787077939830     
 H  -1.4864531417254045        6.8030340278466097        22.166212444966995     
 H  -1.3228286751017027        5.8348805228968708        20.673656911993650     
 H -0.20884064809186578        7.2049418444386006        20.960390074099411     
 H  -4.0179553609747858        7.1409642500582562        21.285775894500880     
 H   3.1929756720992217        6.5358240488497223        13.810459871399976     
 H   3.3687226823866716        8.9522702219564465        13.694036004679603     
 H   1.6863430457805315        9.5105240257094348        13.882935526176409     
 H   2.9074709145871762        9.9588378128559008        15.094293729141199     
 H   2.2245851702547870        4.7253032029099478        15.709382957098914     
 H -0.16906009037194061        6.5791940563336002        18.117116557529354     
 H  0.86442413773262983        4.8550662816786643        18.022509932574138     
 H   3.1145256686742995        4.9226716350967781        19.680306760681919     
 H   3.3530694616134986        9.1499755790256021        22.144929964261618     
 H   3.9188838627383586        9.8287997538267469        20.591869572398700     
 H   2.2000654890550657        9.9896559347063629        21.046450395891963     
 H   4.2518253501227727        6.8040539060187717        21.360831186208763     
 C   8.5158263717037315        6.5114679511215261        9.9627785410822636     
 N   8.1032709247710386        7.0822002526345882        8.7851542855755245     
 N   9.7132090834354905        7.1214433868686760        10.223805351660925     
 Dy   8.0121681881318008        4.6407639647958172        11.627211037519654     
 C   9.0255107574788767        8.0127716518993140        8.3169307451788246     
 C   6.8942665551418205        6.7298414064791023        8.0515921434171833     
 C   10.039767392518307        8.0326509971550610        9.2358100336963762     
 B   10.467597482731572        6.8224573583316435        11.560812930195304     
 C   8.4567799668027419        6.6786623979690329        13.087646712463179     
 C   6.1411206760104475        4.1468671093536766        9.9734497970933695     
 C   6.0722536924656341        3.9893900315541715        13.126211242588608     
 C   9.3740745571536923        3.2775587255017298        9.9742384193461806     
 C   9.5745135234626897        3.2779529373318725        13.077065297022923     
 H   8.8573655930901971        8.5832101042008198        7.4129570735621346     
 H   6.6186130326091916        7.5585513876697608        7.3893601356951146     
 H   7.0518780852825032        5.8288368922611200        7.4411997131264966     
 H   6.0753460566802113        6.5382765765805368        8.7503580553508744     
 H   10.948662159147409        8.6178683921991492        9.2636950077066391     
 N   9.5841982835038646        7.3604295404410349        12.722515554671759     
 H   10.547586361814716        5.6059409433824685        11.677181876999958     
 H   11.561818257728291        7.3391791231214576        11.560669474076656     
 N   7.8688996303261947        7.4770249724044735        14.032927281208581     
 N   5.8588846418043632        3.5093547645339549        8.7926379178151013     
 N   4.9954108844000968        4.8367059758658488        10.260715614928092     
 N   4.8907304984903108        4.5707566468549699        12.759194070870160     
 N   5.7165719422330348        3.0619839671219289        14.069439217045824     
 N   10.064285335301328        3.3525456833101006        8.7909501614447922     
 N   9.3177656522825529        1.9365916621749206        10.240975461501415     
 N   9.6178408269437181        1.9558438658674819        12.734006072188816     
 N   10.568118272779492        3.4213752923422067        14.009878547345760     
 C   9.6744976367209983        8.5635151433025651        13.403790373034889     
 C   6.6075472734725631        7.1792216750044080        14.694202011502837     
 C   8.5998256029692524        8.6400460002406945        14.241711254795653     
 C   4.5741406721405262        3.8033412758426230        8.3494612147006464     
 C   6.7868710216322077        2.6811130315592533        8.0308986204927848     
 C   4.0331788007236371        4.6425494215626202        9.2863630218648829     
 B   4.8855859485799185        5.6186080895530655        11.608506846904614     
 C   3.8266278969253249        3.9934152834558820        13.433611972683236     
 C   6.6464901849607649        2.1601203439575669        14.733663860031969     
 C   4.3421860012653806        3.0484772922520960        14.273440675375397     
 C   10.417813374974651        2.0908622195597903        8.3263978431969150     
 C   10.355136826125531        4.5749578802448676        8.0504765776905955     
 C   9.9437549050142309        1.2004841141661582        9.2517940331785269     
 B   8.7035056360695791        1.4334242006031874        11.587981912000950     
 C   10.634407604545604        1.3040900243763738        13.413162407517788     
 C   10.927028656611739        4.6790756107663807        14.650606280922156     
 C   11.232887475031326        2.2210635402534642        14.228059716676032     
 H   10.465303511576737        9.2809860468623846        13.231484124955836     
 H   6.6758334270391826        7.4096681596149914        15.762107490113566     
 H   5.7932598154284332        7.7744224536327859        14.259499536538197     
 H   6.3870136546635559        6.1174222443104318        14.548230427533952     
 H   8.2844619137571698        9.4098793442136710        14.931406344450179     
 H   4.1698449890872897        3.3691931158354613        7.4448874781113830     
 H   6.2262204315561744        2.1112938597047495        7.2830038481544737     
 H   7.5331186256120741        3.3016374646350344        7.5176142165805233     
 H   7.3105011175081280        1.9877496104870198        8.6938947733785152     
 H   3.0557697483219655        5.1026275682203153        9.3354014862917030     
 H   5.8962975559630273        6.3023948097617817        11.722482585080730     
 H   3.8891392628385129        6.3027329521660365        11.630084373169231     
 H   2.7955186062694781        4.2729647567840443        13.261107565143480     
 H   6.3392392522336616        2.0037824668098208        15.773183913850238     
 H   6.6764694078334399        1.1870053381139949        14.222424224059180     
 H   7.6473446593893559        2.6034915510816146        14.696392925057900     
 H   3.8643244829096721        2.3667307526815309        14.962775746483086     
 H   10.990752439002371        1.9575512756342432        7.4188356811707532     
 H   11.126643971126597        4.3657372810713104        7.3018265879811466     
 H   9.4576149336613611        4.9466889194257222        7.5387949996989372     
 H   10.710837991000023        5.3540181167970013        8.7289873729708152     
 H   10.008257669689236       0.12166849226242124        9.2845388443492176     
 H   7.6032009988302400        1.9555807223961876        11.713756107063858     
 H   8.6249410719599293       0.22633943702089418        11.598051634970497     
 H   10.876424795771779       0.26130876955490095        13.257667705906197     
 H   11.191310418199430        4.5062941635653955        15.698930627694276     
 H   11.783441879933696        5.1414503434630277        14.141770050824805     
 H   10.071353584010112        5.3573083641961095        14.582325217075955     
 H   12.067965889349452        2.1330177915475406        14.907684033929108     
 C   6.3466929404525265        13.434735264279487        3.5908846428714027     
 N   6.0642231620578428        12.779825503105670        2.4200430175115191     
 N   5.2021069035019245        14.130575204219193        3.8674755979747588     
 Dy   8.2117534593334511        13.918975925037193        5.2586678257867963     
 C   4.7791063231394446        13.067013869788418        1.9736214705007915     
 C   6.9887003495491964        11.932191345153184        1.6757701186907374     
 C   4.2382967790183335        13.921194146903536        2.8967371901762511     
 B   5.0943503197988527        14.911213275889171        5.2168823401929405     
 C   6.2445743340943078        13.247194426186450        6.7231383034777972     
 C   9.5793263148141197        12.567797208940513        3.5935012515855416     
 C   9.7317459641146602        12.511283022205756        6.6995487256696604     
 C   8.7322045353409123        15.791971628751190        3.6113564642757554     
 C   8.6272350404305964        15.942740865008581        6.7501165843941440     
 H   4.3741913642945072        12.616632996902533        1.0776581343800922     
 H   6.4399995048945948        11.420523315620338       0.87618436861873561     
 H   7.7938148586148888        12.532290150674953        1.2296340417146552     
 H   7.4418913410654994        11.187042902508988        2.3366835913082196     
 H   3.2617119978542908        14.384618731387553        2.9357260796759705     
 N   5.0753954552147738        13.854766571102399        6.3599999542529728     
 H   6.1160127744591453        15.576783033045009        5.3404345808542812     
 H   4.1104513119742352        15.612661703368021        5.2374315761566965     
 N   5.8652000597605829        12.299913586806484        7.6382708226356426     
 N   10.281065869776997        12.649253904228939        2.4165854756981586     
 N   9.4943714231435319        11.223607382643968        3.8355273063473554     
 N   9.7588294590475844        11.194860511738860        6.3335431620186542     
 N   10.710340708318121        12.622280370327655        7.6512035057361913     
 N   8.3404268110895181        16.349134780166771        2.4207981868712563     
 N   9.9151036595032132        16.418758508008555        3.8965557873706915     
 N   9.7417043234728578        16.650388351182379        6.3933339851793827     
 N   8.0091025782298804        16.732226994812880        7.6831827927832608     
 C   3.9964189507823482        13.276442553532211        7.0095998870585507     
 C   6.7741670820807132        11.365436718962080        8.2862539590112796     
 C   4.4885926577979944        12.301102043800675        7.8281986681787323     
 C   10.611170878628712        11.388553691869792        1.9310701424429615     
 C   10.611704620652983        13.878158737235543        1.7047815576196623     
 C   10.111330885955553        10.492642962487754        2.8375193264013197     
 B   8.8541147183232578        10.706231106265536        5.1654248574744930     
 C   10.753059858956984        10.514936154124577        7.0180991510766697     
 C   11.071353606222800        13.861999079081000        8.3240094784768424     
 C   11.352691632272286        11.408160342977069        7.8589599427958099     
 C   9.2599985397301801        17.289296550952848        1.9690424213228781     
 C   7.1568373249770749        15.970975936139375        1.6584699574877733     
 C   10.252656505797164        17.328598382112894        2.9109490726893341     
 B   10.648729482851284        16.123531154692746        5.2451050534813852     
 C   9.7928016741139423        17.861389167559349        7.0651471878496128     
 C   6.7462928347281208        16.408721657833581        8.3294328160370927     
 C   8.7084238142366690        17.914443446987161        7.8920670801760178     
 H   2.9715272400905692        13.575981868850439        6.8355693907535056     
 H   6.4710615796688327        11.203368035482438        9.3262481365135006     
 H   6.7746431517528025        10.399816648363956        7.7618593377196268     
 H   7.7846855458873412        11.783539399669555        8.2468635567453532     
 H   3.9924146227808315        11.607146349429481        8.4926419170567051     
 H   11.186734704128222        11.256665194807290        1.0245721966301433     
 H   11.462271752895449        13.691241194142982        1.0394901296161838     
 H   9.7620466768073015        14.225561109312594        1.1004838707952977     
 H   10.875843317836777        14.663897125554721        2.4171704879428115     
 H   10.152725049228172        9.4121924427034251        2.8516238783209062     
 H   7.7596632745586671        11.241763365599365        5.2841915860515716     
 H   8.7584163331466449        9.5003524718456394        5.1532713685269895     
 H   10.976744252503988        9.4695472436341994        6.8517021117125436     
 H   11.224215604539667        13.681201431362318        9.3939647523137886     
 H   11.998983431092967        14.274673000173022        7.9021828739145121     
 H   10.259794533684847        14.581691868403663        8.1717721254553339     
 H   12.174223672688141        11.294166392051704        8.5511507783823202     
 H   9.1036498587014307        17.849817821617428        1.0570394957177902     
 H   6.9283156697250234        16.759234964474416       0.93404167336397548     
 H   7.3239435148662899        15.030772940784329        1.1163282167386237     
 H   6.3037330910469249        15.837597138797191        2.3277115376247957     
 H   11.152199844839977        17.926826009405694        2.9567560043665200     
 H   10.736256934228358        14.907277433493741        5.3612109732167914     
 H   11.739802717920453        16.647211315293667        5.2614349393335571     
 H   10.565879766914279        18.599074203248151        6.8959202281774479     
 H   6.7766641379490444        16.698659353157410        9.3845562901643795     
 H   5.9151284800508881        16.938167094289089        7.8433481206125455     
 H   6.5775427103377382        15.331158613764236        8.2362179898624799     
 H   8.3669853012515745        18.678788081834153        8.5748551411375367     
         456

 C   7.5342187699949292        2.7853604894858059        2.7567521490106563     
 N   7.9286818720709098        2.2168618790007693        3.9408965356844554     
 N   6.3468333275614421        2.1673422093063968        2.4712260875681560     
 Dy   8.0602274797416946        4.6657043611800839        1.1183028164755162     
 C   7.0051412734536527        1.2789286711514622        4.3900835126198228     
 C   9.1169404512242718        2.5861024198018390        4.7000139570663153     
 C   6.0083670547811030        1.2520222563322405        3.4521006051089951     
 B   5.6152074645663879        2.4719777684512771        1.1223244773010299     
 C   7.6552031244910754        2.6279055115221777      -0.36370645577788685     
 C   9.9118716733148577        5.1613293114997107        2.7921619464919472     
 C   10.030194644299362        5.3061485444663221      -0.34652837594337488     
 C   6.6809654807361838        6.0161887024946044        2.7726271122426205     
 C   6.5239029136663778        6.0380791784080738      -0.34158532463537911     
 H   7.1600749548791560       0.71021965035868240        5.2973322897166168     
 H   9.3527449484277785        1.7881151620097337        5.4111497108743185     
 H   8.9529956889583850        3.5182134117654278        5.2570795798241061     
 H   9.9642797548813480        2.7313280375161169        4.0259876320116117     
 H   5.1051308390956089       0.65910525468415904        3.4073974744524644     
 N   6.5213841370161800        1.9422124705841044       -2.5309056076160359E-002
 H   5.5354498162897467        3.6889278750618195        1.0120565216751332     
 H   4.5210952602206635        1.9546324273158979        1.1007453713274888     
 N   8.2711079856920531        1.8264924334945789       -1.2891319022903884     
 N   10.188538076288218        5.8160350566160322        3.9646675270964011     
 N   11.055518982086925        4.4600648594558567        2.5252147088419958     
 N   11.196719230869164        4.6992991938338591        2.5963406805958648E-002
 N   10.408973474740494        6.2189978242381656       -1.2949892129074239     
 N   5.9874895035787983        5.9318475333882335        3.9538861242998133     
 N   6.7352424105946822        7.3592724437942705        2.5162708398209648     
 N   6.4512037642208444        7.3535709918790264        2.2086697982860996E-002
 N   5.5363077552947475        5.8877494022201411       -1.2791886750552166     
 C   6.4536129678082084       0.73564082931598451      -0.70358364819835273     
 C   9.5520212496365833        2.1202499340191241       -1.9136070754561307     
 C   7.5504693383140733       0.65961083703401147       -1.5121340952847733     
 C   11.468016876099226        5.5220020425790430        4.4225506131341117     
 C   9.2631228943701256        6.6679733108987094        4.7022319834132649     
 C   12.011058821805401        4.6644034796259870        3.5039946900634837     
 B   11.174345180153811        3.6627970383372270        1.1866703778158245     
 C   12.274827569312855        5.2448552415070111      -0.65256910782217181     
 C   9.5010516466144725        7.1377570010903995       -1.9656036509573043     
 C   11.783545908391638        6.1981834731004861       -1.4975939360205954     
 C   5.6310414866470913        7.1897534534291401        4.4271674525603348     
 C   5.6915055937862267        4.7039275810786494        4.6827598670763964     
 C   6.1062999157467868        8.0871430780674434        3.5091855306181867     
 B   7.3525964322686637        7.8782465340055978        1.1769661968407514     
 C   5.4200277877571699        7.9930593697406982      -0.64711610613047255     
 C   5.2109536511864807        4.6324378072818311       -1.9425843603442572     
 C   4.8447408480374614        7.0762841596589183       -1.4789278445329928     
 H   5.6646023459188823        1.3094214360033968E-002 -0.54510472150338829     
 H   9.5278314925535561        1.8463874930463979       -2.9734627849759767     
 H   10.359106557118883        1.5587653379351780       -1.4232714055299347     
 H   9.7516913504594669        3.1902714224492645       -1.8025555958596002     
 H   7.8876311735115925      -0.11087480536325971       -2.1911984540896503     
 H   11.867672591010550        5.9690798594128509        5.3226594947068699     
 H   9.8208370210276339        7.2308315960103258        5.4573652518027327     
 H   8.4942310310361684        6.0673743122077299        5.2047308718714218     
 H   8.7664826390882382        7.3668680694239210        4.0249901275083353     
 H   12.985496017438146        4.1968674918346727        3.4714317065618272     
 H   10.156619357690353        2.9906341221596984        1.0670143016380875     
 H   12.161761256429896        2.9665834112441818        1.1823552912426696     
 H   13.298321218381171        4.9381982406262717      -0.48134079808121671     
 H   9.7554949651237521        7.2135801257591021       -3.0292137716568988     
 H   9.5634411194097471        8.1402204966876059       -1.5170147586862588     
 H   8.4793594471702480        6.7601963098265561       -1.8442119254648179     
 H   12.279823747361446        6.8651965369699655       -2.1881133050466648     
 H   5.0547171349472082        7.3161830733101327        5.3338166385493544     
 H   4.8840627707815951        4.8960724434638223        5.3967551111655130     
 H   6.5733693137761851        4.3512028466027619        5.2332832043896289     
 H   5.3809570703143415        3.9187733127183542        3.9896385375417496     
 H   6.0398879361411959        9.1660652456200324        3.4821495737903927     
 H   8.4596803754717662        7.3703495337859195        1.0527022463819737     
 H   7.4152099741472428        9.0864722494305994        1.1780089731193983     
 H   5.1578000994844189        9.0291755313954098      -0.47816470722909615     
 H   4.8919306830735865        4.8280710482240261       -2.9756905833896563     
 H   4.3981841187321118        4.1106323268442564       -1.4086227894153098     
 H   6.1048396127270967        3.9926445645291140       -1.9325965433181311     
 H   4.0109822275511791        7.1578876431310947       -2.1608807468329192     
 C -0.37240276285704632        7.4118509742238539        9.1733715991590277     
 N   3.5924779357208447E-002   6.8464889730710112        10.354510306673735     
 N  -1.5608462333797124        6.7893655117611731        8.9020011181051792     
 Dy  0.13541868199923257        9.2805055321831436        7.5099424055926001     
 C -0.87928780326403322        5.9052400730801207        10.813922596357825     
 C   1.2354169587804682        7.2121507012791364        11.098043896843015     
 C  -1.8858581747251009        5.8738797847124138        9.8867945909799619     
 B  -2.3035461650875826        7.0820024272245385        7.5574144048145548     
 C -0.29612315262144090        7.2557171661338895        6.0301265161925262     
 C   2.0211333288310915        9.7534738898496851        9.1579904129091823     
 C   2.0989067022288834        9.9262265560152141        6.0283584368192482     
 C  -1.2105092104772832        10.640671625180936        9.1728532197634163     
 C  -1.3905525440887978        10.679186499556373        6.0631553466350674     
 H -0.70921807850974816        5.3360654154278899        11.718125414752723     
 H   1.4673705422876333        6.4215597677072074        11.818714533394296     
 H   1.0876542860577130        8.1545724352357976        11.641884086205577     
 H   2.0794269057547430        7.3364158965962796        10.415553973585046     
 H  -2.7881878183723408        5.2788810756385844        9.8508595085679662     
 N  -1.4052966450302575        6.5488125020801284        6.4046018345524862     
 H  -2.3888432280831755        8.2980823365893599        7.4368460788666031     
 H  -3.3951967434195169        6.5598239928124951        7.5490356992200534     
 N  0.31611079697483280        6.4581361019403660        5.0999251029442609     
 N   2.3169505479536472        10.401446849764406        10.329590021811626     
 N   3.1542776400415726        9.0407884231147744        8.8770870322825512     
 N   3.2648275220424967        9.3076673045051752        6.3836633946086279     
 N   2.4800722576707854        10.864458748917892        5.1050845916320728     
 N  -1.8995189837899709        10.565046977475246        10.356945838207407     
 N  -1.1343344581347949        11.983047905520049        8.9189717328991662     
 N  -1.4167976528692399        11.997671645881459        6.4217564848389612     
 N  -2.3643872050888790        10.565250927126803        5.1067523145346918     
 C  -1.4586938348340894        5.3307878713885932        5.7459351678714876     
 C   1.5712669603272991        6.7799016784148733        4.4373020933557461     
 C -0.38165137222749640        5.2716094368987143        4.9100724168823637     
 C   3.5980509410741175        10.092238717241354        10.773473421632337     
 C   1.4056204178903779        11.258953152640927        11.078162003140276     
 C   4.1230079177204457        9.2322154820321245        9.8464899863399467     
 B   3.2451422946807504        8.2548688343872012        7.5294109781991923     
 C   4.3440557060138074        9.8714833515563782        5.7222701148229511     
 C   1.5748750923172838        11.802662628985926        4.4575425302494907     
 C   3.8548944228791111        10.848075975834302        4.9031520323048845     
 C  -2.2327049704014574        11.827341557687928        10.834322690792010     
 C  -2.2128107764775788        9.3408531895838447        11.084705498534150     
 C  -1.7463782612006358        12.718797114549831        9.9163213290682961     
 B -0.50543633737929849        12.493708238072783        7.5816458913105285     
 C  -2.4059443101421345        12.676240746331368        5.7284672470380480     
 C  -2.7270918373528503        9.3217140606284854        4.4418975875694153     
 C  -3.0024408502313547        11.779916575525029        4.8888181085619946     
 H  -2.2299258783153313        4.5942548433176054        5.9275867155433097     
 H   1.5353253678573966        6.4660959025378224        3.3886993517600685     
 H   2.4110737872363606        6.2698435758238018        4.9304690249026297     
 H   1.7293829230407973        7.8615588180081444        4.5052718083307077     
 H  -4.4272968799758172E-002   4.4999341900610181        4.2332962036861215     
 H   4.0125721453899583        10.531429690012565        11.670884655828040     
 H   1.9721559894871856        11.804235125820231        11.839712832673523     
 H  0.62726407924914274        10.664087331782296        11.572618072778353     
 H  0.91909240917924284        11.973508062865037        10.409692288609829     
 H   5.0924471289643272        8.7544941583486757        9.8034845031885727     
 H   2.2169712907782446        7.5979229291744828        7.4159060589184254     
 H   4.2228307087606476        7.5443984994989401        7.5047169130639011     
 H   5.3672826458209242        9.5638074084149682        5.8920716004787774     
 H   1.8579546656031760        11.937017325354887        3.4086912649232213     
 H   1.6046815718202647        12.778776134126904        4.9599667204394002     
 H  0.55784089533867887        11.405500369583489        4.5271481323142799     
 H   4.3516018562966421        11.533819935706136        4.2305707870054849     
 H  -2.8007205733680243        11.960718269747241        11.744907201198080     
 H  -3.0116206261349481        9.5473321755228557        11.804594576454315     
 H  -1.3344254554291011        8.9710428448658810        11.630138745786882     
 H  -2.5413141056169581        8.5626268906710745        10.391829940010739     
 H  -1.7932846994356046        13.798663963272585        9.8937721360386135     
 H  0.58912353461493383        11.959059807048854        7.4577937073918337     
 H -0.41134922063525337        13.699579315026419        7.5856724932396169     
 H  -2.6294510250373402        13.722792922609010        5.8882640024314599     
 H  -2.8687141727196068        9.4925067770541514        3.3680323040219666     
 H  -3.6623624256609233        8.9193743554470508        4.8586687496145045     
 H  -1.9211217375952503        8.5978892018303856        4.6098361029513812     
 H  -3.8203776789958801        11.891726951144816        4.1925516570911601     
 C   1.9212567058322934       0.50276545707529241        15.572387811450666     
 N   2.2036438494587114        1.1590650652113266        16.743193245427747     
 N   3.0637226395665658      -0.19916463972660534        15.302068387399890     
 Dy   5.3204795055976424E-002  -3.5137507463268713E-003   13.907950400526753     
 C   3.4855979823310483       0.86501877843201758        17.195706686675617     
 C   1.2819740900874823        2.0133553992879931        17.482996521967465     
 C   4.0246203386141532        6.5596655952908089E-003   16.275792944545838     
 B   3.1763802226915581      -0.98956158944158934        13.959478828110161     
 C   2.0104111212748625       0.63715439458980649        12.422841580796682     
 C  -1.3055531313217630        1.3849596530686976        15.545636428501261     
 C  -1.4866495832527138        1.3627653163614362        12.435438017267899     
 C -0.46316769241956673       -1.8560688869233632        15.577332087205725     
 C -0.38193736009308787       -2.0453981686094491        12.449032428090998     
 H   3.8905543559992264        1.3148058884452820        18.092310120149047     
 H   1.8440484397819845        2.5886473207411731        18.225689048591569     
 H  0.52189734699577295        1.4132482800036277        17.999410378621739     
 H  0.77400790476780046        2.7025278906508952        16.803973185569777     
 H   4.9987294984178066      -0.46215377075429320        16.238944771094836     
 N   3.1864634592687739        5.5439703730946775E-002   12.806365087854077     
 H   2.1609521468937589       -1.6656361173106820        13.840844630306306     
 H   4.1674823543540578       -1.6810315689547086        13.946489711783489     
 N   2.3813427014094248        1.5725218578446545        11.492919949300063     
 N  -1.9930148371743097        1.3285820775282591        16.731680071678376     
 N  -1.2309725597560277        2.7229965359003883        15.268865734762313     
 N  -1.5190731667291228        2.6868372435731693        12.773197694377467     
 N  -2.4740117297456288        1.2264315829107064        11.495439244132989     
 N  -6.0617755868125477E-002  -2.4148267014674492        16.763413673714144     
 N  -1.6531877391799927       -2.4759989095577266        15.306341700617287     
 N  -1.5112569296725689       -2.7271339775201411        12.807554394526333     
 N  0.20619208347434098       -2.8388225762028911        11.499437068567888     
 C   4.2613719577735472       0.64058582516970430        12.156343662239532     
 C   1.4605460747565866        2.4760688419498580        10.817828674160644     
 C   3.7594856964820811        1.5907708949107755        11.314566299924843     
 C  -2.3249791458433551        2.5988937546098927        17.189710197174236     
 C  -2.2973046875033782       0.11475093222289233        17.480288865690692     
 C  -1.8415962485396939        3.4752768517729340        16.255587415295782     
 B -0.60510839625672752        3.2073152240658174        13.919880280911970     
 C  -2.5240200123564573        3.3462487709161008        12.084079909713337     
 C  -2.8364712724408503       -2.8184781873815151E-002   10.851334980800450     
 C  -3.1254943490411375        2.4321885597563435        11.267929029524154     
 C -0.98020749922683192       -3.3496975537758225        17.226293734736569     
 C   1.1339731332415985       -2.0444065225757400        17.511755409831654     
 C  -1.9838260056235275       -3.3836363414416133        16.296076332098064     
 B  -2.3999323336239500       -2.1852783314505744        13.963511872314644     
 C  -1.6035406168528683       -3.9254205136383851        12.117649358417287     
 C   1.4713466363141869       -2.5407428550584066        10.845612383368366     
 C -0.52773867956936038       -3.9982799037060213        11.280834317251351     
 H   5.2895271157520378       0.35961436361624416        12.343216643801197     
 H   1.7880726166396943        2.6418638708654054        9.7842923243657935     
 H   1.4166278823112961        3.4454102403747853        11.338702698793039     
 H  0.46021922310464558        2.0261915630991956        10.832461669777574     
 H   4.2497685475956839        2.2780791435043999        10.639503416028182     
 H  -2.8889748416743051        2.7498117874820713        18.100510048070284     
 H  -3.1155769592632896       0.31921414366482270        18.178842047175333     
 H  -1.4229443746646591      -0.22510082090422925        18.051637983322486     
 H  -2.5955028456064841      -0.68382875658171260        16.796859818807967     
 H  -1.8907501930751112        4.5547576286257065        16.215694958722160     
 H  0.48928658803113928        2.6710160301835253        13.804700912216928     
 H -0.51075426852270056        4.4135664775234256        13.901021189364295     
 H  -2.7578335511817405        4.3913736428733561        12.236529041744818     
 H  -3.0486572018040961       0.14077905436078691        9.7905348976172668     
 H  -3.7278588510933841      -0.46236644254046899        11.324157640536715     
 H  -2.0019194365525048      -0.72714819503332673        10.964390169430482     
 H  -3.9530989796230358        2.5253702987112208        10.579697195169340     
 H -0.81631265847139689       -3.9109311986594846        18.136455222856451     
 H   1.3774703661002277       -2.8431007286712076        18.219638094474984     
 H  0.97341471373212440       -1.1141443781534184        18.072957004552379     
 H   1.9746881557738281       -1.8971890751649083        16.830266400514493     
 H  -2.8880352913337450       -3.9753340575819407        16.261591723823468     
 H  -2.4794107530721070      -0.96897654571789893        13.840545872118925     
 H  -3.4940915525233787       -2.7016713988963330        13.959727404087246     
 H  -2.3957654461952576       -4.6430846555647980        12.283245133294631     
 H   1.4049453922966866       -2.7523042032598681        9.7725640797227751     
 H   2.2800107245975267       -3.1511527729790396        11.272320660832108     
 H   1.7002693720808071       -1.4825288193006032        11.011531703130075     
 H -0.21218059158629760       -4.7647740315298810        10.587855183302114     
 C  0.78257404504028327        11.140411465458227        16.335952920930374     
 N  0.38309022734537540        11.708535944496594        15.153932684772645     
 N   1.9694528493432057        11.760556390753953        16.618524797695269     
 Dy  0.25192304506712271        9.2813469968718962        17.996894296671019     
 C   1.3017987081886329        12.650642355304550        14.704156091492889     
 C -0.80805356005537921        11.338881173764351        14.399116400596695     
 C   2.3016708439643616        12.679387956924639        15.638799223198603     
 B   2.6992108572664542        11.462779853109764        17.969632330220112     
 C  0.66445335779125703        11.325031915271939        19.463331682668226     
 C  -1.6122312094497637        8.7838993058555008        16.330728808182553     
 C  -1.7321425652282194        8.6761665330893862        19.466020735996690     
 C   1.6115556549686294        7.8947703194184404        16.368508088287168     
 C   1.7739091954369888        7.9239747811757795        19.494107509353107     
 H   1.1389324912257768        13.220716035119775        13.799407354526382     
 H  -1.0203740233925460        12.116438134724939        13.657669115077006     
 H -0.66035836181935548        10.383537419887697        13.877370871443540     
 H  -1.6643731854760517        11.235597208400348        15.070249225983506     
 H   3.2042112297620515        13.273571521200196        15.681815606166472     
 N   1.7972919165151671        12.006772084812146        19.114757794328479     
 H   2.7697244893192230        10.245588694160078        18.090561226921764     
 H   3.7968160137732805        11.972176022456555        17.988867033436964     
 N   5.7226758386925272E-002   12.129851097298644        20.391876506069636     
 N  -1.8994734453181235        8.1174412798690216        15.166953259503236     
 N  -2.7428105093498099        9.5115802589252088        16.584135261583501     
 N  -2.8901291753832563        9.2924827204167180        19.082410162306815     
 N  -2.1277092793345904        7.7670384231386222        20.411904821097693     
 N   2.2903668634013892        7.9547170551041004        15.177775706272179     
 N   1.5519946801745987        6.5570976092732369        16.649604260721965     
 N   1.8382508690039929        6.6033244643925855        19.146228549639893     
 N   2.7507908938411147        8.0744827751486845        20.442613988415051     
 C   1.8734682761340364        13.214458428491202        19.789886934083761     
 C  -1.2198945545372311        11.839375407305223        21.026186031570386     
 C  0.78335111782208999        13.295039820674949        20.606986028822046     
 C  -3.1722112647523901        8.4308907169402065        14.701044338999321     
 C -0.99095312468091623        7.2315515371197368        14.448336753931931     
 C  -3.7003162672511243        9.3120754280146585        15.606090546255095     
 B  -2.8504210538635140        10.322021777384066        17.916091930783107     
 C  -3.9792114776159080        8.7552560284908356        19.749995639970450     
 C  -1.2324178909459804        6.8460399945398551        21.096976041337385     
 C  -3.5043236668408690        7.7985277239708379        20.600803919945790     
 C   2.6334015263676078        6.6870050598650845        14.722531735940583     
 C   2.5798323077058831        9.1685715820610945        14.422718045312839     
 C   2.1642221340027681        5.8083737789093650        15.661955030107336     
 B  0.93404589406679628        6.0660840844764214        17.999448264359973     
 C   2.8546844857793880        5.9615209824959203        19.835409023102578     
 C   3.0796799076008052        9.3325418490563621        21.098415011486097     
 C   3.4280662485680229        6.8820818949896170        20.664386972313800     
 H   2.6637174778077877        13.934332193883433        19.625402665903035     
 H  -1.1863740149395974        12.106991798069791        22.087271693993976     
 H  -2.0279162045107166        12.407346853179538        20.545321610854742     
 H  -1.4249177442791692        10.770783673934780        20.910273702872715     
 H  0.45237916731017269        14.069963599762263        21.283850346773313     
 H  -3.5801494029041261        7.9787961751674077        13.806900469424775     
 H  -1.5667660660175031        6.6222643906603542        13.742265896544685     
 H -0.24099365309495155        7.8078789893268707        13.888581286110519     
 H -0.47032397908572826        6.5745450204470437        15.150655629731638     
 H  -4.6653262687438470        9.8003305042986799        15.629816153322844     
 H  -1.8218617110924837        10.978448147836369        18.031952224091420     
 H  -3.8267132995842026        11.034075110555587        17.914516501513077     
 H  -4.9982231975448883        9.0704480373404213        19.567954525278175     
 H  -1.4847880275399543        6.7948797298510586        22.163528118878080     
 H  -1.3128967215098941        5.8351974062804643        20.667423881135846     
 H -0.20543551195921028        7.2068400149270504        20.964459207999461     
 H  -4.0133261790102202        7.1355160435200684        21.286690565375803     
 H   3.1945911542909533        6.5414776283039124        13.809464366858311     
 H   3.3723812257294492        8.9586489388017423        13.696596633289635     
 H   1.6894154600154869        9.5158975045253147        13.882290402128374     
 H   2.9076514002799114        9.9639874737262417        15.096470063746098     
 H   2.2243402588252215        4.7297571223674524        15.706109355007337     
 H -0.16958009989927900        6.5831418315058006        18.114610627326908     
 H  0.86238041553824385        4.8582471232054418        18.018878428159628     
 H   3.1110386064681079        4.9220557204887134        19.678508467925091     
 H   3.3503300761790404        9.1497317437651358        22.144784534039815     
 H   3.9254360391684950        9.8240227872161849        20.594102249898807     
 H   2.2057163148838104        9.9916992054891658        21.040439194059299     
 H   4.2509174243042080        6.8014763462422074        21.359297179649701     
 C   8.5183269805784203        6.5127362509197324        9.9636228501170763     
 N   8.1066326745567849        7.0832510877983728        8.7856420531942305     
 N   9.7153516347825324        7.1229626190379527        10.225622445914182     
 Dy   8.0129042857124837        4.6422656620794989        11.627265842984682     
 C   9.0289820596806365        8.0140323177243715        8.3181642859555893     
 C   6.8984962507966694        6.7301876162308440        8.0510025903074194     
 C   10.042497445325115        8.0342300811421392        9.2378601455633440     
 B   10.468726944012273        6.8239030940123397        11.563170530229028     
 C   8.4566840996941810        6.6802785213549472        13.088311898649581     
 C   6.1429262287429101        4.1480633670242035        9.9723394786189221     
 C   6.0716346751934980        3.9915547901329904        13.124643529331223     
 C   9.3752584211658849        3.2788613124349189        9.9745216253839999     
 C   9.5736275160824658        3.2787483593375497        13.078029741504345     
 H   8.8613200865493464        8.5843254078340845        7.4140292900152902     
 H   6.6256080404334261        7.5567852069889474        7.3853930811371882     
 H   7.0557870875839619        5.8268801087310269        7.4443304417826219     
 H   6.0779007481068605        6.5423247364738248        8.7485173535049690     
 H   10.951215118410126        8.6196811529242208        9.2664535365477523     
 N   9.5844552062702100        7.3619744448042823        12.724156469132446     
 H   10.548464409446822        5.6073814421839296        11.679600306674962     
 H   11.563025467392599        7.3404753292613361        11.563838824511935     
 N   7.8679420974406780        7.4788310466207673        14.032899890841199     
 N   5.8607497942039997        3.5093715884311250        8.7921761983221760     
 N   4.9975421524834216        4.8389061828520274        10.258381636359083     
 N   4.8909889129494521        4.5741336572503890        12.756845661355980     
 N   5.7143815273136154        3.0643764650367680        14.067477008817006     
 N   10.065686765801217        3.3537922896342587        8.7913305976827267     
 N   9.3186697485506738        1.9378799550020105        10.241104297959632     
 N   9.6176507063817418        1.9568461399618584        12.734262248264749     
 N   10.566557078981200        3.4219977971553566        14.011544250716947     
 C   9.6741495545192482        8.5651776116523504        13.405312575856982     
 C   6.6058265000748495        7.1813169160457075        14.692790299027600     
 C   8.5987244830218152        8.6418503573123022        14.242225667679349     
 C   4.5763240891621493        3.8035871638140710        8.3482179283005937     
 C   6.7882676978128567        2.6791948459209820        8.0320701668433863     
 C   4.0355237249466676        4.6441928498407350        9.2839155279344752     
 B   4.8877604170982591        5.6215445625069771        11.605761866304229     
 C   3.8258681996898813        3.9977989158095588        13.430458097034634     
 C   6.6429954106473676        2.1615812385944362        14.732220537154305     
 C   4.3398481771182658        3.0522022084560878        14.270480893610781     
 C   10.419001691476764        2.0920709200381409        8.3266837048971709     
 C   10.357102581323403        4.5761942759744620        8.0510949090747133     
 C   9.9446081415213783        1.2017364520106451        9.2519441751803164     
 B   8.7038827743221141        1.4345121436029218        11.587768106125871     
 C   10.634124121775137        1.3051241390783426        13.413578798466306     
 C   10.924339831927428        4.6793877082108493        14.653446931411976     
 C   11.231709958570383        2.2218543384406755        14.229399512311362     
 H   10.465026078412007        9.2826954470071854        13.233522661209516     
 H   6.6726956096109173        7.4124854667887412        15.760611920054101     
 H   5.7920199070760638        7.7760630322133872        14.256626892835014     
 H   6.3855485398249261        6.1194090671928958        14.547253367789455     
 H   8.2826868101524056        9.4117915074708645        14.931480400762664     
 H   4.1720573741633489        3.3685239160991731        7.4440908409854343     
 H   6.2276063339848271        2.1097956400126869        7.2838740390666006     
 H   7.5361096822944011        3.2981361261321145        7.5193396067071463     
 H   7.3100311972074508        1.9854786457131015        8.6960937455136378     
 H   3.0584135928284684        5.1049939714186223        9.3319627447173943     
 H   5.8992753869494416        6.3040945686732996        11.720081445882334     
 H   3.8922881734686365        6.3069860465772001        11.626576590955128     
 H   2.7952027475220218        4.2786118423353736        13.257520864398190     
 H   6.3375226472808563        2.0084836125673355        15.772605741587718     
 H   6.6691816801639865        1.1873523786544953        14.223406306487583     
 H   7.6447765049569103        2.6021086591664799        14.691906457153076     
 H   3.8607191052671994        2.3708025794997365        14.959255691867829     
 H   10.991970449518840        1.9586360565897230        7.4191467955815238     
 H   11.130107395291049        4.3672895530737010        7.3039874419660515     
 H   9.4603628966645807        4.9472027163402448        7.5376160104573593     
 H   10.711073869541687        5.3555870227555848        8.7300685001982483     
 H   10.008885900581800       0.12290844724888614        9.2846515639867828     
 H   7.6034697629527201        1.9565013159715052        11.713168947716870     
 H   8.6254963901049369       0.22740429588581965        11.597576090556290     
 H   10.876528758907464       0.26248865194199256        13.257686226214014     
 H   11.187642370641145        4.5059445606932789        15.701879437428087     
 H   11.781088103122555        5.1424221728911093        14.145829196406071     
 H   10.068472908709269        5.3573407053381006        14.584788218894625     
 H   12.066336443486998        2.1337573807852457        14.909563964635016     
 C   6.3452838144314825        13.430879698022864        3.5900774652237857     
 N   6.0625273756196894        12.776111549813530        2.4192027063938926     
 N   5.2011192920100973        14.127494071384261        3.8664368897101959     
 Dy   8.2107952852306632        13.915448393592426        5.2573443349878968     
 C   4.7777153058444908        13.064237150006049        1.9724880653257255     
 C   6.9865844376284310        11.927990486298752        1.6750118107498426     
 C   4.2373811355834716        13.918794842436576        2.8955249758198969     
 B   5.0936181508739482        14.908903805748407        5.2153939686185282     
 C   6.2437543256864485        13.245768367870912        6.7226928218963140     
 C   9.5778480056712763        12.563089368528804        3.5930128063367461     
 C   9.7316948057217729        12.509708130663610        6.6994978674305221     
 C   8.7310373129458370        15.787835735138589        3.6090216277694425     
 C   8.6268813610863795        15.939972348216198        6.7475010264362982     
 H   4.3726089168449649        12.614239528752321        1.0764040740234178     
 H   6.4368340844033787        11.412669234601976       0.87889105636717424     
 H   7.7889921527469816        12.527995991752041        1.2245049641634340     
 H   7.4430761793683740        11.186107970833239        2.3369131135908678     
 H   3.2611124926164332        14.382858568138591        2.9344362330946399     
 N   5.0746441155052091        13.853255409560532        6.3592054211652256     
 H   6.1153509962958834        15.574448358307926        5.3384385406164245     
 H   4.1097746356097149        15.610432604437351        5.2355862298186384     
 N   5.8644598271888668        12.299892174864278        7.6392231956076717     
 N   10.278685187770581        12.643764995884860        2.4155631818483121     
 N   9.4938976681732363        11.219118296981971        3.8364962027184091     
 N   9.7597267263102854        11.193062015068955        6.3343942218587665     
 N   10.710629808449944        12.622144102500350        7.6506406782248426     
 N   8.3386257978820595        16.345462450336207        2.4188952951236513     
 N   9.9143325280529453        16.414152925041176        3.8935980763731339     
 N   9.7418855571001206        16.646570272083849        6.3904141651061011     
 N   8.0097153310690565        16.730033657895142        7.6807364004263219     
 C   3.9957352201421528        13.276154273896193        7.0099391535703388     
 C   6.7734853707656537        11.366289818506907        8.2883339165853389     
 C   4.4879314600398281        12.301769180508952        7.8296541892138380     
 C   10.609342341634653        11.382815402963976        1.9311829805477148     
 C   10.607607096398567        13.872109571382580        1.7020498518846905     
 C   10.110731527659256        10.487506557355440        2.8388690877595431     
 B   8.8546841189796535        10.702772982585074        5.1672529214682852     
 C   10.754837282277235        10.514436522539194        7.0189285070369474     
 C   11.071144700137568        13.862651060357583        8.3222508757537721     
 C   11.354031490791261        11.408690506787314        7.8589474546294920     
 C   9.2582294686693309        17.285462027290109        1.9667805671876384     
 C   7.1543216777039857        15.967968967061093        1.6573751905554588     
 C   10.251517019080733        17.324175605903484        2.9080242051152232     
 B   10.648244826255343        16.118897274535016        5.2420088263412703     
 C   9.7943388643961136        17.857439040454402        7.0623093837121447     
 C   6.7468025542841108        16.407708515522447        8.3273625436173351     
 C   8.7102052383502802        17.911577925471565        7.8894562150446825     
 H   2.9708829840163551        13.575826238796235        6.8358714752240468     
 H   6.4716045729214295        11.207042707467235        9.3289972974207096     
 H   6.7724527383234019        10.399413418458627        7.7664922139429917     
 H   7.7842586335217296        11.783406676538759        8.2466501904665748     
 H   3.9918223097407624        11.608879188660358        8.4952072932769784     
 H   11.184433229559204        11.250505635381682        1.0244687499192979     
 H   11.455264587054161        13.684120633456068        1.0336674357398352     
 H   9.7560213220733605        14.219962085528211        1.1010329467790230     
 H   10.875091729000379        14.657999890908494        2.4128173522809102     
 H   10.152853760117491        9.4071137860198064        2.8540697374941639     
 H   7.7599998116954447        11.237809441549416        5.2861384357722745     
 H   8.7596541601677593        9.4968428475418349        5.1563228727080732     
 H   10.979456104553655        9.4691874253396815        6.8529981814364982     
 H   11.228311641203028        13.682181192365459        9.3914326410459719     
 H   11.995981057693553        14.277559665791937        7.8971121452633026     
 H   10.257613334636110        14.580490514345023        8.1731805476590562     
 H   12.175884346164130        11.295853386264062        8.5509061871587946     
 H   9.1014947469763108        17.846393326782643        1.0550950418329745     
 H   6.9252928094396049        16.756680926918214       0.93361791800031091     
 H   7.3207342417690997        15.028053979252302        1.1145322638604052     
 H   6.3017961711513486        15.834351613289092        2.3272886896893961     
 H   11.151337092103313        17.922026119280218        2.9533381418776434     
 H   10.735106678134327        14.902619962969261        5.3583889211653917     
 H   11.739589849743750        16.641978318594195        5.2580203052390937     
 H   10.568057174504755        18.594371297544139        6.8928947034876611     
 H   6.7783536096366239        16.695759086427625        9.3829256770840139     
 H   5.9163549805216471        16.939465906481665        7.8427805487865001     
 H   6.5761611206262600        15.330672332208882        8.2324344790572734     
 H   8.3696193465056101        18.676330543547973        8.5722262202094086     
         456

 C   7.5312055680408445        2.7829892074416418        2.7595088865642330     
 N   7.9264156477917362        2.2145267657916086        3.9434275723949592     
 N   6.3437456046013114        2.1647966710785425        2.4746887316710509     
 Dy   8.0566194553651780        4.6626998519637120        1.1202268796050148     
 C   7.0033092427305936        1.2763867204195112        4.3930742363089301     
 C   9.1152216623311570        2.5835611835562173        4.7017802350693776     
 C   6.0060091188464577        1.2493761694565824        3.4556671202445410     
 B   5.6113630445148983        2.4687983684920702        1.1261189566827543     
 C   7.6502256390918868        2.6249810294110705      -0.36142300013444256     
 C   9.9096215815135071        5.1578579426451912        2.7930332508381337     
 C   10.025767520135783        5.3034495569057469      -0.34598473358488624     
 C   6.6785702711510764        6.0143618296496406        2.7737891427114731     
 C   6.5209082800239804        6.0355549267073396      -0.34009784066852650     
 H   7.1589686110355970       0.70763279999880213        5.3001651782423789     
 H   9.3514569709707072        1.7854221965997581        5.4126000838311983     
 H   8.9517262847712580        3.5155616464412978        5.2591520791128241     
 H   9.9621085864739527        2.7288291497601063        4.0272066724105562     
 H   5.1028159341778263       0.65637570544923540        3.4113360849840584     
 N   6.5170396348510726        1.9388834244946402       -2.1852064423782146E-002
 H   5.5311770022815878        3.6856920539925633        1.0153785517046665     
 H   4.5174666621096939        1.9510483289235436        1.1052568935795353     
 N   8.2650722213473209        1.8242146282041627       -1.2880555714912623     
 N   10.186995476289288        5.8123959668054832        3.9654515292603643     
 N   11.053138203351750        4.4567422563325962        2.5252067228927233     
 N   11.192647062308330        4.6970124357671450        2.6087895569053318E-002
 N   10.404092087836812        6.2172219654619685       -1.2937725508431126     
 N   5.9851937559352715        5.9308070019711217        3.9551267353816484     
 N   6.7339134938133469        7.3573166712220637        2.5170750655917860     
 N   6.4503499670553124        7.3513742403172966        2.2670784438964545E-002
 N   5.5339464630952255        5.8864670907455832       -1.2785428650047421     
 C   6.4487248613801897       0.73256190833271317      -0.70047978384395704     
 C   9.5447971341878031        2.1189757351264769       -1.9144258754601189     
 C   7.5444442371946119       0.65723935304910130       -1.5105920658497938     
 C   11.466820804099296        5.5184262939082211        4.4224297661037379     
 C   9.2617788295273868        6.6639432071624629        4.7037143497302409     
 C   12.009346534104910        4.6610434775418064        3.5033636164577122     
 B   11.171128265121647        3.6599555518156608        1.1863053594143860     
 C   12.270463290584413        5.2437503368518277      -0.65191625591106528     
 C   9.4957499867767918        7.1360191239003630       -1.9638188699248222     
 C   11.778690780174216        6.1973646235731694       -1.4962968918550867     
 C   5.6298157221428102        7.1890872502719461        4.4281562606184863     
 C   5.6885396976056608        4.7032430487896804        4.6843074425149052     
 C   6.1056798948788966        8.0858908402431293        3.5099156490256243     
 B   7.3519794765078759        7.8753116403778156        1.1776859946006830     
 C   5.4211891091065185        7.9923692099097261      -0.64806913021861134     
 C   5.2067912711695277        4.6314454365743920       -1.9414921299584156     
 C   4.8448948572431458        7.0761370126081076       -1.4797681329572661     
 H   5.6599958191626207        9.8293859454854221E-003 -0.54142130153944390     
 H   9.5186751241668688        1.8468121114149072       -2.9746045868872515     
 H   10.352743833671711        1.5567064756774347       -1.4265793328908496     
 H   9.7446050326722435        3.1888225673811497       -1.8020345100360002     
 H   7.8808870654559939      -0.11292138587569064       -2.1903318108905911     
 H   11.867080086118682        5.9653883958571372        5.3223325264335175     
 H   9.8196645887523939        7.2265562189002956        5.4589081916024842     
 H   8.4931045080419718        6.0630203447888453        5.2061553163285650     
 H   8.7648363898529436        7.3630894151853825        4.0269440801439407     
 H   12.983810202516498        4.1935987303678841        3.4700503613834792     
 H   10.153411443018502        2.9877295881179076        1.0670131407437160     
 H   12.158646599463541        2.9638698541401651        1.1811132661569723     
 H   13.294113412710155        4.9377206342511561      -0.48059496989201522     
 H   9.7532421292943194        7.2163661938355466       -3.0260520906880899     
 H   9.5538300448270430        8.1366633740341872       -1.5114301266875079     
 H   8.4748928562820449        6.7556215853423236       -1.8472347867134709     
 H   12.274569632210405        6.8651957175363325       -2.1863421339424227     
 H   5.0538243420338258        7.3161991030364844        5.3349074021630498     
 H   4.8813463385469049        4.8960902128125658        5.3983842386868304     
 H   6.5702392336601676        4.3501012884025103        5.2348312977269353     
 H   5.3774535359130375        3.9181247470348675        3.9913947677652266     
 H   6.0401697130465415        9.1648517265454856        3.4827535589549026     
 H   8.4585149411652427        7.3661283223326537        1.0539062050290668     
 H   7.4160373310156755        9.0834281234732721        1.1782989451176349     
 H   5.1606803164676540        9.0290151206867364      -0.47996288768099649     
 H   4.8963357886578054        4.8255583391400236       -2.9767021353542327     
 H   4.3880515486201013        4.1155285732311420       -1.4129332828957362     
 H   6.0965103768882702        3.9875958656355581       -1.9236151269073920     
 H   4.0118936741647087        7.1587887224373583       -2.1624857287299264     
 C -0.36949277590640589        7.4098022892398667        9.1731027707900239     
 N   3.8270317915644073E-002   6.8448252178372826        10.354593771039760     
 N  -1.5577605504815568        6.7871888336919755        8.9012914318592546     
 Dy  0.13863785201748433        9.2780433515483107        7.5099573892750913     
 C -0.87710020090366658        5.9036568707364729        10.813815665088931     
 C   1.2370435646913347        7.2112889486719416        11.098837774775468     
 C  -1.8831989399319100        5.8719729628749215        9.8861831112545104     
 B  -2.3001937487341659        7.0798999401768530        7.5565745352495952     
 C -0.29181708041949178        7.2525156794489911        6.0305842436659329     
 C   2.0230352449828102        9.7531396141815314        9.1590636432810744     
 C   2.1021044207898942        9.9241937462592844        6.0287145354447711     
 C  -1.2083491374520761        10.638832798182669        9.1721251473121974     
 C  -1.3878868192807254        10.675274230987611        6.0623366559682434     
 H -0.70755333105431650        5.3348459380980815        11.718334854884294     
 H   1.4690921000614847        6.4208739493065519        11.819668333122086     
 H   1.0882854091342846        8.1535760158598158        11.642631915677798     
 H   2.0813411110406754        7.3361717580966177        10.416842613004587     
 H  -2.7854402314657642        5.2768803829987130        9.8499923943072414     
 N  -1.4019512806184160        6.5465531414637530        6.4038441143477147     
 H  -2.3852319145483412        8.2960076102085090        7.4360977036060030     
 H  -3.3919713813813792        6.5580023662568134        7.5480069073091389     
 N  0.31994223436802977        6.4551401246548785        5.0998904476675104     
 N   2.3181081988760428        10.401896739767642        10.330427132456023     
 N   3.1567362638196115        9.0410815057134304        8.8788513161477738     
 N   3.2683123181022697        9.3069479714865224        6.3852801170987528     
 N   2.4830433913370777        10.862067112316264        5.1050191909746117     
 N  -1.8974287980272462        10.563595893877496        10.356212340152188     
 N  -1.1327190689861777        11.981100943236410        8.9175119274265136     
 N  -1.4152402026902180        11.993883438919507        6.4203637173172377     
 N  -2.3621536769989810        10.559962784469819        5.1065571909497196     
 C  -1.4565539061218995        5.3293437045078118        5.7438258722558979     
 C   1.5759088230611811        6.7758966009044306        4.4384025689597690     
 C -0.37914427819772406        5.2696794792079222        4.9084690137930576     
 C   3.5993097772128340        10.093782531964868        10.774779939220307     
 C   1.4061924439821618        11.259380304355387        11.078312976145707     
 C   4.1250696635640418        9.2336439532564771        9.8483880725363147     
 B   3.2486750339643184        8.2547212347701819        7.5315570058538110     
 C   4.3474826033852798        9.8712467629512535        5.7242088899845012     
 C   1.5774233732702581        11.798965564623568        4.4562235978449909     
 C   3.8579986247810103        10.846749946440275        4.9040217269226227     
 C  -2.2310884288376891        11.826036722452661        10.832937319092737     
 C  -2.2101025596159807        9.3396270794853145        11.084593465149227     
 C  -1.7450839434278507        12.717161202018028        9.9144519451166317     
 B -0.50415128849936230        12.491308325947985        7.5798575505641166     
 C  -2.4054698392564857        12.671135791828517        5.7273836808073160     
 C  -2.7240439824571370        9.3158407822168048        4.4423549250267413     
 C  -3.0015391413830499        11.773873563459116        4.8884727068927223     
 H  -2.2286217460503011        4.5934809409978232        5.9245086785666450     
 H   1.5394785696158151        6.4657741705071112        3.3888554146182441     
 H   2.4142617593512368        6.2620854989489105        4.9297157090387547     
 H   1.7366818178552701        7.8567252069074041        4.5100455279824612     
 H  -4.2270692854325567E-002   4.4982666107372893        4.2311434951692011     
 H   4.0132995852908717        10.533800279165968        11.672020901098218     
 H   1.9723176075701687        11.805551980527484        11.839521670021385     
 H  0.62814098333558432        10.664417316574815        11.573128504434866     
 H  0.91932857843567528        11.973186421131851        10.409306924627117     
 H   5.0948255728130238        8.7565489994533419        9.8058247892805195     
 H   2.2209342270347676        7.5971151162040753        7.4177950343622046     
 H   4.2267515908551339        7.5448248200263084        7.5076009644126369     
 H   5.3708496059099309        9.5644108640590613        5.8946585613897975     
 H   1.8611251368301602        11.932941104077170        3.4075062580847466     
 H   1.6059450096184227        12.775414581042639        4.9580248124540001     
 H  0.56074786786243525        11.400841219403173        4.5253763888311633     
 H   4.3545954549514931        11.532353233823759        4.2312528979140769     
 H  -2.7991685831982038        11.959809413679311        11.743442417198255     
 H  -3.0102535257772258        9.5455012995480519        11.803108484531196     
 H  -1.3320348677719103        8.9715155352598916        11.631597288815348     
 H  -2.5365239153790533        8.5604415937009772        10.391885810718852     
 H  -1.7924936980778228        13.796993394447805        9.8912712687896498     
 H  0.59077137507721245        11.957408201226231        7.4562981788289395     
 H -0.41099071099568502        13.697275414760380        7.5832408019541973     
 H  -2.6300029482066729        13.717467391380918        5.8870365393285997     
 H  -2.8712856062450971        9.4870990011765013        3.3696550356836061     
 H  -3.6556140520917486        8.9101287733609542        4.8631231879859129     
 H  -1.9154171483047731        8.5944264778912594        4.6055394305739830     
 H  -3.8198807260144365        11.884544894195288        4.1924970972374185     
 C   1.9210002363566303       0.50714476169572031        15.571494010218787     
 N   2.2034315722079194        1.1631330019557513        16.742435835907042     
 N   3.0632003975877868      -0.19523840542418666        15.301251025181717     
 Dy   5.3138145569069477E-002   2.0886236124301183E-003   13.907048615742502     
 C   3.4851376020100440       0.86845451400183415        17.195171286741470     
 C   1.2819368096340749        2.0176256370709029        17.482197232643152     
 C   4.0239581438037764        9.8824918866280073E-003   16.275231361023490     
 B   3.1755409210195982      -0.98588450351053580        13.958749334781965     
 C   2.0110161821680568       0.64235906513618768        12.422753402633347     
 C  -1.3060260486379665        1.3886284100169979        15.546015486092056     
 C  -1.4868461291297397        1.3688814750558511        12.435435035570816     
 C -0.46334183760869702       -1.8516643037576030        15.575495473523388     
 C -0.38131725301189801       -2.0394271009085903        12.447188129582726     
 H   3.8900719749720243        1.3178226795593473        18.091984591071860     
 H   1.8440870781472587        2.5922878867010661        18.225295892955973     
 H  0.52138157218706627        1.4177463562669343        17.998156301065215     
 H  0.77456131827981856        2.7072874670644498        16.803244513999797     
 H   4.9978634002161879      -0.45924230971299379        16.238559551586214     
 N   3.1864306075897946        5.8898679709951614E-002   12.805440084167344     
 H   2.1596701878215989       -1.6612815707642563        13.840202244478458     
 H   4.1661467920400526       -1.6780556341679169        13.945912450294081     
 N   2.3825686657358407        1.5768093507405949        11.492200461972786     
 N  -1.9937076325220997        1.3310098174347811        16.731866858671250     
 N  -1.2323979370963887        2.7268813127185347        15.270121695856648     
 N  -1.5204570128537480        2.6925560973574267        12.774502718606788     
 N  -2.4740527878778442        1.2325612646915511        11.495290806048171     
 N  -6.0828948261932213E-002  -2.4110427927522267        16.761299061903767     
 N  -1.6534254630272662       -2.4713251003524785        15.304212734597533     
 N  -1.5105080376114262       -2.7215113507637643        12.805530342069392     
 N  0.20808654767667370       -2.8335262987571737        11.498987412679897     
 C   4.2616312063668618       0.64200732863609478        12.154156713590485     
 C   1.4626059065878059        2.4815055147271434        10.817616243164222     
 C   3.7605244636928012        1.5927786447916141        11.312559641895312     
 C  -2.3268473887394139        2.6007586176635389        17.190518670412938     
 C  -2.2974481008576166       0.11657899155717484        17.479723627491541     
 C  -1.8438876257360854        3.4780831696844854        16.257081945450711     
 B -0.60676229971520701        3.2125944345689250        13.921608370429064     
 C  -2.5260434170876884        3.3517097627600916        12.086104174393942     
 C  -2.8353283391462276       -2.1836126494377411E-002   10.850111923591317     
 C  -3.1266225198373978        2.4379344897784940        11.268984759294687     
 C -0.98056726149711992       -3.3459883513325654        17.223771663824152     
 C   1.1339423374650897       -2.0411717601324910        17.509641566637868     
 C  -1.9842053502213888       -3.3793840305287395        16.293555439407331     
 B  -2.3996497062308637       -2.1798729524732496        13.961230151131494     
 C  -1.6014076427116986       -3.9206226445167136        12.116927201315715     
 C   1.4736287920674427       -2.5354775634712787        10.845915594543969     
 C -0.52488057835396396       -3.9937067113872922        11.281101728346682     
 H   5.2894790461563979       0.35947885301476745        12.340206199782907     
 H   1.7859589223451766        2.6423947354503685        9.7824324372870848     
 H   1.4248449037193600        3.4525658060498046        11.334604756720946     
 H  0.46104618248604146        2.0358739695174504        10.838201296270523     
 H   4.2512707801415308        2.2791634529403635        10.636919241289256     
 H  -2.8913311911584589        2.7505634406291555        18.101170314954803     
 H  -3.1141232947302631       0.32091629207711153        18.180088429423030     
 H  -1.4222560852042354      -0.22452255951293570        18.048890754184079     
 H  -2.5976252094786219      -0.68109132776519332        16.796168474707244     
 H  -1.8938493323410102        4.5575340376051878        16.217749752720145     
 H  0.48792490239194475        2.6769649884122959        13.805917275915389     
 H -0.51307767391154602        4.4188697228667513        13.903716351858449     
 H  -2.7605986595197640        4.3965569655666874        12.239317053068017     
 H  -3.0493569829400875       0.14803838004616993        9.7898816843520606     
 H  -3.7252145981667133      -0.45812930220951725        11.323657095769741     
 H  -1.9994838634840952      -0.71947604693938794        10.961106322200438     
 H  -3.9543234001300327        2.5311013036829277        10.580891256326673     
 H -0.81677278383763352       -3.9077239698086226        18.133642947933136     
 H   1.3767571615911161       -2.8397128695829159        18.217918578368167     
 H  0.97403029920193129       -1.1104827260667440        18.070295299011253     
 H   1.9748771371034801       -1.8948938652408256        16.828212550158629     
 H  -2.8884989662943137       -3.9709709323744917        16.258878136103153     
 H  -2.4787802521019158      -0.96352176963445357        13.838709885708113     
 H  -3.4939680104667077       -2.6959594390693935        13.956864664252041     
 H  -2.3932708325047800       -4.6386275862861801        12.282711330049665     
 H   1.4090775409969878       -2.7510032409453347        9.7737439093388865     
 H   2.2827021248250241       -3.1426189494173089        11.275968378601917     
 H   1.7005249365734609       -1.4764575051005484        11.008189889063704     
 H -0.20830329961481595       -4.7606685328271645        10.589109418401922     
 C  0.78073845237298467        11.143605514825660        16.336593683145797     
 N  0.38083883485943215        11.711498075851448        15.154582790756951     
 N   1.9674116894210960        11.764260750649049        16.618890979386610     
 Dy  0.25213577464283882        9.2836973671471785        17.997295942819107     
 C   1.2991256472442114        12.653897768913227        14.704533796829899     
 C -0.81033277806852655        11.341458609703956        14.400018374778812     
 C   2.2991270977948743        12.683075738522399        15.639017511016913     
 B   2.6980309261695039        11.466528720208876        17.969521036200103     
 C  0.66453076844659731        11.326463679065398        19.464599275952931     
 C  -1.6127748801270581        8.7863932884686360        16.332103055556864     
 C  -1.7305716750074722        8.6755906205630779        19.467396545033353     
 C   1.6119623843623905        7.8988138039167639        16.367643895861061     
 C   1.7749468486427169        7.9252537738143447        19.492371577884644     
 H   1.1360025400688878        13.223786391681614        13.799706024796711     
 H  -1.0246302745568601        12.120178158540854        13.660498760242731     
 H -0.66155234907214133        10.387590591797904        13.876044994430492     
 H  -1.6657870547600468        11.235383949263953        15.071684363239550     
 H   3.2014078124745922        13.277642016691088        15.681886119251338     
 N   1.7964213499774244        12.009419753120133        19.115364458780437     
 H   2.7695550641265663        10.249360582381890        18.089996802319785     
 H   3.7952466356484367        11.976723715933231        17.988244204324513     
 N   5.7327798669931929E-002   12.130285431580585        20.393948960390578     
 N  -1.8998217938255668        8.1207790057263836        15.167817438593850     
 N  -2.7441568353907360        9.5122012631320079        16.586987052957731     
 N  -2.8895672984938696        9.2907430940879259        19.085054925278921     
 N  -2.1244865576859913        7.7649263426623838        20.412459450652445     
 N   2.2915897116194448        7.9595844288400910        15.177436608747435     
 N   1.5517621557314534        6.5609400026120337        16.647531625256331     
 N   1.8374916814218116        6.6046342758114411        19.144233926254447     
 N   2.7518291933373771        8.0742358590988044        20.441085208604591     
 C   1.8719665961127605        13.216936018219274        19.790863530194329     
 C  -1.2188553866247553        11.838192543177476        21.029327410782169     
 C  0.78246454487462702        13.296093191868136        20.608893957392770     
 C  -3.1732853861567181        8.4328211822001879        14.703092689690290     
 C -0.99026134750083294        7.2375039468724873        14.447428719719937     
 C  -3.7020338690464767        9.3123043359769628        15.609369903895541     
 B  -2.8519560855122856        10.321361854121877        17.919679152284644     
 C  -3.9775905729508256        8.7513628425189403        19.752564214609500     
 C  -1.2278244252327095        6.8440085960089592        21.095778274906714     
 C  -3.5010087559916991        7.7944152232189436        20.602088548296173     
 C   2.6344610578250980        6.6921399241137127        14.721277074000529     
 C   2.5819060544417121        9.1740217939009945        14.423717913929854     
 C   2.1643651267116071        5.8128749896085132        15.659620848379397     
 B  0.93311169027890550        6.0691709563603826        17.996789955499978     
 C   2.8527097015358072        5.9612409332781091        19.833645345847795     
 C   3.0823775380734593        9.3317218151421475        21.097076619350997     
 C   3.4273026348709301        6.8808316465269241        20.662847473639818     
 H   2.6615378662888975        13.937513819003120        19.626194112539125     
 H  -1.1849617301359976        12.106581273899810        22.090177492503617     
 H  -2.0281132670097426        12.404556030026853        20.548739142586129     
 H  -1.4222957170083359        10.769229969895253        20.914284858720649     
 H  0.45140119296379339        14.070332677220240        21.286458211521193     
 H  -3.5811298945764785        7.9810775703158248        13.808736925704341     
 H  -1.5648546904250029        6.6318895213548670        13.737629143367895     
 H -0.23886205575904704        7.8157200690880648        13.892078538345926     
 H -0.47141499717793484        6.5771220244336757        15.147630664765124     
 H  -4.6677165313125881        9.7990847625260713        15.634218166266221     
 H  -1.8242864894477124        10.979106132060334        18.035498607019473     
 H  -3.8292803410220024        11.032001329695989        17.919221088466436     
 H  -4.9971137446498988        9.0651533089912917        19.571121972616524     
 H  -1.4831229133545041        6.7867254318555084        22.160843792789162     
 H  -1.3029647679180856        5.8355142896640579        20.661190850278039     
 H -0.20203037582655481        7.2087381854155002        20.968528341899511     
 H  -4.0086969970456554        7.1300678369818806        21.287605236250730     
 H   3.1962066364826849        6.5471312077581016        13.808468862316646     
 H   3.3760397690722264        8.9650276556470381        13.699157261899668     
 H   1.6924878742504426        9.5212709833411946        13.881645278080340     
 H   2.9078318859726466        9.9691371345965827        15.098646398350999     
 H   2.2240953473956560        4.7342110418249561        15.702835752915762     
 H -0.17010010942661735        6.5870896066780000        18.112104697124462     
 H  0.86033669334385787        4.8614279647322203        18.015246923745114     
 H   3.1075515442619164        4.9214398058806479        19.676710175168264     
 H   3.3475906907445823        9.1494879085046676        22.144639103818015     
 H   3.9319882155986319        9.8192458206056230        20.596334927398917     
 H   2.2113671407125550        9.9937424762719687        21.034427992226636     
 H   4.2500094984856434        6.7988987864656432        21.357763173090635     
 C   8.5208275894531091        6.5140045507179387        9.9644671591518872     
 N   8.1099944243425330        7.0843019229621564        8.7861298208129384     
 N   9.7174941861295761        7.1244818512072294        10.227439540167437     
 Dy   8.0136403832931666        4.6437673593631814        11.627320648449713     
 C   9.0324533618823963        8.0152929835494291        8.3193978267323541     
 C   6.9027259464515174        6.7305338259825858        8.0504130371976537     
 C   10.045227498131922        8.0358091651292174        9.2399102574303136     
 B   10.469856405292976        6.8253488296930360        11.565528130262752     
 C   8.4565882325856183        6.6818946447408614        13.088977084835983     
 C   6.1447317814753735        4.1492596246947304        9.9712291601444729     
 C   6.0710156579213619        3.9937195487118093        13.123075816073840     
 C   9.3764422851780775        3.2801638993681084        9.9748048314218174     
 C   9.5727415087022418        3.2795437813432273        13.078994185985769     
 H   8.8652745800084976        8.5854407114673492        7.4151015064684458     
 H   6.6326030482576606        7.5550190263081340        7.3814260265792617     
 H   7.0596960898854197        5.8249233252009329        7.4474611704387472     
 H   6.0804554395335098        6.5463728963671137        8.7466766516590635     
 H   10.953768077672841        8.6214939136492905        9.2692120653888672     
 N   9.5847121290365553        7.3635193491675288        12.725797383593132     
 H   10.549342457078929        5.6088219409853899        11.682018736349965     
 H   11.564232677056909        7.3417715354012145        11.567008174947214     
 N   7.8669845645551622        7.4806371208370619        14.032872500473816     
 N   5.8626149466036361        3.5093884123282955        8.7917144788292507     
 N   4.9996734205667472        4.8411063898382070        10.256047657790075     
 N   4.8912473274085926        4.5775106676458082        12.754497251841800     
 N   5.7121911123941960        3.0667689629516071        14.065514800588186     
 N   10.067088196301107        3.3550388959584172        8.7917110339206612     
 N   9.3195738448187946        1.9391682478291004        10.241233134417847     
 N   9.6174605858197655        1.9578484140562349        12.734518424340679     
 N   10.564995885182910        3.4226203019685060        14.013209954088133     
 C   9.6738014723174981        8.5668400800021374        13.406834778679075     
 C   6.6041057266771359        7.1834121570870071        14.691378586552364     
 C   8.5976233630743764        8.6436547143839118        14.242740080563046     
 C   4.5785075061837723        3.8038330517855190        8.3469746419005393     
 C   6.7896643739935056        2.6772766602827107        8.0332417131939859     
 C   4.0378686491696980        4.6458362781188498        9.2814680340040692     
 B   4.8899348856165989        5.6244810354608878        11.603016885703845     
 C   3.8251085024544373        4.0021825481632352        13.427304221386031     
 C   6.6395006363339713        2.1630421332313055        14.730777214276641     
 C   4.3375103529711501        3.0559271246600801        14.267521111846165     
 C   10.420190007978876        2.0932796205164919        8.3269695665974286     
 C   10.359068336521275        4.5774306717040565        8.0517132404588292     
 C   9.9454613780285257        1.2029887898551319        9.2520943171821060     
 B   8.7042599125746491        1.4356000866026561        11.587554300250792     
 C   10.633840639004671        1.3061582537803116        13.413995189414825     
 C   10.921651007243117        4.6796998056553170        14.656287581901797     
 C   11.230532442109439        2.2226451366278868        14.230739307946694     
 H   10.464748645247280        9.2844048471519862        13.235561197463197     
 H   6.6695577921826521        7.4153027739624919        15.759116349994638     
 H   5.7907799987236945        7.7777036107939885        14.253754249131831     
 H   6.3840834249862963        6.1213958900753598        14.546276308044959     
 H   8.2809117065476396        9.4137036707280579        14.931554457075150     
 H   4.1742697592394080        3.3678547163628845        7.4432942038594856     
 H   6.2289922364134789        2.1082974203206244        7.2847442299787275     
 H   7.5391007389767282        3.2946347876291950        7.5210649968337693     
 H   7.3095612769067735        1.9832076809391830        8.6982927176487621     
 H   3.0610574373349713        5.1073603746169294        9.3285240031430856     
 H   5.9022532179358560        6.3057943275848176        11.717680306683940     
 H   3.8954370840987602        6.3112391409883637        11.623068808741026     
 H   2.7948868887745650        4.2842589278867029        13.253934163652898     
 H   6.3358060423280511        2.0131847583248508        15.772027569325198     
 H   6.6618939524945331        1.1876994191949957        14.224388388915983     
 H   7.6422083505244638        2.6007257672513453        14.687419989248250     
 H   3.8571137276247272        2.3748744063179421        14.955735637252571     
 H   10.993188460035309        1.9597208375452029        7.4194579099922944     
 H   11.133570819455498        4.3688418250760916        7.3061482959509556     
 H   9.4631108596678004        4.9477165132547682        7.5364370212157805     
 H   10.711309748083353        5.3571559287141675        8.7311496274256797     
 H   10.009514131474365       0.12414840223535104        9.2847642836243480     
 H   7.6037385270752003        1.9574219095468228        11.712581788369882     
 H   8.6260517082499426       0.22846915475074514        11.597100546142080
[truncated: 2,593,483 more chars]
