# Supplementary material for: Unraveling the Contributions to Spin–Lattice Relaxation in Kramers Single-Molecule Magnets
Source: J Am Chem Soc. 2022 Dec 9;144(50):22965–75. doi: 10.1021/jacs.2c08876 (PMC9782788; doi:10.1021/jacs.2c08876)
Supplement: Supplementary file 2 — ja2c08876_si_002.zip [file ja2c08876_si_002.zip › phonon_Dy/mol-11/mode-1-10/8/Cart_disp.xyz]

         456

 C   7.4768260014679857        2.7026077487999847        2.7662053501544226     
 N   7.8594461751556093        2.1472442610536420        3.9601381267793165     
 N   6.2991095622030393        2.0715105413364192        2.4685807562018178     
 Dy   8.0293561506803570        4.5655143148351502        1.1243477219950364     
 C   6.9398964555213798        1.2030255324049641        4.4025179247403115     
 C   9.0309050011095433        2.5366446554799706        4.7363764367292491     
 C   5.9561059424351397        1.1598466038904898        3.4507881307772363     
 B   5.5735130583042354        2.3643378553909864        1.1145063798781258     
 C   7.6179737558865224        2.5324857478963994      -0.36318479392243608     
 C   9.8731747521186399        5.0611908870943552        2.8067733792789480     
 C   10.010754283471488        5.2174383879042994      -0.33008298180893958     
 C   6.6472431094658901        5.9319466640287537        2.7597985629616519     
 C   6.5315773173884430        5.9673579009913791      -0.35191777128701290     
 H   7.0903226141866735       0.64408842791154064        5.3165034145073991     
 H   9.2313974321104766        1.7709028396752913        5.4960047697709662     
 H   8.8623302512154982        3.4995981577251665        5.2403314459063726     
 H   9.9025482078495699        2.6350535547212335        4.0823937300311988     
 H   5.0592587883015732       0.55816632779611819        3.3957863530897603     
 N   6.4894775820557316        1.8372937188005583       -2.6667254864393301E-002
 H   5.4839789794636618        3.5800053390758504       0.99746594227231267     
 H   4.4842468103652662        1.8367105347405273        1.0904462200025509     
 N   8.2321560953857738        1.7458613514231365       -1.3019005952772884     
 N   10.151179768224585        5.7344571217761136        3.9680356557610321     
 N   11.017023325855082        4.3581199733411964        2.5465012225274819     
 N   11.172116718286885        4.6062434458644059        5.2026555893815392E-002
 N   10.405837537841157        6.1528476942322428       -1.2510050994643682     
 N   5.9355399042788211        5.8563078960652737        3.9313029983804899     
 N   6.7378323030719773        7.2749476895054066        2.5133341425458884     
 N   6.4891835617227311        7.2836156656891164        1.4568434292585801E-002
 N   5.5474926042734198        5.8435837826868990       -1.2963351979502686     
 C   6.4244686977230927       0.63752948401634169      -0.71719323043999050     
 C   9.5066833320011952        2.0565922816806870       -1.9308305517273638     
 C   7.5159433068598860       0.57804393962707712       -1.5344361626458076     
 C   11.433829444020919        5.4522584267281768        4.4246000653780477     
 C   9.2270870007163399        6.6034351000853473        4.6886285074336316     
 C   11.976678650832595        4.5813240500157173        3.5179417379887101     
 B   11.132741266634234        3.5624087641632496        1.2063804319833638     
 C   12.261808850513187        5.1704032464503937      -0.59262298234868704     
 C   9.5087054827659028        7.0861946336401340       -1.9172042441351780     
 C   11.784778395149171        6.1408408084413297       -1.4262089824545137     
 C   5.6052962099387811        7.1197073635807104        4.4095075217812738     
 C   5.5899823539467333        4.6301957912017002        4.6420922457756344     
 C   6.1150636599761752        8.0111889162319017        3.5038412780886685     
 B   7.3868650023954192        7.7825335942409986        1.1831064284330364     
 C   5.4798405134553771        7.9496592679557150      -0.66168670643690075     
 C   5.1992306789717606        4.6002480179568623       -1.9692513205655815     
 C   4.8864365175034763        7.0485681112934442       -1.4982673378769964     
 H   5.6397656444057240       -9.1037325942264671E-002 -0.56274133625349909     
 H   9.4762848807949780        1.8024607661162169       -2.9951438266685941     
 H   10.320205293274133        1.4895875344102445       -1.4586027813039883     
 H   9.7027836784451029        3.1253478417945484       -1.8010559536614181     
 H   7.8536083177967777      -0.18274526861099705       -2.2234913337887190     
 H   11.835599168227748        5.9174507287572222        5.3145659964530063     
 H   9.7706694346664413        7.1064340585385661        5.4987374970841119     
 H   8.3983148499092870        6.0204054007895014        5.1196652498032487     
 H   8.8013330464375379        7.3561928411207740        4.0142216931570953     
 H   12.951835758150985        4.1140883971834263        3.4904268533986125     
 H   10.106106143178620        2.9043026692511162        1.0790118584065314     
 H   12.109946470455496        2.8524120074582142        1.2024123180756479     
 H   13.282494126028599        4.8613612315586403      -0.40975275366543962     
 H   9.8064257838408899        7.2176895452453502       -2.9625417794949978     
 H   9.5292298230667001        8.0641576045508607       -1.4181535795993154     
 H   8.4923372966561104        6.6855235218245062       -1.8593321539362653     
 H   12.293907390151594        6.8259069443459275       -2.0903590024375371     
 H   5.0225763002654853        7.2562613771142077        5.3107773460873187     
 H   4.7333803172559445        4.8236416387758876        5.3000828290610773     
 H   6.4329142673057147        4.2775117931384443        5.2551629427842075     
 H   5.3267150770593732        3.8456512106021896        3.9268558094762431     
 H   6.0759093574656386        9.0918343212633346        3.4855611426504085     
 H   8.4819366144972470        7.2458302424130112        1.0750610054676892     
 H   7.4830340966165414        8.9885604032636195        1.1878548986276094     
 H   5.2438684189348059        8.9920813957247567      -0.49359398903996177     
 H   5.0172327029422918        4.7854265729369976       -3.0334377143418205     
 H   4.2925980812865259        4.1628240947968695       -1.5283401457300982     
 H   6.0295086874195771        3.8980765351099662       -1.8419928830428556     
 H   4.0596584464640477        7.1514703423200077       -2.1859683790758004     
 C -0.36534947163548537        7.4620011403240776        9.1954489917946258     
 N   3.2014251443774108E-002   6.8912109268209560        10.377237355842238     
 N  -1.5587408880734561        6.8523010496927430        8.9165040605005714     
 Dy  0.16699319125439718        9.3179444111548424        7.5319260019869470     
 C -0.89491435186852941        5.9583473104644415        10.830369179938128     
 C   1.2291110405416228        7.2498128245810944        11.128067030738341     
 C  -1.8974290953035591        5.9378654192848863        9.8983553967537325     
 B  -2.2829313808046932        7.1531166877434780        7.5630830505350115     
 C -0.25060481611885138        7.2748169020673465        6.0639722491793933     
 C   2.0376814355275186        9.8097155302269030        9.1967780664286920     
 C   2.1424009436480409        9.9200119981163173        6.0576309047635801     
 C  -1.1773696598427768        10.717022619511281        9.1682249759351091     
 C  -1.3559822335236491        10.685159973623035        6.0476928255239208     
 H -0.73476144747021144        5.3854737834081092        11.733962837805848     
 H   1.4520445994665634        6.4591241720181181        11.851719889568960     
 H   1.0844125369292301        8.1941675058034971        11.669858188625025     
 H   2.0776598141810285        7.3690203928691167        10.450510217208052     
 H  -2.8058683030558642        5.3521807009678417        9.8589355291766374     
 N  -1.3841714149250397        6.5982696737797646        6.4201264886863640     
 H  -2.3412960648833656        8.3709911363648750        7.4393268482213966     
 H  -3.3859360985215257        6.6553150764313864        7.5431149795838488     
 N  0.35496725519672556        6.4607057541925146        5.1425071039803587     
 N   2.3327855162096993        10.470191153819506        10.362095758764443     
 N   3.1634674140752095        9.0762358058047550        8.9373339617118450     
 N   3.2989281494342131        9.2982479151267832        6.4371843813880512     
 N   2.5374839646966691        10.821343260568296        5.1038430724830075     
 N  -1.8467479441466075        10.657772345996202        10.364889191431242     
 N  -1.1219606042074697        12.055122810319514        8.8857842590720608     
 N  -1.4252298634053961        12.006417964585701        6.3919559237208210     
 N  -2.3314459568763470        10.528391116878806        5.0982214806741410     
 C  -1.4619433582671584        5.3842572438291958        5.7566609472229491     
 C   1.6326877146515790        6.7434807332504398        4.5051425355648638     
 C -0.37313580186529105        5.2946040623150346        4.9387599140767664     
 C   3.6048530330151833        10.146356617026155        10.823613214993392     
 C   1.4322555679015447        11.358533273037297        11.087881647591912     
 C   4.1249892785716185        9.2656492760915601        9.9136225739949086     
 B   3.2584508035650344        8.2681112673422277        7.6032231577584195     
 C   4.3873249855861136        9.8257426667342909        5.7596596474136099     
 C   1.6433523196168849        11.741062289398823        4.4154972270407020     
 C   3.9127996642258931        10.781255543081162        4.9069084455779866     
 C  -2.1889520397778677        11.925280582964255        10.821117733592571     
 C  -2.1284325546032408        9.4450446801097705        11.125445903603747     
 C  -1.7284493941407897        12.803767424598318        9.8771005365793201     
 B -0.51759265123085141        12.552973009505219        7.5326837168033833     
 C  -2.4435440993172683        12.642684644818807        5.7003710985004918     
 C  -2.6559177878125881        9.2663284432623136        4.4471248913976433     
 C  -3.0126508388100448        11.718042992879024        4.8726850754196027     
 H  -2.2524316146317354        4.6666291770337898        5.9289710221392538     
 H   1.5977756471660252        6.4698773165726138        3.4456146424200429     
 H   2.4390917509818668        6.1755578609514412        4.9890239700207397     
 H   1.8408531576995606        7.8120755180482933        4.6143321088119231     
 H  -4.4759460024434775E-002   4.5128671757994709        4.2682208067860374     
 H   4.0181602020804874        10.590902838495936        11.719126408739198     
 H   2.0201390209485623        11.985750851489835        11.773421784850381     
 H  0.69955268433153384        10.781808166648045        11.676078315531008     
 H  0.88996343975153092        12.000000438348817        10.383855976827101     
 H   5.0869746100853535        8.7715111871805735        9.8861892519675774     
 H   2.2238254658359162        7.6199166623686461        7.4921525672773086     
 H   4.2279585726730238        7.5470215939265488        7.5966622605089702     
 H   5.4059158107047640        9.5066160708591685        5.9376916241377353     
 H   1.8819202118484659        11.769144013744308        3.3413046701058726     
 H   1.7437678134349193        12.762288791415946        4.8260896879479107     
 H  0.61202187094279470        11.392786327123138        4.5715268560055824     
 H   4.4211937175653206        11.438066326296036        4.2142645786667314     
 H  -2.7458841575794146        12.069261629968137        11.737094525083512     
 H  -2.9016112744588947        9.6608745430742147        11.872616020990488     
 H  -1.2265773802529765        9.0896953027641327        11.643241926615142     
 H  -2.4806573387046398        8.6527510347626944        10.458717792849209     
 H  -1.7904825360188701        13.882294814127899        9.8308955602368382     
 H  0.59116335380922913        12.049458231483516        7.4090937308426028     
 H -0.46283905721399832        13.762389780196884        7.5135730409716572     
 H  -2.7046529311810374        13.681429536559252        5.8554153967911553     
 H  -2.9693024620426796        9.4526879761315534        3.4091433939669540     
 H  -3.4746149133456932        8.7497203786765834        4.9821769208118276     
 H  -1.7617532059024159        8.6242745854966394        4.4696550996078797     
 H  -3.8356954703160580        11.793591789197071        4.1773655471300266     
 C   1.9464864876401664       0.54271432692581167        15.522332647205486     
 N   2.2271296308065573        1.1726448981671129        16.707866326294223     
 N   3.0965183225034840      -0.13719232077328899        15.226603672121612     
 Dy   6.0449394216205876E-002   4.7434877741570305E-002   13.882723500031100     
 C   3.5149147175893631       0.88356188028348781        17.145851698882105     
 C   1.2923708322352381        1.9841162067880840        17.480787373896600     
 C   4.0599473805824404        5.5687341306100091E-002   16.200551413195985     
 B   3.2087326719350000      -0.90876033586464389        13.872562731744164     
 C   1.9953519489141716       0.72461893816541112        12.379036951955028     
 C  -1.3023461412609005        1.3928747639950754        15.548767274555793     
 C  -1.5202709171451603        1.4112405465942235        12.450829546285670     
 C -0.41123611893170542       -1.8263894603682880        15.557000799325056     
 C -0.38464196525074895       -1.9837992890791090        12.419895684339615     
 H   3.9183222083253502        1.3129915404427324        18.053227170418062     
 H   1.8469056647911055        2.5422840387177108        18.242168784939782     
 H  0.54535945736833780        1.3507873740675420        17.978000419770567     
 H  0.76966254048840588        2.6887131263905908        16.828464496590271     
 H   5.0409127157252840      -0.39719912298164517        16.145250295152042     
 N   3.1851599534425836       0.15022742622200147        12.731914967167457     
 H   2.2067864332818221       -1.6051029268159378        13.758327848889015     
 H   4.2157569372830483       -1.5788571670124505        13.843009539307319     
 N   2.3389726141188429        1.6749692328763837        11.452960367442680     
 N  -1.9938403863126526        1.3135228082584243        16.730904387652750     
 N  -1.2460968829093304        2.7346754957175041        15.286429506117145     
 N  -1.5442172201856863        2.7342316490713352        12.792384266347135     
 N  -2.5147168104119269        1.2815818352527530        11.517041490227504     
 N   1.0238857331231255E-002  -2.3910420519759281        16.734940804462607     
 N  -1.6051296486077973       -2.4462015557397514        15.302931396852204     
 N  -1.4965312293890465       -2.6825545718714299        12.801654494079409     
 N  0.20262017896209156       -2.7731568466720162        11.467179130221822     
 C   4.2414894703212314       0.75327898544537775        12.066360400455283     
 C   1.3977590741010382        2.5810006866400865        10.809699322040107     
 C   3.7130575053084369        1.7082973934449945        11.245864074272960     
 C  -2.3482190428395806        2.5737474168432741        17.199406381343131     
 C  -2.2800246422963326        8.8417461088957205E-002   17.468668018796869     
 C  -1.8735241614970659        3.4673044806596676        16.277364443031964     
 B -0.62641266291490494        3.2401726748993673        13.942645449484669     
 C  -2.5481941619931865        3.4012489993760959        12.109199668179990     
 C  -2.8927157473997553        2.8440978099768935E-002   10.878396289307421     
 C  -3.1600704854240771        2.4919991272123490        11.295291269852740     
 C -0.90354679572344776       -3.3267603894066777        17.209858106789639     
 C   1.2201502493450442       -2.0306134225042283        17.463242273698018     
 C  -1.9211292300261755       -3.3564178982325119        16.294944289644771     
 B  -2.3728481871452161       -2.1527960510664417        13.972307417231612     
 C  -1.5771323102028720       -3.8880248212928099        12.123306966246236     
 C   1.4491224539976160       -2.4540996059224840        10.786452542890503     
 C -0.51296799965157636       -3.9475415085049943        11.269910424396228     
 H   5.2767245489331547       0.48511676788404451        12.234250856747012     
 H   1.7304641452427629        2.7965247650386180        9.7829739280213257     
 H   1.3225049687346140        3.5316754971373729        11.371037589096225     
 H  0.40651012834648326        2.1030861793169149        10.799351075080979     
 H   4.1812787151479913        2.4078897387817668        10.567032989499136     
 H  -2.9209033235416166        2.7055677263924198        18.107378196013496     
 H  -3.0565849418350401       0.29165046589103710        18.214046818333653     
 H  -1.3825324713981944      -0.27833450797571635        17.984826004501578     
 H  -2.6270686062575912      -0.69198103855609860        16.787123968292654     
 H  -1.9390333382058287        4.5461437227141035        16.249227131001998     
 H  0.46873978632479096        2.7068368787248658        13.816043539167817     
 H -0.53307704856364990        4.4460142842804071        13.938709995694007     
 H  -2.7743579300470165        4.4480392221717686        12.262270088052066     
 H  -3.0868928549078980       0.19094066803484819        9.8123021250541616     
 H  -3.8001966549936328      -0.38327898707734498        11.343178036603067     
 H  -2.0722927290476747      -0.68547920338922952        11.010754299029042     
 H  -3.9927521560572261        2.5920872289511849        10.614305883280243     
 H -0.72815704633059375       -3.8924564247929125        18.115607616497311     
 H   1.5139659871334059       -2.8659303773157165        18.113201156660864     
 H   1.0530735382389662       -1.1388618721017381        18.088029869275797     
 H   2.0314205472963556       -1.8187538437280408        16.758210195848822     
 H  -2.8257399717618878       -3.9483305509499722        16.271992490818864     
 H  -2.4635414393546715      -0.93671212356721156        13.856284320808408     
 H  -3.4633018749639284       -2.6774080751715248        13.982731596961315     
 H  -2.3561616070708040       -4.6166294292288779        12.304309522775581     
 H   1.3716503033101808       -2.6951614057212407        9.7214067573366698     
 H   2.2823933621888033       -3.0280033524050802        11.215221962822975     
 H   1.6487091623949170       -1.3864326604290802        10.920263572827642     
 H -0.19685221612348414       -4.7118339325095775        10.574880660495518     
 C  0.79602313986293782        11.102434143796611        16.355282616756455     
 N  0.37999499527679514        11.673227084554510        15.179652865572862     
 N   1.9832483243932968        11.727398166672325        16.625389676365170     
 Dy  0.29659384748464507        9.2274552718407765        18.022551880709624     
 C   1.2899340826998462        12.620556484311972        14.721674659918229     
 C -0.82294735835580535        11.308303098806624        14.440922219018908     
 C   2.3006376187684858        12.650352655704626        15.644508983497861     
 B   2.7260001050763933        11.430997798889530        17.969616661582940     
 C  0.71706627112528898        11.259290986637623        19.495368230109420     
 C  -1.5918892098952968        8.7595018630581070        16.383764383492391     
 C  -1.6755411966273484        8.6049824049817705        19.509096932929761     
 C   1.6433808561968941        7.8729108115847204        16.365861196465389     
 C   1.8248341720008152        7.8361451012665801        19.476799442092066     
 H   1.1141244923259352        13.194509822571678        13.821502409385126     
 H  -1.0515771675633312        12.094646467250971        13.714624155655729     
 H -0.68143518300939188        10.360463952498533        13.904679104350050     
 H  -1.6670243054376763        11.193870535464786        15.125542173368565     
 H   3.2013784149580586        13.248196087253527        15.678963743605010     
 N   1.8276816141561461        11.965001550729809        19.122127298336341     
 H   2.8076121431808083        10.214343563486505        18.088463564380156     
 H   3.8193105148294846        11.949402417219686        17.980061824471562     
 N   9.7566943562665764E-002   12.064856798273675        20.414699300563353     
 N  -1.8868061864851311        8.1134119775125182        15.210889493396021     
 N  -2.7216146482709105        9.4797055198859823        16.659889738525269     
 N  -2.8372095433682469        9.2332296652299437        19.156104449958409     
 N  -2.0604333778788879        7.6810595125027179        20.444814751607520     
 N   2.3322711498633026        7.9535675899813150        15.182435215821847     
 N   1.5756499105707533        6.5304026863188831        16.620086527471766     
 N   1.8615503177310331        6.5184568072703755        19.115895817135389     
 N   2.8038666732723230        7.9581905132204351        20.426600253674231     
 C   1.8753715404580931        13.188919741774754        19.771298139486401     
 C  -1.1628576069269838        11.749842918656274        21.070630914576910     
 C  0.79225524486590160        13.254616288668208        20.598642689645075     
 C  -3.1634145764220070        8.4317737972827853        14.760566200890352     
 C -0.97706201040559948        7.2503916897572331        14.467197948383451     
 C  -3.6863770954331447        9.2955015623881287        15.685369038621671     
 B  -2.8139129507275573        10.276349995209403        18.002033924275846     
 C  -3.9179787719999015        8.6900117135435639        19.832750209173064     
 C  -1.1606323641570899        6.7404636744789235        21.095742068296850     
 C  -3.4335474733284821        7.7154665451991749        20.657486665059455     
 C   2.6749903113772717        6.6939205462788722        14.706239780952425     
 C   2.6384091958193476        9.1796981449990476        14.454237361904417     
 C   2.1938988682062863        5.7987005731385066        15.623719786624823     
 B  0.94972070307130108        6.0183521392261312        17.958308071142202     
 C   2.8625987383825402        5.8486819502848917        19.800444194698485     
 C   3.1574549706910298        9.2052503804237507        21.089880123924033     
 C   3.4552760975342980        6.7495014864096818        20.638049988314130     
 H   2.6475364428376555        13.924310969681805        19.589196708385916     
 H  -1.1438412866307988        12.101694348785879        22.109871816198957     
 H  -2.0028291529762288        12.231603072218734        20.545259527188559     
 H  -1.3068911064856461        10.662406613420615        21.038439617362084     
 H  0.44895514004145187        14.032278770484814        21.266473725734269     
 H  -3.5770991059660391        7.9973879651043260        13.860306193976550     
 H  -1.5458060212279803        6.6995129040234191        13.711403480340197     
 H -0.19986133932234093        7.8412560115028889        13.965824019829217     
 H -0.48928187553775665        6.5410775374372161        15.140531090949590     
 H  -4.6526605323078858        9.7799014741623758        15.723786053716605     
 H  -1.7856595879101653        10.933296155998192        18.110814756692896     
 H  -3.7919515836336473        10.986884791741089        18.019234279505866     
 H  -4.9391078284836922        9.0084231587268349        19.668549483121318     
 H  -1.4133611634508696        6.6503569782463590        22.157770496414535     
 H  -1.2348608582561833        5.7472116752534905        20.630152340387582     
 H -0.13494478472405497        7.1073156295707101        20.978788488607670     
 H  -3.9326258382093551        7.0420922203985876        21.340559065370112     
 H   3.2450147065474884        6.5667303784632312        13.796249906361568     
 H   3.4122334293610916        8.9670408170322187        13.707632527616891     
 H   1.7467016284654191        9.5647647915002150        13.939501897560907     
 H   2.9983580591058230        9.9502447327300523        15.142119212994981     
 H   2.2486689204728356        4.7192301560115162        15.647055669552620     
 H -0.14609073154878258        6.5503369150836459        18.084374446231852     
 H  0.85865940569611776        4.8124293855224565        17.954147031685796     
 H   3.0944779480740801        4.8041579014080735        19.638573079505615     
 H   3.3236050682513194        9.0334503301763434        22.159145415048531     
 H   4.0756682266366049        9.6261015449630722        20.656457975991138     
 H   2.3365603640870440        9.9151191434371473        20.941342435733365     
 H   4.2787484981341892        6.6440785817403478        21.328334854043220     
 C   8.5636226708581678        6.6171269128144994        9.9171090504118418     
 N   8.1577802414722704        7.1810902743839700        8.7344878829136920     
 N   9.7579645703846118        7.2309439339314796        10.183484780889737     
 Dy   8.0505893846964707        4.7658341313303838        11.591819248638178     
 C   9.0793869411880053        8.1129734349943128        8.2692877032313881     
 C   6.9556894418225701        6.8217774477699580        7.9932177127911546     
 C   10.087768228429955        8.1392229587800902        9.1945350302516324     
 B   10.514657338782399        6.9358831472608165        11.519563077265207     
 C   8.5172291740640738        6.7915783464789179        13.064084924117770     
 C   6.1669479331991539        4.2720882038856951        9.9436807522670883     
 C   6.1169255715211914        4.1072953280869111        13.098231922116899     
 C   9.3928914834290520        3.3680509725651584        9.9532999036600849     
 C   9.5849224310545207        3.3784392139417401        13.052328807581086     
 H   8.9123380554330875        8.6784149401996142        7.3621790297483010     
 H   6.6855731673840415        7.6449587675880313        7.3225357219395129     
 H   7.1201999153185476        5.9173556311235300        7.3902688343032743     
 H   6.1310038571221073        6.6338484525477002        8.6854174223016969     
 H   10.994652828152718        8.7268243980200833        9.2277913440908819     
 N   9.6390260167439301        7.4760978367824853        12.686383104116443     
 H   10.593887548761712        5.7191532899123940        11.639482941219262     
 H   11.608959392462207        7.4514163635375468        11.514898644886509     
 N   7.9495647626903834        7.5765153235893106        14.033245649119989     
 N   5.8770789481073216        3.6253299575619757        8.7698199185651369     
 N   5.0234588600579100        4.9650816385322258        10.232320653338091     
 N   4.9312937799245393        4.6777637453825909        12.726664440739732     
 N   5.7622848940823959        3.1573500796137117        14.020809392053401     
 N   10.086723838203268        3.4243709058627640        8.7708988967534065     
 N   9.3073995226809600        2.0292536871935001        10.224467700080508     
 N   9.5932644156685125        2.0519545578609351        12.720520567189116     
 N   10.564008658315998        3.4971591307739067        14.004355643925852     
 C   9.7454800605265781        8.6689855098504740        13.383671098813156     
 C   6.7006844410202246        7.2683377667452369        14.714694625885105     
 C   8.6879228788984637        8.7343235930915668        14.245540545770218     
 C   4.5888016090644514        3.9155583444129363        8.3332995441280726     
 C   6.7978021150616437        2.7835643888366661        8.0139356207192982     
 C   4.0535404202791794        4.7623060997422968        9.2664379556993861     
 B   4.9213828665155583        5.7377561044714644        11.586147653899552     
 C   3.8669040976519926        4.0707938221644113        13.375195747884129     
 C   6.6960692681859957        2.2562016149080693        14.682286390235253     
 C   4.3850610291092345        3.1192255513205880        14.205362143994567     
 C   10.412660598544445        2.1533956686050297        8.3098636743871310     
 C   10.402276149017213        4.6391796771874683        8.0286410483786437     
 C   9.9180774150927533        1.2767381386055221        9.2379018117535967     
 B   8.6769448375565847        1.5419513573652308        11.570586653796642     
 C   10.574314571476418        1.3727862819595604        13.426224958874847     
 C   10.946278807262718        4.7461422295213547        14.648704649962159     
 C   11.186826954071421        2.2773824754543850        14.245086111361994     
 H   10.535640072139442        9.3868931609034050        13.208210539144078     
 H   6.7968726676262596        7.4518011176983219        15.791795191122901     
 H   5.8830610006216641        7.8948593320033087        14.326855238206820     
 H   6.4635009860587003        6.2150946961309526        14.527549240639159     
 H   8.3871608844375469        9.4951782793029835        14.951559780590616     
 H   4.1777403520923606        3.4708124076740758        7.4370054353551227     
 H   6.2372525639471457        2.2342598748957556        7.2502693398463354     
 H   7.5669739200888886        3.3924895100678003        7.5220758169906272     
 H   7.2949157186107065        2.0708037559847563        8.6770229452151870     
 H   3.0768389301853185        5.2245771816084980        9.3172220008127997     
 H   5.9341278787799867        6.4186092675136415        11.702355665065827     
 H   3.9262991813753656        6.4234121261673254        11.619207229915144     
 H   2.8340753308481101        4.3384254195701910        13.194061212985739     
 H   6.3296224216707060        2.0210235794419948        15.697061388088944     
 H   6.8050095488751623        1.3141768259249136        14.104638743758349     
 H   7.6818155724353590        2.7519416792377767        14.733625740490753     
 H   3.9077202978054211        2.4183773710211387        14.876597562688387     
 H   10.981444022927523        2.0018820974592542        7.4021456520840232     
 H   11.209628095235587        4.4271088601893407        7.3197505498637083     
 H   9.5275643912861003        4.9971913867895301        7.4690859322580323     
 H   10.719305226932285        5.4281735688507684        8.7145235926396971     
 H   9.9589690311278378       0.19669255038945699        9.2734734721764394     
 H   7.5853430947666709        2.0841541603602010        11.685804081264619     
 H   8.5770452359670948       0.33576349730254623        11.586367281283646     
 H   10.788196566252543       0.32205857542024480        13.279963779487096     
 H   11.086071825782133        4.5837866511822778        15.728978479857702     
 H   11.891772024506896        5.1304047933407331        14.220863002990116     
 H   10.146233903703051        5.4833169524820953        14.470806965179294     
 H   12.006528065904954        2.1698276591954477        14.941389854762319     
 C   6.2815324904517436        13.336624705566683        3.5832569682709154     
 N   6.0102748135194153        12.665460077111353        2.4181300572780580     
 N   5.1385081954636789        14.046286118618932        3.8310852876039947     
 Dy   8.1199158764048782        13.862086654501576        5.2694729309685444     
 C   4.7347583556385819        12.957836630343158        1.9469875710075313     
 C   6.9344449563048682        11.794837667170759        1.7005207151717709     
 C   4.1884529403164104        13.830999980460605        2.8490216528553551     
 B   5.0153215771403286        14.855081627847813        5.1621221772827512     
 C   6.1360390009700936        13.218569713435675        6.7171234101654536     
 C   9.5144618176617737        12.508334919193427        3.6148833977175712     
 C   9.6664764231198710        12.511216169784371        6.7392268487151830     
 C   8.6575508471248845        15.723795015947781        3.6193549114462558     
 C   8.5092142517248597        15.911503411542609        6.7380987375685386     
 H   4.3393398369551708        12.497976410107919        1.0512956766028465     
 H   6.3755162035739490        11.210068566892136       0.96229001436138373     
 H   7.7018455972477398        12.381817659833750        1.1790330554250059     
 H   7.4339207360611574        11.115445184551515        2.3959121583594434     
 H   3.2155952120308386        14.303130794515589        2.8678484256591434     
 N   4.9746921311698191        13.825694224978468        6.3289018100535914     
 H   6.0390921795692956        15.518211685931160        5.2864647115781311     
 H   4.0358932484587990        15.562113506506099        5.1539951745881458     
 N   5.7438827349895298        12.300590956769147        7.6550933586438905     
 N   10.206887506280010        12.582472511326186        2.4319776743145742     
 N   9.4623793465815407        11.167062638306737        3.8827441493320944     
 N   9.7457287191481878        11.194723415959949        6.3774460326412470     
 N   10.663129714908685        12.670335076732215        7.6659610499786526     
 N   8.2758448483512712        16.273744051310018        2.4222140176350018     
 N   9.8368956805419501        16.353697400775975        3.9130968743291201     
 N   9.6465663332789937        16.596194360177659        6.4089026685993291     
 N   7.8912819644899699        16.708471776772360        7.6656929434877181     
 C   3.8866989356648367        13.275237117698605        6.9873504800569783     
 C   6.6446208350322493        11.381584920507091        8.3353566222518012     
 C   4.3660054477268497        12.318767318393158        7.8360953452574131     
 C   10.563245815323436        11.320353721620158        1.9685595412204526     
 C   10.504531765099427        13.804065383502993        1.6931543494857937     
 C   10.090489809434585        10.430734680008777        2.8951771786704508     
 B   8.8446904256317929        10.660612347572084        5.2265088932815926     
 C   10.789856115453452        10.564456762795476        7.0370000706043010     
 C   10.987649724077885        13.929007752561645        8.3234510602798863     
 C   11.366241363064601        11.487326424674908        7.8612667107982954     
 C   9.1987913327887547        17.212401351270458        1.9735522202001197     
 C   7.1072298484163561        15.876728295932525        1.6457735900230015     
 C   10.182428390940295        17.258459360768029        2.9249142786398825     
 B   10.560234915436729        16.062015132504399        5.2691706697611842     
 C   9.7155985356240979        17.797868510941104        7.0958321863447624     
 C   6.6070759439336699        16.413208251112451        8.2830908544885826     
 C   8.6152575120141446        17.871306503977262        7.9000732482495977     
 H   2.8655964446005946        13.582846742693411        6.8036319788701274     
 H   6.3931171032418606        11.320755611335947        9.4017709974468158     
 H   6.5705336263970242        10.372975553015163        7.8993746888069696     
 H   7.6695081754602032        11.749728724351858        8.2050218425083550     
 H   3.8583356367724804        11.648185636715462        8.5148524496775941     
 H   11.137561010748778        11.184849119292020        1.0617532850705962     
 H   11.342539909110638        13.617472908353131        1.0128597714612733     
 H   9.6365151902347392        14.129298551957294        1.1036471976668423     
 H   10.774320733478891        14.605791543088806        2.3852851535695083     
 H   10.158858112163980        9.3519221921355644        2.9308355635412924     
 H   7.7371827848943475        11.168839770710123        5.3458036129139419     
 H   8.7810174265771366        9.4517707217357376        5.2342571910174538     
 H   11.059147410092260        9.5301593757277114        6.8658319293098735     
 H   11.320085178383737        13.732961626345688        9.3558939732047133     
 H   11.794744847524921        14.457198960304554        7.7772287325192915     
 H   10.085965008978231        14.565109953010067        8.3225121479504356     
 H   12.205678775621021        11.413004440228075        8.5376499769637118     
 H   9.0528797150369780        17.767615380525491        1.0563073930289442     
 H   6.8872798581036605        16.650790976593811       0.90285559119795700     
 H   7.2887238025146077        14.927134616777472        1.1235236852333654     
 H   6.2429414912933572        15.750796550415044        2.3023734624389234     
 H   11.080515902143153        17.858572031354921        2.9743447697706404     
 H   10.643110765039969        14.846090660658552        5.3875681627535892     
 H   11.653238064220162        16.582415821923828        5.2929943751775426     
 H   10.505433077687613        18.521183763411425        6.9439397836142271     
 H   6.6298714757380521        16.672229651790719        9.3465827273510165     
 H   5.8040144544701482        16.985917655920520        7.7991894464833935     
 H   6.4013456091634637        15.345788497898260        8.1573009343757246     
 H   8.2777101763010421        18.637936969878922        8.5827626361158540     
         456

 C   7.4780383788195861        2.7054411807099852        2.7672488957517016     
 N   7.8616615366478291        2.1494408296859602        3.9605681174153506     
 N   6.2997975028428872        2.0749020787095982        2.4706174770267268     
 Dy   8.0289153037263379        4.5688713370833929        1.1251037114402846     
 C   6.9421510795203103        1.2054226164397159        4.4035411021632962     
 C   9.0342614397240659        2.5377198637609717        4.7355297656477866     
 C   5.9574221332883832        1.1630000387309654        3.4528153378183744     
 B   5.5734833475890238        2.3679711810664372        1.1169842484092194     
 C   7.6170976073471968        2.5356482709165795      -0.36195497641131424     
 C   9.8738720476877084        5.0642885554446373        2.8065220250300005     
 C   10.009291383222914        5.2203894525740839      -0.33060624821849260     
 C   6.6476118627575955        5.9351539858873164        2.7610791071835692     
 C   6.5295465486990212        5.9695056264268107      -0.35058303277266223     
 H   7.0932017421073406       0.64597222133596355        5.3171029469570295     
 H   9.2367564203249533        1.7702823248165267        5.4925597219524178     
 H   8.8661653507997222        3.4990704494989080        5.2423087272110536     
 H   9.9044406425770912        2.6384928905951717        4.0802438973496384     
 H   5.0602791931364948       0.56171202206131232        3.3985331449502723     
 N   6.4886834336129455        1.8407086810405304       -2.4697999516173637E-002
 H   5.4842024736004786        3.5836717642870579        1.0000225877586970     
 H   4.4840935038970029        1.8406353752535010        1.0934425148074234     
 N   8.2307840195114856        1.7486401126169795       -1.3006701786884241     
 N   10.152199253628355        5.7365345191223076        3.9682984505179806     
 N   11.017638680362328        4.3613897859291368        2.5454325045711079     
 N   11.171107151207542        4.6096385163261857        5.0791867259124622E-002
 N   10.403309571889100        6.1551784784056300       -1.2525351410011498     
 N   5.9368747230398800        5.8595125856520101        3.9331144907714655     
 N   6.7369719042183789        7.2780882523051362        2.5139233015835938     
 N   6.4868149834065942        7.2859052186396607        1.5265595027956512E-002
 N   5.5456346511147485        5.8450867923525536       -1.2951226762777552     
 C   6.4232374526919376       0.64074164474052464      -0.71480562593299102     
 C   9.5049769643861364        2.0590743549066528       -1.9304197179159956     
 C   7.5143558028168922       0.58081796830572319       -1.5324729430885171     
 C   11.434880976024873        5.4537789457517682        4.4244311268991456     
 C   9.2281495597355221        6.6044454535710795        4.6901239827069503     
 C   11.977455901145964        4.5836300203499318        3.5168972951092750     
 B   11.133052159042524        3.5658653602850867        1.2051941691541956     
 C   12.260059433152529        5.1735181486428736      -0.59526122007125271     
 C   9.5054068780476086        7.0878169195581275       -1.9186425849084190     
 C   11.782046450291713        6.1432575744342639       -1.4290648558417880     
 C   5.6059093032968415        7.1228432563366750        4.4109343627522106     
 C   5.5934272730393966        4.6335058879366153        4.6449767933318524     
 C   6.1142844612873661        8.0142978935203057        3.5045100558392352     
 B   7.3848122482206486        7.7857050497339477        1.1831953056213844     
 C   5.4774886039126081        7.9514496851379288      -0.66148233967005565     
 C   5.1975275185731729        4.6013117035340185       -1.9673172458423023     
 C   4.8844364390933022        7.0498729828337714       -1.4977625218431465     
 H   5.6384738897654376       -8.7626404555151444E-002 -0.55983362453582419     
 H   9.4738262087702303        1.8048906425654059       -2.9946877656351645     
 H   10.318650858570427        1.4919140503447323       -1.4586555725637889     
 H   9.7013315872628478        3.1277971505398208       -1.8008443385683472     
 H   7.8516002011519390      -0.18027736473044720       -2.2214000360442827     
 H   11.836876961676362        5.9180018803343613        5.3147908388153553     
 H   9.7725329762331192        7.1103024780016373        5.4975175017099067     
 H   8.4024910713188223        6.0203591642800260        5.1247019753580867     
 H   8.7986850889906609        7.3546483427047358        4.0158347888242405     
 H   12.952591572908435        4.1164295331092555        3.4887173562086820     
 H   10.106867450834690        2.9070217481735603        1.0784113420762049     
 H   12.110824148422720        2.8566281212403037        1.2007263529368655     
 H   13.280971187527168        4.8649403985057083      -0.41292195038216761     
 H   9.8026401831988448        7.2190164117130822       -2.9641364545702480     
 H   9.5256542968633653        8.0660043316983163       -1.4200250909543497     
 H   8.4892317791933056        6.6867410627582800       -1.8602387161994520     
 H   12.290313444679015        6.8278709732886309       -2.0942725734606604     
 H   5.0236923058972112        7.2592662782734969        5.3125292306979528     
 H   4.7394204022031472        4.8272729521520930        5.3058124633030230     
 H   6.4382154755654284        4.2805904888015220        5.2549204071999975     
 H   5.3275002328014045        3.8489506045820798        3.9309608725024310     
 H   6.0742632636973566        9.0948784319901677        3.4857227560478878     
 H   8.4801828136773842        7.2497345406823603        1.0746052447693046     
 H   7.4800979367707141        8.9917817262954394        1.1875220869512289     
 H   5.2411491223030655        8.9938478766185188      -0.49381152419796365     
 H   5.0133904100201772        4.7861768067051473       -3.0311067113747292     
 H   4.2923044695971990        4.1629074419120267       -1.5247250493285933     
 H   6.0286941539735981        3.9000281521894680       -1.8415832870307127     
 H   4.0577259311558453        7.1522868009790077       -2.1855967375070104     
 C -0.36410164337371115        7.4583668552778741        9.1941972665598950     
 N   3.3499824046585427E-002   6.8880597637549075        10.376146908785126     
 N  -1.5571490297447834        6.8479570998581059        8.9153885859455428     
 Dy  0.16718500930167743        9.3147182678570992        7.5308350631925993     
 C -0.89292984314010293        5.9548211873062193        10.829488038561220     
 C   1.2303209697045416        7.2474557544820399        11.127002506906424     
 C  -1.8953879701383811        5.9336173855456416        9.8974410426160464     
 B  -2.2821182910244584        7.1484046068413036        7.5623376899882606     
 C -0.25051239323290886        7.2721010975939793        6.0625317126404230     
 C   2.0379000840761425        9.8067195965905576        9.1954289604572566     
 C   2.1419849767856385        9.9192046806455014        6.0563631356104013     
 C  -1.1778385972106382        10.712193714945718        9.1680559482783544     
 C  -1.3562446004074666        10.682709552206884        6.0480156717127249     
 H -0.73256866792170094        5.3823326524777029        11.733286158725555     
 H   1.4537577533832351        6.4568687516822125        11.850594211610513     
 H   1.0849217420777686        8.1916397216183210        11.668870789713772     
 H   2.0788009816669772        7.3672558918806610        10.449471156707649     
 H  -2.8034731060230711        5.3474153387494487        9.8580548153028058     
 N  -1.3833877260037877        6.5945541668557759        6.4189335098670455     
 H  -2.3416872005991971        8.3662045968666305        7.4387912033603261     
 H  -3.3846251816454491        6.6495386276448167        7.5428451800146563     
 N  0.35513172285188926        6.4589294840728888        5.1403589435263406     
 N   2.3326304758042142        10.467001378118530        10.360930882771221     
 N   3.1643601684514491        9.0746246320995159        8.9352919713662526     
 N   3.2991397558975026        9.2983232514354430        6.4353975294186485     
 N   2.5362475028618361        10.822183634854882        5.1038691780788570     
 N  -1.8482368939592770        10.652337981591392        10.364088599839681     
 N  -1.1216908328720963        12.050448235823538        8.8866407397534566     
 N  -1.4239516552801263        12.003897134821417        6.3926799296397805     
 N  -2.3318645788375294        10.527325628929866        5.0985407043954343     
 C  -1.4606039213038005        5.3807894834227357        5.7549645456668017     
 C   1.6321697014390000        6.7430989878779179        4.5023557750366203     
 C -0.37218267866702653        5.2923928543142829        4.9364436675179286     
 C   3.6052052882944241        10.144499820134849        10.821824809998722     
 C   1.4312384247514676        11.353789200460433        11.087478700522317     
 C   4.1260241707430376        9.2647632455619817        9.9113098920201637     
 B   3.2597283847267828        8.2673679659051160        7.6007128639904984     
 C   4.3870463151618075        9.8278995772425759        5.7588564971229292     
 C   1.6413300127760406        11.742108920978882        4.4168740793786672     
 C   3.9116117132045982        10.783867248552104        4.9071989569540868     
 C  -2.1902505884489742        11.919665972321042        10.821016027017942     
 C  -2.1311619464230787        9.4391607450292820        11.123347264988560     
 C  -1.7286339627187501        12.798619157203401        9.8780334150303535     
 B -0.51627805865430887        12.548689819264958        7.5341482381182141     
 C  -2.4414031508714049        12.641554724917867        5.7011799445004669     
 C  -2.6578001700969591        9.2658674210041969        4.4471150618077608     
 C  -3.0116443995145428        11.717813015375073        4.8733017561586225     
 H  -2.2505890550701486        4.6625848140721002        5.9272088864722905     
 H   1.5969373941677241        6.4695112932539836        3.4428547124590407     
 H   2.4394442374577734        6.1760052044138698        4.9856818990397027     
 H   1.8392940381145826        7.8118911969408789        4.6115046395963271     
 H  -4.3633883693213006E-002   4.5113033578844970        4.2652905869467359     
 H   4.0182808911914636        10.589233005106138        11.717339255992238     
 H   2.0178287593211341        11.977399335295342        11.776631197782862     
 H  0.69642055132495717        10.776103616540643        11.671186040804457     
 H  0.89154978131395435        11.998498916621376        10.384935842225746     
 H   5.0885563801460858        8.7717904983465438        9.8833411718791986     
 H   2.2256623720241202        7.6183726785752137        7.4893791783534436     
 H   4.2298586646293721        7.5471249154952211        7.5936512213785221     
 H   5.4059459805095251        9.5098075383412102        5.9368334514558487     
 H   1.8824656937110427        11.775295757622091        3.3440222460855793     
 H   1.7375083921431733        12.761264304355150        4.8317154901805148     
 H  0.61091165705065498        11.390859496646980        4.5683334609053032     
 H   4.4193606037620548        11.442047320731234        4.2154550500833947     
 H  -2.7477723837754437        12.063334591119730        11.736679527689336     
 H  -2.9063598368459500        9.6541904429105028        11.868397598205965     
 H  -1.2306549608003277        9.0840226595859264        11.643388966239383     
 H  -2.4810555724194079        8.6470429142245600        10.455404129096747     
 H  -1.7901875934429268        13.877194458731504        9.8326639120399957     
 H  0.59196767510376758        12.044029927059340        7.4107061889604733     
 H -0.46006738508329847        13.757982111792041        7.5158405833780737     
 H  -2.7011963936169856        13.680568663686289        5.8563827223665967     
 H  -2.9656873360155456        9.4517046394449746        3.4079803418836065     
 H  -3.4802906834984086        8.7531180073677550        4.9784514533562358     
 H  -1.7665841083772951        8.6210508181468075        4.4743009799674862     
 H  -3.8346562566102551        11.794548415972217        4.1780948447085260     
 C   1.9450839403381581       0.54312550097452117        15.524343814740211     
 N   2.2258385892512296        1.1742032717287574        16.709216097014512     
 N   3.0945913052683101      -0.13813150785462455        15.229927358665531     
 Dy   6.0050507040395579E-002   4.7968752214491789E-002   13.883488863424544     
 C   3.5131956716498949       0.88452437975431342        17.148049978307998     
 C   1.2918304908784761        1.9879267971936798        17.480458222171769     
 C   4.0578168213383190        5.5058511980795082E-002   16.204004618826186     
 B   3.2066534335532499      -0.91077800128141162        13.876507315231956     
 C   1.9964376910234629       0.72310827978714054        12.381178685407276     
 C  -1.3027665952878555        1.3944968247703218        15.548819213928004     
 C  -1.5186979506829021        1.4121806723645123        12.450058329901387     
 C -0.41392847746012013       -1.8254509109548736        15.557007226193804     
 C -0.38416567609821151       -1.9835951458201535        12.420338157347635     
 H   3.9166685061440827        1.3147414929555956        18.055002276912159     
 H   1.8467840546415502        2.5466045140968254        18.241128562522793     
 H  0.54390267570492090        1.3563843613091648        17.978381175057038     
 H  0.77018418613398565        2.6920216316310612        16.826839161675757     
 H   5.0383272008490199      -0.39884555179756292        16.149723148219440     
 N   3.1852070603104545       0.14739047688590140        12.735128721174084     
 H   2.2037896414727309       -1.6057345857401411        13.762100375754564     
 H   4.2126086488638963       -1.5823291229768279        13.847866054111954     
 N   2.3417653988629006        1.6722049852175644        11.454562628505546     
 N  -1.9941801462970199        1.3156110286705032        16.731045904700110     
 N  -1.2461246242888637        2.7362281749766293        15.286242096151287     
 N  -1.5437211328814020        2.7350072983777682        12.792142701074777     
 N  -2.5127041383513307        1.2821956476151155        11.515879736976128     
 N   6.5798708546697116E-003  -2.3901501346571319        16.735201411429475     
 N  -1.6076633012524073       -2.4451208283677639        15.301930980729594     
 N  -1.4968556237695940       -2.6816910974378585        12.800836260250438     
 N  0.20384072949898702       -2.7735271805534154        11.468544716400730     
 C   4.2426261814201691       0.74842615433810888        12.069656741787519     
 C   1.4020313316409863        2.5787442644330820        10.809988952598102     
 C   3.7159502368330153        1.7035253309527449        11.248195523639312     
 C  -2.3480845815826017        2.5760304084111105        17.199366232415972     
 C  -2.2809675219015157        9.0739567279509353E-002   17.468938180132024     
 C  -1.8731880233072125        3.4692465740666840        16.277097583230365     
 B -0.62625709648415973        3.2414333681343992        13.942457640290435     
 C  -2.5480983271135274        3.4015025334672910        12.109057025830991     
 C  -2.8892749103397679        2.9101450559780490E-002   10.876370542417050     
 C  -3.1589621725428731        2.4921688603517316        11.294503809210102     
 C -0.90757770014727535       -3.3258671862813438        17.209292749185156     
 C   1.2158244558627920       -2.0295239581640168        17.464505316748117     
 C  -1.9244727083348667       -3.3554400493908862        16.293614400787533     
 B  -2.3740469494029552       -2.1514472066481196        13.970612693335031     
 C  -1.5772795897577285       -3.8872557778931691        12.122626899448925     
 C   1.4514888487777353       -2.4555358580063595        10.789577301060978     
 C -0.51213457797899753       -3.9475631724897444        11.270603695141418     
 H   5.2773382389964976       0.47876711683984230        12.238043401889662     
 H   1.7321820369506247        2.7890836958516871        9.7820169099452592     
 H   1.3317304761878832        3.5312977954205040        11.367166976441414     
 H  0.40965041074415909        2.1045667720360690        10.804163399386930     
 H   4.1855294346705918        2.4019955792076786        10.569235214719178     
 H  -2.9206028916645357        2.7081933386777988        18.107397935402822     
 H  -3.0587350272132880       0.29396483140648522        18.212972090011974     
 H  -1.3841745073582847      -0.27535477985693058        17.986655627416500     
 H  -2.6266576183547117      -0.69006783860829368        16.787230521563021     
 H  -1.9383237075455373        4.5481014429483979        16.248680659086897     
 H  0.46901819930855138        2.7083177633236226        13.816145407854426     
 H -0.53323878252546741        4.4473086788813863        13.938307894749306     
 H  -2.7750525206896657        4.4480567706881802        12.262516441964463     
 H  -3.0853659518775030       0.19242521647810576        9.8108544963864546     
 H  -3.7951254256889508      -0.38490293266847775        11.341951717177913     
 H  -2.0674344992352909      -0.68334297151976797        11.006629976572590     
 H  -3.9914429285143651        2.5919034351736259        10.613232182511231     
 H -0.73281789588906410       -3.8916161876182667        18.115103245607447     
 H   1.5067489436017356       -2.8629255723849307        18.117577269692823     
 H   1.0494291690220179       -1.1356120887566512        18.085812287992010     
 H   2.0286878674515378       -1.8214132398416387        16.760683388386379     
 H  -2.8291097589687935       -3.9472810074174736        16.269979979222921     
 H  -2.4639881295069381      -0.93532521782885103        13.854487605847988     
 H  -3.4647734107107322       -2.6754796634529487        13.980006880408251     
 H  -2.3567697614972638       -4.6155008024424342        12.302962711516802     
 H   1.3755877395446718       -2.6973030163251788        9.7246135297448362     
 H   2.2837545004343633       -3.0294672204748263        11.220083142496826     
 H   1.6514277333501712       -1.3878982455626261        10.922988981606260     
 H -0.19548612431230988       -4.7122229131740987        10.576219215940743     
 C  0.79434110915479084        11.106089737031780        16.354668551183632     
 N  0.37891149101295535        11.676621699796785        15.178724414824220     
 N   1.9814359126836321        11.731093475818708        16.625247832361911     
 Dy  0.29447730863041283        9.2314425617437390        18.021489906889144     
 C   1.2890571304548537        12.623851255346374        14.721006469432318     
 C -0.82345623834801507        11.311249592321293        14.439328013897963     
 C   2.2992902196350617        12.653832700644395        15.644343553782967     
 B   2.7240116805825738        11.434648778505053        17.969556233303795     
 C  0.71447820131902462        11.263365503155741        19.494463579043948     
 C  -1.5932053287455319        8.7620934256352019        16.381868440782771     
 C  -1.6775072754359810        8.6082248594976818        19.507699818053272     
 C   1.6420132973020494        7.8762277034504846        16.365518235222119     
 C   1.8228586324357743        7.8412400312132506        19.476710083147463     
 H   1.1137534191346383        13.197508829308093        13.820561925290869     
 H  -1.0523579484951646        12.097793063723422        13.713332708467942     
 H -0.68103803493892223        10.363846870418605        13.902584460347548     
 H  -1.6676693775457925        11.195839576586547        15.123566851490136     
 H   3.1999781761901556        13.251703631470850        15.679145118929759     
 N   1.8256833176783387        11.968546295003318        19.122092488584524     
 H   2.8056245766317680        10.217980358542180        18.088258013976148     
 H   3.8173226318080102        11.953042328893702        17.980159528907983     
 N   9.5605506459532405E-002   12.068345397079991        20.414698010715185     
 N  -1.8876311411058746        8.1154491918518907        15.209167980201219     
 N  -2.7234149206473650        9.4816408091516831        16.657670499934007     
 N  -2.8395464926798346        9.2352355235084467        19.153874355210487     
 N  -2.0620246760449437        7.6841968137725818        20.443474301337144     
 N   2.3308485020601375        7.9563021187922489        15.182015736705754     
 N   1.5743392606072155        6.5338507488029389        16.620422464628177     
 N   1.8599677921244813        6.5234205864068562        19.116315410898622     
 N   2.8017839490237071        7.9638693224894128        20.426560111515521     
 C   1.8744504532301884        13.191559350461015        19.772764707077080     
 C  -1.1651379119556347        11.753668967818459        21.070136428993067     
 C  0.79132242339260639        13.257216819424798        20.600109217317822     
 C  -3.1644451776109066        8.4327913991586456        14.758716700675834     
 C -0.97737608867031955        7.2527235074893710        14.465755469844279     
 C  -3.6880187350114877        9.2964561550487215        15.683208760705588     
 B  -2.8165826232911795        10.278270626523932        17.999709796427055     
 C  -3.9201489097149067        8.6911326770063848        19.830025196764410     
 C  -1.1616952343542355        6.7446252212899775        21.095144995412006     
 C  -3.4352630820370584        7.7173577287242159        20.655359073396482     
 C   2.6734936144284083        6.6963989472949281        14.706364314634802     
 C   2.6366209121183801        9.1821394333640942        14.453211323814196     
 C   2.1924936774859720        5.8016598993115815        15.624347748848583     
 B  0.94842315053773596        6.0224365160248245        17.958903010930090     
 C   2.8611168944184131        5.8541698748256463        19.801222413628562     
 C   3.1550499142964781        9.2111639352025634        21.089570752627829     
 C   3.4534956175525831        6.7554428701841980        20.638520113243423     
 H   2.6471467082507725        13.926561924707714        19.591442301911620     
 H  -1.1451911664042589        12.101733432956586        22.110339999269012     
 H  -2.0041918899274176        12.238855308532797        20.547142273824132     
 H  -1.3113503233763639        10.666970929224584        21.034237457353978     
 H  0.44858845551437931        14.034366004550574        21.268776882397553     
 H  -3.5777908912327372        7.9977131429391095        13.858645958702722     
 H  -1.5458027668915812        6.7009443002372482        13.710396386903188     
 H -0.20074557647622399        7.8438997542627442        13.963885371872756     
 H -0.48893404066586887        6.5441682637803549        15.139373587157111     
 H  -4.6546084635424911        9.7802377676942562        15.721508665815776     
 H  -1.7888033221646571        10.935915646913282        18.108822140673251     
 H  -3.7951015422219649        10.988103728209033        18.016585913430571     
 H  -4.9414533978445077        9.0086123020654938        19.665261831265251     
 H  -1.4160166938533261        6.6530982519290403        22.156581998188809     
 H  -1.2333000769433742        5.7517852476658158        20.628587750453203     
 H -0.13659649621285219        7.1133358426071744        20.980310048222286     
 H  -3.9341148051688877        7.0437668979586583        21.338368709351606     
 H   3.2433820441401142        6.5685772096550696        13.796363101888490     
 H   3.4122530180180370        8.9701295173856082        13.708489078636047     
 H   1.7455271478721481        9.5652768405002035        13.936286504562862     
 H   2.9939219932955319        9.9537641832585511        15.141033739565232     
 H   2.2473177861041940        4.7222061600309404        15.648207872674988     
 H -0.14755120520634349        6.5541484372494638        18.084507993675260     
 H  0.85772140898131177        4.8164697352463337        17.955386274081505     
 H   3.0933880967803757        4.8097140393276705        19.639580787910333     
 H   3.3234346566587538        9.0391302914625271        22.158347384376107     
 H   4.0717603142997740        9.6333702754399173        20.654568162311584     
 H   2.3331261158326919        9.9200719454702906        20.942991112641696     
 H   4.2768575852424799        6.6505308120883306        21.329039266716059     
 C   8.5627332212252583        6.6126049446087745        9.9198991103662504     
 N   8.1570718255086572        7.1767762743947712        8.7373138636180077     
 N   9.7570123268453806        7.2263804458799052        10.186591065980249     
 Dy   8.0491099834166473        4.7604816413738646        11.593621721361270     
 C   9.0787759133236055        8.1087197453345965        8.2724099797948174     
 C   6.9551561148814418        6.8173883715564605        7.9957827024565971     
 C   10.087006218318457        8.1348418110910856        9.1978288475440522     
 B   10.512982022748279        6.9310792992227759        11.523040129931946     
 C   8.5141491934358697        6.7869022230849714        13.065662125246881     
 C   6.1667399019791960        4.2665449037614103        9.9445030134237324     
 C   6.1143205672051320        4.1026989184075653        13.098690260186054     
 C   9.3926609555226008        3.3643079123719004        9.9545167530670806     
 C   9.5838703812467951        3.3738921533146531        13.054144298742031     
 H   8.9119621283914334        8.6743238805796334        7.3653612618108859     
 H   6.6864221653398390        7.6395786901836296        7.3234967098925372     
 H   7.1191292251976206        5.9117556240623541        7.3946938154381110     
 H   6.1297537819560022        6.6314987546853148        8.6875600328466120     
 H   10.993885070260083        8.7224642541640787        9.2312416445763379     
 N   9.6364387837417347        7.4712413645833617        12.689174275320621     
 H   10.592099317993627        5.7143569718667742        11.642818945813300     
 H   11.607326661524096        7.4465822252006690        11.519088796607184     
 N   7.9449569863408644        7.5726244505598448        14.033213296503989     
 N   5.8772883242319551        3.6195412922488770        8.7706837868318797     
 N   5.0233352221250138        4.9599829795906150        10.232340014276186     
 N   4.9294206645283118        4.6744395966934613        12.726881876537746     
 N   5.7586849975382757        3.1540172727380260        14.022063558365732     
 N   10.086442771358104        3.4215276085296256        8.7721297217307352     
 N   9.3084602869219122        2.0253935616388250        10.225370390026482     
 N   9.5943791638950859        2.0477503877178882        12.721348548084659     
 N   10.563277422760198        3.4937434417402113        14.005631211119558     
 C   9.7417220900152497        8.6647094725329499        13.385590384217499     
 C   6.6949951186042131        7.2651391067829749        14.712822967680848     
 C   8.6828573431335414        8.7306923276919886        14.245657728951707     
 C   4.5893786124312292        3.9100950237672896        8.3333616558166685     
 C   6.7980935660985615        2.7772909095898326        8.0154866985183322     
 C   4.0539292938352203        4.7573043228001817        9.2659657126494182     
 B   4.9208977017297801        5.7335605874978910        11.585618625189573     
 C   3.8644344692743928        4.0695550746411913        13.376224233734922     
 C   6.6914934494366962        2.2522740881426655        14.683989269998492     
 C   4.3815145832287730        3.1179230880895585        14.206990201504839     
 C   10.413631227267222        2.1509942164397780        8.3108618998477741     
 C   10.401098635991351        4.6367104247780944        8.0301038236747111     
 C   9.9198732314931153        1.2736768400902461        9.2386865080259177     
 B   8.6784991604337556        1.5371777653269694        11.571328133181810     
 C   10.577149133467596        1.3699719379015822        13.425821665876105     
 C   10.943703004919582        4.7429761570502871        14.650504121804051     
 C   11.188423470242849        2.2750410076066654        14.245038669008894     
 H   10.531956784212470        9.3826234452882353        13.210597340186874     
 H   6.7889380151399461        7.4513848540984053        15.789413464036755     
 H   5.8778269963505805        7.8898218352331435        14.321763866901479     
 H   6.4587975505857660        6.2114031672694043        14.527997064137201     
 H   8.3809608737406691        9.4920606305028343        14.950596542571084     
 H   4.1786730149877425        3.4653299232403723        7.4369215552173662     
 H   6.2375324987847884        2.2272126423209677        7.2524281798090184     
 H   7.5670757893744440        3.3858461046944104        7.5228879710460959     
 H   7.2954130363751712        2.0652884698455183        8.6791859199044286     
 H   3.0773717777960528        5.2198995428580730        9.3160677301421586     
 H   5.9340230612309872        6.4138183999729588        11.701921327547534     
 H   3.9263305318265971        6.4199300241139596        11.617646417749388     
 H   2.8319579793707046        4.3385406377616809        13.195261510146452     
 H   6.3290733002271704        2.0229822112648952        15.700520611019497     
 H   6.7942099052214040        1.3080264758586679        14.111117267230432     
 H   7.6785511341235910        2.7436894376808878        14.729072218976215     
 H   3.9033872804751502        2.4182381361950815        14.878794439108969     
 H   10.982640250041147        2.0003164249412917        7.4031668221848221     
 H   11.207556943528807        4.4249716444348737        7.3201508641605226     
 H   9.5257156962067953        4.9949745415700537        7.4718639920851304     
 H   10.719023392260670        5.4254071398232302        8.7158954579927119     
 H   9.9618104015914462       0.19368532047498413        9.2740943725676175     
 H   7.5863972484433377        2.0782778446071912        11.686849386946388     
 H   8.5797732186537399       0.33093120960741890        11.586666172319465     
 H   10.792670355609916       0.31972901455923253        13.278860087992740     
 H   11.089132926868027        4.5797022650781640        15.729245373089817     
 H   11.884943251191551        5.1315401685036957        14.219343842730609     
 H   10.140761482537897        5.4770359277529899        14.477860678865330     
 H   12.008622289559705        2.1684309193556754        14.940832522144204     
 C   6.2839450373391568        13.339216893748349        3.5831540454123694     
 N   6.0119547590834443        12.668949976435785        2.4177215186191550     
 N   5.1410955639704943        14.048651893197984        3.8322815781637951     
 Dy   8.1239328510896343        13.862814599161497        5.2681385812301169     
 C   4.7361411436366527        12.961629460446000        1.9476392228771549     
 C   6.9358881788146247        11.799184835757220        1.6988282005831825     
 C   4.1903957461905899        13.834070106102574        2.8506801011075873     
 B   5.0188337129183127        14.856502528165421        5.1639671624836136     
 C   6.1409737625815888        13.219145314083891        6.7171568658821812     
 C   9.5168180570336851        12.508483329433755        3.6135212232616927     
 C   9.6697092051338771        12.510274577480153        6.7372124276194238     
 C   8.6605831980986405        15.724722310420391        3.6175540871839429     
 C   8.5149030835536177        15.911404174140479        6.7371302951351115     
 H   4.3401329448524129        12.502473158557523        1.0518613632777043     
 H   6.3768411163452523        11.215878855717531       0.95960874472331448     
 H   7.7035504367953536        12.386764789022063        1.1784856582087557     
 H   7.4350301692930998        11.118464111443940        2.3930884433764712     
 H   3.2175413481792967        14.306149093409809        2.8704684004111862     
 N   4.9792764935463278        13.826241145359544        6.3299799974109119     
 H   6.0425411424158311        15.519739448444602        5.2879655808992245     
 H   4.0392151458158594        15.563303456990793        5.1570597868637389     
 N   5.7495044616850537        12.300544241105690        7.6548236556266955     
 N   10.209168015251009        12.582518235964876        2.4305946880738456     
 N   9.4636946974274636        11.167196424126400        3.8809646450054895     
 N   9.7469221165007784        11.193651172746952        6.3757615250141848     
 N   10.665663724658250        12.667850580715605        7.6648854762597196     
 N   8.2779933385637090        16.275310189854515        2.4210014910482518     
 N   9.8403434006198527        16.354187106357177        3.9104951933826642     
 N   9.6514319729650442        16.596613212268778        6.4063723423843628     
 N   7.8975406468804712        16.708343535523742        7.6650996005383325     
 C   3.8917746980365950        13.275124421708675        6.9886665103141299     
 C   6.6506891205956373        11.381289370156736        8.3341494636342102     
 C   4.3717380895755076        12.318284336688501        7.8365738240245424     
 C   10.564544946292264        11.320320746789150        1.9667527741444299     
 C   10.507431893324457        13.804140551677843        1.6920966864515041     
 C   10.091172248282856        10.430748251053338        2.8931041428719282     
 B   8.8455032806602016        10.660818411298479        5.2245515298875134     
 C   10.789082756620779        10.561680953410702        7.0365526382040855     
 C   10.991709574533990        13.926048507653563        8.3224238195558922     
 C   11.366367791636371        11.483686218876162        7.8611438794983801     
 C   9.2007902504993169        17.213945397056936        1.9719696177751136     
 C   7.1082008338805380        15.879636496495898        1.6457515482368514     
 C   10.185256104653281        17.259312646109628        2.9224610977978887     
 B   10.564368849849892        16.062310605519180        5.2661096526631255     
 C   9.7203810067178935        17.798674467509048        7.0925952539375237     
 C   6.6143426202069868        16.412376036061829        8.2841657891141534     
 C   8.6209846815934377        17.871744038218399        7.8981064207671174     
 H   2.8705064307305648        13.582410120968740        6.8054101001466210     
 H   6.3973401230147680        11.317091035734151        9.3996443509444756     
 H   6.5794248546071730        10.374075669839405        7.8952786469866210     
 H   7.6750108965621928        11.751339624239264        8.2069859084529373     
 H   3.8646841982488560        11.647173375889688        8.5152811487787137     
 H   11.138638810676339        11.184744187412418        1.0598321626220664     
 H   11.344322201795105        13.616888986230475        1.0106976730432096     
 H   9.6391765517230024        14.130752265554429        1.1038184769135002     
 H   10.778945909394947        14.605158481424366        2.3842675388910330     
 H   10.158628685550781        9.3518885106537866        2.9283424947842276     
 H   7.7385087316596302        11.170113596024617        5.3438911214032450     
 H   8.7806300681182812        9.4520940346589502        5.2320388024015809     
 H   11.056654363442647        9.5269128781463266        6.8659030802643803     
 H   11.317749321689549        13.730961473198404        9.3562782453994782     
 H   11.803155352663675        14.449804661669326        7.7804340023983265     
 H   10.093347765784319        14.565218236344563        8.3158202001479129     
 H   12.205102424559970        11.408074734346672        8.5381782623005265     
 H   9.0541251551851278        17.769670805679219        1.0551773258324970     
 H   6.8875179325134779        16.654680753454123       0.90416064208805913     
 H   7.2885592242738770        14.930685156058599        1.1220863400816972     
 H   6.2448189193436896        15.753189264529292        2.3033866574369775     
 H   11.083582447635996        17.859104796182176        2.9714146140071085     
 H   10.647077919842971        14.846355516985623        5.3845570720459097     
 H   11.657438575999153        16.582515798572636        5.2893676229286655     
 H   10.509761856703232        18.522256541980855        6.9397234910285164     
 H   6.6382247918611492        16.671810976821181        9.3475030376434649     
 H   5.8103060560316404        16.984309415154495        7.8010568370942233     
 H   6.4093265103952906        15.344765234758347        8.1589766806669388     
 H   8.2837543597009891        18.638505002504974        8.5807899088100612     
         456

 C   7.4792507561711865        2.7082746126199861        2.7682924413489807     
 N   7.8638768981400489        2.1516373983182779        3.9609981080513847     
 N   6.3004854434827360        2.0782936160827772        2.4726541978516359     
 Dy   8.0284744567723205        4.5722283593316355        1.1258597008855327     
 C   6.9444057035192417        1.2078197004744677        4.4045642795862801     
 C   9.0376178783385903        2.5387950720419732        4.7346830945663241     
 C   5.9587383241416259        1.1661534735714407        3.4548425448595128     
 B   5.5734536368738121        2.3716045067418881        1.1194621169403132     
 C   7.6162214588078703        2.5388107939367597      -0.36072515890019247     
 C   9.8745693432567769        5.0673862237949194        2.8062706707810534     
 C   10.007828482974340        5.2233405172438694      -0.33112951462804563     
 C   6.6479806160493009        5.9383613077458781        2.7623596514054869     
 C   6.5275157800095984        5.9716533518622414      -0.34924829425831161     
 H   7.0960808700280067       0.64785601476038657        5.3177024794066590     
 H   9.2421154085394281        1.7696618099577621        5.4891146741338694     
 H   8.8700004503839480        3.4985427412726495        5.2442860085157355     
 H   9.9063330773046125        2.6419322264691103        4.0780940646680790     
 H   5.0612995979714155       0.56525771632650645        3.4012799368107842     
 N   6.4878892851701586        1.8441236432805024       -2.2728744167953972E-002
 H   5.4844259677372955        3.5873381894982654        1.0025792332450814     
 H   4.4839401974287396        1.8445602157664747        1.0964388096122959     
 N   8.2294119436371957        1.7514188738108227       -1.2994397620995597     
 N   10.153218739032127        5.7386119164685025        3.9685612452749286     
 N   11.018254034869575        4.3646595985170764        2.5443637866147339     
 N   11.170097584128197        4.6130335867879655        4.9557178624433852E-002
 N   10.400781605937041        6.1575092625790182       -1.2540651825379314     
 N   5.9382095418009389        5.8627172752387464        3.9349259831624410     
 N   6.7361115053647795        7.2812288151048659        2.5145124606212992     
 N   6.4844464050904582        7.2881947715902049        1.5962755763327223E-002
 N   5.5437766979560772        5.8465898020182090       -1.2939101546052416     
 C   6.4220062076607833       0.64395380546470748      -0.71241802142599142     
 C   9.5032705967710758        2.0615564281326182       -1.9300088841046275     
 C   7.5127682987738975       0.58359199698436937       -1.5305097235312268     
 C   11.435932508028827        5.4552994647753597        4.4242621884202427     
 C   9.2292121187547060        6.6054558070568126        4.6916194579802690     
 C   11.978233151459335        4.5859359906841455        3.5158528522298393     
 B   11.133363051450813        3.5693219564069243        1.2040079063250275     
 C   12.258310015791869        5.1766330508353544      -0.59789945779381826     
 C   9.5021082733293127        7.0894392054761211       -1.9200809256816602     
 C   11.779314505434254        6.1456743404271972       -1.4319207292290623     
 C   5.6065223966549027        7.1259791490926387        4.4123612037231466     
 C   5.5968721921320599        4.6368159846715296        4.6478613408880713     
 C   6.1135052625985571        8.0174068708087116        3.5051788335898015     
 B   7.3827594940458772        7.7888765052268978        1.1832841828097327     
 C   5.4751366943698390        7.9532401023201436      -0.66127797290321066     
 C   5.1958243581745851        4.6023753891111756       -1.9653831711190233     
 C   4.8824363606831280        7.0511778543740995       -1.4972577058092968     
 H   5.6371821351251512       -8.4215483168038202E-002 -0.55692591281814918     
 H   9.4713675367454808        1.8073205190145951       -2.9942317046017348     
 H   10.317096423866721        1.4942405662792202       -1.4587083638235896     
 H   9.6998794960805927        3.1302464592850936       -1.8006327234752764     
 H   7.8495920845071003      -0.17780946084989735       -2.2193087382998469     
 H   11.838154755124974        5.9185530319115003        5.3150156811777052     
 H   9.7743965177997971        7.1141708974647093        5.4962975063357007     
 H   8.4066672927283577        6.0203129277705507        5.1297387009129238     
 H   8.7960371315437840        7.3531038442886967        4.0174478844913857     
 H   12.953347387665886        4.1187706690350838        3.4870078590187514     
 H   10.107628758490758        2.9097408270960043        1.0778108257458783     
 H   12.111701826389945        2.8608442350223928        1.1990403877980831     
 H   13.279448249025739        4.8685195654527762      -0.41609114709889561     
 H   9.7988545825567996        7.2203432781808150       -2.9657311296454982     
 H   9.5220787706600305        8.0678510588457737       -1.4218966023093840     
 H   8.4861262617304991        6.6879586036920546       -1.8611452784626388     
 H   12.286719499206434        6.8298350022313352       -2.0981861444837833     
 H   5.0248083115289370        7.2622711794327870        5.3142811153085869     
 H   4.7454604871503498        4.8309042655282992        5.3115420975449696     
 H   6.4435166838251430        4.2836691844645998        5.2546778716157867     
 H   5.3282853885434358        3.8522499985619705        3.9350659355286188     
 H   6.0726171699290745        9.0979225427170025        3.4858843694453676     
 H   8.4784290128575215        7.2536388389517095        1.0741494840709203     
 H   7.4771617769248877        8.9950030493272575        1.1871892752748485     
 H   5.2384298256713251        8.9956143575122809      -0.49402905935596558     
 H   5.0095481170980625        4.7869270404732971       -3.0287757084076383     
 H   4.2920108579078731        4.1629907890271829       -1.5211099529270884     
 H   6.0278796205276191        3.9019797692689697       -1.8411736910185701     
 H   4.0557934158476430        7.1531032596380069       -2.1852250959382205     
 C -0.36285381511193698        7.4547325702316698        9.1929455413251642     
 N   3.4985396649396733E-002   6.8849086006888598        10.375056461728015     
 N  -1.5555571714161107        6.8436131500234687        8.9142731113905143     
 Dy  0.16737682734895765        9.3114921245593578        7.5297441243982517     
 C -0.89094533441167645        5.9512950641479971        10.828606897184313     
 C   1.2315308988674605        7.2450986843829854        11.125937983074508     
 C  -1.8933468449732034        5.9293693518063977        9.8965266884783603     
 B  -2.2813052012442236        7.1436925259391302        7.5615923294415097     
 C -0.25041997034696628        7.2693852931206120        6.0610911761014536     
 C   2.0381187326247665        9.8037236629542122        9.1940798544858229     
 C   2.1415690099232365        9.9183973631746856        6.0550953664572216     
 C  -1.1783075345784997        10.707364810380152        9.1678869206215978     
 C  -1.3565069672912844        10.680259130790731        6.0483385179015290     
 H -0.73037588837319034        5.3791915215472974        11.732609479645264     
 H   1.4554709072999068        6.4546133313463061        11.849468533652065     
 H   1.0854309472263071        8.1891119374331467        11.667883390802521     
 H   2.0799421491529260        7.3654913908922044        10.448432096207247     
 H  -2.8010779089902775        5.3426499765310567        9.8571741014289742     
 N  -1.3826040370825359        6.5908386599317881        6.4177405310477278     
 H  -2.3420783363150290        8.3614180573683861        7.4382555584992565     
 H  -3.3833142647693730        6.6437621788582479        7.5425753804454638     
 N  0.35529619050705297        6.4571532139532630        5.1382107830723225     
 N   2.3324754353987291        10.463811602417554        10.359766006777999     
 N   3.1652529228276887        9.0730134583942785        8.9332499810206603     
 N   3.2993513623607922        9.2983985877441047        6.4336106774492459     
 N   2.5350110410270026        10.823024009141466        5.1038952836747065     
 N  -1.8497258437719466        10.646903617186581        10.363288008248118     
 N  -1.1214210615367231        12.045773661327562        8.8874972204348541     
 N  -1.4226734471548566        12.001376305057130        6.3934039355587391     
 N  -2.3322832007987122        10.526260140980925        5.0988599281167266     
 C  -1.4592644843404425        5.3773217230162755        5.7532681441106543     
 C   1.6316516882264211        6.7427172425053961        4.4995690145083778     
 C -0.37122955546876207        5.2901816463135312        4.9341274209590900     
 C   3.6055575435736649        10.142643023243540        10.820036405004053     
 C   1.4302212816013904        11.349045127883567        11.087075753452721     
 C   4.1270590629144568        9.2638772150324034        9.9089972100454187     
 B   3.2610059658885309        8.2666246644680061        7.5982025702225773     
 C   4.3867676447375015        9.8300564877508609        5.7580533468322486     
 C   1.6393077059351966        11.743155552558941        4.4182509317166323     
 C   3.9104237621833038        10.786478954023046        4.9074894683301880     
 C  -2.1915491371200808        11.914051361677830        10.820914320443313     
 C  -2.1338913382429170        9.4332768099487936        11.121248626373372     
 C  -1.7288185312967106        12.793470889808486        9.8789662934813869     
 B -0.51496346607776644        12.544406629024698        7.5356127594330449     
 C  -2.4392622024255419        12.640424805016925        5.7019887905004421     
 C  -2.6596825523813297        9.2654063987460820        4.4471052322178792     
 C  -3.0106379602190407        11.717583037871121        4.8739184368976423     
 H  -2.2487464955085623        4.6585404511104107        5.9254467508053281     
 H   1.5960991411694228        6.4691452699353524        3.4400947824980386     
 H   2.4397967239336804        6.1764525478762975        4.9823398280586657     
 H   1.8377349185296046        7.8117068758334636        4.6086771703807310     
 H  -4.2508307361991238E-002   4.5097395399695230        4.2623603671074344     
 H   4.0184015803024389        10.587563171716342        11.715552103245278     
 H   2.0155184976937064        11.969047819100851        11.779840610715343     
 H  0.69328841831838051        10.770399066433241        11.666293766077906     
 H  0.89313612287637767        11.996997394893935        10.386015707624392     
 H   5.0901381502068173        8.7720698095125158        9.8804930917908180     
 H   2.2274992782123242        7.6168286947817814        7.4866057894295777     
 H   4.2317587565857204        7.5472282370638935        7.5906401822480731     
 H   5.4059761503142871        9.5129990058232519        5.9359752787739621     
 H   1.8830111755736194        11.781447501499876        3.3467398220652855     
 H   1.7312489708514276        12.760239817294352        4.8373412924131198     
 H  0.60980144315851526        11.388932666170824        4.5651400658050241     
 H   4.4175274899587889        11.446028315166432        4.2166455215000580     
 H  -2.7496606099714729        12.057407552271323        11.736264530295161     
 H  -2.9111083992330054        9.6475063427467926        11.864179175421439     
 H  -1.2347325413476791        9.0783500164077200        11.643536005863627     
 H  -2.4814538061341760        8.6413347936864255        10.452090465344288     
 H  -1.7898926508669835        13.872094103335110        9.8344322638431532     
 H  0.59277199639830613        12.038601622635165        7.4123186470783429     
 H -0.45729571295259863        13.753574443387196        7.5181081257844911     
 H  -2.6977398560529342        13.679707790813326        5.8573500479420391     
 H  -2.9620722099884116        9.4507213027583976        3.4068172898002587     
 H  -3.4859664536511241        8.7565156360589249        4.9747259859006450     
 H  -1.7714150108521745        8.6178270507969756        4.4789468603270919     
 H  -3.8336170429044523        11.795505042747363        4.1788241422870245     
 C   1.9436813930361498       0.54353667502323055        15.526354982274936     
 N   2.2245475476959018        1.1757616452904016        16.710565867734800     
 N   3.0926642880331356      -0.13907069493596008        15.233251045209450     
 Dy   5.9651619864585281E-002   4.8502626687413272E-002   13.884254226817989     
 C   3.5114766257104266       0.88548687922513902        17.150248257733892     
 C   1.2912901495217144        1.9917373875992757        17.480129070446939     
 C   4.0556862620941967        5.4429682655490079E-002   16.207457824456387     
 B   3.2045741951715003      -0.91279566669817946        13.880451898719748     
 C   1.9975234331327543       0.72159762140886996        12.383320418859524     
 C  -1.3031870493148106        1.3961188855455680        15.548871153300214     
 C  -1.5171249842206442        1.4131207981348011        12.449287113517101     
 C -0.41662083598853489       -1.8245123615414591        15.557013653062549     
 C -0.38368938694567406       -1.9833910025611980        12.420780630355653     
 H   3.9150148039628152        1.3164914454684591        18.056777383406256     
 H   1.8466624444919950        2.5509249894759396        18.240088340105803     
 H  0.54244589404150401        1.3619813485507879        17.978761930343513     
 H  0.77070583177956531        2.6953301368715317        16.825213826761246     
 H   5.0357416859727548      -0.40049198061348068        16.154196001286838     
 N   3.1852541671783254       0.14455352754980133        12.738342475180710     
 H   2.2007928496636397       -1.6063662446643441        13.765872902620114     
 H   4.2094603604447443       -1.5858010789412056        13.852722568916588     
 N   2.3445581836069587        1.6694407375587452        11.456164889568413     
 N  -1.9945199062813872        1.3176992490825818        16.731187421747475     
 N  -1.2461523656683973        2.7377808542357540        15.286054686185430     
 N  -1.5432250455771177        2.7357829476842017        12.791901135802421     
 N  -2.5106914662907340        1.2828094599774778        11.514717983724752     
 N   2.9208843781081684E-003  -2.3892582173383352        16.735462018396344     
 N  -1.6101969538970176       -2.4440401009957764        15.300930564606984     
 N  -1.4971800181501418       -2.6808276230042871        12.800018026421469     
 N  0.20506128003588248       -2.7738975144348146        11.469910302579640     
 C   4.2437628925191078       0.74357332323083991        12.072953083119755     
 C   1.4063035891809343        2.5764878422260775        10.810278583156096     
 C   3.7188429683575932        1.6987532684604951        11.250526973005664     
 C  -2.3479501203256223        2.5783133999789465        17.199326083488817     
 C  -2.2819104015066993        9.3061673470061473E-002   17.469208341467183     
 C  -1.8728518851173592        3.4711886674737009        16.276830723428766     
 B -0.62610153005341451        3.2426940613694306        13.942269831096201     
 C  -2.5480024922338678        3.4017560675584866        12.108914383481990     
 C  -2.8858340732797800        2.9761923019792042E-002   10.874344795526680     
 C  -3.1578538596616692        2.4923385934911142        11.293716348567466     
 C -0.91160860457110304       -3.3249739831560099        17.208727391580677     
 C   1.2114986623805399       -2.0284344938238053        17.465768359798219     
 C  -1.9278161866435579       -3.3544622005492606        16.292284511930294     
 B  -2.3752457116606944       -2.1500983622297971        13.968917969438451     
 C  -1.5774268693125850       -3.8864867344935288        12.121946832651613     
 C   1.4538552435578544       -2.4569721100902355        10.792702059231454     
 C -0.51130115630641870       -3.9475848364744950        11.271296965886606     
 H   5.2779519290598396       0.47241746579564003        12.241835947032310     
 H   1.7338999286584866        2.7816426266647563        9.7810598918691927     
 H   1.3409559836411526        3.5309200937036356        11.363296363786603     
 H  0.41279069314183492        2.1060473647552231        10.808975723692880     
 H   4.1897801541931923        2.3961014196335899        10.571437439939222     
 H  -2.9203024597874547        2.7108189509631777        18.107417674792149     
 H  -3.0608851125915364       0.29627919692193339        18.211897361690291     
 H  -1.3858165433183749      -0.27237505173814475        17.988485250331422     
 H  -2.6262466304518322      -0.68815463866048876        16.787337074833388     
 H  -1.9376140768852457        4.5500591631826932        16.248134187171797     
 H  0.46929661229231184        2.7097986479223790        13.816247276541036     
 H -0.53340051648728493        4.4486030734823663        13.937905793804605     
 H  -2.7757471113323149        4.4480743192045917        12.262762795876860     
 H  -3.0838390488471079       0.19390976492136336        9.8094068677187458     
 H  -3.7900541963842693      -0.38652687825961052        11.340725397752760     
 H  -2.0625762694229075      -0.68120673965030654        11.002505654116137     
 H  -3.9901337009715037        2.5917196413960664        10.612158481742219     
 H -0.73747874544753445       -3.8907759504436212        18.114598874717579     
 H   1.4995319000700653       -2.8599207674541449        18.121953382724779     
 H   1.0457847998050696       -1.1323623054115641        18.083594706708219     
 H   2.0259551876067201       -1.8240726359552366        16.763156580923937     
 H  -2.8324795461756986       -3.9462314638849749        16.267967467626978     
 H  -2.4644348196592043      -0.93393831209049039        13.852690890887567     
 H  -3.4662449464575356       -2.6735512517343722        13.977282163855184     
 H  -2.3573779159237236       -4.6143721756559906        12.301615900258023     
 H   1.3795251757791629       -2.6994446269291168        9.7278203021530025     
 H   2.2851156386799230       -3.0309310885445719        11.224944322170677     
 H   1.6541463043054254       -1.3893638306961720        10.925714390384877     
 H -0.19412003250113566       -4.7126118938386199        10.577557771385965     
 C  0.79265907844664396        11.109745330266950        16.354054485610810     
 N  0.37782798674911555        11.680016315039060        15.177795964075576     
 N   1.9796235009739671        11.734788784965092        16.625105988358651     
 Dy  0.29236076977618058        9.2354298516466997        18.020427933068664     
 C   1.2881801782098612        12.627146026380775        14.720338278946407     
 C -0.82396511834022490        11.314196085835961        14.437733808777017     
 C   2.2979428205016377        12.657312745584163        15.644178124068075     
 B   2.7220232560887538        11.438299758120575        17.969495805024646     
 C  0.71189013151276015        11.267440019673860        19.493558927978476     
 C  -1.5945214475957672        8.7646849882122968        16.379972498073151     
 C  -1.6794733542446136        8.6114673140135931        19.506302703176786     
 C   1.6406457384072048        7.8795445953162480        16.365175273978853     
 C   1.8208830928707336        7.8463349611599220        19.476620724202860     
 H   1.1133823459433416        13.200507836044510        13.819621441196613     
 H  -1.0531387294269980        12.100939660195873        13.712041261280156     
 H -0.68064088686845270        10.367229788338680        13.900489816345045     
 H  -1.6683144496539086        11.197808617708308        15.121591529611708     
 H   3.1985779374222525        13.255211175688174        15.679326494254509     
 N   1.8236850212005313        11.972091039276828        19.122057678832707     
 H   2.8036370100827273        10.221617153597855        18.088052463572140     
 H   3.8153347487865359        11.956682240567716        17.980257233344407     
 N   9.3644069356399046E-002   12.071833995886308        20.414696720867017     
 N  -1.8884560957266181        8.1174864061912650        15.207446467006418     
 N  -2.7252151930238195        9.4835760984173838        16.655451261342744     
 N  -2.8418834419914223        9.2372413817869496        19.151644260462568     
 N  -2.0636159742109994        7.6873341150424457        20.442133851066767     
 N   2.3294258542569724        7.9590366476031829        15.181596257589662     
 N   1.5730286106436779        6.5372988112869947        16.620758401784592     
 N   1.8583852665179297        6.5283843655433378        19.116735004661852     
 N   2.7997012247750908        7.9695481317583914        20.426519969356811     
 C   1.8735293660022838        13.194198959147277        19.774231274667759     
 C  -1.1674182169842855        11.757495016980647        21.069641943409220     
 C  0.79038960191931118        13.259817350181388        20.601575744990566     
 C  -3.1654757787998062        8.4338090010345059        14.756867200461317     
 C -0.97769016693503952        7.2550553252215098        14.464312991305105     
 C  -3.6896603745898302        9.2974107477093160        15.681048482789505     
 B  -2.8192522958548016        10.280191257838462        17.997385668578261     
 C  -3.9223190474299114        8.6922536404692075        19.827300184355757     
 C  -1.1627581045513808        6.7487867681010307        21.094547922527163     
 C  -3.4369786907456343        7.7192489122492569        20.653231481733510     
 C   2.6719969174795444        6.6988773483109849        14.706488848317182     
 C   2.6348326284174126        9.1845807217291426        14.452185285723976     
 C   2.1910884867656577        5.8046192254846556        15.624975711072342     
 B  0.94712559800417073        6.0265208928235179        17.959497950717981     
 C   2.8596350504542860        5.8596577993664019        19.802000632558638     
 C   3.1526448579019264        9.2170774899813761        21.089261381331628     
 C   3.4517151375708681        6.7613842539587141        20.638990238172717     
 H   2.6467569736638894        13.928812879733625        19.593687895437327     
 H  -1.1465410461777190        12.101772517127291        22.110808182339063     
 H  -2.0055546268786064        12.246107544846861        20.549025020459705     
 H  -1.3158095402670817        10.671535245028554        21.030035297345876     
 H  0.44822177098730670        14.036453238616332        21.271080039060841     
 H  -3.5784826764994349        7.9980383207738930        13.856985723428894     
 H  -1.5457995125551822        6.7023756964510772        13.709389293466177     
 H -0.20162981363010704        7.8465434970225996        13.961946723916293     
 H -0.48858620579398104        6.5472589901234945        15.138216083364631     
 H  -4.6565563947770974        9.7805740612261385        15.719231277914945     
 H  -1.7919470564191489        10.938535137828373        18.106829524653605     
 H  -3.7982515008102826        10.989322664676980        18.013937547355280     
 H  -4.9437989672053231        9.0088014454041510        19.661974179409185     
 H  -1.4186722242557828        6.6558395256117224        22.155393499963083     
 H  -1.2317392956305648        5.7563588200781410        20.627023160518824     
 H -0.13824820770164947        7.1193560556436388        20.981831607836902     
 H  -3.9356037721284198        7.0454415755187290        21.336178353333100     
 H   3.2417493817327396        6.5704240408469081        13.796476297415412     
 H   3.4122726066749824        8.9732182177389959        13.709345629655202     
 H   1.7443526672788769        9.5657888895001939        13.933071111564816     
 H   2.9894859274852403        9.9572836337870481        15.139948266135482     
 H   2.2459666517355523        4.7251821640503646        15.649360075797357     
 H -0.14901167886390443        6.5579599594152809        18.084641541118664     
 H  0.85678341226650578        4.8205100849702109        17.956625516477217     
 H   3.0922982454866719        4.8152701772472666        19.640588496315054     
 H   3.3232642450661878        9.0448102527487091        22.157549353703679     
 H   4.0678524019629441        9.6406390059167641        20.652678348632026     
 H   2.3296918675783398        9.9250247475034339        20.944639789550028     
 H   4.2749666723507707        6.6569830424363134        21.329743679388898     
 C   8.5618437715923505        6.6080829764030486        9.9226891703206572     
 N   8.1563634095450439        7.1724622744055733        8.7401398443223233     
 N   9.7560600833061510        7.2218169578283318        10.189697351070762     
 Dy   8.0476305821368239        4.7551291514173455        11.595424194084361     
 C   9.0781648854592056        8.1044660556748820        8.2755322563582485     
 C   6.9546227879403135        6.8129992953429630        7.9983476921220396     
 C   10.086244208206958        8.1304606634020811        9.2011226648364701     
 B   10.511306706714159        6.9262754511847344        11.526517182598687     
 C   8.5110692128076675        6.7822260996910257        13.067239326375994     
 C   6.1665318707592380        4.2610016036371254        9.9453252745803784     
 C   6.1117155628890725        4.0981025087282195        13.099148598255208     
 C   9.3924304276161479        3.3605648521786424        9.9557336024740763     
 C   9.5828183314390696        3.3693450926875661        13.055959789902978     
 H   8.9115862013497793        8.6702328209596526        7.3685434938734709     
 H   6.6872711632956374        7.6341986127792278        7.3244576978455616     
 H   7.1180585350766927        5.9061556170011773        7.3991187965729468     
 H   6.1285037067898971        6.6291490568229294        8.6897026433915272     
 H   10.993117312367447        8.7181041103080741        9.2346919450617939     
 N   9.6338515507395375        7.4663848923842373        12.691965446524799     
 H   10.590311087225542        5.7095606538211543        11.646154950407336     
 H   11.605693930585987        7.4417480868637922        11.523278948327858     
 N   7.9403492099913455        7.5687335775303799        14.033180943887990     
 N   5.8774977003565896        3.6137526269357783        8.7715476550986224     
 N   5.0232115841921186        4.9548843206490032        10.232359375214282     
 N   4.9275475491320844        4.6711154480043318        12.727099312335758     
 N   5.7550851009941564        3.1506844658623403        14.023317724678060     
 N   10.086161704512941        3.4186843111964875        8.7733605467080658     
 N   9.3095210511628643        2.0215334360841499        10.226273079972456     
 N   9.5954939121216611        2.0435462175748413        12.722176528980205     
 N   10.562546187204397        3.4903277527065160        14.006906778313265     
 C   9.7379641195039213        8.6604334352154257        13.387509669621842     
 C   6.6893057961882016        7.2619404468207129        14.710951309476593     
 C   8.6777918073686173        8.7270610622924103        14.245774912133196     
 C   4.5899556157980070        3.9046317031216424        8.3334237675052663     
 C   6.7983850171354785        2.7710174303429995        8.0170377763173679     
 C   4.0543181673912612        4.7523025458580666        9.2654934695994484     
 B   4.9204125369440019        5.7293650705243175        11.585089596479596     
 C   3.8619648408967930        4.0683163271179703        13.377252719585716     
 C   6.6869176306873959        2.2483465613772622        14.685692149761728     
 C   4.3779681373483115        3.1166206248585291        14.208618259015109     
 C   10.414601855990000        2.1485927642745266        8.3118601253084190     
 C   10.399921122965491        4.6342411723687214        8.0315665989707803     
 C   9.9216690478934790        1.2706155415749700        9.2394712042982370     
 B   8.6800534833109264        1.5324041732887079        11.572069612566978     
 C   10.579983695458775        1.3671575938436042        13.425418372877363     
 C   10.941127202576446        4.7398100845792195        14.652303593645943     
 C   11.190019986414278        2.2726995397589462        14.244991226655795     
 H   10.528273496285498        9.3783537296730657        13.212984141229670     
 H   6.7810033626536335        7.4509685904984897        15.787031736950611     
 H   5.8725929920794977        7.8847843384629783        14.316672495596137     
 H   6.4540941151128308        6.2077116384078570        14.528444887635242     
 H   8.3747608630437913        9.4889429817026851        14.949633304551552     
 H   4.1796056778831243        3.4598474388066682        7.4368376750796106     
 H   6.2378124336224312        2.2201654097461798        7.2545870197717015     
 H   7.5671776586599995        3.3792026993210205        7.5237001251015645     
 H   7.2959103541396360        2.0597731837062807        8.6813488945936683     
 H   3.0779046254067866        5.2152219041076480        9.3149134594715193     
 H   5.9339182436819877        6.4090275324322770        11.701486990029244     
 H   3.9263618822778290        6.4164479220605930        11.616085605583629     
 H   2.8298406278932990        4.3386558559531716        13.196461807307164     
 H   6.3285241787836357        2.0249408430877955        15.703979833950049     
 H   6.7834102615676457        1.3018761257924223        14.117595790702515     
 H   7.6752866958118231        2.7354371961239989        14.724518697461678     
 H   3.8990542631448792        2.4180989013690248        14.880991315529549     
 H   10.983836477154769        1.9987507524233288        7.4041879922856211     
 H   11.205485791822028        4.4228344286804067        7.3205511784573378     
 H   9.5238670011274902        4.9927576963505773        7.4746420519122285     
 H   10.718741557589057        5.4226407107956920        8.7172673233457285     
 H   9.9646517720550545       0.19067809056051127        9.2747152729587956     
 H   7.5874514021200037        2.0724015288541811        11.687894692628158     
 H   8.5825012013403850       0.32609892191229162        11.586965063355281     
 H   10.797144144967289       0.31739945369822031        13.277756396498386     
 H   11.092194027953919        4.5756178789740503        15.729512266321931     
 H   11.878114477876206        5.1326755436666591        14.217824682471104     
 H   10.135289061372745        5.4707549030238853        14.484914392551365     
 H   12.010716513214458        2.1670341795159032        14.940275189526087     
 C   6.2863575842265691        13.341809081930014        3.5830511225538237     
 N   6.0136347046474734        12.672439875760217        2.4173129799602524     
 N   5.1436829324773106        14.051017667777039        3.8334778687235951     
 Dy   8.1279498257743903        13.863542543821419        5.2668042314916894     
 C   4.7375239316347235        12.965422290548840        1.9482908747467782     
 C   6.9373314013243821        11.803532004343682        1.6971356859945939     
 C   4.1923385520647694        13.837140231744545        2.8523385493598195     
 B   5.0223458486962960        14.857923428483032        5.1658121476844761     
 C   6.1459085241930840        13.219720914732108        6.7171903215989079     
 C   9.5191742964055965        12.508631739674083        3.6121590488058142     
 C   9.6729419871478850        12.509332985175934        6.7351980065236647     
 C   8.6636155490723965        15.725649604893004        3.6157532629216300     
 C   8.5205919153823739        15.911304936738349        6.7361618527016844     
 H   4.3409260527496540        12.506969907007127        1.0524270499525619     
 H   6.3781660291165547        11.221689144542923       0.95692747508524534     
 H   7.7052552763429665        12.391711918210374        1.1779382609925053     
 H   7.4361396025250421        11.121483038336363        2.3902647283934995     
 H   3.2194874843277543        14.309167392304030        2.8730883751632295     
 N   4.9838608559228375        13.826788065740621        6.3310581847682323     
 H   6.0459901052623666        15.521267210958044        5.2894664502203179     
 H   4.0425370431729188        15.564493407475489        5.1601243991393320     
 N   5.7551261883805767        12.300497525442234        7.6545539526095014     
 N   10.211448524222009        12.582563960603567        2.4292117018331170     
 N   9.4650100482733865        11.167330209946064        3.8791851406788846     
 N   9.7481155138533691        11.192578929533955        6.3740770173871217     
 N   10.668197734407816        12.665366084698993        7.6638099025407866     
 N   8.2801418287761450        16.276876328399016        2.4197889644615014     
 N   9.8437911206977553        16.354676811938376        3.9078935124362082     
 N   9.6562976126510947        16.597032064359894        6.4038420161693965     
 N   7.9037993292709725        16.708215294275124        7.6645062575889469     
 C   3.8968504604083529        13.275011725718745        6.9899825405712805     
 C   6.6567574061590244        11.380993819806383        8.3329423050166209     
 C   4.3774707314241645        12.317801354983843        7.8370523027916716     
 C   10.565844077261092        11.320287771958142        1.9649460070684073     
 C   10.510332021549484        13.804215719852694        1.6910390234172143     
 C   10.091854687131127        10.430761822097899        2.8910311070734056     
 B   8.8463161356886122        10.661024475024874        5.2225941664934332     
 C   10.788309397788106        10.558905144025928        7.0361052058038709     
 C   10.995769424990096        13.923089262745480        8.3213965788318962     
 C   11.366494220208141        11.480046013077416        7.8610210481984657     
 C   9.2027891682098790        17.215489442843410        1.9703870153501075     
 C   7.1091718193447200        15.882544697059272        1.6457295064507014     
 C   10.188083818366266        17.260165931451226        2.9200079169558943     
 B   10.568502784263055        16.062606078533960        5.2630486355650659     
 C   9.7251634778116891        17.799480424076993        7.0893583215302858     
 C   6.6216092964803037        16.411543821011204        8.2852407237397241     
 C   8.6267118511727308        17.872181572459535        7.8961395932846372     
 H   2.8754164168605350        13.581973499244070        6.8071882214231145     
 H   6.4015631427876745        11.313426460132353        9.3975177044421336     
 H   6.5883160828173217        10.375175786663647        7.8911826051662723     
 H   7.6805136176641824        11.752950524126673        8.2089499743975196     
 H   3.8710327597252321        11.646161115063915        8.5157098478798350     
 H   11.139716610603900        11.184639255532817        1.0579110401735365     
 H   11.346104494479574        13.616305064107818        1.0085355746251459     
 H   9.6418379132112655        14.132205979151564        1.1039897561601579     
 H   10.783571085311003        14.604525419759925        2.3832499242125578     
 H   10.158399258937582        9.3518548291720087        2.9258494260271628     
 H   7.7398346784249128        11.171387421339110        5.3419786298925471     
 H   8.7802427096594240        9.4524173475821645        5.2298204137857081     
 H   11.054161316793035        9.5236663805649400        6.8659742312188863     
 H   11.315413464995363        13.728961320051118        9.3566625175942431     
 H   11.811565857802428        14.442410363034098        7.7836392722773615     
 H   10.100730522590407        14.565326519679060        8.3091282523453920     
 H   12.204526073498918        11.403145028465268        8.5387065476373412     
 H   9.0553705953332795        17.771726230832943        1.0540472586360499     
 H   6.8877560069232953        16.658570530314432       0.90546569297816126     
 H   7.2883946460331464        14.934235695339725        1.1206489949300289     
 H   6.2466963473940220        15.755581978643539        2.3043998524350311     
 H   11.086648993128836        17.859637561009432        2.9684844582435765     
 H   10.651045074645973        14.846620373312696        5.3815459813382303     
 H   11.661639087778145        16.582615775221445        5.2857408706797884     
 H   10.514090635718851        18.523329320550282        6.9355071984428047     
 H   6.6465781079842463        16.671392301851647        9.3484233479359151     
 H   5.8165976575931326        16.982701174388470        7.8029242277050539     
 H   6.4173074116271183        15.343741971618433        8.1606524269581531     
 H   8.2897985431009378        18.639073035131030        8.5788171815042684     
         456

 C   7.4804631335227869        2.7111080445299867        2.7693359869462593     
 N   7.8660922596322687        2.1538339669505957        3.9614280986874193     
 N   6.3011733841225839        2.0816851534559562        2.4746909186765453     
 Dy   8.0280336098183032        4.5755853815798782        1.1266156903307809     
 C   6.9466603275181722        1.2102167845092193        4.4055874570092648     
 C   9.0409743169531129        2.5398702803229747        4.7338364234848616     
 C   5.9600545149948694        1.1693069084119163        3.4568697519006508     
 B   5.5734239261586005        2.3752378324173384        1.1219399854714069     
 C   7.6153453102685447        2.5419733169569394      -0.35949534138907069     
 C   9.8752666388258454        5.0704838921452016        2.8060193165321059     
 C   10.006365582725763        5.2262915819136539      -0.33165278103759860     
 C   6.6483493693410072        5.9415686296044408        2.7636401956274042     
 C   6.5254850113201766        5.9738010772976722      -0.34791355574396093     
 H   7.0989599979486728       0.64973980818480948        5.3183020118562894     
 H   9.2474743967539048        1.7690412950989975        5.4856696263153211     
 H   8.8738355499681720        3.4980150330463915        5.2462632898204165     
 H   9.9082255120321339        2.6453715623430485        4.0759442319865187     
 H   5.0623200028063371       0.56880341059170048        3.4040267286712962     
 N   6.4870951367273726        1.8475386055204746       -2.0759488819734308E-002
 H   5.4846494618741124        3.5910046147094730        1.0051358787314657     
 H   4.4837868909604763        1.8484850562794481        1.0994351044171682     
 N   8.2280398677629076        1.7541976350046660       -1.2982093455106951     
 N   10.154238224435897        5.7406893138146966        3.9688240400318771     
 N   11.018869389376819        4.3679294111050169        2.5432950686583595     
 N   11.169088017048853        4.6164286572497453        4.8322489989743082E-002
 N   10.398253639984985        6.1598400467524055       -1.2555952240747130     
 N   5.9395443605619977        5.8659219648254828        3.9367374755534166     
 N   6.7352511065111811        7.2843693779045955        2.5151016196590050     
 N   6.4820778267743213        7.2904843245407491        1.6659916498697934E-002
 N   5.5419187447974068        5.8480928116838635       -1.2926976329327282     
 C   6.4207749626296282       0.64716596618889044      -0.71003041691899194     
 C   9.5015642291560169        2.0640385013585840       -1.9295980502932593     
 C   7.5111807947309037       0.58636602566301543       -1.5285465039739363     
 C   11.436984040032781        5.4568199837989502        4.4240932499413406     
 C   9.2302746777738882        6.6064661605425448        4.6931149332535869     
 C   11.979010401772706        4.5882419610183600        3.5148084093504037     
 B   11.133673943859101        3.5727785525287619        1.2028216434958594     
 C   12.256560598431211        5.1797479530278343      -0.60053769551638392     
 C   9.4988096686110186        7.0910614913941137       -1.9215192664549012     
 C   11.776582560576795        6.1480911064201305       -1.4347766026163367     
 C   5.6071354900129631        7.1291150418486033        4.4137880446940825     
 C   5.6003171112247232        4.6401260814064447        4.6507458884442894     
 C   6.1127260639097489        8.0205158480971157        3.5058476113403683     
 B   7.3807067398711066        7.7920479607198478        1.1833730599980810     
 C   5.4727847848270708        7.9550305195023574      -0.66107360613636568     
 C   5.1941211977759973        4.6034390746883327       -1.9634490963957441     
 C   4.8804362822729548        7.0524827259144276       -1.4967528897754470     
 H   5.6358903804848648       -8.0804561780924974E-002 -0.55401820110047417     
 H   9.4689088647207313        1.8097503954637844       -2.9937756435683052     
 H   10.315541989163014        1.4965670822137078       -1.4587611550833901     
 H   9.6984274048983377        3.1326957680303660       -1.8004211083822055     
 H   7.8475839678622616      -0.17534155696934750       -2.2172174405554110     
 H   11.839432548573585        5.9191041834886384        5.3152405235400551     
 H   9.7762600593664750        7.1180393169277814        5.4950775109614955     
 H   8.4108435141378930        6.0202666912610763        5.1347754264677619     
 H   8.7933891740969070        7.3515593458726576        4.0190609801585309     
 H   12.954103202423337        4.1211118049609130        3.4852983618288205     
 H   10.108390066146828        2.9124599060184488        1.0772103094155516     
 H   12.112579504357171        2.8650603488044823        1.1973544226593007     
 H   13.277925310524308        4.8720987323998441      -0.41926034381562366     
 H   9.7950689819147563        7.2216701446485470       -2.9673258047207480     
 H   9.5185032444566957        8.0696977859932311       -1.4237681136644180     
 H   8.4830207442676944        6.6891761446258293       -1.8620518407258255     
 H   12.283125553733854        6.8317990311740386       -2.1020997155069066     
 H   5.0259243171606629        7.2652760805920762        5.3160329999192211     
 H   4.7515005720975525        4.8345355789045046        5.3172717317869154     
 H   6.4488178920848567        4.2867478801276775        5.2544353360315768     
 H   5.3290705442854671        3.8555493925418611        3.9391709985548067     
 H   6.0709710761607925        9.1009666534438356        3.4860459828428469     
 H   8.4766752120376605        7.2575431372210595        1.0736937233725359     
 H   7.4742256170790604        8.9982243723590773        1.1868564635984680     
 H   5.2357105290395856        8.9973808384060430      -0.49424659451396746     
 H   5.0057058241759478        4.7876772742414477       -3.0264447054405474     
 H   4.2917172462185471        4.1630741361423391       -1.5174948565255835     
 H   6.0270650870816409        3.9039313863484715       -1.8407640950064272     
 H   4.0538609005394415        7.1539197182970060       -2.1848534543694305     
 C -0.36160598685016282        7.4510982851854664        9.1916938160904333     
 N   3.6470969252208045E-002   6.8817574376228121        10.373966014670902     
 N  -1.5539653130874378        6.8392692001888316        8.9131576368354857     
 Dy  0.16756864539623786        9.3082659812616146        7.5286531856039050     
 C -0.88896082568324997        5.9477689409897749        10.827725755807407     
 C   1.2327408280303793        7.2427416142839300        11.124873459242590     
 C  -1.8913057198080254        5.9251213180671529        9.8956123343406723     
 B  -2.2804921114639893        7.1389804450369558        7.5608469688947597     
 C -0.25032754746102376        7.2666694886472438        6.0596506395624843     
 C   2.0383373811733905        9.8007277293178667        9.1927307485143874     
 C   2.1411530430608345        9.9175900457038697        6.0538275973040427     
 C  -1.1787764719463609        10.702535905814589        9.1677178929648431     
 C  -1.3567693341751019        10.677808709374579        6.0486613640903322     
 H -0.72818310882467974        5.3760503906168919        11.731932800564971     
 H   1.4571840612165785        6.4523579110104006        11.848342855693616     
 H   1.0859401523748455        8.1865841532479724        11.666895991891270     
 H   2.0810833166388747        7.3637268899037487        10.447393035706844     
 H  -2.7986827119574844        5.3378846143126646        9.8562933875551426     
 N  -1.3818203481612839        6.5871231530077994        6.4165475522284092     
 H  -2.3424694720308610        8.3566315178701434        7.4377199136381869     
 H  -3.3820033478932969        6.6379857300716782        7.5423055808762713     
 N  0.35546065816221667        6.4553769438336372        5.1360626226183044     
 N   2.3323203949932441        10.460621826716579        10.358601130784777     
 N   3.1661456772039278        9.0714022846890412        8.9312079906750679     
 N   3.2995629688240813        9.2984739240527645        6.4318238254798432     
 N   2.5337745791921695        10.823864383428052        5.1039213892705559     
 N  -1.8512147935846162        10.641469252781771        10.362487416656556     
 N  -1.1211512902013496        12.041099086831586        8.8883537011162517     
 N  -1.4213952390295868        11.998855475292846        6.3941279414776977     
 N  -2.3327018227598950        10.525194653031985        5.0991791518380198     
 C  -1.4579250473770846        5.3738539626098163        5.7515717425545070     
 C   1.6311336750138421        6.7423354971328742        4.4967822539801343     
 C -0.37027643227049756        5.2879704383127795        4.9318111744002513     
 C   3.6059097988529052        10.140786226352233        10.818248000009383     
 C   1.4292041384513130        11.344301055306703        11.086672806383126     
 C   4.1280939550858760        9.2629911845028250        9.9066845280706719     
 B   3.2622835470502789        8.2658813630308945        7.5956922764546562     
 C   4.3864889743131963        9.8322133982591478        5.7572501965415688     
 C   1.6372853990943523        11.744202184138999        4.4196277840545974     
 C   3.9092358111620089        10.789090659493988        4.9077799797062882     
 C  -2.1928476857911878        11.908436751034616        10.820812613868684     
 C  -2.1366207300627549        9.4273928748683051        11.119149987758185     
 C  -1.7290030998746713        12.788322622413570        9.8798991719324221     
 B -0.51364887350122390        12.540123438784436        7.5370772807478756     
 C  -2.4371212539796785        12.639294885115985        5.7027976365004180     
 C  -2.6615649346657002        9.2649453764879670        4.4470954026279967     
 C  -3.0096315209235383        11.717353060367170        4.8745351176366620     
 H  -2.2469039359469756        4.6544960881487212        5.9236846151383657     
 H   1.5952608881711217        6.4687792466167222        3.4373348525370364     
 H   2.4401492104095870        6.1768998913387252        4.9789977570776287     
 H   1.8361757989446266        7.8115225547260492        4.6058497011651349     
 H  -4.1382731030769476E-002   4.5081757220545500        4.2594301472681320     
 H   4.0185222694134142        10.585893338326544        11.713764950498318     
 H   2.0132082360662782        11.960696302906360        11.783050023647824     
 H  0.69015628531180384        10.764694516325838        11.661401491351358     
 H  0.89472246443880110        11.995495873166496        10.387095573023036     
 H   5.0917199202675496        8.7723491206784860        9.8776450117024392     
 H   2.2293361844005286        7.6152847109883490        7.4838324005057126     
 H   4.2336588485420696        7.5473315586325667        7.5876291431176250     
 H   5.4060063201190491        9.5161904733052936        5.9351171060920747     
 H   1.8835566574361962        11.787599245377660        3.3494573980449918     
 H   1.7249895495596819        12.759215330233554        4.8429670946457239     
 H  0.60869122926637553        11.387005835694668        4.5619466707047449     
 H   4.4156943761555230        11.450009309601631        4.2178359929167213     
 H  -2.7515488361675025        12.051480513422916        11.735849532900984     
 H  -2.9158569616200607        9.6408222425830825        11.859960752636916     
 H  -1.2388101218950303        9.0726773732295136        11.643683045487871     
 H  -2.4818520398489441        8.6356266731482894        10.448776801591826     
 H  -1.7895977082910401        13.866993747938714        9.8362006156463124     
 H  0.59357631769284458        12.033173318210988        7.4139311051962125     
 H -0.45452404082189873        13.749166774982351        7.5203756681909084     
 H  -2.6942833184888824        13.678846917940364        5.8583173735174814     
 H  -2.9584570839612776        9.4497379660718206        3.4056542377169112     
 H  -3.4916422238038396        8.7599132647500966        4.9710005184450532     
 H  -1.7762459133270536        8.6146032834471420        4.4835927406866976     
 H  -3.8325778291986494        11.796461669522509        4.1795534398655230     
 C   1.9422788457341416       0.54394784907193994        15.528366149809662     
 N   2.2232565061405740        1.1773200188520461        16.711915638455089     
 N   3.0907372707979617      -0.14000988201729564        15.236574731753370     
 Dy   5.9252732688774991E-002   4.9036501160334756E-002   13.885019590211433     
 C   3.5097575797709584       0.88644937869596463        17.152446537159786     
 C   1.2907498081649524        1.9955479780048713        17.479799918722108     
 C   4.0535557028500744        5.3800853330185076E-002   16.210911030086585     
 B   3.2024949567897503      -0.91481333211494731        13.884396482207539     
 C   1.9986091752420458       0.72008696303059949        12.385462152311774     
 C  -1.3036075033417656        1.3977409463208141        15.548923092672425     
 C  -1.5155520177583861        1.4140609239050899        12.448515897132818     
 C -0.41931319451694959       -1.8235738121280447        15.557020079931297     
 C -0.38321309779313661       -1.9831868593022426        12.421223103363673     
 H   3.9133611017815477        1.3182413979813223        18.058552489900354     
 H   1.8465408343424397        2.5552454648550542        18.239048117688817     
 H  0.54098911237808722        1.3675783357924107        17.979142685629984     
 H  0.77122747742514497        2.6986386421120021        16.823588491846731     
 H   5.0331561710964907      -0.40213840942939838        16.158668854354236     
 N   3.1853012740461959       0.14171657821370126        12.741556229187339     
 H   2.1977960578545486       -1.6069979035885471        13.769645429485662     
 H   4.2063120720255913       -1.5892730349055830        13.857579083721221     
 N   2.3473509683510163        1.6666764898999260        11.457767150631279     
 N  -1.9948596662657547        1.3197874694946607        16.731328938794835     
 N  -1.2461801070479308        2.7393335334948787        15.285867276219571     
 N  -1.5427289582728334        2.7365585969906348        12.791659570530063     
 N  -2.5086787942301378        1.2834232723398400        11.513556230473379     
 N  -7.3810209845337482E-004  -2.3883663000195390        16.735722625363213     
 N  -1.6127306065416276       -2.4429593736237885        15.299930148484373     
 N  -1.4975044125306896       -2.6799641485707153        12.799199792592498     
 N  0.20628183057277794       -2.7742678483162138        11.471275888758548     
 C   4.2448996036180464       0.73872049212357105        12.076249424451991     
 C   1.4105758467208824        2.5742314200190735        10.810568213714092     
 C   3.7217356998821716        1.6939812059682453        11.252858422372016     
 C  -2.3478156590686434        2.5805963915467829        17.199285934561658     
 C  -2.2828532811118829        9.5383779660613621E-002   17.469478502802339     
 C  -1.8725157469275060        3.4731307608807174        16.276563863627167     
 B -0.62594596362266930        3.2439547546044625        13.942082021901967     
 C  -2.5479066573542086        3.4020096016496817        12.108771741132990     
 C  -2.8823932362197922        3.0422395479803598E-002   10.872319048636308     
 C  -3.1567455467804657        2.4925083266304964        11.292928887924829     
 C -0.91563950899493063       -3.3240807800306760        17.208162033976194     
 C   1.2071728688982877       -2.0273450294835937        17.467031402848317     
 C  -1.9311596649522493       -3.3534843517076349        16.290954623073056     
 B  -2.3764444739184336       -2.1487495178114751        13.967223245541870     
 C  -1.5775741488674415       -3.8857176910938880        12.121266765854301     
 C   1.4562216383379736       -2.4584083621741111        10.795826817401927     
 C -0.51046773463383988       -3.9476065004592451        11.271990236631794     
 H   5.2785656191231816       0.46606781475143783        12.245628492174960     
 H   1.7356178203663486        2.7742015574778254        9.7801028737931262     
 H   1.3501814910944219        3.5305423919867667        11.359425751131791     
 H  0.41593097553951075        2.1075279574743773        10.813788047998832     
 H   4.1940308737157928        2.3902072600595017        10.573639665159266     
 H  -2.9200020279103738        2.7134445632485567        18.107437414181472     
 H  -3.0630351979697843       0.29859356243738155        18.210822633368608     
 H  -1.3874585792784653      -0.26939532361935892        17.990314873246341     
 H  -2.6258356425489526      -0.68624143871268384        16.787443628103755     
 H  -1.9369044462249543        4.5520168834169876        16.247587715256699     
 H  0.46957502527607226        2.7112795325211358        13.816349145227644     
 H -0.53356225044910244        4.4498974680833463        13.937503692859906     
 H  -2.7764417019749641        4.4480918677210033        12.263009149789257     
 H  -3.0823121458167133       0.19539431336462096        9.8079592390510371     
 H  -3.7849829670795878      -0.38815082385074323        11.339499078327606     
 H  -2.0577180396105237      -0.67907050778084510        10.998381331659685     
 H  -3.9888244734286422        2.5915358476185073        10.611084780973206     
 H -0.74213959500600479       -3.8899357132689754        18.114094503827715     
 H   1.4923148565383950       -2.8569159625233591        18.126329495756735     
 H   1.0421404305881214       -1.1291125220664773        18.081377125424428     
 H   2.0232225077619019       -1.8267320320688345        16.765629773461498     
 H  -2.8358493333826043       -3.9451819203524763        16.265954956031035     
 H  -2.4648815098114709      -0.93255140635212985        13.850894175927147     
 H  -3.4677164822043394       -2.6716228400157962        13.974557447302118     
 H  -2.3579860703501834       -4.6132435488695460        12.300269088999244     
 H   1.3834626120136537       -2.7015862375330548        9.7310270745611689     
 H   2.2864767769254830       -3.0323949566143180        11.229805501844529     
 H   1.6568648752606796       -1.3908294158297181        10.928439799163495     
 H -0.19275394068996141       -4.7130008745031402        10.578896326831190     
 C  0.79097704773849697        11.113400923502120        16.353440420037987     
 N  0.37674448248527576        11.683410930281333        15.176867513326934     
 N   1.9778110892643022        11.738484094111477        16.624964144355395     
 Dy  0.29024423092194834        9.2394171415496604        18.019365959248180     
 C   1.2873032259648689        12.630440797415178        14.719670088460495     
 C -0.82447399833243462        11.317142579350630        14.436139603656072     
 C   2.2965954213682132        12.660792790523931        15.644012694353181     
 B   2.7200348315949343        11.441950737736098        17.969435376745501     
 C  0.70930206170649568        11.271514536191980        19.492654276913004     
 C  -1.5958375664460023        8.7672765507893917        16.378076555363531     
 C  -1.6814394330532461        8.6147097685295044        19.504905588300296     
 C   1.6392781795123601        7.8828614871820122        16.364832312735583     
 C   1.8189075533056926        7.8514298911065934        19.476531365258257     
 H   1.1130112727520447        13.203506842780925        13.818680957102357     
 H  -1.0539195103588317        12.104086256668324        13.710749814092368     
 H -0.68024373879798306        10.370612706258752        13.898395172342543     
 H  -1.6689595217620248        11.199777658830069        15.119616207733280     
 H   3.1971776986543494        13.258718719905499        15.679507869579258     
 N   1.8216867247227240        11.975635783550338        19.122022869080890     
 H   2.8016494435336869        10.225253948653529        18.087846913168132     
 H   3.8133468657650615        11.960322152241732        17.980354937780827     
 N   9.1682632253265686E-002   12.075322594692624        20.414695431018849     
 N  -1.8892810503473616        8.1195236205306394        15.205724953811616     
 N  -2.7270154654002741        9.4855113876830845        16.653232022751482     
 N  -2.8442203913030100        9.2392472400654526        19.149414165714646     
 N  -2.0652072723770551        7.6904714163123105        20.440793400796391     
 N   2.3280032064538072        7.9617711764141168        15.181176778473569     
 N   1.5717179606801401        6.5407468737710506        16.621094338941003     
 N   1.8568027409113781        6.5333481446798185        19.117154598425081     
 N   2.7976185005264744        7.9752269410273691        20.426479827198097     
 C   1.8726082787743792        13.196838567833540        19.775697842258442     
 C  -1.1696985220129361        11.761321066142832        21.069147457825373     
 C  0.78945678044601597        13.262417880937978        20.603042272663313     
 C  -3.1665063799887059        8.4348266029103662        14.755017700246798     
 C -0.97800424519975959        7.2573871429536476        14.462870512765933     
 C  -3.6913020141681732        9.2983653403699087        15.678888204873420     
 B  -2.8219219684184238        10.282111889152992        17.995061540729470     
 C  -3.9244891851449162        8.6933746039320283        19.824575171947103     
 C  -1.1638209747485262        6.7529483149120848        21.093950849642322     
 C  -3.4386942994542102        7.7211400957742979        20.651103890070537     
 C   2.6705002205306805        6.7013557493270408        14.706613381999560     
 C   2.6330443447164456        9.1870220100941893        14.451159247633754     
 C   2.1896832960453434        5.8075785516577305        15.625603673296100     
 B  0.94582804547060562        6.0306052696222112        17.960092890505873     
 C   2.8581532064901594        5.8651457239071574        19.802778851488711     
 C   3.1502398015073751        9.2229910447601871        21.088952010035428     
 C   3.4499346575891532        6.7673256377332294        20.639460363102007     
 H   2.6463672390770068        13.931063834759534        19.595933488963031     
 H  -1.1478909259511789        12.101811601297998        22.111276365409115     
 H  -2.0069173638297948        12.253359781160924        20.550907767095275     
 H  -1.3202687571577996        10.676099560832522        21.025833137337770     
 H  0.44785508646023409        14.038540472682092        21.273383195724129     
 H  -3.5791744617661330        7.9983634986086765        13.855325488155067     
 H  -1.5457962582187834        6.7038070926649063        13.708382200029169     
 H -0.20251405078399010        7.8491872397824558        13.960008075959832     
 H -0.48823837092209327        6.5503497164666333        15.137058579572152     
 H  -4.6585043260117027        9.7809103547580190        15.716953890014114     
 H  -1.7950907906736404        10.941154628743464        18.104836908633963     
 H  -3.8014014593986003        10.990541601144924        18.011289181279984     
 H  -4.9461445365661385        9.0089905887428099        19.658686527553122     
 H  -1.4213277546582392        6.6585807992944046        22.154205001737356     
 H  -1.2301785143177557        5.7609323924904663        20.625458570584446     
 H -0.13989991919044670        7.1253762686801032        20.983353167451519     
 H  -3.9370927390879524        7.0471162530787996        21.333987997314594     
 H   3.2401167193253650        6.5722708720387466        13.796589492942333     
 H   3.4122921953319278        8.9763069180923853        13.710202180674358     
 H   1.7431781866856060        9.5663009385001825        13.929855718566770     
 H   2.9850498616749492        9.9608030843155451        15.138862792705734     
 H   2.2446155173669107        4.7281581680697888        15.650512278919726     
 H -0.15047215252146534        6.5617714815810988        18.084775088562072     
 H  0.85584541555169980        4.8245504346940882        17.957864758872926     
 H   3.0912083941929680        4.8208263151668627        19.641596204719772     
 H   3.3230938334736217        9.0504902140348928        22.156751323031251     
 H   4.0639444896261132        9.6479077363936110        20.650788534952468     
 H   2.3262576193239877        9.9299775495365754        20.946288466458359     
 H   4.2730757594590614        6.6634352727842963        21.330448092061737     
 C   8.5609543219594411        6.6035610081973237        9.9254792302750658     
 N   8.1556549935814306        7.1681482744163745        8.7429658250266389     
 N   9.7551078397669198        7.2172534697767574        10.192803636161276     
 Dy   8.0461511808570005        4.7497766614608263        11.597226666807451     
 C   9.0775538575948040        8.1002123660151657        8.2786545329216796     
 C   6.9540894609991852        6.8086102191294646        8.0009126817874812     
 C   10.085482198095461        8.1260795157130765        9.2044164821288881     
 B   10.509631390680040        6.9214716031466939        11.529994235265425     
 C   8.5079892321794635        6.7775499762970801        13.068816527505104     
 C   6.1663238395392801        4.2554583035128406        9.9461475357370244     
 C   6.1091105585730121        4.0935060990488745        13.099606936324363     
 C   9.3921998997096949        3.3568217919853844        9.9569504518810721     
 C   9.5817662816313440        3.3647980320604791        13.057775281063924     
 H   8.9112102743081252        8.6661417613396718        7.3717257259360558     
 H   6.6881201612514349        7.6288185353748261        7.3254186857985859     
 H   7.1169878449557658        5.9005556099400005        7.4035437777077835     
 H   6.1272536316237911        6.6267993589605450        8.6918452539364424     
 H   10.992349554474810        8.7137439664520713        9.2381422455472499     
 N   9.6312643177373420        7.4615284201851129        12.694756617728975     
 H   10.588522856457455        5.7047643357755344        11.649490955001372     
 H   11.604061199647877        7.4369139485269145        11.527469100048533     
 N   7.9357414336418257        7.5648427045009141        14.033148591271990     
 N   5.8777070764812231        3.6079639616226795        8.7724115233653652     
 N   5.0230879462592233        4.9497856617073923        10.232378736152377     
 N   4.9256744337358578        4.6677912993152022        12.727316748133772     
 N   5.7514852044500362        3.1473516589866546        14.024571890990391     
 N   10.085880637667778        3.4158410138633490        8.7745913716853945     
 N   9.3105818154038165        2.0176733105294749        10.227175769918432     
 N   9.5966086603482363        2.0393420474317949        12.723004509875748     
 N   10.561814951648598        3.4869120636728206        14.008182345506974     
 C   9.7342061489925911        8.6561573978979016        13.389428955026183     
 C   6.6836164737721910        7.2587417868584518        14.709079651272338     
 C   8.6727262716036932        8.7234297968928320        14.245892095314685     
 C   4.5905326191647839        3.8991683824759957        8.3334858791938622     
 C   6.7986764681723963        2.7647439510961660        8.0185888541164037     
 C   4.0547070409473021        4.7473007689159523        9.2650212265494787     
 B   4.9199273721582246        5.7251695535507450        11.584560567769618     
 C   3.8594952125191937        4.0670775795947502        13.378281205436510     
 C   6.6823418119380964        2.2444190346118584        14.687395029524966     
 C   4.3744216914678491        3.1153181616274996        14.210246316525382     
 C   10.415572484712778        2.1461913121092753        8.3128583507690621     
 C   10.398743609939631        4.6317719199593474        8.0330293742668477     
 C   9.9234648642938410        1.2675542430596938        9.2402559005705580     
 B   8.6816078061880972        1.5276305812504463        11.572811091952147     
 C   10.582818257449956        1.3643432497856263        13.425015079878621     
 C   10.938551400233310        4.7366440121081519        14.654103065487835     
 C   11.191616502585708        2.2703580719112271        14.244943784302695     
 H   10.524590208358525        9.3740840140578943        13.215370942272466     
 H   6.7730687101673199        7.4505523268985732        15.784650009864466     
 H   5.8673589878084140        7.8797468416928131        14.311581124290797     
 H   6.4493906796398957        6.2040201095463097        14.528892711133285     
 H   8.3685608523469153        9.4858253329025359        14.948670066532022     
 H   4.1805383407785062        3.4543649543729642        7.4367537949418541     
 H   6.2380923684600740        2.2131181771713919        7.2567458597343846     
 H   7.5672795279455558        3.3725592939476301        7.5245122791570331     
 H   7.2964076719041007        2.0542578975670427        8.6835118692829099     
 H   3.0784374730175208        5.2105442653572238        9.3137591888008799     
 H   5.9338134261329891        6.4042366648915943        11.701052652510953     
 H   3.9263932327290605        6.4129658200072264        11.614524793417873     
 H   2.8277232764158935        4.3387710741446623        13.197662104467877     
 H   6.3279750573401001        2.0268994749106959        15.707439056880602     
 H   6.7726106179138874        1.2957257757261766        14.124074314174596     
 H   7.6720222575000561        2.7271849545671101        14.719965175947140     
 H   3.8947212458146083        2.4179596665429677        14.883188191950129     
 H   10.985032704268393        1.9971850799053661        7.4052091623864200     
 H   11.203414640115248        4.4206972129259388        7.3209514927541521     
 H   9.5220183060481851        4.9905408511311009        7.4774201117393275     
 H   10.718459722917443        5.4198742817681538        8.7186391886987433     
 H   9.9674931425186628       0.18767086064603844        9.2753361733499737     
 H   7.5885055557966705        2.0665252131011709        11.688939998309927     
 H   8.5852291840270301       0.32126663421716428        11.587263954391100     
 H   10.801617934324661       0.31506989283720804        13.276652705004031     
 H   11.095255129039813        4.5715334928699365        15.729779159554047     
 H   11.871285704560862        5.1338109188296226        14.216305522211599     
 H   10.129816640207594        5.4644738782947808        14.491968106237399     
 H   12.012810736869211        2.1656374396761309        14.939717856907970     
 C   6.2887701311139814        13.344401270111680        3.5829481996952781     
 N   6.0153146502115025        12.675929775084649        2.4169044413013494     
 N   5.1462703009841260        14.053383442356091        3.8346741592833955     
 Dy   8.1319668004591463        13.864270488481340        5.2654698817532619     
 C   4.7389067196327943        12.969215120651683        1.9489425266164015     
 C   6.9387746238341386        11.807879172930143        1.6954431714060054     
 C   4.1942813579389489        13.840210357386514        2.8539969976120516     
 B   5.0258579844742801        14.859344328800640        5.1676571328853385     
 C   6.1508432858045792        13.220296515380323        6.7172237773156356     
 C   9.5215305357775080        12.508780149914411        3.6107968743499352     
 C   9.6761747691618911        12.508391392871715        6.7331835854279047     
 C   8.6666479000461525        15.726576899365615        3.6139524386593171     
 C   8.5262807472111319        15.911205699336218        6.7351934102682582     
 H   4.3417191606468952        12.511466655456731        1.0529927366274197     
 H   6.3794909418878571        11.227499433368317       0.95424620544717620     
 H   7.7069601158905794        12.396659047398687        1.1773908637762551     
 H   7.4372490357569836        11.124501965228788        2.3874410134105273     
 H   3.2214336204762124        14.312185691198250        2.8757083499152722     
 N   4.9884452182993462        13.827334986121697        6.3321363721255528     
 H   6.0494390681089012        15.522794973471486        5.2909673195414113     
 H   4.0458589405299792        15.565683357960182        5.1631890114149241     
 N   5.7607479150761005        12.300450809778775        7.6542842495923065     
 N   10.213729033193008        12.582609685242257        2.4278287155923883     
 N   9.4663253991193095        11.167463995765727        3.8774056363522802     
 N   9.7493089112059597        11.191506686320956        6.3723925097600596     
 N   10.670731744157383        12.662881588682383        7.6627343288218546     
 N   8.2822903189885828        16.278442466943513        2.4185764378747514     
 N   9.8472388407756579        16.355166517519578        3.9052918314897522     
 N   9.6611632523371451        16.597450916451010        6.4013116899544293     
 N   7.9100580116614738        16.708087053026507        7.6639129146395604     
 C   3.9019262227801113        13.274899029728815        6.9912985708284321     
 C   6.6628256917224125        11.380698269456028        8.3317351463990317     
 C   4.3832033732728224        12.317318373279184        7.8375307815588009     
 C   10.567143208229920        11.320254797127134        1.9631392399923846     
 C   10.513232149774513        13.804290888027543        1.6899813603829246     
 C   10.092537125979398        10.430775393142460        2.8889580712748830     
 B   8.8471289907170227        10.661230538751271        5.2206368030993540     
 C   10.787536038955434        10.556129334641154        7.0356577734036554     
 C   10.999829275446203        13.920130017837398        8.3203693381079020     
 C   11.366620648779911        11.476405807278670        7.8608982168985504     
 C   9.2047880859204394        17.217033488629887        1.9688044129251017     
 C   7.1101428048089028        15.885452897622645        1.6457074646645513     
 C   10.190911532079252        17.261019216792825        2.9175547361139000     
 B   10.572636718676218        16.062901551548737        5.2599876184670062     
 C   9.7299459489054847        17.800286380644938        7.0861213891230479     
 C   6.6288759727536197        16.410711605960582        8.2863156583652948     
 C   8.6324390207520239        17.872619106700672        7.8941727658021570     
 H   2.8803264029905051        13.581536877519399        6.8089663426996081     
 H   6.4057861625605819        11.309761884530555        9.3953910579397935     
 H   6.5972073110274705        10.376275903487889        7.8870865633459237     
 H   7.6860163387661729        11.754561424014080        8.2109140403421019     
 H   3.8773813212016082        11.645148854238142        8.5161385469809545     
 H   11.140794410531463        11.184534323653216        1.0559899177250067     
 H   11.347886787164041        13.615721141985162        1.0063734762070824     
 H   9.6444992746995286        14.133659692748701        1.1041610354068159     
 H   10.788196261227059        14.603892358095486        2.3822323095340820     
 H   10.158169832324383        9.3518211476902291        2.9233563572700985     
 H   7.7411606251901954        11.172661246653604        5.3400661383818502     
 H   8.7798553512005668        9.4527406605053770        5.2276020251698361     
 H   11.051668270143422        9.5204198829835551        6.8660453821733931     
 H   11.313077608301176        13.726961166903834        9.3570467897890062     
 H   11.819976362941183        14.435016064398869        7.7868445421563974     
 H   10.108113279396497        14.565434803013556        8.3024363045428693     
 H   12.203949722437867        11.398215322583864        8.5392348329741559     
 H   9.0566160354814311        17.773781655986667        1.0529171914396027     
 H   6.8879940813331118        16.662460307174740       0.90677074386826340     
 H   7.2882300677924166        14.937786234620852        1.1192116497783606     
 H   6.2485737754443536        15.757974692757788        2.3054130474330852     
 H   11.089715538621679        17.860170325836684        2.9655543024800446     
 H   10.655012229448975        14.846885229639769        5.3785348906305508     
 H   11.665839599557136        16.582715751870253        5.2821141184309113     
 H   10.518419414734471        18.524402099119712        6.9312909058570931     
 H   6.6549314241073443        16.670973626882112        9.3493436582283636     
 H   5.8228892591546257        16.981092933622442        7.8047916183158845     
 H   6.4252883128589451        15.342718708478520        8.1623281732493655     
 H   8.2958427265008847        18.639641067757083        8.5768444541984756     
         456

 C   7.4816755108743882        2.7139414764399876        2.7703795325435383     
 N   7.8683076211244876        2.1560305355829135        3.9618580893234534     
 N   6.3018613247624318        2.0850766908291352        2.4767276395014544     
 Dy   8.0275927628642840        4.5789424038281199        1.1273716797760291     
 C   6.9489149515171036        1.2126138685439711        4.4066106344322495     
 C   9.0443307555676355        2.5409454886039762        4.7329897524033990     
 C   5.9613707058481120        1.1724603432523919        3.4588969589417893     
 B   5.5733942154433880        2.3788711580927893        1.1244178540025007     
 C   7.6144691617292182        2.5451358399771196      -0.35826552387794885     
 C   9.8759639343949122        5.0735815604954837        2.8057679622831584     
 C   10.004902682477189        5.2292426465834394      -0.33217604744715162     
 C   6.6487181226327126        5.9447759514630025        2.7649207398493214     
 C   6.5234542426307547        5.9759488027331029      -0.34657881722961031     
 H   7.1018391258693390       0.65162360160923249        5.3189015443059189     
 H   9.2528333849683815        1.7684207802402330        5.4822245784967727     
 H   8.8776706495523978        3.4974873248201330        5.2482405711250975     
 H   9.9101179467596552        2.6488108982169867        4.0737943993049592     
 H   5.0633404076412587       0.57234910485689450        3.4067735205318082     
 N   6.4863009882845857        1.8509535677604465       -1.8790233471514643E-002
 H   5.4848729560109293        3.5946710399206805        1.0076925242178500     
 H   4.4836335844922131        1.8524098967924219        1.1024313992220407     
 N   8.2266677918886195        1.7569763961985090       -1.2969789289218308     
 N   10.155257709839669        5.7427667111608907        3.9690868347888255     
 N   11.019484743884066        4.3711992236929573        2.5422263507019855     
 N   11.168078449969508        4.6198237277115242        4.7087801355052313E-002
 N   10.395725674032926        6.1621708309257937       -1.2571252656114946     
 N   5.9408791793230566        5.8691266544122191        3.9385489679443921     
 N   6.7343907076575817        7.2875099407043251        2.5156907786967104     
 N   6.4797092484581853        7.2927738774912934        1.7357077234068641E-002
 N   5.5400607916387354        5.8495958213495189       -1.2914851112602148     
 C   6.4195437175984740       0.65037812691307328      -0.70764281241199234     
 C   9.4998578615409563        2.0665205745845494       -1.9291872164818911     
 C   7.5095932906879090       0.58914005434166161       -1.5265832844166460     
 C   11.438035572036735        5.4583405028225416        4.4239243114624385     
 C   9.2313372367930704        6.6074765140282770        4.6946104085269056     
 C   11.979787652086076        4.5905479313525746        3.5137639664709681     
 B   11.133984836267389        3.5762351486505994        1.2016353806666911     
 C   12.254811181070551        5.1828628552203142      -0.60317593323894958     
 C   9.4955110638927227        7.0926837773121072       -1.9229576072281425     
 C   11.773850615719336        6.1505078724130637       -1.4376324760036110     
 C   5.6077485833710243        7.1322509346045679        4.4152148856650193     
 C   5.6037620303173865        4.6434361781413598        4.6536304360005074     
 C   6.1119468652209399        8.0236248253855198        3.5065163890909345     
 B   7.3786539856963351        7.7952194162127979        1.1834619371864290     
 C   5.4704328752843017        7.9568209366845712      -0.66086923936952058     
 C   5.1924180373774087        4.6045027602654898       -1.9615150216724651     
 C   4.8784362038627807        7.0537875974547548       -1.4962480737415971     
 H   5.6345986258445793       -7.7393640393811747E-002 -0.55111048938279927     
 H   9.4664501926959819        1.8121802719129734       -2.9933195825348755     
 H   10.313987554459308        1.4988935981481957       -1.4588139463431906     
 H   9.6969753137160826        3.1351450767756388       -1.8002094932891344     
 H   7.8455758512174230      -0.17287365308879762       -2.2151261428109752     
 H   11.840710342022199        5.9196553350657775        5.3154653659024040     
 H   9.7781236009331529        7.1219077363908525        5.4938575155872895     
 H   8.4150197355474301        6.0202204547516009        5.1398121520225990     
 H   8.7907412166500301        7.3500148474566194        4.0206740758256760     
 H   12.954859017180787        4.1234529408867413        3.4835888646388899     
 H   10.109151373802897        2.9151789849408929        1.0766097930852252     
 H   12.113457182324396        2.8692764625865714        1.1956684575205183     
 H   13.276402372022879        4.8756778993469121      -0.42242954053235166     
 H   9.7912833812727111        7.2229970111162798       -2.9689204797959983     
 H   9.5149277182533609        8.0715445131406884       -1.4256396250194523     
 H   8.4799152268048896        6.6903936855596040       -1.8629584029890123     
 H   12.279531608261275        6.8337630601167421       -2.1060132865300298     
 H   5.0270403227923888        7.2682809817513654        5.3177848845298552     
 H   4.7575406570447552        4.8381668922807100        5.3230013660288620     
 H   6.4541191003445713        4.2898265757907552        5.2541928004473659     
 H   5.3298557000274984        3.8588487865217513        3.9432760615809945     
 H   6.0693249823925104        9.1040107641706687        3.4862075962403267     
 H   8.4749214112177977        7.2614474354904086        1.0732379626741513     
 H   7.4712894572332340        9.0014456953908955        1.1865236519220874     
 H   5.2329912324078451        8.9991473192998050      -0.49446412967196940     
 H   5.0018635312538331        4.7884275080095975       -3.0241137024734561     
 H   4.2914236345292203        4.1631574832574962       -1.5138797601240785     
 H   6.0262505536356619        3.9058830034279732       -1.8403544989942844     
 H   4.0519283852312391        7.1547361769560061       -2.1844818128006405     
 C -0.36035815858838866        7.4474640001392620        9.1904420908557007     
 N   3.7956541855019357E-002   6.8786062745567644        10.372875567613789     
 N  -1.5523734547587651        6.8349252503541944        8.9120421622804571     
 Dy  0.16776046344351811        9.3050398379638732        7.5275622468095573     
 C -0.88697631695482348        5.9442428178315527        10.826844614430501     
 C   1.2339507571932984        7.2403845441848755        11.123808935410672     
 C  -1.8892645946428475        5.9208732843279090        9.8946979802029862     
 B  -2.2796790216837546        7.1342683641347824        7.5601016083480088     
 C -0.25023512457508124        7.2639536841738765        6.0582101030235140     
 C   2.0385560297220149        9.7977317956815213        9.1913816425429538     
 C   2.1407370761984326        9.9167827282330538        6.0525598281508639     
 C  -1.1792454093142224        10.697707001249025        9.1675488653080883     
 C  -1.3570317010589195        10.675358287958428        6.0489842102791362     
 H -0.72599032927616913        5.3729092596864865        11.731256121484678     
 H   1.4588972151332504        6.4501024906744941        11.847217177735168     
 H   1.0864493575233840        8.1840563690627981        11.665908592980019     
 H   2.0822244841248234        7.3619623889152930        10.446353975206442     
 H  -2.7962875149246913        5.3331192520942725        9.8554126736813092     
 N  -1.3810366592400318        6.5834076460838116        6.4153545734090907     
 H  -2.3428606077466929        8.3518449783718989        7.4371842687771172     
 H  -3.3806924310172204        6.6322092812851086        7.5420357813070789     
 N  0.35562512581738043        6.4536006737140115        5.1339144621642872     
 N   2.3321653545877590        10.457432051015603        10.357436254791555     
 N   3.1670384315801674        9.0697911109838021        8.9291660003294773     
 N   3.2997745752873708        9.2985492603614261        6.4300369735104406     
 N   2.5325381173573360        10.824704757714636        5.1039474948664063     
 N  -1.8527037433972857        10.636034888376962        10.361686825064993     
 N  -1.1208815188659764        12.036424512335611        8.8892101817976474     
 N  -1.4201170309043170        11.996334645528560        6.3948519473966572     
 N  -2.3331204447210774        10.524129165083044        5.0994983755593131     
 C  -1.4565856104137267        5.3703862022033562        5.7498753409983587     
 C   1.6306156618012630        6.7419537517603514        4.4939954934518909     
 C -0.36932330907223304        5.2857592303120278        4.9294949278414126     
 C   3.6062620541321460        10.138929429460925        10.816459595014713     
 C   1.4281869953012358        11.339556982729837        11.086269859313528     
 C   4.1291288472572951        9.2621051539732466        9.9043718460959269     
 B   3.2635611282120274        8.2651380615937828        7.5931819826867351     
 C   4.3862103038888902        9.8343703087674328        5.7564470462508881     
 C   1.6352630922535083        11.745248815719057        4.4210046363925617     
 C   3.9080478601407145        10.791702364964930        4.9080704910823894     
 C  -2.1941462344622944        11.902822140391404        10.820710907294057     
 C  -2.1393501218825932        9.4215089397878167        11.117051349142997     
 C  -1.7291876684526317        12.783174355018653        9.8808320503834555     
 B -0.51233428092468136        12.535840248544176        7.5385418020627064     
 C  -2.4349803055338151        12.638164965215045        5.7036064825003931     
 C  -2.6634473169500708        9.2644843542298503        4.4470855730381142     
 C  -3.0086250816280362        11.717123082863219        4.8751517983756818     
 H  -2.2450613763853888        4.6504517251870316        5.9219224794714025     
 H   1.5944226351728203        6.4684132232980911        3.4345749225760343     
 H   2.4405016968854936        6.1773472348011529        4.9756556860965917     
 H   1.8346166793596486        7.8113382336186339        4.6030222319495389     
 H  -4.0257154699547715E-002   4.5066119041395760        4.2564999274288304     
 H   4.0186429585243904        10.584223504936748        11.711977797751359     
 H   2.0108979744388500        11.952344786711867        11.786259436580306     
 H  0.68702415230522718        10.758989966218437        11.656509216624807     
 H  0.89630880600122453        11.993994351439055        10.388175438421680     
 H   5.0933016903282819        8.7726284318444581        9.8747969316140605     
 H   2.2311730905887326        7.6137407271949167        7.4810590115818467     
 H   4.2355589404984180        7.5474348802012390        7.5846181039871761     
 H   5.4060364899238111        9.5193819407873335        5.9342589334101881     
 H   1.8841021392987729        11.793750989255445        3.3521749740246984     
 H   1.7187301282679359        12.758190843172756        4.8485928968783281     
 H  0.60758101537423581        11.385079005218509        4.5587532756044666     
 H   4.4138612623522571        11.453990304036829        4.2190264643333855     
 H  -2.7534370623635316        12.045553474574509        11.735434535506808     
 H  -2.9206055240071160        9.6341381424193706        11.855742329852390     
 H  -1.2428877024423814        9.0670047300513072        11.643830085112112     
 H  -2.4822502735637122        8.6299185526101549        10.445463137839367     
 H  -1.7893027657150968        13.861893392542319        9.8379689674494699     
 H  0.59438063898738303        12.027745013786813        7.4155435633140829     
 H -0.45175236869119889        13.744759106577508        7.5226432105973258     
 H  -2.6908267809248305        13.677986045067401        5.8592846990929237     
 H  -2.9548419579341441        9.4487546293852418        3.4044911856335633     
 H  -3.4973179939565551        8.7633108934412665        4.9672750509894614     
 H  -1.7810768158019328        8.6113795160973101        4.4882386210463041     
 H  -3.8315386154928466        11.797418296297655        4.1802827374440215     
 C   1.9408762984321333       0.54435902312064932        15.530377317344389     
 N   2.2219654645852462        1.1788783924136903        16.713265409175378     
 N   3.0888102535627873      -0.14094906909863120        15.239898418297289     
 Dy   5.8853845512964700E-002   4.9570375633256239E-002   13.885784953604880     
 C   3.5080385338314901       0.88741187816679024        17.154644816585684     
 C   1.2902094668081905        1.9993585684104671        17.479470766997277     
 C   4.0514251436059530        5.3172024004880067E-002   16.214364235716786     
 B   3.2004157184080002      -0.91683099753171515        13.888341065695331     
 C   1.9996949173513372       0.71857630465232891        12.387603885764022     
 C  -1.3040279573687206        1.3993630070960603        15.548975032044634     
 C  -1.5139790512961282        1.4150010496753787        12.447744680748535     
 C -0.42200555304536436       -1.8226352627146303        15.557026506800044     
 C -0.38273680864059911       -1.9829827160432871        12.421665576371693     
 H   3.9117073996002802        1.3199913504941858        18.060327596394448     
 H   1.8464192241928845        2.5595659402341684        18.238007895271828     
 H  0.53953233071467033        1.3731753230340336        17.979523440916456     
 H  0.77174912307072463        2.7019471473524725        16.821963156932217     
 H   5.0305706562202266      -0.40378483824531614        16.163141707421634     
 N   3.1853483809140668       0.13887962887760119        12.744769983193965     
 H   2.1947992660454574       -1.6076295625127501        13.773417956351212     
 H   4.2031637836064393       -1.5927449908699605        13.862435598525856     
 N   2.3501437530950744        1.6639122422411068        11.459369411694144     
 N  -1.9951994262501220        1.3218756899067394        16.731470455842199     
 N  -1.2462078484274643        2.7408862127540035        15.285679866253714     
 N  -1.5422328709685491        2.7373342462970682        12.791418005257707     
 N  -2.5066661221695417        1.2840370847022025        11.512394477222003     
 N  -4.3970885750149180E-003  -2.3874743827007423        16.735983232330085     
 N  -1.6152642591862378       -2.4418786462518010        15.298929732361763     
 N  -1.4978288069112371       -2.6791006741371439        12.798381558763527     
 N  0.20750238110967339       -2.7746381821976129        11.472641474937458     
 C   4.2460363147169851       0.73386766101630219        12.079545765784227     
 C   1.4148481042608305        2.5719749978120690        10.810857844272086     
 C   3.7246284314067499        1.6892091434759955        11.255189871738368     
 C  -2.3476811978116645        2.5828793831146193        17.199245785634503     
 C  -2.2837961607170660        9.7705885851165769E-002   17.469748664137494     
 C  -1.8721796087376525        3.4750728542877338        16.276297003825572     
 B -0.62579039719192409        3.2452154478394939        13.941894212707734     
 C  -2.5478108224745495        3.4022631357408768        12.108629098783991     
 C  -2.8789523991598043        3.1082867939815149E-002   10.870293301745937     
 C  -3.1556372338992618        2.4926780597698790        11.292141427282193     
 C -0.91967041341875821       -3.3231875769053421        17.207596676371711     
 C   1.2028470754160354       -2.0262555651433822        17.468294445898415     
 C  -1.9345031432609405       -3.3525065028660093        16.289624734215817     
 B  -2.3776432361761728       -2.1474006733931530        13.965528521645290     
 C  -1.5777214284222978       -3.8849486476942476        12.120586699056989     
 C   1.4585880331180927       -2.4598446142579871        10.798951575572403     
 C -0.50963431296126105       -3.9476281644439952        11.272683507376982     
 H   5.2791793091865244       0.45971816370723562        12.249421037317610     
 H   1.7373357120742103        2.7667604882908945        9.7791458557170596     
 H   1.3594069985476911        3.5301646902698982        11.355555138476980     
 H  0.41907125793718658        2.1090085501935318        10.818600372304783     
 H   4.1982815932383932        2.3843131004854135        10.575841890379309     
 H  -2.9197015960332933        2.7160701755339356        18.107457153570799     
 H  -3.0651852833480322       0.30090792795282967        18.209747905046925     
 H  -1.3891006152385557      -0.26641559550057309        17.992144496161263     
 H  -2.6254246546460731      -0.68432823876487892        16.787550181374122     
 H  -1.9361948155646629        4.5539746036512820        16.247041243341599     
 H  0.46985343825983267        2.7127604171198927        13.816451013914254     
 H -0.53372398441091995        4.4511918626843254        13.937101591915205     
 H  -2.7771362926176133        4.4481094162374148        12.263255503701654     
 H  -3.0807852427863183       0.19687886180787856        9.8065116103833301     
 H  -3.7799117377749063      -0.38977476944187595        11.338272758902454     
 H  -2.0528598097981399      -0.67693427591138355        10.994257009203233     
 H  -3.9875152458857812        2.5913520538409478        10.610011080204194     
 H -0.74680044456447503       -3.8890954760943299        18.113590132937848     
 H   1.4850978130067247       -2.8539111575925729        18.130705608788691     
 H   1.0384960613711731       -1.1258627387213904        18.079159544140637     
 H   2.0204898279170842       -1.8293914281824324        16.768102965999056     
 H  -2.8392191205895099       -3.9441323768199776        16.263942444435092     
 H  -2.4653281999637371      -0.93116450061376932        13.849097460966725     
 H  -3.4691880179511427       -2.6696944282972197        13.971832730749053     
 H  -2.3585942247766432       -4.6121149220831024        12.298922277740465     
 H   1.3874000482481448       -2.7037278481369929        9.7342338469693352     
 H   2.2878379151710426       -3.0338588246840641        11.234666681518380     
 H   1.6595834462159338       -1.3922950009632640        10.931165207942113     
 H -0.19138784887878718       -4.7133898551676614        10.580234882276415     
 C  0.78929501703035010        11.117056516737289        16.352826354465165     
 N  0.37566097822143596        11.686805545523608        15.175939062578291     
 N   1.9759986775546374        11.742179403257861        16.624822300352136     
 Dy  0.28812769206771610        9.2434044314526211        18.018303985427700     
 C   1.2864262737198764        12.633735568449579        14.719001897974584     
 C -0.82498287832464445        11.320089072865299        14.434545398535127     
 C   2.2952480222347891        12.664272835463700        15.643847264638289     
 B   2.7180464071011148        11.445601717351622        17.969374948466353     
 C  0.70671399190023121        11.275589052710098        19.491749625847536     
 C  -1.5971536852962376        8.7698681133664849        16.376180612653911     
 C  -1.6834055118618787        8.6179522230454157        19.503508473423807     
 C   1.6379106206175154        7.8861783790477764        16.364489351492313     
 C   1.8169320137406519        7.8565248210532639        19.476442006313654     
 H   1.1126401995607480        13.206505849517342        13.817740473008099     
 H  -1.0547002912906651        12.107232853140777        13.709458366904583     
 H -0.67984659072751341        10.373995624178825        13.896300528340040     
 H  -1.6696045938701409        11.201746699951830        15.117640885854851     
 H   3.1957774598864463        13.262226264122821        15.679689244904008     
 N   1.8196884282449166        11.979180527823846        19.121988059329073     
 H   2.7996618769846466        10.228890743709204        18.087641362764124     
 H   3.8113589827435872        11.963962063915748        17.980452642217248     
 N   8.9721195150132327E-002   12.078811193498940        20.414694141170681     
 N  -1.8901060049681053        8.1215608348700137        15.204003440616816     
 N  -2.7288157377767286        9.4874466769487853        16.651012784160216     
 N  -2.8465573406145972        9.2412530983439556        19.147184070966727     
 N  -2.0667985705431109        7.6936087175821744        20.439452950526015     
 N   2.3265805586506421        7.9645057052250516        15.180757299357477     
 N   1.5704073107166026        6.5441949362551064        16.621430276097414     
 N   1.8552202153048263        6.5383119238163001        19.117574192188311     
 N   2.7955357762778585        7.9809057502963467        20.426439685039387     
 C   1.8716871915464746        13.199478176519802        19.777164409849121     
 C  -1.1719788270415870        11.765147115305018        21.068652972241530     
 C  0.78852395897272076        13.265018411694568        20.604508800336060     
 C  -3.1675369811776055        8.4358442047862265        14.753168200032281     
 C -0.97831832346447956        7.2597189606857864        14.461428034226760     
 C  -3.6929436537465161        9.2993199330305032        15.676727926957337     
 B  -2.8245916409820460        10.284032520467521        17.992737412880675     
 C  -3.9266593228599214        8.6944955673948510        19.821850159538450     
 C  -1.1648838449456718        6.7571098617231389        21.093353776757478     
 C  -3.4404099081627861        7.7230312792993399        20.648976298407565     
 C   2.6690035235818170        6.7038341503430976        14.706737915681940     
 C   2.6312560610154780        9.1894632984592377        14.450133209543534     
 C   2.1882781053250291        5.8105378778308054        15.626231635519860     
 B  0.94453049293704050        6.0346896464209054        17.960687830293761     
 C   2.8566713625260323        5.8706336484479129        19.803557070418787     
 C   3.1478347451128235        9.2289045995389998        21.088642638739227     
 C   3.4481541776074383        6.7732670215077455        20.639930488031300     
 H   2.6459775044901237        13.933314789785443        19.598179082488734     
 H  -1.1492408057246390        12.101850685468703        22.111744548479166     
 H  -2.0082801007809836        12.260612017474987        20.552790513730848     
 H  -1.3247279740485174        10.680663876636492        21.021630977329664     
 H  0.44748840193316153        14.040627706747852        21.275686352387414     
 H  -3.5798662470328311        7.9986886764434599        13.853665252881239     
 H  -1.5457930038823844        6.7052384888787353        13.707375106592158     
 H -0.20339828793787315        7.8518309825423112        13.958069428003371     
 H -0.48789053605020544        6.5534404428097721        15.135901075779673     
 H  -4.6604522572463090        9.7812466482898994        15.714676502113285     
 H  -1.7982345249281322        10.943774119658553        18.102844292614318     
 H  -3.8045514179869180        10.991760537612871        18.008640815204693     
 H  -4.9484901059269539        9.0091797320814671        19.655398875697056     
 H  -1.4239832850606959        6.6613220729770868        22.153016503511630     
 H  -1.2286177330049466        5.7655059649027915        20.623893980650067     
 H -0.14155163067924398        7.1313964817165676        20.984874727066135     
 H  -3.9385817060474846        7.0487909306388703        21.331797641296088     
 H   3.2384840569179909        6.5741177032305851        13.796702688469255     
 H   3.4123117839888732        8.9793956184457748        13.711058731693512     
 H   1.7420037060923348        9.5668129875001728        13.926640325568725     
 H   2.9806137958646581        9.9643225348440421        15.137777319275983     
 H   2.2432643829982686        4.7311341720892131        15.651664482042095     
 H -0.15193262617902625        6.5655830037469167        18.084908636005480     
 H  0.85490741883689381        4.8285907844179654        17.959104001268635     
 H   3.0901185428992641        4.8263824530864587        19.642603913124493     
 H   3.3229234218810562        9.0561701753210748        22.155953292358827     
 H   4.0600365772892832        9.6551764668704578        20.648898721272911     
 H   2.3228233710696355        9.9349303515697187        20.947937143366691     
 H   4.2711848465673512        6.6698875031322782        21.331152504734575     
 C   8.5600648723265333        6.5990390399915988        9.9282692902294745     
 N   8.1549465776178174        7.1638342744271757        8.7457918057309545     
 N   9.7541555962276902        7.2126899817251839        10.195909921251788     
 Dy   8.0446717795771772        4.7444241715043072        11.599029139530543     
 C   9.0769428297304042        8.0959586763554512        8.2817768094851090     
 C   6.9535561340580569        6.8042211429159671        8.0034776714529237     
 C   10.084720187983963        8.1216983680240720        9.2077102994213060     
 B   10.507956074645920        6.9166677551086524        11.533471287932166     
 C   8.5049092515512594        6.7728738529031345        13.070393728634215     
 C   6.1661158083193230        4.2499150033885558        9.9469697968936703     
 C   6.1065055542569526        4.0889096893695287        13.100065274393518     
 C   9.3919693718032438        3.3530787317921265        9.9581673012880678     
 C   9.5807142318236167        3.3602509714333921        13.059590772224869     
 H   8.9108343472664693        8.6620507017196910        7.3749079579986407     
 H   6.6889691592072333        7.6234384579704244        7.3263796737516103     
 H   7.1159171548348379        5.8949556028788237        7.4079687588426193     
 H   6.1260035564576860        6.6244496610981596        8.6939878644813575     
 H   10.991581796582174        8.7093838225960667        9.2415925460327060     
 N   9.6286770847351448        7.4566719479859884        12.697547788933154     
 H   10.586734625689370        5.6999680177299155        11.652826959595410     
 H   11.602428468709766        7.4320798101900367        11.531659251769208     
 N   7.9311336572923068        7.5609518314714483        14.033116238655991     
 N   5.8779164526058567        3.6021752963095808        8.7732753916321098     
 N   5.0229643083263271        4.9446870027657805        10.232398097090472     
 N   4.9238013183396303        4.6644671506260726        12.727534183931786     
 N   5.7478853079059169        3.1440188521109693        14.025826057302721     
 N   10.085599570822614        3.4129977165302110        8.7758221966627250     
 N   9.3116425796447686        2.0138131849747998        10.228078459864406     
 N   9.5977234085748098        2.0351378772887481        12.723832490771292     
 N   10.561083716092798        3.4834963746391252        14.009457912700681     
 C   9.7304481784812626        8.6518813605803793        13.391348240430526     
 C   6.6779271513561795        7.2555431268961899        14.707207993068083     
 C   8.6676607358387709        8.7197985314932520        14.246009278496174     
 C   4.5911096225315617        3.8937050618303486        8.3335479908824581     
 C   6.7989679192093142        2.7584704718493329        8.0201399319154376     
 C   4.0550959145033429        4.7422989919738372        9.2645489834995089     
 B   4.9194422073724464        5.7209740365771715        11.584031539059641     
 C   3.8570255841415939        4.0658388320715293        13.379309691287302     
 C   6.6777659931887969        2.2404915078464551        14.689097909288202     
 C   4.3708752455873876        3.1140156983964702        14.211874374035652     
 C   10.416543113435555        2.1437898599440235        8.3138565762297052     
 C   10.397566096913771        4.6293026675499744        8.0344921495629151     
 C   9.9252606806942030        1.2644929445444177        9.2410405968428773     
 B   8.6831621290652681        1.5228569892121848        11.573552571337315     
 C   10.585652819441135        1.3615289057276483        13.424611786879879     
 C   10.935975597890174        4.7334779396370843        14.655902537329727     
 C   11.193213018757136        2.2680166040635079        14.244896341949595     
 H   10.520906920431553        9.3698142984427246        13.217757743315262     
 H   6.7651340576810073        7.4501360632986566        15.782268282778320     
 H   5.8621249835373312        7.8747093449226471        14.306489752985454     
 H   6.4446872441669605        6.2003285806847614        14.529340534631327     
 H   8.3623608416500375        9.4827076841023867        14.947706828512491     
 H   4.1814710036738880        3.4488824699392606        7.4366699148040976     
 H   6.2383723032977167        2.2060709445966045        7.2589046996970685     
 H   7.5673813972311113        3.3659158885742402        7.5253244332125018     
 H   7.2969049896685654        2.0487426114278051        8.6856748439721496     
 H   3.0789703206282546        5.2058666266067988        9.3126049181302388     
 H   5.9337086085839896        6.3994457973509125        11.700618314992662     
 H   3.9264245831802920        6.4094837179538606        11.612963981252115     
 H   2.8256059249384879        4.3388862923361522        13.198862401628590     
 H   6.3274259358965645        2.0288581067335958        15.710898279811154     
 H   6.7618109742601300        1.2895754256599310        14.130552837646679     
 H   7.6687578191882881        2.7189327130102212        14.715411654432602     
 H   3.8903882284843374        2.4178204317169110        14.885385068370709     
 H   10.986228931382017        1.9956194073874034        7.4062303324872190     
 H   11.201343488408469        4.4185599971714717        7.3213518070509664     
 H   9.5201696109688800        4.9883240059116245        7.4801981715664256     
 H   10.718177888245830        5.4171078527406147        8.7200110540517581     
 H   9.9703345129822711       0.18466363073156558        9.2759570737411519     
 H   7.5895597094733365        2.0606488973481607        11.689985303991696     
 H   8.5879571667136752       0.31643434652203695        11.587562845426916     
 H   10.806091723682034       0.31274033197619583        13.275549013509677     
 H   11.098316230125706        4.5674491067658227        15.730046052786161     
 H   11.864456931245517        5.1349462939925861        14.214786361952092     
 H   10.124344219042440        5.4581928535656754        14.499021819923435     
 H   12.014904960523962        2.1642406998363581        14.939160524289855     
 C   6.2911826780013946        13.346993458293346        3.5828452768367320     
 N   6.0169945957755315        12.679419674409081        2.4164959026424464     
 N   5.1488576694909423        14.055749216935146        3.8358704498431959     
 Dy   8.1359837751439024        13.864998433141260        5.2641355320148353     
 C   4.7402895076308651        12.973007950754525        1.9495941784860249     
 C   6.9402178463438950        11.812226341516606        1.6937506568174168     
 C   4.1962241638131283        13.843280483028485        2.8556554458642838     
 B   5.0293701202522634        14.860765229118249        5.1695021180862009     
 C   6.1557780474160753        13.220872116028540        6.7172572330323632     
 C   9.5238867751494212        12.508928560154740        3.6094346998940567     
 C   9.6794075511758972        12.507449800567496        6.7311691643321456     
 C   8.6696802510199085        15.727504193838225        3.6121516143970043     
 C   8.5319695790398882        15.911106461934088        6.7342249678348312     
 H   4.3425122685441373        12.515963403906335        1.0535584233022772     
 H   6.3808158546591596        11.233309722193709       0.95156493580910695     
 H   7.7086649554381932        12.401606176586998        1.1768434665600047     
 H   7.4383584689889259        11.127520892121211        2.3846172984275551     
 H   3.2233797566246705        14.315203990092471        2.8783283246673150     
 N   4.9930295806758558        13.827881906502775        6.3332145594828733     
 H   6.0528880309554367        15.524322735984928        5.2924681888625047     
 H   4.0491808378870395        15.566873308444878        5.1662536236905172     
 N   5.7663696417716244        12.300404094115319        7.6540145465751124     
 N   10.216009542164009        12.582655409880948        2.4264457293516597     
 N   9.4676407499652324        11.167597781585389        3.8756261320256753     
 N   9.7505023085585503        11.190434443107959        6.3707080021329974     
 N   10.673265753906948        12.660397092665772        7.6616587551029216     
 N   8.2844388092010188        16.280008605488014        2.4173639112880014     
 N   9.8506865608535588        16.355656223100780        3.9026901505432963     
 N   9.6660288920231956        16.597869768542125        6.3987813637394630     
 N   7.9163166940519751        16.707958811777885        7.6633195716901747     
 C   3.9070019851518696        13.274786333738883        6.9926146010855827     
 C   6.6688939772857996        11.380402719105673        8.3305279877814407     
 C   4.3889360151214794        12.316835391574527        7.8380092603259301     
 C   10.568442339198748        11.320221822296126        1.9613324729163621     
 C   10.516132277999542        13.804366056202394        1.6889236973486350     
 C   10.093219564827669        10.430788964187022        2.8868850354763604     
 B   8.8479418457454333        10.661436602477666        5.2186794397052738     
 C   10.786762680122761        10.553353525256380        7.0352103410034408     
 C   11.003889125902308        13.917170772929316        8.3193420973839078     
 C   11.366747077351681        11.472765601479926        7.8607753855986360     
 C   9.2067870036310016        17.218577534416365        1.9672218105000956     
 C   7.1111137902730848        15.888361098186019        1.6456854228784012     
 C   10.193739245792237        17.261872502134423        2.9151015552719062     
 B   10.576770653089383        16.063197024563518        5.2569266013689475     
 C   9.7347284199992803        17.801092337212882        7.0828844567158100     
 C   6.6361426490269366        16.409879390909961        8.2873905929908656     
 C   8.6381661903313169        17.873056640941808        7.8922059383196776     
 H   2.8852363891204758        13.581100255794729        6.8107444639761017     
 H   6.4100091823334884        11.306097308928758        9.3932644114374533     
 H   6.6060985392376192        10.377376020312131        7.8829905215255751     
 H   7.6915190598681624        11.756172323901486        8.2128781062866842     
 H   3.8837298826779842        11.644136593412370        8.5165672460820758     
 H   11.141872210459024        11.184429391773616        1.0540687952764769     
 H   11.349669079848510        13.615137219862504        1.0042113777890187     
 H   9.6471606361877917        14.135113406345836        1.1043323146534738     
 H   10.792821437143115        14.603259296431045        2.3812146948556068     
 H   10.157940405711184        9.3517874662084512        2.9208632885130337     
 H   7.7424865719554781        11.173935071968097        5.3381536468711532     
 H   8.7794679927417096        9.4530639734285895        5.2253836365539632     
 H   11.049175223493808        9.5171733854021685        6.8661165331278990     
 H   11.310741751606988        13.724961013756550        9.3574310619837711     
 H   11.828386868079937        14.427621765763641        7.7900498120354325     
 H   10.115496036202584        14.565543086348052        8.2957443567403484     
 H   12.203373371376816        11.393285616702460        8.5397631183109706     
 H   9.0578614756295810        17.775837081140395        1.0517871242431553     
 H   6.8882321557429291        16.666350084035049       0.90807579475836564     
 H   7.2880654895516859        14.941336773901977        1.1177743046266924     
 H   6.2504512034946860        15.760367406872035        2.3064262424311388     
 H   11.092782084114521        17.860703090663939        2.9626241467165122     
 H   10.658979384251976        14.847150085966840        5.3755237999228713     
 H   11.670040111336128        16.582815728519062        5.2784873661820342     
 H   10.522748193750090        18.525474877689142        6.9270746132713823     
 H   6.6632847402304414        16.670554951912575        9.3502639685208120     
 H   5.8291808607161180        16.979484692856417        7.8066590089267143     
 H   6.4332692140907719        15.341695445338607        8.1640039195405798     
 H   8.3018869099008334        18.640209100383139        8.5748717268926828     
         456

 C   7.4828878882259886        2.7167749083499881        2.7714230781408169     
 N   7.8705229826167074        2.1582271042152312        3.9622880799594875     
 N   6.3025492654022797        2.0884682282023146        2.4787643603263634     
 Dy   8.0271519159102667        4.5822994260763625        1.1281276692212774     
 C   6.9511695755160341        1.2150109525787229        4.4076338118552334     
 C   9.0476871941821582        2.5420206968849777        4.7321430813219365     
 C   5.9626868967013555        1.1756137780928673        3.4609241659829273     
 B   5.5733645047281763        2.3825044837682401        1.1268957225335943     
 C   7.6135930131898926        2.5482983629972997      -0.35703570636682708     
 C   9.8766612299639807        5.0766792288457658        2.8055166080342109     
 C   10.003439782228615        5.2321937112532240      -0.33269931385670465     
 C   6.6490868759244179        5.9479832733215652        2.7662012840712391     
 C   6.5214234739413319        5.9780965281685345      -0.34524407871525964     
 H   7.1047182537900060       0.65350739503365540        5.3195010767555493     
 H   9.2581923731828581        1.7678002653814684        5.4787795306782243     
 H   8.8815057491366236        3.4969596165938746        5.2502178524297793     
 H   9.9120103814871765        2.6522502340909249        4.0716445666233989     
 H   5.0643608124761794       0.57589479912208863        3.4095203123923201     
 N   6.4855068398417997        1.8543685300004185       -1.6820978123294979E-002
 H   5.4850964501477462        3.5983374651318880        1.0102491697042346     
 H   4.4834802780239498        1.8563347373053956        1.1054276940269132     
 N   8.2252957160143314        1.7597551573923522       -1.2957485123329664     
 N   10.156277195243439        5.7448441085070847        3.9693496295457740     
 N   11.020100098391312        4.3744690362808969        2.5411576327456116     
 N   11.167068882890165        4.6232187981733039        4.5853112720361543E-002
 N   10.393197708080869        6.1645016150991818       -1.2586553071482762     
 N   5.9422139980841164        5.8723313439989555        3.9403604603353677     
 N   6.7335303088039833        7.2906505035040556        2.5162799377344158     
 N   6.4773406701420484        7.2950634304418376        1.8054237969439349E-002
 N   5.5382028384800650        5.8510988310151735       -1.2902725895877014     
 C   6.4183124725673197       0.65359028763725624      -0.70525520790499285     
 C   9.4981514939258975        2.0690026478105152       -1.9287763826705229     
 C   7.5080057866449152       0.59191408302030779       -1.5246200648593558     
 C   11.439087104040690        5.4598610218461321        4.4237553729835355     
 C   9.2323997958122543        6.6084868675140100        4.6961058838002234     
 C   11.980564902399447        4.5928539016867882        3.5127195235915325     
 B   11.134295728675678        3.5796917447724370        1.2004491178375229     
 C   12.253061763709892        5.1859777574127950      -0.60581417096151524     
 C   9.4922124591744286        7.0943060632301007       -1.9243959480013835     
 C   11.771118670861878        6.1529246384059970       -1.4404883493908853     
 C   5.6083616767290847        7.1353868273605325        4.4166417266359552     
 C   5.6072069494100498        4.6467462748762749        4.6565149835567254     
 C   6.1111676665321308        8.0267338026739257        3.5071851668415013     
 B   7.3766012315215646        7.7983908717057480        1.1835508143747773     
 C   5.4680809657415326        7.9586113538667860      -0.66066487260267559     
 C   5.1907148769788209        4.6055664458426460       -1.9595809469491858     
 C   4.8764361254526065        7.0550924689950829       -1.4957432577077472     
 H   5.6333068712042929       -7.3982719006698505E-002 -0.54820277766512437     
 H   9.4639915206712342        1.8146101483621626       -2.9928635215014459     
 H   10.312433119755600        1.5012201140826833       -1.4588667376029913     
 H   9.6955232225338275        3.1375943855209112       -1.7999978781960635     
 H   7.8435677345725843      -0.17040574920824778       -2.2130348450665394     
 H   11.841988135470810        5.9202064866429165        5.3156902082647539     
 H   9.7799871424998308        7.1257761558539245        5.4926375202130844     
 H   8.4191959569569654        6.0201742182421256        5.1448488775774370     
 H   8.7880932592031531        7.3484703490405803        4.0222871714928212     
 H   12.955614831938238        4.1257940768125696        3.4818793674489594     
 H   10.109912681458967        2.9178980638633369        1.0760092767548985     
 H   12.114334860291621        2.8734925763686610        1.1939824923817359     
 H   13.274879433521448        4.8792570662939800      -0.42559873724907971     
 H   9.7874977806306660        7.2243238775840117       -2.9705151548712481     
 H   9.5113521920500261        8.0733912402881458       -1.4275111363744866     
 H   8.4768097093420831        6.6916112264933787       -1.8638649652521990     
 H   12.275937662788694        6.8357270890594455       -2.1099268575531527     
 H   5.0281563284241138        7.2712858829106546        5.3195367691404885     
 H   4.7635807419919587        4.8417982056569153        5.3287310002708077     
 H   6.4594203086042858        4.2929052714538329        5.2539502648631560     
 H   5.3306408557695306        3.8621481805016420        3.9473811246071824     
 H   6.0676788886242283        9.1070548748975018        3.4863692096378061     
 H   8.4731676103979350        7.2653517337597577        1.0727822019757669     
 H   7.4683532973874067        9.0046670184227153        1.1861908402457071     
 H   5.2302719357761047        9.0009138001935671      -0.49468166482997128     
 H   4.9980212383317184        4.7891777417777472       -3.0217826995063652     
 H   4.2911300228398943        4.1632408303726525       -1.5102646637225736     
 H   6.0254360201896828        3.9078346205074750       -1.8399449029821418     
 H   4.0499958699230367        7.1555526356150052       -2.1841101712318505     
 C -0.35911033032661449        7.4438297150930586        9.1891903656209699     
 N   3.9442114457830663E-002   6.8754551114907159        10.371785120556678     
 N  -1.5507815964300924        6.8305813005195573        8.9109266877254285     
 Dy  0.16795228149079833        9.3018136946661301        7.5264713080152097     
 C -0.88499180822639700        5.9407166946733305        10.825963473053594     
 C   1.2351606863562172        7.2380274740858210        11.122744411578756     
 C  -1.8872234694776695        5.9166252505886643        9.8937836260653000     
 B  -2.2788659319035198        7.1295562832326080        7.5593562478012588     
 C -0.25014270168913871        7.2612378797005093        6.0567695664845447     
 C   2.0387746782706389        9.7947358620451759        9.1900325365715183     
 C   2.1403211093360306        9.9159754107622380        6.0512920589976851     
 C  -1.1797143466820836        10.692878096683462        9.1673798376513318     
 C  -1.3572940679427372        10.672907866542277        6.0493070564679403     
 H -0.72379754972765864        5.3697681287560810        11.730579442404386     
 H   1.4606103690499221        6.4478470703385886        11.846091499776721     
 H   1.0869585626719225        8.1815285848776220        11.664921194068768     
 H   2.0833656516107721        7.3601978879268373        10.445314914706039     
 H  -2.7938923178918982        5.3283538898758804        9.8545319598074776     
 N  -1.3802529703187800        6.5796921391598229        6.4141615945897730     
 H  -2.3432517434625244        8.3470584388736562        7.4366486239160468     
 H  -3.3793815141411443        6.6264328324985389        7.5417659817378864     
 N  0.35578959347254413        6.4518244035943857        5.1317663017102690     
 N   2.3320103141822739        10.454242275314629        10.356271378798333     
 N   3.1679311859564065        9.0681799372785648        8.9271240099838849     
 N   3.2999861817506604        9.2986245966700860        6.4282501215410379     
 N   2.5313016555225030        10.825545132001222        5.1039736004622558     
 N  -1.8541926932099553        10.630600523972150        10.360886233473432     
 N  -1.1206117475306030        12.031749937839635        8.8900666624790450     
 N  -1.4188388227790472        11.993813815764275        6.3955759533156158     
 N  -2.3335390666822602        10.523063677134104        5.0998175992806054     
 C  -1.4552461734503688        5.3669184417968969        5.7481789394422114     
 C   1.6300976485886842        6.7415720063878295        4.4912087329236474     
 C -0.36837018587396858        5.2835480223112761        4.9271786812825749     
 C   3.6066143094113867        10.137072632569616        10.814671190020043     
 C   1.4271698521511587        11.334812910152973        11.085866912243933     
 C   4.1301637394287143        9.2612191234436683        9.9020591641211819     
 B   3.2648387093737754        8.2643947601566712        7.5906716889188139     
 C   4.3859316334645850        9.8365272192757178        5.7556438959602074     
 C   1.6332407854126643        11.746295447299117        4.4223814887305268     
 C   3.9068599091194196        10.794314070435872        4.9083610024584896     
 C  -2.1954447831334010        11.897207529748192        10.820609200719428     
 C  -2.1420795137024311        9.4156250047073282        11.114952710527811     
 C  -1.7293722370305922        12.778026087623738        9.8817649288344889     
 B -0.51101968834813882        12.531557058303914        7.5400063233775372     
 C  -2.4328393570879516        12.637035045314105        5.7044153285003683     
 C  -2.6653296992344413        9.2640233319717353        4.4470757434482326     
 C  -3.0076186423325342        11.716893105359267        4.8757684791147016     
 H  -2.2432188168238021        4.6464073622253421        5.9201603438044401     
 H   1.5935843821745190        6.4680471999794609        3.4318149926150321     
 H   2.4408541833614001        6.1777945782635806        4.9723136151155547     
 H   1.8330575597746703        7.8111539125112195        4.6001947627339428     
 H  -3.9131578368325946E-002   4.5050480862246030        4.2535697075895280     
 H   4.0187636476353656        10.582553671546950        11.710190645004399     
 H   2.0085877128114218        11.943993270517376        11.789468849512787     
 H  0.68389201929865051        10.753285416111034        11.651616941898256     
 H  0.89789514756364786        11.992492829711614        10.389255303820326     
 H   5.0948834603890134        8.7729077430104283        9.8719488515256817     
 H   2.2330099967769366        7.6121967434014843        7.4782856226579817     
 H   4.2374590324547672        7.5475382017699113        7.5816070648567280     
 H   5.4060666597285731        9.5225734082693752        5.9334007607283015     
 H   1.8846476211613497        11.799902733133230        3.3548925500044047     
 H   1.7124707069761902        12.757166356111959        4.8542186991109331     
 H  0.60647080148209609        11.383152174742353        4.5555598805041875     
 H   4.4120281485489912        11.457971298472026        4.2202169357500487     
 H  -2.7553252885595612        12.039626435726102        11.735019538112633     
 H  -2.9253540863941714        9.6274540422556605        11.851523907067866     
 H  -1.2469652829897326        9.0613320868731009        11.643977124736356     
 H  -2.4826485072784803        8.6242104320720205        10.442149474086905     
 H  -1.7890078231391535        13.856793037145925        9.8397373192526274     
 H  0.59518496028192147        12.022316709362636        7.4171560214319525     
 H -0.44898069656049905        13.740351438172663        7.5249107530037431     
 H  -2.6873702433607787        13.677125172194438        5.8602520246683660     
 H  -2.9512268319070101        9.4477712926986648        3.4033281335502155     
 H  -3.5029937641092705        8.7667085221324381        4.9635495835338705     
 H  -1.7859077182768119        8.6081557487474782        4.4928845014059098     
 H  -3.8304994017870433        11.798374923072803        4.1810120350225199     
 C   1.9394737511301250       0.54477019716935882        15.532388484879114     
 N   2.2206744230299180        1.1804367659753348        16.714615179895667     
 N   3.0868832363276133      -0.14188825617996675        15.243222104841209     
 Dy   5.8454958337154403E-002   5.0104250106177722E-002   13.886550316998324     
 C   3.5063194878920223       0.88837437763761584        17.156843096011578     
 C   1.2896691254514288        2.0031691588160627        17.479141615272450     
 C   4.0492945843618307        5.2543194679575064E-002   16.217817441346988     
 B   3.1983364800262502      -0.91884866294848289        13.892285649183123     
 C   2.0007806594606286       0.71706564627405833        12.389745619216271     
 C  -1.3044484113956754        1.4009850678713065        15.549026971416845     
 C  -1.5124060848338701        1.4159411754456677        12.446973464364252     
 C -0.42469791157377906       -1.8216967133012159        15.557032933668792     
 C -0.38226051948806167       -1.9827785727843317        12.422108049379711     
 H   3.9100536974190132        1.3217413030070491        18.062102702888545     
 H   1.8462976140433291        2.5638864156132830        18.236967672854838     
 H  0.53807554905125343        1.3787723102756564        17.979904196202927     
 H  0.77227076871630440        2.7052556525929430        16.820337822017706     
 H   5.0279851413439625      -0.40543126706123389        16.167614560489032     
 N   3.1853954877819377       0.13604267954150112        12.747983737200592     
 H   2.1918024742363666       -1.6082612214369532        13.777190483216762     
 H   4.2000154951872863       -1.5962169468343379        13.867292113330489     
 N   2.3529365378391320        1.6611479945822876        11.460971672757010     
 N  -1.9955391862344893        1.3239639103188183        16.731611972889560     
 N  -1.2462355898069977        2.7424388920131282        15.285492456287857     
 N  -1.5417367836642648        2.7381098956035013        12.791176439985350     
 N  -2.5046534501089450        1.2846508970645647        11.511232723970627     
 N  -8.0560750515764612E-003  -2.3865824653819461        16.736243839296954     
 N  -1.6177979118308479       -2.4407979188798135        15.297929316239154     
 N  -1.4981532012917849       -2.6782371997035725        12.797563324934556     
 N  0.20872293164656885       -2.7750085160790121        11.474007061116366     
 C   4.2471730258159237       0.72901482990903321        12.082842107116463     
 C   1.4191203618007786        2.5697185756050644        10.811147474830081     
 C   3.7275211629313278        1.6844370809837459        11.257521321104720     
 C  -2.3475467365546856        2.5851623746824557        17.199205636707347     
 C  -2.2847390403222496       0.10002799204171790        17.470018825472653     
 C  -1.8718434705477993        3.4770149476947503        16.276030144023974     
 B -0.62563483076117887        3.2464761410745258        13.941706403513502     
 C  -2.5477149875948903        3.4025166698320719        12.108486456434992     
 C  -2.8755115620998164        3.1743340399826701E-002   10.868267554855565     
 C  -3.1545289210180578        2.4928477929092616        11.291353966639555     
 C -0.92370131784258580       -3.3222943737800077        17.207031318767228     
 C   1.1985212819337832       -2.0251661008031707        17.469557488948514     
 C  -1.9378466215696317       -3.3515286540243840        16.288294845358578     
 B  -2.3788419984339120       -2.1460518289748309        13.963833797748709     
 C  -1.5778687079771543       -3.8841796042946068        12.119906632259678     
 C   1.4609544278982121       -2.4612808663418626        10.802076333742878     
 C -0.50880089128868222       -3.9476498284287453        11.273376778122172     
 H   5.2797929992498664       0.45336851266303341        12.253213582460258     
 H   1.7390536037820723        2.7593194191039636        9.7781888376409931     
 H   1.3686325060009605        3.5297869885530297        11.351684525822169     
 H  0.42221154033486241        2.1104891429126860        10.823412696610733     
 H   4.2025323127609937        2.3784189409113252        10.578044115599353     
 H  -2.9194011641562123        2.7186957878193145        18.107476892960122     
 H  -3.0673353687262801       0.30322229346827778        18.208673176725242     
 H  -1.3907426511986458      -0.26343586738178726        17.993974119076185     
 H  -2.6250136667431936      -0.68241503881707399        16.787656734644489     
 H  -1.9354851849043715        4.5559323238855773        16.246494771426498     
 H  0.47013185124359308        2.7142413017186495        13.816552882600861     
 H -0.53388571837273746        4.4524862572853054        13.936699490970504     
 H  -2.7778308832602625        4.4481269647538264        12.263501857614051     
 H  -3.0792583397559232       0.19836341025113613        9.8050639817156213     
 H  -3.7748405084702248      -0.39139871503300872        11.337046439477300     
 H  -2.0480015799857565      -0.67479804404192212        10.990132686746781     
 H  -3.9862060183429198        2.5911682600633887        10.608937379435181     
 H -0.75146129412294538       -3.8882552389196841        18.113085762047984     
 H   1.4778807694750544       -2.8509063526617870        18.135081721820651     
 H   1.0348516921542248       -1.1226129553763036        18.076941962856850     
 H   2.0177571480722665       -1.8320508242960305        16.770576158536617     
 H  -2.8425889077964155       -3.9430828332874790        16.261929932839148     
 H  -2.4657748901160037      -0.92977759487540868        13.847300746006304     
 H  -3.4706595536979465       -2.6677660165786437        13.969108014195987     
 H  -2.3592023792031034       -4.6109862952966578        12.297575466481685     
 H   1.3913374844826356       -2.7058694587409309        9.7374406193775016     
 H   2.2891990534166027       -3.0353226927538102        11.239527861192231     
 H   1.6623020171711880       -1.3937605860968099        10.933890616720731     
 H -0.19002175706761293       -4.7137788358321826        10.581573437721637     
 C  0.78761298632220311        11.120712109972457        16.352212288892343     
 N  0.37457747395759622        11.690200160765883        15.175010611829647     
 N   1.9741862658449725        11.745874712404245        16.624680456348877     
 Dy  0.28601115321348386        9.2473917213555819        18.017242011607220     
 C   1.2855493214748841        12.637030339483980        14.718333707488672     
 C -0.82549175831685417        11.323035566379968        14.432951193414180     
 C   2.2939006231013650        12.667752880403469        15.643681834923395     
 B   2.7160579826072948        11.449252696967145        17.969314520187204     
 C  0.70412592209396685        11.279663569228216        19.490844974782064     
 C  -1.5984698041464729        8.7724596759435798        16.374284669944291     
 C  -1.6853715906705113        8.6211946775613271        19.502111358547321     
 C   1.6365430617226708        7.8894952709135397        16.364146390249044     
 C   1.8149564741756112        7.8616197509999353        19.476352647369048     
 H   1.1122691263694513        13.209504856253757        13.816799988913843     
 H  -1.0554810722224985        12.110379449613228        13.708166919716795     
 H -0.67944944265704377        10.377378542098899        13.894205884337538     
 H  -1.6702496659782571        11.203715741073591        15.115665563976423     
 H   3.1943772211185433        13.265733808340146        15.679870620228757     
 N   1.8176901317671093        11.982725272097356        19.121953249577256     
 H   2.7976743104356063        10.232527538764879        18.087435812360116     
 H   3.8093710997221129        11.967601975589764        17.980550346653672     
 N   8.7759758046998967E-002   12.082299792305257        20.414692851322513     
 N  -1.8909309595888488        8.1235980492093880        15.202281927422016     
 N  -2.7306160101531831        9.4893819662144860        16.648793545568953     
 N  -2.8488942899261849        9.2432589566224568        19.144953976218808     
 N  -2.0683898687091666        7.6967460188520382        20.438112500255638     
 N   2.3251579108474769        7.9672402340359856        15.180337820241386     
 N   1.5690966607530648        6.5476429987391622        16.621766213253824     
 N   1.8536376896982747        6.5432757029527808        19.117993785951541     
 N   2.7934530520292422        7.9865845595653253        20.426399542880674     
 C   1.8707661043185699        13.202117785206065        19.778630977439800     
 C  -1.1742591320702378        11.768973164467205        21.068158486657683     
 C  0.78759113749942555        13.267618942451156        20.605975328008807     
 C  -3.1685675823665052        8.4368618066620886        14.751318699817762     
 C -0.97863240172919963        7.2620507784179242        14.459985555687588     
 C  -3.6945852933248586        9.3002745256910959        15.674567649041254     
 B  -2.8272613135456681        10.285953151782051        17.990413285031885     
 C  -3.9288294605749261        8.6956165308576718        19.819125147129796     
 C  -1.1659467151428173        6.7612714085341930        21.092756703872638     
 C  -3.4421255168713620        7.7249224628243809        20.646848706744592     
 C   2.6675068266329536        6.7063125513591535        14.706862449364317     
 C   2.6294677773145105        9.1919045868242844        14.449107171453313     
 C   2.1868729146047148        5.8134972040038795        15.626859597743618     
 B  0.94323294040347527        6.0387740232195988        17.961282770081652     
 C   2.8551895185619052        5.8761215729886676        19.804335289348863     
 C   3.1454296887182718        9.2348181543178125        21.088333267443023     
 C   3.4463736976257233        6.7792084052822617        20.640400612960594     
 H   2.6455877699032406        13.935565744811354        19.600424676014438     
 H  -1.1505906854980992        12.101889769639410        22.112212731549221     
 H  -2.0096428377321724        12.267864253789050        20.554673260366421     
 H  -1.3291871909392352        10.685228192440462        21.017428817321562     
 H  0.44712171740608891        14.042714940813610        21.277989509050702     
 H  -3.5805580322995292        7.9990138542782434        13.852005017607411     
 H  -1.5457897495459854        6.7066698850925643        13.706368013155148     
 H -0.20428252509175621        7.8544747253021665        13.956130780046911     
 H -0.48754270117831766        6.5565311691529118        15.134743571987192     
 H  -4.6624001884809143        9.7815829418217799        15.712399114212454     
 H  -1.8013782591826240        10.946393610573644        18.100851676594672     
 H  -3.8077013765752357        10.992979474080816        18.005992449129398     
 H  -4.9508356752877694        9.0093688754201260        19.652111223840990     
 H  -1.4266388154631524        6.6640633466597690        22.151828005285900     
 H  -1.2270569516921375        5.7700795373151177        20.622329390715688     
 H -0.14320334216804120        7.1374166947530320        20.986396286680751     
 H  -3.9400706730070172        7.0504656081989410        21.329607285277582     
 H   3.2368513945106163        6.5759645344224236        13.796815883996176     
 H   3.4123313726458187        8.9824843187991625        13.711915282712667     
 H   1.7408292254990638        9.5673250365001614        13.923424932570681     
 H   2.9761777300543670        9.9678419853725391        15.136691845846235     
 H   2.2419132486296269        4.7341101761086373        15.652816685164463     
 H -0.15339309983658717        6.5693945259127338        18.085042183448888     
 H  0.85396942212208793        4.8326311341418426        17.960343243664347     
 H   3.0890286916055598        4.8319385910060557        19.643611621529210     
 H   3.3227530102884901        9.0618501366072568        22.155155261686399     
 H   4.0561286649524533        9.6624451973473047        20.647008907593356     
 H   2.3193891228152834        9.9398831536028602        20.949585820275022     
 H   4.2692939336756419        6.6763397334802610        21.331856917407414     
 C   8.5591754226936239        6.5945170717858739        9.9310593501838813     
 N   8.1542381616542041        7.1595202744379778        8.7486177864352701     
 N   9.7532033526884589        7.2081264936736096        10.199016206342302     
 Dy   8.0431923782973538        4.7390716815477880        11.600831612253634     
 C   9.0763318018660044        8.0917049866957349        8.2848990860485401     
 C   6.9530228071169287        6.7998320667024688        8.0060426611183662     
 C   10.083958177872466        8.1173172203350674        9.2110041167137240     
 B   10.506280758611799        6.9118639070706118        11.536948340598904     
 C   8.5018292709230572        6.7681977295091880        13.071970929763328     
 C   6.1659077770993651        4.2443717032642709        9.9477920580503145     
 C   6.1039005499408931        4.0843132796901829        13.100523612462673     
 C   9.3917388438967908        3.3493356715988689        9.9593841506950636     
 C   9.5796621820158911        3.3557039108063051        13.061406263385814     
 H   8.9104584202248152        8.6579596420997103        7.3780901900612257     
 H   6.6898181571630309        7.6180583805660236        7.3273406617046337     
 H   7.1148464647139109        5.8893555958176478        7.4123937399774560     
 H   6.1247534812915809        6.6220999632357742        8.6961304750262727     
 H   10.990814038689539        8.7050236787400621        9.2450428465181620     
 N   9.6260898517329476        7.4518154757868640        12.700338960137332     
 H   10.584946394921285        5.6951716996842956        11.656162964189447     
 H   11.600795737771655        7.4272456718531599        11.535849403489882     
 N   7.9265258809427879        7.5570609584419834        14.033083886039991     
 N   5.8781258287304912        3.5963866309964820        8.7741392598988526     
 N   5.0228406703934319        4.9395883438241697        10.232417458028568     
 N   4.9219282029434037        4.6611430019369431        12.727751619729800     
 N   5.7442854113617967        3.1406860452352836        14.027080223615050     
 N   10.085318503977451        3.4101544191970725        8.7770530216400537     
 N   9.3127033438857207        2.0099530594201247        10.228981149810380     
 N   9.5988381568013850        2.0309337071457012        12.724660471666837     
 N   10.560352480536997        3.4800806856054298        14.010733479894387     
 C   9.7266902079699342        8.6476053232628551        13.393267525834867     
 C   6.6722378289401680        7.2523444669339279        14.705336334863828     
 C   8.6625952000738469        8.7161672660936738        14.246126461677663     
 C   4.5916866258983395        3.8882417411847019        8.3336101025710541     
 C   6.7992593702462321        2.7521969926024994        8.0216910097144734     
 C   4.0554847880593847        4.7372972150317221        9.2640767404495410     
 B   4.9189570425866682        5.7167785196035981        11.583502510349662     
 C   3.8545559557639946        4.0646000845483092        13.380338177138096     
 C   6.6731901744394966        2.2365639810810514        14.690800789051440     
 C   4.3673287997069261        3.1127132351654407        14.213502431545924     
 C   10.417513742158334        2.1413884077787722        8.3148548016903483     
 C   10.396388583887910        4.6268334151406005        8.0359549248589826     
 C   9.9270564970945649        1.2614316460291415        9.2418252931151983     
 B   8.6847164519424389        1.5180833971739232        11.574294050722482     
 C   10.588487381432314        1.3587145616696703        13.424208493881137     
 C   10.933399795547038        4.7303118671660167        14.657702009171619     
 C   11.194809534928565        2.2656751362157888        14.244848899596496     
 H   10.517223632504582        9.3655445828275550        13.220144544358059     
 H   6.7571994051946938        7.4497197996987410        15.779886555692176     
 H   5.8568909792662476        7.8696718481524819        14.301398381680114     
 H   6.4399838086940253        6.1966370518232141        14.529788358129368     
 H   8.3561608309531596        9.4795900353022375        14.946743590492961     
 H   4.1824036665692699        3.4433999855055566        7.4365860346663419     
 H   6.2386522381353595        2.1990237120218166        7.2610635396597516     
 H   7.5674832665166667        3.3592724832008503        7.5261365872679704     
 H   7.2974023074330301        2.0432273252885671        8.6878378186613912     
 H   3.0795031682389888        5.2011889878563737        9.3114506474595995     
 H   5.9336037910349901        6.3946549298102306        11.700183977474369     
 H   3.9264559336315239        6.4060016159004940        11.611403169086358     
 H   2.8234885734610824        4.3390015105276429        13.200062698789303     
 H   6.3268768144530299        2.0308167385564961        15.714357502741708     
 H   6.7510113306063717        1.2834250755936851        14.137031361118762     
 H   7.6654933808765202        2.7106804714533324        14.710858132918066     
 H   3.8860552111540665        2.4176811968908538        14.887581944791291     
 H   10.987425158495641        1.9940537348694407        7.4072515025880170     
 H   11.199272336701689        4.4164227814170047        7.3217521213477816     
 H   9.5183209158895750        4.9861071606921472        7.4829762313935237     
 H   10.717896053574215        5.4143414237130765        8.7213829194047729     
 H   9.9731758834458795       0.18165640081709272        9.2765779741323282     
 H   7.5906138631500033        2.0547725815951510        11.691030609673465     
 H   8.5906851494003202       0.31160205882690967        11.587861736462735     
 H   10.810565513039407       0.31041077111518356        13.274445322015321     
 H   11.101377331211600        4.5633647206617081        15.730312946018277     
 H   11.857628157930172        5.1360816691555495        14.213267201692586     
 H   10.118871797877288        5.4519118288365709        14.506075533609470     
 H   12.016999184178715        2.1628439599965859        14.938603191671739     
 C   6.2935952248888070        13.349585646475010        3.5827423539781864     
 N   6.0186745413395606        12.682909573733514        2.4160873639835434     
 N   5.1514450379977577        14.058114991514199        3.8370667404029959     
 Dy   8.1400007498286584        13.865726377801181        5.2628011822764078     
 C   4.7416722956289359        12.976800780857367        1.9502458303556485     
 C   6.9416610688536515        11.816573510103067        1.6920581422288281     
 C   4.1981669696873078        13.846350608670454        2.8573138941165164     
 B   5.0328822560302475        14.862186129435859        5.1713471032870633     
 C   6.1607128090275705        13.221447716676755        6.7172906887490900     
 C   9.5262430145213326        12.509076970395069        3.6080725254381782     
 C   9.6826403331899034        12.506508208263279        6.7291547432363865     
 C   8.6727126019936644        15.728431488310836        3.6103507901346918     
 C   8.5376584108686444        15.911007224531957        6.7332565254014041     
 H   4.3433053764413785        12.520460152355939        1.0541241099771350     
 H   6.3821407674304620        11.239120011019102       0.94888366617103781     
 H   7.7103697949858061        12.406553305775311        1.1762960693437545     
 H   7.4394679022208683        11.130539819013636        2.3817935834445829     
 H   3.2253258927731285        14.318222288986691        2.8809482994193578     
 N   4.9976139430523645        13.828428826883851        6.3342927468401937     
 H   6.0563369938019722        15.525850498498370        5.2939690581835981     
 H   4.0525027352440999        15.568063258929573        5.1693182359661094     
 N   5.7719913684671473        12.300357378451862        7.6537448435579174     
 N   10.218290051135009        12.582701134519638        2.4250627431109306     
 N   9.4689561008111554        11.167731567405053        3.8738466276990704     
 N   9.7516957059111409        11.189362199894962        6.3690234945059352     
 N   10.675799763656514        12.657912596649162        7.6605831813839895     
 N   8.2865872994134566        16.281574744032511        2.4161513847012515     
 N   9.8541342809314614        16.356145928681983        3.9000884695968403     
 N   9.6708945317092461        16.598288620633245        6.3962510375244968     
 N   7.9225753764424764        16.707830570529268        7.6627262287407891     
 C   3.9120777475236275        13.274673637748952        6.9939306313427343     
 C   6.6749622628491867        11.380107168755318        8.3293208291638514     
 C   4.3946686569701372        12.316352409869868        7.8384877390930594     
 C   10.569741470167576        11.320188847465118        1.9595257058403395     
 C   10.519032406224571        13.804441224377245        1.6878660343143452     
 C   10.093902003675939        10.430802535231583        2.8848119996778379     
 B   8.8487547007738439        10.661642666204063        5.2167220763111946     
 C   10.785989321290089        10.550577715871606        7.0347629086032253     
 C   11.007948976358414        13.914211528021234        8.3183148566599137     
 C   11.366873505923449        11.469125395681180        7.8606525542987207     
 C   9.2087859213415637        17.220121580202843        1.9656392080750895     
 C   7.1120847757372676        15.891269298749393        1.6456633810922512     
 C   10.196566959505221        17.262725787476022        2.9126483744299119     
 B   10.580904587502546        16.063492497578299        5.2538655842708879     
 C   9.7395108910930741        17.801898293780827        7.0796475243085712     
 C   6.6434093253002535        16.409047175859339        8.2884655276164381     
 C   8.6438933599106100        17.873494175182945        7.8902391108371974     
 H   2.8901463752504459        13.580663634070058        6.8125225852525952     
 H   6.4142322021063958        11.302432733326961        9.3911377649351113     
 H   6.6149897674477680        10.378476137136373        7.8788944797052265     
 H   7.6970217809701520        11.757783223788893        8.2148421722312666     
 H   3.8900784441543603        11.643124332586597        8.5169959451831954     
 H   11.142950010386585        11.184324459894015        1.0521476728279471     
 H   11.351451372532978        13.614553297739848        1.0020492793709550     
 H   9.6498219976760549        14.136567119942971        1.1045035939001318     
 H   10.797446613059170        14.602626234766605        2.3801970801771315     
 H   10.157710979097985        9.3517537847266734        2.9183702197559689     
 H   7.7438125187207607        11.175208897282591        5.3362411553604563     
 H   8.7790806342828542        9.4533872863518038        5.2231652479380903     
 H   11.046682176844195        9.5139268878207837        6.8661876840824050     
 H   11.308405894912802        13.722960860609266        9.3578153341785359     
 H   11.836797373218690        14.420227467128413        7.7932550819144684     
 H   10.122878793008674        14.565651369682548        8.2890524089378257     
 H   12.202797020315765        11.388355910821057        8.5402914036477835     
 H   9.0591069157777326        17.777892506294119        1.0506570570467082     
 H   6.8884702301527456        16.670239860895361       0.90938084564846777     
 H   7.2879009113109552        14.944887313183104        1.1163369594750241     
 H   6.2523286315450184        15.762760120986282        2.3074394374291924     
 H   11.095848629607364        17.861235855491191        2.9596939909529802     
 H   10.662946539054978        14.847414942293913        5.3725127092151919     
 H   11.674240623115120        16.582915705167871        5.2748606139331571     
 H   10.527076972765709        18.526547656258568        6.9228583206856706     
 H   6.6716380563535385        16.670136276943040        9.3511842788132622     
 H   5.8354724622776111        16.977876452090388        7.8085263995375449     
 H   6.4412501153225987        15.340672182198693        8.1656796658317941     
 H   8.3079310933007822        18.640777133009191        8.5728989995868901     
         456

 C   7.4841002655775890        2.7196083402599891        2.7724666237380959     
 N   7.8727383441089271        2.1604236728475494        3.9627180705955216     
 N   6.3032372060421284        2.0918597655754936        2.4808010811512724     
 Dy   8.0267110689562493        4.5856564483246052        1.1288836586665254     
 C   6.9534241995149655        1.2174080366134747        4.4086569892782181     
 C   9.0510436327966808        2.5430959051659792        4.7312964102404740     
 C   5.9640030875545982        1.1787672129333429        3.4629513730240653     
 B   5.5733347940129647        2.3861378094436905        1.1293735910646880     
 C   7.6127168646505661        2.5514608860174794      -0.35580588885570524     
 C   9.8773585255330492        5.0797768971960480        2.8052652537852638     
 C   10.001976881980040        5.2351447759230094      -0.33322258026625767     
 C   6.6494556292161233        5.9511905951801278        2.7674818282931564     
 C   6.5193927052519101        5.9802442536039653      -0.34390934020090902     
 H   7.1075973817106721       0.65539118845807831        5.3201006092051788     
 H   9.2635513613973330        1.7671797505227038        5.4753344828596759     
 H   8.8853408487208476        3.4964319083676165        5.2521951337344603     
 H   9.9139028162146996        2.6556895699648635        4.0694947339418395     
 H   5.0653812173111010       0.57944049338728276        3.4122671042528321     
 N   6.4847126913990127        1.8577834922403906       -1.4851722775075314E-002
 H   5.4853199442845630        3.6020038903430951        1.0128058151906190     
 H   4.4833269715556865        1.8602595778183693        1.1084239888317855     
 N   8.2239236401400433        1.7625339185861955       -1.2945180957441020     
 N   10.157296680647210        5.7469215058532797        3.9696124243027224     
 N   11.020715452898557        4.3777388488688374        2.5400889147892376     
 N   11.166059315810820        4.6266138686350837        4.4618424085670773E-002
 N   10.390669742128811        6.1668323992725691       -1.2601853486850578     
 N   5.9435488168451753        5.8755360335856910        3.9421719527263432     
 N   6.7326699099503848        7.2937910663037853        2.5168690967721217     
 N   6.4749720918259115        7.2973529833923818        1.8751398704810060E-002
 N   5.5363448853213937        5.8526018406808289       -1.2890600679151878     
 C   6.4170812275361646       0.65680244836143908      -0.70286760339799326     
 C   9.4964451263108369        2.0714847210364811       -1.9283655488591547     
 C   7.5064182826019206       0.59468811169895386       -1.5226568453020652     
 C   11.440138636044644        5.4613815408697235        4.4235864345046334     
 C   9.2334623548314365        6.6094972209997422        4.6976013590735421     
 C   11.981342152712816        4.5951598720210027        3.5116750807120973     
 B   11.134606621083966        3.5831483408942746        1.1992628550083548     
 C   12.251312346349232        5.1890926596052749      -0.60845240868408079     
 C   9.4889138544561327        7.0959283491480942       -1.9258342887746245     
 C   11.768386726004421        6.1553414043989303       -1.4433442227781597     
 C   5.6089747700871460        7.1385227201164971        4.4180685676068920     
 C   5.6106518685027131        4.6500563716111891        4.6593995311129444     
 C   6.1103884678433218        8.0298427799623298        3.5078539445920680     
 B   7.3745484773467940        7.8015623271986980        1.1836396915631253     
 C   5.4657290561987644        7.9604017710489998      -0.66046050583583049     
 C   5.1890117165802332        4.6066301314198030       -1.9576468722259068     
 C   4.8744360470424333        7.0563973405354110       -1.4952384416738975     
 H   5.6320151165640064       -7.0571797619585264E-002 -0.54529506594744936     
 H   9.4615328486464847        1.8170400248113519       -2.9924074604680162     
 H   10.310878685051893        1.5035466300171711       -1.4589195288627919     
 H   9.6940711313515724        3.1400436942661836       -1.7997862631029926     
 H   7.8415596179277447      -0.16793784532769793       -2.2109435473221031     
 H   11.843265928919424        5.9207576382200555        5.3159150506271038     
 H   9.7818506840665087        7.1296445753169957        5.4914175248388784     
 H   8.4233721783665008        6.0201279817326503        5.1498856031322742     
 H   8.7854453017562761        7.3469258506245421        4.0239002671599664     
 H   12.956370646695689        4.1281352127383988        3.4801698702590285     
 H   10.110673989115035        2.9206171427857814        1.0754087604245719     
 H   12.115212538258845        2.8777086901507500        1.1922965272429535     
 H   13.273356495020019        4.8828362332410480      -0.42876793396580770     
 H   9.7837121799886209        7.2256507440517437       -2.9721098299464983     
 H   9.5077766658466913        8.0752379674356014       -1.4293826477295208     
 H   8.4737041918792784        6.6928287674271534       -1.8647715275153858     
 H   12.272343717316113        6.8376911180021498       -2.1138404285762760     
 H   5.0292723340558396        7.2742907840699447        5.3212886537511226     
 H   4.7696208269391613        4.8454295190331216        5.3344606345127543     
 H   6.4647215168639995        4.2959839671169107        5.2537077292789451     
 H   5.3314260115115619        3.8654475744815326        3.9514861876333702     
 H   6.0660327948559463        9.1100989856243348        3.4865308230352858     
 H   8.4714138095780722        7.2692560320291069        1.0723264412773825     
 H   7.4654171375415803        9.0078883414545334        1.1858580285693265     
 H   5.2275526391443643        9.0026802810873292      -0.49489919998797322     
 H   4.9941789454096037        4.7899279755458979       -3.0194516965392744     
 H   4.2908364111505675        4.1633241774878087       -1.5066495673210687     
 H   6.0246214867437038        3.9097862375869763       -1.8395353069699989     
 H   4.0480633546148344        7.1563690942740044       -2.1837385296630605     
 C -0.35786250206484027        7.4401954300468542        9.1879386403862391     
 N   4.0927687060641975E-002   6.8723039484246682        10.370694673499566     
 N  -1.5491897381014195        6.8262373506849201        8.9098112131703999     
 Dy  0.16814409953807857        9.2985875513683887        7.5253803692208630     
 C -0.88300729949797052        5.9371905715151083        10.825082331676688     
 C   1.2363706155191361        7.2356704039867656        11.121679887746838     
 C  -1.8851823443124915        5.9123772168494204        9.8928692719276121     
 B  -2.2780528421232855        7.1248442023304346        7.5586108872545079     
 C -0.25005027880319619        7.2585220752271420        6.0553290299455753     
 C   2.0389933268192628        9.7917399284088322        9.1886834306000846     
 C   2.1399051424736282        9.9151680932914221        6.0500242898445062     
 C  -1.1801832840499451        10.688049192117896        9.1672108099945770     
 C  -1.3575564348265547        10.670457445126125        6.0496299026567444     
 H -0.72160477017914804        5.3666269978256755        11.729902763324093     
 H   1.4623235229665938        6.4455916500026822        11.844965821818272     
 H   1.0874677678204610        8.1790008006924477        11.663933795157517     
 H   2.0845068190967204        7.3584333869383807        10.444275854205637     
 H  -2.7914971208591051        5.3235885276574884        9.8536512459336461     
 N  -1.3794692813975280        6.5759766322358351        6.4129686157704544     
 H  -2.3436428791783563        8.3422718993754117        7.4361129790549771     
 H  -3.3780705972650682        6.6206563837119701        7.5414961821686939     
 N  0.35595406112770783        6.4500481334747599        5.1296181412562509     
 N   2.3318552737767888        10.451052499613652        10.355106502805109     
 N   3.1688239403326461        9.0665687635733274        8.9250820196382925     
 N   3.3001977882139499        9.2986999329787476        6.4264632695716353     
 N   2.5300651936876695        10.826385506287806        5.1039997060581053     
 N  -1.8556816430226248        10.625166159567341        10.360085641881868     
 N  -1.1203419761952298        12.027075363343659        8.8909231431604425     
 N  -1.4175606146537774        11.991292985999989        6.3962999592345753     
 N  -2.3339576886434430        10.521998189185163        5.1001368230018986     
 C  -1.4539067364870109        5.3634506813904368        5.7464825378860640     
 C   1.6295796353761052        6.7411902610153076        4.4884219723954049     
 C -0.36741706267570406        5.2813368143105244        4.9248624347237362     
 C   3.6069665646906275        10.135215835678309        10.812882785025375     
 C   1.4261527090010815        11.330068837576107        11.085463965174338     
 C   4.1311986316001335        9.2603330929140899        9.8997464821464369     
 B   3.2661162905355239        8.2636514587195595        7.5881613951508928     
 C   4.3856529630402790        9.8386841297840029        5.7548407456695267     
 C   1.6312184785718200        11.747342078879175        4.4237583410684920     
 C   3.9056719580981252        10.796925775906814        4.9086515138345908     
 C  -2.1967433318045080        11.891592919104978        10.820507494144799     
 C  -2.1448089055222690        9.4097410696268380        11.112854071912624     
 C  -1.7295568056085526        12.772877820228823        9.8826978072855240     
 B -0.50970509577159628        12.527273868063654        7.5414708446923688     
 C  -2.4306984086420882        12.635905125413165        5.7052241745003434     
 C  -2.6672120815188118        9.2635623097136186        4.4470659138583502     
 C  -3.0066122030370317        11.716663127855316        4.8763851598537222     
 H  -2.2413762572622153        4.6423629992636526        5.9183982081374777     
 H   1.5927461291762179        6.4676811766608298        3.4290550626540299     
 H   2.4412066698373067        6.1782419217260083        4.9689715441345177     
 H   1.8314984401896923        7.8109695914038051        4.5973672935183467     
 H  -3.8006002037104178E-002   4.5034842683096290        4.2506394877502265     
 H   4.0188843367463409        10.580883838157154        11.708403492257439     
 H   2.0062774511839936        11.935641754322885        11.792678262445268     
 H  0.68075988629207385        10.747580866003632        11.646724667171705     
 H  0.89948148912607129        11.990991307984173        10.390335169218970     
 H   5.0964652304497458        8.7731870541764003        9.8691007714373029     
 H   2.2348469029651405        7.6106527596080520        7.4755122337341158     
 H   4.2393591244111155        7.5476415233385836        7.5785960257262790     
 H   5.4060968295333351        9.5257648757514168        5.9325425880464149     
 H   1.8851931030239264        11.806054477011013        3.3576101259841109     
 H   1.7062112856844442        12.756141869051161        4.8598445013435372     
 H  0.60536058758995637        11.381225344266197        4.5523664854039083     
 H   4.4101950347457253        11.461952292907224        4.2214074071667120     
 H  -2.7572135147555903        12.033699396877696        11.734604540718458     
 H  -2.9301026487812267        9.6207699420919504        11.847305484283343     
 H  -1.2510428635370838        9.0556594436948927        11.644124164360599     
 H  -2.4830467409932484        8.6185023115338861        10.438835810334446     
 H  -1.7887128805632102        13.851692681749530        9.8415056710557867     
 H  0.59598928157645992        12.016888404938461        7.4187684795498221     
 H -0.44620902442979921        13.735943769767820        7.5271782954101596     
 H  -2.6839137057967268        13.676264299321476        5.8612193502438075     
 H  -2.9476117058798761        9.4467879560120860        3.4021650814668680     
 H  -3.5086695342619860        8.7701061508236080        4.9598241160782788     
 H  -1.7907386207516911        8.6049319813976464        4.4975303817655163     
 H  -3.8294601880812404        11.799331549847949        4.1817413326010193     
 C   1.9380712038281167       0.54518137121806820        15.534399652413839     
 N   2.2193833814745902        1.1819951395369790        16.715964950615955     
 N   3.0849562190924389      -0.14282744326130231        15.246545791385127     
 Dy   5.8056071161344106E-002   5.0638124579099206E-002   13.887315680391769     
 C   3.5046004419525540       0.88933687710844145        17.159041375437472     
 C   1.2891287840946668        2.0069797492216588        17.478812463547619     
 C   4.0471640251177083        5.1914365354270062E-002   16.221270646977189     
 B   3.1962572416445005      -0.92086632836525073        13.896230232670915     
 C   2.0018664015699201       0.71555498789578775        12.391887352668519     
 C  -1.3048688654226304        1.4026071286465527        15.549078910789055     
 C  -1.5108331183716122        1.4168813012159565        12.446202247979969     
 C -0.42739027010219377       -1.8207581638878014        15.557039360537537     
 C -0.38178423033552422       -1.9825744295253762        12.422550522387731     
 H   3.9083999952377457        1.3234912555199125        18.063877809382642     
 H   1.8461760038937740        2.5682068909923972        18.235927450437849     
 H  0.53661876738783654        1.3843692975172794        17.980284951489399     
 H  0.77279241436188406        2.7085641578334130        16.818712487103191     
 H   5.0253996264676983      -0.40707769587715165        16.172087413556429     
 N   3.1854425946498086       0.13320573020540105        12.751197491207218     
 H   2.1888056824272755       -1.6088928803611564        13.780963010082310     
 H   4.1968672067681343       -1.5996889027987153        13.872148628135124     
 N   2.3557293225831901        1.6583837469234683        11.462573933819876     
 N  -1.9958789462188569        1.3260521307308970        16.731753489936924     
 N  -1.2462633311865312        2.7439915712722529        15.285305046322000     
 N  -1.5412406963599805        2.7388855449099347        12.790934874712994     
 N  -2.5026407780483488        1.2852647094269272        11.510070970719253     
 N  -1.1715061528138004E-002  -2.3856905480631494        16.736504446263822     
 N  -1.6203315644754581       -2.4397171915078260        15.296928900116542     
 N  -1.4984775956723324       -2.6773737252700007        12.796745091105587     
 N  0.20994348218346431       -2.7753788499604113        11.475372647295275     
 C   4.2483097369148615       0.72416199880176435        12.086138448448699     
 C   1.4233926193407267        2.5674621533980604        10.811437105388075     
 C   3.7304138944559062        1.6796650184914961        11.259852770471072     
 C  -2.3474122752977067        2.5874453662502921        17.199165487780188     
 C  -2.2856819199274327       0.10235009823227004        17.470288986807809     
 C  -1.8715073323579461        3.4789570411017667        16.275763284222375     
 B -0.62547926433043377        3.2477368343095572        13.941518594319268     
 C  -2.5476191527152308        3.4027702039232670        12.108343814085993     
 C  -2.8720707250398290        3.2403812859838260E-002   10.866241807965196     
 C  -3.1534206081368539        2.4930175260486442        11.290566505996917     
 C -0.92773222226641339       -3.3214011706546738        17.206465961162749     
 C   1.1941954884515309       -2.0240766364629592        17.470820531998612     
 C  -1.9411900998783229       -3.3505508051827584        16.286964956501340     
 B  -2.3800407606916512       -2.1447029845565089        13.962139073852128     
 C  -1.5780159875320108       -3.8834105608949665        12.119226565462366     
 C   1.4633208226783312       -2.4627171184257386        10.805201091913352     
 C -0.50796746961610340       -3.9476714924134955        11.274070048867360     
 H   5.2804066893132093       0.44701886161883120        12.257006127602908     
 H   1.7407714954899340        2.7518783499170323        9.7772318195649266     
 H   1.3778580134542300        3.5294092868361608        11.347813913167357     
 H  0.42535182273253830        2.1119697356318401        10.828225020916685     
 H   4.2067830322835942        2.3725247813372365        10.580246340819395     
 H  -2.9191007322791314        2.7213214001046935        18.107496632349449     
 H  -3.0694854541045280       0.30553665898372595        18.207598448403559     
 H  -1.3923846871587362      -0.26045613926300148        17.995803741991104     
 H  -2.6246026788403141      -0.68050183886926896        16.787763287914856     
 H  -1.9347755542440801        4.5578900441198718        16.245948299511397     
 H  0.47041026422735349        2.7157221863174059        13.816654751287471     
 H -0.53404745233455497        4.4537806518862846        13.936297390025805     
 H  -2.7785254739029117        4.4481445132702380        12.263748211526446     
 H  -3.0777314367255286       0.19984795869439373        9.8036163530479143     
 H  -3.7697692791655433      -0.39302266062414143        11.335820120052146     
 H  -2.0431433501733727      -0.67266181217246068        10.986008364290329     
 H  -3.9848967908000583        2.5909844662858292        10.607863678666170     
 H -0.75612214368141573       -3.8874150017450382        18.112581391158116     
 H   1.4706637259433841       -2.8479015477310012        18.139457834852607     
 H   1.0312073229372765       -1.1193631720312167        18.074724381573059     
 H   2.0150244682274487       -1.8347102204096284        16.773049351074174     
 H  -2.8459586950033211       -3.9420332897549804        16.259917421243205     
 H  -2.4662215802682699      -0.92839068913704814        13.845504031045884     
 H  -3.4721310894447499       -2.6658376048600672        13.966383297642921     
 H  -2.3598105336295632       -4.6098576685102142        12.296228655222908     
 H   1.3952749207171267       -2.7080110693448685        9.7406473917856680     
 H   2.2905601916621623       -3.0367865608235558        11.244389040866082     
 H   1.6650205881264419       -1.3952261712303560        10.936616025499349     
 H -0.18865566525643868       -4.7141678164967038        10.582911993166862     
 C  0.78593095561405613        11.124367703207627        16.351598223319520     
 N  0.37349396969375642        11.693594776008156        15.174082161081005     
 N   1.9723738541353077        11.749570021550628        16.624538612345617     
 Dy  0.28389461435925162        9.2513790112585443        18.016180037786739     
 C   1.2846723692298916        12.640325110518381        14.717665517002761     
 C -0.82600063830906389        11.325982059894637        14.431356988293235     
 C   2.2925532239679409        12.671232925343237        15.643516405208503     
 B   2.7140695581134753        11.452903676582668        17.969254091908059     
 C  0.70153785228770238        11.283738085746334        19.489940323716592     
 C  -1.5997859229967080        8.7750512385206747        16.372388727234672     
 C  -1.6873376694791440        8.6244371320772384        19.500714243670831     
 C   1.6351755028278261        7.8928121627793040        16.363803429005774     
 C   1.8129809346105703        7.8667146809466058        19.476263288424445     
 H   1.1118980531781544        13.212503862990173        13.815859504819587     
 H  -1.0562618531543320        12.113526046085680        13.706875472529010     
 H -0.67905229458657423        10.380761460018972        13.892111240335035     
 H  -1.6708947380863732        11.205684782195350        15.113690242097993     
 H   3.1929769823506402        13.269241352557469        15.680051995553507     
 N   1.8156918352893019        11.986270016370865        19.121918439825439     
 H   2.7956867438865660        10.236164333820554        18.087230261956108     
 H   3.8073832167006385        11.971241887263778        17.980648051090093     
 N   8.5798320943865608E-002   12.085788391111572        20.414691561474346     
 N  -1.8917559142095923        8.1256352635487623        15.200560414227214     
 N  -2.7324162825296376        9.4913172554801868        16.646574306977691     
 N  -2.8512312392377726        9.2452648149009597        19.142723881470886     
 N  -2.0699811668752224        7.6998833201219021        20.436772049985262     
 N   2.3237352630443118        7.9699747628469195        15.179918341125292     
 N   1.5677860107895272        6.5510910612232180        16.622102150410235     
 N   1.8520551640917229        6.5482394820892624        19.118413379714774     
 N   2.7913703277806263        7.9922633688343030        20.426359400721964     
 C   1.8698450170906653        13.204757393892326        19.780097545030479     
 C  -1.1765394370988886        11.772799213629391        21.067664001073837     
 C  0.78665831602613034        13.270219473207746        20.607441855681554     
 C  -3.1695981835554048        8.4378794085379489        14.749469199603245     
 C -0.97894647999391959        7.2643825961500621        14.458543077148414     
 C  -3.6962269329032016        9.3012291183516904        15.672407371125169     
 B  -2.8299309861092903        10.287873783096581        17.988089157183094     
 C  -3.9309995982899313        8.6967374943204945        19.816400134721142     
 C  -1.1670095853399627        6.7654329553452461        21.092159630987794     
 C  -3.4438411255799379        7.7268136463494219        20.644721115081619     
 C   2.6660101296840897        6.7087909523752103        14.706986983046697     
 C   2.6276794936135435        9.1943458751893328        14.448081133363091     
 C   2.1854677238844005        5.8164565301769544        15.627487559967378     
 B  0.94193538786991016        6.0428584000182921        17.961877709869540     
 C   2.8537076745977785        5.8816094975294231        19.805113508278939     
 C   3.1430246323237205        9.2407317090966252        21.088023896146822     
 C   3.4445932176440084        6.7851497890567778        20.640870737889887     
 H   2.6451980353163580        13.937816699837263        19.602670269540141     
 H  -1.1519405652715591        12.101928853810115        22.112680914619272     
 H  -2.0110055746833608        12.275116490103114        20.556556007001991     
 H  -1.3336464078299530        10.689792508244430        21.013226657313457     
 H  0.44675503287901636        14.044802174879370        21.280292665713986     
 H  -3.5812498175662268        7.9993390321130269        13.850344782333584     
 H  -1.5457864952095863        6.7081012813063934        13.705360919718139     
 H -0.20516676224563926        7.8571184680620227        13.954192132090450     
 H -0.48719486630642983        6.5596218954960506        15.133586068194713     
 H  -4.6643481197155205        9.7819192353536621        15.710121726311623     
 H  -1.8045219934371157        10.949013101488733        18.098859060575027     
 H  -3.8108513351635538        10.994198410548762        18.003344083054106     
 H  -4.9531812446485848        9.0095580187587831        19.648823571984924     
 H  -1.4292943458656089        6.6668046203424511        22.150639507060173     
 H  -1.2254961703793283        5.7746531097274429        20.620764800781306     
 H -0.14485505365683848        7.1434369077894964        20.987917846295367     
 H  -3.9415596399665493        7.0521402857590116        21.327416929259076     
 H   3.2352187321032422        6.5778113656142612        13.796929079523098     
 H   3.4123509613027645        8.9855730191525520        13.712771833731823     
 H   1.7396547449057929        9.5678370855001500        13.920209539572635     
 H   2.9717416642440755        9.9713614359010361        15.135606372416486     
 H   2.2405621142609853        4.7370861801280615        15.653968888286833     
 H -0.15485357349414811        6.5732060480785517        18.085175730892296     
 H  0.85303142540728194        4.8366714838657199        17.961582486060056     
 H   3.0879388403118559        4.8374947289256518        19.644619329933931     
 H   3.3225825986959241        9.0675300978934406        22.154357231013972     
 H   4.0522207526156224        9.6697139278241515        20.645119093913799     
 H   2.3159548745609313        9.9448359556360035        20.951234497183357     
 H   4.2674030207839326        6.6827919638282438        21.332561330080253     
 C   8.5582859730607161        6.5899951035801489        9.9338494101382899     
 N   8.1535297456905909        7.1552062744487790        8.7514437671395857     
 N   9.7522511091492277        7.2035630056220352        10.202122491432815     
 Dy   8.0417129770175304        4.7337191915912689        11.602634084976724     
 C   9.0757207740016046        8.0874512970360186        8.2880213626119712     
 C   6.9524894801758004        6.7954429904889713        8.0086076507838087     
 C   10.083196167760969        8.1129360726460629        9.2142979340061437     
 B   10.504605442577679        6.9070600590325713        11.540425393265645     
 C   8.4987492902948532        6.7635216061152423        13.073548130892439     
 C   6.1656997458794072        4.2388284031399861        9.9486143192069605     
 C   6.1012955456248337        4.0797168700108379        13.100981950531828     
 C   9.3915083159903379        3.3455926114056109        9.9606010001020593     
 C   9.5786101322081656        3.3511568501792182        13.063221754546760     
 H   8.9100824931831610        8.6538685824797295        7.3812724221238106     
 H   6.6906671551188293        7.6126783031616219        7.3283016496576581     
 H   7.1137757745929839        5.8837555887564710        7.4168187211122918     
 H   6.1235034061254758        6.6197502653733888        8.6982730855711878     
 H   10.990046280796903        8.7006635348840575        9.2484931470036180     
 N   9.6235026187307522        7.4469590035877404        12.703130131341510     
 H   10.583158164153199        5.6903753816386757        11.659498968783483     
 H   11.599163006833546        7.4224115335162821        11.540039555210555     
 N   7.9219181045932681        7.5531700854125177        14.033051533423992     
 N   5.8783352048551247        3.5905979656833829        8.7750031281655954     
 N   5.0227170324605357        4.9344896848825579        10.232436818966663     
 N   4.9200550875471762        4.6578188532478135        12.727969055527812     
 N   5.7406855148176774        3.1373532383595979        14.028334389927380     
 N   10.085037437132288        3.4073111218639345        8.7782838466173843     
 N   9.3137641081266729        2.0060929338654501        10.229883839756356     
 N   9.5999529050279602        2.0267295370026543        12.725488452562381     
 N   10.559621244981198        3.4766649965717344        14.012009047088094     
 C   9.7229322374586040        8.6433292859453310        13.395186811239210     
 C   6.6665485065241574        7.2491458069716659        14.703464676659573     
 C   8.6575296643089246        8.7125360006940955        14.246243644859153     
 C   4.5922636292651164        3.8827784205390552        8.3336722142596518     
 C   6.7995508212831499        2.7459235133556663        8.0232420875135091     
 C   4.0558736616154256        4.7322954380896078        9.2636044973995713     
 B   4.9184718778008909        5.7125830026300246        11.582973481639685     
 C   3.8520863273863948        4.0633613370250883        13.381366662988890     
 C   6.6686143556901971        2.2326364543156481        14.692503668814677     
 C   4.3637823538264646        3.1114107719344113        14.215130489056195     
 C   10.418484370881112        2.1389869556135208        8.3158530271509914     
 C   10.395211070862050        4.6243641627312275        8.0374177001550500     
 C   9.9288523134949269        1.2583703475138655        9.2426099893875175     
 B   8.6862707748196097        1.5133098051356617        11.575035530107650     
 C   10.591321943423493        1.3559002176116923        13.423805200882393     
 C   10.930823993203903        4.7271457946949482        14.659501481013510     
 C   11.196406051099993        2.2633336683680696        14.244801457243396     
 H   10.513540344577610        9.3612748672123836        13.222531345400855     
 H   6.7492647527083811        7.4493035360988245        15.777504828606030     
 H   5.8516569749951648        7.8646343513823167        14.296307010374774     
 H   6.4352803732210901        6.1929455229616668        14.530236181627410     
 H   8.3499608202562818        9.4764723865020883        14.945780352473429     
 H   4.1833363294646517        3.4379175010718530        7.4365021545285854     
 H   6.2389321729730023        2.1919764794470287        7.2632223796224347     
 H   7.5675851358022221        3.3526290778274603        7.5269487413234391     
 H   7.2978996251974948        2.0377120391493291        8.6900007933506309     
 H   3.0800360158497226        5.1965113491059487        9.3102963767889602     
 H   5.9334989734859906        6.3898640622695480        11.699749639956078     
 H   3.9264872840827554        6.4025195138471274        11.609842356920600     
 H   2.8213712219836768        4.3391167287191337        13.201262995950016     
 H   6.3263276930094943        2.0327753703793965        15.717816725672259     
 H   6.7402116869526134        1.2772747255274395        14.143509884590845     
 H   7.6622289425647523        2.7024282298964435        14.706304611403528     
 H   3.8817221938237951        2.4175419620647971        14.889778821211872     
 H   10.988621385609264        1.9924880623514780        7.4082726726888160     
 H   11.197201184994912        4.4142855656625377        7.3221524356445959     
 H   9.5164722208102699        4.9838903154726708        7.4857542912206219     
 H   10.717614218902600        5.4115749946855383        8.7227547847577878     
 H   9.9760172539094878       0.17864917090261989        9.2771988745235063     
 H   7.5916680168266693        2.0488962658421408        11.692075915355234     
 H   8.5934131320869671       0.30676977113178233        11.588160627498553     
 H   10.815039302396780       0.30808121025417134        13.273341630520967     
 H   11.104438432297494        4.5592803345575943        15.730579839250391     
 H   11.850799384614827        5.1372170443185130        14.211748041433081     
 H   10.113399376712136        5.4456308041074664        14.513129247295506     
 H   12.019093407833468        2.1614472201568136        14.938045859053622     
 C   6.2960077717762202        13.352177834656676        3.5826394311196403     
 N   6.0203544869035897        12.686399473057946        2.4156788253246408     
 N   5.1540324065045739        14.060480766093251        3.8382630309627963     
 Dy   8.1440177245134127        13.866454322461102        5.2614668325379803     
 C   4.7430550836270067        12.980593610960209        1.9508974822252718     
 C   6.9431042913634080        11.820920678689529        1.6903656276402397     
 C   4.2001097755614873        13.849420734312424        2.8589723423687485     
 B   5.0363943918082308        14.863607029753467        5.1731920884879257     
 C   6.1656475706390657        13.222023317324972        6.7173241444658176     
 C   9.5285992538932440        12.509225380635398        3.6067103509822998     
 C   9.6858731152039113        12.505566615959060        6.7271403221406274     
 C   8.6757449529674204        15.729358782783446        3.6085499658723790     
 C   8.5433472426974024        15.910907987129827        6.7322880829679770     
 H   4.3440984843386197        12.524956900805542        1.0546897966519926     
 H   6.3834656802017644        11.244930299844496       0.94620239653296856     
 H   7.7120746345334190        12.411500434963624        1.1757486721275041     
 H   7.4405773354528097        11.133558745906059        2.3789698684616107     
 H   3.2272720289215866        14.321240587880913        2.8835682741714006     
 N   5.0021983054288741        13.828975747264927        6.3353709341975142     
 H   6.0597859566485077        15.527378261011812        5.2954699275046915     
 H   4.0558246326011593        15.569253209414267        5.1723828482417025     
 N   5.7776130951626712        12.300310662788403        7.6534751405407233     
 N   10.220570560106008        12.582746859158329        2.4236797568702020     
 N   9.4702714516570783        11.167865353224716        3.8720671233724659     
 N   9.7528891032637315        11.188289956681965        6.3673389868788721     
 N   10.678333773406079        12.655428100632550        7.6595076076650566     
 N   8.2887357896258926        16.283140882577012        2.4149388581145010     
 N   9.8575820010093640        16.356635634263181        3.8974867886503843     
 N   9.6757601713952948        16.598707472724360        6.3937207113095305     
 N   7.9288340588329778        16.707702329280650        7.6621328857914026     
 C   3.9171535098953858        13.274560941759022        6.9952466615998850     
 C   6.6810305484125747        11.379811618404965        8.3281136705462604     
 C   4.4004012988187942        12.315869428165209        7.8389662178601887     
 C   10.571040601136405        11.320155872634110        1.9577189387643168     
 C   10.521932534449599        13.804516392552095        1.6868083712800557     
 C   10.094584442524210        10.430816106276144        2.8827389638793157     
 B   8.8495675558022544        10.661848729930458        5.2147647129171144     
 C   10.785215962457416        10.547801906486834        7.0343154762030098     
 C   11.012008826814521        13.911252283113150        8.3172876159359195     
 C   11.366999934495219        11.465485189882434        7.8605297229988063     
 C   9.2107848390521259        17.221665625989317        1.9640566056500837     
 C   7.1130557612014496        15.894177499312766        1.6456413393061011     
 C   10.199394673218206        17.263579072817620        2.9101951935879180     
 B   10.585038521915710        16.063787970593079        5.2508045671728292     
 C   9.7442933621868697        17.802704250348771        7.0764105919013334     
 C   6.6506760015735704        16.408214960808714        8.2895404622420088     
 C   8.6496205294899031        17.873931709424081        7.8882722833547172     
 H   2.8950563613804161        13.580227012345388        6.8143007065290888     
 H   6.4184552218793023        11.298768157725164        9.3890111184327711     
 H   6.6238809956579168        10.379576253960614        7.8747984378848788     
 H   7.7025245020721416        11.759394123676302        8.2168062381758489     
 H   3.8964270056307364        11.642112071760824        8.5174246442843167     
 H   11.144027810314146        11.184219528014413        1.0502265503794173     
 H   11.353233665217445        13.613969375617192       0.99988718095289131     
 H   9.6524833591643180        14.138020833540105        1.1046748731467895     
 H   10.802071788975226        14.601993173102164        2.3791794654986562     
 H   10.157481552484786        9.3517201032448956        2.9158771509989045     
 H   7.7451384654860433        11.176482722597084        5.3343286638497593     
 H   8.7786932758239971        9.4537105992750163        5.2209468593222175     
 H   11.044189130194583        9.5106803902393970        6.8662588350369118     
 H   11.306070038218616        13.720960707461980        9.3581996063732991     
 H   11.845207878357444        14.412833168493187        7.7964603517935034     
 H   10.130261549814762        14.565759653017045        8.2823604611353048     
 H   12.202220669254714        11.383426204939653        8.5408196889845982     
 H   9.0603523559258825        17.779947931447843        1.0495269898502610     
 H   6.8887083045625630        16.674129637755669       0.91068589653856991     
 H   7.2877363330702254        14.948437852464229        1.1148996143233558     
 H   6.2542060595953508        15.765152835100530        2.3084526324272465     
 H   11.098915175100206        17.861768620318447        2.9567638351894483     
 H   10.666913693857978        14.847679798620984        5.3695016185075115     
 H   11.678441134894111        16.583015681816679        5.2712338616842791     
 H   10.531405751781328        18.527620434827998        6.9186420280999590     
 H   6.6799913724766355        16.669717601973502        9.3521045891057106     
 H   5.8417640638391033        16.976268211324363        7.8103937901483746     
 H   6.4492310165544255        15.339648919058780        8.1673554121230083     
 H   8.3139752767007291        18.641345165635244        8.5709262722810973     
         456

 C   7.4853126429291894        2.7224417721699896        2.7735101693353745     
 N   7.8749537056011469        2.1626202414798672        3.9631480612315557     
 N   6.3039251466819763        2.0952513029486726        2.4828378019761814     
 Dy   8.0262702220022319        4.5890134705728469        1.1296396481117736     
 C   6.9556788235138969        1.2198051206482265        4.4096801667012029     
 C   9.0544000714112052        2.5441711134469807        4.7304497391590115     
 C   5.9653192784078417        1.1819206477738184        3.4649785800652038     
 B   5.5733050832977531        2.3897711351191413        1.1318514595957818     
 C   7.6118407161112405        2.5546234090376596      -0.35457607134458347     
 C   9.8780558211021159        5.0828745655463301        2.8050138995363163     
 C   10.000513981731466        5.2380958405927940      -0.33374584667581070     
 C   6.6498243825078287        5.9543979170386896        2.7687623725150736     
 C   6.5173619365624882        5.9823919790393960      -0.34257460168655840     
 H   7.1104765096313383       0.65727498188250133        5.3207001416548092     
 H   9.2689103496118097        1.7665592356639392        5.4718894350411276     
 H   8.8891759483050734        3.4959042001413581        5.2541724150391422     
 H   9.9157952509422209        2.6591289058388017        4.0673449012602791     
 H   5.0664016221460226       0.58298618765247678        3.4150138961133440     
 N   6.4839185429562267        1.8611984544803626       -1.2882467426855650E-002
 H   5.4855434384213799        3.6056703155543026        1.0153624606770033     
 H   4.4831736650874232        1.8641844183313427        1.1114202836366580     
 N   8.2225515642657552        1.7653126797800387       -1.2932876791552375     
 N   10.158316166050980        5.7489989031994737        3.9698752190596704     
 N   11.021330807405803        4.3810086614567769        2.5390201968328632     
 N   11.165049748731477        4.6300089390968635        4.3383735450980003E-002
 N   10.388141776176754        6.1691631834459573       -1.2617153902218394     
 N   5.9448836356062342        5.8787407231724274        3.9439834451173184     
 N   6.7318095110967855        7.2969316291035149        2.5174582558098271     
 N   6.4726035135097755        7.2996425363429260        1.9448559440180771E-002
 N   5.5344869321627232        5.8541048503464834       -1.2878475462426744     
 C   6.4158499825050104       0.66001460908562204      -0.70047999889099377     
 C   9.4947387586957763        2.0739667942624465       -1.9279547150477865     
 C   7.5048307785589268       0.59746214037760004       -1.5206936257447750     
 C   11.441190168048598        5.4629020598933149        4.4234174960257313     
 C   9.2345249138506205        6.6105075744854753        4.6990968343468609     
 C   11.982119403026187        4.5974658423552164        3.5106306378326617     
 B   11.134917513492255        3.5866049370161122        1.1980765921791865     
 C   12.249562928988574        5.1922075617977557      -0.61109064640664645     
 C   9.4856152497378368        7.0975506350660869       -1.9272726295478657     
 C   11.765654781146962        6.1577581703918636       -1.4462000961654340     
 C   5.6095878634452063        7.1416586128724617        4.4194954085778280     
 C   5.6140967875953764        4.6533664683461042        4.6622840786691624     
 C   6.1096092691545127        8.0329517572507356        3.5085227223426343     
 B   7.3724957231720225        7.8047337826916481        1.1837285687514736     
 C   5.4633771466559953        7.9621921882312146      -0.66025613906898550     
 C   5.1873085561816454        4.6076938169969601       -1.9557127975026278     
 C   4.8724359686322591        7.0577022120757382       -1.4947336256400476     
 H   5.6307233619237200       -6.7160876232472036E-002 -0.54238735422977435     
 H   9.4590741766217352        1.8194699012605409       -2.9919513994345861     
 H   10.309324250348187        1.5058731459516590       -1.4589723201225924     
 H   9.6926190401693173        3.1424930030114564       -1.7995746480099217     
 H   7.8395515012829060      -0.16546994144714805       -2.2088522495776672     
 H   11.844543722368035        5.9213087897971945        5.3161398929894537     
 H   9.7837142256331866        7.1335129947800677        5.4901975294646732     
 H   8.4275483997760361        6.0200817452231759        5.1549223286871122     
 H   8.7827973443093992        7.3453813522085030        4.0255133628271116     
 H   12.957126461453139        4.1304763486642271        3.4784603730690979     
 H   10.111435296771106        2.9233362217082255        1.0748082440942455     
 H   12.116090216226072        2.8819248039328391        1.1906105621041712     
 H   13.271833556518589        4.8864154001881159      -0.43193713068253575     
 H   9.7799265793465775        7.2269776105194765       -2.9737045050217485     
 H   9.5042011396433566        8.0770846945830588       -1.4312541590845549     
 H   8.4705986744164719        6.6940463083609281       -1.8656780897785725     
 H   12.268749771843535        6.8396551469448532       -2.1177539995993993     
 H   5.0303883396875655        7.2772956852292339        5.3230405383617567     
 H   4.7756609118863640        4.8490608324093269        5.3401902687547000     
 H   6.4700227251237141        4.2990626627799884        5.2534651936947352     
 H   5.3322111672535932        3.8687469684614229        3.9555912506595581     
 H   6.0643867010876642        9.1131430963511697        3.4866924364327656     
 H   8.4696600087582112        7.2731603302984569        1.0718706805789979     
 H   7.4624809776957530        9.0111096644863533        1.1855252168929460     
 H   5.2248333425126239        9.0044467619810913      -0.49511673514597510     
 H   4.9903366524874890        4.7906782093140476       -3.0171206935721830     
 H   4.2905427994612415        4.1634075246029658       -1.5030344709195638     
 H   6.0238069532977256        3.9117378546664781       -1.8391257109578560     
 H   4.0461308393066320        7.1571855529330044       -2.1833668880942705     
 C -0.35661467380306611        7.4365611450006508        9.1866869151515065     
 N   4.2413259663453287E-002   6.8691527853586205        10.369604226442455     
 N  -1.5475978797727468        6.8218934008502830        8.9086957386153713     
 Dy  0.16833591758535879        9.2953614080706455        7.5242894304265153     
 C -0.88102279076954415        5.9336644483568861        10.824201190299782     
 C   1.2375805446820549        7.2333133338877111        11.120615363914922     
 C  -1.8831412191473138        5.9081291831101757        9.8919549177899260     
 B  -2.2772397523430508        7.1201321214282602        7.5578655267077570     
 C -0.24995785591725370        7.2558062707537747        6.0538884934066051     
 C   2.0392119753678868        9.7887439947724868        9.1873343246286492     
 C   2.1394891756112262        9.9143607758206063        6.0487565206913265     
 C  -1.1806522214178066        10.683220287552333        9.1670417823378205     
 C  -1.3578188017103725        10.668007023709972        6.0499527488455485     
 H -0.71941199063063743        5.3634858668952701        11.729226084243800     
 H   1.4640366768832658        6.4433362296667767        11.843840143859824     
 H   1.0879769729689994        8.1764730165072734        11.662946396246266     
 H   2.0856479865826691        7.3566688859499250        10.443236793705234     
 H  -2.7891019238263119        5.3188231654390963        9.8527705320598145     
 N  -1.3786855924762760        6.5722611253118464        6.4117756369511367     
 H  -2.3440340148941883        8.3374853598771690        7.4355773341939075     
 H  -3.3767596803889917        6.6148799349254004        7.5412263825995014     
 N  0.35611852878287154        6.4482718633551341        5.1274699808022328     
 N   2.3317002333713037        10.447862723912678        10.353941626811887     
 N   3.1697166947088853        9.0649575898680883        8.9230400292927001     
 N   3.3004093946772390        9.2987752692874075        6.4246764176022326     
 N   2.5288287318528364        10.827225880574392        5.1040258116539547     
 N  -1.8571705928352944        10.619731795162529        10.359285050290307     
 N  -1.1200722048598564        12.022400788847683        8.8917796238418383     
 N  -1.4162824065285076        11.988772156235704        6.3970239651535339     
 N  -2.3343763106046254        10.520932701236223        5.1004560467231919     
 C  -1.4525672995236529        5.3599829209839767        5.7447861363299166     
 C   1.6290616221635263        6.7408085156427857        4.4856352118671614     
 C -0.36646393947743955        5.2791256063097727        4.9225461881648975     
 C   3.6073188199698683        10.133359038787001        10.811094380030704     
 C   1.4251355658510041        11.325324764999243        11.085061018104742     
 C   4.1322335237715526        9.2594470623845115        9.8974338001716902     
 B   3.2673938716972719        8.2629081572824479        7.5856511013829717     
 C   4.3853742926159729        9.8408410402922897        5.7540375953788461     
 C   1.6291961717309760        11.748388710459233        4.4251351934064571     
 C   3.9044840070768303        10.799537481377756        4.9089420252106910     
 C  -2.1980418804756146        11.885978308461766        10.820405787570170     
 C  -2.1475382973421073        9.4038571345463495        11.110755433297436     
 C  -1.7297413741865133        12.767729552833906        9.8836306857365575     
 B -0.50839050319505374        12.522990677823392        7.5429353660071996     
 C  -2.4285574601962248        12.634775205512224        5.7060330205003194     
 C  -2.6690944638031828        9.2631012874555037        4.4470560842684677     
 C  -3.0056057637415297        11.716433150351365        4.8770018405927420     
 H  -2.2395336977006286        4.6383186363019631        5.9166360724705145     
 H   1.5919078761779166        6.4673151533421995        3.4262951326930273     
 H   2.4415591563132133        6.1786892651884360        4.9656294731534807     
 H   1.8299393206047143        7.8107852702963898        4.5945398243027498     
 H  -3.6880425705882416E-002   4.5019204503946559        4.2477092679109241     
 H   4.0190050258573171        10.579214004767357        11.706616339510479     
 H   2.0039671895565658        11.927290238128393        11.795887675377749     
 H  0.67762775328549718        10.741876315896230        11.641832392445155     
 H  0.90106783068849472        11.989489786256732        10.391415034617614     
 H   5.0980470005104781        8.7734663653423706        9.8662526913489241     
 H   2.2366838091533445        7.6091087758146196        7.4727388448102499     
 H   4.2412592163674647        7.5477448449072559        7.5755849865958309     
 H   5.4061269993380971        9.5289563432334585        5.9316844153645274     
 H   1.8857385848865031        11.812206220888799        3.3603277019638171     
 H   1.6999518643926985        12.755117381990363        4.8654703035761422     
 H  0.60425037369781665        11.379298513790038        4.5491730903036292     
 H   4.4083619209424594        11.465933287342422        4.2225978785833753     
 H  -2.7591017409516199        12.027772358029289        11.734189543324282     
 H  -2.9348512111682821        9.6140858419282385        11.843087061498817     
 H  -1.2551204440844352        9.0499868005166864        11.644271203984841     
 H  -2.4834449747080165        8.6127941909957517        10.435522146581985     
 H  -1.7884179379872669        13.846592326353134        9.8432740228589442     
 H  0.59679360287099847        12.011460100514284        7.4203809376676917     
 H -0.44343735229909936        13.731536101362975        7.5294458378165769     
 H  -2.6804571682326754        13.675403426448513        5.8621866758192498     
 H  -2.9439965798527421        9.4458046193255090        3.4010020293835201     
 H  -3.5143453044147015        8.7735037795147797        4.9560986486226870     
 H  -1.7955695232265705        8.6017082140478145        4.5021762621251220     
 H  -3.8284209743754376        11.800288176623095        4.1824706301795178     
 C   1.9366686565261084       0.54559254526677758        15.536410819948564     
 N   2.2180923399192625        1.1835535130986234        16.717314721336244     
 N   3.0830292018572645      -0.14376663034263784        15.249869477929046     
 Dy   5.7657183985533815E-002   5.1171999052020689E-002   13.888081043785213     
 C   3.5028813960130858       0.89029937657926705        17.161239654863369     
 C   1.2885884427379048        2.0107903396272544        17.478483311822789     
 C   4.0450334658735860        5.1285536028965059E-002   16.224723852607390     
 B   3.1941780032627505      -0.92288399378201857        13.900174816158707     
 C   2.0029521436792113       0.71404432951751717        12.394029086120767     
 C  -1.3052893194495854        1.4042291894217989        15.549130850161266     
 C  -1.5092601519093543        1.4178214269862452        12.445431031595685     
 C -0.43008262863060853       -1.8198196144743870        15.557045787406285     
 C -0.38130794118298678       -1.9823702862664208        12.422992995395751     
 H   3.9067462930564782        1.3252412080327760        18.065652915876740     
 H   1.8460543937442186        2.5725273663715118        18.234887228020860     
 H  0.53516198572441964        1.3899662847589023        17.980665706775870     
 H  0.77331406000746372        2.7118726630738834        16.817087152188677     
 H   5.0228141115914333      -0.40872412469306935        16.176560266623827     
 N   3.1854897015176795       0.13036878086930095        12.754411245213847     
 H   2.1858088906181843       -1.6095245392853594        13.784735536947860     
 H   4.1937189183489822       -1.6031608587630928        13.877005142939757     
 N   2.3585221073272478        1.6556194992646491        11.464176194882741     
 N  -1.9962187062032242        1.3281403511429759        16.731895006984288     
 N  -1.2462910725660648        2.7455442505313776        15.285117636356143     
 N  -1.5407446090556962        2.7396611942163678        12.790693309440638     
 N  -2.5006281059877526        1.2858785217892894        11.508909217467878     
 N  -1.5374048004699548E-002  -2.3847986307443532        16.736765053230695     
 N  -1.6228652171200681       -2.4386364641358380        15.295928483993933     
 N  -1.4988019900528802       -2.6765102508364293        12.795926857276616     
 N  0.21116403272035977       -2.7757491838418105        11.476738233474185     
 C   4.2494464480138001       0.71930916769449549        12.089434789780935     
 C   1.4276648768806748        2.5652057311910559        10.811726735946070     
 C   3.7333066259804841        1.6748929559992463        11.262184219837424     
 C  -2.3472778140407278        2.5897283578181280        17.199125338853033     
 C  -2.2866247995326163       0.10467220442282218        17.470559148142964     
 C  -1.8711711941680926        3.4808991345087836        16.275496424420776     
 B -0.62532369789968856        3.2489975275445890        13.941330785125034     
 C  -2.5475233178355716        3.4030237380144626        12.108201171736994     
 C  -2.8686298879798411        3.3064285319849812E-002   10.864216061074824     
 C  -3.1523122952556499        2.4931872591880269        11.289779045354281     
 C -0.93176312669024097       -3.3205079675293399        17.205900603558266     
 C   1.1898696949692789       -2.0229871721227481        17.472083575048714     
 C  -1.9445335781870141       -3.3495729563411327        16.285635067644101     
 B  -2.3812395229493903       -2.1433541401381868        13.960444349955548     
 C  -1.5781632670868673       -3.8826415174953257        12.118546498665054     
 C   1.4656872174584503       -2.4641533705096141        10.808325850083827     
 C -0.50713404794352457       -3.9476931563982460        11.274763319612548     
 H   5.2810203793765513       0.44066921057462893        12.260798672745558     
 H   1.7424893871977960        2.7444372807301014        9.7762748014888619     
 H   1.3870835209074992        3.5290315851192924        11.343943300512546     
 H  0.42849210513021413        2.1134503283509942        10.833037345222635     
 H   4.2110337518061938        2.3666306217631483        10.582448566039439     
 H  -2.9188003004020504        2.7239470123900724        18.107516371738772     
 H  -3.0716355394827763       0.30785102449917412        18.206523720081876     
 H  -1.3940267231188266      -0.25747641114421566        17.997633364906026     
 H  -2.6241916909374345      -0.67858863892146404        16.787869841185223     
 H  -1.9340659235837887        4.5598477643541662        16.245401827596300     
 H  0.47068867721111390        2.7172030709161628        13.816756619974079     
 H -0.53420918629637248        4.4550750464872646        13.935895289081104     
 H  -2.7792200645455609        4.4481620617866495        12.263994565438843     
 H  -3.0762045336951336       0.20133250713765133        9.8021687243802056     
 H  -3.7646980498608618      -0.39464660621527420        11.334593800626992     
 H  -2.0382851203609889      -0.67052558030299914        10.981884041833876     
 H  -3.9835875632571973        2.5908006725082702        10.606789977897158     
 H -0.76078299323988607       -3.8865747645703927        18.112077020268252     
 H   1.4634466824117138       -2.8448967428002154        18.143833947884563     
 H   1.0275629537203281       -1.1161133886861299        18.072506800289268     
 H   2.0122917883826310       -1.8373696165232263        16.775522543611732     
 H  -2.8493284822102267       -3.9409837462224817        16.257904909647262     
 H  -2.4666682704205365      -0.92700378339868750        13.843707316085464     
 H  -3.4736026251915537       -2.6639091931414911        13.963658581089856     
 H  -2.3604186880560230       -4.6087290417237705        12.294881843964129     
 H   1.3992123569516175       -2.7101526799488065        9.7438541641938343     
 H   2.2919213299077223       -3.0382504288933019        11.249250220539933     
 H   1.6677391590816961       -1.3966917563639019        10.939341434277965     
 H -0.18728957344526445       -4.7145567971612250        10.584250548612086     
 C  0.78424892490590925        11.128023296442796        16.350984157746694     
 N  0.37241046542991663        11.696989391250431        15.173153710332361     
 N   1.9705614424256428        11.753265330697012        16.624396768342361     
 Dy  0.28177807550501943        9.2553663011615050        18.015118063966256     
 C   1.2837954169848991        12.643619881552782        14.716997326516848     
 C -0.82650951830127373        11.328928553409305        14.429762783172290     
 C   2.2912058248345168        12.674712970283005        15.643350975493609     
 B   2.7120811336196553        11.456554656198191        17.969193663628911     
 C  0.69894978248143791        11.287812602264454        19.489035672651124     
 C  -1.6011020418469433        8.7776428010977696        16.370492784525052     
 C  -1.6893037482877764        8.6276795865931497        19.499317128794342     
 C   1.6338079439329816        7.8961290546450673        16.363460467762504     
 C   1.8110053950455296        7.8718096108932771        19.476173929479842     
 H   1.1115269799868577        13.215502869726590        13.814919020725331     
 H  -1.0570426340861656        12.116672642558131        13.705584025341222     
 H -0.67865514651610459        10.384144377939046        13.890016596332533     
 H  -1.6715398101944894        11.207653823317111        15.111714920219566     
 H   3.1915767435827371        13.272748896774793        15.680233370878256     
 N   1.8136935388114943        11.989814760644375        19.121883630073622     
 H   2.7936991773375253        10.239801128876229        18.087024711552100     
 H   3.8053953336791642        11.974881798937794        17.980745755526517     
 N   8.3836883840732249E-002   12.089276989917890        20.414690271626178     
 N  -1.8925808688303358        8.1276724778881366        15.198838901032413     
 N  -2.7342165549060917        9.4932525447458875        16.644355068386425     
 N  -2.8535681885493602        9.2472706731794627        19.140493786722967     
 N  -2.0715724650412781        7.7030206213917669        20.435431599714889     
 N   2.3223126152411466        7.9727092916578535        15.179498862009201     
 N   1.5664753608259896        6.5545391237072739        16.622438087566646     
 N   1.8504726384851713        6.5532032612257431        19.118832973478003     
 N   2.7892876035320100        7.9979421781032816        20.426319258563250     
 C   1.8689239298627607        13.207397002578588        19.781564112621158     
 C  -1.1788197421275395        11.776625262791576        21.067169515489994     
 C  0.78572549455283514        13.272820003964336        20.608908383354297     
 C  -3.1706287847443044        8.4388970104138092        14.747619699388729     
 C -0.97926055825863956        7.2667144138822009        14.457100598609243     
 C  -3.6978685724815441        9.3021837110122831        15.670247093209086     
 B  -2.8326006586729124        10.289794414411110        17.985765029334299     
 C  -3.9331697360049360        8.6978584577833153        19.813675122312493     
 C  -1.1680724555371080        6.7695945021563002        21.091562558102954     
 C  -3.4455567342885143        7.7287048298744629        20.642593523418647     
 C   2.6645134327352258        6.7112693533912671        14.707111516729075     
 C   2.6258912099125760        9.1967871635543794        14.447055095272871     
 C   2.1840625331640862        5.8194158563500293        15.628115522191136     
 B  0.94063783533634493        6.0469427768169854        17.962472649657432     
 C   2.8522258306336514        5.8870974220701786        19.805891727209016     
 C   3.1406195759291688        9.2466452638754379        21.087714524850622     
 C   3.4428127376622935        6.7910911728312930        20.641340862819181     
 H   2.6448083007294749        13.940067654863173        19.604915863065845     
 H  -1.1532904450450192        12.101967937980822        22.113149097689323     
 H  -2.0123683116345497        12.282368726417177        20.558438753637564     
 H  -1.3381056247206708        10.694356824048400        21.009024497305351     
 H  0.44638834835194374        14.046889408945129        21.282595822377274     
 H  -3.5819416028329250        7.9996642099478104        13.848684547059756     
 H  -1.5457832408731873        6.7095326775202215        13.704353826281128     
 H -0.20605099939952232        7.8597622108218781        13.952253484133989     
 H -0.48684703143454205        6.5627126218391894        15.132428564402234     
 H  -4.6662960509501259        9.7822555288855426        15.707844338410794     
 H  -1.8076657276916075        10.951632592403824        18.096866444555381     
 H  -3.8140012937518715        10.995417347016707        18.000695716978811     
 H  -4.9555268140094002        9.0097471620974421        19.645535920128857     
 H  -1.4319498762680656        6.6695458940251333        22.149451008834447     
 H  -1.2239353890665192        5.7792266821397682        20.619200210846927     
 H -0.14650676514563571        7.1494571208259607        20.989439405909984     
 H  -3.9430486069260819        7.0538149633190823        21.325226573240570     
 H   3.2335860696958676        6.5796581968060996        13.797042275050019     
 H   3.4123705499597099        8.9886617195059415        13.713628384750978     
 H   1.7384802643125217        9.5683491345001404        13.916994146574590     
 H   2.9673055984337844        9.9748808864295331        15.134520898986736     
 H   2.2392109798923436        4.7400621841474857        15.655121091409203     
 H -0.15631404715170902        6.5770175702443696        18.085309278335703     
 H  0.85209342869247595        4.8407118335895971        17.962821728455769     
 H   3.0868489890181521        4.8430508668452479        19.645627038338649     
 H   3.3224121871033585        9.0732100591796225        22.153559200341547     
 H   4.0483128402787925        9.6769826583009984        20.643229280234241     
 H   2.3125206263065792        9.9497887576691468        20.952883174091689     
 H   4.2655121078922233        6.6892441941762257        21.333265742753095     
 C   8.5573965234278084        6.5854731353744240        9.9366394700926968     
 N   8.1528213297269776        7.1508922744595802        8.7542697478438996     
 N   9.7512988656099981        7.1989995175704617        10.205228776523329     
 Dy   8.0402335757377070        4.7283667016347488        11.604436557699817     
 C   9.0751097461372030        8.0831976073763041        8.2911436391754023     
 C   6.9519561532346721        6.7910539142754729        8.0111726404492511     
 C   10.082434157649470        8.1085549249570583        9.2175917512985617     
 B   10.502930126543559        6.9022562109945298        11.543902445932384     
 C   8.4956693096666509        6.7588454827212967        13.075125332021550     
 C   6.1654917146594492        4.2332851030157013        9.9494365803636065     
 C   6.0986905413087742        4.0751204603314921        13.101440288600983     
 C   9.3912777880838867        3.3418495512123529        9.9618178495090550     
 C   9.5775580824004400        3.3466097895521312        13.065037245707707     
 H   8.9097065661415069        8.6497775228597487        7.3844546541863956     
 H   6.6915161530746268        7.6072982257572201        7.3292626376106824     
 H   7.1127050844720561        5.8781555816952942        7.4212437022471285     
 H   6.1222533309593699        6.6174005675110044        8.7004156961161030     
 H   10.989278522904268        8.6963033910280529        9.2519434474890740     
 N   9.6209153857285550        7.4421025313886160        12.705921302545686     
 H   10.581369933385114        5.6855790635930559        11.662834973377521     
 H   11.597530275895435        7.4175773951794053        11.544229706931230     
 N   7.9173103282437491        7.5492792123830519        14.033019180807992     
 N   5.8785445809797592        3.5848093003702841        8.7758669964323381     
 N   5.0225933945276404        4.9293910259409470        10.232456179904759     
 N   4.9181819721509497        4.6544947045586840        12.728186491325825     
 N   5.7370856182735581        3.1340204314839122        14.029588556239711     
 N   10.084756370287124        3.4044678245307964        8.7795146715947148     
 N   9.3148248723676250        2.0022328083107750        10.230786529702330     
 N   9.6010676532545336        2.0225253668596079        12.726316433457924     
 N   10.558890009425397        3.4732493075380395        14.013284614281803     
 C   9.7191742669472756        8.6390532486278069        13.397106096643553     
 C   6.6608591841081459        7.2459471470094039        14.701593018455318     
 C   8.6524641285440005        8.7089047352945173        14.246360828040642     
 C   4.5928406326318942        3.8773150998934081        8.3337343259482477     
 C   6.7998422723200678        2.7396500341088328        8.0247931653125431     
 C   4.0562625351714665        4.7272936611474927        9.2631322543496015     
 B   4.9179867130151127        5.7083874856564520        11.582444452929707     
 C   3.8496166990087954        4.0621225895018673        13.382395148839684     
 C   6.6640385369408977        2.2287089275502447        14.694206548577915     
 C   4.3602359079460022        3.1101083087033818        14.216758546566467     
 C   10.419454999603889        2.1365855034482690        8.3168512526116363     
 C   10.394033557836188        4.6218949103218536        8.0388804754511192     
 C   9.9306481298952907        1.2553090489985892        9.2433946856598386     
 B   8.6878250976967806        1.5085362130974000        11.575777009492818     
 C   10.594156505414672        1.3530858735537141        13.423401907883651     
 C   10.928248190860767        4.7239797222238806        14.661300952855402     
 C   11.198002567271423        2.2609922005203500        14.244754014890296     
 H   10.509857056650638        9.3570051515972139        13.224918146443651     
 H   6.7413301002220676        7.4488872724989088        15.775123101519885     
 H   5.8464229707240811        7.8595968546121506        14.291215639069431     
 H   6.4305769377481559        6.1892539941001186        14.530684005125453     
 H   8.3437608095594040        9.4733547377019391        14.944817114453899     
 H   4.1842689923600345        3.4324350166381490        7.4364182743908298     
 H   6.2392121078106451        2.1849292468722408        7.2653812195851177     
 H   7.5676870050877776        3.3459856724540704        7.5277608953789077     
 H   7.2983969429619595        2.0321967530100915        8.6921637680398725     
 H   3.0805688634604569        5.1918337103555237        9.3091421061183190     
 H   5.9333941559369912        6.3850731947288661        11.699315302437787     
 H   3.9265186345339873        6.3990374117937616        11.608281544754844     
 H   2.8192538705062713        4.3392319469106235        13.202463293110728     
 H   6.3257785715659587        2.0347340022022968        15.721275948602813     
 H   6.7294120432988551        1.2711243754611938        14.149988408062926     
 H   7.6589645042529844        2.6941759883395546        14.701751089888990     
 H   3.8773891764935242        2.4174027272387399        14.891975697632452     
 H   10.989817612722888        1.9909223898335153        7.4092938427896149     
 H   11.195130033288132        4.4121483499080707        7.3225527499414103     
 H   9.5146235257309648        4.9816734702531944        7.4885323510477200     
 H   10.717332384230987        5.4088085656579992        8.7241266501108026     
 H   9.9788586243730961       0.17564194098814703        9.2778197749146845     
 H   7.5927221705033361        2.0430199500891306        11.693121221037002     
 H   8.5961411147736122       0.30193748343665505        11.588459518534370     
 H   10.819513091754153       0.30575164939315908        13.272237939026612     
 H   11.107499533383386        4.5551959484534805        15.730846732482506     
 H   11.843970611299483        5.1383524194814765        14.210228881173576     
 H   10.107926955546983        5.4393497793783609        14.520182960981540     
 H   12.021187631488221        2.1600504803170413        14.937488526435507     
 C   6.2984203186636325        13.354770022838341        3.5825365082610947     
 N   6.0220344324676196        12.689889372382378        2.4152702866657378     
 N   5.1566197750113894        14.062846540672306        3.8394593215225967     
 Dy   8.1480346991981687        13.867182267121024        5.2601324827995528     
 C   4.7444378716250775        12.984386441063052        1.9515491340948952     
 C   6.9445475138731654        11.825267847275990        1.6886731130516510     
 C   4.2020525814356668        13.852490859954393        2.8606307906209807     
 B   5.0399065275862140        14.865027930071076        5.1750370736887881     
 C   6.1705823322505609        13.222598917973187        6.7173576001825452     
 C   9.5309554932651555        12.509373790875726        3.6053481765264213     
 C   9.6891058972179174        12.504625023654841        6.7251259010448683     
 C   8.6787773039411764        15.730286077256057        3.6067491416100661     
 C   8.5490360745261587        15.910808749727696        6.7313196405345499     
 H   4.3448915922358617        12.529453649255146        1.0552554833268504     
 H   6.3847905929730677        11.250740588669888       0.94352112689489942     
 H   7.7137794740810328        12.416447564151936        1.1752012749112539     
 H   7.4416867686847521        11.136577672798484        2.3761461534786386     
 H   3.2292181650700447        14.324258886775134        2.8861882489234434     
 N   5.0067826678053828        13.829522667646003        6.3364491215548346     
 H   6.0632349194950423        15.528906023525254        5.2969707968257849     
 H   4.0591465299582197        15.570443159898963        5.1754474605172955     
 N   5.7832348218581942        12.300263947124947        7.6532054375235283     
 N   10.222851069077008        12.582792583797019        2.4222967706294734     
 N   9.4715868025030012        11.167999139044380        3.8702876190458610     
 N   9.7540825006163221        11.187217713468966        6.3656544792518099     
 N   10.680867783155646        12.652943604615940        7.6584320339461245     
 N   8.2908842798383287        16.284707021121509        2.4137263315277511     
 N   9.8610297210872666        16.357125339844384        3.8948851077039279     
 N   9.6806258110813452        16.599126324815476        6.3911903850945633     
 N   7.9350927412234791        16.707574088032032        7.6615395428420170     
 C   3.9222292722671441        13.274448245769092        6.9965626918570365     
 C   6.6870988339759618        11.379516068054610        8.3269065119286712     
 C   4.4061339406674520        12.315386446460552        7.8394446966273188     
 C   10.572339732105233        11.320122897803103        1.9559121716882941     
 C   10.524832662674628        13.804591560726944        1.6857507082457659     
 C   10.095266881372480        10.430829677320705        2.8806659280807931     
 B   8.8503804108306650        10.662054793656853        5.2128073495230351     
 C   10.784442603624743        10.545026097102060        7.0338680438027952     
 C   11.016068677270626        13.908293038205068        8.3162603752119253     
 C   11.367126363066989        11.461844984083688        7.8604068916988910     
 C   9.2127837567626880        17.223209671775795        1.9624740032250776     
 C   7.1140267466656324        15.897085699876140        1.6456192975199511     
 C   10.202222386931192        17.264432358159219        2.9077420127459237     
 B   10.589172456328875        16.064083443607860        5.2477435500747696     
 C   9.7490758332806653        17.803510206916716        7.0731736594940955     
 C   6.6579426778468864        16.407382745758092        8.2906153968675795     
 C   8.6553476990691944        17.874369243665218        7.8863054558722379     
 H   2.8999663475103863        13.579790390620717        6.8160788278055824     
 H   6.4226782416522097        11.295103582123366        9.3868844719304310     
 H   6.6327722238680655        10.380676370784856        7.8707023960645301     
 H   7.7080272231741320        11.761005023563708        8.2187703041204312     
 H   3.9027755671071125        11.641099810935049        8.5178533433854362     
 H   11.145105610241707        11.184114596134812        1.0483054279308874     
 H   11.355015957901914        13.613385453494534       0.99772508253482761     
 H   9.6551447206525811        14.139474547137240        1.1048461523934474     
 H   10.806696964891280        14.601360111437724        2.3781618508201805     
 H   10.157252125871587        9.3516864217631177        2.9133840822418398     
 H   7.7464644122513260        11.177756547911578        5.3324161723390615     
 H   8.7783059173651399        9.4540339121982289        5.2187284707063446     
 H   11.041696083544970        9.5074338926580122        6.8663299859914178     
 H   11.303734181524430        13.718960554314696        9.3585838785680640     
 H   11.853618383496199        14.405438869857958        7.7996656216725393     
 H   10.137644306620849        14.565867936351541        8.2756685133327821     
 H   12.201644318193662        11.378496499058249        8.5413479743214129     
 H   9.0615977960740342        17.782003356601571        1.0483969226538139     
 H   6.8889463789723795        16.678019414615978       0.91199094742867204     
 H   7.2875717548294947        14.951988391745356        1.1134622691716876     
 H   6.2560834876456832        15.767545549214779        2.3094658274253002     
 H   11.101981720593049        17.862301385145699        2.9538336794259159     
 H   10.670880848660980        14.847944654948057        5.3664905277998320     
 H   11.682641646673103        16.583115658465488        5.2676071094354020     
 H   10.535734530796947        18.528693213397428        6.9144257355142473     
 H   6.6883446885997326        16.669298927003968        9.3530248993981608     
 H   5.8480556654005964        16.974659970558339        7.8122611807592053     
 H   6.4572119177862524        15.338625655918866        8.1690311584142208     
 H   8.3200194601006778        18.641913198261300        8.5689535449753045     
         456

 C   7.4865250202807898        2.7252752040799906        2.7745537149326536     
 N   7.8771690670933667        2.1648168101121850        3.9635780518675898     
 N   6.3046130873218242        2.0986428403218516        2.4848745228010909     
 Dy   8.0258293750482128        4.5923704928210896        1.1303956375570219     
 C   6.9579334475128274        1.2222022046829784        4.4107033441241867     
 C   9.0577565100257278        2.5452463217279822        4.7296030680775489     
 C   5.9666354692610843        1.1850740826142938        3.4670057871063418     
 B   5.5732753725825415        2.3934044607945917        1.1343293281268754     
 C   7.6109645675719140        2.5577859320578398      -0.35334625383346163     
 C   9.8787531166711844        5.0859722338966131        2.8047625452873688     
 C   9.9990510814828912        5.2410469052625794      -0.33426911308536372     
 C   6.6501931357995350        5.9576052388972522        2.7700429167369913     
 C   6.5153311678730663        5.9845397044748276      -0.34123986317220772     
 H   7.1133556375520053       0.65915877530692424        5.3212996741044387     
 H   9.2742693378262864        1.7659387208051747        5.4684443872225792     
 H   8.8930110478892992        3.4953764919151000        5.2561496963438232     
 H   9.9176876856697422        2.6625682417127399        4.0651950685787197     
 H   5.0674220269809442       0.58653188191767092        3.4177606879738560     
 N   6.4831243945134398        1.8646134167203345       -1.0913212078635985E-002
 H   5.4857669325581968        3.6093367407655101        1.0179191061633877     
 H   4.4830203586191599        1.8681092588443164        1.1144165784415305     
 N   8.2211794883914653        1.7680914409738817       -1.2920572625663731     
 N   10.159335651454750        5.7510763005456678        3.9701380138166189     
 N   11.021946161913050        4.3842784740447174        2.5379514788764892     
 N   11.164040181652132        4.6334040095586433        4.2149046816289233E-002
 N   10.385613810224696        6.1714939676193445       -1.2632454317586210     
 N   5.9462184543672931        5.8819454127591637        3.9457949375082939     
 N   6.7309491122431870        7.3000721919032445        2.5180474148475325     
 N   6.4702349351936386        7.3019320892934694        2.0145720175551482E-002
 N   5.5326289790040519        5.8556078600121388       -1.2866350245701610     
 C   6.4146187374738561       0.66322676980980488      -0.69809239438399429     
 C   9.4930323910807175        2.0764488674884123       -1.9275438812364183     
 C   7.5032432745159321       0.60023616905624610       -1.5187304061874844     
 C   11.442241700052552        5.4644225789169054        4.4232485575468283     
 C   9.2355874728698026        6.6115179279712075        4.7005923096201787     
 C   11.982896653339557        4.5997718126894309        3.5095861949532261     
 B   11.135228405900543        3.5900615331379497        1.1968903293500184     
 C   12.247813511627914        5.1953224639902356      -0.61372888412921212     
 C   9.4823166450195426        7.0991729209840804       -1.9287109703211067     
 C   11.762922836289503        6.1601749363847969       -1.4490559695527083     
 C   5.6102009568032676        7.1447945056284263        4.4209222495487639     
 C   5.6175417066880398        4.6566765650810193        4.6651686262253804     
 C   6.1088300704657037        8.0360607345391397        3.5091915000932010     
 B   7.3704429689972519        7.8079052381845981        1.1838174459398216     
 C   5.4610252371132262        7.9639826054134284      -0.66005177230214040     
 C   5.1856053957830568        4.6087575025741172       -1.9537787227793486     
 C   4.8704358902220850        7.0590070836160663       -1.4942288096061977     
 H   5.6294316072834336       -6.3749954845358808E-002 -0.53947964251209946     
 H   9.4566155045969875        1.8218997777097301       -2.9914953384011564     
 H   10.307769815644480        1.5081996618861466       -1.4590251113823929     
 H   9.6911669489870622        3.1449423117567288       -1.7993630329168508     
 H   7.8375433846380673      -0.16300203756659820       -2.2067609518332314     
 H   11.845821515816647        5.9218599413743327        5.3163647353518027     
 H   9.7855777671998645        7.1373814142431389        5.4889775340904672     
 H   8.4317246211855732        6.0200355087137005        5.1599590542419493     
 H   8.7801493868625222        7.3438368537924639        4.0271264584942568     
 H   12.957882276210592        4.1328174845900563        3.4767508758791674     
 H   10.112196604427174        2.9260553006306695        1.0742077277639188     
 H   12.116967894193296        2.8861409177149286        1.1889245969653888     
 H   13.270310618017159        4.8899945671351839      -0.43510632739926375     
 H   9.7761409787045324        7.2283044769872085       -2.9752991800969983     
 H   9.5006256134400218        8.0789314217305161       -1.4331256704395892     
 H   8.4674931569536671        6.6952638492947028       -1.8665846520417593     
 H   12.265155826370954        6.8416191758875566       -2.1216675706225225     
 H   5.0315043453192914        7.2803005863885231        5.3247924229723909     
 H   4.7817009968335666        4.8526921457855323        5.3459199029966467     
 H   6.4753239333834278        4.3021413584430661        5.2532226581105244     
 H   5.3329963229956245        3.8720463624413135        3.9596963136857459     
 H   6.0627406073193821        9.1161872070780028        3.4868540498302449     
 H   8.4679062079383485        7.2770646285678060        1.0714149198806135     
 H   7.4595448178499257        9.0143309875181714        1.1851924052165657     
 H   5.2221140458808843        9.0062132428748534      -0.49533427030397703     
 H   4.9864943595653752        4.7914284430821974       -3.0147896906050922     
 H   4.2902491877719156        4.1634908717181220       -1.4994193745180588     
 H   6.0229924198517466        3.9136894717459798       -1.8387161149457134     
 H   4.0441983239984296        7.1580020115920036       -2.1829952465254805     
 C -0.35536684554129194        7.4329268599544465        9.1854351899167757     
 N   4.3898832266264592E-002   6.8660016222925728        10.368513779385342     
 N  -1.5460060214440741        6.8175494510156458        8.9075802640603428     
 Dy  0.16852773563263904        9.2921352647729041        7.5231984916321677     
 C -0.87903828204111767        5.9301383251986639        10.823320048922875     
 C   1.2387904738449738        7.2309562637886566        11.119550840083004     
 C  -1.8811000939821358        5.9038811493709318        9.8910405636522380     
 B  -2.2764266625628160        7.1154200405260868        7.5571201661610070     
 C -0.24986543303131117        7.2530904662804074        6.0524479568676357     
 C   2.0394306239165108        9.7857480611361414        9.1859852186572155     
 C   2.1390732087488242        9.9135534583497886        6.0474887515381477     
 C  -1.1811211587856678        10.678391382986769        9.1668727546810658     
 C  -1.3580811685941900        10.665556602293821        6.0502755950343516     
 H -0.71721921108212694        5.3603447359648646        11.728549405163509     
 H   1.4657498307999375        6.4410808093308702        11.842714465901377     
 H   1.0884861781175379        8.1739452323220974        11.661958997335015     
 H   2.0867891540686179        7.3549043849614693        10.442197733204830     
 H  -2.7867067267935184        5.3140578032207042        9.8518898181859829     
 N  -1.3779019035550242        6.5685456183878586        6.4105826581318182     
 H  -2.3444251506100198        8.3326988203789245        7.4350416893328379     
 H  -3.3754487635129156        6.6091034861388307        7.5409565830303089     
 N  0.35628299643803529        6.4464955932355084        5.1253218203482147     
 N   2.3315451929658191        10.444672948211702        10.352776750818665     
 N   3.1706094490851249        9.0633464161628510        8.9209980389471077     
 N   3.3006210011405286        9.2988506055960674        6.4228895656328300     
 N   2.5275922700180029        10.828066254860977        5.1040519172498042     
 N  -1.8586595426479640        10.614297430757720        10.358484458698745     
 N  -1.1198024335244832        12.017726214351708        8.8926361045232358     
 N  -1.4150041984032378        11.986251326471418        6.3977479710724925     
 N  -2.3347949325658082        10.519867213287283        5.1007752704444851     
 C  -1.4512278625602950        5.3565151605775174        5.7430897347737693     
 C   1.6285436089509473        6.7404267702702638        4.4828484513389180     
 C -0.36551081627917503        5.2769143983090210        4.9202299416060598     
 C   3.6076710752491086        10.131502241895694        10.809305975036034     
 C   1.4241184227009269        11.320580692422377        11.084658071035147     
 C   4.1332684159429718        9.2585610318549350        9.8951211181969452     
 B   3.2686714528590199        8.2621648558453362        7.5831408076150506     
 C   4.3850956221916677        9.8429979508005747        5.7532344450881654     
 C   1.6271738648901317        11.749435342039293        4.4265120457444214     
 C   3.9032960560555359        10.802149186848698        4.9092325365867913     
 C  -2.1993404291467216        11.880363697818552        10.820304080995541     
 C  -2.1502676891619452        9.3979731994658611        11.108656794682249     
 C  -1.7299259427644738        12.762581285438991        9.8845635641875926     
 B -0.50707591061851132        12.518707487583130        7.5443998873220304     
 C  -2.4264165117503618        12.633645285611284        5.7068418665002945     
 C  -2.6709768460875534        9.2626402651973887        4.4470462546785861     
 C  -3.0045993244460272        11.716203172847413        4.8776185213317618     
 H  -2.2376911381390419        4.6342742733402735        5.9148739368035521     
 H   1.5910696231796155        6.4669491300235684        3.4235352027320252     
 H   2.4419116427891199        6.1791366086508637        4.9622874021724437     
 H   1.8283802010197363        7.8106009491889754        4.5917123550871537     
 H  -3.5754849374660655E-002   4.5003566324796820        4.2447790480716225     
 H   4.0191257149682924        10.577544171377561        11.704829186763519     
 H   2.0016569279291376        11.918938721933902        11.799097088310228     
 H  0.67449562027892052        10.736171765788827        11.636940117718606     
 H  0.90265417225091804        11.987988264529291        10.392494900016260     
 H   5.0996287705712096        8.7737456765083426        9.8634046112605454     
 H   2.2385207153415485        7.6075647920211873        7.4699654558863848     
 H   4.2431593083238131        7.5478481664759283        7.5725739474653819     
 H   5.4061571691428592        9.5321478107155002        5.9308262426826408     
 H   1.8862840667490799        11.818357964766584        3.3630452779435238     
 H   1.6936924431009526        12.754092894929567        4.8710961058087463     
 H  0.60314015980567692        11.377371683313882        4.5459796952033500     
 H   4.4065288071391935        11.469914281777621        4.2237883500000386     
 H  -2.7609899671476490        12.021845319180883        11.733774545930105     
 H  -2.9395997735553374        9.6074017417645283        11.838868638714294     
 H  -1.2591980246317864        9.0443141573384800        11.644418243609085     
 H  -2.4838432084227846        8.6070860704576173        10.432208482829525     
 H  -1.7881229954113236        13.841491970956739        9.8450423746621034     
 H  0.59759792416553692        12.006031796090110        7.4219933957855622     
 H -0.44066568016839952        13.727128432958130        7.5317133802229943     
 H  -2.6770006306686236        13.674542553575550        5.8631540013946921     
 H  -2.9403814538256081        9.4448212826389302        3.3998389773001723     
 H  -3.5200210745674165        8.7769014082059496        4.9523731811670961     
 H  -1.8004004257014496        8.5984844466979826        4.5068221424847277     
 H  -3.8273817606696348        11.801244803398241        4.1831999277580163     
 C   1.9352661092240999       0.54600371931548708        15.538421987483291     
 N   2.2168012983639347        1.1851118866602677        16.718664492056533     
 N   3.0811021846220905      -0.14470581742397340        15.253193164472966     
 Dy   5.7258296809723525E-002   5.1705873524942172E-002   13.888846407178658     
 C   3.5011623500736175       0.89126187605009266        17.163437934289263     
 C   1.2880481013811431        2.0146009300328505        17.478154160097958     
 C   4.0429029066294646        5.0656706703660050E-002   16.228177058237591     
 B   3.1920987648810004      -0.92490165919878631        13.904119399646499     
 C   2.0040378857885028       0.71253367113924670        12.396170819573017     
 C  -1.3057097734765404        1.4058512501970450        15.549182789533477     
 C  -1.5076871854470961        1.4187615527565340        12.444659815211402     
 C -0.43277498715902324       -1.8188810650609726        15.557052214275032     
 C -0.38083165203044927       -1.9821661430074655        12.423435468403769     
 H   3.9050925908752108        1.3269911605456393        18.067428022370837     
 H   1.8459327835946635        2.5768478417506264        18.233847005603870     
 H  0.53370520406100275        1.3955632720005251        17.981046462062341     
 H  0.77383570565304349        2.7151811683143539        16.815461817274162     
 H   5.0202285967151692      -0.41037055350898710        16.181033119691225     
 N   3.1855368083855500       0.12753183153320088        12.757624999220473     
 H   2.1828120988090931       -1.6101561982095625        13.788508063813410     
 H   4.1905706299298293       -1.6066328147274702        13.881861657744391     
 N   2.3613148920713058        1.6528552516058299        11.465778455945609     
 N  -1.9965584661875915        1.3302285715550546        16.732036524031649     
 N  -1.2463188139455981        2.7470969297905024        15.284930226390285     
 N  -1.5402485217514121        2.7404368435228013        12.790451744168280     
 N  -2.4986154339271560        1.2864923341516519        11.507747464216502     
 N  -1.9033034481261091E-002  -2.3839067134255565        16.737025660197563     
 N  -1.6253988697646784       -2.4375557367638505        15.294928067871322     
 N  -1.4991263844334277       -2.6756467764028580        12.795108623447645     
 N  0.21238458325725523       -2.7761195177232096        11.478103819653093     
 C   4.2505831591127388       0.71445633658722651        12.092731131113171     
 C   1.4319371344206231        2.5629493089840514        10.812016366504064     
 C   3.7361993575050625        1.6701208935069967        11.264515669203776     
 C  -2.3471433527837489        2.5920113493859644        17.199085189925878     
 C  -2.2875676791377995       0.10699431061337432        17.470829309478120     
 C  -1.8708350559782394        3.4828412279158001        16.275229564619178     
 B -0.62516813146894334        3.2502582207796205        13.941142975930800     
 C  -2.5474274829559125        3.4032772721056577        12.108058529387995     
 C  -2.8651890509198532        3.3724757779861364E-002   10.862190314184453     
 C  -3.1512039823744464        2.4933569923274095        11.288991584711644     
 C -0.93579403111406856       -3.3196147644040059        17.205335245953783     
 C   1.1855439014870266       -2.0218977077825366        17.473346618098812     
 C  -1.9478770564957055       -3.3485951074995071        16.284305178786862     
 B  -2.3824382852071295       -2.1420052957198648        13.958749626058967     
 C  -1.5783105466417238       -3.8818724740956849        12.117866431867743     
 C   1.4680536122385694       -2.4655896225934901        10.811450608254303     
 C -0.50630062627094585       -3.9477148203829961        11.275456590357738     
 H   5.2816340694398933       0.43431955953042672        12.264591217888208     
 H   1.7442072789056580        2.7369962115431705        9.7753177834127953     
 H   1.3963090283607684        3.5286538834024235        11.340072687857734     
 H  0.43163238752788996        2.1149309210701484        10.837849669528586     
 H   4.2152844713287942        2.3607364621890601        10.584650791259481     
 H  -2.9184998685249695        2.7265726246754514        18.107536111128098     
 H  -3.0737856248610242       0.31016539001462223        18.205448991760193     
 H  -1.3956687590789167      -0.25449668302542983        17.999462987820948     
 H  -2.6237807030345550      -0.67667543897365912        16.787976394455590     
 H  -1.9333562929234971        4.5618054845884615        16.244855355681199     
 H  0.47096709019487432        2.7186839555149196        13.816858488660689     
 H -0.53437092025819000        4.4563694410882446        13.935493188136403     
 H  -2.7799146551882101        4.4481796103030611        12.264240919351240     
 H  -3.0746776306647385       0.20281705558090890        9.8007210957124968     
 H  -3.7596268205561802      -0.39627055180640691        11.333367481201840     
 H  -2.0334268905486055      -0.66838934843353770        10.977759719377424     
 H  -3.9822783357143359        2.5906168787307107        10.605716277128145     
 H -0.76544384279835631       -3.8857345273957469        18.111572649378385     
 H   1.4562296388800435       -2.8418919378694296        18.148210060916519     
 H   1.0239185845033798       -1.1128636053410428        18.070289219005478     
 H   2.0095591085378133       -1.8400290126368242        16.777995736149293     
 H  -2.8526982694171323       -3.9399342026899831        16.255892398051319     
 H  -2.4671149605728027      -0.92561687766032696        13.841910601125043     
 H  -3.4750741609383571       -2.6619807814229146        13.960933864536790     
 H  -2.3610268424824827       -4.6076004149373260        12.293535032705350     
 H   1.4031497931861086       -2.7122942905527445        9.7470609366020007     
 H   2.2932824681532820       -3.0397142969630480        11.254111400213784     
 H   1.6704577300369503       -1.3981573414974480        10.942066843056583     
 H -0.18592348163409020       -4.7149457778257462        10.585589104057309     
 C  0.78256689419776226        11.131678889677966        16.350370092173872     
 N  0.37132696116607683        11.700384006492706        15.172225259583717     
 N   1.9687490307159781        11.756960639843395        16.624254924339102     
 Dy  0.27966153665078719        9.2593535910644658        18.014056090145775     
 C   1.2829184647399068        12.646914652587183        14.716329136030938     
 C -0.82701839829348345        11.331875046923974        14.428168578051343     
 C   2.2898584257010928        12.678193015222774        15.643185545778717     
 B   2.7100927091258358        11.460205635813715        17.969133235349766     
 C  0.69636171267517344        11.291887118782572        19.488131021585652     
 C  -1.6024181606971786        8.7802343636748645        16.368596841815435     
 C  -1.6912698270964091        8.6309220411090628        19.497920013917856     
 C   1.6324403850381368        7.8994459465108315        16.363117506519234     
 C   1.8090298554804887        7.8769045408399476        19.476084570535239     
 H   1.1111559067955608        13.218501876463005        13.813978536631074     
 H  -1.0578234150179990        12.119819239030583        13.704292578153437     
 H -0.67825799844563495        10.387527295859119        13.887921952330030     
 H  -1.6721848823026055        11.209622864438872        15.109739598341138     
 H   3.1901765048148336        13.276256440992116        15.680414746203006     
 N   1.8116952423336870        11.993359504917883        19.121848820321805     
 H   2.7917116107884850        10.243437923931904        18.086819161148092     
 H   3.8034074506576898        11.978521710611810        17.980843459962937     
 N   8.1875446737598889E-002   12.092765588724205        20.414688981778010     
 N  -1.8934058234510793        8.1297096922275109        15.197117387837613     
 N  -2.7360168272825462        9.4951878340115883        16.642135829795162     
 N  -2.8559051378609479        9.2492765314579657        19.138263691975045     
 N  -2.0731637632073334        7.7061579226616308        20.434091149444512     
 N   2.3208899674379815        7.9754438204687874        15.179079382893107     
 N   1.5651647108624518        6.5579871861913297        16.622774024723061     
 N   1.8488901128786197        6.5581670403622248        19.119252567241233     
 N   2.7872048792833941        8.0036209873722601        20.426279116404540     
 C   1.8680028426348561        13.210036611264851        19.783030680211841     
 C  -1.1811000471561901        11.780451311953763        21.066675029906147     
 C  0.78479267307954004        13.275420534720926        20.610374911027044     
 C  -3.1716593859332041        8.4399146122896695        14.745770199174210     
 C -0.97957463652335963        7.2690462316143387        14.455658120070071     
 C  -3.6995102120598871        9.3031383036728759        15.668086815293004     
 B  -2.8352703312365346        10.291715045725640        17.983440901485508     
 C  -3.9353398737199408        8.6989794212461380        19.810950109903839     
 C  -1.1691353257342536        6.7737560489673543        21.090965485218110     
 C  -3.4472723429970902        7.7305960133995049        20.640465931755674     
 C   2.6630167357863623        6.7137477544073230        14.707236050411455     
 C   2.6241029262116085        9.1992284519194278        14.446029057182651     
 C   2.1826573424437719        5.8223751825231043        15.628743484414894     
 B  0.93934028280277981        6.0510271536156788        17.963067589445320     
 C   2.8507439866695243        5.8925853466109341        19.806669946139092     
 C   3.1382145195346172        9.2525588186542507        21.087405153554418     
 C   3.4410322576805785        6.7970325566058092        20.641810987748475     
 H   2.6444185661425919        13.942318609889083        19.607161456591548     
 H  -1.1546403248184793        12.102007022151527        22.113617280759374     
 H  -2.0137310485857380        12.289620962731240        20.560321500273133     
 H  -1.3425648416113887        10.698921139852368        21.004822337297249     
 H  0.44602166382487113        14.048976643010889        21.284898979040562     
 H  -3.5826333880996231        7.9999893877825947        13.847024311785928     
 H  -1.5457799865367885        6.7109640737340506        13.703346732844118     
 H -0.20693523655340537        7.8624059535817334        13.950314836177528     
 H -0.48649919656265422        6.5658033481823290        15.131271060609754     
 H  -4.6682439821847312        9.7825918224174231        15.705566950509963     
 H  -1.8108094619460993        10.954252083318915        18.094873828535739     
 H  -3.8171512523401891        10.996636283484653        17.998047350903519     
 H  -4.9578723833702156        9.0099363054360992        19.642248268272791     
 H  -1.4346054066705221        6.6722871677078155        22.148262510608721     
 H  -1.2223746077537101        5.7838002545520935        20.617635620912548     
 H -0.14815847663443296        7.1554773338624260        20.990960965524600     
 H  -3.9445375738856141        7.0554896408791530        21.323036217222064     
 H   3.2319534072884930        6.5815050279979381        13.797155470576941     
 H   3.4123901386166553        8.9917504198593292        13.714484935770134     
 H   1.7373057837192507        9.5688611835001289        13.913778753576544     
 H   2.9628695326234933        9.9784003369580301        15.133435425556987     
 H   2.2378598455237020        4.7430381881669090        15.656273294531571     
 H -0.15777452080926993        6.5808290924101867        18.085442825779111     
 H  0.85115543197766996        4.8447521833134743        17.964060970851477     
 H   3.0857591377244482        4.8486070047648440        19.646634746743370     
 H   3.3222417755107925        9.0788900204658045        22.152761169669120     
 H   4.0444049279419616        9.6842513887778452        20.641339466554683     
 H   2.3090863780522271        9.9547415597022884        20.954531851000020     
 H   4.2636211950005132        6.6956964245242085        21.333970155425934     
 C   8.5565070737948989        6.5809511671686991        9.9394295300471054     
 N   8.1521129137633626        7.1465782744703814        8.7570957285482152     
 N   9.7503466220707669        7.1944360295188874        10.208335061613841     
 Dy   8.0387541744578837        4.7230142116782297        11.606239030422907     
 C   9.0744987182728032        8.0789439177165878        8.2942659157388317     
 C   6.9514228262935429        6.7866648380619754        8.0137376301146936     
 C   10.081672147537972        8.1041737772680538        9.2208855685909796     
 B   10.501254810509440        6.8974523629564892        11.547379498599124     
 C   8.4925893290384469        6.7541693593273502        13.076702533150662     
 C   6.1652836834394922        4.2277418028914164        9.9502588415202524     
 C   6.0960855369927147        4.0705240506521463        13.101898626670138     
 C   9.3910472601774337        3.3381064910190950        9.9630346989160508     
 C   9.5765060325927127        3.3420627289250442        13.066852736868652     
 H   8.9093306390998528        8.6456864632397679        7.3876368862489805     
 H   6.6923651510304252        7.6019181483528184        7.3302236255637068     
 H   7.1116343943511291        5.8725555746341183        7.4256686833819643     
 H   6.1210032557932648        6.6150508696486190        8.7025583066610182     
 H   10.988510765011631        8.6919432471720484        9.2553937479745301     
 N   9.6183281527263578        7.4372460591894916        12.708712473749864     
 H   10.579581702617029        5.6807827455474360        11.666170977971557     
 H   11.595897544957324        7.4127432568425276        11.548419858651904     
 N   7.9127025518942302        7.5453883393535870        14.032986828191993     
 N   5.8787539571043927        3.5790206350571854        8.7767308646990809     
 N   5.0224697565947443        4.9242923669993353        10.232475540842854     
 N   4.9163088567547222        4.6511705558695535        12.728403927123839     
 N   5.7334857217294379        3.1306876246082265        14.030842722552039     
 N   10.084475303441961        3.4016245271976580        8.7807454965720435     
 N   9.3158856366085772        1.9983726827560999        10.231689219648304     
 N   9.6021824014811088        2.0183211967165611        12.727144414353470     
 N   10.558158773869598        3.4698336185043441        14.014560181475510     
 C   9.7154162964359454        8.6347772113102828        13.399025382047894     
 C   6.6551698616921344        7.2427484870471419        14.699721360251063     
 C   8.6473985927790782        8.7052734698949390        14.246478011222131     
 C   4.5934176359986711        3.8718517792477614        8.3337964376368436     
 C   6.8001337233569847        2.7333765548619997        8.0263442431115788     
 C   4.0566514087275074        4.7222918842053776        9.2626600112996318     
 B   4.9175015482293354        5.7041919686828786        11.581915424219730     
 C   3.8471470706311957        4.0608838419786473        13.383423634690477     
 C   6.6594627181915982        2.2247814007848410        14.695909428341153     
 C   4.3566894620655408        3.1088058454723528        14.218386604076739     
 C   10.420425628326667        2.1341840512830177        8.3178494780722794     
 C   10.392856044810328        4.6194256579124806        8.0403432507471866     
 C   9.9324439462956526        1.2522477504833132        9.2441793819321578     
 B   8.6893794205739514        1.5037626210591386        11.576518488877985     
 C   10.596991067405851        1.3502715294957361        13.422998614884909     
 C   10.925672388517631        4.7208136497528130        14.663100424697296     
 C   11.199599083442852        2.2586507326726308        14.244706572537197     
 H   10.506173768723665        9.3527354359820425        13.227304947486447     
 H   6.7333954477357549        7.4484710088989923        15.772741374433741     
 H   5.8411889664529983        7.8545593578419854        14.286124267764091     
 H   6.4258735022752207        6.1855624652385712        14.531131828623495     
 H   8.3375607988625262        9.4702370889017882        14.943853876434368     
 H   4.1852016552554163        3.4269525322044454        7.4363343942530733     
 H   6.2394920426482878        2.1778820142974529        7.2675400595478008     
 H   7.5677888743733330        3.3393422670806800        7.5285730494343763     
 H   7.2988942607264242        2.0266814668708535        8.6943267427291122     
 H   3.0811017110711907        5.1871560716050986        9.3079878354476797     
 H   5.9332893383879926        6.3802823271881843        11.698880964919496     
 H   3.9265499849852188        6.3955553097403950        11.606720732589087     
 H   2.8171365190288657        4.3393471651021143        13.203663590271441     
 H   6.3252294501224231        2.0366926340251972        15.724735171533364     
 H   6.7186123996450968        1.2649740253949482        14.156466931535009     
 H   7.6557000659412164        2.6859237467826658        14.697197568374452     
 H   3.8730561591632533        2.4172634924126832        14.894172574053032     
 H   10.991013839836512        1.9893567173155526        7.4103150128904138     
 H   11.193058881581353        4.4100111341536037        7.3229530642382246     
 H   9.5127748306516597        4.9794566250337180        7.4913104108748190     
 H   10.717050549559373        5.4060421366304610        8.7254985154638192     
 H   9.9816999948367044       0.17263471107367420        9.2784406753058626     
 H   7.5937763241800020        2.0371436343361204        11.694166526718771     
 H   8.5988690974602573       0.29710519574152772        11.588758409570188     
 H   10.823986881111525       0.30342208853214681        13.271134247532258     
 H   11.110560634469280        4.5511115623493668        15.731113625714622     
 H   11.837141837984138        5.1394877946444399        14.208709720914069     
 H   10.102454534381831        5.4330687546492564        14.527236674667575     
 H   12.023281855142972        2.1586537404772690        14.936931193817390     
 C   6.3008328655510457        13.357362211020007        3.5824335854025491     
 N   6.0237143780316487        12.693379271706810        2.4148617480068348     
 N   5.1592071435182048        14.065212315251358        3.8406556120823967     
 Dy   8.1520516738829247        13.867910211780945        5.2587981330611253     
 C   4.7458206596231483        12.988179271165894        1.9522007859645187     
 C   6.9459907363829219        11.829615015862453        1.6869805984630626     
 C   4.2039953873098463        13.855560985596362        2.8622892388732128     
 B   5.0434186633641982        14.866448830388686        5.1768820588896505     
 C   6.1755170938620561        13.223174518621404        6.7173910558992720     
 C   9.5333117326370669        12.509522201116054        3.6039860020705428     
 C   9.6923386792319235        12.503683431350623        6.7231114799491092     
 C   8.6818096549149324        15.731213371728668        3.6049483173477532     
 C   8.5547249063549149        15.910709512325566        6.7303511981011228     
 H   4.3456847001331029        12.533950397704750        1.0558211700017079     
 H   6.3861155057443701        11.256550877495282       0.94083985725683028     
 H   7.7154843136286457        12.421394693340249        1.1746538776950035     
 H   7.4427962019166944        11.139596599690908        2.3733224384956664     
 H   3.2311643012185027        14.327277185669354        2.8888082236754862     
 N   5.0113670301818924        13.830069588027079        6.3375273089121551     
 H   6.0666838823415778        15.530433786038696        5.2984716661468783     
 H   4.0624684273152800        15.571633110383658        5.1785120727928877     
 N   5.7888565485537180        12.300217231461488        7.6529357345063342     
 N   10.225131578048007        12.582838308435710        2.4209137843887447     
 N   9.4729021533489242        11.168132924864043        3.8685081147192562     
 N   9.7552758979689127        11.186145470255969        6.3639699716247478     
 N   10.683401792905212        12.650459108599328        7.6573564602271915     
 N   8.2930327700507664        16.286273159666006        2.4125138049410011     
 N   9.8644774411651692        16.357615045425586        3.8922834267574720     
 N   9.6854914507673957        16.599545176906595        6.3886600588795970     
 N   7.9413514236139804        16.707445846783411        7.6609461998926314     
 C   3.9273050346389025        13.274335549779162        6.9978787221141872     
 C   6.6931671195393490        11.379220517704255        8.3256993533110801     
 C   4.4118665825161099        12.314903464755893        7.8399231753944481     
 C   10.573638863074061        11.320089922972095        1.9541054046122714     
 C   10.527732790899657        13.804666728901795        1.6846930452114763     
 C   10.095949320220750        10.430843248365266        2.8785928922822706     
 B   8.8511932658590755        10.662260857383250        5.2108499861289550     
 C   10.783669244792071        10.542250287717286        7.0334206114025797     
 C   11.020128527726731        13.905333793296986        8.3152331344879311     
 C   11.367252791638759        11.458204778284944        7.8602840603989765     
 C   9.2147826744732484        17.224753717562272        1.9608914008000715     
 C   7.1149977321298143        15.899993900439513        1.6455972557338010     
 C   10.205050100644177        17.265285643500818        2.9052888319039294     
 B   10.593306390742038        16.064378916622641        5.2446825329767099     
 C   9.7538583043744609        17.804316163484661        7.0699367270868576     
 C   6.6652093541202033        16.406550530707470        8.2916903314931503     
 C   8.6610748686484875        17.874806777906354        7.8843386283897576     
 H   2.9048763336403569        13.579353768896047        6.8178569490820760     
 H   6.4269012614251162        11.291439006521568        9.3847578254280890     
 H   6.6416634520782143        10.381776487609097        7.8666063542441815     
 H   7.7135299442761216        11.762615923451115        8.2207343700650135     
 H   3.9091241285834886        11.640087550109277        8.5182820424865575     
 H   11.146183410169268        11.184009664255210        1.0463843054823576     
 H   11.356798250586381        13.612801531371877       0.99556298411676392     
 H   9.6578060821408442        14.140928260734375        1.1050174316401054     
 H   10.811322140807336        14.600727049773283        2.3771442361417052     
 H   10.157022699258388        9.3516527402813381        2.9108910134847750     
 H   7.7477903590166086        11.179030373226071        5.3305036808283646     
 H   8.7779185589062827        9.4543572251214432        5.2165100820904726     
 H   11.039203036895357        9.5041873950766256        6.8664011369459246     
 H   11.301398324830242        13.716960401167412        9.3589681507628288     
 H   11.862028888634953        14.398044571222730        7.8028708915515743     
 H   10.145027063426939        14.565976219686037        8.2689765655302612     
 H   12.201067967132611        11.373566793176845        8.5418762596582276     
 H   9.0628432362221840        17.784058781755295        1.0472668554573665     
 H   6.8891844533821969        16.681909191476286       0.91329599831877417     
 H   7.2874071765887649        14.955538931026481        1.1120249240200193     
 H   6.2579609156960148        15.769938263329026        2.3104790224233538     
 H   11.105048266085891        17.862834149972954        2.9509035236623840     
 H   10.674848003463982        14.848209511275128        5.3634794370921526     
 H   11.686842158452096        16.583215635114296        5.2639803571865249     
 H   10.540063309812567        18.529765991966855        6.9102094429285366     
 H   6.6966980047228306        16.668880252034430        9.3539452096906093     
 H   5.8543472669620886        16.973051729792310        7.8141285713700359     
 H   6.4651928190180792        15.337602392778953        8.1707069047054350     
 H   8.3260636435006248        18.642481230887352        8.5669808176695117     
         456

 C   7.4877373976323911        2.7281086359899911        2.7755972605299326     
 N   7.8793844285855856        2.1670133787445027        3.9640080425036239     
 N   6.3053010279616721        2.1020343776950305        2.4869112436259999     
 Dy   8.0253885280941955        4.5957275150693322        1.1311516270022701     
 C   6.9601880715117588        1.2245992887177302        4.4117265215471715     
 C   9.0611129486402504        2.5463215300089832        4.7287563969960864     
 C   5.9679516601143279        1.1882275174547694        3.4690329941474802     
 B   5.5732456618673298        2.3970377864700425        1.1368071966579691     
 C   7.6100884190325884        2.5609484550780199      -0.35211643632233985     
 C   9.8794504122402529        5.0890699022468953        2.8045111910384213     
 C   9.9975881812343168        5.2439979699323640      -0.33479237949491675     
 C   6.6505618890912404        5.9608125607558140        2.7713234609589086     
 C   6.5133003991836436        5.9866874299102584      -0.33990512465785711     
 H   7.1162347654726714       0.66104256873134726        5.3218992065540691     
 H   9.2796283260407613        1.7653182059464101        5.4649993394040308     
 H   8.8968461474735232        3.4948487836888416        5.2581269776485042     
 H   9.9195801203972636        2.6660075775866785        4.0630452358971594     
 H   5.0684424318158650       0.59007757618286494        3.4205074798343680     
 N   6.4823302460706538        1.8680283789603067       -8.9439567304163171E-003
 H   5.4859904266950137        3.6130031659767177        1.0204757516497720     
 H   4.4828670521508966        1.8720340993572901        1.1174128732464028     
 N   8.2198074125171772        1.7708702021677249       -1.2908268459775087     
 N   10.160355136858522        5.7531536978918618        3.9704008085735674     
 N   11.022561516420295        4.3875482866326578        2.5368827609201152     
 N   11.163030614572788        4.6367990800204231        4.0914358181598463E-002
 N   10.383085844272639        6.1738247517927327       -1.2647754732954026     
 N   5.9475532731283520        5.8851501023459001        3.9476064298992695     
 N   6.7300887133895877        7.3032127547029742        2.5186365738852383     
 N   6.4678663568775026        7.3042216422440136        2.0842880910922193E-002
 N   5.5307710258453806        5.8571108696777934       -1.2854225028976476     
 C   6.4133874924427010       0.66643893053398784      -0.69570478987699469     
 C   9.4913260234656569        2.0789309407143777       -1.9271330474250501     
 C   7.5016557704729383       0.60301019773489228       -1.5167671866301942     
 C   11.443293232056506        5.4659430979404968        4.4230796190679262     
 C   9.2366500318889866        6.6125282814569397        4.7020877848934974     
 C   11.983673903652928        4.6020777830236446        3.5085417520737905     
 B   11.135539298308833        3.5935181292597869        1.1957040665208503     
 C   12.246064094267256        5.1984373661827163      -0.61636712185177778     
 C   9.4790180403012467        7.1007952069020739       -1.9301493110943480     
 C   11.760190891432044        6.1625917023777310       -1.4519118429399827     
 C   5.6108140501613279        7.1479303983843900        4.4223490905197007     
 C   5.6209866257807040        4.6599866618159345        4.6680531737815993     
 C   6.1080508717768947        8.0391697118275456        3.5098602778437673     
 B   7.3683902148224805        7.8110766936775473        1.1839063231281699     
 C   5.4586733275704580        7.9657730225956422      -0.65984740553529542     
 C   5.1839022353844690        4.6098211881512743       -1.9518446480560696     
 C   4.8684358118119109        7.0603119551563944       -1.4937239935723479     
 H   5.6281398526431472       -6.0339033458245567E-002 -0.53657193079442456     
 H   9.4541568325722380        1.8243296541589193       -2.9910392773677268     
 H   10.306215380940774        1.5105261778206345       -1.4590779026421936     
 H   9.6897148578048071        3.1473916205020016       -1.7991514178237797     
 H   7.8355352679932286      -0.16053413368604835       -2.2046696540887956     
 H   11.847099309265261        5.9224110929514717        5.3165895777141525     
 H   9.7874413087665424        7.1412498337062109        5.4877575387162620     
 H   8.4359008425951085        6.0199892722042252        5.1649957797967874     
 H   8.7775014294156453        7.3422923553764257        4.0287395541614019     
 H   12.958638090968043        4.1351586205158846        3.4750413786892365     
 H   10.112957912083244        2.9287743795531140        1.0736072114335922     
 H   12.117845572160521        2.8903570314970177        1.1872386318266064     
 H   13.268787679515729        4.8935737340822518      -0.43827552411599180     
 H   9.7723553780624872        7.2296313434549413       -2.9768938551722486     
 H   9.4970500872366870        8.0807781488779735       -1.4349971817946234     
 H   8.4643876394908624        6.6964813902284774       -1.8674912143049460     
 H   12.261561880898373        6.8435832048302601       -2.1255811416456454     
 H   5.0326203509510172        7.2833054875478123        5.3265443075830241     
 H   4.7877410817807693        4.8563234591617386        5.3516495372385924     
 H   6.4806251416431424        4.3052200541061438        5.2529801225263144     
 H   5.3337814787376558        3.8753457564212042        3.9638013767119338     
 H   6.0610945135511001        9.1192313178048359        3.4870156632277247     
 H   8.4661524071184857        7.2809689268371551        1.0709591591822289     
 H   7.4566086580040993        9.0175523105499913        1.1848595935401851     
 H   5.2193947492491439        9.0079797237686154      -0.49555180546197891     
 H   4.9826520666432605        4.7921786768503480       -3.0124586876380013     
 H   4.2899555760825887        4.1635742188332783       -1.4958042781165541     
 H   6.0221778864057676        3.9156410888254816       -1.8383065189335706     
 H   4.0422658086902272        7.1588184702510027       -2.1826236049566905     
 C -0.35411901727951778        7.4292925749082430        9.1841834646820448     
 N   4.5384404869075905E-002   6.8628504592265251        10.367423332328231     
 N  -1.5444141631154011        6.8132055011810086        8.9064647895053142     
 Dy  0.16871955367991925        9.2889091214751609        7.5221075528378201     
 C -0.87705377331269119        5.9266122020404426        10.822438907545967     
 C   1.2400004030078926        7.2285991936896012        11.118486316251087     
 C  -1.8790589688169579        5.8996331156316870        9.8901262095145519     
 B  -2.2756135727825817        7.1107079596239124        7.5563748056142561     
 C -0.24977301014536865        7.2503746618070402        6.0510074203286663     
 C   2.0396492724651352        9.7827521274997959        9.1846361126857801     
 C   2.1386572418864223        9.9127461408789728        6.0462209823849689     
 C  -1.1815900961535293        10.673562478421205        9.1667037270243092     
 C  -1.3583435354780076        10.663106180877669        6.0505984412231557     
 H -0.71502643153361634        5.3572036050344591        11.727872726083216     
 H   1.4674629847166092        6.4388253889949647        11.841588787942928     
 H   1.0889953832660764        8.1714174481369231        11.660971598423762     
 H   2.0879303215545666        7.3531398839730127        10.441158672704429     
 H  -2.7843115297607253        5.3092924410023121        9.8510091043121513     
 N  -1.3771182146337722        6.5648301114638699        6.4093896793124996     
 H  -2.3448162863258517        8.3279122808806800        7.4345060444717674     
 H  -3.3741378466368395        6.6033270373522619        7.5406867834611164     
 N  0.35644746409319900        6.4447193231158826        5.1231736598941975     
 N   2.3313901525603340        10.441483172510726        10.351611874825442     
 N   3.1715022034613645        9.0617352424576136        8.9189560486015154     
 N   3.3008326076038181        9.2989259419047290        6.4211027136634273     
 N   2.5263558081831698        10.828906629147562        5.1040780228456537     
 N  -1.8601484924606335        10.608863066352908        10.357683867107182     
 N  -1.1195326621891097        12.013051639855732        8.8934925852046334     
 N  -1.4137259902779680        11.983730496707134        6.3984719769914520     
 N  -2.3352135545269910        10.518801725338342        5.1010944941657774     
 C  -1.4498884255969371        5.3530474001710573        5.7413933332176219     
 C   1.6280255957383682        6.7400450248977410        4.4800616908106754     
 C -0.36455769308091057        5.2747031903082693        4.9179136950472211     
 C   3.6080233305283493        10.129645445004385        10.807517570041366     
 C   1.4231012795508498        11.315836619845513        11.084255123965551     
 C   4.1343033081143910        9.2576750013253566        9.8928084362222002     
 B   3.2699490340207684        8.2614215544082263        7.5806305138471295     
 C   4.3848169517673616        9.8451548613088598        5.7524312947974847     
 C   1.6251515580492877        11.750481973619351        4.4278888980823865     
 C   3.9021081050342410        10.804760892319640        4.9095230479628924     
 C  -2.2006389778178281        11.874749087175340        10.820202374420912     
 C  -2.1529970809817836        9.3920892643853726        11.106558156067061     
 C  -1.7301105113424342        12.757433018044075        9.8854964426386260     
 B -0.50576131804196878        12.514424297342870        7.5458644086368611     
 C  -2.4242755633044983        12.632515365710344        5.7076507125002696     
 C  -2.6728592283719239        9.2621792429392720        4.4470364250887036     
 C  -3.0035928851505251        11.715973195343462        4.8782352020707815     
 H  -2.2358485785774556        4.6302299103785840        5.9131118011365897     
 H   1.5902313701813142        6.4665831067049382        3.4207752727710230     
 H   2.4422641292650265        6.1795839521132923        4.9589453311914067     
 H   1.8268210814347583        7.8104166280815610        4.5888848858715576     
 H  -3.4629273043438887E-002   4.4987928145647089        4.2418488282323210     
 H   4.0192464040792677        10.575874337987763        11.703042034016558     
 H   1.9993466663017094        11.910587205739411        11.802306501242709     
 H  0.67136348727234385        10.730467215681426        11.632047842992055     
 H  0.90424051381334147        11.986486742801850        10.393574765414904     
 H   5.1012105406319419        8.7740249876743128        9.8605565311721666     
 H   2.2403576215297525        7.6060208082277549        7.4671920669625189     
 H   4.2450594002801614        7.5479514880446006        7.5695629083349338     
 H   5.4061873389476203        9.5353392781975419        5.9299680700007542     
 H   1.8868295486116566        11.824509708644367        3.3657628539232300     
 H   1.6874330218092068        12.753068407868769        4.8767219080413504     
 H  0.60202994591353720        11.375444852837726        4.5427863001030708     
 H   4.4046956933359276        11.473895276212819        4.2249788214167019     
 H  -2.7628781933436781        12.015918280332476        11.733359548535930     
 H  -2.9443483359423928        9.6007176416008182        11.834650215929768     
 H  -1.2632756051791376        9.0386415141602736        11.644565283233328     
 H  -2.4842414421375527        8.6013779499194829        10.428894819077064     
 H  -1.7878280528353803        13.836391615560345        9.8468107264652609     
 H  0.59840224546007537        12.000603491665933        7.4236058539034318     
 H -0.43789400803769968        13.722720764553287        7.5339809226294117     
 H  -2.6735440931045718        13.673681680702588        5.8641213269701344     
 H  -2.9367663277984746        9.4438379459523532        3.3986759252168248     
 H  -3.5256968447201320        8.7802990368971212        4.9486477137115044     
 H  -1.8052313281763288        8.5952606793481507        4.5114680228443342     
 H  -3.8263425469638319        11.802201430173387        4.1839292253365148     
 C   1.9338635619220916       0.54641489336419646        15.540433155018016     
 N   2.2155102568086069        1.1866702602219121        16.720014262776822     
 N   3.0791751673869161      -0.14564500450530896        15.256516851016885     
 Dy   5.6859409633913227E-002   5.2239747997863663E-002   13.889611770572104     
 C   3.4994433041341497       0.89222437552091827        17.165636213715157     
 C   1.2875077600243812        2.0184115204384461        17.477825008373131     
 C   4.0407723473853423        5.0027877378355047E-002   16.231630263867793     
 B   3.1900195264992504      -0.92691932461555415        13.908063983134291     
 C   2.0051236278977944       0.71102301276097613        12.398312553025265     
 C  -1.3061302275034954        1.4074733109722914        15.549234728905686     
 C  -1.5061142189848382        1.4197016785268228        12.443888598827117     
 C -0.43546734568743795       -1.8179425156475582        15.557058641143779     
 C -0.38035536287791183       -1.9819619997485101        12.423877941411789     
 H   3.9034388886939433        1.3287411130585027        18.069203128864935     
 H   1.8458111734451081        2.5811683171297406        18.232806783186881     
 H  0.53224842239758585        1.4011602592421482        17.981427217348813     
 H  0.77435735129862315        2.7184896735548243        16.813836482359651     
 H   5.0176430818389051      -0.41201698232490486        16.185505972758623     
 N   3.1855839152534209       0.12469488219710081        12.760838753227100     
 H   2.1798153070000024       -1.6107878571337655        13.792280590678958     
 H   4.1874223415106773       -1.6101047706918477        13.886718172549026     
 N   2.3641076768153635        1.6500910039470107        11.467380717008474     
 N  -1.9968982261719588        1.3323167919671335        16.732178041079013     
 N  -1.2463465553251316        2.7486496090496271        15.284742816424428     
 N  -1.5397524344471278        2.7412124928292343        12.790210178895924     
 N  -2.4966027618665598        1.2871061465140141        11.506585710965128     
 N  -2.2692020957822627E-002  -2.3830147961067603        16.737286267164432     
 N  -1.6279325224092884       -2.4364750093918630        15.293927651748712     
 N  -1.4994507788139755       -2.6747833019692862        12.794290389618673     
 N  0.21360513379415072       -2.7764898516046088        11.479469405832003     
 C   4.2517198702116774       0.70960350547995765        12.096027472445407     
 C   1.4362093919605712        2.5606928867770469        10.812305997062060     
 C   3.7390920890296409        1.6653488310147468        11.266847118570128     
 C  -2.3470088915267695        2.5942943409538008        17.199045040998719     
 C  -2.2885105587429830       0.10931641680392645        17.471099470813279     
 C  -1.8704989177883862        3.4847833213228165        16.274962704817579     
 B -0.62501256503819813        3.2515189140146523        13.940955166736567     
 C  -2.5473316480762529        3.4035308061968528        12.107915887038994     
 C  -2.8617482138598653        3.4385230239872916E-002   10.860164567294081     
 C  -3.1500956694932425        2.4935267254667921        11.288204124069008     
 C -0.93982493553789626       -3.3187215612786720        17.204769888349301     
 C   1.1812181080047743       -2.0208082434423251        17.474609661148911     
 C  -1.9512205348043967       -3.3476172586578814        16.282975289929624     
 B  -2.3836370474648687       -2.1406564513015427        13.957054902162385     
 C  -1.5784578261965800       -3.8811034306960446        12.117186365070431     
 C   1.4704200070186886       -2.4670258746773657        10.814575366424778     
 C -0.50546720459836703       -3.9477364843677463        11.276149861102926     
 H   5.2822477595032362       0.42796990848622452        12.268383763030856     
 H   1.7459251706135197        2.7295551423562396        9.7743607653367288     
 H   1.4055345358140379        3.5282761816855550        11.336202075202925     
 H  0.43477266992556579        2.1164115137893029        10.842661993834538     
 H   4.2195351908513947        2.3548423026149718        10.586853016479525     
 H  -2.9181994366478889        2.7291982369608303        18.107555850517425     
 H  -3.0759357102392721       0.31247975553007035        18.204374263438510     
 H  -1.3973107950390071      -0.25151695490664400        18.001292610735867     
 H  -2.6233697151316755      -0.67476223902585419        16.788082947725957     
 H  -1.9326466622632057        4.5637632048227559        16.244308883766099     
 H  0.47124550317863473        2.7201648401136760        13.816960357347298     
 H -0.53453265422000751        4.4576638356892238        13.935091087191704     
 H  -2.7806092458308593        4.4481971588194726        12.264487273263637     
 H  -3.0731507276343439       0.20430160402416650        9.7992734670447899     
 H  -3.7545555912514983      -0.39789449739753968        11.332141161776686     
 H  -2.0285686607362217      -0.66625311656407626        10.973635396920972     
 H  -3.9809691081714744        2.5904330849531516        10.604642576359133     
 H -0.77010469235682666       -3.8848942902211014        18.111068278488521     
 H   1.4490125953483732       -2.8388871329386438        18.152586173948478     
 H   1.0202742152864315       -1.1096138219959559        18.068071637721687     
 H   2.0068264286929955       -1.8426884087504221        16.780468928686851     
 H  -2.8560680566240380       -3.9388846591574849        16.253879886455373     
 H  -2.4675616507250693      -0.92422997192196632        13.840113886164623     
 H  -3.4765456966851609       -2.6600523697043386        13.958209147983723     
 H  -2.3616349969089425       -4.6064717881508823        12.292188221446571     
 H   1.4070872294205996       -2.7144359011566825        9.7502677090101670     
 H   2.2946436063988420       -3.0411781650327936        11.258972579887635     
 H   1.6731763009922045       -1.3996229266309939        10.944792251835201     
 H -0.18455738982291597       -4.7153347584902674        10.586927659502534     
 C  0.78088486348961539        11.135334482913136        16.349756026601050     
 N  0.37024345690223709        11.703778621734980        15.171296808835075     
 N   1.9669366190063131        11.760655948989779        16.624113080335842     
 Dy  0.27754499779655495        9.2633408809674265        18.012994116325295     
 C   1.2820415124949143        12.650209423621584        14.715660945545027     
 C -0.82752727828569328        11.334821540438643        14.426574372930398     
 C   2.2885110265676687        12.681673060162543        15.643020116063823     
 B   2.7081042846320158        11.463856615429238        17.969072807070617     
 C  0.69377364286890897        11.295961635300690        19.487226370520180     
 C  -1.6037342795474137        8.7828259262519595        16.366700899105815     
 C  -1.6932359059050417        8.6341644956249741        19.496522899041366     
 C   1.6310728261432923        7.9027628383765958        16.362774545275965     
 C   1.8070543159154480        7.8819994707866190        19.475995211590636     
 H   1.1107848336042641        13.221500883199422        13.813038052536818     
 H  -1.0586041959498325        12.122965835503035        13.703001130965649     
 H -0.67786085037516541        10.390910213779192        13.885827308327528     
 H  -1.6728299544107217        11.211591905560633        15.107764276462708     
 H   3.1887762660469305        13.279763985209440        15.680596121527755     
 N   1.8096969458558796        11.996904249191394        19.121814010569988     
 H   2.7897240442394446        10.247074718987578        18.086613610744084     
 H   3.8014195676362155        11.982161622285826        17.980941164399361     
 N   7.9914009634465530E-002   12.096254187530521        20.414687691929842     
 N  -1.8942307780718228        8.1317469065668835        15.195395874642811     
 N  -2.7378170996590008        9.4971231232772890        16.639916591203900     
 N  -2.8582420871725356        9.2512823897364687        19.136033597227126     
 N  -2.0747550613733892        7.7092952239314947        20.432750699174136     
 N   2.3194673196348163        7.9781783492797222        15.178659903777016     
 N   1.5638540608989142        6.5614352486753855        16.623109961879472     
 N   1.8473075872720679        6.5631308194987055        19.119672161004463     
 N   2.7851221550347778        8.0092997966412369        20.426238974245827     
 C   1.8670817554069514        13.212676219951113        19.784497247802520     
 C  -1.1833803521848409        11.784277361115949        21.066180544322300     
 C  0.78385985160624483        13.278021065477514        20.611841438699791     
 C  -3.1726899871221037        8.4409322141655299        14.743920698959693     
 C -0.97988871478807960        7.2713780493464775        14.454215641530897     
 C  -3.7011518516382300        9.3040928963334704        15.665926537376919     
 B  -2.8379400038001568        10.293635677040170        17.981116773636714     
 C  -3.9375100114349459        8.7001003847089589        19.808225097495185     
 C  -1.1701981959313992        6.7779175957784075        21.090368412333266     
 C  -3.4489879517056661        7.7324871969245459        20.638338340092702     
 C   2.6615200388374989        6.7162261554233798        14.707360584093832     
 C   2.6223146425106414        9.2016697402844745        14.445003019092429     
 C   2.1812521517234575        5.8253345086961783        15.629371446638654     
 B  0.93804273026921459        6.0551115304143721        17.963662529233211     
 C   2.8492621427053972        5.8980732711516888        19.807448165069168     
 C   3.1358094631400659        9.2584723734330634        21.087095782258217     
 C   3.4392517776988636        6.8029739403803253        20.642281112677768     
 H   2.6440288315557092        13.944569564914993        19.609407050117252     
 H  -1.1559902045919392        12.102046106322234        22.114085463829429     
 H  -2.0150937855369269        12.296873199045304        20.562204246908706     
 H  -1.3470240585021065        10.703485455656338        21.000620177289143     
 H  0.44565497929779857        14.051063877076647        21.287202135703847     
 H  -3.5833251733663212        8.0003145656173782        13.845364076512102     
 H  -1.5457767322003895        6.7123954699478796        13.702339639407109     
 H -0.20781947370728843        7.8650496963415897        13.948376188221067     
 H -0.48615136169076645        6.5688940745254678        15.130113556817275     
 H  -4.6701919134193375        9.7829281159493053        15.703289562609132     
 H  -1.8139531962005910        10.956871574234004        18.092881212516094     
 H  -3.8203012109285068        10.997855219952598        17.995398984828224     
 H  -4.9602179527310311        9.0101254487747582        19.638960616416725     
 H  -1.4372609370729788        6.6750284413904968        22.147074012382994     
 H  -1.2208138264409008        5.7883738269644187        20.616071030978169     
 H -0.14981018812323021        7.1614975468988904        20.992482525139220     
 H  -3.9460265408451467        7.0571643184392236        21.320845861203559     
 H   3.2303207448811189        6.5833518591897766        13.797268666103863     
 H   3.4124097272736007        8.9948391202127187        13.715341486789288     
 H   1.7361313031259795        9.5693732325001193        13.910563360578498     
 H   2.9584334668132022        9.9819197874865271        15.132349952127237     
 H   2.2365087111550603        4.7460141921863332        15.657425497653941     
 H -0.15923499446683087        6.5846406145760046        18.085576373222519     
 H  0.85021743526286397        4.8487925330373516        17.965300213247186     
 H   3.0846692864307443        4.8541631426844409        19.647642455148087     
 H   3.3220713639182264        9.0845699817519883        22.151963138996692     
 H   4.0404970156051316        9.6915201192546903        20.639449652875125     
 H   2.3056521297978745        9.9596943617354317        20.956180527908352     
 H   4.2617302821088039        6.7021486548721914        21.334674568098773     
 C   8.5556176241619912        6.5764291989629733        9.9422195900015140     
 N   8.1514044977997493        7.1422642744811835        8.7599217092525308     
 N   9.7493943785315373        7.1898725414673139        10.211441346704355     
 Dy   8.0372747731780603        4.7176617217217105        11.608041503145998     
 C   9.0738876904084034        8.0746902280568715        8.2973881923022628     
 C   6.9508894993524146        6.7822757618484770        8.0163026197801344     
 C   10.080910137426475        8.0997926295790492        9.2241793858833976     
 B   10.499579494475320        6.8926485149184478        11.550856551265863     
 C   8.4895093484102446        6.7494932359334046        13.078279734279773     
 C   6.1650756522195342        4.2221985027671316        9.9510811026768984     
 C   6.0934805326766552        4.0659276409728005        13.102356964739293     
 C   9.3908167322709808        3.3343634308258370        9.9642515483230465     
 C   9.5754539827849872        3.3375156682979572        13.068668228029598     
 H   8.9089547120581969        8.6415954036197871        7.3908191183115655     
 H   6.6932141489862227        7.5965380709484167        7.3311846135167311     
 H   7.1105637042302012        5.8669555675729415        7.4300936645168010     
 H   6.1197531806271597        6.6127011717862336        8.7047009172059333     
 H   10.987743007118995        8.6875831033160438        9.2588440484599861     
 N   9.6157409197241623        7.4323895869903671        12.711503644954043     
 H   10.577793471848942        5.6759864275018161        11.669506982565593     
 H   11.594264814019214        7.4079091185056507        11.552610010372579     
 N   7.9080947755447104        7.5414974663241212        14.032954475575991     
 N   5.8789633332290263        3.5732319697440866        8.7775947329658255     
 N   5.0223461186618490        4.9191937080577244        10.232494901780949     
 N   4.9144357413584947        4.6478464071804240        12.728621362921853     
 N   5.7298858251853186        3.1273548177325412        14.032096888864370     
 N   10.084194236596797        3.3987812298645199        8.7819763215493740     
 N   9.3169464008495293        1.9945125572014248        10.232591909594280     
 N   9.6032971497076840        2.0141170265735142        12.727972395249013     
 N   10.557427538313798        3.4664179294706488        14.015835748669216     
 C   9.7116583259246170        8.6305011739927586        13.400944667452237     
 C   6.6494805392761238        7.2395498270848799        14.697849702046808     
 C   8.6423330570141541        8.7016422044953607        14.246595194403620     
 C   4.5939946393654489        3.8663884586021142        8.3338585493254396     
 C   6.8004251743939026        2.7271030756151662        8.0278953209106145     
 C   4.0570402822835492        4.7172901072632625        9.2621877682496621     
 B   4.9170163834435572        5.6999964517093051        11.581386395509751     
 C   3.8446774422535959        4.0596450944554263        13.384452120541271     
 C   6.6548868994422978        2.2208538740194377        14.697612308104389     
 C   4.3531430161850793        3.1075033822413234        14.220014661587010     
 C   10.421396257049445        2.1317825991177664        8.3188477035329225     
 C   10.391678531784468        4.6169564055031067        8.0418060260432540     
 C   9.9342397626960146        1.2491864519680371        9.2449640782044789     
 B   8.6909337434511222        1.4989890290208769        11.577259968263153     
 C   10.599825629397030        1.3474571854377582        13.422595321886167     
 C   10.923096586174495        4.7176475772817454        14.664899896539188     
 C   11.201195599614280        2.2563092648249117        14.244659130184097     
 H   10.502490480796693        9.3484657203668728        13.229691748529243     
 H   6.7254607952494414        7.4480547452990766        15.770359647347595     
 H   5.8359549621819147        7.8495218610718203        14.281032896458749     
 H   6.4211700668022855        6.1818709363770239        14.531579652121536     
 H   8.3313607881656484        9.4671194401016390        14.942890638414836     
 H   4.1861343181507982        3.4214700477707414        7.4362505141153168     
 H   6.2397719774859306        2.1708347817226650        7.2696988995104848     
 H   7.5678907436588885        3.3326988617072901        7.5293852034898450     
 H   7.2993915784908889        2.0211661807316159        8.6964897174183537     
 H   3.0816345586819249        5.1824784328546736        9.3068335647770404     
 H   5.9331845208389931        6.3754914596475016        11.698446627401205     
 H   3.9265813354364503        6.3920732076870292        11.605159920423329     
 H   2.8150191675514602        4.3394623832936050        13.204863887432154     
 H   6.3246803286788884        2.0386512658480971        15.728194394463918     
 H   6.7078127559913394        1.2588236753287023        14.162945455007092     
 H   7.6524356276294485        2.6776715052257769        14.692644046859915     
 H   3.8687231418329824        2.4171242575866261        14.896369450473614     
 H   10.992210066950136        1.9877910447975897        7.4113361829912128     
 H   11.190987729874573        4.4078739183991367        7.3233533785350398     
 H   9.5109261355723547        4.9772397798142416        7.4940884707019171     
 H   10.716768714887758        5.4032757076029228        8.7268703808168340     
 H   9.9845413653003128       0.16962748115920134        9.2790615756970407     
 H   7.5948304778566689        2.0312673185831107        11.695211832400540     
 H   8.6015970801469024       0.29227290804640038        11.589057300606004     
 H   10.828460670468898       0.30109252767113459        13.270030556037902     
 H   11.113621735555173        4.5470271762452530        15.731380518946736     
 H   11.830313064668793        5.1406231698074025        14.207190560654563     
 H   10.096982113216677        5.4267877299201519        14.534290388353611     
 H   12.025376078797725        2.1572570006374963        14.936373861199273     
 C   6.3032454124384580        13.359954399201673        3.5823306625440030     
 N   6.0253943235956777        12.696869171031242        2.4144532093479318     
 N   5.1617945120250210        14.067578089830413        3.8418519026421971     
 Dy   8.1560686485676808        13.868638156440865        5.2574637833226987     
 C   4.7472034476212190        12.991972101268736        1.9528524378341421     
 C   6.9474339588926783        11.833962184448914        1.6852880838744739     
 C   4.2059381931840258        13.858631111238333        2.8639476871254455     
 B   5.0469307991421815        14.867869730706294        5.1787270440905129     
 C   6.1804518554735512        13.223750119269619        6.7174245116159996     
 C   9.5356679720089801        12.509670611356382        3.6026238276146643     
 C   9.6955714612459314        12.502741839046404        6.7210970588533501     
 C   8.6848420058886884        15.732140666201278        3.6031474930854404     
 C   8.5604137381836729        15.910610274923435        6.7293827556676957     
 H   4.3464778080303441        12.538447146154354        1.0563868566765657     
 H   6.3874404185156726        11.262361166320675       0.93815858761876103     
 H   7.7171891531762586        12.426341822528562        1.1741064804787533     
 H   7.4439056351486359        11.142615526583333        2.3704987235126942     
 H   3.2331104373669608        14.330295484563575        2.8914281984275290     
 N   5.0159513925584012        13.830616508408156        6.3386054962694756     
 H   6.0701328451881134        15.531961548552138        5.2999725354679716     
 H   4.0657903246723404        15.572823060868352        5.1815766850684808     
 N   5.7944782752492419        12.300170515798031        7.6526660314891393     
 N   10.227412087019006        12.582884033074400        2.4195307981480156     
 N   9.4742175041948471        11.168266710683705        3.8667286103926517     
 N   9.7564692953215033        11.185073227042972        6.3622854639976847     
 N   10.685935802654777        12.647974612582718        7.6562808865082586     
 N   8.2951812602632025        16.287839298210507        2.4113012783542511     
 N   9.8679251612430701        16.358104751006785        3.8896817458110160     
 N   9.6903570904534462        16.599964028997711        6.3861297326646307     
 N   7.9476101060044817        16.707317605534794        7.6603528569432449     
 C   3.9323807970106603        13.274222853789231        6.9991947523713387     
 C   6.6992354051027370        11.378924967353900        8.3244921946934909     
 C   4.4175992243647668        12.314420483051235        7.8404016541615773     
 C   10.574937994042889        11.320056948141087        1.9522986375362490     
 C   10.530632919124685        13.804741897076646        1.6836353821771866     
 C   10.096631759069021        10.430856819409827        2.8765198564837480     
 B   8.8520061208874861        10.662466921109646        5.2088926227348757     
 C   10.782895885959398        10.539474478332512        7.0329731790023651     
 C   11.024188378182838        13.902374548388904        8.3142058937639369     
 C   11.367379220210529        11.454564572486198        7.8601612290990612     
 C   9.2167815921838105        17.226297763348750        1.9593087983750657     
 C   7.1159687175939963        15.902902101002887        1.6455752139476509     
 C   10.207877814357163        17.266138928842416        2.9028356510619355     
 B   10.597440325155201        16.064674389637421        5.2416215158786512     
 C   9.7586407754682547        17.805122120052605        7.0666997946796197     
 C   6.6724760303935202        16.405718315656848        8.2927652661187210     
 C   8.6668020382277806        17.875244312147490        7.8823718009072774     
 H   2.9097863197703271        13.578917147171376        6.8196350703585695     
 H   6.4311242811980236        11.287774430919770        9.3826311789257488     
 H   6.6505546802883631        10.382876604433338        7.8625103124238329     
 H   7.7190326653781112        11.764226823338522        8.2226984360095958     
 H   3.9154726900598642        11.639075289283504        8.5187107415876770     
 H   11.147261210096829        11.183904732375609        1.0444631830338278     
 H   11.358580543270850        13.612217609249221       0.99340088569870022     
 H   9.6604674436291074        14.142381974331510        1.1051887108867633     
 H   10.815947316723392        14.600093988108844        2.3761266214632299     
 H   10.156793272645189        9.3516190587995602        2.9083979447277106     
 H   7.7491163057818913        11.180304198540565        5.3285911893176676     
 H   8.7775312004474255        9.4546805380446557        5.2142916934745998     
 H   11.036709990245743        9.5009408974952407        6.8664722879004305     
 H   11.299062468136055        13.714960248020127        9.3593524229575920     
 H   11.870439393773706        14.390650272587502        7.8060761614306093     
 H   10.152409820233027        14.566084503020534        8.2622846177277385     
 H   12.200491616071560        11.368637087295442        8.5424045449950423     
 H   9.0640886763703357        17.786114206909019        1.0461367882609194     
 H   6.8894225277920143        16.685798968336595       0.91460104920887630     
 H   7.2872425983480342        14.959089470307608        1.1105875788683510     
 H   6.2598383437463472        15.772330977443273        2.3114922174214079     
 H   11.108114811578734        17.863366914800206        2.9479733678988520     
 H   10.678815158266984        14.848474367602201        5.3604683463844731     
 H   11.691042670231088        16.583315611763105        5.2603536049376478     
 H   10.544392088828186        18.530838770536285        6.9059931503428249     
 H   6.7050513208459277        16.668461577064896        9.3548655199830577     
 H   5.8606388685235817        16.971443489026285        7.8159959619808657     
 H   6.4731737202499060        15.336579129639041        8.1723826509966493     
 H   8.3321078269005735        18.643049263513408        8.5650080903637189     
         456

 C   7.4889497749839915        2.7309420678999921        2.7766408061272112     
 N   7.8815997900778054        2.1692099473768205        3.9644380331396585     
 N   6.3059889686015209        2.1054259150682095        2.4889479644509089     
 Dy   8.0249476811401781        4.5990845373175748        1.1319076164475181     
 C   6.9624426955106893        1.2269963727524817        4.4127496989701562     
 C   9.0644693872547730        2.5473967382899847        4.7279097259146239     
 C   5.9692678509675705        1.1913809522952448        3.4710602011886182     
 B   5.5732159511521182        2.4006711121454933        1.1392850651890629     
 C   7.6092122704932628        2.5641109780981997      -0.35088661881121802     
 C   9.8801477078093214        5.0921675705971774        2.8042598367894742     
 C   9.9961252809857424        5.2469490346021495      -0.33531564590446972     
 C   6.6509306423829457        5.9640198826143767        2.7726040051808258     
 C   6.5112696304942217        5.9888351553456891      -0.33857038614350643     
 H   7.1191138933933376       0.66292636215577017        5.3224987390036986     
 H   9.2849873142552379        1.7646976910876455        5.4615542915854824     
 H   8.9006812470577490        3.4943210754625831        5.2601042589531861     
 H   9.9214725551247849        2.6694469134606167        4.0608954032155991     
 H   5.0694628366507866       0.59362327044805907        3.4232542716948799     
 N   6.4815360976278669        1.8714433412002787       -6.9747013821966526E-003
 H   5.4862139208318306        3.6166695911879252        1.0230323971361563     
 H   4.4827137456826334        1.8759589398702636        1.1204091680512753     
 N   8.2184353366428891        1.7736489633615682       -1.2895964293886442     
 N   10.161374622262292        5.7552310952380568        3.9706636033305158     
 N   11.023176870927541        4.3908180992205974        2.5358140429637412     
 N   11.162021047493445        4.6401941504822029        3.9679669546907693E-002
 N   10.380557878320580        6.1761555359661200       -1.2663055148321842     
 N   5.9488880918894109        5.8883547919326364        3.9494179222902450     
 N   6.7292283145359892        7.3063533175027038        2.5192257329229437     
 N   6.4654977785613656        7.3065111951945578        2.1540041646292900E-002
 N   5.5289130726867102        5.8586138793434488       -1.2842099812251340     
 C   6.4121562474115468       0.66965109125817079      -0.69331718536999520     
 C   9.4896196558505981        2.0814130139403435       -1.9267222136136819     
 C   7.5000682664299445       0.60578422641353846       -1.5148039670729037     
 C   11.444344764060460        5.4674636169640873        4.4229106805890241     
 C   9.2377125909081688        6.6135386349426728        4.7035832601668162     
 C   11.984451153966297        4.6043837533578591        3.5074973091943553     
 B   11.135850190717122        3.5969747253816244        1.1945178036916819     
 C   12.244314676906596        5.2015522683751962      -0.61900535957434333     
 C   9.4757194355829526        7.1024174928200674       -1.9315876518675890     
 C   11.757458946574586        6.1650084683706643       -1.4547677163272570     
 C   5.6114271435193892        7.1510662911403546        4.4237759314906366     
 C   5.6244315448733673        4.6632967585508487        4.6709377213378174     
 C   6.1072716730880865        8.0422786891159497        3.5105290555943340     
 B   7.3663374606477099        7.8142481491704974        1.1839952003165179     
 C   5.4563214180276889        7.9675634397778570      -0.65964303876845032     
 C   5.1821990749858813        4.6108848737284305       -1.9499105733327904     
 C   4.8664357334017376        7.0616168266967216       -1.4932191775384982     
 H   5.6268480980028608       -5.6928112071132332E-002 -0.53366421907674955     
 H   9.4516981605474886        1.8267595306081084       -2.9905832163342971     
 H   10.304660946237068        1.5128526937551223       -1.4591306939019941     
 H   9.6882627666225520        3.1498409292472740       -1.7989398027307089     
 H   7.8335271513483899      -0.15806622980549850       -2.2025783563443593     
 H   11.848377102713872        5.9229622445286108        5.3168144200765024     
 H   9.7893048503332221        7.1451182531692821        5.4865375433420560     
 H   8.4400770640046439        6.0199430356947499        5.1700325053516245     
 H   8.7748534719687683        7.3407478569603866        4.0303526498285471     
 H   12.959393905725493        4.1374997564417137        3.4733318814993059     
 H   10.113719219739314        2.9314934584755581        1.0730066951032657     
 H   12.118723250127745        2.8945731452791073        1.1855526666878240     
 H   13.267264741014300        4.8971529010293198      -0.44144472083271979     
 H   9.7685697774204421        7.2309582099226732       -2.9784885302474988     
 H   9.4934745610333522        8.0826248760254291       -1.4368686931496577     
 H   8.4612821220280559        6.6976989311622521       -1.8683977765681328     
 H   12.257967935425794        6.8455472337729644       -2.1294947126687687     
 H   5.0337363565827431        7.2863103887071023        5.3282961921936582     
 H   4.7937811667279719        4.8599547725379439        5.3573791714805381     
 H   6.4859263499028561        4.3082987497692216        5.2527375869421036     
 H   5.3345666344796872        3.8786451504010944        3.9679064397381216     
 H   6.0594484197828180        9.1222754285316690        3.4871772766252040     
 H   8.4643986062986247        7.2848732251065043        1.0705033984838446     
 H   7.4536724981582720        9.0207736335818094        1.1845267818638046     
 H   5.2166754526174035        9.0097462046623775      -0.49576934061998079     
 H   4.9788097737211459        4.7929289106184978       -3.0101276846709100     
 H   4.2896619643932627        4.1636575659484354       -1.4921891817150492     
 H   6.0213633529597885        3.9175927059049833       -1.8378969229214279     
 H   4.0403332933820257        7.1596349289100027       -2.1822519633879005     
 C -0.35287118901774361        7.4256582898620387        9.1829317394473140     
 N   4.6869977471887217E-002   6.8596992961604766        10.366332885271119     
 N  -1.5428223047867284        6.8088615513463715        8.9053493149502856     
 Dy  0.16891137172719950        9.2856829781774195        7.5210166140434733     
 C -0.87506926458426471        5.9230860788822204        10.821557766169061     
 C   1.2412103321708114        7.2262421235905467        11.117421792419171     
 C  -1.8770178436517799        5.8953850818924431        9.8892118553768658     
 B  -2.2748004830023469        7.1059958787217390        7.5556294450675052     
 C -0.24968058725942613        7.2476588573336729        6.0495668837896961     
 C   2.0398679210137591        9.7797561938634505        9.1832870067143464     
 C   2.1382412750240203        9.9119388234081569        6.0449532132317900     
 C  -1.1820590335213905        10.668733573855640        9.1665346993675545     
 C  -1.3586059023618253        10.660655759461518        6.0509212874119598     
 H -0.71283365198510573        5.3540624741040537        11.727196047002924     
 H   1.4691761386332809        6.4365699686590583        11.840463109984480     
 H   1.0895045884146148        8.1688896639517488        11.659984199512511     
 H   2.0890714890405153        7.3513753829845569        10.440119612204025     
 H  -2.7819163327279322        5.3045270787839200        9.8501283904383197     
 N  -1.3763345257125204        6.5611146045398820        6.4081967004931819     
 H  -2.3452074220416836        8.3231257413824373        7.4339703996106978     
 H  -3.3728269297607629        6.5975505885656922        7.5404169838919239     
 N  0.35661193174836270        6.4429430529962568        5.1210254994401794     
 N   2.3312351121548489        10.438293396809751        10.350446998832220     
 N   3.1723949578376036        9.0601240687523745        8.9169140582559230     
 N   3.3010442140671077        9.2990012782133888        6.4193158616940247     
 N   2.5251193463483363        10.829747003434147        5.1041041284415041     
 N  -1.8616374422733031        10.603428701948099        10.356883275515621     
 N  -1.1192628908537365        12.008377065359756        8.8943490658860291     
 N  -1.4124477821526982        11.981209666942849        6.3991959829104106     
 N  -2.3356321764881733        10.517736237389402        5.1014137178870707     
 C  -1.4485489886335792        5.3495796397645972        5.7396969316614745     
 C   1.6275075825257894        6.7396632795252192        4.4772749302824320     
 C -0.36360456988264606        5.2724919823075176        4.9155974484883824     
 C   3.6083755858075901        10.127788648113079        10.805729165046696     
 C   1.4220841364007726        11.311092547268647        11.083852176895956     
 C   4.1353382002858101        9.2567889707957782        9.8904957542474552     
 B   3.2712266151825165        8.2606782529711147        7.5781202200792084     
 C   4.3845382813430556        9.8473117718171448        5.7516281445068040     
 C   1.6231292512084434        11.751528605199409        4.4292657504203516     
 C   3.9009201540129461        10.807372597790581        4.9098135593389927     
 C  -2.2019375264889347        11.869134476532126        10.820100667846283     
 C  -2.1557264728016214        9.3862053293048842        11.104459517451874     
 C  -1.7302950799203947        12.752284750649158        9.8864293210896594     
 B -0.50444672546542624        12.510141107102609        7.5473289299516919     
 C  -2.4221346148586349        12.631385445809403        5.7084595585002447     
 C  -2.6747416106562945        9.2617182206811570        4.4470265954988211     
 C  -3.0025864458550231        11.715743217839510        4.8788518828098013     
 H  -2.2340060190158688        4.6261855474168954        5.9113496654696265     
 H   1.5893931171830131        6.4662170833863071        3.4180153428100208     
 H   2.4426166157409330        6.1800312955757200        4.9556032602103697     
 H   1.8252619618497803        7.8102323069741457        4.5860574166559616     
 H  -3.3503696712217125E-002   4.4972289966497350        4.2389186083930186     
 H   4.0193670931902439        10.574204504597967        11.701254881269598     
 H   1.9970364046742812        11.902235689544918        11.805515914175190     
 H  0.66823135426576719        10.724762665574023        11.627155568265504     
 H  0.90582685537576491        11.984985221074409        10.394654630813548     
 H   5.1027923106926742        8.7743042988402848        9.8577084510837878     
 H   2.2421945277179569        7.6044768244343226        7.4644186780386539     
 H   4.2469594922365106        7.5480548096132738        7.5665518692044849     
 H   5.4062175087523823        9.5385307456795836        5.9291098973188676     
 H   1.8873750304742334        11.830661452522152        3.3684804299029363     
 H   1.6811736005174609        12.752043920807971        4.8823477102739554     
 H  0.60091973202139748        11.373518022361568        4.5395929050027917     
 H   4.4028625795326617        11.477876270648016        4.2261692928333652     
 H  -2.7647664195397077        12.009991241484069        11.732944551141754     
 H  -2.9490968983294481        9.5940335414371063        11.830431793145245     
 H  -1.2673531857264888        9.0329688709820672        11.644712322857570     
 H  -2.4846396758523208        8.5956698293813467        10.425581155324604     
 H  -1.7875331102594370        13.831291260163949        9.8485790782684184     
 H  0.59920656675461381        11.995175187241758        7.4252183120213013     
 H -0.43512233590699978        13.718313096148442        7.5362484650358281     
 H  -2.6700875555405199        13.672820807829625        5.8650886525455768     
 H  -2.9331512017713406        9.4428546092657744        3.3975128731334769     
 H  -3.5313726148728475        8.7836966655882929        4.9449222462559126     
 H  -1.8100622306512082        8.5920369119983171        4.5161139032039399     
 H  -3.8253033332580291        11.803158056948533        4.1846585229150133     
 C   1.9324610146200834       0.54682606741290585        15.542444322552742     
 N   2.2142192152532791        1.1882286337835564        16.721364033497110     
 N   3.0772481501517421      -0.14658419158664449        15.259840537560803     
 Dy   5.6460522458102937E-002   5.2773622470785146E-002   13.890377133965549     
 C   3.4977242581946815       0.89318687499174387        17.167834493141051     
 C   1.2869674186676192        2.0222221108440417        17.477495856648300     
 C   4.0386417881412200        4.9399048053050044E-002   16.235083469497990     
 B   3.1879402881175007      -0.92893699003232200        13.912008566622081     
 C   2.0062093700070855       0.70951235438270555        12.400454286477514     
 C  -1.3065506815304504        1.4090953717475376        15.549286668277897     
 C  -1.5045412525225801        1.4206418042971116        12.443117382442834     
 C -0.43815970421585271       -1.8170039662341437        15.557065068012525     
 C -0.37987907372537438       -1.9817578564895546        12.424320414419809     
 H   3.9017851865126758        1.3304910655713660        18.070978235359028     
 H   1.8456895632955530        2.5854887925088552        18.231766560769891     
 H  0.53079164073416896        1.4067572464837710        17.981807972635284     
 H  0.77487899694420281        2.7217981787952947        16.812211147445137     
 H   5.0150575669626409      -0.41366341114082261        16.189978825826021     
 N   3.1856310221212918       0.12185793286100075        12.764052507233727     
 H   2.1768185151909112       -1.6114195160579687        13.796053117544508     
 H   4.1842740530915243       -1.6135767266562253        13.891574687353659     
 N   2.3669004615594216        1.6473267562881915        11.468982978071340     
 N  -1.9972379861563263        1.3344050123792122        16.732319558126374     
 N  -1.2463742967046652        2.7502022883087518        15.284555406458571     
 N  -1.5392563471428435        2.7419881421356678        12.789968613623566     
 N  -2.4945900898059636        1.2877199588763766        11.505423957713752     
 N  -2.6351007434384170E-002  -2.3821228787879636        16.737546874131301     
 N  -1.6304661750538985       -2.4353942820198755        15.292927235626102     
 N  -1.4997751731945230       -2.6739198275357148        12.793472155789704     
 N  0.21482568433104618       -2.7768601854860080        11.480834992010911     
 C   4.2528565813106152       0.70475067437268879        12.099323813777643     
 C   1.4404816495005193        2.5584364645700428        10.812595627620054     
 C   3.7419848205542188        1.6605767685224970        11.269178567936480     
 C  -2.3468744302697906        2.5965773325216368        17.199004892071564     
 C  -2.2894534383481662       0.11163852299447860        17.471369632148434     
 C  -1.8701627795985327        3.4867254147298334        16.274695845015984     
 B -0.62485699860745292        3.2527796072496837        13.940767357542333     
 C  -2.5472358131965938        3.4037843402880479        12.107773244689994     
 C  -2.8583073767998779        3.5045702699884468E-002   10.858138820403711     
 C  -3.1489873566120385        2.4936964586061743        11.287416663426370     
 C -0.94385583996172384       -3.3178283581533381        17.204204530744821     
 C   1.1768923145225221       -2.0197187791021136        17.475872704199009     
 C  -1.9545640131130879       -3.3466394098162557        16.281645401072385     
 B  -2.3848358097226079       -2.1393076068832206        13.955360178265805     
 C  -1.5786051057514365       -3.8803343872964038        12.116506298273119     
 C   1.4727864017988079       -2.4684621267612412        10.817700124595252     
 C -0.50463378292578820       -3.9477581483524964        11.276843131848114     
 H   5.2828614495665782       0.42162025744202225        12.272176308173506     
 H   1.7476430623213817        2.7221140731693088        9.7734037472606623     
 H   1.4147600432673071        3.5278984799686861        11.332331462548114     
 H  0.43791295232324162        2.1178921065084571        10.847474318140488     
 H   4.2237859103739952        2.3489481430408832        10.589055241699567     
 H  -2.9178990047708080        2.7318238492462092        18.107575589906748     
 H  -3.0780857956175200       0.31479412104551852        18.203299535116827     
 H  -1.3989528309990975      -0.24853722678785820        18.003122233650789     
 H  -2.6229587272287955      -0.67284903907804927        16.788189500996324     
 H  -1.9319370316029143        4.5657209250570512        16.243762411850998     
 H  0.47152391616239514        2.7216457247124328        13.817062226033906     
 H -0.53469438818182502        4.4589582302902038        13.934688986247004     
 H  -2.7813038364735081        4.4482147073358842        12.264733627176033     
 H  -3.0716238246039489       0.20578615246742410        9.7978258383770811     
 H  -3.7494843619468168      -0.39951844298867240        11.330914842351532     
 H  -2.0237104309238378      -0.66411688469461472        10.969511074464521     
 H  -3.9796598806286134        2.5902492911755921        10.603568875590121     
 H -0.77476554191529701       -3.8840540530464556        18.110563907598657     
 H   1.4417955518167029       -2.8358823280078576        18.156962286980434     
 H   1.0166298460694834       -1.1063640386508691        18.065854056437900     
 H   2.0040937488481778       -1.8453478048640199        16.782942121224409     
 H  -2.8594378438309436       -3.9378351156249862        16.251867374859430     
 H  -2.4680083408773354      -0.92284306618360579        13.838317171204203     
 H  -3.4780172324319643       -2.6581239579857625        13.955484431430659     
 H  -2.3622431513354023       -4.6053431613644387        12.290841410187792     
 H   1.4110246656550904       -2.7165775117606206        9.7534744814183334     
 H   2.2960047446444016       -3.0426420331025397        11.263833759561487     
 H   1.6758948719474587       -1.4010885117645397        10.947517660613819     
 H -0.18319129801174172       -4.7157237391547886        10.588266214947758     
 C  0.77920283278146840        11.138990076148305        16.349141961028227     
 N  0.36915995263839729        11.707173236977255        15.170368358086431     
 N   1.9651242072966484        11.764351258136163        16.623971236332583     
 Dy  0.27542845894232271        9.2673281708703890        18.011932142504811     
 C   1.2811645602499220        12.653504194655987        14.714992755059114     
 C -0.82803615827790300        11.337768033953312        14.424980167809453     
 C   2.2871636274342442        12.685153105102311        15.642854686348930     
 B   2.7061158601381963        11.467507595044761        17.969012378791472     
 C  0.69118557306264461        11.300036151818809        19.486321719454708     
 C  -1.6050503983976490        8.7854174888290544        16.364804956396195     
 C  -1.6952019847136743        8.6374069501408854        19.495125784164877     
 C   1.6297052672484476        7.9060797302423591        16.362431584032695     
 C   1.8050787763504070        7.8870944007332895        19.475905852646033     
 H   1.1104137604129671        13.224499889935837        13.812097568442562     
 H  -1.0593849768816659        12.126112431975486        13.701709683777864     
 H -0.67746370230469577        10.394293131699266        13.883732664325025     
 H  -1.6734750265188378        11.213560946682394        15.105788954584281     
 H   3.1873760272790275        13.283271529426763        15.680777496852505     
 N   1.8076986493780722        12.000448993464902        19.121779200818171     
 H   2.7877364776904043        10.250711514043251        18.086408060340077     
 H   3.7994316846147411        11.985801533959840        17.981038868835782     
 N   7.7952572531332170E-002   12.099742786336838        20.414686402081674     
 N  -1.8950557326925663        8.1337841209062578        15.193674361448011     
 N  -2.7396173720354553        9.4990584125429898        16.637697352612637     
 N  -2.8605790364841233        9.2532882480149716        19.133803502479203     
 N  -2.0763463595394449        7.7124325252013586        20.431410248903759     
 N   2.3180446718316512        7.9809128780906562        15.178240424660922     
 N   1.5625434109353764        6.5648833111594413        16.623445899035882     
 N   1.8457250616655163        6.5680945986351862        19.120091754767696     
 N   2.7830394307861619        8.0149786059102155        20.426198832087117     
 C   1.8661606681790468        13.215315828637374        19.785963815393199     
 C  -1.1856606572134918        11.788103410278136        21.065686058738457     
 C  0.78292703013294962        13.280621596234104        20.613307966372538     
 C  -3.1737205883110033        8.4419498160413902        14.742071198745174     
 C -0.98020279305279967        7.2737098670786153        14.452773162991726     
 C  -3.7027934912165725        9.3050474889940631        15.663766259460836     
 B  -2.8406096763637789        10.295556308354699        17.978792645787923     
 C  -3.9396801491499507        8.7012213481717815        19.805500085086532     
 C  -1.1712610661285445        6.7820791425894615        21.089771339448426     
 C  -3.4507035604142420        7.7343783804495869        20.636210748429729     
 C   2.6600233418886350        6.7187045564394356        14.707485117776210     
 C   2.6205263588096739        9.2041110286495211        14.443976981002209     
 C   2.1798469610031432        5.8282938348692532        15.629999408862412     
 B  0.93674517773564947        6.0591959072130654        17.964257469021099     
 C   2.8477802987412706        5.9035611956924443        19.808226383999241     
 C   3.1334044067455142        9.2643859282118743        21.086786410962016     
 C   3.4374712977171487        6.8089153241548415        20.642751237607062     
 H   2.6436390969688262        13.946820519940902        19.611652643642955     
 H  -1.1573400843653994        12.102085190492939        22.114553646899481     
 H  -2.0164565224881157        12.304125435359367        20.564086993544279     
 H  -1.3514832753928243        10.708049771460308        20.996418017281037     
 H  0.44528829477072596        14.053151111142407        21.289505292367135     
 H  -3.5840169586330188        8.0006397434521617        13.843703841238273     
 H  -1.5457734778639904        6.7138268661617087        13.701332545970098     
 H -0.20870371086117148        7.8676934391014450        13.946437540264606     
 H -0.48580352681887862        6.5719848008686075        15.128956053024794     
 H  -4.6721398446539428        9.7832644094811858        15.701012174708303     
 H  -1.8170969304550828        10.959491065149095        18.090888596496448     
 H  -3.8234511695168245        10.999074156420544        17.992750618752932     
 H  -4.9625635220918465        9.0103145921134153        19.635672964560658     
 H  -1.4399164674754352        6.6777697150731790        22.145885514157268     
 H  -1.2192530451280916        5.7929473993767440        20.614506441043790     
 H -0.15146189961202747        7.1675177599353548        20.994004084753836     
 H  -3.9475155078046789        7.0588389959992943        21.318655505185056     
 H   3.2286880824737443        6.5851986903816151        13.797381861630784     
 H   3.4124293159305461        8.9979278205661082        13.716198037808445     
 H   1.7349568225327086        9.5698852815001079        13.907347967580453     
 H   2.9539974010029106        9.9854392380150241        15.131264478697489     
 H   2.2351575767864187        4.7489901962057575        15.658577700776309     
 H -0.16069546812439178        6.5884521367418225        18.085709920665924     
 H  0.84927943854805799        4.8528328827612288        17.966539455642899     
 H   3.0835794351370400        4.8597192806040370        19.648650163552809     
 H   3.3219009523256608        9.0902499430381702        22.151165108324268     
 H   4.0365891032683017        9.6987888497315371        20.637559839195571     
 H   2.3022178815435224        9.9646471637685750        20.957829204816683     
 H   4.2598393692170946        6.7086008852201742        21.335378980771612     
 C   8.5547281745290817        6.5719072307572484        9.9450096499559208     
 N   8.1506960818361360        7.1379502744919847        8.7627476899568464     
 N   9.7484421349923061        7.1853090534157396        10.214547631794868     
 Dy   8.0357953718982369        4.7123092317651913        11.609843975869090     
 C   9.0732766625440036        8.0704365383971570        8.3005104688656939     
 C   6.9503561724112863        6.7778866856349795        8.0188676094455769     
 C   10.080148127314978        8.0954114818900447        9.2274732031758173     
 B   10.497904178441200        6.8878446668804072        11.554333603932601     
 C   8.4864293677820406        6.7448171125394589        13.079856935408884     
 C   6.1648676209995763        4.2166552026428468        9.9519033638335426     
 C   6.0908755283605958        4.0613312312934555        13.102815302808448     
 C   9.3905862043645296        3.3306203706325790        9.9654683977300422     
 C   9.5744019329772616        3.3329686076708702        13.070483719190543     
 H   8.9085787850165428        8.6375043439998063        7.3940013503741504     
 H   6.6940631469420211        7.5911579935440150        7.3321456014697555     
 H   7.1094930141092743        5.8613555605117647        7.4345186456516368     
 H   6.1185031054610537        6.6103514739238491        8.7068435277508485     
 H   10.986975249226360        8.6832229594600410        9.2622943489454421     
 N   9.6131536867219651        7.4275331147912427        12.714294816158221     
 H   10.576005241080857        5.6711901094561972        11.672842987159632     
 H   11.592632083081105        7.4030749801687730        11.556800162093253     
 N   7.9034869991951915        7.5376065932946554        14.032922122959992     
 N   5.8791727093536608        3.5674433044309879        8.7784586012325683     
 N   5.0222224807289528        4.9140950491161135        10.232514262719045     
 N   4.9125626259622681        4.6445222584912944        12.728838798719865     
 N   5.7262859286411985        3.1240220108568555        14.033351055176700     
 N   10.083913169751634        3.3959379325313814        8.7832071465267028     
 N   9.3180071650904814        1.9906524316467500        10.233494599540254     
 N   9.6044118979342574        2.0099128564304674        12.728800376144557     
 N   10.556696302757997        3.4630022404369534        14.017111315862923     
 C   9.7079003554132886        8.6262251366752345        13.402863952856579     
 C   6.6437912168601123        7.2363511671226179        14.695978043842553     
 C   8.6372675212492318        8.6980109390957807        14.246712377585109     
 C   4.5945716427322267        3.8609251379564675        8.3339206610140373     
 C   6.8007166254308205        2.7208295963683327        8.0294463987096485     
 C   4.0574291558395901        4.7122883303211482        9.2617155251996941     
 B   4.9165312186577790        5.6958009347357317        11.580857366799775     
 C   3.8422078138759965        4.0584063469322063        13.385480606392065     
 C   6.6503110806929984        2.2169263472540339        14.699315187867628     
 C   4.3495965703046178        3.1062009190102939        14.221642719097282     
 C   10.422366885772222        2.1293811469525146        8.3198459289935656     
 C   10.390501018758608        4.6144871530937337        8.0432688013393214     
 C   9.9360355790963766        1.2461251534527609        9.2457487744767981     
 B   8.6924880663282931        1.4942154369826155        11.578001447648322     
 C   10.602660191388209        1.3446428413797802        13.422192028887425     
 C   10.920520783831359        4.7144815048106778        14.666699368381080     
 C   11.202792115785710        2.2539677969771925        14.244611687830997     
 H   10.498807192869721        9.3441960047517032        13.232078549572039     
 H   6.7175261427631288        7.4476384816991601        15.767977920261449     
 H   5.8307209579108319        7.8444843643016542        14.275941525153408     
 H   6.4164666313293504        6.1781794075154757        14.532027475619579     
 H   8.3251607774687724        9.4640017913014898        14.941927400395306     
 H   4.1870669810461800        3.4159875633370378        7.4361666339775612     
 H   6.2400519123235734        2.1637875491478771        7.2718577394731678     
 H   7.5679926129444448        3.3260554563339002        7.5301973575453136     
 H   7.2998888962553536        2.0156508945923779        8.6986526921075935     
 H   3.0821674062926592        5.1778007941042494        9.3056792941063993     
 H   5.9330797032899936        6.3707005921068198        11.698012289882913     
 H   3.9266126858876822        6.3885911056336626        11.603599108257573     
 H   2.8129018160740547        4.3395776014850949        13.206064184592867     
 H   6.3241312072353528        2.0406098976709974        15.731653617394471     
 H   6.6970131123375811        1.2526733252624567        14.169423978479175     
 H   7.6491711893176806        2.6694192636688885        14.688090525345377     
 H   3.8643901245027115        2.4169850227605694        14.898566326894194     
 H   10.993406294063758        1.9862253722796270        7.4123573530920117     
 H   11.188916578167794        4.4057367026446697        7.3237536928318541     
 H   9.5090774404930496        4.9750229345947652        7.4968665305290152     
 H   10.716486880216145        5.4005092785753845        8.7282422461698488     
 H   9.9873827357639211       0.16662025124472848        9.2796824760882188     
 H   7.5958846315333357        2.0253910028301005        11.696257138082309     
 H   8.6043250628335475       0.28744062035127310        11.589356191641823
[truncated: 2,593,483 more chars]
