# Supplementary material for: Unraveling the Contributions to Spin–Lattice Relaxation in Kramers Single-Molecule Magnets
Source: J Am Chem Soc. 2022 Dec 9;144(50):22965–75. doi: 10.1021/jacs.2c08876 (PMC9782788; doi:10.1021/jacs.2c08876)
Supplement: Supplementary file 2 — ja2c08876_si_002.zip [file ja2c08876_si_002.zip › phonon_Dy/mol-11/mode-1-10/9/Cart_disp.xyz]

         456

 C   7.5831121093331939        2.7275985575506039        2.7765169686855389     
 N   7.9947211704123289        2.1608033216815294        3.9561036923997355     
 N   6.3995273996869262        2.0975849162362228        2.5020857738387496     
 Dy   8.0653853456234916        4.6158242817374218        1.1290766944441337     
 C   7.0847752247167630        1.2128140731181041        4.4131764503828359     
 C   9.1874104786915769        2.5385092332173333        4.7034208116981331     
 C   6.0796261392130502        1.1784026851554297        3.4845524482742718     
 B   5.6418570269081565        2.3981758220651446        1.1673092861551781     
 C   7.6491830447852482        2.5936244308856935      -0.35832090776546310     
 C   9.9287411469389308        5.1182260652440732        2.7818084552187341     
 C   10.010197128244357        5.3125268814185462      -0.35986597821819960     
 C   6.6708329218610176        5.9360424480481653        2.7854032838470095     
 C   6.5082278719843689        5.9822994250276427      -0.31747274614742721     
 H   7.2520751129652723       0.64434545615105487        5.3186124819268450     
 H   9.4611985547997399        1.7223764045390821        5.3807912810672560     
 H   9.0079354710982642        3.4453536596518175        5.2981431486777897     
 H   10.015911397076422        2.7308376930526745        4.0161160425264297     
 H   5.1825988109272227       0.57608131879546387        3.4454860663818496     
 N   6.5336465011641884        1.8880767559467810       -1.3777711658396682E-004
 H   5.5404902827182942        3.6143213874232294        1.0635592881664122     
 H   4.5561078380860280        1.8635291091919031        1.1637339492232037     
 N   8.2463066597112800        1.8192224274676760       -1.3173900375906251     
 N   10.201276225254976        5.7631981240885368        3.9600651487717760     
 N   11.089003038421923        4.4558004217423122        2.4875027377613650     
 N   11.196362946159546        4.7310907173045891       -7.7876025995100885E-003
 N   10.358593912333424        6.2549022355986059       -1.2923148564846423     
 N   5.9589601690627667        5.8420046305261168        3.9548703926315767     
 N   6.7312042708219026        7.2806323420809731        2.5405020933325178     
 N   6.4667270149994929        7.2998722666997775        4.2740352621048458E-002
 N   5.5195956911757706        5.8534536938401418       -1.2570627998574475     
 C   6.4599944276416945       0.69400232336864520      -0.69945170192223305     
 C   9.5003513596679472        2.1469888301901414       -1.9784147104593446     
 C   7.5333978973012599       0.64798630039734839       -1.5418971276348479     
 C   11.496700006986753        5.5035111936208585        4.3941324783429820     
 C   9.2511808579615558        6.5621330109106939        4.7276887165008441     
 C   12.053094452454676        4.6761907813662438        3.4548370091066110     
 B   11.211690220507382        3.6783397447484809        1.1381965674051566     
 C   12.255226152334318        5.3192527670881651      -0.68208072873884085     
 C   9.4241625273680008        7.1699747913098326       -1.9320580585574676     
 C   11.732234741635075        6.2742909221430851       -1.5057585148202004     
 C   5.5966598923182129        7.0967909796725905        4.4329222240447193     
 C   5.6537525655963083        4.6068845565751131        4.6677972017815472     
 C   6.0876526400182636        8.0012057809212411        3.5298709912259394     
 B   7.3675461406359304        7.7991064628148976        1.2090498730185790     
 C   5.4571420244559512        7.9635865983531025      -0.63520766841845999     
 C   5.1595184495278206        4.6047620411930019       -1.9139341735354973     
 C   4.8600723236680423        7.0587653792858838       -1.4645427558680135     
 H   5.6804267968189945       -3.7992923834188112E-002 -0.53577764670996131     
 H   9.4405352753348115        1.9026449354951724       -3.0434197577077673     
 H   10.331289675343962        1.5810096208157451       -1.5359124981160654     
 H   9.6910232670248799        3.2163028028023994       -1.8443413131137274     
 H   7.8587466315455519      -0.10434319433003977       -2.2463826411563219     
 H   11.895017454044799        5.9492950260516206        5.2954597707269890     
 H   9.7824272850643599        7.0654351707945136        5.5467328247312730     
 H   8.4624716313946831        5.9230098472354262        5.1528418894400039     
 H   8.7793271683480132        7.3147221872586172        4.0875106087100237     
 H   13.041990975680593        4.2407631436321624        3.3997395981322742     
 H   10.210177464305263        2.9818880700806378        1.0199633775044639     
 H   12.217365747873762        3.0079910052397643        1.1169188685310909     
 H   13.288179452077653        5.0402456116089862      -0.51922256292811408     
 H   9.7446624373833366        7.3739684434156132       -2.9621427056745357     
 H   9.3705487644015832        8.1223796963368571       -1.3789833597080918     
 H   8.4281920740771010        6.7095478185641158       -1.9268804533889288     
 H   12.204181319763851        6.9680655308157409       -2.1878997751411604     
 H   5.0073847532444544        7.2180772829422670        5.3321072624359198     
 H   4.8539232155358176        4.7978777337908909        5.3904598392190310     
 H   6.5352020123201582        4.2350299869282466        5.2064257392050219     
 H   5.3303673669054428        3.8350030948947151        3.9654512423215595     
 H   6.0233276912484248        9.0804627181096169        3.5134566604676003     
 H   8.4656474823796231        7.2693515423455279        1.0921564903354648     
 H   7.4578619929449257        9.0048662847603502        1.2171502325831061     
 H   5.2212975525866190        9.0065976231596849      -0.47215636918020815     
 H   4.9622261877560794        4.7797369481934329       -2.9769205957607405     
 H   4.2594416122573993        4.1732144810711747       -1.4550309110462054     
 H   5.9899662427118772        3.9022306439013907       -1.7924542409078228     
 H   4.0292906078602702        7.1592280033441620       -2.1478818483414899     
 C -0.41473234457364366        7.3807624056433347        9.1705427655135452     
 N  -2.6817364063797082E-002   6.8206132074703669        10.359804830047114     
 N  -1.5914640530485926        6.7480593809107354        8.8731286061244852     
 Dy  0.12781416735491588        9.2467659257586092        7.5281541451768881     
 C -0.94148962735775066        5.8697834641413555        10.798768814344067     
 C   1.1467630829803330        7.2106285500411635        11.132610960922605     
 C  -1.9283078664549067        5.8281605512720542        9.8502754532547225     
 B  -2.3114263348675026        7.0453585207368352        7.5173869629683239     
 C -0.27502963641246753        7.2223447450026743        6.0303229452201768     
 C   1.9910045884398866        9.7289840814307507        9.1967663732994716     
 C   2.1155004739215406        9.8775095265903410        6.0725192923367199     
 C  -1.2317398001161519        10.608904482143632        9.1850924022478893     
 C  -1.3610933225279138        10.658912419483890        6.0591830839856033     
 H -0.78444805197680922        5.3045074143119475        11.707444030250935     
 H   1.3220079215585441        6.4675614028637671        11.923577304807694     
 H  0.99488782208133153        8.1977559497810351        11.597092819246878     
 H   2.0282950867221317        7.2647179688410350        10.483358264442556     
 H  -2.8239175677973658        5.2242755673881067        9.7951811867757623     
 N  -1.3934059928631670        6.5162306258603255        6.3779590766591294     
 H  -2.3935392728311986        8.2619408941665444        7.3998380809211008     
 H  -3.4037794921489009        6.5249050276476499        7.4888912417141063     
 N  0.35264522063226778        6.4282481796736723        5.1063590310099451     
 N   2.2874125344882592        10.408339823443290        10.350228378200505     
 N   3.1191151284769387        8.9991978332763036        8.9399693182829925     
 N   3.2642072307246774        9.2373524998698784        6.4464541488699130     
 N   2.5271170500696485        10.803146402384467        5.1488631771290230     
 N  -1.9327348771099213        10.534519484636345        10.362669077292963     
 N  -1.1460616655006872        11.951346088016567        8.9354374604740947     
 N  -1.3988497992246021        11.972924340687930        6.4342487206627332     
 N  -2.3213689455208959        10.551821895444871        5.0886647024857607     
 C  -1.4384153387902980        5.3030590302664917        5.7095882385061687     
 C   1.6257451763002515        6.7451051694415538        4.4765715898046947     
 C -0.34587580030117837        5.2457991703732958        4.8939014221174837     
 C   3.5658073734012090        10.103586315240943        10.805296328100162     
 C   1.3848220405994864        11.307231497912126        11.062149192434868     
 C   4.0872208226677547        9.2121176831705522        9.9056263152774644     
 B   3.2069240486899004        8.1957529951521391        7.6025542907870305     
 C   4.3630633856000260        9.7754190495503490        5.7953189261105926     
 C   1.6479320050364989        11.754444336607024        4.4838285553787713     
 C   3.9046269056805163        10.758038313617130        4.9648664235971207     
 C  -2.2625728639169140        11.797885661608381        10.840759882798340     
 C  -2.2657108397744166        9.3096511865204086        11.080439314601275     
 C  -1.7622730949431296        12.688251679800985        9.9289890654422610     
 B -0.49999001493116002        12.462621071990089        7.6067524210504072     
 C  -2.3845755719633885        12.653918965431586        5.7385534958114652     
 C  -2.6625101975826020        9.3154349492517881        4.3987635526819098     
 C  -2.9648518809959485        11.764920491547665        4.8788851308282988     
 H  -2.2135486760881324        4.5666768187399249        5.8741890393546692     
 H   1.6214332733979038        6.4200329419875954        3.4293455829965636     
 H   2.4533934674892119        6.2426903969819305        5.0000038180731501     
 H   1.7799617955271561        7.8279928749366654        4.5387990838231644     
 H   4.0087547843203099E-003   4.4775286413215936        4.2189656072228585     
 H   3.9817325109290271        10.568468059043294        11.688936185848988     
 H   1.9449525676774850        11.821718966652057        11.850933660515436     
 H  0.55479632038602034        10.748173169376654        11.518177352224169     
 H  0.96059785353177296        12.048521705730108        10.376070326639971     
 H   5.0522921031350601        8.7234993636114879        9.8812000185212696     
 H   2.1618087581726928        7.5645949795730534        7.4847334917664332     
 H   4.1641210842225975        7.4580909953685435        7.5915376943810324     
 H   5.3775903125378584        9.4437576256994067        5.9746313589723057     
 H   1.8868290485737962        11.805049869933580        3.4119928312159633     
 H   1.7644396632580270        12.761911165088163        4.9211045738733024     
 H  0.61064216501713475        11.420179289697161        4.6312170464695521     
 H   4.4256888193886912        11.431737113938661        4.2979583952162796     
 H  -2.8363202964296494        11.934309400221482        11.747641299234012     
 H  -3.1134430915636591        9.5034976643887443        11.747177672372750     
 H  -1.4158120583224116        8.9626202361514729        11.684590360156191     
 H  -2.5353171486205350        8.5219781800395289        10.372389288658598     
 H  -1.8025177363600580        13.768525735001171        9.9073585880602408     
 H  0.59421410408092523        11.924993097034491        7.4933612990261631     
 H -0.40194370284134434        13.668203316995848        7.6161179409962889     
 H  -2.6130119058263266        13.698040671824696        5.9076240295107185     
 H  -2.7925410046610279        9.5028211443290864        3.3257151564841401     
 H  -3.5991579760576942        8.8958209714861152        4.7962957970256381     
 H  -1.8505419406861574        8.5983331864531500        4.5647757791656307     
 H  -3.7738234057414139        11.880606631912652        4.1722587581726414     
 C   1.9198883404502558       0.58820648282370969        15.608089161624161     
 N   2.2086821116680007        1.2450660114200207        16.777176058256803     
 N   3.0577677437581632      -0.12099937569540170        15.337251723583851     
 Dy   4.4097230565847641E-002   7.4437120300634541E-002   13.954132981712601     
 C   3.4893171116741808       0.94309898229301858        17.229333736202864     
 C   1.2915904675036693        2.1028241016593312        17.517663772694352     
 C   4.0205808209417535        7.9816015755906092E-002   16.309471908982925     
 B   3.1642434407829825      -0.92761688822023591        14.003862380320577     
 C   1.9937746891188286       0.68358398024252209        12.452298528506798     
 C  -1.3072745553576399        1.4804964412677897        15.574295917816906     
 C  -1.5054934760106076        1.4114621559547134        12.457375112967807     
 C -0.45480016434795256       -1.7780424097773924        15.631104410579550     
 C -0.38390019467351655       -1.9766093619208573        12.503437528157034     
 H   3.8995525630797006        1.3877855799825161        18.126492461425595     
 H   1.8701447562427569        2.7427313734010470        18.198450643304511     
 H  0.58372985282103240        1.5009884345076643        18.111011402048501     
 H  0.72216100320899557        2.7330924921431037        16.824048196060041     
 H   4.9914121863193435      -0.39499363291206291        16.270718993149231     
 N   3.1688436117630396        9.9375569131278096E-002   12.834568996572056     
 H   2.1491027753943155       -1.6063278092113569        13.899595407597587     
 H   4.1562792445412171       -1.6177037059365587        13.995272333216931     
 N   2.3591387994008821        1.5833995328070014        11.485509881432607     
 N  -1.9770861155695112        1.4290984414913339        16.770423854586319     
 N  -1.2630106800073795        2.8153039745701833        15.274775075946049     
 N  -1.5664648000382682        2.7383199214498237        12.780683487327705     
 N  -2.4819627845135002        1.2472482972556105        11.509247700324327     
 N  -3.9000720927708482E-002  -2.3555232862569428        16.803606150170374     
 N  -1.6512326917951126       -2.3877359121847666        15.366457185192413     
 N  -1.5223528603615855       -2.6402185974172809        12.866755902082279     
 N  0.19139674661440939       -2.7832756670504497        11.556348479754359     
 C   4.2387392628010776       0.64911287526483041        12.146827617745959     
 C   1.4367756371188714        2.4714614574808031        10.791692701194997     
 C   3.7337691122257932        1.5789158221509005        11.283215032866494     
 C  -2.3316207695605851        2.6992530834766413        17.210553882444074     
 C  -2.2329391350027472       0.22130285105929473        17.548963906414446     
 C  -1.8782057625214514        3.5708735672209748        16.256125010863105     
 B -0.65791072103668902        3.2955535725598621        13.915457393554130     
 C  -2.5777173709314969        3.3719034328593076        12.076252755873048     
 C  -2.8190057373878128       -2.1988798333916260E-002   10.878712696421415     
 C  -3.1531630565530229        2.4389402376740215        11.262807192660128     
 C -0.95786830188739902       -3.2929462079944565        17.264646510672584     
 C   1.1693638106262030       -2.0017872406997834        17.538199513578689     
 C  -1.9736057211162592       -3.3087706091308489        16.346965015611485     
 B  -2.3968316463016204       -2.0821370155947534        14.026487064770555     
 C  -1.6341125792166182       -3.8394905065368499        12.181099580016422     
 C   1.4601433042369643       -2.5074874033482626        10.898899459071588     
 C -0.56049388644498299       -3.9330017060340499        11.343473859291898     
 H   5.2659696544864003       0.36032224577581579        12.325942956289456     
 H   1.7245085638822211        2.5653560244973526        9.7399769912767127     
 H   1.4413409155861223        3.4702606960311067        11.249011164027966     
 H  0.42866823251129327        2.0538543820503543        10.872545057188299     
 H   4.2194668192382450        2.2390722578429387        10.577749402297393     
 H  -2.8892682784600217        2.8509576773890553        18.124935583961854     
 H  -2.9854421018331947       0.43927669840605632        18.317208984499025     
 H  -1.3138471648874885      -0.12593485953752986        18.042884859195105     
 H  -2.6003453014931788      -0.57839226266512966        16.898787931204772     
 H  -1.9505635416881739        4.6484137763621201        16.197675200519949     
 H  0.44901737442073114        2.7857706979711034        13.799324717597713     
 H -0.59670530628881635        4.5042226859362628        13.880748869666977     
 H  -2.8349356033894795        4.4130560684414011        12.219446882510871     
 H  -3.1169239388852970       0.14484097094696480        9.8364747350212642     
 H  -3.6478103931665298      -0.51376551415537985        11.411229025422642     
 H  -1.9399027779625064      -0.67470427727444182        10.923248032416884     
 H  -3.9754524969303509        2.5087623969933421        10.565328957893739     
 H -0.78577910971073850       -3.8697448115218265        18.163744934248452     
 H   1.4270106595065830       -2.8156510741834175        18.224435694009749     
 H   1.0202435580291243       -1.0831833852582387        18.122595519422362     
 H   1.9968792672577496       -1.8394165098650830        16.843291526601668     
 H  -2.8820587079778446       -3.8945798147221002        16.316726947103721     
 H  -2.4504658410371762      -0.86330345796597618        13.905487334961142     
 H  -3.5022842628330375       -2.5725362105321827        14.022364033801823     
 H  -2.4365115624815394       -4.5446503060931951        12.350763921638418     
 H   1.3783457788626226       -2.6920295362654585        9.8197258044014877     
 H   2.2547054796169128       -3.1534939678639962        11.306096408113621     
 H   1.7198089097883338       -1.4583258672359349        11.088876322739999     
 H -0.25687427314946121       -4.7091520431308700        10.654964462858253     
 C  0.83307828881833046        11.229942693722460        16.281760639993635     
 N  0.41481379902065041        11.801614302235615        15.107836445891872     
 N   2.0230135800806042        11.851104008112969        16.548196214599724     
 Dy  0.33848145345760439        9.3704946838428018        17.948811842731892     
 C   1.3240822740996945        12.748491165369034        14.648907113621769     
 C -0.79078028689924573        11.439416284488173        14.372186285128983     
 C   2.3379565489621519        12.775178991578436        15.568616442432925     
 B   2.7727270039644267        11.551340764450430        17.886552724196534     
 C  0.77700561402225010        11.394483816105025        19.428804296610281     
 C  -1.5648575378851282        8.8863675698138600        16.315952879110654     
 C  -1.6139800719193724        8.7459042448558062        19.458317682926111     
 C   1.6604794837758645        7.9693359112243094        16.311813611949763     
 C   1.8510589893168750        7.9766137564870601        19.423104354229977     
 H   1.1446945419908454        13.321933225497535        13.749348855676194     
 H  -1.0249774578055295        12.230487944478110        13.652660124564878     
 H -0.64896875135429244        10.497258267104598        13.826077068324064     
 H  -1.6303924667284291        11.316592846660107        15.060323140822108     
 H   3.2401886318460735        13.370221170955949        15.602361531775864     
 N   1.8905273619087783        12.091336213613346        19.048934198780852     
 H   2.8449522225110506        10.333256713782518        18.005707193940992     
 H   3.8698106119665976        12.059105946063456        17.891007737627053     
 N  0.19130509787865213        12.184308911572018        20.383417311653904     
 N  -1.8683383918075396        8.2267813167754156        15.152310918659031     
 N  -2.6975235031436693        9.5994867252127491        16.598132304245894     
 N  -2.7890991297114018        9.3402369303762232        19.092486721605564     
 N  -1.9828236860814346        7.8120396911592458        20.391614581391622     
 N   2.3415986215649376        8.0211469123114654        15.122714507715067     
 N   1.5760716190843886        6.6323424298603912        16.589351260447501     
 N   1.8531846758569226        6.6507222785325357        19.089617701714698     
 N   2.8076548265321617        8.0833716009198948        20.398953363519180     
 C   1.9735940442753448        13.296046201382923        19.728240458310214     
 C  -1.0585854065821314        11.869333539047037        21.060356696725758     
 C  0.91066273066507575        13.356616718588288        20.582810909220150     
 C  -3.1541113399065726        8.5290226798951743        14.715505958479920     
 C -0.96196779008800382        7.3598380348048780        14.408364324135500     
 C  -3.6735992246423836        9.3965886431266750        15.638358594063671     
 B  -2.7874119567310105        10.389686713753450        17.943064210903749     
 C  -3.8610061197301060        8.7639605144344213        19.754831794728926     
 C  -1.0649077463489127        6.8980125208117435        21.056359108586310     
 C  -3.3586546575635849        7.8061534678844700        20.587488530548008     
 C   2.6626905436645165        6.7487440202730964        14.663654374522242     
 C   2.6410744012070491        9.2338199668874896        14.370797826052428     
 C   2.1765581692746530        5.8759523925480277        15.600108777148860     
 B  0.94024574740223565        6.1485003160666780        17.933727481939005     
 C   2.8099473990331192        5.9595383090219931        19.817776765784959     
 C   3.1841992653664524        9.3288521144740777        21.052821099352997     
 C   3.4114891599760329        6.8563860964347914        20.653459638621548     
 H   2.7547775944066286        14.022763520920709        19.549189972675240     
 H -0.98609072383269214        12.109993658912330        22.126996369806335     
 H  -1.8888496645870969        12.445214169604625        20.626963555563840     
 H  -1.2590626554570212        10.801854139628555        20.923733398174900     
 H  0.59391265974110707        14.123348470691646        21.275086885189229     
 H  -3.5758881117699670        8.0796844727326835        13.826236009244690     
 H  -1.5341496204321703        6.7991425186919381        13.662300841880841     
 H -0.19094889574773477        7.9492753173769968        13.896378555327182     
 H -0.46672127843695560        6.6575426035489746        15.083674918740821     
 H  -4.6429538059702073        9.8747578211354181        15.685155945684144     
 H  -1.7665017590149983        11.058662608306166        18.049330005776568     
 H  -3.7749193022441543        11.086636461693221        17.971490577708924     
 H  -4.8881727855875878        9.0530331373308925        19.577100891514132     
 H  -1.3934440800496639        6.7236351599586097        22.088353987044563     
 H  -1.0235544164465524        5.9343918794877535        20.524912413058438     
 H  -6.3376975366963781E-002   7.3443926543228253        21.047000543536033     
 H  -3.8455562560322814        7.1200487843137497        21.267270776355645     
 H   3.2198574801582995        6.5944455603161902        13.749422670952587     
 H   3.4379912474143963        9.0214960219431894        13.650623831616574     
 H   1.7565159650944093        9.5842614128051089        13.822593906124517     
 H   2.9649664775381530        10.027536134539867        15.048074875290091     
 H   2.2164124184845724        4.7962887939010743        15.640207089145163     
 H -0.14872172832908426        6.6971412180250400        18.045647655757350     
 H  0.83234732977121095        4.9435023037817860        17.948260993170791     
 H   3.0146887956952861        4.9059779023428387        19.676440962611469     
 H   3.2609721012531483        9.1751143410765099        22.143142627990741     
 H   4.1640672857210470        9.6850086218590299        20.674868592835175     
 H   2.4102769224964216        10.082953620251834        20.822436711557330     
 H   4.2129068522881035        6.7389068371368124        21.369054011197829     
 C   8.4562996967745931        6.5530208913955903        9.9509315943213661     
 N   8.0597652041258314        7.1208596592602307        8.7672166280106030     
 N   9.6459921317498019        7.1687178783370786        10.231952726220459     
 Dy   7.9368704452992782        4.6862070690835846        11.600266824328211     
 C   8.9841176317719196        8.0561301829920620        8.3136215333610668     
 C   6.8718725702766079        6.7480705432142152        8.0101724567338444     
 C   9.9833945209408590        8.0812978896265548        9.2488909326761526     
 B   10.388886294776148        6.8623765830372534        11.573821703210051     
 C   8.3545558776061153        6.7292101219621800        13.068084193189689     
 C   6.1020259810724271        4.1500457235074260        9.9201737198448612     
 C   5.9872144147009481        4.0258498676941361        13.078102112941634     
 C   9.3352908498247480        3.3205824138372755        9.9678576669564105     
 C   9.5029496618307352        3.3592964115512163        13.081320036129810     
 H   8.8295507893760821        8.6233305344001732        7.4052807344037195     
 H   6.6054513880088175        7.5653504354315535        7.3316883189289976     
 H   7.0524160790433399        5.8416744939418654        7.4146576619269497     
 H   6.0385564101457154        6.5560586128129872        8.6909711179619720     
 H   10.887991720372559        8.6718024501854476        9.2909764465460309     
 N   9.5004563230272172        7.3956934446645501        12.733719406538977     
 H   10.464642967736028        5.6448546018626580        11.681882714406076     
 H   11.485117700734264        7.3746085141038540        11.585487298635361     
 N   7.7755704797061700        7.5143844658019425        14.030348622383187     
 N   5.8346884435521877        3.4857838701102288        8.7505768350647806     
 N   4.9451531707698040        4.8288890081205729        10.188096703530221     
 N   4.8075470828455655        4.5960282040201763        12.688543412457308     
 N   5.6258464832640378        3.1120102419981586        14.032268399146227     
 N   10.031909116198671        3.3919430498021952        8.7877629804392061     
 N   9.2949086480343297        1.9818167913867120        10.247902204352242     
 N   9.5820476737450218        2.0376838188447879        12.740973624521523     
 N   10.493951771511805        3.5308287507227649        14.012960881680703     
 C   9.6142270077441037        8.5754047746437490        13.453859187686678     
 C   6.4989302187542251        7.2300464472235539        14.666703842504354     
 C   8.5320513608323818        8.6537254516379640        14.282018526252058     
 C   4.5466140540743440        3.7511069461015238        8.2970646987097929     
 C   6.7767585553325524        2.6544180381704252        8.0099256253255433     
 C   3.9895808896506892        4.6008124426670234        9.2147118422779908     
 B   4.8144251271431076        5.6275036170092738        11.523355500903730     
 C   3.7386769818426426        4.0257629915973316        13.360847042217173     
 C   6.5543268827295149        2.2244698948633230        14.718407993932262     
 C   4.2491417680857948        3.0967207843349955        14.221749126365582     
 C   10.403764118848731        2.1292696550666990        8.3375726989614876     
 C   10.306526261725631        4.6119842413983054        8.0371047081076092     
 C   9.9357304910799638        1.2430024653747453        9.2700489871997025     
 B   8.6818963202677750        1.4856304717624598        11.597474964010493     
 C   10.618582236061691        1.4154872875428088        13.418436574353560     
 C   10.821093955273060        4.7976749085264867        14.653775521094351     
 C   11.192147489872884        2.3493830867500103        14.231748911680667     
 H   10.420582391957112        9.2816064399661045        13.307301461084029     
 H   6.5703946287507868        7.3903832740880855        15.750381608057669     
 H   5.7124299469288626        7.8898317569043863        14.266821433188936     
 H   6.2336614759696660        6.1863995310647324        14.451755564877288     
 H   8.2255165890097999        9.4111689834909740        14.990163346973251     
 H   4.1524565843991672        3.2916756128288975        7.4004621884055597     
 H   6.2280097640504755        2.0681644353606190        7.2655409586438218     
 H   7.5219965423992221        3.2739663085133217        7.4940466140914195     
 H   7.3006732343732264        1.9755371388986269        8.6876518977076227     
 H   3.0057345737054249        5.0482999583631303        9.2516997759408515     
 H   5.8219186730798258        6.3165139503535492        11.643301380745603     
 H   3.8168153137780969        6.3086060419111147        11.523388382898029     
 H   2.7088806602621114        4.3040851420893205        13.178393155828724     
 H   6.2607466472642894        2.1074496035121273        15.766169652832273     
 H   6.5661717911519606        1.2340815233265818        14.243268980069393     
 H   7.5579263033902730        2.6560080678041813        14.651979746490658     
 H   3.7648318796678839        2.4244815249404179        14.915566464146757     
 H   10.983225225639384        1.9903369360136192        7.4344789468582073     
 H   11.101158461822514        4.4155805053386645        7.3099259217275590     
 H   9.4109993383839665        4.9515660110440445        7.5000883751945322     
 H   10.625408265505934        5.4088643143719235        8.7134911955916348     
 H   10.015587318250306       0.16540605472013420        9.3158318219446539     
 H   7.5720627595855108        1.9896046199405988        11.711973366824822     
 H   8.6246149349465551       0.27689741092745068        11.619975734592723     
 H   10.889726820121897       0.38010871586692130        13.260967856600740     
 H   11.194007187652272        4.6117359803361264        15.673486344222296     
 H   11.595712057313227        5.3381430679243227        14.076422732294841     
 H   9.9115807828434690        5.4177925784694372        14.685189963094478     
 H   12.027945997606061        2.2855424098662001        14.914085900519687     
 C   6.3482247233218159        13.313273504908317        3.6101077345441563     
 N   6.0600469101383547        12.657842431648184        2.4414495061064447     
 N   5.2131968875289223        14.025653878565292        3.8820018969430379     
 Dy   8.2141249558702025        13.792680078337314        5.2622565689808312     
 C   4.7806283595721180        12.961322479433658        1.9902387544076090     
 C   6.9776174705406513        11.797721419846010        1.7037266656399179     
 C   4.2498064486871909        13.826773091315752        2.9091032513823678     
 B   5.1204419141449389        14.823236840953077        5.2229534139057794     
 C   6.2397071346402493        13.140867040638691        6.7294710373014137     
 C   9.5910937186337293        12.469649504776303        3.5865482623207785     
 C   9.7400528599806684        12.394660361572784        6.7033744340587278     
 C   8.7252203282210257        15.674036845390871        3.6085143433094609     
 C   8.6131518116421688        15.825888241826753        6.7470263449772219     
 H   4.3717779080944741        12.516697012573825        1.0932536923038720     
 H   6.4237416872751707        11.284753995941378       0.90930927926176608     
 H   7.7864826853782114        12.387489724673351        1.2507838837793661     
 H   7.4268942976932744        11.055793149970265        2.3708055763967835     
 H   3.2795670313735990        14.303179699204884        2.9432395471191071     
 N   5.0836972501184023        13.780867163559341        6.3780768144833377     
 H   6.1549501884571507        15.470624419321680        5.3356307703092103     
 H   4.1512618612385843        15.544941307272987        5.2372274740833582     
 N   5.8461257904138453        12.215129555439068        7.6596950854072547     
 N   10.296376789899195        12.567925958062274        2.4129204974234950     
 N   9.5294216455235983        11.123486773529210        3.8233864847091370     
 N   9.7952799819774903        11.083461131852538        6.3209422146840604     
 N   10.714178006869476        12.515106630525542        7.6577765082586211     
 N   8.3219855725675416        16.239280266646475        2.4259109394046194     
 N   9.9038567157282316        16.308219201652761        3.8938720858647584     
 N   9.7257473424373284        16.535914221243857        6.3884611969793159     
 N   7.9808797627508685        16.627407406457266        7.6612135360490585     
 C   3.9976312703178070        13.244806966203170        7.0522402421577253     
 C   6.7374261222707483        11.260769142926216        8.3026759933224898     
 C   4.4728487908413186        12.261498738079544        7.8722155283598223     
 C   10.653911808034422        11.315426860505642        1.9264453661528231     
 C   10.612455823384797        13.803688695730632        1.7054266198883337     
 C   10.165725909327600        10.406945963315440        2.8269670830498033     
 B   8.8954138260948383        10.592265306943897        5.1499605306205591     
 C   10.803649580305834        10.416567468649985        6.9972615326127174     
 C   11.049377110073580        13.756897389284198        8.3407638801492752     
 C   11.381327451811678        11.311882691111688        7.8517007013148090     
 C   9.2314759855811506        17.192379772224424        1.9784398368761542     
 C   7.1389360510489848        15.851856948359506        1.6670499748400993     
 C   10.228762459361768        17.231416404235674        2.9155380474382651     
 B   10.635995902333207        16.008768135842200        5.2426308069611656     
 C   9.7619327623656265        17.758430042145022        7.0408437846900798     
 C   6.7129391521139006        16.308807614365467        8.3000483246740977     
 C   8.6697866727207558        17.818392572777505        7.8567662172899002     
 H   2.9793311277776016        13.574755458837654        6.8914871791028300     
 H   6.5202205702423530        11.206585202722776        9.3796260186741076     
 H   6.6094869963954981        10.254691661783294        7.8637111239273958     
 H   7.7745380276424036        11.592191676258405        8.1360263376666033     
 H   3.9664323849718333        11.588677154220386        8.5503231170128871     
 H   11.238574022235973        11.200770816276531        1.0234321740212500     
 H   11.411430466724799        13.606731792478934       0.98307613369320312     
 H   9.7351375654106587        14.184902838855848        1.1658988279133271     
 H   10.943030243141550        14.570148153583983        2.4108394701858633     
 H   10.226550375663656        9.3273553083254885        2.8387141404330789     
 H   7.7955838713716581        11.116381337835790        5.2749866600557809     
 H   8.8112522748324071        9.3863327284039411        5.1302083406773056     
 H   11.046446381901438        9.3765188963523833        6.8224693944439121     
 H   11.224798203959967        13.569626377608371        9.4051988992547120     
 H   11.956530717563448        14.201537377730384        7.9096947772635255     
 H   10.215846465540926        14.453968107780909        8.2099121813106333     
 H   12.203613410215132        11.205762136380105        8.5435041781900853     
 H   9.0669435028789689        17.762453236007577        1.0736694518870822     
 H   6.9281206794688330        16.617797290004468       0.91236214096918733     
 H   7.2972880796350541        14.888516153113377        1.1621945156639641     
 H   6.2768940733751872        15.755098965360476        2.3330202886503915     
 H   11.123812930121009        17.836996186725408        2.9616211877642642     
 H   10.720767412488692        14.792271158332651        5.3574172161674749     
 H   11.728426393553077        16.529889129606534        5.2619506525714304     
 H   10.531595846049301        18.498049238995737        6.8659043577604839     
 H   6.7169293501752110        16.663047109308305        9.3400832669106801     
 H   5.8762954100679270        16.787142446471737        7.7625712706012155     
 H   6.5734767227413062        15.219900078193547        8.2673098013230053     
 H   8.3162395311518313        18.592356695411130        8.5238189127679060     
         456

 C   7.5790101812915340        2.7291824490230736        2.7770449333562621     
 N   7.9901727821417126        2.1623219372824529        3.9567354047547489     
 N   6.3951944484525800        2.0996727348644120        2.5024472437818122     
 Dy   8.0631430389223180        4.6166658056405510        1.1295962352669269     
 C   7.0797859102559251        1.2147217301171989        4.4136667015236934     
 C   9.1829416434269984        2.5394912126114666        4.7042219218682266     
 C   6.0747663202273978        1.1806283159326580        3.4848914394405583     
 B   5.6384101177627484        2.4001172494068874        1.1671470093724192     
 C   7.6467464318009855        2.5937300197564088      -0.35733428456218996     
 C   9.9266601227669842        5.1184719746868694        2.7828053471727974     
 C   10.008762085757139        5.3107235214126183      -0.35890009480728957     
 C   6.6700221845329670        5.9390449807057566        2.7854035920246591     
 C   6.5073645755651510        5.9837000742612609      -0.31786025889005581     
 H   7.2468666159470088       0.64621639816350207        5.3191065610055022     
 H   9.4550674868797540        1.7241822114371279        5.3831069076838931     
 H   9.0044903096883520        3.4475381763292270        5.2972298448439004     
 H   10.012135672342602        2.7294878220100411        4.0172800942201086     
 H   5.1774522146308612       0.57873126351069071        3.4457478725777571     
 N   6.5306439067659792        1.8889525663294420        5.0500434424523115E-004
 H   5.5378882116923798        3.6162720102170680        1.0628112663580915     
 H   4.5523614802317267        1.8661130209823078        1.1630658575670436     
 N   8.2442270556207156        1.8183331348592922       -1.3153851488860937     
 N   10.199790887807227        5.7638384713191098        3.9607264688781871     
 N   11.086019407300826        4.4541862119101969        2.4893839440432970     
 N   11.194141067686569        4.7282434241943596       -6.0315833095345890E-003
 N   10.358428127656753        6.2521302927036757       -1.2917794101704103     
 N   5.9591239745846289        5.8459244833898110        3.9555035153099980     
 N   6.7306752735808075        7.2834886722519245        2.5397328548308917     
 N   6.4654812640195187        7.3013489895997887        4.2028917439996039E-002
 N   5.5191325836719827        5.8544632079481351       -1.2578138980895752     
 C   6.4569868961146097       0.69439084212521296      -0.69795117384112138     
 C   9.4989615906695501        2.1449510759906345       -1.9756246687113772     
 C   7.5309376637361973       0.64726321103748097       -1.5395608598281054     
 C   11.494608010842416        5.5024690742998157        4.3954869192158332     
 C   9.2510387241184766        6.5652084688551593        4.7272311813208017     
 C   12.050050912686942        4.6737534151329321        3.4569478026712801     
 B   11.208053665222012        3.6759997918410572        1.1404194978048987     
 C   12.253805869882603        5.3149251932487571      -0.68024607914189872     
 C   9.4250910704196009        7.1674080693443409       -1.9327537086095943     
 C   11.732129979453322        6.2700351824509308       -1.5046369115891904     
 C   5.5977048015573017        7.1010726916239610        4.4331783299024830     
 C   5.6540089741064925        4.6113602150413575        4.6693965015374692     
 C   6.0882439923273504        8.0048139149751787        3.5292382833196423     
 B   7.3664593295491336        7.8014492748791531        1.2078415779776501     
 C   5.4559250393631533        7.9646806490154471      -0.63632725355253705     
 C   5.1598009006014296        4.6056000256083518       -1.9147659561637225     
 C   4.8593904549496401        7.0595603874265889       -1.4657241689346128     
 H   5.6771019845580453       -3.7234222552478706E-002 -0.53421811946946329     
 H   9.4398640835830712        1.9000656034754138       -3.0405499001223792     
 H   10.329181021536765        1.5787650324299578       -1.5320998035352622     
 H   9.6901591964136351        3.2142043634972794       -1.8419654300480408     
 H   7.8564815992132742      -0.10579539416353778       -2.2431467780435059     
 H   11.893324333202559        5.9482539627640394        5.2966399243756390     
 H   9.7837029341111421        7.0713535346447882        5.5431130629747098     
 H   8.4634400137299490        5.9278333884036547        5.1562197830130039     
 H   8.7777795048056113        7.3152512215356857        4.0854592585995224     
 H   13.038239029561563        4.2367705422355542        3.4025644637056605     
 H   10.205735205904999        2.9807278789616061        1.0223152852192405     
 H   12.212872461970074        3.0044281691327761        1.1195075758695363     
 H   13.286372247273770        5.0348805595535371      -0.51691826918170836     
 H   9.7439650040641705        7.3674813649748323       -2.9637573344408086     
 H   9.3749072911315032        8.1213153188950145       -1.3828133820576871     
 H   8.4282938177432456        6.7095641446609093       -1.9244096006794824     
 H   12.205073677810658        6.9629216304349546       -2.1869363075291024     
 H   5.0092603362272321        7.2229913888101533        5.3327926512291235     
 H   4.8539361555690261        4.8027972424163465        5.3916706229530798     
 H   6.5353888333291499        4.2402327729018339        5.2086200637997706     
 H   5.3309699081551711        3.8388348946599793        3.9676265337054812     
 H   6.0243106807910030        9.0840754089941367        3.5122234979742202     
 H   8.4647081381656424        7.2720797756182520        1.0908459553936916     
 H   7.4561844382826790        9.0072723137173316        1.2153526542089508     
 H   5.2197067992722879        9.0076382926817011      -0.47344578533119774     
 H   4.9611342205932756        4.7807716631987613       -2.9774154487227036     
 H   4.2608058240195295        4.1727783088726156       -1.4550812763788952     
 H   5.9911288315012827        3.9039745555413212       -1.7945215770024316     
 H   4.0288764844822573        7.1596565789519531       -2.1494145333094155     
 C -0.41101537266496158        7.3811900573311675        9.1705363515928688     
 N  -2.2390210685607211E-002   6.8209919303718483        10.359586009279759     
 N  -1.5882360364711630        6.7489275145151986        8.8741819042882604     
 Dy  0.12996493659717018        9.2470987067306787        7.5272517992230439     
 C -0.93717635485486306        5.8706855332992873        10.799467691246864     
 C   1.1520904100213163        7.2102306936691054        11.131319240581476     
 C  -1.9247228027321612        5.8293977609334515        9.8517650962919863     
 B  -2.3091884973841275        7.0460343481849934        7.5189264067999080     
 C -0.27371597251184421        7.2222525483825404        6.0305648738791682     
 C   1.9935570793428923        9.7300247202342138        9.1954178519844980     
 C   2.1164295305454637        9.8788273326958240        6.0705071038048839     
 C  -1.2294902304703446        10.609481484446452        9.1840800032754952     
 C  -1.3611001349615184        10.657774375774695        6.0589314172513236     
 H -0.77977094220296872        5.3054146018363504        11.708093291548389     
 H   1.3302229093706168        6.4648841209855785        11.918858756087310     
 H  0.99987326297226498        8.1950487433969847        11.599743688804534     
 H   2.0319044905810251        7.2681685890539827        10.480676801580428     
 H  -2.8206199075274974        5.2259054618487015        9.7974881900219746     
 N  -1.3921605750450088        6.5166170713323091        6.3788744684411736     
 H  -2.3913182481496387        8.2626068667782171        7.4012768744250454     
 H  -3.4015764055914559        6.5256490813002674        7.4913326290384008     
 N  0.35292579001565438        6.4280947882799886        5.1060182742044482     
 N   2.2895261431688461        10.408242614261125        10.349656871235480     
 N   3.1222254971330918        9.0014385581974885        8.9377955601088424     
 N   3.2661548831234435        9.2404726069413829        6.4442038085264173     
 N   2.5263989339661665        10.804896619580243        5.1466382774925714     
 N  -1.9299244802744251        10.535247763299529        10.361979491408317     
 N  -1.1445868411006530        11.951860349635739        8.9338112810853900     
 N  -1.3988905943083720        11.972078192118534        6.4328580867345959     
 N  -2.3222914180498511        10.549584868567628        5.0894617651164724     
 C  -1.4382523028007830        5.3036511805381670        5.7102454723858607     
 C   1.6255742900052390        6.7446422022594765        4.4752133765644606     
 C -0.34628567718111952        5.2460282069696307        4.8938281001566093     
 C   3.5681119116611484        10.103868033438895        10.804423767450153     
 C   1.3861765738145120        11.305052514091519        11.063032868123125     
 C   4.0901441376343675        9.2139082322870234        9.9037134462385907     
 B   3.2107779675954053        8.1986276073245321        7.6000774403676790     
 C   4.3639977951750248        9.7800921409178319        5.7927328118850623     
 C   1.6456807139246741        11.754821865826672        4.4817888412998323     
 C   3.9038475925864904        10.761810880561274        4.9622590360722647     
 C  -2.2601903713810683        11.798640797032963        10.839676068763422     
 C  -2.2615763173356962        9.3105369261193882        11.080591005436212     
 C  -1.7607664784809731        12.688879199645935        9.9273275174501485     
 B -0.49955555416960207        12.462855478625585        7.6045135071528867     
 C  -2.3853830498852191        12.652227329500006        5.7374532219458914     
 C  -2.6640629593784717        9.3125186016941992        4.4011717900278136     
 C  -2.9662353895911511        11.762346639110280        4.8791918087968842     
 H  -2.2136502634537258        4.5676300736929285        5.8751660028269352     
 H   1.6194121390880087        6.4221591373982152        3.4273991060067357     
 H   2.4530308681397512        6.2397811136428336        4.9961127546894923     
 H   1.7814472440507982        7.8270126859848324        4.5397482658570061     
 H   2.6959203751043201E-003   4.4777317501305136        4.2184981473617151     
 H   3.9836745845975758        10.567919964626128        11.688658544246538     
 H   1.9464016287136108        11.821569044699453        11.850267479664664     
 H  0.55890200557671932        10.744150369132822        11.521180125662962     
 H  0.95865247440518431        12.044594120633603        10.377539474547971     
 H   5.0556079985433069        8.7261792659559134        9.8786014001052056     
 H   2.1667464997440580        7.5658170799194009        7.4823310566181114     
 H   4.1692130506014680        7.4626408468651162        7.5887828835569806     
 H   5.3790367572509661        9.4500920154394361        5.9719261995486903     
 H   1.8871290886001064        11.809406321001902        3.4111759991401649     
 H   1.7571466494751258        12.760905559343755        4.9219796318096369     
 H  0.60960093642127799        11.416882811092304        4.6250391418460746     
 H   4.4236309504942568        11.436034568991730        4.2949641758054655     
 H  -2.8336867156831671        11.935129972860407        11.746698963132312     
 H  -3.1076000630954761        9.5046824081593062        11.749231167019113     
 H  -1.4104279049662911        8.9633013463038989        11.682669978103382     
 H  -2.5329823918395085        8.5228087022375512        10.373392050115667     
 H  -1.8016210337670553        13.769113833561113        9.9053037884722297     
 H  0.59486588786187888        11.925788049332766        7.4907603787348549     
 H -0.40221679842927716        13.668504971751055        7.6132582384014746     
 H  -2.6141374195300107        13.696349242188461        5.9059809234501826     
 H  -2.7977639515029766        9.4993311492326331        3.3287235162749331     
 H  -3.5986065930748095        8.8919135705368095        4.8018643857593561     
 H  -1.8509334064218494        8.5964064890554912        4.5646656255473497     
 H  -3.7758777952643432        11.877212516552019        4.1732433951990098     
 C   1.9198157005077430       0.58634304907752421        15.605812503437953     
 N   2.2083134460696008        1.2430033293190197        16.775060342378964     
 N   3.0577782554602551      -0.12274821003063162        15.335043007554658     
 Dy   4.4515951572555258E-002   7.3620882645602806E-002   13.951327871021970     
 C   3.4888779460304717       0.94108462666336767        17.227357913762724     
 C   1.2910891443834860        2.1006992973213645        17.515490801029632     
 C   4.0204185896796654        7.7980752708110779E-002   16.307479089823779     
 B   3.1643886639588334      -0.92869172601922412        14.001241981379549     
 C   1.9949392942178872       0.68412506976039600        12.450777183131457     
 C  -1.3074485886797580        1.4777374181794003        15.573071425026061     
 C  -1.5046593816050771        1.4123912012569777        12.456276618249415     
 C -0.45531432060555493       -1.7795212128935227        15.627405656885571     
 C -0.38346099404984069       -1.9767647150198147        12.499702908974184     
 H   3.8988373431607157        1.3857958305183902        18.124604303369313     
 H   1.8688611915206190        2.7370294820459944        18.199596327969289     
 H  0.58035455138498082        1.4990753687272811        18.104741608221076     
 H  0.72505772571854576        2.7341820290959484        16.822643676172039     
 H   4.9913016979133760      -0.39675033623145978        16.268918411316768     
 N   3.1697065357148877        9.9081212649714187E-002   12.832650049108453     
 H   2.1489901664795998       -1.6068982240157890        13.896304556527708     
 H   4.1561048407591556       -1.6192333349547308        13.992515708326085     
 N   2.3609232748808378        1.5852137701516513        11.485484666795976     
 N  -1.9782635890910356        1.4254078802417671        16.768589398287006     
 N  -1.2621927315320105        2.8128252298866738        15.275170387488746     
 N  -1.5648563337413548        2.7388911571373327        12.781026961006321     
 N  -2.4815878137478253        1.2495787865178298        11.508475636568111     
 N  -4.0197728491323040E-002  -2.3564073072240954        16.800433489851855     
 N  -1.6514611922803568       -2.3895784669905282        15.362280479652792     
 N  -1.5213861731935061       -2.6414719217064166        12.862682597853166     
 N  0.19317846876868897       -2.7831400599129270        11.553255598456641     
 C   4.2400134842760240       0.64946834966658884        12.146100598213662     
 C   1.4390970665079277        2.4746819967317628        10.792882662795247     
 C   3.7356262634045034        1.5806128382233555        11.283678934303168     
 C  -2.3323162219675559        2.6952607917128093        17.209956358461870     
 C  -2.2362362899726103       0.21698068775133000        17.545219273368723     
 C  -1.8776355442803789        3.5676372062999260        16.256920122669950     
 B -0.65618025169985461        3.2940452209118689        13.916628987156423     
 C  -2.5761453756049222        3.3736242452763423        12.077757459139395     
 C  -2.8192504008284218       -1.8806837052220443E-002   10.876671129175344     
 C  -3.1524001151153715        2.4417629152903202        11.263643935877122     
 C -0.95918313100302899       -3.2937437139397336        17.261341732873955     
 C   1.1675773390798927       -2.0021390854497940        17.535714694634756     
 C  -1.9743253748704461       -3.3101751247443061        16.343034090455912     
 B  -2.3968312356015393       -2.0843211229500156        14.022083358497028     
 C  -1.6314108453207874       -3.8411481788750073        12.177529882530601     
 C   1.4619586565051161       -2.5062542655608491        10.896401871433008     
 C -0.55728417043273382       -3.9337503601423474        11.340488958292303     
 H   5.2671210892720808       0.36021232083702504        12.325150896454984     
 H   1.7265242346581100        2.5694733923374851        9.7411698200378769     
 H   1.4446246256968163        3.4729537343695513        11.251241872626567     
 H  0.43070060970072860        2.0577965646328367        10.873697682388883     
 H   4.2218081335563324        2.2416189723157918        10.579415806877524     
 H  -2.8905495988370205        2.8463137921246027        18.124077453953760     
 H  -2.9911493292115350       0.43420975229575354        18.310976147869074     
 H  -1.3189234661731142      -0.13057511384065337        18.041811539375349     
 H  -2.6012704788285199      -0.58215850151187321        16.893311286329535     
 H  -1.9492774008537652        4.6452579939140142        16.199706325128950     
 H  0.45028190799969459        2.7833048916075480        13.800262527362827     
 H -0.59368562736437558        4.5026066604544495        13.883244825023628     
 H  -2.8326013103650056        4.4148227746443309        12.221834396700327     
 H  -3.1138954816560322       0.14863050424461655        9.8338184758552014     
 H  -3.6503584769532034      -0.50886513339261086        11.406600156556511     
 H  -1.9416640457043812      -0.67310679171071974        10.923499023291040     
 H  -3.9750082523438333        2.5127448448136751        10.566704103394050     
 H -0.78755885610020160       -3.8700401550107348        18.160833697471030     
 H   1.4241413823562539       -2.8151602344092468        18.223250080174260     
 H   1.0182406878226680       -1.0827175262553268        18.118649655631245     
 H   1.9958736514148621       -1.8410427726718288        16.841510652601585     
 H  -2.8826125583739524       -3.8962178080009950        16.312477712693536     
 H  -2.4515663111053172      -0.86558698550767743        13.901230469293084     
 H  -3.5018066791863856       -2.5758513920455735        14.017657695406731     
 H  -2.4331022191374627       -4.5471206354635356        12.347094390436496     
 H   1.3819484413194913       -2.6943277403421857        9.8180166244564138     
 H   2.2574510119910673       -3.1486833051607963        11.306413865522940     
 H   1.7189724933739170       -1.4561967920291381        11.083171094022999     
 H -0.25250707848698806       -4.7096751182643262        10.652298828185339     
 C  0.82954350066241389        11.227222859461337        16.284822673258951     
 N  0.41198935456961783        11.798589556593834        15.110498816127278     
 N   2.0192129055865737        11.848614025187320        16.551914043684736     
 Dy  0.33427053430472420        9.3673300031456606        17.951436870810298     
 C   1.3214979122847095        12.745389202350582        14.651877300450682     
 C -0.79289752046428352        11.435807118718763        14.374028876702534     
 C   2.3347432033190443        12.772417719724514        15.572245639771278     
 B   2.7684022345262052        11.548974595787909        17.890645492786707     
 C  0.77142057707113765        11.391798691149774        19.431227842219766     
 C  -1.5675252403358717        8.8826158470531666        16.317447511620120     
 C  -1.6190242069634040        8.7421006073780152        19.459459530549804     
 C   1.6582569935020712        7.9678315481080944        16.314173029932274     
 C   1.8477722088860311        7.9746852536727069        19.425699749678479     
 H   1.1427949663163033        13.318561062087658        13.752016049267386     
 H  -1.0270882242252530        12.226842467089204        13.654466878931634     
 H -0.65019492486657782        10.493801469294368        13.827912526122862     
 H  -1.6328691307720076        11.312425772222102        15.061608770571002     
 H   3.2368478822337696        13.367627460988151        15.606373017692071     
 N   1.8853867780433393        12.088564224742678        19.052559044006809     
 H   2.8410976519954980        10.330947851323392        18.009639462058942     
 H   3.8652977240882676        12.057260681295283        17.895558146405701     
 N  0.18465675305971946        12.181824904713416        20.384980121251207     
 N  -1.8700867361621627        8.2231500641516444        15.153518334201081     
 N  -2.7005283327764857        9.5954329542121108        16.599000937368601     
 N  -2.7938415997058321        9.3368924253974122        19.093437513275283     
 N  -1.9882954688373631        7.8086279834962840        20.392934139632040     
 N   2.3397096001766906        8.0205024750058911        15.125281064004314     
 N   1.5747398836951692        6.6306935051673719        16.591223960955126     
 N   1.8520204323440763        6.6490727841059085        19.091351201248962     
 N   2.8053826946205533        8.0827913558039004        20.400295565868220     
 C   1.9677618318565777        13.293329487088778        19.731859909959706     
 C  -1.0660793216280249        11.867185057189685        21.060375922034471     
 C  0.90380953490182181        13.354117227848873        20.585069025914141     
 C  -3.1556071029212442        8.5251778376404168        14.715909470385924     
 C -0.96303657936860365        7.3566975352846340        14.409863526808724     
 C  -3.6758797577602644        9.3924888817503405        15.638548838375488     
 B  -2.7914066789944600        10.385940509140777        17.943688568723562     
 C  -3.8660248900586005        8.7613840378527001        19.756002703042480     
 C  -1.0707568474364670        6.8942966253061559        21.057731183686997     
 C  -3.3641149070604057        7.8035103052752461        20.588860845610608     
 C   2.6618088351012905        6.7484812475894422        14.665908178526129     
 C   2.6391528572366969        9.2335551641581155        14.373943764754808     
 C   2.1760200135009202        5.8750491277506267        15.601917289846417     
 B  0.93942194265212375        6.1460772840233435        17.935551451187056     
 C   2.8110981220364635        5.9594834156258933        19.817688356160708     
 C   3.1804569942381296        9.3285855825503745        21.054364679285349     
 C   3.4118980268722314        6.8569832497080521        20.653159281035471     
 H   2.7490258022412970        14.020091848384673        19.553435902986475     
 H -0.99532813174605750        12.109617777576714        22.126608325196017     
 H  -1.8959113759577422        12.441785851049394        20.624761100780649     
 H  -1.2659132948991703        10.799446079122127        20.925266549126157     
 H  0.58629809922905185        14.120882219747063        21.276959383879767     
 H  -3.5766404467464690        8.0758948251860492        13.826279283207455     
 H  -1.5347291861355619        6.7955924341723408        13.663748880366798     
 H -0.19227875508034814        7.9465180948431469        13.897912180595823     
 H -0.46750147342010784        6.6548100765865259        15.085360223558780     
 H  -4.6453870735216976        9.8703512973186456        15.684810063184937     
 H  -1.7706033847142484        11.055013776605858        18.050411627302740     
 H  -3.7789208749019467        11.082867814663560        17.971229396723476     
 H  -4.8930651070932090        9.0509917817393468        19.578385669238425     
 H  -1.3970954646221807        6.7227125245556794        22.090636314287337     
 H  -1.0325589572242249        5.9296064416883656        20.528609819490516     
 H  -6.8607077323615595E-002   7.3385590161216836        21.045111500404229     
 H  -3.8513987021006675        7.1178256336780628        21.268744834787864     
 H   3.2194826790703845        6.5949066324153804        13.751877228249958     
 H   3.4367229451686763        9.0218619620510285        13.654330817435746     
 H   1.7548507676696887        9.5837986307398531        13.825223912698291     
 H   2.9621999908062455        10.027191014977873        15.051691618745584     
 H   2.2166741092153437        4.7954118660260203        15.641701721287905     
 H -0.15005065214763011        6.6936125250437879        18.047717542724481     
 H  0.83272493685265037        4.9409890075926972        17.949794537492252     
 H   3.0175884020205217        4.9064430402156969        19.675555276860894     
 H   3.2639333380104909        9.1737111018176840        22.143144736671204     
 H   4.1557394204299953        9.6893319984910775        20.672058248313416     
 H   2.4031568463216004        10.079514698444243        20.830030674674461     
 H   4.2143080216886979        6.7406176547149714        21.367722466012935     
 C   8.4607763958458637        6.5517042242608108        9.9520305270802982     
 N   8.0639575400295413        7.1195571900272192        8.7684061714600734     
 N   9.6506385101423113        7.1672656930652243        10.232635614044437     
 Dy   7.9410769909893144        4.6848359322394053        11.601646918266800     
 C   8.9882700693783235        8.0547186559324597        8.3145271184180132     
 C   6.8755300869127778        6.7473668122285044        8.0118897092021530     
 C   9.9878511962038168        8.0798129953952280        9.2494669548473460     
 B   10.393499530942341        6.8612480632103914        11.574585824579547     
 C   8.3596095618008093        6.7276524097940706        13.069461430865204     
 C   6.1050640474588054        4.1506045474020548        9.9221713326226180     
 C   5.9910949682259007        4.0253257310344290        13.079566941469553     
 C   9.3379403535985119        3.3192127815804118        9.9683466281985904     
 C   9.5059962504841984        3.3557064910436556        13.081685965863320     
 H   8.8333142256372774        8.6219936950701648        7.4063078812335341     
 H   6.6103064749333766        7.5639507746349759        7.3321916770325473     
 H   7.0547345807361737        5.8398585437397719        7.4178632016806025     
 H   6.0419287073284291        6.5575984069373385        8.6928360437238723     
 H   10.892557017868933        8.6701934037211750        9.2912674919087301     
 N   9.5047975747108566        7.3948571920713224        12.734143762622029     
 H   10.469316966019226        5.6437732182195246        11.683098730340772     
 H   11.489677054382550        7.3736147682386610        11.586148017668593     
 N   7.7796624175058620        7.5136001356618456        14.030461121104027     
 N   5.8370173449045781        3.4869725091697172        8.7524028575065405     
 N   4.9489448173013137        4.8305999806995441        10.190327261958709     
 N   4.8118613023032868        4.5967908323991677        12.690666899669443     
 N   5.6290685072608362        3.1109444270032509        14.032949615103917     
 N   10.034368785453736        3.3907211452720851        8.7881506012322461     
 N   9.2965939560076141        1.9803285106223765        10.247633169084629     
 N   9.5837232590677708        2.0341931856525486        12.740778952550446     
 N   10.496723380296213        3.5257295806916269        14.013806186986667     
 C   9.6170316898718990        8.5758077740865613        13.452269068647345     
 C   6.5033286074515138        7.2287623532373759        14.667231723469136     
 C   8.5347794009707627        8.6541240933110668        14.280311810409454     
 C   4.5493004351906272        3.7538661953714478        8.2989385526693038     
 C   6.7781021843559248        2.6546018764569039        8.0116772028942655     
 C   3.9931677397381549        4.6038853485786726        9.2168259048990908     
 B   4.8192878493259528        5.6288207244088104        11.525966079843542     
 C   3.7426187092555105        4.0267757856024655        13.362592963351315     
 C   6.5568381832530394        2.2221289541001568        14.718304793510649     
 C   4.2523912852565058        3.0965435594532456        14.222557834757303     
 C   10.405179571556294        2.1280745035783637        8.3371854731934132     
 C   10.310136243064351        4.6108747607783904        8.0381443004172297     
 C   9.9366436536809655        1.2416279505210079        9.2692263246997175     
 B   8.6832030690093855        1.4836729240043367        11.596872027884968     
 C   10.619203414823605        1.4105378932056685        13.418422700580882     
 C   10.824777395529408        4.7919322021051629        14.655321449379635     
 C   11.193477979254240        2.3434415883375097        14.232368329311633     
 H   10.422651988039256        9.2826010603977984        13.304733716029826     
 H   6.5737838782082472        7.3930379026686808        15.750070560124785     
 H   5.7157274953424198        7.8850456388891663        14.264731752134489     
 H   6.2404500160011827        6.1841427604564956        14.455993072163423     
 H   8.2273987930843102        9.4122517994814263        14.987269930634588     
 H   4.1546534356792089        3.2951499681374528        7.4022054706152822     
 H   6.2287518388829515        2.0694219747625877        7.2669362176666308     
 H   7.5243472805692608        3.2732490632176559        7.4962602282918489     
 H   7.3008826763495644        1.9747851836136956        8.6892834247722419     
 H   3.0098226391401539        5.0524361807749738        9.2538216165138092     
 H   5.8274243158158345        6.3168278486708722        11.645819757443322     
 H   3.8223208576091920        6.3108642440705589        11.526618513083127     
 H   2.7130230423140058        4.3059173741548546        13.180376855847287     
 H   6.2636413145410748        2.1050869341315210        15.766173462525659     
 H   6.5673140353843626        1.2319359383902528        14.242815991725923     
 H   7.5608563285307593        2.6525525068189721        14.651508524676125     
 H   3.7676432832444897        2.4240370824183972        14.915814895494419     
 H   10.984332392617414        1.9893485215679381        7.4338834522202974     
 H   11.104510791786389        4.4140197073267311        7.3108174674311810     
 H   9.4149788959497691        4.9516304346118423        7.5013163128748053     
 H   10.629821278905636        5.4070633480683279        8.7149146807970528     
 H   10.015597774357792       0.16396314958912750        9.3143348048474213     
 H   7.5737809300212353        1.9884557812085688        11.711710208228579     
 H   8.6249644326842265       0.27500842755107818        11.618594202963086     
 H   10.889124096785803       0.37487664798357523        13.260813961250703     
 H   11.191671520644658        4.6062541277743199        15.676527844236180     
 H   11.603686282357565        5.3288915293581063        14.082125585570099     
 H   9.9178410177212939        5.4147877724409650        14.681524526884754     
 H   12.028969324675758        2.2783599324928900        14.914893765613702     
 C   6.3473026585657246        13.317033253122901        3.6086622733719484     
 N   6.0592382508714362        12.661713213245775        2.4398749950061225     
 N   5.2120498214324753        14.029051265147027        3.8806523570358857     
 Dy   8.2134314765816914        13.796878351805448        5.2612830373417898     
 C   4.7797176473735119        12.964941017081975        1.9887278471072285     
 C   6.9769020673386191        11.801924400798709        1.7018738535279219     
 C   4.2486815791428318        13.830054561414965        2.9077576197082498     
 B   5.1186980330726923        14.826249980615422        5.2217568372754908     
 C   6.2394584895682366        13.145327774926757        6.7288871116613427     
 C   9.5896183629570437        12.471732185737487        3.5866028446347396     
 C   9.7396068201516339        12.399546559679145        6.7031526336957912     
 C   8.7248692051399761        15.677452048391327        3.6072555474539878     
 C   8.6136437654750591        15.830069762910416        6.7456115221733608     
 H   4.3709491124347508        12.520257730900134        1.0917214781936786     
 H   6.4226553258614123        11.286830013314308       0.90927704637867779     
 H   7.7839556705193012        12.392153250619684        1.2466489451453977     
 H   7.4283550528436111        11.061794678591752        2.3692371905119445     
 H   3.2783145765549189        14.306195552864640        2.9420899657981514     
 N   5.0828313565474819        13.783655437011374        6.3766962516191708     
 H   6.1526062508592938        15.474531545165597        5.3346733366937498     
 H   4.1488153279566555        15.546989867719338        5.2361304713841896     
 N   5.8466353643381535        12.219355909842115        7.6591952960518919     
 N   10.294182834689234        12.568699010364160        2.4124903700273204     
 N   9.5273848814224191        11.125799352587750        3.8245748636136803     
 N   9.7939958161886160        11.087952002844911        6.3220828979548571     
 N   10.714159602021002        12.520383556819265        7.6571101616256900     
 N   8.3218270265691654        16.242569594424150        2.4245135667293884     
 N   9.9039563840468201        16.310982817190126        3.8922316443415204     
 N   9.7266539316654619        16.539347080281665        6.3869529443453494     
 N   7.9826585552283253        16.631332383724402        7.6608441634716060     
 C   3.9971604159569170        13.246215777788011        7.0503117843098391     
 C   6.7388541434722109        11.266514381454906        8.3031028661513648     
 C   4.4732392655342528        12.263879185390566        7.8708879979718311     
 C   10.650677639367702        11.315640228730359        1.9267443078301820     
 C   10.609959748695557        13.803782698294100        1.7037553433339170     
 C   10.162646543181221        10.408148970194668        2.8283045520323133     
 B   8.8936905111000968        10.595888722701703        5.1518305853595310     
 C   10.802186548230541        10.421186123972486        6.9988010271120817     
 C   11.050350591229900        13.762543662539988        8.3388709984318101     
 C   11.380699575946094        11.317014671991103        7.8520561704890692     
 C   9.2318406706520921        17.194924896963204        1.9766128536173464     
 C   7.1383217263815357        15.856008716301531        1.6659641138130943     
 C   10.229273469653680        17.233621837403891        2.9135536781563518     
 B   10.636341787401546        16.011725958690089        5.2408967830031070     
 C   9.7643985221223453        17.761207922152771        7.0403562723655755     
 C   6.7149126679782052        16.313195431152195        8.3002753857903944     
 C   8.6727873842647192        17.821475803578629        7.8569647413554051     
 H   2.9785543797487213        13.574723401305771        6.8888725403676885     
 H   6.5180884166652353        11.208629147551637        9.3786066211104036     
 H   6.6164305561057226        10.261705973169130        7.8613982603510264     
 H   7.7747892561352838        11.601679428550485        8.1414401788532729     
 H   3.9673761090382418        11.590640317519366        8.5489782827472425     
 H   11.234601171589174        11.199869799547704        1.0234271071251875     
 H   11.409768231528558        13.606684926149986       0.98240321716354295     
 H   9.7328678081401261        14.183576338108056        1.1629575256476608     
 H   10.939219943574473        14.571297261394784        2.4085441396765703     
 H   10.222936335875474        9.3285499710342137        2.8408271428314249     
 H   7.7939897638130748        11.120278084794000        5.2766150161879919     
 H   8.8093531739607869        9.3899279409937435        5.1331923945784403     
 H   11.044588386661365        9.3809544227397641        6.8247086721417167     
 H   11.227226695986968        13.575792986897953        9.4031179251469759     
 H   11.956851929200276        14.206926158223865        7.9062767449053499     
 H   10.216735149518879        14.459633483376862        8.2088502318401009     
 H   12.203140327424375        11.211194545691100        8.5437397534655801     
 H   9.0674857536350206        17.764766768387197        1.0716712817477281     
 H   6.9263167128103911        16.623336751194245       0.91319186437072797     
 H   7.2966952875383013        14.893997615577709        1.1588236289907661     
 H   6.2770738723214281        15.757276558727451        2.3325011423378719     
 H   11.124714624214958        17.838607743784138        2.9593272111010509     
 H   10.720851734919259        14.795226989776017        5.3559136727891010     
 H   11.728867488865422        16.532615440871208        5.2598760864528593     
 H   10.534616486646836        18.500278743785952        6.8655898364674597     
 H   6.7209297725764499        16.663087561462891        9.3413285502251462     
 H   5.8789729638495301        16.795472966178149        7.7662695700061546     
 H   6.5728510682942414        15.225171236038870        8.2634851042668540     
 H   8.3203572468092393        18.595203741760571        8.5247933716295101     
         456

 C   7.5749082532498742        2.7307663404955438        2.7775728980269849     
 N   7.9856243938710962        2.1638405528833764        3.9573671171097620     
 N   6.3908614972182338        2.1017605534926007        2.5028087137248747     
 Dy   8.0609007322211426        4.6175073295436793        1.1301157760897202     
 C   7.0747965957950871        1.2166293871162934        4.4141569526645519     
 C   9.1784728081624198        2.5404731920055998        4.7050230320383193     
 C   6.0699065012417455        1.1828539467098866        3.4852304306068449     
 B   5.6349632086173411        2.4020586767486303        1.1669847325896603     
 C   7.6443098188167236        2.5938356086271241      -0.35634766135891682     
 C   9.9245790985950375        5.1187178841296657        2.7838022391268606     
 C   10.007327043269921        5.3089201614066912      -0.35793421139637960     
 C   6.6692114472049155        5.9420475133633488        2.7854039002023088     
 C   6.5065012791459322        5.9851007234948783      -0.31824777163268447     
 H   7.2416581189287452       0.64808734017594927        5.3196006400841602     
 H   9.4489364189597662        1.7259880183351739        5.3854225343005302     
 H   9.0010451482784379        3.4497226930066360        5.2963165410100110     
 H   10.008359947608781        2.7281379509674073        4.0184441459137865     
 H   5.1723056183344998       0.58138120822591755        3.4460096787736645     
 N   6.5276413123677699        1.8898283767121029        1.1477858050744291E-003
 H   5.5352861406664644        3.6182226330109062        1.0620632445497711     
 H   4.5486151223774254        1.8686969327727128        1.1623977659108833     
 N   8.2421474515301529        1.8174438422509085       -1.3133802601815625     
 N   10.198305550359478        5.7644788185496827        3.9613877889845983     
 N   11.083035776179731        4.4525720020780808        2.4912651503252286     
 N   11.191919189213593        4.7253961310841301       -4.2755640195590826E-003
 N   10.358262342980083        6.2493583498087455       -1.2912439638561781     
 N   5.9592877801064903        5.8498443362535051        3.9561366379884193     
 N   6.7301462763397124        7.2863450024228760        2.5389636163292657     
 N   6.4642355130395437        7.3028257124997999        4.1317482258943612E-002
 N   5.5186694761681938        5.8554727220561276       -1.2585649963217027     
 C   6.4539793645875250       0.69477936088178061      -0.69645064576000970     
 C   9.4975718216711531        2.1429133217911276       -1.9728346269634101     
 C   7.5284774301711339       0.64654012167761354       -1.5372245920213632     
 C   11.492516014698078        5.5014269549787720        4.3968413600886835     
 C   9.2508965902753992        6.5682839267996247        4.7267736461407592     
 C   12.047007372919209        4.6713160488996195        3.4590585962359497     
 B   11.204417109936644        3.6736598389336330        1.1426424282046408     
 C   12.252385587430886        5.3105976194093483      -0.67841142954495670     
 C   9.4260196134712011        7.1648413473788493       -1.9334493586617207     
 C   11.732025217271568        6.2657794427587765       -1.5035153083581805     
 C   5.5987497107963913        7.1053544035753315        4.4334344357602467     
 C   5.6542653826166775        4.6158358735076019        4.6709958012933921     
 C   6.0888353446364372        8.0084220490291180        3.5286055754133452     
 B   7.3653725184623378        7.8037920869434076        1.2066332829367212     
 C   5.4547080542703563        7.9657746996777927      -0.63744683868661400     
 C   5.1600833516750386        4.6064380100237017       -1.9155977387919476     
 C   4.8587085862312378        7.0603553955672949       -1.4669055820012122     
 H   5.6737771722970951       -3.6475521270769300E-002 -0.53265859222896517     
 H   9.4391928918313308        1.8974862714556553       -3.0376800425369908     
 H   10.327072367729567        1.5765204440441707       -1.5282871089544590     
 H   9.6892951258023921        3.2121059241921595       -1.8395895469823544     
 H   7.8542165668809973      -0.10724759399703579       -2.2399109149306899     
 H   11.891631212360318        5.9472128994764581        5.2978200780242899     
 H   9.7849785831579243        7.0772718984950620        5.5394933012181458     
 H   8.4644083960652150        5.9326569295718841        5.1595976765860039     
 H   8.7762318412632112        7.3157802558127552        4.0834079084890211     
 H   13.034487083442533        4.2327779408389459        3.4053893292790467     
 H   10.201292947504736        2.9795676878425743        1.0246671929340174     
 H   12.208379176066385        3.0008653330257880        1.1220962832079817     
 H   13.284565042469888        5.0295155074980880      -0.51461397543530263     
 H   9.7432675707450027        7.3609942865340514       -2.9653719632070819     
 H   9.3792658178614250        8.1202509414531718       -1.3866434044072826     
 H   8.4283955614093919        6.7095804707577038       -1.9219387479700361     
 H   12.205966035857465        6.9577777300541674       -2.1859728399170444     
 H   5.0111359192100089        7.2279054946780397        5.3334780400223272     
 H   4.8539490956022355        4.8077167510418013        5.3928814066871276     
 H   6.5355756543381425        4.2454355588754220        5.2108143883945193     
 H   5.3315724494048986        3.8426666944252434        3.9698018250894034     
 H   6.0252936703335820        9.0876880998786564        3.5109903354808405     
 H   8.4637687939516617        7.2748080088909752        1.0895354204519183     
 H   7.4545068836204331        9.0096783426743148        1.2135550758347955     
 H   5.2181160459579568        9.0086789622037173      -0.47473520148218729     
 H   4.9600422534304718        4.7818063782040898       -2.9779103016846666     
 H   4.2621700357816596        4.1723421366740565       -1.4551316417115847     
 H   5.9922914202906892        3.9057184671812517       -1.7965889130970405     
 H   4.0284623611042436        7.1600851545597450       -2.1509472182773410     
 C -0.40729840075627949        7.3816177090190012        9.1705299376721907     
 N  -1.7963057307417339E-002   6.8213706532733296        10.359367188512403     
 N  -1.5850080198937333        6.7497956481196617        8.8752352024520373     
 Dy  0.13211570583942447        9.2474314877027481        7.5263494532691997     
 C -0.93286308235197557        5.8715876024572200        10.800166568149660     
 C   1.1574177370622998        7.2098328372970473        11.130027520240345     
 C  -1.9211377390094160        5.8306349705948488        9.8532547393292500     
 B  -2.3069506599007523        7.0467101756331516        7.5204658506314912     
 C -0.27240230861122083        7.2221603517624073        6.0308068025381596     
 C   1.9961095702458980        9.7310653590376752        9.1940693306695245     
 C   2.1173585871693867        9.8801451388013053        6.0684949152730479     
 C  -1.2272406608245372        10.610058486749269        9.1830676043031012     
 C  -1.3611069473951227        10.656636332065501        6.0586797505170429     
 H -0.77509383242912833        5.3063217893607524        11.708742552845841     
 H   1.3384378971826894        6.4622068391073908        11.914140207366925     
 H   1.0048587038631984        8.1923415370129327        11.602394558362191     
 H   2.0355138944399185        7.2716192092669312        10.477995338718301     
 H  -2.8173222472576289        5.2275353563092963        9.7997951932681868     
 N  -1.3909151572268503        6.5170035168042926        6.3797898602232168     
 H  -2.3890972234680792        8.2632728393898898        7.4027156679289909     
 H  -3.3993733190340110        6.5263931349528850        7.4937740163626954     
 N  0.35320635939904099        6.4279413968863048        5.1056775173989504     
 N   2.2916397518494334        10.408145405078960        10.349085364270454     
 N   3.1253358657892445        9.0036792831186716        8.9356218019346922     
 N   3.2681025355222100        9.2435927140128893        6.4419534681829216     
 N   2.5256808178626842        10.806646836776020        5.1444133778561207     
 N  -1.9271140834389291        10.535976041962710        10.361289905523668     
 N  -1.1431120167006188        11.952374611254911        8.9321851016966853     
 N  -1.3989313893921418        11.971232043549136        6.4314674528064595     
 N  -2.3232138905788062        10.547347841690383        5.0902588277471841     
 C  -1.4380892668112681        5.3042433308098422        5.7109027062655526     
 C   1.6254034037102263        6.7441792350773984        4.4738551633242256     
 C -0.34669555406106067        5.2462572435659665        4.8937547781957349     
 C   3.5704164499210878        10.104149751636848        10.803551206800146     
 C   1.3875311070295377        11.302873530270912        11.063916543811382     
 C   4.0930674526009794        9.2156987814034963        9.9018005771997188     
 B   3.2146318865009103        8.2015022194969252        7.5976005899483274     
 C   4.3649322047500236        9.7847652322853147        5.7901466976595328     
 C   1.6434294228128494        11.755199395046322        4.4797491272208942     
 C   3.9030682794924645        10.765583447505417        4.9596516485474087     
 C  -2.2578078788452229        11.799395932457543        10.838592254728505     
 C  -2.2574417948969754        9.3114226657183679        11.080742696271148     
 C  -1.7592598620188167        12.689506719490886        9.9256659694580360     
 B -0.49912109340804417        12.463089885261081        7.6022745932553661     
 C  -2.3861905278070501        12.650535693568427        5.7363529480803184     
 C  -2.6656157211743419        9.3096022541366104        4.4035800273737182     
 C  -2.9676188981863536        11.759772786672897        4.8794984867654687     
 H  -2.2137518508193192        4.5685833286459321        5.8761429662992022     
 H   1.6173910047781135        6.4242853328088358        3.4254526290169074     
 H   2.4526682687902905        6.2368718303037367        4.9922216913058346     
 H   1.7829326925744404        7.8260324970329993        4.5406974478908477     
 H   1.3830859658883303E-003   4.4779348589394345        4.2180306875005726     
 H   3.9856166582661245        10.567371870208964        11.688380902644088     
 H   1.9478506897497365        11.821419122746851        11.849601298813893     
 H  0.56300769076741841        10.740127568888989        11.524182899101753     
 H  0.95670709527859554        12.040666535537097        10.379008622455974     
 H   5.0589238939515537        8.7288591683003389        9.8760027816891416     
 H   2.1716842413154231        7.5670391802657484        7.4799286214697895     
 H   4.1743050169803375        7.4671906983616889        7.5860280727329297     
 H   5.3804832019640729        9.4564264051794655        5.9692210401250749     
 H   1.8874291286264167        11.813762772070222        3.4103591670643669     
 H   1.7498536356922245        12.759899953599346        4.9228546897459724     
 H  0.60855970782542124        11.413586332487446        4.6188612372225970     
 H   4.4215730815998224        11.440332024044796        4.2919699563946514     
 H  -2.8310531349366843        11.935950545499333        11.745756627030611     
 H  -3.1017570346272931        9.5058671519298699        11.751284661665474     
 H  -1.4050437516101706        8.9639824564563249        11.680749596050573     
 H  -2.5306476350584814        8.5236392244355752        10.374394811572738     
 H  -1.8007243311740526        13.769701932121054        9.9032489888842168     
 H  0.59551767164283254        11.926583001631041        7.4881594584435467     
 H -0.40248989401721003        13.668806626506264        7.6103985358066604     
 H  -2.6152629332336943        13.694657812552226        5.9043378173896466     
 H  -2.8029868983449253        9.4958411541361780        3.3317318760657262     
 H  -3.5980552100919247        8.8880061695875039        4.8074329744930742     
 H  -1.8513248721575417        8.5944797916578342        4.5645554719290677     
 H  -3.7779321847872724        11.873818401191386        4.1742280322253773     
 C   1.9197430605652301       0.58447961533133874        15.603535845251745     
 N   2.2079447804712009        1.2409406472180187        16.772944626501122     
 N   3.0577887671623469      -0.12449704436586154        15.332834291525465     
 Dy   4.4934672579262876E-002   7.2804644990571085E-002   13.948522760331342     
 C   3.4884387803867627       0.93907027103371676        17.225382091322579     
 C   1.2905878212633024        2.0985744929833978        17.513317829364915     
 C   4.0202563584175781        7.6145489660315480E-002   16.305486270664634     
 B   3.1645338871346844      -0.92976656381821232        13.998621582438519     
 C   1.9961038993169458       0.68466615927826990        12.449255837756118     
 C  -1.3076226220018761        1.4749783950910107        15.571846932235216     
 C  -1.5038252871995468        1.4133202465592420        12.455178123531025     
 C -0.45582847686315731       -1.7810000160096531        15.623706903191593     
 C -0.38302179342616482       -1.9769200681187717        12.495968289791332     
 H   3.8981221232417305        1.3838060810542643        18.122716145313035     
 H   1.8675776267984812        2.7313275906909422        18.200742012634063     
 H  0.57697924994892913        1.4971623029468979        18.098471814393651     
 H  0.72795444822809607        2.7352715660487932        16.821239156284037     
 H   4.9911912095074085      -0.39850703955085659        16.267117829484306     
 N   3.1705694596667358        9.8786856168150278E-002   12.830731101644849     
 H   2.1488775575648837       -1.6074686388202211        13.893013705457829     
 H   4.1559304369770951       -1.6207629639729029        13.989759083435237     
 N   2.3627077503607938        1.5870280074963012        11.485459452159347     
 N  -1.9794410626125600        1.4217173189922006        16.766754941987688     
 N  -1.2613747830566415        2.8103464852031648        15.275565699031445     
 N  -1.5632478674444414        2.7394623928248416        12.781370434684934     
 N  -2.4812128429821501        1.2519092757800494        11.507703572811893     
 N  -4.1394736054937591E-002  -2.3572913281912484        16.797260829533336     
 N  -1.6516896927656013       -2.3914210217962899        15.358103774113172     
 N  -1.5204194860254268       -2.6427252459955528        12.858609293624051     
 N  0.19496019092296854       -2.7830044527754043        11.550162717158923     
 C   4.2412877057509695       0.64982382406834738        12.145373578681363     
 C   1.4414184958969842        2.4779025359827225        10.794072624395497     
 C   3.7374834145832136        1.5823098542958105        11.284142835739845     
 C  -2.3330116743745268        2.6912684999489773        17.209358834479666     
 C  -2.2395334449424729       0.21265852444336525        17.541474640323003     
 C  -1.8770653260393062        3.5644008453788771        16.257715234476795     
 B -0.65444978236302020        3.2925368692638757        13.917800580758717     
 C  -2.5745733802783470        3.3753450576933770        12.079262162405742     
 C  -2.8194950642690313       -1.5624875770524634E-002   10.874629561929273     
 C  -3.1516371736777207        2.4445855929066194        11.264480679094115     
 C -0.96049796011865907       -3.2945412198850108        17.258036955075326     
 C   1.1657908675335826       -2.0024909301998051        17.533229875690818     
 C  -1.9750450286246333       -3.3115796403577638        16.339103165300337     
 B  -2.3968308249014583       -2.0865052303052778        14.017679652223499     
 C  -1.6287091114249566       -3.8428058512131646        12.173960185044781     
 C   1.4637740087732678       -2.5050211277734360        10.893904283794429     
 C -0.55407445442048464       -3.9344990142506449        11.337504057292708     
 H   5.2682725240577604       0.36010239589823423        12.324358836620512     
 H   1.7285399054339989        2.5735907601776171        9.7423626487990411     
 H   1.4479083358075102        3.4756467727079960        11.253472581225170     
 H  0.43273298689016393        2.0617387472153190        10.874850307589469     
 H   4.2241494478744199        2.2441656867886448        10.581082211457653     
 H  -2.8918309192140192        2.8416699068601496        18.123219323945669     
 H  -2.9968565565898753       0.42914280618545070        18.304743311239122     
 H  -1.3239997674587398      -0.13521536814377688        18.040738219555593     
 H  -2.6021956561638611      -0.58592474035861664        16.887834641454297     
 H  -1.9479912600193565        4.6421022114659083        16.201737449737955     
 H  0.45154644157865798        2.7808390852439930        13.801200337127941     
 H -0.59066594843993481        4.5009906349726370        13.885740780380280     
 H  -2.8302670173405318        4.4165894808472608        12.224221910889783     
 H  -3.1108670244267675       0.15242003754226829        9.8311622166891386     
 H  -3.6529065607398770      -0.50396475262984175        11.401971287690378     
 H  -1.9434253134462560      -0.67150930614699766        10.923750014165195     
 H  -3.9745640077573157        2.5167272926340076        10.568079248894364     
 H -0.78933860248966470       -3.8703354984996436        18.157922460693609     
 H   1.4212721052059247       -2.8146693946350756        18.222064466338775     
 H   1.0162378176162119       -1.0822516672524147        18.114703791840125     
 H   1.9948680355719746       -1.8426690354785746        16.839729778601502     
 H  -2.8831664087700601       -3.8978558012798903        16.308228478283350     
 H  -2.4526667811734586      -0.86787051304937857        13.896973603625028     
 H  -3.5013290955397340       -2.5791665735589642        14.012951357011641     
 H  -2.4296928757933856       -4.5495909648338753        12.343424859234576     
 H   1.3855511037763604       -2.6966259444189129        9.8163074445113381     
 H   2.2601965443652214       -3.1438726424575965        11.306731322932258     
 H   1.7181360769595004       -1.4540677168223413        11.077465865305998     
 H -0.24813988382451499       -4.7101981933977832        10.649633193512427     
 C  0.82600871250649732        11.224503025200214        16.287884706524270     
 N  0.40916491011858530        11.795564810952053        15.113161186362685     
 N   2.0154122310925437        11.846124042261673        16.555631872769752     
 Dy  0.33005961515184401        9.3641653224485211        17.954061898888703     
 C   1.3189135504697247        12.742287239332130        14.654847487279593     
 C -0.79501475402932120        11.432197952949355        14.375871468276083     
 C   2.3315298576759371        12.769656447870592        15.575874837109632     
 B   2.7640774650879840        11.546608427125387        17.894738261376883     
 C  0.76583554012002508        11.389113566194522        19.433651387829254     
 C  -1.5701929427866155        8.8788641242924733        16.318942144129586     
 C  -1.6240683420074353        8.7382969699002260        19.460601378173497     
 C   1.6560345032282782        7.9663271849918784        16.316532447914788     
 C   1.8444854284551873        7.9727567508583546        19.428295145126981     
 H   1.1408953906417609        13.315188898677782        13.754683242858576     
 H  -1.0291989906449766        12.223196989700298        13.656273633298390     
 H -0.65142109837886319        10.490344671484138        13.829747983921658     
 H  -1.6353457948155861        11.308258697784098        15.062894400319896     
 H   3.2335071326214657        13.365033751020354        15.610384503608277     
 N   1.8802461941779003        12.085792235872011        19.056183889232766     
 H   2.8372430814799454        10.328638988864267        18.013571730176896     
 H   3.8607848362099375        12.055415416527110        17.900108555184350     
 N  0.17800840824078679        12.179340897854816        20.386542930848513     
 N  -1.8718350805167858        8.2195188115278750        15.154725749743129     
 N  -2.7035331624093022        9.5913791832114743        16.599869570491304     
 N  -2.7985840697002620        9.3335479204185994        19.094388304945006     
 N  -1.9937672515932914        7.8052162758333212        20.394253697872458     
 N   2.3378205787884441        8.0198580377003186        15.127847620293561     
 N   1.5734081483059497        6.6290445804743516        16.593096661462752     
 N   1.8508561888312303        6.6474232896792822        19.093084700783226     
 N   2.8031105627089454        8.0822111106879060        20.401637768217263     
 C   1.9619296194378104        13.290612772794631        19.735479361609194     
 C  -1.0735732366739184        11.865036575332333        21.060395147343183     
 C  0.89695633913856798        13.351617737109459        20.587327142608135     
 C  -3.1571028659359155        8.5213329953856576        14.716312982291928     
 C -0.96410536864920338        7.3535570357643900        14.411362729481949     
 C  -3.6781602908781452        9.3883891203740077        15.638739082687305     
 B  -2.7954014012579096        10.382194304528104        17.944312926543375     
 C  -3.8710436603870955        8.7588075612709790        19.757173611356034     
 C  -1.0766059485240214        6.8905807298005692        21.059103258787680     
 C  -3.3695751565572265        7.8008671426660223        20.590233160673204     
 C   2.6609271265380645        6.7482184749057872        14.668161982530018     
 C   2.6372313132663443        9.2332903614287414        14.377089703457186     
 C   2.1754818577271879        5.8741458629532248        15.603725802543975     
 B  0.93859813790201185        6.1436542519800099        17.937375420435103     
 C   2.8122488450398073        5.9594285222297936        19.817599946536461     
 C   3.1767147231098072        9.3283190506266696        21.055908259217698     
 C   3.4123068937684295        6.8575804029813119        20.652858923449394     
 H   2.7432740100759654        14.017420175848638        19.557681833297714     
 H  -1.0045655396594229        12.109241896241098        22.126220280585702     
 H  -1.9029730873283874        12.438357532494162        20.622558645997454     
 H  -1.2727639343413193        10.797038018615698        20.926799700077410     
 H  0.57868353871699640        14.118415968802481        21.278831882570305     
 H  -3.5773927817229705        8.0721051776394148        13.826322557170220     
 H  -1.5353087518389534        6.7920423496527444        13.665196918852757     
 H -0.19360861441296151        7.9437608723092969        13.899445805864463     
 H -0.46828166840326013        6.6520775496240772        15.087045528376740     
 H  -4.6478203410731869        9.8659447735018748        15.684464180685730     
 H  -1.7747050104134985        11.051364944905549        18.051493248828912     
 H  -3.7829224475597392        11.079099167633899        17.970968215738033     
 H  -4.8979574285988292        9.0489504261478029        19.579670446962719     
 H  -1.4007468491946975        6.7217898891527490        22.092918641530108     
 H  -1.0415634980018973        5.9248210038889777        20.532307225922594     
 H  -7.3837179280267395E-002   7.3327253779205428        21.043222457272428     
 H  -3.8572411481690536        7.1156024830423750        21.270218893220079     
 H   3.2191078779824696        6.5953677045145715        13.754331785547327     
 H   3.4354546429229567        9.0222279021588694        13.658037803254917     
 H   1.7531855702449681        9.5833358486745972        13.827853919272066     
 H   2.9594335040743376        10.026845895415880        15.055308362201080     
 H   2.2169357999461154        4.7945349381509663        15.643196353430646     
 H -0.15137957596617593        6.6900838320625358        18.049787429691616     
 H  0.83310254393408967        4.9384757114036075        17.951328081813713     
 H   3.0204880083457573        4.9069081780885551        19.674669591110320     
 H   3.2668945747678335        9.1723078625588581        22.143146845351666     
 H   4.1474115551389428        9.6936553751231269        20.669247903791657     
 H   2.3960367701467793        10.076075776636651        20.837624637791595     
 H   4.2157091910892932        6.7423284722931305        21.366390920828046     
 C   8.4652530949171343        6.5503875571260313        9.9531294598392304     
 N   8.0681498759332495        7.1182547207942077        8.7695957149095438     
 N   9.6552848885348226        7.1658135077933700        10.233318501868412     
 Dy   7.9452835366793506        4.6834647953952260        11.603027012205390     
 C   8.9924225069847274        8.0533071288728557        8.3154327034749596     
 C   6.8791876035489468        6.7466630812427937        8.0136069616704599     
 C   9.9923078714667728        8.0783281011638994        9.2500429770185377     
 B   10.398112767108534        6.8601195433835285        11.575349945949045     
 C   8.3646632459955050        6.7260946976259621        13.070838668540720     
 C   6.1081021138451845        4.1511633712966836        9.9241689454003748     
 C   5.9949755217508534        4.0248015943747228        13.081031769997470     
 C   9.3405898573722741        3.3178431493235481        9.9688355894407703     
 C   9.5090428391376633        3.3521165705360949        13.082051895596829     
 H   8.8370776618984728        8.6206568557401564        7.4073350280633479     
 H   6.6151615618579358        7.5625511138383983        7.3326950351360978     
 H   7.0570530824290065        5.8380425935376783        7.4210687414342544     
 H   6.0453010045111437        6.5591382010616890        8.6947009694857744     
 H   10.897122315365305        8.6685843572569024        9.2915585372714276     
 N   9.5091388263944960        7.3940209394780956        12.734568118705079     
 H   10.473990964302425        5.6426918345763921        11.684314746275467     
 H   11.494236408030837        7.3726210223734689        11.586808736701824     
 N   7.7837543553055530        7.5128158055217487        14.030573619824869     
 N   5.8393462462569685        3.4881611482292061        8.7542288799483021     
 N   4.9527364638328226        4.8323109532785153        10.192557820387199     
 N   4.8161755217610089        4.5975534607781583        12.692790386881578     
 N   5.6322905312576337        3.1098786120083428        14.033630831061604     
 N   10.036828454708804        3.3894992407419755        8.7885382220252861     
 N   9.2982792639808967        1.9788402298580408        10.247364133817017     
 N   9.5853988443905198        2.0307025524603093        12.740584280579370     
 N   10.499494989080624        3.5206304106604884        14.014651492292632     
 C   9.6198363719996927        8.5762107735293736        13.450678949608010     
 C   6.5077269961488025        7.2274782592511988        14.667759604433920     
 C   8.5375074411091436        8.6545227349841678        14.278605094566851     
 C   4.5519868163069095        3.7566254446413714        8.3008124066288147     
 C   6.7794458133792963        2.6547857147433827        8.0134287804629878     
 C   3.9967545898256205        4.6069582544903209        9.2189399675201908     
 B   4.8241505715087971        5.6301378318083461        11.528576658783356     
 C   3.7465604366683785        4.0277885796075985        13.364338884485456     
 C   6.5593494837765638        2.2197880133369905        14.718201593089036     
 C   4.2556408024272159        3.0963663345714960        14.223366543149023     
 C   10.406595024263858        2.1268793520900289        8.3367982474253388     
 C   10.313746224403069        4.6097652801584754        8.0391838927268484     
 C   9.9375568162819672        1.2402534356672708        9.2684036621997326     
 B   8.6845098177509978        1.4817153762462139        11.596269091759444     
 C   10.619824593585522        1.4055884988685279        13.418408826808204     
 C   10.828460835785753        4.7861894956838382        14.656867377664916     
 C   11.194808468635596        2.3375000899250091        14.232987746942600     
 H   10.424721584121400        9.2835956808294942        13.302165970975626     
 H   6.5771731276657084        7.3956925312492769        15.749759512191902     
 H   5.7190250437559769        7.8802595208739472        14.262642071080043     
 H   6.2472385560326993        6.1818859898482588        14.460230579449560     
 H   8.2292809971588188        9.4133346154718769        14.984376514295924     
 H   4.1568502869592505        3.2986243234460080        7.4039487528250039     
 H   6.2294939137154275        2.0706795141645569        7.2683314766894398     
 H   7.5266980187392996        3.2725318179219895        7.4984738424922774     
 H   7.3010921183259034        1.9740332283287643        8.6909149518368594     
 H   3.0139107045748825        5.0565724031868173        9.2559434570867669     
 H   5.8329299585518433        6.3171417469881943        11.648338134141042     
 H   3.8278264014402872        6.3131224462300040        11.529848643268226     
 H   2.7171654243659003        4.3077496062203879        13.182360555865850     
 H   6.2665359818178601        2.1027242647509143        15.766177272219046     
 H   6.5684562796167647        1.2297903534539236        14.242363003382454     
 H   7.5637863536712455        2.6490969458337634        14.651037302861592     
 H   3.7704546868210955        2.4235926398963761        14.916063326842082     
 H   10.985439559595445        1.9883601071222572        7.4332879575823867     
 H   11.107863121750263        4.4124589093147977        7.3117090131348030     
 H   9.4189584535155699        4.9516948581796401        7.5025442505550792     
 H   10.634234292305340        5.4052623817647314        8.7163381660024708     
 H   10.015608230465276       0.16252024445812077        9.3128377877501887     
 H   7.5754991004569598        1.9873069424765388        11.711447049632339     
 H   8.6253139304218998       0.27311944417470563        11.617212671333451     
 H   10.888521373449707       0.36964458010022916        13.260660065900666     
 H   11.189335853637044        4.6007722752125133        15.679569344250066     
 H   11.611660507401904        5.3196399907918899        14.087828438845357     
 H   9.9241012525991206        5.4117829664124937        14.677859090675030     
 H   12.029992651745454        2.2711774551195800        14.915701630707717     
 C   6.3463805938096343        13.320793001337485        3.6072168121997406     
 N   6.0584295916045185        12.665583994843367        2.4383004839058007     
 N   5.2109027553360292        14.032448651728762        3.8793028171287340     
 Dy   8.2127379972931820        13.801076625273582        5.2603095057027476     
 C   4.7788069351749067        12.968559554730293        1.9872169398068480     
 C   6.9761866641365859        11.806127381751409        1.7000210414159260     
 C   4.2475567095984719        13.833336031514177        2.9064119880341313     
 B   5.1169541520004449        14.829263120277769        5.2205602606452013     
 C   6.2392098444962238        13.149788509214822        6.7283031860212725     
 C   9.5881430072803582        12.473814866698673        3.5866574269487006     
 C   9.7391607803226012        12.404432757785505        6.7029308333328554     
 C   8.7245180820589248        15.680867251391783        3.6059967515985147     
 C   8.6141357193079511        15.834251283994078        6.7441966993694997     
 H   4.3701203167750267        12.523818449226443        1.0901892640834849     
 H   6.4215689644476530        11.288906030687240       0.90924481349558950     
 H   7.7814286556603900        12.396816776566016        1.2425140065114295     
 H   7.4298158079939469        11.067796207213240        2.3676688046271051     
 H   3.2770621217362392        14.309211406524396        2.9409403844771962     
 N   5.0819654629765623        13.786443710463407        6.3753156887550038     
 H   6.1502623132614360        15.478438671009512        5.3337159030782892     
 H   4.1463687946747259        15.549038428165689        5.2350334686850220     
 N   5.8471449382624607        12.223582264245161        7.6586955066965290     
 N   10.291988879479275        12.569472062666046        2.4120602426311453     
 N   9.5253481173212382        11.128111931646290        3.8257632425182235     
 N   9.7927116503997418        11.092442873837284        6.3232235812256539     
 N   10.714141197172529        12.525660483112988        7.6564438149927589     
 N   8.3216684805707892        16.245858922201826        2.4231161940541579     
 N   9.9040560523654086        16.313746432727488        3.8905912028182823     
 N   9.7275605208935954        16.542779939319470        6.3854446917113838     
 N   7.9844373477057813        16.635257360991538        7.6604747908941526     
 C   3.9966895615960265        13.247624589372853        7.0483833264619529     
 C   6.7402821646736735        11.272259619983595        8.3035297389802398     
 C   4.4736297402271861        12.266259632701589        7.8695604675838400     
 C   10.647443470700980        11.315853596955078        1.9270432495075407     
 C   10.607463674006317        13.803876700857568        1.7020840667795003     
 C   10.159567177034841        10.409351977073896        2.8296420210148230     
 B   8.8919671961053552        10.599512138459508        5.1537006400985028     
 C   10.800723516155250        10.425804779294987        7.0003405216114460     
 C   11.051324072386222        13.768189935795778        8.3369781167143469     
 C   11.380071700080510        11.322146652870519        7.8524116396633286     
 C   9.2322053557230337        17.197470021701982        1.9747858703585388     
 C   7.1377074017140867        15.860160484243556        1.6648782527860895     
 C   10.229784479945591        17.235827270572106        2.9115693088744385     
 B   10.636687672469886        16.014683781537979        5.2391627590450485     
 C   9.7668642818790641        17.763985802160519        7.0398687600410712     
 C   6.7168861838425107        16.317583247938920        8.3005024469066893     
 C   8.6757880958086808        17.824559034379753        7.8571632654209100     
 H   2.9777776317198414        13.574691343773889        6.8862579016325478     
 H   6.5159562630881176        11.210673092380500        9.3775872235466977     
 H   6.6233741158159480        10.268720284554965        7.8590853967746561     
 H   7.7750404846281631        11.611167180842564        8.1468540200399424     
 H   3.9683198331046503        11.592603480818347        8.5476334484815979     
 H   11.230628320942376        11.198968782818877        1.0234220402291250     
 H   11.408105996332319        13.606638059821041       0.98173030063388278     
 H   9.7305980508695935        14.182249837360262        1.1600162233819944     
 H   10.935409644007395        14.572446369205585        2.4062488091672769     
 H   10.219322296087292        9.3297446337429388        2.8429401452297709     
 H   7.7923956562544925        11.124174831752212        5.2782433723202029     
 H   8.8074540730891666        9.3935231535835459        5.1361764484795751     
 H   11.042730391421294        9.3853899491271449        6.8269479498395205     
 H   11.229655188013970        13.581959596187534        9.4010369510392398     
 H   11.957173140837103        14.212314938717345        7.9028587125471734     
 H   10.217623833496834        14.465298858972817        8.2077882823695685     
 H   12.202667244633618        11.216626955002095        8.5439753287410767     
 H   9.0680280043910724        17.767080300766821        1.0696731116083740     
 H   6.9245127461519491        16.628876212384021       0.91402158777226861     
 H   7.2961024954415485        14.899479078042040        1.1554527423175678     
 H   6.2772536712676690        15.759454152094428        2.3319819960253523     
 H   11.125616318308907        17.840219300842865        2.9570332344378376     
 H   10.720936057349824        14.798182821219385        5.3544101294107271     
 H   11.729308584177769        16.535341752135881        5.2578015203342874     
 H   10.537637127244372        18.502508248576163        6.8652753151744355     
 H   6.7249301949776896        16.663128013617477        9.3425738335396122     
 H   5.8816505176311340        16.803803485884565        7.7699678694110936     
 H   6.5722254138471756        15.230442393884193        8.2596604072107045     
 H   8.3244749624666472        18.598050788110015        8.5257678304911160     
         456

 C   7.5708063252082143        2.7323502319680135        2.7781008626977082     
 N   7.9810760056004799        2.1653591684842999        3.9579988294647750     
 N   6.3865285459838876        2.1038483721207895        2.5031701836679372     
 Dy   8.0586584255199689        4.6183488534468085        1.1306353169125136     
 C   7.0698072813342492        1.2185370441153882        4.4146472038054103     
 C   9.1740039728978413        2.5414551713997331        4.7058241422084128     
 C   6.0650466822560931        1.1850795774871152        3.4855694217731310     
 B   5.6315162994719330        2.4040001040903731        1.1668224558069014     
 C   7.6418732058324617        2.5939411974978395      -0.35536103815564368     
 C   9.9224980744230908        5.1189637935724619        2.7847991310809239     
 C   10.005892000782703        5.3071168014007641      -0.35696832798546962     
 C   6.6684007098768650        5.9450500460209401        2.7854042083799584     
 C   6.5056379827267135        5.9865013727284966      -0.31863528437531313     
 H   7.2364496219104817       0.64995828218839657        5.3200947191628174     
 H   9.4428053510397785        1.7277938252332197        5.3877381609171673     
 H   8.9975999868685257        3.4519072096840451        5.2954032371761208     
 H   10.004584222874959        2.7267880799247735        4.0196081976074653     
 H   5.1671590220381391       0.58403115294114427        3.4462714849695719     
 N   6.5246387179695606        1.8907041870947638        1.7905672659036271E-003
 H   5.5326840696405499        3.6201732558047448        1.0613152227414504     
 H   4.5448687645231240        1.8712808445631175        1.1617296742547232     
 N   8.2400678474395885        1.8165545496425246       -1.3113753714770313     
 N   10.196820212911730        5.7651191657802565        3.9620491090910095     
 N   11.080052145058636        4.4509577922459655        2.4931463566071601     
 N   11.189697310740614        4.7225488379739007       -2.5195447295835761E-003
 N   10.358096558303412        6.2465864069138153       -1.2907085175419459     
 N   5.9594515856283525        5.8537641891171992        3.9567697606668402     
 N   6.7296172790986173        7.2892013325938274        2.5381943778276397     
 N   6.4629897620595687        7.3043024353998103        4.0606047077891186E-002
 N   5.5182063686644058        5.8564822361641209       -1.2593160945538304     
 C   6.4509718330604402       0.69516787963834836      -0.69495011767889803     
 C   9.4961820526727543        2.1408755675916202       -1.9700445852154429     
 C   7.5260171966060714       0.64581703231774612       -1.5348883242146207     
 C   11.490424018553741        5.5003848356577292        4.3981958009615347     
 C   9.2507544564323219        6.5713593847440901        4.7263161109607177     
 C   12.043963833151475        4.6688786826663078        3.4611693898006193     
 B   11.200780554651276        3.6713198860262088        1.1448653586043831     
 C   12.250965304979172        5.3062700455699403      -0.67657677994801468     
 C   9.4269481565228013        7.1622746254133576       -1.9341450087138474     
 C   11.731920455089814        6.2615237030666222       -1.5023937051271705     
 C   5.5997946200354800        7.1096361155267020        4.4336905416180112     
 C   5.6545217911268617        4.6203115319738464        4.6725951010493150     
 C   6.0894266969455240        8.0120301830830556        3.5279728675070481     
 B   7.3642857073755410        7.8061348990076622        1.2054249878957921     
 C   5.4534910691775584        7.9668687503401374      -0.63856642382069095     
 C   5.1603658027486476        4.6072759944390516       -1.9164295214201728     
 C   4.8580267175128355        7.0611504037080008       -1.4680869950678115     
 H   5.6704523600361449       -3.5716819989059893E-002 -0.53109906498846715     
 H   9.4385217000795887        1.8949069394358966       -3.0348101849516023     
 H   10.324963713922369        1.5742758556583833       -1.5244744143736555     
 H   9.6884310551911472        3.2100074848870395       -1.8372136639166681     
 H   7.8519515345487196      -0.10869979383053380       -2.2366750518178735     
 H   11.889938091518077        5.9461718361888769        5.2990002316729408     
 H   9.7862542322047066        7.0831902623453367        5.5358735394615826     
 H   8.4653767784004810        5.9374804707401125        5.1629755701590039     
 H   8.7746841777208111        7.3163092900898246        4.0813565583785198     
 H   13.030735137323504        4.2287853394423385        3.4082141948524329     
 H   10.196850689104474        2.9784074967235421        1.0270191006487941     
 H   12.203885890162697        2.9973024969187998        1.1246849905464273     
 H   13.282757837666004        5.0241504554426379      -0.51230968168889701     
 H   9.7425701374258367        7.3545072080932705       -2.9669865919733551     
 H   9.3836243445913468        8.1191865640113274       -1.3904734267568779     
 H   8.4284973050755365        6.7095967968544983       -1.9194678952605895     
 H   12.206858393904271        6.9526338296733803       -2.1850093723049864     
 H   5.0130115021927866        7.2328196005459260        5.3341634288155317     
 H   4.8539620356354449        4.8126362596672569        5.3940921904211763     
 H   6.5357624753471342        4.2506383448490093        5.2130087129892679     
 H   5.3321749906546270        3.8464984941905080        3.9719771164733255     
 H   6.0262766598761601        9.0913007907631762        3.5097571729874604     
 H   8.4628294497376793        7.2775362421636984        1.0882248855101451     
 H   7.4528293289581873        9.0120843716312962        1.2117574974606402     
 H   5.2165252926436265        9.0097196317257318      -0.47602461763317688     
 H   4.9589502862676680        4.7828410932094174       -2.9784051546466297     
 H   4.2635342475437898        4.1719059644754983       -1.4551820070442745     
 H   5.9934540090800956        3.9074623788211822       -1.7986562491916493     
 H   4.0280482377262299        7.1605137301675370       -2.1524799032452666     
 C -0.40358142884759740        7.3820453607068339        9.1705235237515144     
 N  -1.3535903929227468E-002   6.8217493761748109        10.359148367745048     
 N  -1.5817800033163039        6.7506637817241248        8.8762885006158125     
 Dy  0.13426647508167877        9.2477642686748176        7.5254471073153555     
 C -0.92854980984908797        5.8724896716151518        10.800865445052457     
 C   1.1627450641032830        7.2094349809249891        11.128735799899214     
 C  -1.9175526752866707        5.8318721802562461        9.8547443823665137     
 B  -2.3047128224173772        7.0473860030813098        7.5220052944630753     
 C -0.27108864471059751        7.2220681551422734        6.0310487311971501     
 C   1.9986620611489037        9.7321059978411384        9.1927208093545509     
 C   2.1182876437933094        9.8814629449067883        6.0664827267412118     
 C  -1.2249910911787298        10.610635489052088        9.1820552053307054     
 C  -1.3611137598287271        10.655498288356306        6.0584280837827631     
 H -0.77041672265528782        5.3072289768851553        11.709391814143295     
 H   1.3466528849947621        6.4595295572292022        11.909421658646540     
 H   1.0098441447541318        8.1896343306288806        11.605045427919846     
 H   2.0391232982988119        7.2750698294798788        10.475313875856173     
 H  -2.8140245869877609        5.2291652507698902        9.8021021965143973     
 N  -1.3896697394086921        6.5173899622762761        6.3807052520052601     
 H  -2.3868761987865192        8.2639388120015624        7.4041544614329355     
 H  -3.3971702324765660        6.5271371886055025        7.4962154036869899     
 N  0.35348692878242760        6.4277880054926211        5.1053367605934534     
 N   2.2937533605300202        10.408048195896795        10.348513857305429     
 N   3.1284462344453976        9.0059200080398565        8.9334480437605421     
 N   3.2700501879209760        9.2467128210843956        6.4397031278394259     
 N   2.5249627017592018        10.808397053971795        5.1421884782196692     
 N  -1.9243036866034329        10.536704320625892        10.360600319639019     
 N  -1.1416371923005846        11.952888872874082        8.9305589223079807     
 N  -1.3989721844759118        11.970385894979740        6.4300768188783231     
 N  -2.3241363631077614        10.545110814813141        5.0910558903778966     
 C  -1.4379262308217533        5.3048354810815184        5.7115599401452437     
 C   1.6252325174152138        6.7437162678953202        4.4724969500839906     
 C -0.34710543094100177        5.2464862801623013        4.8936814562348605     
 C   3.5727209881810271        10.104431469834800        10.802678646150138     
 C   1.3888856402445635        11.300694546450305        11.064800219499638     
 C   4.0959907675675922        9.2174893305199692        9.8998877081608452     
 B   3.2184858054064152        8.2043768316693182        7.5951237395289759     
 C   4.3658666143250224        9.7894383236527975        5.7875605834340034     
 C   1.6411781317010246        11.755576924265970        4.4777094131419553     
 C   3.9022889663984386        10.769356014449562        4.9570442610225527     
 C  -2.2554253863093772        11.800151067882124        10.837508440693588     
 C  -2.2533072724582546        9.3123084053173475        11.080894387106085     
 C  -1.7577532455566602        12.690134239335837        9.9240044214659218     
 B -0.49868663264648622        12.463324291896576        7.6000356793578456     
 C  -2.3869980057288807        12.648844057636849        5.7352526742147454     
 C  -2.6671684829702116        9.3066859065790215        4.4059882647196229     
 C  -2.9690024067815561        11.757198934235515        4.8798051647340541     
 H  -2.2138534381849126        4.5695365835989366        5.8771199297714682     
 H   1.6153698704682184        6.4264115282194556        3.4235061520270791     
 H   2.4523056694408298        6.2339625469646407        4.9883306279221777     
 H   1.7844181410980826        7.8250523080811654        4.5416466299246894     
 H   7.0251556672340509E-005   4.4781379677483546        4.2175632276394293     
 H   3.9875587319346733        10.566823775791800        11.688103261041640     
 H   1.9492997507858623        11.821269200794248        11.848935117963121     
 H  0.56711337595811739        10.736104768645156        11.527185672540543     
 H  0.95476171615200689        12.036738950440592        10.380477770363974     
 H   5.0622397893598006        8.7315390706447644        9.8734041632730793     
 H   2.1766219828867883        7.5682612806120950        7.4775261863214677     
 H   4.1793969833592080        7.4717405498582616        7.5832732619088778     
 H   5.3819296466771798        9.4627607949194950        5.9665158807014596     
 H   1.8877291686527269        11.818119223138543        3.4095423349885690     
 H   1.7425606219093233        12.758894347854937        4.9237297476823070     
 H  0.60751847922956459        11.410289853882587        4.6126833325991194     
 H   4.4195152127053881        11.444629479097863        4.2889757369838382     
 H  -2.8284195541902020        11.936771118138260        11.744814290928909     
 H  -3.0959140061591102        9.5070518957004317        11.753338156311838     
 H  -1.3996595982540501        8.9646635666087526        11.678829213997764     
 H  -2.5283128782774549        8.5244697466335992        10.375397573029808     
 H  -1.7998276285810497        13.770290030680997        9.9011941892962056     
 H  0.59616945542378619        11.927377953929316        7.4855585381522385     
 H -0.40276298960514284        13.669108281261471        7.6075388332118452     
 H  -2.6163884469373779        13.692966382915991        5.9026947113291106     
 H  -2.8082098451868740        9.4923511590397229        3.3347402358565192     
 H  -3.5975038271090400        8.8840987686381983        4.8130015632267922     
 H  -1.8517163378932338        8.5925530942601771        4.5644453183107867     
 H  -3.7799865743102021        11.870424285830753        4.1752126692517448     
 C   1.9196704206227175       0.58261618158515327        15.601259187065537     
 N   2.2075761148728006        1.2388779651170176        16.770828910623283     
 N   3.0577992788644388      -0.12624587870109144        15.330625575496272     
 Dy   4.5353393585970493E-002   7.1988407335539351E-002   13.945717649640711     
 C   3.4879996147430536       0.93705591540406585        17.223406268882435     
 C   1.2900864981431190        2.0964496886454316        17.511144857700199     
 C   4.0200941271554900        7.4310226612520180E-002   16.303493451505489     
 B   3.1646791103105349      -0.93084140161720053        13.996001183497491     
 C   1.9972685044160043       0.68520724879614381        12.447734492380778     
 C  -1.3077966553239941        1.4722193720026213        15.570622439444371     
 C  -1.5029911927940163        1.4142492918615064        12.454079628812636     
 C -0.45634263312075968       -1.7824788191257834        15.620008149497616     
 C -0.38258259280248902       -1.9770754212177288        12.492233670608480     
 H   3.8974069033227456        1.3818163315901386        18.120827987256753     
 H   1.8662940620763433        2.7256256993358896        18.201887697298837     
 H  0.57360394851287755        1.4952492371665147        18.092202020566226     
 H  0.73085117073764627        2.7363611030016379        16.819834636396035     
 H   4.9910807211014410      -0.40026374287025346        16.265317247651844     
 N   3.1714323836185834        9.8492499686586382E-002   12.828812154181247     
 H   2.1487649486501681       -1.6080390536246534        13.889722854387950     
 H   4.1557560331950345       -1.6222925929910750        13.987002458544390     
 N   2.3644922258407495        1.5888422448409512        11.485434237522716     
 N  -1.9806185361340845        1.4180267577426338        16.764920485688371     
 N  -1.2605568345812725        2.8078677405196557        15.275961010574141     
 N  -1.5616394011475281        2.7400336285123501        12.781713908363550     
 N  -2.4808378722164752        1.2542397650422688        11.506931509055677     
 N  -4.2591743618552148E-002  -2.3581753491584010        16.794088169214817     
 N  -1.6519181932508455       -2.3932635766020516        15.353927068573551     
 N  -1.5194527988573476       -2.6439785702846885        12.854535989394936     
 N  0.19674191307724812       -2.7828688456378821        11.547069835861205     
 C   4.2425619272259159       0.65017929847010580        12.144646559149066     
 C   1.4437399252860406        2.4811230752336826        10.795262585995747     
 C   3.7393405657619243        1.5840068703682653        11.284606737176519     
 C  -2.3337071267814977        2.6872762081851449        17.208761310497461     
 C  -2.2428305999123355       0.20833636113540052        17.537730007277279     
 C  -1.8764951077982337        3.5611644844578287        16.258510346283639     
 B -0.65271931302618580        3.2910285176158829        13.918972174361009     
 C  -2.5730013849517723        3.3770658701104117        12.080766865672091     
 C  -2.8197397277096408       -1.2442914488828824E-002   10.872587994683203     
 C  -3.1508742322400694        2.4474082705229181        11.265317422311108     
 C -0.96181278923428914       -3.2953387258302880        17.254732177276697     
 C   1.1640043959872726       -2.0028427749498157        17.530745056746884     
 C  -1.9757646823788204       -3.3129841559712214        16.335172240144761     
 B  -2.3968304142013772       -2.0886893376605404        14.013275945949971     
 C  -1.6260073775291257       -3.8444635235513220        12.170390487558960     
 C   1.4655893610414197       -2.5037879899860229        10.891406696155849     
 C -0.55086473840823558       -3.9352476683589424        11.334519156293114     
 H   5.2694239588434408       0.35999247095944342        12.323566776786038     
 H   1.7305555762098881        2.5777081280177496        9.7435554775602053     
 H   1.4511920459182042        3.4783398110464407        11.255703289823771     
 H  0.43476536407959931        2.0656809297978009        10.876002932790053     
 H   4.2264907621925083        2.2467124012614978        10.582748616037785     
 H  -2.8931122395910185        2.8370260215956971        18.122361193937575     
 H  -3.0025637839682155       0.42407586007514786        18.298510474609174     
 H  -1.3290760687443655      -0.13985562244690039        18.039664899735840     
 H  -2.6031208334992022      -0.58969097920536018        16.882357996579056     
 H  -1.9467051191849478        4.6389464290178015        16.203768574346956     
 H  0.45281097515762136        2.7783732788804376        13.802138146893055     
 H -0.58764626951549392        4.4993746094908236        13.888236735736930     
 H  -2.8279327243160579        4.4183561870501906        12.226609425079239     
 H  -3.1078385671975024       0.15620957083992007        9.8285059575230740     
 H  -3.6554546445265506      -0.49906437186707281        11.397342418824246     
 H  -1.9451865811881308      -0.66991182058327559        10.924001005039351     
 H  -3.9741197631707981        2.5207097404543406        10.569454394394677     
 H -0.79111834887912769       -3.8706308419885525        18.155011223916187     
 H   1.4184028280555956       -2.8141785548609048        18.220878852503287     
 H   1.0142349474097556       -1.0817858082495029        18.110757928049008     
 H   1.9938624197290871       -1.8442952982853205        16.837948904601419     
 H  -2.8837202591661679       -3.8994937945587851        16.303979243873165     
 H  -2.4537672512415996      -0.87015404059107981        13.892716737956970     
 H  -3.5008515118930821       -2.5824817550723553        14.008245018616549     
 H  -2.4262835324493088       -4.5520612942042158        12.339755328032656     
 H   1.3891537662332292       -2.6989241484956397        9.8145982645662642     
 H   2.2629420767393760       -3.1390619797543966        11.307048780341578     
 H   1.7172996605450837       -1.4519386416155446        11.071760636588998     
 H -0.24377268916204189       -4.7107212685312394        10.646967558839513     
 C  0.82247392435058075        11.221783190939092        16.290946739789590     
 N  0.40634046566755272        11.792540065310272        15.115823556598091     
 N   2.0116115565985133        11.843634059336024        16.559349701854764     
 Dy  0.32584869599896382        9.3610006417513816        17.956686926967105     
 C   1.3163291886547399        12.739185276313679        14.657817674108504     
 C -0.79713198759435899        11.428588787179946        14.377714059849634     
 C   2.3283165120328295        12.766895176016670        15.579504034447986     
 B   2.7597526956497624        11.544242258462864        17.898831029967056     
 C  0.76025050316891263        11.386428441239271        19.436074933438739     
 C  -1.5728606452373590        8.8751124015317799        16.320436776639056     
 C  -1.6291124770514667        8.7344933324224350        19.461743225797193     
 C   1.6538120129544849        7.9648228218756625        16.318891865897299     
 C   1.8411986480243434        7.9708282480440014        19.430890540575483     
 H   1.1389958149672186        13.311816735267904        13.757350436449766     
 H  -1.0313097570647003        12.219551512311392        13.658080387665146     
 H -0.65264727189114857        10.486887873673908        13.831583441720456     
 H  -1.6378224588591646        11.304091623346091        15.064180030068790     
 H   3.2301663830091618        13.362440041052556        15.614395989524484     
 N   1.8751056103124615        12.083020247001343        19.059808734458723     
 H   2.8333885109643928        10.326330126405141        18.017503998294846     
 H   3.8562719483316075        12.053570151758937        17.904658963962994     
 N  0.17136006342185409        12.176856890996214        20.388105740445816     
 N  -1.8735834248714089        8.2158875589041038        15.155933165285177     
 N  -2.7065379920421191        9.5873254122108360        16.600738203614011     
 N  -2.8033265396946918        9.3302034154397884        19.095339096614730     
 N  -1.9992390343492197        7.8018045681703594        20.395573256112879     
 N   2.3359315574001971        8.0192136003947443        15.130414176582807     
 N   1.5720764129167302        6.6273956557813323        16.594969361970378     
 N   1.8496919453183842        6.6457737952526550        19.094818200317494     
 N   2.8008384307973375        8.0816308655719098        20.402979970566303     
 C   1.9560974070190433        13.287896058500484        19.739098813258682     
 C  -1.0810671517198116        11.862888093474981        21.060414372651895     
 C  0.89010314337531404        13.349118246370045        20.589585259302126     
 C  -3.1585986289505867        8.5174881531308984        14.716716494197932     
 C -0.96517415792980321        7.3504165362441460        14.412861932155174     
 C  -3.6804408239960260        9.3842893589976732        15.638929326999120     
 B  -2.7993961235213591        10.378448099915431        17.944937284363188     
 C  -3.8760624307155900        8.7562310846892579        19.758344519669588     
 C  -1.0824550496115757        6.8868648342949816        21.060475333888366     
 C  -3.3750354060540473        7.7982239800567994        20.591605475735804     
 C   2.6600454179748390        6.7479557022221321        14.670415786533905     
 C   2.6353097692959917        9.2330255586993655        14.380235642159564     
 C   2.1749437019534552        5.8732425981558238        15.605534315241531     
 B  0.93777433315189995        6.1412312199366763        17.939199389683154     
 C   2.8133995680431516        5.9593736288336938        19.817511536912214     
 C   3.1729724519814844        9.3280525187029664        21.057451839150048     
 C   3.4127157606646277        6.8581775562545726        20.652558565863316     
 H   2.7375222179106338        14.014748503312601        19.561927763608953     
 H  -1.0138029475727883        12.108866014905480        22.125832235975384     
 H  -1.9100347986990327        12.434929213938933        20.620356191214263     
 H  -1.2796145737834683        10.794629958109271        20.928332851028664     
 H  0.57106897820494107        14.115949717857898        21.280704381260843     
 H  -3.5781451166994720        8.0683155300927805        13.826365831132986     
 H  -1.5358883175423448        6.7884922651331472        13.666644957338715     
 H -0.19493847374557485        7.9410036497754479        13.900979431133104     
 H -0.46906186338641237        6.6493450226616284        15.088730833194697     
 H  -4.6502536086246762        9.8615382496851041        15.684118298186522     
 H  -1.7788066361127486        11.047716113205240        18.052574870355084     
 H  -3.7869240202175316        11.075330520604238        17.970707034752586     
 H  -4.9028497501044503        9.0469090705562571        19.580955224687013     
 H  -1.4043982337672145        6.7208672537498186        22.095200968772879     
 H  -1.0505680387795695        5.9200355660895898        20.536004632354672     
 H  -7.9067281236919210E-002   7.3268917397194011        21.041333414140627     
 H  -3.8630835942374397        7.1133793324066872        21.271692951652298     
 H   3.2187330768945546        6.5958287766137618        13.756786342844698     
 H   3.4341863406772370        9.0225938422667102        13.661744789074088     
 H   1.7515203728202475        9.5828730666093414        13.830483925845840     
 H   2.9566670173424301        10.026500775853886        15.058925105656575     
 H   2.2171974906768868        4.7936580102759132        15.644690985573389     
 H -0.15270849978472179        6.6865551390812836        18.051857316658747     
 H  0.83348015101552908        4.9359624152145187        17.952861626135174     
 H   3.0233876146709933        4.9073733159614124        19.673783905359748     
 H   3.2698558115251761        9.1709046233000322        22.143148954032132     
 H   4.1390836898478902        9.6979787517551763        20.666437559269898     
 H   2.3889166939719586        10.072636854829058        20.845218600908730     
 H   4.2171103604898876        6.7440392898712904        21.365059375643153     
 C   8.4697297939884031        6.5490708899912518        9.9542283925981607     
 N   8.0723422118369577        7.1169522515611963        8.7707852583590125     
 N   9.6599312669273321        7.1643613225215166        10.234001389692390     
 Dy   7.9494900823693868        4.6820936585510466        11.604407106143979     
 C   8.9965749445911314        8.0518956018132535        8.3163382885319059     
 C   6.8828451201851166        6.7459593502570829        8.0153242141387686     
 C   9.9967645467297306        8.0768432069325726        9.2506189991897294     
 B   10.402726003274726        6.8589910235566656        11.576114067318542     
 C   8.3697169301901990        6.7245369854578527        13.072215906216234     
 C   6.1111401802315628        4.1517221951913115        9.9261665581781315     
 C   5.9988560752758060        4.0242774577150158        13.082496598525388     
 C   9.3432393611460363        3.3164735170666844        9.9693245506829502     
 C   9.5120894277911265        3.3485266500285338        13.082417825330339     
 H   8.8408410981596699        8.6193200164101480        7.4083621748931616     
 H   6.6200166487824950        7.5611514530418207        7.3331983932396474     
 H   7.0593715841218394        5.8362266433355856        7.4242742811879072     
 H   6.0486733016938583        6.5606779951860394        8.6965658952476748     
 H   10.901687612861677        8.6669753107926297        9.2918495826341267     
 N   9.5134800780781354        7.3931846868848679        12.734992474788131     
 H   10.478664962585624        5.6416104509332587        11.685530762210163     
 H   11.498795761679125        7.3716272765082760        11.587469455735057     
 N   7.7878462931052450        7.5120314753816517        14.030686118545709     
 N   5.8416751476093598        3.4893497872886945        8.7560549023900638     
 N   4.9565281103643324        4.8340219258574866        10.194788378815687     
 N   4.8204897412187302        4.5983160891571497        12.694913874093713     
 N   5.6355125552544321        3.1088127970134347        14.034312047019293     
 N   10.039288123963869        3.3882773362118659        8.7889258428183261     
 N   9.2999645719541810        1.9773519490937053        10.247095098549405     
 N   9.5870744297132688        2.0272119192680700        12.740389608608293     
 N   10.502266597865033        3.5155312406293504        14.015496797598598     
 C   9.6226410541274880        8.5766137729721859        13.449088830568677     
 C   6.5121253848460912        7.2261941652650208        14.668287485398702     
 C   8.5402354812475245        8.6549213766572688        14.276898378724249     
 C   4.5546731974231927        3.7593846939112954        8.3026862605883238     
 C   6.7807894424026687        2.6549695530298614        8.0151803580317118     
 C   4.0003414399130861        4.6100311604019701        9.2210540301412927     
 B   4.8290132936916415        5.6314549392078828        11.531187237723168     
 C   3.7505021640812464        4.0288013736127324        13.366084805619597     
 C   6.5618607843000882        2.2174470725738242        14.718098392667423     
 C   4.2588903195979260        3.0961891096897460        14.224175251540744     
 C   10.408010476971421        2.1256842006016941        8.3364110216572644     
 C   10.317356205741788        4.6086557995385595        8.0402234850364689     
 C   9.9384699788829689        1.2388789208135333        9.2675809996997476     
 B   8.6858165664926084        1.4797578284880908        11.595666155633920     
 C   10.620445772347438        1.4006391045313875        13.418394953035527     
 C   10.832144276042101        4.7804467892625144        14.658413305950200     
 C   11.196138958016951        2.3315585915125085        14.233607164573566     
 H   10.426791180203544        9.2845903012611881        13.299598225921423     
 H   6.5805623771231687        7.3983471598298722        15.749448464259018     
 H   5.7223225921695331        7.8754734028587281        14.260552390025595     
 H   6.2540270960642159        6.1796292192400228        14.464468086735694     
 H   8.2311632012333291        9.4144174314623275        14.981483097957263     
 H   4.1590471382392922        3.3020986787545628        7.4056920350347264     
 H   6.2302359885479044        2.0719370535665260        7.2697267357122488     
 H   7.5290487569093392        3.2718145726263237        7.5006874566927069     
 H   7.3013015603022424        1.9732812730438329        8.6925464789014786     
 H   3.0179987700096111        5.0607086255986609        9.2580652976597246     
 H   5.8384356012878520        6.3174556453055164        11.650856510838763     
 H   3.8333319452713823        6.3153806483894481        11.533078773453324     
 H   2.7213078064177947        4.3095818382859221        13.184344255884415     
 H   6.2694306490946463        2.1003615953703081        15.766181081912432     
 H   6.5695985238491668        1.2276447685175946        14.241910015038984     
 H   7.5667163788117318        2.6456413848485543        14.650566081047060     
 H   3.7732660903977018        2.4231481973743554        14.916311758189744     
 H   10.986546726573476        1.9873716926765763        7.4326924629444768     
 H   11.111215451714138        4.4108981113028642        7.3126005588384251     
 H   9.4229380110813725        4.9517592817474378        7.5037721882353523     
 H   10.638647305705044        5.4034614154611349        8.7177616512078888     
 H   10.015618686572761       0.16107733932711407        9.3113407706529561     
 H   7.5772172708926844        1.9861581037445089        11.711183891036098     
 H   8.6256634281595712       0.27123046079833307        11.615831139703815     
 H   10.887918650113614       0.36441251221688309        13.260506170550629     
 H   11.187000186629431        4.5952904226507068        15.682610844263952     
 H   11.619634732446244        5.3103884522256743        14.093531292120614     
 H   9.9303614874769472        5.4087781603840215        14.674193654465306     
 H   12.031015978815152        2.2639949777462705        14.916509495801733     
 C   6.3454585290535430        13.324552749552069        3.6057713510275327     
 N   6.0576209323376009        12.669454776440956        2.4367259728054784     
 N   5.2097556892395831        14.035846038310497        3.8779532772215819     
 Dy   8.2120445180046708        13.805274898741716        5.2593359740637062     
 C   4.7778962229763007        12.972178092378609        1.9857060325064675     
 C   6.9754712609345537        11.810330362704107        1.6981682293039302     
 C   4.2464318400541128        13.836617501613389        2.9050663563600128     
 B   5.1152102709281984        14.832276259940114        5.2193636840149127     
 C   6.2389611994242111        13.154249243502887        6.7277192603812015     
 C   9.5866676516036726        12.475897547659857        3.5867120092626616     
 C   9.7387147404935686        12.409318955891866        6.7027090329699188     
 C   8.7241669589778734        15.684282454392241        3.6047379557430417     
 C   8.6146276731408431        15.838432805077741        6.7427818765656378     
 H   4.3692915211153034        12.527379167552752        1.0886570499732913     
 H   6.4204826030338946        11.290982048060171       0.90921258061250121     
 H   7.7789016408014797        12.401480302512349        1.2383790678774611     
 H   7.4312765631442836        11.073797735834725        2.3661004187422661     
 H   3.2758096669175591        14.312227260184152        2.9397908031562410     
 N   5.0810995694056418        13.789231983915439        6.3739351258908368     
 H   6.1479183756635782        15.482345796853428        5.3327584694628287     
 H   4.1439222613927971        15.551086988612038        5.2339364659858543     
 N   5.8476545121867689        12.227808618648208        7.6581957173411661     
 N   10.289794924269316        12.570245114967932        2.4116301152349706     
 N   9.5233113532200591        11.130424510704829        3.8269516214227663     
 N   9.7914274846108675        11.096933744829657        6.3243642644964506     
 N   10.714122792324055        12.530937409406711        7.6557774683598288     
 N   8.3215099345724113        16.249148249979502        2.4217188213789269     
 N   9.9041557206839972        16.316510048264849        3.8889507612950447     
 N   9.7284671101217288        16.546212798357278        6.3839364390774183     
 N   7.9862161401832381        16.639182338258674        7.6601054183167001     
 C   3.9962187072351361        13.249033400957694        7.0464548686140667     
 C   6.7417101858751360        11.278004858512285        8.3039566118091166     
 C   4.4740202149201203        12.268640080012611        7.8682329371958488     
 C   10.644209302034259        11.316066965179795        1.9273421911848996     
 C   10.604967599317078        13.803970703421037        1.7004127902250836     
 C   10.156487810888461        10.410554983953125        2.8309794899973331     
 B   8.8902438811106137        10.603135554217314        5.1555706948374755     
 C   10.799260484079959        10.430423434617488        7.0018800161108095     
 C   11.052297553542543        13.773836209051568        8.3350852349968836     
 C   11.379443824214926        11.327278633749934        7.8527671088375879     
 C   9.2325700407939753        17.200015146440759        1.9729588870997310     
 C   7.1370930770466376        15.864312252185581        1.6637923917590844     
 C   10.230295490237504        17.238032703740323        2.9095849395925253     
 B   10.637033557538226        16.017641604385869        5.2374287350869908     
 C   9.7693300416357829        17.766763682168268        7.0393812477165678     
 C   6.7188596997068153        16.321971064725648        8.3007295080229841     
 C   8.6787888073526442        17.827642265180877        7.8573617894864149     
 H   2.9770008836909612        13.574659286242005        6.8836432628974062     
 H   6.5138241095109999        11.212717037209361        9.3765678259829919     
 H   6.6303176755261726        10.275734595940801        7.8567725331982867     
 H   7.7752917131210433        11.620654933134645        8.1522678612266120     
 H   3.9692635571710584        11.594566644117329        8.5462886142159533     
 H   11.226655470295578        11.198067766090052        1.0234169733330625     
 H   11.406443761136078        13.606591193492093       0.98105738410422261     
 H   9.7283282935990592        14.180923336612469        1.1570749211163280     
 H   10.931599344440318        14.573595477016386        2.4039534786579839     
 H   10.215708256299108        9.3309392964516640        2.8450531476281169     
 H   7.7908015486959092        11.128071578710422        5.2798717284524139     
 H   8.8055549722175464        9.3971183661733502        5.1391605023807099     
 H   11.040872396181223        9.3898254755145256        6.8291872275373251     
 H   11.232083680040972        13.588126205477115        9.3989559769315054     
 H   11.957494352473931        14.217703719210826        7.8994406801889969     
 H   10.218512517474787        14.470964234568772        8.2067263328990379     
 H   12.202194161842861        11.222059364313090        8.5442109040165715     
 H   9.0685702551471241        17.769393833146442        1.0676749414690199     
 H   6.9227087794935080        16.634415673573798       0.91485131117380925     
 H   7.2955097033447958        14.904960540506369        1.1520818556443695     
 H   6.2774334702139098        15.761631745461404        2.3314628497128327     
 H   11.126518012402856        17.841830857901595        2.9547392577746243     
 H   10.721020379780390        14.801138652662752        5.3529065860323533     
 H   11.729749679490116        16.538068063400555        5.2557269542157155     
 H   10.540657767841905        18.504737753366378        6.8649607938814112     
 H   6.7289306173789285        16.663168465772060        9.3438191168540783     
 H   5.8843280714127379        16.812134005590977        7.7736661688160327     
 H   6.5715997594001108        15.235713551729514        8.2558357101545550     
 H   8.3285926781240569        18.600897834459460        8.5267422893527201     
         456

 C   7.5667043971665553        2.7339341234404833        2.7786288273684310     
 N   7.9765276173298636        2.1668777840852234        3.9586305418197885     
 N   6.3821955947495415        2.1059361907489782        2.5035316536109997     
 Dy   8.0564161188187935        4.6191903773499376        1.1311548577353070     
 C   7.0648179668734103        1.2204447011144830        4.4151374549462687     
 C   9.1695351376332628        2.5424371507938663        4.7066252523785064     
 C   6.0601868632704408        1.1873052082643436        3.4859084129394176     
 B   5.6280693903265258        2.4059415314321155        1.1666601790241424     
 C   7.6394365928481989        2.5940467863685548      -0.35437441495237049     
 C   9.9204170502511442        5.1192097030152581        2.7857960230349876     
 C   10.004456958295485        5.3053134413948362      -0.35600244457455965     
 C   6.6675899725488144        5.9480525786785323        2.7854045165576080     
 C   6.5047746863074956        5.9879020219621140      -0.31902279711794174     
 H   7.2312411248922182       0.65182922420084377        5.3205887982414755     
 H   9.4366742831197925        1.7295996321312657        5.3900537875338044     
 H   8.9941548254586117        3.4540917263614541        5.2944899333422315     
 H   10.000808498141138        2.7254382088821396        4.0207722493011442     
 H   5.1620124257417777       0.58668109765637111        3.4465332911654798     
 N   6.5216361235713514        1.8915799974774248        2.4333487267328251E-003
 H   5.5300819986146355        3.6221238785985834        1.0605672009331297     
 H   4.5411224066688218        1.8738647563535225        1.1610615825985628     
 N   8.2379882433490241        1.8156652570341407       -1.3093704827725001     
 N   10.195334875463981        5.7657595130108295        3.9627104291974207     
 N   11.077068513937538        4.4493435824138494        2.4950275628890921     
 N   11.187475432267638        4.7197015448636712       -7.6352543960807318E-004
 N   10.357930773626741        6.2438144640188842       -1.2901730712277140     
 N   5.9596153911502139        5.8576840419808933        3.9574028833452615     
 N   6.7290882818575222        7.2920576627647788        2.5374251393260137     
 N   6.4617440110795945        7.3057791582998215        3.9894611896838766E-002
 N   5.5177432611606170        5.8574917502721133       -1.2600671927859579     
 C   6.4479643015333554       0.69555639839491612      -0.69344958959778635     
 C   9.4947922836743572        2.1388378133921133       -1.9672545434674755     
 C   7.5235569630410080       0.64509394295787870       -1.5325520564078783     
 C   11.488332022409402        5.4993427163366864        4.3995502418343859     
 C   9.2506123225892427        6.5744348426885546        4.7258585757806753     
 C   12.040920293383742        4.6664413164329952        3.4632801833652889     
 B   11.197143999365906        3.6689799331187847        1.1470882890041252     
 C   12.249545022527455        5.3019424717305323      -0.67474213035107256     
 C   9.4278766995744014        7.1597079034478659       -1.9348406587659741     
 C   11.731815692908061        6.2572679633744670       -1.5012721018961603     
 C   5.6008395292745696        7.1139178274780726        4.4339466474757749     
 C   5.6547781996370468        4.6247871904400899        4.6741944008052378     
 C   6.0900180492546108        8.0156383171369932        3.5273401596007510     
 B   7.3631988962887442        7.8084777110719177        1.2042166928548632     
 C   5.4522740840847614        7.9679628010024821      -0.63968600895476802     
 C   5.1606482538222567        4.6081139788544014       -1.9172613040483977     
 C   4.8573448487944333        7.0619454118487068       -1.4692684081344107     
 H   5.6671275477751957       -3.4958118707350487E-002 -0.52953953774796902     
 H   9.4378505083278483        1.8923276074161379       -3.0319403273662142     
 H   10.322855060115170        1.5720312672725960       -1.5206617197928523     
 H   9.6875669845799042        3.2079090455819195       -1.8348377808509817     
 H   7.8496865022164419      -0.11015199366403181       -2.2334391887050575     
 H   11.888244970675839        5.9451307729012957        5.3001803853215907     
 H   9.7875298812514888        7.0891086261956104        5.5322537777050185     
 H   8.4663451607357469        5.9423040119083410        5.1663534637320030     
 H   8.7731365141784092        7.3168383243668931        4.0793052082680186     
 H   13.026983191204474        4.2247927380457302        3.4110390604258192     
 H   10.192408430704210        2.9772473056045103        1.0293710083635710     
 H   12.199392604259009        2.9937396608118112        1.1272736978848727     
 H   13.280950632862123        5.0187854033871888      -0.51000538794249128     
 H   9.7418727041066688        7.3480201296524896       -2.9686012207396284     
 H   9.3879828713212667        8.1181221865694848       -1.3943034491064734     
 H   8.4285990487416811        6.7096131229512919       -1.9169970425511431     
 H   12.207750751951080        6.9474899292925931       -2.1840459046929284     
 H   5.0148870851755643        7.2377337064138123        5.3348488176087354     
 H   4.8539749756686534        4.8175557682927126        5.3953029741552250     
 H   6.5359492963561259        4.2558411308225965        5.2152030375840175     
 H   5.3327775319043544        3.8503302939557722        3.9741524078572477     
 H   6.0272596494187392        9.0949134816476942        3.5085240104940802     
 H   8.4618901055236986        7.2802644754364225        1.0869143505683718     
 H   7.4511517742959414        9.0144904005882793        1.2099599190864849     
 H   5.2149345393292954        9.0107603012477480      -0.47731403378416648     
 H   4.9578583191048633        4.7838758082147459       -2.9789000076085927     
 H   4.2648984593059192        4.1714697922769393       -1.4552323723769642     
 H   5.9946165978695021        3.9092062904611127       -1.8007235852862582     
 H   4.0276341143482171        7.1609423057753290       -2.1540125882131917     
 C -0.39986445693891531        7.3824730123946676        9.1705171098308362     
 N  -9.1087505510375963E-003   6.8221280990762931        10.358929546977691     
 N  -1.5785519867388742        6.7515319153285880        8.8773417987795877     
 Dy  0.13641724432393307        9.2480970496468871        7.5245447613615104     
 C -0.92423653734620048        5.8733917407730845        10.801564321955253     
 C   1.1680723911442663        7.2090371245529310        11.127444079558085     
 C  -1.9139676115639255        5.8331093899176434        9.8562340254037775     
 B  -2.3024749849340020        7.0480618305294680        7.5235447382946594     
 C -0.26977498080997420        7.2219759585221395        6.0312906598561415     
 C   2.0012145520519091        9.7331466366446016        9.1913722880395774     
 C   2.1192167004172324        9.8827807510122714        6.0644705382093758     
 C  -1.2227415215329225        10.611212491354905        9.1810428063583114     
 C  -1.3611205722623314        10.654360244647112        6.0581764170484824     
 H -0.76573961288144732        5.3081361644095582        11.710041075440749     
 H   1.3548678728068348        6.4568522753510136        11.904703109926155     
 H   1.0148295856450651        8.1869271242448285        11.607696297477503     
 H   2.0427327021577053        7.2785204496928273        10.472632412994045     
 H  -2.8107269267178925        5.2307951452304851        9.8044091997606095     
 N  -1.3884243215905339        6.5177764077482605        6.3816206437873042     
 H  -2.3846551741049593        8.2646047846132369        7.4055932549368801     
 H  -3.3949671459191206        6.5278812422581192        7.4986567910112845     
 N  0.35376749816581421        6.4276346140989373        5.1049960037879565     
 N   2.2958669692106071        10.407950986714631        10.347942350340404     
 N   3.1315566031015503        9.0081607329610414        8.9312742855863938     
 N   3.2719978403197425        9.2498329281559020        6.4374527874959302     
 N   2.5242445856557199        10.810147271167573        5.1399635785832176     
 N  -1.9214932897679369        10.537432599289076        10.359910733754370     
 N  -1.1401623679005506        11.953403134493254        8.9289327429192760     
 N  -1.3990129795596817        11.969539746410343        6.4286861849501866     
 N  -2.3250588356367170        10.542873787935896        5.0918529530086083     
 C  -1.4377631948322382        5.3054276313531936        5.7122171740249357     
 C   1.6250616311202013        6.7432533007132429        4.4711387368437556     
 C -0.34751530782094292        5.2467153167586362        4.8936081342739861     
 C   3.5750255264409665        10.104713188032754        10.801806085500129     
 C   1.3902401734595891        11.298515562629699        11.065683895187895     
 C   4.0989140825342041        9.2192798796364404        9.8979748391219715     
 B   3.2223397243119201        8.2072514438417112        7.5926468891096244     
 C   4.3668010239000212        9.7941114150202786        5.7849744692084730     
 C   1.6389268405891997        11.755954453485618        4.4756696990630171     
 C   3.9015096533044127        10.773128581393705        4.9544368734976967     
 C  -2.2530428937735318        11.800906203306706        10.836424626658671     
 C  -2.2491727500195338        9.3131941449163271        11.081046077941020     
 C  -1.7562466290945036        12.690761759180788        9.9223428734738093     
 B -0.49825217188492826        12.463558698532072        7.5977967654603251     
 C  -2.3878054836507112        12.647152421705268        5.7341524003491715     
 C  -2.6687212447660817        9.3037695590214309        4.4083965020655276     
 C  -2.9703859153767591        11.754625081798130        4.8801118427026386     
 H  -2.2139550255505061        4.5704898385519401        5.8780968932437352     
 H   1.6133487361583232        6.4285377236300763        3.4215596750372508     
 H   2.4519430700913691        6.2310532636255438        4.9844395645385200     
 H   1.7859035896217248        7.8240721191293323        4.5425958119585319     
 H  -1.2425828525436493E-003   4.4783410765572746        4.2170957677782868     
 H   3.9895008056032215        10.566275681374634        11.687825619439190     
 H   1.9507488118219880        11.821119278841646        11.848268937112350     
 H  0.57121906114881638        10.732081968401324        11.530188445979336     
 H  0.95281633702541813        12.032811365344086        10.381946918271975     
 H   5.0655556847680474        8.7342189729891899        9.8708055448570153     
 H   2.1815597244581535        7.5694833809584425        7.4751237511731468     
 H   4.1844889497380775        7.4762904013548344        7.5805184510848260     
 H   5.3833760913902875        9.4690951846595244        5.9638107212778442     
 H   1.8880292086790371        11.822475674206864        3.4087255029127705     
 H   1.7352676081264220        12.757888742110529        4.9246048056186416     
 H  0.60647725063370783        11.406993375277729        4.6065054279756419     
 H   4.4174573438109537        11.448926934150929        4.2859815175730240     
 H  -2.8257859734437196        11.937591690777186        11.743871954827210     
 H  -3.0900709776909276        9.5082366394709954        11.755391650958201     
 H  -1.3942754448979295        8.9653446767611786        11.676908831944953     
 H  -2.5259781214964283        8.5253002688316233        10.376400334486878     
 H  -1.7989309259880470        13.770878129240938        9.8991393897081927     
 H  0.59682123920473995        11.928172906227593        7.4829576178609312     
 H -0.40303608519307571        13.669409936016679        7.6046791306170309     
 H  -2.6175139606410620        13.691274953279756        5.9010516052685746     
 H  -2.8134327920288227        9.4888611639432696        3.3377485956473119     
 H  -3.5969524441261558        8.8801913676888926        4.8185701519605102     
 H  -1.8521078036289260        8.5906263968625183        4.5643351646925048     
 H  -3.7820409638331314        11.867030170470120        4.1761973062781133     
 C   1.9195977806802047       0.58075274783896780        15.598982528879329     
 N   2.2072074492744007        1.2368152830160166        16.768713194745441     
 N   3.0578097905665307      -0.12799471303632137        15.328416859467080     
 Dy   4.5772114592678111E-002   7.1172169680507630E-002   13.942912538950081     
 C   3.4875604490993446       0.93504155977441494        17.221430446442294     
 C   1.2895851750229357        2.0943248843074649        17.508971886035482     
 C   4.0199318958934027        7.2474963564724881E-002   16.301500632346340     
 B   3.1648243334863859      -0.93191623941618873        13.993380784556461     
 C   1.9984331095150629       0.68574833831401771        12.446213147005437     
 C  -1.3079706886461120        1.4694603489142317        15.569397946653526     
 C  -1.5021570983884860        1.4151783371637707        12.452981134094244     
 C -0.45685678937836205       -1.7839576222419138        15.616309395803638     
 C -0.38214339217881316       -1.9772307743166859        12.488499051425629     
 H   3.8966916834037608        1.3798265821260127        18.118939829200475     
 H   1.8650104973542054        2.7199238079808374        18.203033381963611     
 H  0.57022864707682586        1.4933361713861315        18.085932226738802     
 H  0.73374789324719647        2.7374506399544827        16.818430116508033     
 H   4.9909702326954744      -0.40202044618965033        16.263516665819385     
 N   3.1722953075704314        9.8198143205022473E-002   12.826893206717644     
 H   2.1486523397354524       -1.6086094684290855        13.886432003318070     
 H   4.1555816294129730       -1.6238222220092469        13.984245833653544     
 N   2.3662767013207056        1.5906564821856011        11.485409022886087     
 N  -1.9817960096556089        1.4143361964930672        16.763086029389058     
 N  -1.2597388861059036        2.8053889958361462        15.276356322116838     
 N  -1.5600309348506147        2.7406048641998590        12.782057382042163     
 N  -2.4804629014508000        1.2565702543044883        11.506159445299462     
 N  -4.3788751182166699E-002  -2.3590593701255540        16.790915508896298     
 N  -1.6521466937360900       -2.3951061314078133        15.349750363033930     
 N  -1.5184861116892683       -2.6452318945738247        12.850462685165823     
 N  0.19852363523152766       -2.7827332385003594        11.543976954563487     
 C   4.2438361487008622       0.65053477287186423        12.143919539616768     
 C   1.4460613546750971        2.4843436144846422        10.796452547595997     
 C   3.7411977169406345        1.5857038864407202        11.285070638613195     
 C  -2.3344025791884682        2.6832839164213129        17.208163786515257     
 C  -2.2461277548821981       0.20401419782743579        17.533985374231555     
 C  -1.8759248895571612        3.5579281235367799        16.259305458090484     
 B -0.65098884368935139        3.2895201659678897        13.920143767963303     
 C  -2.5714293896251976        3.3787866825274460        12.082271568938438     
 C  -2.8199843911502502       -9.2609532071330075E-003   10.870546427437132     
 C  -3.1501112908024185        2.4502309481392173        11.266154165528102     
 C -0.96312761834991911       -3.2961362317755651        17.251427399478068     
 C   1.1622179244409623       -2.0031946196998263        17.528260237802950     
 C  -1.9764843361330073       -3.3143886715846791        16.331241314989189     
 B  -2.3968300035012962       -2.0908734450158026        14.008872239676444     
 C  -1.6233056436332949       -3.8461211958894794        12.166820790073139     
 C   1.4674047133095713       -2.5025548521986098        10.888909108517270     
 C -0.54765502239598640       -3.9359963224672394        11.331534255293519     
 H   5.2705753936291204       0.35988254602065267        12.322774716951566     
 H   1.7325712469857770        2.5818254958578817        9.7447483063213696     
 H   1.4544757560288981        3.4810328493848854        11.257933998422372     
 H  0.43679774126903465        2.0696231123802833        10.877155557990639     
 H   4.2288320765105958        2.2492591157343509        10.584415020617914     
 H  -2.8943935599680173        2.8323821363312440        18.121503063929485     
 H  -3.0082710113465558       0.41900891396484508        18.292277637979222     
 H  -1.3341523700299911      -0.14449587675002390        18.038591579916083     
 H  -2.6040460108345433      -0.59345721805210372        16.876881351703819     
 H  -1.9454189783505391        4.6357906465696956        16.205799698955961     
 H  0.45407550873658481        2.7759074725168826        13.803075956658169     
 H -0.58462659059105315        4.4977585840090102        13.890732691093582     
 H  -2.8255984312915836        4.4201228932531205        12.228996939268697     
 H  -3.1048101099682377       0.15999910413757185        9.8258496983570112     
 H  -3.6580027283132242      -0.49416399110430381        11.392713549958113     
 H  -1.9469478489300054      -0.66831433501955351        10.924251995913506     
 H  -3.9736755185842805        2.5246921882746736        10.570829539894991     
 H -0.79289809526859079       -3.8709261854774608        18.152099987138762     
 H   1.4155335509052664       -2.8136877150867341        18.219693238667798     
 H   1.0122320772032996       -1.0813199492465910        18.106812064257888     
 H   1.9928568038861996       -1.8459215610920663        16.836168030601335     
 H  -2.8842741095622757       -3.9011317878376799        16.299730009462976     
 H  -2.4548677213097410      -0.87243756813278095        13.888459872288912     
 H  -3.5003739282464301       -2.5857969365857461        14.003538680221459     
 H  -2.4228741891052317       -4.5545316235745563        12.336085796830734     
 H   1.3927564286900980       -2.7012223525723669        9.8128890846211902     
 H   2.2656876091135305       -3.1342513170511968        11.307366237750896     
 H   1.7164632441306671       -1.4498095664087478        11.066055407871998     
 H -0.23940549449956880       -4.7112443436646956        10.644301924166601     
 C  0.81893913619466419        11.219063356677969        16.294008773054909     
 N  0.40351602121652019        11.789515319668492        15.118485926833497     
 N   2.0078108821044833        11.841144076410375        16.563067530939779     
 Dy  0.32163777684608358        9.3578359610542403        17.959311955045511     
 C   1.3137448268397551        12.736083313295227        14.660787860937416     
 C -0.79924922115939667        11.424979621410538        14.379556651423185     
 C   2.3251031663897219        12.764133904162748        15.583133231786340     
 B   2.7554279262115413        11.541876089800343        17.902923798557229     
 C  0.75466546621780006        11.383743316284018        19.438498479048224     
 C  -1.5755283476881028        8.8713606787710866        16.321931409148522     
 C  -1.6341566120954980        8.7306896949446440        19.462885073420885     
 C   1.6515895226806918        7.9633184587594474        16.321251283879811     
 C   1.8379118675934998        7.9688997452296482        19.433485936023981     
 H   1.1370962392926762        13.308444571858027        13.760017630040956     
 H  -1.0334205234844238        12.215906034922488        13.659887142031902     
 H -0.65387344540343395        10.483431075863679        13.833418899519252     
 H  -1.6402991229027430        11.299924548908086        15.065465659817686     
 H   3.2268256333968579        13.359846331084759        15.618407475440691     
 N   1.8699650264470224        12.080248258130675        19.063433579684681     
 H   2.8295339404488402        10.324021263946015        18.021436266412795     
 H   3.8517590604532774        12.051724886990764        17.909209372741643     
 N  0.16471171860292141        12.174372884137615        20.389668550043123     
 N  -1.8753317692260318        8.2122563062803327        15.157140580827226     
 N  -2.7095428216749355        9.5832716412101977        16.601606836736714     
 N  -2.8080690096891217        9.3268589104609774        19.096289888284449     
 N  -2.0047108171051482        7.7983928605073967        20.396892814353297     
 N   2.3340425360119501        8.0185691630891718        15.132980732872054     
 N   1.5707446775275109        6.6257467310883129        16.596842062478000     
 N   1.8485277018055379        6.6441243008260278        19.096551699851759     
 N   2.7985662988857292        8.0810506204559154        20.404322172915343     
 C   1.9502651946002760        13.285179344206338        19.742718264908170     
 C  -1.0885610667657051        11.860739611617628        21.060433597960607     
 C  0.88324994761206010        13.346618755630629        20.591843375996120     
 C  -3.1600943919652584        8.5136433108761391        14.717120006103936     
 C -0.96624294721040305        7.3472760367239021        14.414361134828399     
 C  -3.6827213571139068        9.3801895976213387        15.639119571310937     
 B  -2.8033908457848087        10.374701895302760        17.945561642183002     
 C  -3.8810812010440849        8.7536546081075368        19.759515427983143     
 C  -1.0883041506991300        6.8831489387893949        21.061847408989049     
 C  -3.3804956555508681        7.7955808174475756        20.592977790798404     
 C   2.6591637094116130        6.7476929295384771        14.672669590537794     
 C   2.6333882253256395        9.2327607559699914        14.383381580861943     
 C   2.1744055461797225        5.8723393333584220        15.607342827939089     
 B  0.93695052840178805        6.1388081878933418        17.941023358931204     
 C   2.8145502910464955        5.9593187354375941        19.817423127287967     
 C   3.1692301808531615        9.3277859867792614        21.058995419082397     
 C   3.4131246275608262        6.8587747095278333        20.652258208277239     
 H   2.7317704257453022        14.012076830776566        19.566173693920188     
 H  -1.0230403554861536        12.108490133569864        22.125444191365066     
 H  -1.9170965100696780        12.431500895383701        20.618153736431072     
 H  -1.2864652132256174        10.792221897602843        20.929866001979921     
 H  0.56345441769288573        14.113483466913316        21.282576879951382     
 H  -3.5788974516759735        8.0645258825461461        13.826409105095752     
 H  -1.5364678832457364        6.7849421806135499        13.668092995824672     
 H -0.19626833307818822        7.9382464272415980        13.902513056401745     
 H -0.46984205836956461        6.6466124956991797        15.090416138012657     
 H  -4.6526868761761664        9.8571317258683333        15.683772415687315     
 H  -1.7829082618119987        11.044067281504933        18.053656491881256     
 H  -3.7909255928753240        11.071561873574577        17.970445853767139     
 H  -4.9077420716100706        9.0448677149647132        19.582240002411307     
 H  -1.4080496183397313        6.7199446183468883        22.097483296015650     
 H  -1.0595725795572419        5.9152501282902028        20.539702038786750     
 H  -8.4297383193571024E-002   7.3210581015182603        21.039444371008823     
 H  -3.8689260403058259        7.1111561817710003        21.273167010084517     
 H   3.2183582758066396        6.5962898487129520        13.759240900142069     
 H   3.4329180384315170        9.0229597823745511        13.665451774893260     
 H   1.7498551753955269        9.5824102845440873        13.833113932419614     
 H   2.9539005306105222        10.026155656291893        15.062541849112071     
 H   2.2174591814076581        4.7927810824008592        15.646185617716130     
 H -0.15403742360326761        6.6830264461000315        18.053927203625879     
 H  0.83385775809696838        4.9334491190254290        17.954395170456632     
 H   3.0262872209962288        4.9078384538342705        19.672898219609174     
 H   3.2728170482825187        9.1695013840412081        22.143151062712594     
 H   4.1307558245568377        9.7023021283872239        20.663627214748139     
 H   2.3817966177971375        10.069197933021467        20.852812564025864     
 H   4.2185115298904821        6.7457501074494495        21.363727830458263     
 C   8.4742064930596737        6.5477542228564722        9.9553273253570929     
 N   8.0765345477406658        7.1156497823281848        8.7719748018084829     
 N   9.6645776453198415        7.1629091372496623        10.234684277516367     
 Dy   7.9536966280594230        4.6807225217068673        11.605787200082569     
 C   9.0007273821975353        8.0504840747536495        8.3172438735888523     
 C   6.8865026368212865        6.7452556192713722        8.0170414666070755     
 C   10.001221221992687        8.0753583127012440        9.2511950213609229     
 B   10.407339239440919        6.8578625037298027        11.576878188688040     
 C   8.3747706143848930        6.7229792732897442        13.073593143891751     
 C   6.1141782466179420        4.1522810190859403        9.9281641709558883     
 C   6.0027366288007586        4.0237533210553087        13.083961427053307     
 C   9.3458888649198002        3.3151038848098207        9.9698135119251283     
 C   9.5151360164445897        3.3449367295209731        13.082783755063849     
 H   8.8446045344208652        8.6179831770801396        7.4093893217229754     
 H   6.6248717357070541        7.5597517922452431        7.3337017513431979     
 H   7.0616900858146723        5.8344106931334920        7.4274798209415600     
 H   6.0520455988765720        6.5622177893103899        8.6984308210095769     
 H   10.906252910358049        8.6653662643283571        9.2921406279968242     
 N   9.5178213297617731        7.3923484342916401        12.735416830871182     
 H   10.483338960868823        5.6405290672901263        11.686746778144860     
 H   11.503355115327411        7.3706335306430830        11.588130174768288     
 N   7.7919382309049361        7.5112471452415539        14.030798617266550     
 N   5.8440040489617502        3.4905384263481829        8.7578809248318237     
 N   4.9603197568958421        4.8357328984364587        10.197018937244176     
 N   4.8248039606764515        4.5990787175361403        12.697037361305847     
 N   5.6387345792512304        3.1077469820185266        14.034993262976982     
 N   10.041747793218937        3.3870554316817558        8.7893134636113661     
 N   9.3016498799274636        1.9758636683293695        10.246826063281794     
 N   9.5887500150360179        2.0237212860758307        12.740194936637218     
 N   10.505038206649443        3.5104320705982119        14.016342102904561     
 C   9.6254457362552817        8.5770167724149982        13.447498711529343     
 C   6.5165237735433799        7.2249100712788428        14.668815366363484     
 C   8.5429635213859054        8.6553200183303716        14.275191662881646     
 C   4.5573595785394758        3.7621439431812189        8.3045601145478347     
 C   6.7821330714260410        2.6551533913163401        8.0169319356004340     
 C   4.0039282900005517        4.6131040663136194        9.2231680927623927     
 B   4.8338760158744867        5.6327720466074194        11.533797816662982     
 C   3.7544438914941143        4.0298141676178654        13.367830726753738     
 C   6.5643720848236118        2.2151061318106580        14.717995192245809     
 C   4.2621398367686361        3.0960118848079965        14.224983959932464     
 C   10.409425929678985        2.1244890491133588        8.3360237958891901     
 C   10.320966187080506        4.6075463189186445        8.0412630773460876     
 C   9.9393831414839706        1.2375044059597962        9.2667583371997626     
 B   8.6871233152342207        1.4778002807299677        11.595063219508395     
 C   10.621066951109352        1.3956897101942471        13.418381079262849     
 C   10.835827716298448        4.7747040828411897        14.659959234235481     
 C   11.197469447398307        2.3256170931000080        14.234226582204533     
 H   10.428860776285688        9.2855849216928839        13.297030480867223     
 H   6.5839516265806290        7.4010017884104675        15.749137416326136     
 H   5.7256201405830902        7.8706872848435090        14.258462708971148     
 H   6.2608156360957326        6.1773724486317860        14.468705594021829     
 H   8.2330454053078395        9.4155002474527798        14.978589681618599     
 H   4.1612439895193338        3.3055730340631180        7.4074353172444480     
 H   6.2309780633803804        2.0731945929684947        7.2711219947350578     
 H   7.5313994950793779        3.2710973273306574        7.5029010708931354     
 H   7.3015110022785805        1.9725293177589014        8.6941780059660978     
 H   3.0220868354443398        5.0648448480105044        9.2601871382326824     
 H   5.8439412440238607        6.3177695436228394        11.653374887536483     
 H   3.8388374891024775        6.3176388505488923        11.536308903638423     
 H   2.7254501884696891        4.3114140703514563        13.186327955902978     
 H   6.2723253163714316        2.0979989259897018        15.766184891605818     
 H   6.5707407680815688        1.2254991835812654        14.241457026695514     
 H   7.5696464039522189        2.6421858238633451        14.650094859232526     
 H   3.7760774939743076        2.4227037548523342        14.916560189537405     
 H   10.987653893551506        1.9863832782308952        7.4320969683065661     
 H   11.114567781678012        4.4093373132909308        7.3134921045420471     
 H   9.4269175686471733        4.9518237053152356        7.5050001259156254     
 H   10.643060319104746        5.4016604491575393        8.7191851364133086     
 H   10.015629142680247       0.15963443419610734        9.3098437535557235     
 H   7.5789354413284089        1.9850092650124789        11.710920732439856     
 H   8.6260129258972444       0.26934147742196057        11.614449608074178     
 H   10.887315926777518       0.35918044433353702        13.260352275200592     
 H   11.184664519621817        4.5898085700889011        15.685652344277836     
 H   11.627608957490581        5.3011369136594579        14.099234145395872     
 H   9.9366217223547739        5.4057733543555493        14.670528218255582     
 H   12.032039305884849        2.2568125003729604        14.917317360895749     
 C   6.3445364642974527        13.328312497766653        3.6043258898553248     
 N   6.0568122730706833        12.673325558038547        2.4351514617051562     
 N   5.2086086231431370        14.039243424892232        3.8766037373144302     
 Dy   8.2113510387161615        13.809473172209850        5.2583624424246649     
 C   4.7769855107776946        12.975796630026926        1.9841951252060870     
 C   6.9747558577325215        11.814533343656807        1.6963154171919341     
 C   4.2453069705097528        13.839898971712604        2.9037207246858943     
 B   5.1134663898559518        14.835289399602461        5.2181671073846232     
 C   6.2387125543521993        13.158709977790952        6.7271353347411313     
 C   9.5851922959269853        12.477980228621043        3.5867665915766227     
 C   9.7382687006645341        12.414205153998227        6.7024872326069822     
 C   8.7238158358968221        15.687697657392697        3.6034791598875686     
 C   8.6151196269737333        15.842614326161403        6.7413670537617767     
 H   4.3684627254555792        12.530939885879059        1.0871248358630976     
 H   6.4193962416201362        11.293058065433103       0.90918034772941292     
 H   7.7763746259425695        12.406143828458680        1.2342441292434929     
 H   7.4327373182946195        11.079799264456213        2.3645320328574266     
 H   3.2745572120988791        14.315243113843907        2.9386412218352858     
 N   5.0802336758347222        13.792020257367472        6.3725545630266698     
 H   6.1455744380657205        15.486252922697345        5.3318010358473682     
 H   4.1414757281108683        15.553135549058389        5.2328394632866866     
 N   5.8481640861110762        12.232034973051256        7.6576959279858032     
 N   10.287600969059357        12.571018167269818        2.4111999878387960     
 N   9.5212745891188799        11.132737089763369        3.8281400003273096     
 N   9.7901433188219933        11.101424615822030        6.3255049477672474     
 N   10.714104387475581        12.536214335700434        7.6551111217268977     
 N   8.3213513885740351        16.252437577757178        2.4203214487036959     
 N   9.9042553890025840        16.319273663802210        3.8873103197718066     
 N   9.7293736993498623        16.549645657395086        6.3824281864434527     
 N   7.9879949326606940        16.643107315525810        7.6597360457392467     
 C   3.9957478528742456        13.250442212542536        7.0445264107661805     
 C   6.7431382070765986        11.283750097040974        8.3043834846379916     
 C   4.4744106896130544        12.271020527323634        7.8669054068078577     
 C   10.640975133367538        11.316280333404514        1.9276411328622585     
 C   10.602471524627838        13.804064705984505        1.6987415136706669     
 C   10.153408444742080        10.411757990832353        2.8323169589798427     
 B   8.8885205661158704        10.606758969975118        5.1574407495764474     
 C   10.797797452004666        10.435042089939987        7.0034195106101738     
 C   11.053271034698865        13.779482482307358        8.3331923532794185     
 C   11.378815948349342        11.332410614629350        7.8531225780118472     
 C   9.2329347258649186        17.202560271179539        1.9711319038409232     
 C   7.1364787523791886        15.868464020127604        1.6627065307320794     
 C   10.230806500529415        17.240238136908541        2.9076005703106120     
 B   10.637379442606566        16.020599427233758        5.2356947111289323     
 C   9.7717958013925017        17.769541562176016        7.0388937353920635     
 C   6.7208332155711208        16.326358881512373        8.3009565691392790     
 C   8.6817895188966059        17.830725495982001        7.8575603135519199     
 H   2.9762241356620813        13.574627228710122        6.8810286241622647     
 H   6.5116919559338822        11.214760982038221        9.3755484284192860     
 H   6.6372612352363980        10.282748907326635        7.8544596696219164     
 H   7.7755429416139235        11.630142685426724        8.1576817024132815     
 H   3.9702072812374669        11.596529807416308        8.5449437799503105     
 H   11.222682619648779        11.197166749361225        1.0234119064370000     
 H   11.404781525939839        13.606544327163146       0.98038446757456243     
 H   9.7260585363285266        14.179596835864677        1.1541336188506617     
 H   10.927789044873240        14.574744584827187        2.4016581481486909     
 H   10.212094216510925        9.3321339591603909        2.8471661500264629     
 H   7.7892074411373269        11.131968325668632        5.2815000845846249     
 H   8.8036558713459261        9.4007135787631526        5.1421445562818446     
 H   11.039014400941150        9.3942610019019064        6.8314265052351297     
 H   11.234512172067973        13.594292814766696        9.3968750028237693     
 H   11.957815564110758        14.223092499704306        7.8960226478308204     
 H   10.219401201452742        14.476629610164727        8.2056643834285055     
 H   12.201721079052104        11.227491773624084        8.5444464792920680     
 H   9.0691125059031741        17.771707365526062        1.0656767713296658     
 H   6.9209048128350661        16.639955134763575       0.91568103457534988     
 H   7.2949169112480439        14.910442002970701        1.1487109689711714     
 H   6.2776132691601498        15.763809338828381        2.3309437034003131     
 H   11.127419706496806        17.843442414960325        2.9524452811114110     
 H   10.721104702210955        14.804094484106120        5.3514030426539794     
 H   11.730190774802461        16.540794374665229        5.2536523880971444     
 H   10.543678408439440        18.506967258156589        6.8646462725883870     
 H   6.7329310397801683        16.663208917926646        9.3450644001685443     
 H   5.8870056251943410        16.820464525297389        7.7773644682209717     
 H   6.5709741049530450        15.240984709574837        8.2520110130984037     
 H   8.3327103937814648        18.603744880808904        8.5277167482143241     
         456

 C   7.5626024691248954        2.7355180149129530        2.7791567920391542     
 N   7.9719792290592473        2.1683963996861468        3.9592622541748015     
 N   6.3778626435151953        2.1080240093771669        2.5038931235540622     
 Dy   8.0541738121176198        4.6200319012530660        1.1316743985581001     
 C   7.0598286524125724        1.2223523581135778        4.4156277060871263     
 C   9.1650663023686842        2.5434191301879996        4.7074263625485999     
 C   6.0553270442847884        1.1895308390415722        3.4862474041057041     
 B   5.6246224811811176        2.4078829587738584        1.1664979022413835     
 C   7.6369999798639370        2.5941523752392701      -0.35338779174909735     
 C   9.9183360260791993        5.1194556124580544        2.7867929149890509     
 C   10.003021915808267        5.3035100813889091      -0.35503656116364968     
 C   6.6667792352207638        5.9510551113361236        2.7854048247352572     
 C   6.5039113898882768        5.9893026711957322      -0.31941030986057040     
 H   7.2260326278739546       0.65370016621329108        5.3210828773201326     
 H   9.4305432151998048        1.7314054390293114        5.3923694141504424     
 H   8.9907096640486994        3.4562762430388632        5.2935766295083422     
 H   9.9970327734073177        2.7240883378395058        4.0219363009948221     
 H   5.1568658294454170       0.58933104237159795        3.4467950973613872     
 N   6.5186335291731421        1.8924558078600857        3.0761301875620230E-003
 H   5.5274799275887210        3.6240745013924220        1.0598191791248093     
 H   4.5373760488145205        1.8764486681439272        1.1603934909424027     
 N   8.2359086392584615        1.8147759644257571       -1.3073655940679687     
 N   10.193849538016233        5.7663998602414024        3.9633717493038318     
 N   11.074084882816443        4.4477293725817342        2.4969087691710237     
 N   11.185253553794661        4.7168542517534418        9.9249385036742979E-004
 N   10.357764988950070        6.2410425211239540       -1.2896376249134818     
 N   5.9597791966720761        5.8616038948445874        3.9580360060236828     
 N   6.7285592846164270        7.2949139929357303        2.5366559008243881     
 N   6.4604982600996195        7.3072558811998327        3.9183176715786347E-002
 N   5.5172801536568281        5.8585012643801067       -1.2608182910180856     
 C   6.4449567700062707       0.69594491715148388      -0.69194906151667468     
 C   9.4934025146759602        2.1368000591926060       -1.9644645017195084     
 C   7.5210967294759454       0.64437085359801127       -1.5302157886011358     
 C   11.486240026265065        5.4983005970156436        4.4009046827072362     
 C   9.2504701887461653        6.5775103006330200        4.7254010406006328     
 C   12.037876753616008        4.6640039501996826        3.4653909769299580     
 B   11.193507444080538        3.6666399802113605        1.1493112194038675     
 C   12.248124740075740        5.2976148978911235      -0.67290748075413054     
 C   9.4288052426260016        7.1571411814823742       -1.9355363088181008     
 C   11.731710930726306        6.2530122236823127       -1.5001504986651504     
 C   5.6018844385136592        7.1181995394294431        4.4342027533335386     
 C   5.6550346081472309        4.6292628489063343        4.6757937005611598     
 C   6.0906094015636976        8.0192464511909307        3.5267074516944543     
 B   7.3621120852019475        7.8108205231361723        1.2030083978139343     
 C   5.4510570989919636        7.9690568516648268      -0.64080559408884497     
 C   5.1609307048958657        4.6089519632697513       -1.9180930866766228     
 C   4.8566629800760319        7.0627404199894128       -1.4704498212010102     
 H   5.6638027355142455       -3.4199417425641081E-002 -0.52798001050747101     
 H   9.4371793165761080        1.8897482753963795       -3.0290704697808257     
 H   10.320746406307972        1.5697866788868089       -1.5168490252120490     
 H   9.6867029139686593        3.2058106062767995       -1.8324618977852953     
 H   7.8474214698841642      -0.11160419349752981       -2.2302033255922415     
 H   11.886551849833598        5.9440897096137153        5.3013605389702416     
 H   9.7888055302982711        7.0950269900458851        5.5286340159484553     
 H   8.4673135430710129        5.9471275530765695        5.1697313573050030     
 H   8.7715888506360091        7.3173673586439625        4.0772538581575173     
 H   13.023231245085444        4.2208001366491219        3.4138639259992059     
 H   10.187966172303948        2.9760871144854786        1.0317229160783479     
 H   12.194899318355320        2.9901768247048230        1.1298624052233182     
 H   13.279143428058239        5.0134203513317397      -0.50770109419608556     
 H   9.7411752707875028        7.3415330512117096       -2.9702158495059017     
 H   9.3923413980511885        8.1170578091276422       -1.3981334714560687     
 H   8.4287007924078257        6.7096294490480863       -1.9145261898416968     
 H   12.208643109997887        6.9423460289118060       -2.1830824370808704     
 H   5.0167626681583410        7.2426478122816995        5.3355342064019391     
 H   4.8539879157018628        4.8224752769181682        5.3965137578892737     
 H   6.5361361173651185        4.2610439167961847        5.2173973621787662     
 H   5.3333800731540828        3.8541620937210364        3.9763276992411698     
 H   6.0282426389613182        9.0985261725322140        3.5072908480007001     
 H   8.4609507613097179        7.2829927087091457        1.0856038156265986     
 H   7.4494742196336947        9.0168964295452625        1.2081623407123296     
 H   5.2133437860149643        9.0118009707697642      -0.47860344993515608     
 H   4.9567663519420595        4.7849105232200744       -2.9793948605705554     
 H   4.2662626710680494        4.1710336200783811       -1.4552827377096540     
 H   5.9957791866589076        3.9109502021010432       -1.8027909213808671     
 H   4.0272199909702033        7.1613708813831201       -2.1555452731811173     
 C -0.39614748503023323        7.3829006640825012        9.1705106959101599     
 N  -4.6815971728477249E-003   6.8225068219777745        10.358710726210337     
 N  -1.5753239701614445        6.7524000489330511        8.8783950969433629     
 Dy  0.13856801356618736        9.2484298306189565        7.5236424154076662     
 C -0.91992326484331299        5.8742938099310162        10.802263198858050     
 C   1.1733997181852498        7.2086392681808720        11.126152359216954     
 C  -1.9103825478411802        5.8343465995790407        9.8577236684410412     
 B  -2.3002371474506269        7.0487376579776262        7.5250841821262426     
 C -0.26846131690935088        7.2218837619020055        6.0315325885151330     
 C   2.0037670429549150        9.7341872754480629        9.1900237667246039     
 C   2.1201457570411555        9.8840985571177544        6.0624583496775397     
 C  -1.2204919518871151        10.611789493657724        9.1800304073859174     
 C  -1.3611273846959357        10.653222200937916        6.0579247503142026     
 H -0.76106250310760692        5.3090433519339602        11.710690336738201     
 H   1.3630828606189076        6.4541749934728250        11.899984561205772     
 H   1.0198150265359986        8.1842199178607764        11.610347167035158     
 H   2.0463421060165992        7.2819710699057758        10.469950950131917     
 H  -2.8074292664480245        5.2324250396910799        9.8067162030068218     
 N  -1.3871789037723754        6.5181628532202440        6.3825360355693475     
 H  -2.3824341494233994        8.2652707572249096        7.4070320484408256     
 H  -3.3927640593616757        6.5286252959107367        7.5010981783355790     
 N  0.35404806754920082        6.4274812227052536        5.1046552469824586     
 N   2.2979805778911939        10.407853777532466        10.347370843375378     
 N   3.1346669717577034        9.0104014578822262        8.9291005274122437     
 N   3.2739454927185085        9.2529530352274065        6.4352024471524345     
 N   2.5235264695522375        10.811897488363350        5.1377386789467669     
 N  -1.9186828929324407        10.538160877952258        10.359221147869723     
 N  -1.1386875435005164        11.953917396112425        8.9273065635305713     
 N  -1.3990537746434515        11.968693597840947        6.4272955510220493     
 N  -2.3259813081656722        10.540636761058654        5.0926500156393200     
 C  -1.4376001588427234        5.3060197816248689        5.7128744079046268     
 C   1.6248907448251886        6.7427903335311647        4.4697805236035215     
 C -0.34792518470088407        5.2469443533549720        4.8935348123131126     
 C   3.5773300647009059        10.104994906230706        10.800933524850121     
 C   1.3915947066746148        11.296336578809093        11.066567570876151     
 C   4.1018373975008169        9.2210704287529133        9.8960619700830978     
 B   3.2261936432174250        8.2101260560141043        7.5901700386902728     
 C   4.3677354334750191        9.7987845063877614        5.7823883549829436     
 C   1.6366755494773748        11.756331982705268        4.4736299849840782     
 C   3.9007303402103868        10.776901148337847        4.9518294859728398     
 C  -2.2506604012376861        11.801661338731286        10.835340812623754     
 C  -2.2450382275808134        9.3140798845153068        11.081197768775956     
 C  -1.7547400126323471        12.691389279025739        9.9206813254816968     
 B -0.49781771112337031        12.463793105167566        7.5955578515628055     
 C  -2.3886129615725418        12.645460785773690        5.7330521264835985     
 C  -2.6702740065619515        9.3008532114638420        4.4108047394114323     
 C  -2.9717694239719616        11.752051229360747        4.8804185206712241     
 H  -2.2140566129160999        4.5714430935049437        5.8790738567160021     
 H   1.6113276018484282        6.4306639190406969        3.4196131980474225     
 H   2.4515804707419089        6.2281439802864469        4.9805485011548623     
 H   1.7873890381453670        7.8230919301774993        4.5435449939923735     
 H  -2.5554172617596391E-003   4.4785441853661947        4.2166283079171434     
 H   3.9914428792717702        10.565727586957470        11.687547977836740     
 H   1.9521978728581137        11.820969356889043        11.847602756261578     
 H  0.57532474633951536        10.728059168157491        11.533191219418127     
 H  0.95087095789882947        12.028883780247583        10.383416066179977     
 H   5.0688715801762942        8.7368988753336154        9.8682069264409513     
 H   2.1864974660295187        7.5707054813047900        7.4727213160248249     
 H   4.1895809161169479        7.4808402528514071        7.5777636402607742     
 H   5.3848225361033943        9.4754295743995538        5.9611055618542288     
 H   1.8883292487053474        11.826832125275185        3.4079086708369726     
 H   1.7279745943435210        12.756883136366120        4.9254798635549770     
 H  0.60543602203785107        11.403696896672871        4.6003275233521643     
 H   4.4153994749165193        11.453224389203996        4.2829872981622099     
 H  -2.8231523926972373        11.938412263416112        11.742929618725508     
 H  -3.0842279492227447        9.5094213832415573        11.757445145604564     
 H  -1.3888912915418090        8.9660257869136046        11.674988449892144     
 H  -2.5236433647154017        8.5261307910296456        10.377403095943949     
 H  -1.7980342233950444        13.771466227800879        9.8970845901201816     
 H  0.59747302298569360        11.928967858525867        7.4803566975696230     
 H -0.40330918078100858        13.669711590771886        7.6018194280222167     
 H  -2.6186394743447456        13.689583523643520        5.8994084992080387     
 H  -2.8186557388707714        9.4853711688468145        3.3407569554381049     
 H  -3.5964010611432711        8.8762839667395870        4.8241387406942282     
 H  -1.8524992693646181        8.5886996994648612        4.5642250110742237     
 H  -3.7840953533560606        11.863636055109488        4.1771819433044808     
 C   1.9195251407376919       0.57888931409278221        15.596705870693121     
 N   2.2068387836760008        1.2347526009150156        16.766597478867602     
 N   3.0578203022686226      -0.12974354737155128        15.326208143437887     
 Dy   4.6190835599385728E-002   7.0355932025475895E-002   13.940107428259450     
 C   3.4871212834556355       0.93302720414476403        17.219454624002150     
 C   1.2890838519027521        2.0922000799694982        17.506798914370762     
 C   4.0197696646313146        7.0639700516929568E-002   16.299507813187194     
 B   3.1649695566622369      -0.93299107721517693        13.990760385615433     
 C   1.9995977146141215       0.68628942783189162        12.444691801630098     
 C  -1.3081447219682301        1.4667013258258423        15.568173453862681     
 C  -1.5013230039829557        1.4161073824660351        12.451882639375855     
 C -0.45737094563596442       -1.7854364253580441        15.612610642109660     
 C -0.38170419155513735       -1.9773861274156432        12.484764432242777     
 H   3.8959764634847760        1.3778368326618868        18.117051671144196     
 H   1.8637269326320678        2.7142219166257848        18.204179066628384     
 H  0.56685334564077428        1.4914231056057483        18.079662432911377     
 H  0.73664461575674667        2.7385401769073274        16.817025596620031     
 H   4.9908597442895068      -0.40377714950904720        16.261716083986922     
 N   3.1731582315222795        9.7903786723458563E-002   12.824974259254041     
 H   2.1485397308207368       -1.6091798832335176        13.883141152248191     
 H   4.1554072256309125       -1.6253518510274190        13.981489208762698     
 N   2.3680611768006616        1.5924707195302510        11.485383808249455     
 N  -1.9829734831771335        1.4106456352435004        16.761251573089741     
 N  -1.2589209376305346        2.8029102511526371        15.276751633659536     
 N  -1.5584224685537014        2.7411760998873680        12.782400855720779     
 N  -2.4800879306851251        1.2589007435667079        11.505387381543246     
 N  -4.4985758745781257E-002  -2.3599433910927066        16.787742848577778     
 N  -1.6523751942213343       -2.3969486862135749        15.345573657494310     
 N  -1.5175194245211889       -2.6464852188629604        12.846389380936708     
 N  0.20030535738580724       -2.7825976313628371        11.540884073265769     
 C   4.2451103701758077       0.65089024727362277        12.143192520084471     
 C   1.4483827840641534        2.4875641537356019        10.797642509196248     
 C   3.7430548681193447        1.5874009025131752        11.285534540049870     
 C  -2.3350980315954390        2.6792916246574809        17.207566262533053     
 C  -2.2494249098520607       0.19969203451947104        17.530240741185835     
 C  -1.8753546713160885        3.5546917626157311        16.260100569897329     
 B -0.64925837435251699        3.2880118143198964        13.921315361565597     
 C  -2.5698573942986229        3.3805074949444807        12.083776272204785     
 C  -2.8202290545908597       -6.0789919254371910E-003   10.868504860191061     
 C  -3.1493483493647672        2.4530536257555160        11.266990908745095     
 C -0.96444244746554919       -3.2969337377208423        17.248122621679439     
 C   1.1604314528946522       -2.0035464644498373        17.525775418859016     
 C  -1.9772039898871945       -3.3157931871981368        16.327310389833613     
 B  -2.3968295928012155       -2.0930575523710648        14.004468533402916     
 C  -1.6206039097374640       -3.8477788682276368        12.163251092587318     
 C   1.4692200655777232       -2.5013217144111963        10.886411520878690     
 C -0.54444530638373723       -3.9367449765755369        11.328549354293923     
 H   5.2717268284148009       0.35977262108186187        12.321982657117092     
 H   1.7345869177616660        2.5859428636980142        9.7459411350825338     
 H   1.4577594661395918        3.4837258877233301        11.260164707020975     
 H  0.43883011845846998        2.0735652949627656        10.878308183191223     
 H   4.2311733908286833        2.2518058302072039        10.586081425198044     
 H  -2.8956748803450161        2.8277382510667914        18.120644933921390     
 H  -3.0139782387248961       0.41394196785454224        18.286044801349270     
 H  -1.3392286713156165      -0.14913613105314741        18.037518260096327     
 H  -2.6049711881698840      -0.59722345689884726        16.871404706828582     
 H  -1.9441328375161304        4.6326348641215898        16.207830823564962     
 H  0.45534004231554820        2.7734416661533272        13.804013766423283     
 H -0.58160691166661238        4.4961425585271968        13.893228646450233     
 H  -2.8232641382671098        4.4218895994560503        12.231384453458153     
 H  -3.1017816527389726       0.16378863743522359        9.8231934391909483     
 H  -3.6605508120998977      -0.48926361034153482        11.388084681091982     
 H  -1.9487091166718802      -0.66671684945583143        10.924502986787664     
 H  -3.9732312739977629        2.5286746360950065        10.572204685395302     
 H -0.79467784165805389       -3.8712215289663696        18.149188750361340     
 H   1.4126642737549373       -2.8131968753125629        18.218507624832313     
 H   1.0102292069968433       -1.0808540902436790        18.102866200466771     
 H   1.9918511880433123       -1.8475478238988121        16.834387156601252     
 H  -2.8848279599583835       -3.9027697811165751        16.295480775052791     
 H  -2.4559681913778819      -0.87472109567448220        13.884203006620856     
 H  -3.4998963445997782       -2.5891121180991368        13.998832341826366     
 H  -2.4194648457611549       -4.5570019529448960        12.332416265628813     
 H   1.3963590911469670       -2.7035205566490941        9.8111799046761146     
 H   2.2684331414876846       -3.1294406543479969        11.307683695160215     
 H   1.7156268277162503       -1.4476804912019510        11.060350179154998     
 H -0.23503829983709570       -4.7117674187981526        10.641636289493688     
 C  0.81540434803874762        11.216343522416846        16.297070806320225     
 N  0.40069157676548767        11.786490574026711        15.121148297068904     
 N   2.0040102076104529        11.838654093484728        16.566785360024792     
 Dy  0.31742685769320339        9.3546712803571008        17.961936983123916     
 C   1.3111604650247703        12.732981350276775        14.663758047766327     
 C -0.80136645472443446        11.421370455641130        14.381399242996736     
 C   2.3218898207466148        12.761372632308825        15.586762429124693     
 B   2.7511031567733197        11.539509921137821        17.907016567147402     
 C  0.74908042926668761        11.381058191328767        19.440922024657709     
 C  -1.5781960501388463        8.8676089560103950        16.323426041657989     
 C  -1.6392007471395293        8.7268860574668548        19.464026921044582     
 C   1.6493670324068985        7.9618140956432315        16.323610701862322     
 C   1.8346250871626559        7.9669712424152950        19.436081331472483     
 H   1.1351966636181339        13.305072408448151        13.762684823632146     
 H  -1.0355312899041473        12.212260557533583        13.661693896398658     
 H -0.65509961891571933        10.479974278053449        13.835254357318048     
 H  -1.6427757869463215        11.295757474470081        15.066751289566580     
 H   3.2234848837845540        13.357252621116961        15.622418961356898     
 N   1.8648244425815834        12.077476269260009        19.067058424910638     
 H   2.8256793699332881        10.321712401486888        18.025368534530745     
 H   3.8472461725749478        12.049879622222591        17.913759781520291     
 N  0.15806337378398874        12.171888877279013        20.391231359640425     
 N  -1.8770801135806550        8.2086250536565615        15.158347996369274     
 N  -2.7125476513077520        9.5792178702095612        16.602475469859421     
 N  -2.8128114796835515        9.3235144054821664        19.097240679954172     
 N  -2.0101825998610763        7.7949811528444348        20.398212372593715     
 N   2.3321535146237031        8.0179247257835975        15.135547289161300     
 N   1.5694129421382914        6.6240978063952936        16.598714762985626     
 N   1.8473634582926919        6.6424748063994015        19.098285199386023     
 N   2.7962941669741213        8.0804703753399210        20.405664375264386     
 C   1.9444329821815090        13.282462629912192        19.746337716557662     
 C  -1.0960549818115985        11.858591129760278        21.060452823269319     
 C  0.87639675184880628        13.344119264891216        20.594101492690111     
 C  -3.1615901549799297        8.5097984686213799        14.717523518009941     
 C -0.96731173649100277        7.3441355372036581        14.415860337501625     
 C  -3.6850018902317880        9.3760898362450060        15.639309815622754     
 B  -2.8073855680482582        10.370955690690087        17.946186000002811     
 C  -3.8860999713725795        8.7510781315258157        19.760686336296697     
 C  -1.0941532517866843        6.8794330432838073        21.063219484089732     
 C  -3.3859559050476893        7.7929376548383527        20.594350105861004     
 C   2.6582820008483870        6.7474301568548221        14.674923394541681     
 C   2.6314666813552869        9.2324959532406172        14.386527519564321     
 C   2.1738673904059898        5.8714360685610210        15.609151340636645     
 B  0.93612672365167615        6.1363851558500082        17.942847328179255     
 C   2.8157010140498397        5.9592638420414943        19.817334717663719     
 C   3.1654879097248392        9.3275194548555582        21.060538999014749     
 C   3.4135334944570244        6.8593718628010940        20.651957850691161     
 H   2.7260186335799705        14.009405158240531        19.570419624231427     
 H  -1.0322777633995190        12.108114252234248        22.125056146754751     
 H  -1.9241582214403232        12.428072576828470        20.615951281647881     
 H  -1.2933158526677666        10.789813837096416        20.931399152931174     
 H  0.55583985718083040        14.111017215968735        21.284449378641920     
 H  -3.5796497866524750        8.0607362349995118        13.826452379058518     
 H  -1.5370474489491279        6.7813920960939535        13.669541034310631     
 H -0.19759819241080159        7.9354892047077481        13.904046681670385     
 H -0.47062225335271685        6.6438799687367300        15.092101442830616     
 H  -4.6551201437276557        9.8527252020515625        15.683426533188108     
 H  -1.7870098875112488        11.040418449804625        18.054738113407428     
 H  -3.7949271655331165        11.067793226544916        17.970184672781691     
 H  -4.9126343931156908        9.0428263593731675        19.583524780135601     
 H  -1.4117010029122481        6.7190219829439579        22.099765623258424     
 H  -1.0685771203349144        5.9104646904908149        20.543399445218828     
 H  -8.9527485150222838E-002   7.3152244633171186        21.037555327877023     
 H  -3.8747684863742120        7.1089330311353125        21.274641068516733     
 H   3.2179834747187246        6.5967509208121422        13.761695457439441     
 H   3.4316497361857974        9.0233257224823902        13.669158760712431     
 H   1.7481899779708066        9.5819475024788314        13.835743938993389     
 H   2.9511340438786147        10.025810536729900        15.066158592567566     
 H   2.2177208721384298        4.7919041545258052        15.647680249858873     
 H -0.15536634742181343        6.6794977531187794        18.055997090593010     
 H  0.83423536517840780        4.9309358228363394        17.955928714778093     
 H   3.0291868273214644        4.9083035917071287        19.672012533858602     
 H   3.2757782850398618        9.1680981447823822        22.143153171393056     
 H   4.1224279592657851        9.7066255050192733        20.660816870226380     
 H   2.3746765416223163        10.065759011213876        20.860406527142995     
 H   4.2199126992910774        6.7474609250276085        21.362396285273370     
 C   8.4786831921309442        6.5464375557216927        9.9564262581160250     
 N   8.0807268836443757        7.1143473130951724        8.7731643452579533     
 N   9.6692240237123510        7.1614569519778088        10.235367165340344     
 Dy   7.9579031737494592        4.6793513848626880        11.607167294021158     
 C   9.0048798198039393        8.0490725476940472        8.3181494586457987     
 C   6.8901601534574564        6.7445518882856614        8.0187587190753842     
 C   10.005677897255644        8.0738734184699172        9.2517710435321145     
 B   10.411952475607112        6.8567339839029398        11.577642310057536     
 C   8.3798242985795888        6.7214215611216348        13.074970381567267     
 C   6.1172163130043202        4.1528398429805691        9.9301617837336451     
 C   6.0066171823257113        4.0232291843956025        13.085426255581224     
 C   9.3485383686935624        3.3137342525529569        9.9703024731673082     
 C   9.5181826050980529        3.3413468090134124        13.083149684797357     
 H   8.8483679706820606        8.6166463377501312        7.4104164685527900     
 H   6.6297268226316133        7.5583521314486655        7.3342051094467475     
 H   7.0640085875075052        5.8325947429313985        7.4306853606952119     
 H   6.0554178960592866        6.5637575834347404        8.7002957467714790     
 H   10.910818207854421        8.6637572178640845        9.2924316733595234     
 N   9.5221625814454125        7.3915121816984124        12.735841186954232     
 H   10.488012959152021        5.6394476836469929        11.687962794079557     
 H   11.507914468975697        7.3696397847778909        11.588790893801521     
 N   7.7960301687046281        7.5104628151014570        14.030911115987390     
 N   5.8463329503141406        3.4917270654076717        8.7597069472735853     
 N   4.9641114034273519        4.8374438710154299        10.199249495672666     
 N   4.8291181801341736        4.5998413459151317        12.699160848517982     
 N   5.6419566032480288        3.1066811670236190        14.035674478934670     
 N   10.044207462474002        3.3858335271516462        8.7897010844044043     
 N   9.3033351879007480        1.9743753875650341        10.246557028014182     
 N   9.5904256003587669        2.0202306528835909        12.740000264666142     
 N   10.507809815433852        3.5053329005670739        14.017187408210527     
 C   9.6282504183830770        8.5774197718578105        13.445908592490008     
 C   6.5209221622406686        7.2236259772926648        14.669343247328266     
 C   8.5456915615242863        8.6557186600034726        14.273484947039043     
 C   4.5600459596557581        3.7649031924511429        8.3064339685073456     
 C   6.7834767004494134        2.6553372296028188        8.0186835131691563     
 C   4.0075151400880173        4.6161769722252677        9.2252821553834927     
 B   4.8387387380573310        5.6340891540069551        11.536408395602797     
 C   3.7583856189069822        4.0308269616229992        13.369576647887879     
 C   6.5668833853471362        2.2127651910474921        14.717891991824196     
 C   4.2653893539393462        3.0958346599262465        14.225792668324186     
 C   10.410841382386549        2.1232938976250240        8.3356365701211157     
 C   10.324576168419224        4.6064368382987295        8.0423026696557063     
 C   9.9402963040849723        1.2361298911060590        9.2659356746997776     
 B   8.6884300639758312        1.4758427329718449        11.594460283382871     
 C   10.621688129871268        1.3907403158571066        13.418367205490171     
 C   10.839511156554796        4.7689613764198651        14.661505162520763     
 C   11.198799936779663        2.3196755946875074        14.234845999835500     
 H   10.430930372367834        9.2865795421245778        13.294462735813021     
 H   6.5873408760380894        7.4036564169910637        15.748826368393251     
 H   5.7289176889966473        7.8659011668282890        14.256373027916702     
 H   6.2676041761272501        6.1751156780235492        14.472943101307965     
 H   8.2349276093823480        9.4165830634432304        14.975696265279936     
 H   4.1634408407993755        3.3090473893716732        7.4091785994541697     
 H   6.2317201382128564        2.0744521323704639        7.2725172537578668     
 H   7.5337502332494166        3.2703800820349915        7.5051146850935648     
 H   7.3017204442549195        1.9717773624739701        8.6958095330307170     
 H   3.0261749008790688        5.0689810704223479        9.2623089788056401     
 H   5.8494468867598695        6.3180834419401615        11.655893264234201     
 H   3.8443430329335726        6.3198970527083365        11.539539033823521     
 H   2.7295925705215835        4.3132463024169905        13.188311655921542     
 H   6.2752199836482170        2.0956362566090956        15.766188701299203     
 H   6.5718830123139709        1.2233535986449364        14.241004038352045     
 H   7.5725764290927051        2.6387302628781359        14.649623637417994     
 H   3.7788888975509134        2.4222593123303136        14.916808620885067     
 H   10.988761060529537        1.9853948637852143        7.4315014736686553     
 H   11.117920111641887        4.4077765152789974        7.3143836502456692     
 H   9.4308971262129759        4.9518881288830334        7.5062280635958984     
 H   10.647473332504450        5.3998594828539428        8.7206086216187266     
 H   10.015639598787731       0.15819152906510064        9.3083467364584909     
 H   7.5806536117641334        1.9838604262804489        11.710657573843616     
 H   8.6263624236349159       0.26745249404558802        11.613068076444542     
 H   10.886713203441422       0.35394837645019095        13.260198379850554     
 H   11.182328852614203        4.5843267175270945        15.688693844291722     
 H   11.635583182534921        5.2918853750932415        14.104936998671130     
 H   9.9428819572326006        5.4027685483270780        14.666862782045857     
 H   12.033062632954547        2.2496300229996504        14.918125225989764     
 C   6.3436143995413614        13.332072245981237        3.6028804286831169     
 N   6.0560036138037656        12.677196339636138        2.4335769506048339     
 N   5.2074615570466900        14.042640811473968        3.8752541974072785     
 Dy   8.2106575594276503        13.813671445677985        5.2573889107856226     
 C   4.7760747985790886        12.979415167675244        1.9826842179057065     
 C   6.9740404545304884        11.818736324609507        1.6944626050799383     
 C   4.2441821009653937        13.843180441811816        2.9023750930117758     
 B   5.1117225087837044        14.838302539264806        5.2169705307543346     
 C   6.2384639092801866        13.163170712079017        6.7265514091010603     
 C   9.5837169402502997        12.480062909582227        3.5868211738905837     
 C   9.7378226608355014        12.419091352104587        6.7022654322440456     
 C   8.7234647128157707        15.691112860393153        3.6022203640320956     
 C   8.6156115808066254        15.846795847245065        6.7399522309579156     
 H   4.3676339297958560        12.534500604205368        1.0855926217529042     
 H   6.4183098802063778        11.295134082806033       0.90914811484632463     
 H   7.7738476110836592        12.410807354405012        1.2301091906095245     
 H   7.4341980734449553        11.085800793077699        2.3629636469725877     
 H   3.2733047572801990        14.318258967503663        2.9374916405143301     
 N   5.0793677822638017        13.794808530819505        6.3711740001625028     
 H   6.1432305004678636        15.490160048541259        5.3308436022319077     
 H   4.1390291948289386        15.555184109504740        5.2317424605875189     
 N   5.8486736600353844        12.236261327454303        7.6571961386304412     
 N   10.285407013849396        12.571791219571704        2.4107698604426213     
 N   9.5192378250176990        11.135049668821908        3.8293283792318529     
 N   9.7888591530331173        11.105915486814403        6.3266456310380450     
 N   10.714085982627108        12.541491261994157        7.6544447750939666     
 N   8.3211928425756589        16.255726905534853        2.4189240760284649     
 N   9.9043550573211725        16.322037279339572        3.8856698782485686     
 N   9.7302802885779958        16.553078516432890        6.3809199338094862     
 N   7.9897737251381509        16.647032292792947        7.6593666731617942     
 C   3.9952769985133556        13.251851024127378        7.0425979529182943     
 C   6.7445662282780612        11.289495335569663        8.3048103574668666     
 C   4.4748011643059886        12.273400974634656        7.8655778764198665     
 C   10.637740964700816        11.316493701629231        1.9279400745396174     
 C   10.599975449938597        13.804158708547973        1.6970702371162503     
 C   10.150329078595700        10.412960997711581        2.8336544279623528     
 B   8.8867972511211288        10.610382385732924        5.1593108043154192     
 C   10.796334419929375        10.439660745262488        7.0049590051095381     
 C   11.054244515855185        13.785128755563148        8.3312994715619553     
 C   11.378188072483757        11.337542595508765        7.8534780471861065     
 C   9.2332994109358602        17.205105395918316        1.9693049205821156     
 C   7.1358644277117396        15.872615788069629        1.6616206697050746     
 C   10.231317510821327        17.242443570076755        2.9056162010286988     
 B   10.637725327674906        16.023557250081648        5.2339606871708737     
 C   9.7742615611492205        17.772319442183765        7.0384062230675601     
 C   6.7228067314354263        16.330746698299102        8.3011836302555739     
 C   8.6847902304405675        17.833808726783126        7.8577588376174248     
 H   2.9754473876332010        13.574595171178240        6.8784139854271231     
 H   6.5095598023567645        11.216804926867082        9.3745290308555820     
 H   6.6442047949466234        10.289763218712471        7.8521468060455470     
 H   7.7757941701068027        11.639630437718804        8.1630955435999510     
 H   3.9711510053038750        11.598492970715290        8.5435989456846659     
 H   11.218709769001981        11.196265732632398        1.0234068395409375     
 H   11.403119290743598        13.606497460834200       0.97971155104490226     
 H   9.7237887790579940        14.178270335116885        1.1511923165849953     
 H   10.923978745306163        14.575893692637987        2.3993628176393975     
 H   10.208480176722743        9.3333286218691160        2.8492791524248089     
 H   7.7876133335787436        11.135865072626842        5.2831284407168360     
 H   8.8017567704743058        9.4043087913529551        5.1451286101829794     
 H   11.037156405701079        9.3986965282892871        6.8336657829329344     
 H   11.236940664094975        13.600459424056279        9.3947940287160332     
 H   11.958136775747587        14.228481280197787        7.8926046154726439     
 H   10.220289885430695        14.482294985760680        8.2046024339579748     
 H   12.201247996261348        11.232924182935079        8.5446820545675628     
 H   9.0696547566592258        17.774020897905682        1.0636786011903117     
 H   6.9191008461766250        16.645494595953352       0.91651075797689052     
 H   7.2943241191512911        14.915923465435032        1.1453400822979731     
 H   6.2777930681063907        15.765986932195355        2.3304245570877935     
 H   11.128321400590755        17.845053972019056        2.9501513044481977     
 H   10.721189024641520        14.807050315549487        5.3498994992756055     
 H   11.730631870114808        16.543520685929902        5.2515778219785725     
 H   10.546699049036976        18.509196762946804        6.8643317512953628     
 H   6.7369314621814071        16.663249370081232        9.3463096834830104     
 H   5.8896831789759450        16.828795045003801        7.7810627676259116     
 H   6.5703484505059802        15.246255867420158        8.2481863160422542     
 H   8.3368281094388728        18.606591927158345        8.5286912070759300     
         456

 C   7.5585005410832355        2.7371019063854227        2.7796847567098770     
 N   7.9674308407886310        2.1699150152870703        3.9598939665298150     
 N   6.3735296922808491        2.1101118280053561        2.5042545934971248     
 Dy   8.0519315054164444        4.6208734251561951        1.1321939393808935     
 C   7.0548393379517345        1.2242600151126726        4.4161179572279847     
 C   9.1605974671041057        2.5444011095821328        4.7082274727186926     
 C   6.0504672252991361        1.1917564698188008        3.4865863952719907     
 B   5.6211755720357095        2.4098243861156012        1.1663356254586246     
 C   7.6345633668796742        2.5942579641099854      -0.35240116854582421     
 C   9.9162550019072526        5.1197015219008515        2.7877898069431142     
 C   10.001586873321049        5.3017067213829820      -0.35407067775273970     
 C   6.6659684978927123        5.9540576439937158        2.7854051329129068     
 C   6.5030480934690589        5.9907033204293496      -0.31979782260319906     
 H   7.2208241308556911       0.65557110822573827        5.3215769563987907     
 H   9.4244121472798188        1.7332112459273574        5.3946850407670794     
 H   8.9872645026387854        3.4584607597162722        5.2926633256744529     
 H   9.9932570486734953        2.7227384667968724        4.0231003526885010     
 H   5.1517192331490556       0.59198098708682467        3.4470569035572947     
 N   6.5156309347749328        1.8933316182427464        3.7189116483912210E-003
 H   5.5248778565628056        3.6260251241862607        1.0590711573164886     
 H   4.5336296909602192        1.8790325799343321        1.1597253992862426     
 N   8.2338290351678971        1.8138866718173732       -1.3053607053634375     
 N   10.192364200568482        5.7670402074719753        3.9640330694102430     
 N   11.071101251695346        4.4461151627496180        2.4987899754529557     
 N   11.183031675321683        4.7140069586432123        2.7485131403429362E-003
 N   10.357599204273399        6.2382705782290238       -1.2891021785992496     
 N   5.9599430021939375        5.8655237477082816        3.9586691287021036     
 N   6.7280302873753319        7.2977703231066817        2.5358866623227621     
 N   6.4592525091196453        7.3087326040998439        3.8471741534733921E-002
 N   5.5168170461530401        5.8595107784880991       -1.2615693892502131     
 C   6.4419492384791868       0.69633343590805152      -0.69044853343556301     
 C   9.4920127456775631        2.1347623049930990       -1.9616744599715412     
 C   7.5186364959108829       0.64364776423814385       -1.5278795207943936     
 C   11.484148030120728        5.4972584776945999        4.4022591235800874     
 C   9.2503280549030880        6.5805857585774854        4.7249435054205904     
 C   12.034833213848273        4.6615665839663709        3.4675017704946276     
 B   11.189870888795170        3.6643000273039368        1.1515341498036096     
 C   12.246704457624023        5.2932873240517155      -0.67107283115718852     
 C   9.4297337856776018        7.1545744595168825       -1.9362319588702273     
 C   11.731606168544554        6.2487564839901584       -1.4990288954341404     
 C   5.6029293477527480        7.1224812513808136        4.4344588591913032     
 C   5.6552910166574160        4.6337385073725788        4.6773930003170827     
 C   6.0912007538727835        8.0228545852448683        3.5260747437881572     
 B   7.3610252741151516        7.8131633352004277        1.2018001027730052     
 C   5.4498401138991657        7.9701509023271715      -0.64192517922292203     
 C   5.1612131559694747        4.6097899476851012       -1.9189248693048480     
 C   4.8559811113576297        7.0635354281301188       -1.4716312342676094     
 H   5.6604779232532962       -3.3440716143931674E-002 -0.52642048326697288     
 H   9.4365081248243676        1.8871689433766208       -3.0262006121954372     
 H   10.318637752500774        1.5675420905010216       -1.5130363306312458     
 H   9.6858388433574163        3.2037121669716795       -1.8300860147196090     
 H   7.8451564375518874      -0.11305639333102782       -2.2269674624794256     
 H   11.884858728991357        5.9430486463261341        5.3025406926188916     
 H   9.7900811793450533        7.1009453538961598        5.5250142541918912     
 H   8.4682819254062789        5.9519510942447980        5.1731092508780030     
 H   8.7700411870936090        7.3178963929210319        4.0752025080470160     
 H   13.019479298966415        4.2168075352525136        3.4166887915725921     
 H   10.183523913903686        2.9749269233664464        1.0340748237931245     
 H   12.190406032451632        2.9866139885978349        1.1324511125617636     
 H   13.277336223254357        5.0080552992762897      -0.50539680044967983     
 H   9.7404778374683350        7.3350459727709287       -2.9718304782721745     
 H   9.3966999247811085        8.1159934316857996       -1.4019634938056642     
 H   8.4288025360739720        6.7096457751448808       -1.9120553371322502     
 H   12.209535468044693        6.9372021285310188       -2.1821189694688123     
 H   5.0186382511411187        7.2475619181495858        5.3362195951951428     
 H   4.8540008557350722        4.8273947855436239        5.3977245416233215     
 H   6.5363229383741102        4.2662467027697719        5.2195916867735148     
 H   5.3339826144038103        3.8579938934863005        3.9785029906250915     
 H   6.0292256285038963        9.1021388634167337        3.5060576855073204     
 H   8.4600114170957372        7.2857209419818689        1.0842932806848253     
 H   7.4477966649714489        9.0193024585022439        1.2063647623381744     
 H   5.2117530327006332        9.0128416402917786      -0.47989286608614568     
 H   4.9556743847792557        4.7859452382254029       -2.9798897135325184     
 H   4.2676268828301795        4.1705974478798220       -1.4553331030423438     
 H   5.9969417754483141        3.9126941137409736       -1.8048582574754759     
 H   4.0268058675921896        7.1617994569909120       -2.1570779581490429     
 C -0.39243051312155114        7.3833283157703340        9.1705042819894818     
 N  -2.5444379465785344E-004   6.8228855448792558        10.358491905442980     
 N  -1.5720959535840149        6.7532681825375143        8.8794483951071399     
 Dy  0.14071878280844166        9.2487626115910260        7.5227400694538220     
 C -0.91560999234042539        5.8751958790889480        10.802962075760846     
 C   1.1787270452262331        7.2082414118088138        11.124860638875823     
 C  -1.9067974841184350        5.8355838092404380        9.8592133114783049     
 B  -2.2979993099672518        7.0494134854257844        7.5266236259578267     
 C -0.26714765300872756        7.2217915652818725        6.0317745171741235     
 C   2.0063195338579205        9.7352279142515261        9.1886752454096303     
 C   2.1210748136650786        9.8854163632232375        6.0604461611457037     
 C  -1.2182423822413075        10.612366495960543        9.1790180084135233     
 C  -1.3611341971295403        10.652084157228723        6.0576730835799220     
 H -0.75638539333376642        5.3099505394583630        11.711339598035655     
 H   1.3712978484309803        6.4514977115946364        11.895266012485386     
 H   1.0248004674269320        8.1815127114767243        11.612998036592815     
 H   2.0499515098754926        7.2854216901187234        10.467269487269789     
 H  -2.8041316061781560        5.2340549341516747        9.8090232062530340     
 N  -1.3859334859542172        6.5185492986922275        6.3834514273513907     
 H  -2.3802131247418394        8.2659367298365822        7.4084708419447702     
 H  -3.3905609728042307        6.5293693495633542        7.5035395656598736     
 N  0.35432863693258743        6.4273278313115698        5.1043144901769617     
 N   2.3000941865717812        10.407756568350301        10.346799336410353     
 N   3.1377773404138565        9.0126421828034111        8.9269267692380936     
 N   3.2758931451172746        9.2560731422989129        6.4329521068089388     
 N   2.5228083534487551        10.813647705559125        5.1355137793103154     
 N  -1.9158724960969447        10.538889156615440        10.358531561985075     
 N  -1.1372127191004822        11.954431657731597        8.9256803841418666     
 N  -1.3990945697272215        11.967847449271551        6.4259049170939129     
 N  -2.3269037806946273        10.538399734181409        5.0934470782700325     
 C  -1.4374371228532086        5.3066119318965441        5.7135316417843187     
 C   1.6247198585301761        6.7423273663490875        4.4684223103632865     
 C -0.34833506158082517        5.2471733899513069        4.8934614903522382     
 C   3.5796346029608452        10.105276624428660        10.800060964200114     
 C   1.3929492398896406        11.294157594988487        11.067451246564408     
 C   4.1047607124674288        9.2228609778693844        9.8941491010442260     
 B   3.2300475621229299        8.2130006681864973        7.5876931882709213     
 C   4.3686698430500179        9.8034575977552443        5.7798022407574141     
 C   1.6344242583655499        11.756709511924916        4.4715902709051401     
 C   3.8999510271163613        10.780673715281992        4.9492220984479838     
 C  -2.2482779087018403        11.802416474155867        10.834256998588836     
 C  -2.2409037051420926        9.3149656241142864        11.081349459610893     
 C  -1.7532333961701907        12.692016798870689        9.9190197774895825     
 B -0.49738325036181236        12.464027511803062        7.5933189376652850     
 C  -2.3894204394943723        12.643769149842109        5.7319518526180246     
 C  -2.6718267683578216        9.2979368639062532        4.4132129767573360     
 C  -2.9731529325671642        11.749477376923364        4.8807251986398086     
 H  -2.2141582002816933        4.5723963484579473        5.8800508201882682     
 H   1.6093064675385329        6.4327901144513167        3.4176667210575942     
 H   2.4512178713924482        6.2252346969473509        4.9766574377712045     
 H   1.7888744866690092        7.8221117412256653        4.5444941760262152     
 H  -3.8682516709756289E-003   4.4787472941751156        4.2161608480560009     
 H   3.9933849529403189        10.565179492540304        11.687270336234292     
 H   1.9536469338942395        11.820819434936441        11.846936575410805     
 H  0.57943043153021434        10.724036367913659        11.536193992856919     
 H  0.94892557877224071        12.024956195151077        10.384885214087978     
 H   5.0721874755845402        8.7395787776780409        9.8656083080248891     
 H   2.1914352076008838        7.5719275816511376        7.4703188808765031     
 H   4.1946728824958175        7.4853901043479798        7.5750088294367233     
 H   5.3862689808165012        9.4817639641395832        5.9584004024306134     
 H   1.8886292887316576        11.831188576343505        3.4070918387611742     
 H   1.7206815805606197        12.755877530621712        4.9263549214913116     
 H  0.60439479344199432        11.400400418068013        4.5941496187286868     
 H   4.4133416060220849        11.457521844257062        4.2799930787513958     
 H  -2.8205188119507549        11.939232836055037        11.741987282623807     
 H  -3.0783849207545617        9.5106061270121209        11.759498640250925     
 H  -1.3835071381856885        8.9667068970660306        11.673068067839335     
 H  -2.5213086079343752        8.5269613132276696        10.378405857401019     
 H  -1.7971375208020417        13.772054326360820        9.8950297905321687     
 H  0.59812480676664725        11.929762810824142        7.4777557772783148     
 H -0.40358227636894140        13.670013245527093        7.5989597254274024     
 H  -2.6197649880484293        13.687892094007287        5.8977653931475027     
 H  -2.8238786857127200        9.4818811737503594        3.3437653152288980     
 H  -3.5958496781603864        8.8723765657902813        4.8297073294279462     
 H  -1.8528907351003103        8.5867730020672042        4.5641148574559418     
 H  -3.7861497428789899        11.860241939748855        4.1781665803308492     
 C   1.9194525007951790       0.57702588034659674        15.594429212506913     
 N   2.2064701180776010        1.2326899188140146        16.764481762989764     
 N   3.0578308139707144      -0.13149238170678118        15.323999427408696     
 Dy   4.6609556606093352E-002   6.9539694370444174E-002   13.937302317568820     
 C   3.4866821178119265       0.93101284851511301        17.217478801562006     
 C   1.2885825287825687        2.0900752756315315        17.504625942706046     
 C   4.0196074333692273        6.8804437469134269E-002   16.297514994028049     
 B   3.1651147798380879      -0.93406591501416514        13.988139986674403     
 C   2.0007623197131799       0.68683051734976552        12.443170456254759     
 C  -1.3083187552903481        1.4639423027374527        15.566948961071835     
 C  -1.5004889095774252        1.4170364277682994        12.450784144657463     
 C -0.45788510189356679       -1.7869152284741745        15.608911888415683     
 C -0.38126499093146149       -1.9775414805146003        12.481029813059925     
 H   3.8952612435657907        1.3758470831977612        18.115163513087914     
 H   1.8624433679099299        2.7085200252707327        18.205324751293158     
 H  0.56347804420472269        1.4895100398253651        18.073392639083952     
 H  0.73954133826629687        2.7396297138601722        16.815621076732029     
 H   4.9907492558835393      -0.40553385282844401        16.259915502154460     
 N   3.1740211554741276        9.7609430241894668E-002   12.823055311790439     
 H   2.1484271219060207       -1.6097502980379497        13.879850301178312     
 H   4.1552328218488519       -1.6268814800455911        13.978732583871851     
 N   2.3698456522806173        1.5942849568749009        11.485358593612824     
 N  -1.9841509566986579        1.4069550739939338        16.759417116790424     
 N  -1.2581029891551656        2.8004315064691281        15.277146945202233     
 N  -1.5568140022567880        2.7417473355748765        12.782744329399394     
 N  -2.4797129599194503        1.2612312328289272        11.504615317787028     
 N  -4.6182766309395815E-002  -2.3608274120598596        16.784570188259259     
 N  -1.6526036947065788       -2.3987912410193366        15.341396951954689     
 N  -1.5165527373531098       -2.6477385431520966        12.842316076707593     
 N  0.20208707954008681       -2.7824620242253144        11.537791191968051     
 C   4.2463845916507541       0.65124572167538120        12.142465500552172     
 C   1.4507042134532100        2.4907846929865620        10.798832470796498     
 C   3.7449120192980554        1.5890979185856302        11.285998441486546     
 C  -2.3357934840024099        2.6752993328936490        17.206968738550849     
 C  -2.2527220648219233       0.19536987121150631        17.526496108140112     
 C  -1.8747844530750160        3.5514554016946822        16.260895681704174     
 B -0.64752790501568258        3.2865034626719036        13.922486955167891     
 C  -2.5682853989720482        3.3822283073615154        12.085280975471134     
 C  -2.8204737180314687       -2.8970306437413815E-003   10.866463292944990     
 C  -3.1485854079271158        2.4558763033718152        11.267827651962090     
 C -0.96575727658117927       -3.2977312436661195        17.244817843880810     
 C   1.1586449813483419       -2.0038983091998479        17.523290599915082     
 C  -1.9779236436413814       -3.3171977028115940        16.323379464678037     
 B  -2.3968291821011345       -2.0952416597263275        14.000064827129389     
 C  -1.6179021758416332       -3.8494365405657942        12.159681395101495     
 C   1.4710354178458749       -2.5000885766237833        10.883913933240112     
 C -0.54123559037148805       -3.9374936306838344        11.325564453294328     
 H   5.2728782632004805       0.35966269614307106        12.321190597282619     
 H   1.7366025885375549        2.5900602315381467        9.7471339638436980     
 H   1.4610431762502858        3.4864189260617744        11.262395415619576     
 H  0.44086249564790531        2.0775074775452480        10.879460808391809     
 H   4.2335147051467716        2.2543525446800570        10.587747829778175     
 H  -2.8969562007220149        2.8230943658023384        18.119786803913296     
 H  -3.0196854661032364       0.40887502174423940        18.279811964719318     
 H  -1.3443049726012422      -0.15377638535627092        18.036444940276571     
 H  -2.6058963655052252      -0.60098969574559069        16.865928061953340     
 H  -1.9428466966817217        4.6294790816734839        16.209861948173963     
 H  0.45660457589451159        2.7709758597897722        13.804951576188397     
 H -0.57858723274217150        4.4945265330453843        13.895724601806883     
 H  -2.8209298452426359        4.4236563056589802        12.233771967647609     
 H  -3.0987531955097078       0.16757817073287534        9.8205371800248855     
 H  -3.6630988958865713      -0.48436322957876582        11.383455812225849     
 H  -1.9504703844137550      -0.66511936389210935        10.924753977661819     
 H  -3.9727870294112457        2.5326570839153391        10.573579830895616     
 H -0.79645758804751698       -3.8715168724552780        18.146277513583918     
 H   1.4097949966046082       -2.8127060355383922        18.217322010996824     
 H   1.0082263367903870       -1.0803882312407671        18.098920336675654     
 H   1.9908455722004248       -1.8491740867055579        16.832606282601166     
 H  -2.8853818103544913       -3.9044077743954699        16.291231540642606     
 H  -2.4570686614460233      -0.87700462321618333        13.879946140952798     
 H  -3.4994187609531262       -2.5924272996125279        13.994126003431276     
 H  -2.4160555024170782       -4.5594722823152365        12.328746734426892     
 H   1.3999617536038358       -2.7058187607258208        9.8094707247310406     
 H   2.2711786738618391       -3.1246299916447970        11.308001152569535     
 H   1.7147904113018337       -1.4455514159951544        11.054644950437998     
 H -0.23067110517462261       -4.7122904939316088        10.638970654820776     
 C  0.81186955988283105        11.213623688155723        16.300132839585544     
 N  0.39786713231445509        11.783465828384930        15.123810667304310     
 N   2.0002095331164229        11.836164110559078        16.570503189109807     
 Dy  0.31321593854032320        9.3515065996599613        17.964562011202322     
 C   1.3085761032097853        12.729879387258324        14.666728234595238     
 C -0.80348368828947225        11.417761289871720        14.383241834570287     
 C   2.3186764751035072        12.758611360454903        15.590391626463047     
 B   2.7467783873350982        11.537143752475300        17.911109335737574     
 C  0.74349539231557515        11.378373066373516        19.443345570267198     
 C  -1.5808637525895899        8.8638572332497017        16.324920674167458     
 C  -1.6442448821835609        8.7230824199890638        19.465168768668274     
 C   1.6471445421331055        7.9603097325270165        16.325970119844836     
 C   1.8313383067318121        7.9650427396009418        19.438676726920985     
 H   1.1332970879435915        13.301700245038274        13.765352017223336     
 H  -1.0376420563238709        12.208615080144677        13.663500650765414     
 H -0.65632579242800460        10.476517480243219        13.837089815116846     
 H  -1.6452524509899000        11.291590400032076        15.068036919315475     
 H   3.2201441341722501        13.354658911149164        15.626430447273105     
 N   1.8596838587161444        12.074704280389341        19.070683270136598     
 H   2.8218247994177355        10.319403539027762        18.029300802648695     
 H   3.8427332846966178        12.048034357454418        17.918310190298939     
 N  0.15141502896505604        12.169404870420411        20.392794169237732     
 N  -1.8788284579352781        8.2049938010327903        15.159555411911322     
 N  -2.7155524809405684        9.5751640992089229        16.603344102982128     
 N  -2.8175539496779813        9.3201699005033554        19.098191471623895     
 N  -2.0156543826170048        7.7915694451814721        20.399531930834133     
 N   2.3302644932354566        8.0172802884780250        15.138113845450548     
 N   1.5680812067490719        6.6224488817022733        16.600587463493252     
 N   1.8461992147798456        6.6408253119727743        19.100018698920287     
 N   2.7940220350625133        8.0798901302239248        20.407006577613426     
 C   1.9386007697627416        13.279745915618046        19.749957168207150     
 C  -1.1035488968574920        11.856442647902925        21.060472048578031     
 C  0.86954355608555234        13.341619774151802        20.596359609384105     
 C  -3.1630859179946009        8.5059536263666224        14.717927029915943     
 C -0.96838052577160261        7.3409950376834141        14.417359540174850     
 C  -3.6872824233496688        9.3719900748686715        15.639500059934571     
 B  -2.8113802903117078        10.367209486077414        17.946810357822624     
 C  -3.8911187417010740        8.7485016549440946        19.761857244610248     
 C  -1.1000023528742386        6.8757171477782206        21.064591559190418     
 C  -3.3914161545445101        7.7902944922291288        20.595722420923604     
 C   2.6574002922851609        6.7471673841711679        14.677177198545568     
 C   2.6295451373849343        9.2322311505112413        14.389673458266699     
 C   2.1733292346322570        5.8705328037636191        15.610959853334203     
 B  0.93530291890156425        6.1339621238066746        17.944671297427302     
 C   2.8168517370531840        5.9592089486453945        19.817246308039472     
 C   3.1617456385965164        9.3272529229318550        21.062082578947098     
 C   3.4139423613532229        6.8599690160743538        20.651657493105084     
 H   2.7202668414146389        14.006733485704496        19.574665554542666     
 H  -1.0415151713128845        12.107738370898632        22.124668102144433     
 H  -1.9312199328109685        12.424644258273238        20.613748826864686     
 H  -1.3001664921099156        10.787405776589988        20.932932303882428     
 H  0.54822529666877506        14.108550965024152        21.286321877332458     
 H  -3.5804021216289765        8.0569465874528774        13.826495653021283     
 H  -1.5376270146525195        6.7778420115743563        13.670989072796589     
 H -0.19892805174341494        7.9327319821738982        13.905580306939026     
 H -0.47140244833586908        6.6411474417742813        15.093786747648574     
 H  -4.6575534112791459        9.8483186782347918        15.683080650688900     
 H  -1.7911115132104989        11.036769618104316        18.055819734933600     
 H  -3.7989287381909085        11.064024579515255        17.969923491796248     
 H  -4.9175267146213120        9.0407850037816235        19.584809557859892     
 H  -1.4153523874847649        6.7180993475410267        22.102047950501195     
 H  -1.0775816611125868        5.9056792526914270        20.547096851650906     
 H  -9.4757587106874652E-002   7.3093908251159778        21.035666284745222     
 H  -3.8806109324425977        7.1067098804996256        21.276115126948952     
 H   3.2176086736308096        6.5972119929113333        13.764150014736810     
 H   3.4303814339400778        9.0236916625902310        13.672865746531601     
 H   1.7465247805460860        9.5814847204135756        13.838373945567163     
 H   2.9483675571467067        10.025465417167906        15.069775336023062     
 H   2.2179825628692011        4.7910272266507521        15.649174882001615     
 H -0.15669527124035929        6.6759690601375272        18.058066977560145     
 H  0.83461297225984721        4.9284225266472506        17.957462259099554     
 H   3.0320864336467004        4.9087687295799869        19.671126848108027     
 H   3.2787395217972044        9.1666949055235563        22.143155280073518     
 H   4.1141000939747325        9.7109488816513210        20.658006525704621     
 H   2.3675564654474952        10.062320089406285        20.868000490260130     
 H   4.2213138686916718        6.7491717426057685        21.361064740088480     
 C   8.4831598912022148        6.5451208885869132        9.9575251908749571     
 N   8.0849192195480839        7.1130448438621610        8.7743538887074219     
 N   9.6738704021048623        7.1600047667059545        10.236050053164321     
 Dy   7.9621097194394954        4.6779802480185086        11.608547387959748     
 C   9.0090322574103432        8.0476610206344432        8.3190550437027468     
 C   6.8938176700936262        6.7438481572999507        8.0204759715436911     
 C   10.010134572518602        8.0723885242385887        9.2523470657033080     
 B   10.416565711773304        6.8556054640760768        11.578406431427034     
 C   8.3848779827742828        6.7198638489535263        13.076347619242782     
 C   6.1202543793906985        4.1533986668751979        9.9321593965114019     
 C   6.0104977358506639        4.0227050477358954        13.086891084109142     
 C   9.3511878724673263        3.3123646202960928        9.9707914344094881     
 C   9.5212291937515161        3.3377568885058517        13.083515614530867     
 H   8.8521314069432560        8.6153094984201211        7.4114436153826038     
 H   6.6345819095561724        7.5569524706520879        7.3347084675502980     
 H   7.0663270892003389        5.8307787927293058        7.4338909004488647     
 H   6.0587901932420003        6.5652973775590908        8.7021606725333793     
 H   10.915383505350793        8.6621481713998136        9.2927227187222226     
 N   9.5265038331290519        7.3906759291051856        12.736265543037284     
 H   10.492686957435220        5.6383663000038604        11.689178810014253     
 H   11.512473822623985        7.3686460389126980        11.589451612834752     
 N   7.8001221065043191        7.5096784849613600        14.031023614708230     
 N   5.8486618516665310        3.4929157044671602        8.7615329697153452     
 N   4.9679030499588617        4.8391548435944012        10.201480054101154     
 N   4.8334323995918949        4.6006039742941232        12.701284335730117     
 N   5.6451786272448272        3.1056153520287109        14.036355694892359     
 N   10.046667131729070        3.3846116226215361        8.7900887051974443     
 N   9.3050204958740323        1.9728871068006983        10.246287992746570     
 N   9.5921011856815159        2.0167400196913516        12.739805592695065     
 N   10.510581424218262        3.5002337305359355        14.018032713516490     
 C   9.6310551005108724        8.5778227713006228        13.444318473450675     
 C   6.5253205509379582        7.2223418833064876        14.669871128293048     
 C   8.5484196016626672        8.6561173016765736        14.271778231196439     
 C   4.5627323407720413        3.7676624417210665        8.3083078224668547     
 C   6.7848203294727858        2.6555210678892975        8.0204350907378803     
 C   4.0111019901754830        4.6192498781369169        9.2273962180045928     
 B   4.8436014602401753        5.6354062614064917        11.539018974542609     
 C   3.7623273463198501        4.0318397556281322        13.371322569022022     
 C   6.5693946858706607        2.2104242502843259        14.717788791402583     
 C   4.2686388711100571        3.0956574350444965        14.226601376715907     
 C   10.412256835094112        2.1220987461366891        8.3352493443530413     
 C   10.328186149757943        4.6053273576788136        8.0433422619653268     
 C   9.9412094666859740        1.2347553762523216        9.2651130121997927     
 B   8.6897368127174435        1.4738851852137218        11.593857347257346     
 C   10.622309308633183        1.3857909215199662        13.418353331717492     
 C   10.843194596811141        4.7632186699985413        14.663051090806047     
 C   11.200130426161019        2.3137340962750073        14.235465417466466     
 H   10.432999968449979        9.2875741625562718        13.291894990758820     
 H   6.5907301254955506        7.4063110455716590        15.748515320460369     
 H   5.7322152374102044        7.8611150488130699        14.254283346862254     
 H   6.2743927161587667        6.1728589074153124        14.477180608594100     
 H   8.2368098134568584        9.4176658794336809        14.972802848941274     
 H   4.1656376920794163        3.3125217446802280        7.4109218816638922     
 H   6.2324622130453324        2.0757096717724330        7.2739125127806750     
 H   7.5361009714194553        3.2696628367393252        7.5073282992939934     
 H   7.3019298862312585        1.9710254071890387        8.6974410600953362     
 H   3.0302629663137974        5.0731172928341914        9.2644308193785960     
 H   5.8549525294958782        6.3183973402574845        11.658411640931922     
 H   3.8498485767646673        6.3221552548677806        11.542769164008620     
 H   2.7337349525734775        4.3150785344825238        13.190295355940105     
 H   6.2781146509250023        2.0932735872284889        15.766192510992591     
 H   6.5730252565463729        1.2212080137086072        14.240551050008575     
 H   7.5755064542331914        2.6352747018929268        14.649152415603460     
 H   3.7817003011275192        2.4218148698082924        14.917057052232730     
 H   10.989868227507568        1.9844064493395333        7.4309059790307455     
 H   11.121272441605761        4.4062157172670648        7.3152751959492912     
 H   9.4348766837787768        4.9519525524508312        7.5074560012761724     
 H   10.651886345904154        5.3980585165503463        8.7220321068241446     
 H   10.015650054895216       0.15674862393409394        9.3068497193612583     
 H   7.5823717821998580        1.9827115875484189        11.710394415247375     
 H   8.6267119213725874       0.26556351066921546        11.611686544814907     
 H   10.886110480105328       0.34871630856684488        13.260044484500517     
 H   11.179993185606589        4.5788448649652880        15.691735344305606     
 H   11.643557407579259        5.2826338365270260        14.110639851946388     
 H   9.9491421921104273        5.3997637422986058        14.663197345836133     
 H   12.034085960024242        2.2424475456263404        14.918933091083780     
 C   6.3426923347852702        13.335831994195821        3.6014349675109090     
 N   6.0551949545368480        12.681067121233728        2.4320024395045117     
 N   5.2063144909502439        14.046038198055703        3.8739046575001264     
 Dy   8.2099640801391409        13.817869719146119        5.2564153791465813     
 C   4.7751640863804825        12.983033705323560        1.9811733106053262     
 C   6.9733250513284561        11.822939305562205        1.6926097929679425     
 C   4.2430572314210337        13.846461911911028        2.9010294613376577     
 B   5.1099786277114578        14.841315678927153        5.2157739541240460     
 C   6.2382152642081738        13.167631446367082        6.7259674834609893     
 C   9.5822415845736142        12.482145590543411        3.5868757562045448     
 C   9.7373766210064687        12.423977550210950        6.7020436318811090     
 C   8.7231135897347194        15.694528063393609        3.6009615681766225     
 C   8.6161035346395174        15.850977368328728        6.7385374081540546     
 H   4.3668051341361318        12.538061322531677        1.0840604076427105     
 H   6.4172235187926194        11.297210100178964       0.90911588196323634     
 H   7.7713205962247489        12.415470880351345        1.2259742519755563     
 H   7.4356588285952920        11.091802321699186        2.3613952610877487     
 H   3.2720523024615189        14.321274821163419        2.9363420591933749     
 N   5.0785018886928821        13.797596804271539        6.3697934372983358     
 H   6.1408865628700058        15.494067174385176        5.3298861686164472     
 H   4.1365826615470098        15.557232669951089        5.2306454578883503     
 N   5.8491832339596916        12.240487681857349        7.6566963492750784     
 N   10.283213058639436        12.572564271873590        2.4103397330464462     
 N   9.5172010609165199        11.137362247880448        3.8305167581363957     
 N   9.7875749872442430        11.110406357806777        6.3277863143088418     
 N   10.714067577778634        12.546768188287880        7.6537784284610355     
 N   8.3210342965772810        16.259016233312529        2.4175267033532339     
 N   9.9044547256397610        16.324800894876933        3.8840294367253310     
 N   9.7311868778061292        16.556511375470699        6.3794116811755206     
 N   7.9915525176156068        16.650957270060083        7.6589973005843417     
 C   3.9948061441524652        13.253259835712218        7.0406694950704081     
 C   6.7459942494795238        11.295240574098353        8.3052372302957433     
 C   4.4751916389989228        12.275781421945679        7.8642503460318753     
 C   10.634506796034096        11.316707069853949        1.9282390162169762     
 C   10.597479375249359        13.804252711111442        1.6953989605618336     
 C   10.147249712449320        10.414164004590809        2.8349918969448624     
 B   8.8850739361263873        10.614005801490729        5.1611808590543911     
 C   10.794871387854082        10.444279400584989        7.0064984996089015     
 C   11.055217997011507        13.790775028818938        8.3294065898444920     
 C   11.377560196618173        11.342674576388180        7.8538335163603659     
 C   9.2336640960068017        17.207650520657097        1.9674779373233078     
 C   7.1352501030442896        15.876767556011654        1.6605348086780696     
 C   10.231828521113238        17.244649003244973        2.9036318317467855     
 B   10.638071212743245        16.026515072929538        5.2322266632128152     
 C   9.7767273209059393        17.775097322191513        7.0379187107430559     
 C   6.7247802472997309        16.335134515085826        8.3014106913718688     
 C   8.6877909419845309        17.836891957584250        7.8579573616829297     
 H   2.9746706396043212        13.574563113646358        6.8757993466919816     
 H   6.5074276487796467        11.218848871695943        9.3735096332918761     
 H   6.6511483546568479        10.296777530098305        7.8498339424691768     
 H   7.7760453985996829        11.649118190010883        8.1685093847866224     
 H   3.9720947293702835        11.600456134014271        8.5422541114190214     
 H   11.214736918355182        11.195364715903571        1.0234017726448750     
 H   11.401457055547359        13.606450594505253       0.97903863451524209     
 H   9.7215190217874614        14.176943834369093        1.1482510143193290     
 H   10.920168445739087        14.577042800448789        2.3970674871301045     
 H   10.204866136934559        9.3345232845778412        2.8513921548231549     
 H   7.7860192260201604        11.139761819585052        5.2847567968490461     
 H   8.7998576696026856        9.4079040039427593        5.1481126640841142     
 H   11.035298410461007        9.4031320546766679        6.8359050606307381     
 H   11.239369156121978        13.606626033345860        9.3927130546082989     
 H   11.958457987384413        14.233870060691267        7.8891865831144683     
 H   10.221178569408648        14.487960361356635        8.2035404844874424     
 H   12.200774913470591        11.238356592246074        8.5449176298430594     
 H   9.0701970074152776        17.776334430285303        1.0616804310509576     
 H   6.9172968795181831        16.651034057143129       0.91734048137843116     
 H   7.2937313270545383        14.921404927899363        1.1419691956247751     
 H   6.2779728670526316        15.768164525562332        2.3299054107752739     
 H   11.129223094684706        17.846665529077786        2.9478573277849844     
 H   10.721273347072087        14.810006146992853        5.3483959558972316     
 H   11.731072965427153        16.546246997194572        5.2495032558600006     
 H   10.549719689634511        18.511426267737015        6.8640172300023385     
 H   6.7409318845826469        16.663289822235814        9.3475549667974764     
 H   5.8923607327575489        16.837125564710217        7.7847610670308507     
 H   6.5697227960589153        15.251527025265482        8.2443616189861029     
 H   8.3409458250962825        18.609438973507789        8.5296656659375341     
         456

 C   7.5543986130415757        2.7386857978578925        2.7802127213806003     
 N   7.9628824525180146        2.1714336308879938        3.9605256788848280     
 N   6.3691967410465029        2.1121996466335449        2.5046160634401873     
 Dy   8.0496891987152690        4.6217149490593235        1.1327134802036869     
 C   7.0498500234908956        1.2261676721117674        4.4166082083688432     
 C   9.1561286318395272        2.5453830889762665        4.7090285828887861     
 C   6.0456074063134837        1.1939821005960292        3.4869253864382768     
 B   5.6177286628903023        2.4117658134573441        1.1661733486758656     
 C   7.6321267538954123        2.5943635529807008      -0.35141454534255101     
 C   9.9141739777353060        5.1199474313436477        2.7887866988971775     
 C   10.000151830833831        5.2999033613770550      -0.35310479434182968     
 C   6.6651577605646617        5.9570601766513072        2.7854054410905564     
 C   6.5021847970498401        5.9921039696629679      -0.32018533534582766     
 H   7.2156156338374275       0.65744205023818558        5.3220710354774488     
 H   9.4182810793598311        1.7350170528254032        5.3970006673837165     
 H   8.9838193412288714        3.4606452763936817        5.2917500218405635     
 H   9.9894813239396747        2.7213885957542385        4.0242644043821798     
 H   5.1465726368526941       0.59463093180205151        3.4473187097532021     
 N   6.5126283403767236        1.8942074286254074        4.3616931092204190E-003
 H   5.5222757855368911        3.6279757469800988        1.0583231355081679     
 H   4.5298833331059178        1.8816164917247369        1.1590573076300823     
 N   8.2317494310773327        1.8129973792089893       -1.3033558166589063     
 N   10.190878863120734        5.7676805547025483        3.9646943895166542     
 N   11.068117620574251        4.4445009529175028        2.5006711817348872     
 N   11.180809796848706        4.7111596655329828        4.5045324303184392E-003
 N   10.357433419596727        6.2354986353340935       -1.2885667322850176     
 N   5.9601068077157988        5.8694436005719757        3.9593022513805249     
 N   6.7275012901342368        7.3006266532776332        2.5351174238211360     
 N   6.4580067581396703        7.3102093269998552        3.7760306353681494E-002
 N   5.5163539386492513        5.8605202925960915       -1.2623204874823408     
 C   6.4389417069521020       0.69672195466461928      -0.68894800535445133     
 C   9.4906229766791661        2.1327245507935921       -1.9588844182235738     
 C   7.5161762623458195       0.64292467487827643       -1.5255432529876511     
 C   11.482056033976390        5.4962163583735570        4.4036135644529386     
 C   9.2501859210600106        6.5836612165219508        4.7244859702405488     
 C   12.031789674080541        4.6591292177330583        3.4696125640592972     
 B   11.186234333509800        3.6619600743965126        1.1537570802033519     
 C   12.245284175172308        5.2889597502123076      -0.66923818156024639     
 C   9.4306623287292002        7.1520077375513909       -1.9369276089223539     
 C   11.731501406362799        6.2445007442980041       -1.4979072922031302     
 C   5.6039742569918376        7.1267629633321841        4.4347149650490669     
 C   5.6555474251676001        4.6382141658388232        4.6789923000730056     
 C   6.0917921061818703        8.0264627192988058        3.5254420358818601     
 B   7.3599384630283549        7.8155061472646823        1.2005918077320763     
 C   5.4486231288063687        7.9712449529895162      -0.64304476435699898     
 C   5.1614956070430837        4.6106279321004511       -1.9197566519330731     
 C   4.8552992426392274        7.0643304362708239       -1.4728126473342087     
 H   5.6571531109923461       -3.2682014862222275E-002 -0.52486095602647487     
 H   9.4358369330726273        1.8845896113568621       -3.0233307546100487     
 H   10.316529098693575        1.5652975021152342       -1.5092236360504425     
 H   9.6849747727461732        3.2016137276665595       -1.8277101316539226     
 H   7.8428914052196097      -0.11450859316452583       -2.2237315993666091     
 H   11.883165608149119        5.9420075830385528        5.3037208462675425     
 H   9.7913568283918337        7.1068637177464336        5.5213944924353280     
 H   8.4692503077415449        5.9567746354130264        5.1764871444510030     
 H   8.7684935235512071        7.3184254271981004        4.0731511579365156     
 H   13.015727352847385        4.2128149338559053        3.4195136571459783     
 H   10.179081655503422        2.9737667322474146        1.0364267315079014     
 H   12.185912746547944        2.9830511524908467        1.1350398199002090     
 H   13.275529018450474        5.0026902472208405      -0.50309250670327410     
 H   9.7397804041491671        7.3285588943301478       -2.9734451070384478     
 H   9.4010584515110303        8.1149290542439569       -1.4057935161552595     
 H   8.4289042797401166        6.7096621012416744       -1.9095844844228038     
 H   12.210427826091500        6.9320582281502316       -2.1811555018567543     
 H   5.0205138341238955        7.2524760240174722        5.3369049839883473     
 H   4.8540137957682816        4.8323142941690787        5.3989353253573702     
 H   6.5365097593831019        4.2714494887433592        5.2217860113682644     
 H   5.3345851556535386        3.8618256932515647        3.9806782820090136     
 H   6.0302086180464753        9.1057515543012517        3.5048245230139403     
 H   8.4590720728817566        7.2884491752545930        1.0829827457430521     
 H   7.4461191103092030        9.0217084874592270        1.2045671839640191     
 H   5.2101622793863029        9.0138823098137948      -0.48118228223713527     
 H   4.9545824176164519        4.7869799532307304       -2.9803845664944815     
 H   4.2689910945923097        4.1701612756812629       -1.4553834683750335     
 H   5.9981043642377205        3.9144380253809041       -1.8069255935700848     
 H   4.0263917442141768        7.1622280325987040       -2.1586106431169685     
 C -0.38871354121286905        7.3837559674581676        9.1704978680688054     
 N   4.1727095835320110E-003   6.8232642677807380        10.358273084675625     
 N  -1.5688679370065854        6.7541363161419774        8.8805016932709151     
 Dy  0.14286955205069596        9.2490953925630954        7.5218377234999778     
 C -0.91129671983753791        5.8760979482468807        10.803660952663643     
 C   1.1840543722672165        7.2078435554367557        11.123568918534694     
 C  -1.9032124203956895        5.8368210189018352        9.8607029545155687     
 B  -2.2957614724838766        7.0500893128739426        7.5281630697894100     
 C -0.26583398910810419        7.2216993686617386        6.0320164458331149     
 C   2.0088720247609264        9.7362685530549875        9.1873267240946568     
 C   2.1220038702890012        9.8867341693287205        6.0584339726138676     
 C  -1.2159928125955002        10.612943498263361        9.1780056094411275     
 C  -1.3611410095631447        10.650946113519529        6.0574214168456422     
 H -0.75170828355992603        5.3108577269827650        11.711988859333108     
 H   1.3795128362430531        6.4488204297164478        11.890547463765001     
 H   1.0297859083178653        8.1788055050926740        11.615648906150470     
 H   2.0535609137343860        7.2888723103316719        10.464588024407663     
 H  -2.8008339459082876        5.2356848286122686        9.8113302094992463     
 N  -1.3846880681360589        6.5189357441642111        6.3843668191334340     
 H  -2.3779921000602795        8.2666027024482549        7.4099096354487157     
 H  -3.3883578862467858        6.5301134032159718        7.5059809529841690     
 N  0.35460920631597403        6.4271744399178861        5.1039737333714648     
 N   2.3022077952523681        10.407659359168136        10.346227829445327     
 N   3.1408877090700091        9.0148829077245960        8.9247530110639453     
 N   3.2778407975160411        9.2591932493704192        6.4307017664654431     
 N   2.5220902373452727        10.815397922754903        5.1332888796738647     
 N  -1.9130620992614484        10.539617435278624        10.357841976100426     
 N  -1.1357378947004479        11.954945919350768        8.9240542047531619     
 N  -1.3991353648109914        11.967001300702153        6.4245142831657764     
 N  -2.3278262532235825        10.536162707304165        5.0942441409007442     
 C  -1.4372740868636937        5.3072040821682194        5.7141888756640098     
 C   1.6245489722351634        6.7418643991670093        4.4670640971230515     
 C -0.34874493846076632        5.2474024265476418        4.8933881683913638     
 C   3.5819391412207846        10.105558342626612        10.799188403550104     
 C   1.3943037731046661        11.291978611167881        11.068334922252664     
 C   4.1076840274340416        9.2246515269858573        9.8922362320053523     
 B   3.2339014810284348        8.2158752803588904        7.5852163378515698     
 C   4.3696042526250167        9.8081306891227271        5.7772161265318847     
 C   1.6321729672537251        11.757087041144564        4.4695505568262011     
 C   3.8991717140223354        10.784446282226135        4.9466147109231278     
 C  -2.2458954161659950        11.803171609580447        10.833173184553919     
 C  -2.2367691827033718        9.3158513637132661        11.081501150445829     
 C  -1.7517267797080343        12.692644318715640        9.9173582294974700     
 B -0.49694878960025440        12.464261918438558        7.5910800237677645     
 C  -2.3902279174162033        12.642077513910531        5.7308515787524517     
 C  -2.6733795301536913        9.2950205163486626        4.4156212141032407     
 C  -2.9745364411623667        11.746903524485981        4.8810318766083940     
 H  -2.2142597876472867        4.5733496034109509        5.8810277836605351     
 H   1.6072853332286379        6.4349163098619373        3.4157202440677663     
 H   2.4508552720429875        6.2223254136082540        4.9727663743875476     
 H   1.7903599351926514        7.8211315522738323        4.5454433580600568     
 H  -5.1810860801916186E-003   4.4789504029840357        4.2156933881948575     
 H   3.9953270266088676        10.564631398123140        11.686992694631842     
 H   1.9550959949303652        11.820669512983837        11.846270394560033     
 H  0.58353611672091343        10.720013567669826        11.539196766295710     
 H  0.94698019964565205        12.021028610054572        10.386354361995979     
 H   5.0755033709927870        8.7422586800224664        9.8630096896088251     
 H   2.1963729491722490        7.5731496819974842        7.4679164457281813     
 H   4.1997648488746879        7.4899399558445525        7.5722540186126714     
 H   5.3877154255296089        9.4880983538796126        5.9556952430069980     
 H   1.8889293287579678        11.835545027411825        3.4062750066853762     
 H   1.7133885667777184        12.754871924877303        4.9272299794276471     
 H  0.60335356484613767        11.397103939463154        4.5879717141052092     
 H   4.4112837371276505        11.461819299310129        4.2769988593405817     
 H  -2.8178852312042721        11.940053408693963        11.741044946522107     
 H  -3.0725418922863788        9.5117908707826828        11.761552134897288     
 H  -1.3781229848295680        8.9673880072184566        11.671147685786526     
 H  -2.5189738511533482        8.5277918354256936        10.379408618858088     
 H  -1.7962408182090390        13.772642424920761        9.8929749909441576     
 H  0.59877659054760091        11.930557763122419        7.4751548569870065     
 H -0.40385537195687427        13.670314900282301        7.5961000228325881     
 H  -2.6208905017521134        13.686200664371052        5.8961222870869658     
 H  -2.8291016325546687        9.4783911786539061        3.3467736750196910     
 H  -3.5952982951775017        8.8684691648409757        4.8352759181616642     
 H  -1.8532822008360024        8.5848463046695453        4.5640047038376599     
 H  -3.7882041324019191        11.856847824388222        4.1791512173572167     
 C   1.9193798608526664       0.57516244660041127        15.592152554320704     
 N   2.2061014524792006        1.2306272367130133        16.762366047111922     
 N   3.0578413256728063      -0.13324121604201111        15.321790711379503     
 Dy   4.7028277612800970E-002   6.8723456715412440E-002   13.934497206878190     
 C   3.4862429521682174       0.92899849288546210        17.215502979121862     
 C   1.2880812056623854        2.0879504712935653        17.502452971041329     
 C   4.0194452021071392        6.6969174421338956E-002   16.295522174868903     
 B   3.1652600030139388      -0.93514075281315334        13.985519587733375     
 C   2.0019269248122384       0.68737160686763932        12.441649110879418     
 C  -1.3084927886124660        1.4611832796490631        15.565724468280990     
 C  -1.4996548151718949        1.4179654730705638        12.449685649939074     
 C -0.45839925815116916       -1.7883940315903049        15.605213134721705     
 C -0.38082579030778568       -1.9776968336135574        12.477295193877072     
 H   3.8945460236468059        1.3738573337336353        18.113275355031636     
 H   1.8611598031877921        2.7028181339156800        18.206470435957932     
 H  0.56010274276867100        1.4875969740449817        18.067122845256524     
 H  0.74243806077584706        2.7407192508130169        16.814216556844027     
 H   4.9906387674775718      -0.40729055614784088        16.258114920321997     
 N   3.1748840794259756        9.7315073760330759E-002   12.821136364326835     
 H   2.1483145129913050       -1.6103207128423818        13.876559450108433     
 H   4.1550584180667913       -1.6284111090637632        13.975975958981005     
 N   2.3716301277605734        1.5960991942195508        11.485333378976195     
 N  -1.9853284302201823        1.4032645127443670        16.757582660491110     
 N  -1.2572850406797966        2.7979527617856190        15.277542256744931     
 N  -1.5552055359598747        2.7423185712623854        12.783087803078008     
 N  -2.4793379891537750        1.2635617220911468        11.503843254030812     
 N  -4.7379773873010372E-002  -2.3617114330270126        16.781397527940740     
 N  -1.6528321951918230       -2.4006337958250983        15.337220246415068     
 N  -1.5155860501850305       -2.6489918674412323        12.838242772478480     
 N  0.20386880169436639       -2.7823264170877917        11.534698310670333     
 C   4.2476588131257005       0.65160119607713962        12.141738481019875     
 C   1.4530256428422665        2.4940052322375217        10.800022432396748     
 C   3.7467691704767656        1.5907949346580852        11.286462342923221     
 C  -2.3364889364093808        2.6713070411298170        17.206371214568648     
 C  -2.2560192197917859       0.19104770790354159        17.522751475094388     
 C  -1.8742142348339434        3.5482190407736334        16.261690793511018     
 B -0.64579743567884818        3.2849951110239104        13.923658548770183     
 C  -2.5667134036454731        3.3839491197785501        12.086785678737481     
 C  -2.8207183814720782        2.8493063795442808E-004   10.864421725698920     
 C  -3.1478224664894650        2.4586989809881139        11.268664395179083     
 C -0.96707210569680924       -3.2985287496113962        17.241513066082181     
 C   1.1568585098020319       -2.0042501539498589        17.520805780971148     
 C  -1.9786432973955685       -3.3186022184250517        16.319448539522465     
 B  -2.3968287714010534       -2.0974257670815897        13.995661120855861     
 C  -1.6152004419458021       -3.8510942129039516        12.156111697615675     
 C   1.4728507701140268       -2.4988554388363702        10.881416345601533     
 C -0.53802587435923899       -3.9382422847921319        11.322579552294734     
 H   5.2740296979861609       0.35955277120428025        12.320398537448147     
 H   1.7386182593134438        2.5941775993782787        9.7483267926048622     
 H   1.4643268863609797        3.4891119644002191        11.264626124218177     
 H  0.44289487283734064        2.0814496601277299        10.880613433592393     
 H   4.2358560194648591        2.2568992591529100        10.589414234358305     
 H  -2.8982375210990137        2.8184504805378858        18.118928673905206     
 H  -3.0253926934815767       0.40380807563393661        18.273579128089366     
 H  -1.3493812738868678      -0.15841663965939443        18.035371620456818     
 H  -2.6068215428405663      -0.60475593459233423        16.860451417078103     
 H  -1.9415605558473130        4.6263232992253771        16.211893072782967     
 H  0.45786910947347503        2.7685100534262173        13.805889385953511     
 H -0.57556755381773073        4.4929105075635709        13.898220557163535     
 H  -2.8185955522181620        4.4254230118619109        12.236159481837065     
 H  -3.0957247382804431       0.17136770403052712        9.8178809208588227     
 H  -3.6656469796732449      -0.47946284881599677        11.378826943359718     
 H  -1.9522316521556295      -0.66352187832838716        10.925004968535974     
 H  -3.9723427848247281        2.5366395317356720        10.574954976395929     
 H -0.79823733443698008       -3.8718122159441868        18.143366276806493     
 H   1.4069257194542790       -2.8122151957642210        18.216136397161335     
 H   1.0062234665839309       -1.0799223722378550        18.094974472884534     
 H   1.9898399563575373       -1.8508003495123038        16.830825408601083     
 H  -2.8859356607505990       -3.9060457676743652        16.286982306232421     
 H  -2.4581691315141643      -0.87928815075788447        13.875689275284742     
 H  -3.4989411773064747       -2.5957424811259187        13.989419665036184     
 H  -2.4126461590730011       -4.5619426116855761        12.325077203224971     
 H   1.4035644160607046       -2.7081169648025480        9.8077615447859667     
 H   2.2739242062359932       -3.1198193289415972        11.308318609978853     
 H   1.7139539948874170       -1.4434223407883575        11.048939721720998     
 H -0.22630391051214951       -4.7128135690650659        10.636305020147862     
 C  0.80833477172691448        11.210903853894600        16.303194872850863     
 N  0.39504268786342256        11.780441082743149        15.126473037539716     
 N   1.9964088586223925        11.833674127633431        16.574221018194820     
 Dy  0.30900501938744296        9.3483419189628201        17.967187039280727     
 C   1.3059917413948006        12.726777424239872        14.669698421424151     
 C -0.80560092185450993        11.414152124102312        14.385084426143838     
 C   2.3154631294603996        12.755850088600981        15.594020823801401     
 B   2.7424536178968770        11.534777583812778        17.915202104327747     
 C  0.73791035536446259        11.375687941418265        19.445769115876683     
 C  -1.5835314550403337        8.8601055104890083        16.326415306676925     
 C  -1.6492890172275922        8.7192787825112745        19.466310616291970     
 C   1.6449220518593124        7.9588053694108005        16.328329537827347     
 C   1.8280515263009685        7.9631142367865895        19.441272122369487     
 H   1.1313975122690494        13.298328081628396        13.768019210814526     
 H  -1.0397528227435944        12.204969602755771        13.665307405132172     
 H -0.65755196594028997        10.473060682432989        13.838925272915642     
 H  -1.6477291150334785        11.287423325594069        15.069322549064369     
 H   3.2168033845599462        13.352065201181366        15.630441933189312     
 N   1.8545432748507054        12.071932291518673        19.074308115362555     
 H   2.8179702289021828        10.317094676568637        18.033233070766645     
 H   3.8382203968182877        12.046189092686244        17.922860599077584     
 N  0.14476668414612337        12.166920863561812        20.394356978835035     
 N  -1.8805768022899012        8.2013625484090209        15.160762827453372     
 N  -2.7185573105733849        9.5711103282082863        16.604212736104831     
 N  -2.8222964196724112        9.3168253955245444        19.099142263293615     
 N  -2.0211261653729333        7.7881577375185103        20.400851489074554     
 N   2.3283754718472096        8.0166358511724507        15.140680401739793     
 N   1.5667494713598524        6.6207999570092539        16.602460164000874     
 N   1.8450349712669996        6.6391758175461471        19.101752198454552     
 N   2.7917499031509050        8.0793098851079304        20.408348779962466     
 C   1.9327685573439743        13.277029201323899        19.753576619856638     
 C  -1.1110428119033853        11.854294166045573        21.060491273886743     
 C  0.86269036032229840        13.339120283412386        20.598617726078096     
 C  -3.1645816810092722        8.5021087841118632        14.718330541821947     
 C -0.96944931505220244        7.3378545381631701        14.418858742848075     
 C  -3.6895629564675496        9.3678903134923388        15.639690304246386     
 B  -2.8153750125751573        10.363463281464741        17.947434715642437     
 C  -3.8961375120295689        8.7459251783623735        19.763028152923802     
 C  -1.1058514539617930        6.8720012522726330        21.065963634291101     
 C  -3.3968764040413308        7.7876513296199050        20.597094735986204     
 C   2.6565185837219349        6.7469046114875129        14.679431002549457     
 C   2.6276235934145822        9.2319663477818672        14.392819396969079     
 C   2.1727910788585243        5.8696295389662181        15.612768366031760     
 B  0.93447911415145235        6.1315390917633401        17.946495266675353     
 C   2.8180024600565279        5.9591540552492948        19.817157898415221     
 C   3.1580033674681935        9.3269863910081501        21.063626158879448     
 C   3.4143512282494211        6.8605661693476145        20.651357135519007     
 H   2.7145150492493073        14.004061813168461        19.578911484853904     
 H  -1.0507525792262498        12.107362489563014        22.124280057534119     
 H  -1.9382816441816137        12.421215939718007        20.611546372081495     
 H  -1.3070171315520647        10.784997716083559        20.934465454833685     
 H  0.54061073615671962        14.106084714079570        21.288194376023000     
 H  -3.5811544566054785        8.0531569399062430        13.826538926984048     
 H  -1.5382065803559108        6.7742919270547590        13.672437111282546     
 H -0.20025791107602831        7.9299747596400483        13.907113932207666     
 H -0.47218264331902138        6.6384149148118325        15.095472052466533     
 H  -4.6599866788306352        9.8439121544180193        15.682734768189693     
 H  -1.7952131389097490        11.033120786404007        18.056901356459768     
 H  -3.8029303108487009        11.060255932485594        17.969662310810801     
 H  -4.9224190361269322        9.0387436481900778        19.586094335584185     
 H  -1.4190037720572819        6.7171767121380963        22.104330277743966     
 H  -1.0865862018902592        5.9008938148920391        20.550794258082984     
 H  -9.9987689063526453E-002   7.3035571869148361        21.033777241613421     
 H  -3.8864533785109838        7.1044867298639378        21.277589185381167     
 H   3.2172338725428951        6.5976730650105235        13.766604572034181     
 H   3.4291131316943577        9.0240576026980719        13.676572732350772     
 H   1.7448595831213654        9.5810219383483215        13.841003952140937     
 H   2.9456010704147992        10.025120297605913        15.073392079478557     
 H   2.2182442535999725        4.7901502987756981        15.650669514144356     
 H -0.15802419505890511        6.6724403671562751        18.060136864527276     
 H  0.83499057934128651        4.9259092304581609        17.958995803421015     
 H   3.0349860399719359        4.9092338674528451        19.670241162357456     
 H   3.2817007585545470        9.1652916662647304        22.143157388753981     
 H   4.1057722286836800        9.7152722582833704        20.655196181182863     
 H   2.3604363892726745        10.058881167598692        20.875594453377264     
 H   4.2227150380922671        6.7508825601839275        21.359733194903587     
 C   8.4876365902734854        6.5438042214521328        9.9586241236338875     
 N   8.0891115554517921        7.1117423746291495        8.7755434321568924     
 N   9.6785167804973717        7.1585525814341002        10.236732940988299     
 Dy   7.9663162651295316        4.6766091111743293        11.609927481898337     
 C   9.0131846950167471        8.0462494935748410        8.3199606287596932     
 C   6.8974751867297961        6.7431444263142399        8.0221932240119997     
 C   10.014591247781558        8.0709036300072601        9.2529230878744997     
 B   10.421178947939497        6.8544769442492139        11.579170552796532     
 C   8.3899316669689767        6.7183061367854169        13.077724856918298     
 C   6.1232924457770777        4.1539574907698267        9.9341570092891587     
 C   6.0143782893756157        4.0221809110761884        13.088355912637061     
 C   9.3538373762410885        3.3109949880392291        9.9712803956516662     
 C   9.5242757824049793        3.3341669679982906        13.083881544264377     
 H   8.8558948432044531        8.6139726590901127        7.4124707622124175     
 H   6.6394369964807316        7.5555528098555103        7.3352118256538477     
 H   7.0686455908931718        5.8289628425272122        7.4370964402025175     
 H   6.0621624904247149        6.5668371716834413        8.7040255982952814     
 H   10.919948802847165        8.6605391249355410        9.2930137640849200     
 N   9.5308450848126913        7.3898396765119578        12.736689899120334     
 H   10.497360955718419        5.6372849163607270        11.690394825948948     
 H   11.517033176272271        7.3676522930475050        11.590112331867985     
 N   7.8042140443040102        7.5088941548212631        14.031136113429071     
 N   5.8509907530189222        3.4941043435266486        8.7633589921571069     
 N   4.9716946964903714        4.8408658161733724        10.203710612529644     
 N   4.8377466190496161        4.6013666026731137        12.703407822942252     
 N   5.6484006512416247        3.1045495370338028        14.037036910850047     
 N   10.049126800984135        3.3833897180914265        8.7904763259904843     
 N   9.3067058038473149        1.9713988260363629        10.246018957478958     
 N   9.5937767710042650        2.0132493864991123        12.739610920723988     
 N   10.513353033002671        3.4951345605047974        14.018878018822456     
 C   9.6338597826386660        8.5782257707434351        13.442728354411342     
 C   6.5297189396352469        7.2210577893203096        14.670399009257830     
 C   8.5511476418010481        8.6565159433496763        14.270071515353838     
 C   4.5654187218883244        3.7704216909909900        8.3101816764263656     
 C   6.7861639584961582        2.6557049061757763        8.0221866683066025     
 C   4.0146888402629486        4.6223227840485652        9.2295102806256946     
 B   4.8484641824230206        5.6367233688060283        11.541629553482423     
 C   3.7662690737327180        4.0328525496332661        13.373068490156163     
 C   6.5719059863941851        2.2080833095211596        14.717685590980970     
 C   4.2718883882807672        3.0954802101627470        14.227410085107627     
 C   10.413672287801674        2.1209035946483543        8.3348621185849670     
 C   10.331796131096661        4.6042178770588986        8.0443818542749455     
 C   9.9421226292869758        1.2333808613985844        9.2642903496998077     
 B   8.6910435614590540        1.4719276374555987        11.593254411131820     
 C   10.622930487395099        1.3808415271828258        13.418339457944814     
 C   10.846878037067489        4.7574759635772166        14.664597019091328     
 C   11.201460915542375        2.3077925978625067        14.236084835097433     
 H   10.435069564532123        9.2885687829879675        13.289327245704618     
 H   6.5941193749530109        7.4089656741522552        15.748204272527484     
 H   5.7355127858237607        7.8563289307978508        14.252193665807807     
 H   6.2811812561902833        6.1706021368070756        14.481418115880237     
 H   8.2386920175313687        9.4187486954241333        14.969909432602611     
 H   4.1678345433594579        3.3159960999887832        7.4126651638736138     
 H   6.2332042878778093        2.0769672111744018        7.2753077718034840     
 H   7.5384517095894941        3.2689455914436594        7.5095419134944228     
 H   7.3021393282075975        1.9702734519041074        8.6990725871599537     
 H   3.0343510317485261        5.0772535152460350        9.2665526599515537     
 H   5.8604581722318869        6.3187112385748065        11.660930017629642     
 H   3.8553541205957624        6.3244134570272248        11.545999294193718     
 H   2.7378773346253720        4.3169107665480579        13.192279055958670     
 H   6.2810093182017877        2.0909109178478826        15.766196320685976     
 H   6.5741675007787750        1.2190624287722782        14.240098061665105     
 H   7.5784364793736785        2.6318191409077181        14.648681193788928     
 H   3.7845117047041250        2.4213704272862717        14.917305483580392     
 H   10.990975394485597        1.9834180348938524        7.4303104843928347     
 H   11.124624771569636        4.4046549192551314        7.3161667416529133     
 H   9.4388562413445793        4.9520169760186290        7.5086839389564455     
 H   10.656299359303858        5.3962575502467507        8.7234555920295627     
 H   10.015660511002700       0.15530571880308724        9.3053527022640257     
 H   7.5840899526355825        1.9815627488163889        11.710131256651133     
 H   8.6270614191102606       0.26367452729284296        11.610305013185270     
 H   10.885507756769233       0.34348424068349881        13.259890589150480     
 H   11.177657518598977        4.5733630124034814        15.694776844319492     
 H   11.651531632623598        5.2733822979608096        14.116342705221646     
 H   9.9554024269882539        5.3967589362701336        14.659531909626409     
 H   12.035109287093940        2.2352650682530304        14.919740956177796     
 C   6.3417702700291798        13.339591742410404        3.5999895063387011     
 N   6.0543862952699294        12.684937902831319        2.4304279284041894     
 N   5.2051674248537978        14.049435584637438        3.8725551175929747     
 Dy   8.2092706008506298        13.822067992614253        5.2554418475075400     
 C   4.7742533741818765        12.986652242971877        1.9796624033049457     
 C   6.9726096481264239        11.827142286514905        1.6907569808559466     
 C   4.2419323618766738        13.849743382010240        2.8996838296635392     
 B   5.1082347466392113        14.844328818589497        5.2145773774937565     
 C   6.2379666191361620        13.172092180655149        6.7253835578209191     
 C   9.5807662288969286        12.484228271504596        3.5869303385185058     
 C   9.7369305811774360        12.428863748317310        6.7018218315181723     
 C   8.7227624666536681        15.697943266394065        3.5997027723211494     
 C   8.6165954884724094        15.855158889412390        6.7371225853501935     
 H   4.3659763384764085        12.541622040857986        1.0825281935325168     
 H   6.4161371573788610        11.299286117551896       0.90908364908014805     
 H   7.7687935813658386        12.420134406297677        1.2218393133415879     
 H   7.4371195837456279        11.097803850320672        2.3598268752029092     
 H   3.2707998476428393        14.324290674823175        2.9351924778724197     
 N   5.0776359951219625        13.800385077723570        6.3684128744341688     
 H   6.1385426252721480        15.497974300229092        5.3289287350009866     
 H   4.1341361282650801        15.559281230397440        5.2295484551891827     
 N   5.8496928078839998        12.244714036260396        7.6561965599197155     
 N   10.281019103429477        12.573337324175476        2.4099096056502716     
 N   9.5151642968153389        11.139674826938988        3.8317051370409390     
 N   9.7862908214553688        11.114897228799149        6.3289269975796385     
 N   10.714049172930160        12.552045114581603        7.6531120818281044     
 N   8.3208757505789048        16.262305561090205        2.4161293306780030     
 N   9.9045543939583496        16.327564510414295        3.8823889952020929     
 N   9.7320934670342627        16.559944234508507        6.3779034285415550     
 N   7.9933313100930636        16.654882247327219        7.6586279280068883     
 C   3.9943352897915747        13.254668647297059        7.0387410372225219     
 C   6.7474222706809863        11.300985812627040        8.3056641031246183     
 C   4.4755821136918561        12.278161869256701        7.8629228156438842     
 C   10.631272627367375        11.316920438078666        1.9285379578943349     
 C   10.594983300560118        13.804346713674910        1.6937276840074169     
 C   10.144170346302941        10.415367011470037        2.8363293659273721     
 B   8.8833506211316458        10.617629217248533        5.1630509137933629     
 C   10.793408355778791        10.448898055907490        7.0080379941082658     
 C   11.056191478167827        13.796421302074728        8.3275137081270287     
 C   11.376932320752591        11.347806557267596        7.8541889855346252     
 C   9.2340287810777451        17.210195645395874        1.9656509540645000     
 C   7.1346357783768406        15.880919323953679        1.6594489476510645     
 C   10.232339531405151        17.246854436413187        2.9016474624648723     
 B   10.638417097811585        16.029472895777431        5.2304926392547575     
 C   9.7791930806626581        17.777875202199262        7.0374311984185516     
 C   6.7267537631640364        16.339522331872555        8.3016377524881637     
 C   8.6907916535284926        17.839975188385374        7.8581558857484346     
 H   2.9738938915754409        13.574531056114475        6.8731847079568400     
 H   6.5052954952025290        11.220892816524804        9.3724902357281703     
 H   6.6580919143670734        10.303791841484141        7.8475210788928074     
 H   7.7762966270925622        11.658605942302964        8.1739232259732919     
 H   3.9730384534366920        11.602419297313251        8.5409092771533768     
 H   11.210764067708384        11.194463699174744        1.0233967057488125     
 H   11.399794820351119        13.606403728176305       0.97836571798558192     
 H   9.7192492645169288        14.175617333621300        1.1453097120536626     
 H   10.916358146172009        14.578191908259589        2.3947721566208111     
 H   10.201252097146376        9.3357179472865681        2.8535051572215009     
 H   7.7844251184615780        11.143658566543262        5.2863851529812571     
 H   8.7979585687310653        9.4114992165325617        5.1510967179852489     
 H   11.033440415220936        9.4075675810640487        6.8381443383285427     
 H   11.241797648148978        13.612792642635441        9.3906320805005628     
 H   11.958779199021242        14.239258841184748        7.8857685507562918     
 H   10.222067253386603        14.493625736952589        8.2024785350169100     
 H   12.200301830679834        11.243789001557069        8.5451532051185559     
 H   9.0707392581713275        17.778647962664927        1.0596822609116034     
 H   6.9154929128597420        16.656573518332905       0.91817020477997180     
 H   7.2931385349577855        14.926886390363693        1.1385983089515768     
 H   6.2781526659988725        15.770342118929308        2.3293862644627543     
 H   11.130124788778655        17.848277086136516        2.9455633511217716     
 H   10.721357669502652        14.812961978436221        5.3468924125188577     
 H   11.731514060739499        16.548973308459246        5.2474286897414295     
 H   10.552740330232044        18.513655772527230        6.8637027087093143     
 H   6.7449323069838858        16.663330274390400        9.3488002501119425     
 H   5.8950382865391528        16.845456084416629        7.7884593664357897     
 H   6.5690971416118495        15.256798183110805        8.2405369219299534     
 H   8.3450635407536904        18.612286019857233        8.5306401247991381     
         456

 C   7.5502966849999158        2.7402696893303622        2.7807406860513231     
 N   7.9583340642473983        2.1729522464889173        3.9611573912398415     
 N   6.3648637898121558        2.1142874652617336        2.5049775333832498     
 Dy   8.0474468920140954        4.6225564729624526        1.1332330210264803     
 C   7.0448607090300577        1.2280753291108621        4.4170984595097016     
 C   9.1516597965749469        2.5463650683703998        4.7098296930588797     
 C   6.0407475873278313        1.1962077313732578        3.4872643776045633     
 B   5.6142817537448941        2.4137072407990869        1.1660110718931069     
 C   7.6296901409111495        2.5944691418514161      -0.35042792213927787     
 C   9.9120929535633593        5.1201933407864439        2.7897835908512407     
 C   9.9987167883466128        5.2981000013711270      -0.35213891093091970     
 C   6.6643470232366111        5.9600627093088994        2.7854057492682061     
 C   6.5013215006306213        5.9935046188965853      -0.32057284808845632     
 H   7.2104071368191640       0.65931299225063278        5.3225651145561059     
 H   9.4121500114398433        1.7368228597234492        5.3993162940003536     
 H   8.9803741798189591        3.4628297930710907        5.2908367180066733     
 H   9.9857055992058541        2.7200387247116047        4.0254284560758578     
 H   5.1414260405563335       0.59728087651727824        3.4475805159491095     
 N   6.5096257459785143        1.8950832390080683        5.0044745700496178E-003
 H   5.5196737145109767        3.6299263697739375        1.0575751136998472     
 H   4.5261369752516165        1.8842004035151418        1.1583892159739222     
 N   8.2296698269867701        1.8121080866006056       -1.3013509279543749     
 N   10.189393525672985        5.7683209019331221        3.9653557096230654     
 N   11.065133989453154        4.4428867430853867        2.5025523880168192     
 N   11.178587918375730        4.7083123724227534        6.2605517202939456E-003
 N   10.357267634920056        6.2327266924391633       -1.2880312859707854     
 N   5.9602706132376611        5.8733634534356698        3.9599353740589462     
 N   6.7269722928931417        7.3034829834485837        2.5343481853195100     
 N   6.4567610071596961        7.3116860498998664        3.7048871172629075E-002
 N   5.5158908311454624        5.8615298067040849       -1.2630715857144683     
 C   6.4359341754250172       0.69711047342118704      -0.68744747727333966     
 C   9.4892332076807673        2.1306867965940848       -1.9560943764756067     
 C   7.5137160287807570       0.64220158551840900       -1.5232069851809087     
 C   11.479964037832053        5.4951742390525142        4.4049680053257889     
 C   9.2500437872169314        6.5867366744664162        4.7240284350605064     
 C   12.028746134312806        4.6566918514997466        3.4717233576239663     
 B   11.182597778224432        3.6596201214890884        1.1559800106030940     
 C   12.243863892720594        5.2846321763728987      -0.66740353196330438     
 C   9.4315908717808004        7.1494410155858992       -1.9376232589744806     
 C   11.731396644181046        6.2402450046058497       -1.4967856889721203     
 C   5.6050191662309263        7.1310446752835546        4.4349710709068315     
 C   5.6558038336777852        4.6426898243050676        4.6805915998289285     
 C   6.0923834584909571        8.0300708533527434        3.5248093279755630     
 B   7.3588516519415581        7.8178489593289378        1.1993835126911474     
 C   5.4474061437135708        7.9723390036518609      -0.64416434949107604     
 C   5.1617780581166928        4.6114659165158010       -1.9205884345612982     
 C   4.8546173739208252        7.0651254444115299       -1.4739940604008079     
 H   5.6538282987313959       -3.1923313580512869E-002 -0.52330142878597674     
 H   9.4351657413208869        1.8820102793371034       -3.0204608970246607     
 H   10.314420444886377        1.5630529137294471       -1.5054109414696393     
 H   9.6841107021349284        3.1995152883614395       -1.8253342485882362     
 H   7.8406263728873320      -0.11596079299802384       -2.2204957362537932     
 H   11.881472487306878        5.9409665197509716        5.3049009999161925     
 H   9.7926324774386160        7.1127820815967082        5.5177747306787639     
 H   8.4702186900768108        5.9615981765812558        5.1798650380240030     
 H   8.7669458600088070        7.3189544614751698        4.0710998078260143     
 H   13.011975406728356        4.2088223324592979        3.4223385227193646     
 H   10.174639397103160        2.9726065411283829        1.0387786392226781     
 H   12.181419460644255        2.9794883163838586        1.1376285272386546     
 H   13.273721813646592        4.9973251951653914      -0.50078821295686848     
 H   9.7390829708300011        7.3220718158893670       -2.9750597358047211     
 H   9.4054169782409520        8.1138646768021143       -1.4096235385048550     
 H   8.4290060234062611        6.7096784273384689       -1.9071136317133572     
 H   12.211320184138307        6.9269143277694445       -2.1801920342446963     
 H   5.0223894171066732        7.2573901298853585        5.3375903727815510     
 H   4.8540267358014901        4.8372338027945343        5.4001461090914189     
 H   6.5366965803920944        4.2766522747169473        5.2239803359630130     
 H   5.3351876969032661        3.8656574930168288        3.9828535733929358     
 H   6.0311916075890544        9.1093642451857715        3.5035913605205602     
 H   8.4581327286677741        7.2911774085273162        1.0816722108012788     
 H   7.4444415556469563        9.0241145164162102        1.2027696055898636     
 H   5.2085715260719718        9.0149229793358110      -0.48247169838812481     
 H   4.9534904504536481        4.7880146682360589       -2.9808794194564445     
 H   4.2703553063544399        4.1697251034827048       -1.4554338337077233     
 H   5.9992669530271261        3.9161819370208346       -1.8089929296646936     
 H   4.0259776208361631        7.1626566082064960       -2.1601433280848941     
 C -0.38499656930418696        7.3841836191460004        9.1704914541481273     
 N   8.5998629617218825E-003   6.8236429906822194        10.358054263908269     
 N  -1.5656399204291558        6.7550044497464414        8.8815549914346903     
 Dy  0.14502032129295025        9.2494281735351649        7.5209353775461327     
 C -0.90698344733465031        5.8770000174048125        10.804359829566438     
 C   1.1893816993081998        7.2074456990646976        11.122277198193563     
 C  -1.8996273566729442        5.8380582285632325        9.8621925975528324     
 B  -2.2935236350005019        7.0507651403221008        7.5297025136209941     
 C -0.26452032520748087        7.2216071720416046        6.0322583744921063     
 C   2.0114245156639319        9.7373091918584507        9.1859782027796832     
 C   2.1229329269129242        9.8880519754342036        6.0564217840820316     
 C  -1.2137432429496928        10.613520500566180        9.1769932104687335     
 C  -1.3611478219967490        10.649808069810334        6.0571697501113615     
 H -0.74703117378608552        5.3117649145071679        11.712638120630562     
 H   1.3877278240551258        6.4461431478382600        11.885828915044616     
 H   1.0347713492087989        8.1760982987086219        11.618299775708126     
 H   2.0571703175932794        7.2923229305446196        10.461906561545534     
 H  -2.7975362856384196        5.2373147230728634        9.8136372127454568     
 N  -1.3834426503179005        6.5193221896361946        6.3852822109154781     
 H  -2.3757710753787200        8.2672686750599276        7.4113484289526603     
 H  -3.3861547996893409        6.5308574568685893        7.5084223403084636     
 N  0.35488977569936064        6.4270210485242023        5.1036329765659669     
 N   2.3043214039329549        10.407562149985973        10.345656322480302     
 N   3.1439980777261622        9.0171236326457809        8.9225792528897951     
 N   3.2797884499148071        9.2623133564419255        6.4284514261219474     
 N   2.5213721212417908        10.817148139950678        5.1310639800374132     
 N  -1.9102517024259522        10.540345713941806        10.357152390215777     
 N  -1.1342630703004137        11.955460180969940        8.9224280253644572     
 N  -1.3991761598947612        11.966155152132757        6.4231236492376400     
 N  -2.3287487257525377        10.533925680426922        5.0950412035314567     
 C  -1.4371110508741787        5.3077962324398946        5.7148461095437018     
 C   1.6243780859401509        6.7414014319849320        4.4657058838828174     
 C -0.34915481534070747        5.2476314631439775        4.8933148464304894     
 C   3.5842436794807240        10.105840060824566        10.798315842900097     
 C   1.3956583063196919        11.289799627347273        11.069218597940921     
 C   4.1106073424006535        9.2264420761023302        9.8903233629664786     
 B   3.2377553999339397        8.2187498925312834        7.5827394874322174     
 C   4.3705386622000155        9.8128037804902100        5.7746300123063543     
 C   1.6299216761419002        11.757464570364213        4.4675108427472630     
 C   3.8983924009283095        10.788218849170278        4.9440073233982718     
 C  -2.2435129236301492        11.803926745005029        10.832089370519002     
 C  -2.2326346602646510        9.3167371033122439        11.081652841280766     
 C  -1.7502201632458776        12.693271838560591        9.9156966815053575     
 B -0.49651432883869645        12.464496325074053        7.5888411098702440     
 C  -2.3910353953380339        12.640385877978952        5.7297513048868787     
 C  -2.6749322919495615        9.2921041687910737        4.4180294514491454     
 C  -2.9759199497575697        11.744329672048597        4.8813385545769794     
 H  -2.2143613750128801        4.5743028583639553        5.8820047471328012     
 H   1.6052641989187426        6.4370425052725571        3.4137737670779380     
 H   2.4504926726935268        6.2194161302691571        4.9688753110038899     
 H   1.7918453837162935        7.8201513633219992        4.5463925400938985     
 H  -6.4939204894076084E-003   4.4791535117929557        4.2152259283337150     
 H   3.9972691002774163        10.564083303705976        11.686715053029392     
 H   1.9565450559664910        11.820519591031236        11.845604213709262     
 H  0.58764180191161242        10.715990767425993        11.542199539734503     
 H  0.94503482051906329        12.017101024958066        10.387823509903981     
 H   5.0788192664010339        8.7449385823668919        9.8604110711927611     
 H   2.2013106907436146        7.5743717823438317        7.4655140105798594     
 H   4.2048568152535575        7.4944898073411252        7.5694992077886196     
 H   5.3891618702427158        9.4944327436196421        5.9529900835833827     
 H   1.8892293687842781        11.839901478480147        3.4054581746095778     
 H   1.7060955529948172        12.753866319132896        4.9281050373639816     
 H  0.60231233625028091        11.393807460858296        4.5817938094817316     
 H   4.4092258682332162        11.466116754363195        4.2740046399297675     
 H  -2.8152516504577898        11.940873981332889        11.740102610420406     
 H  -3.0666988638181962        9.5129756145532465        11.763605629543651     
 H  -1.3727388314734474        8.9680691173708844        11.669227303733715     
 H  -2.5166390943723216        8.5286223576237177        10.380411380315158     
 H  -1.7953441156160364        13.773230523480702        9.8909201913561446     
 H  0.59942837432855456        11.931352715420694        7.4725539366956983     
 H -0.40412846754480714        13.670616555037508        7.5932403202377730     
 H  -2.6220160154557970        13.684509234734817        5.8944791810264299     
 H  -2.8343245793966174        9.4749011835574510        3.3497820348104841     
 H  -3.5947469121946170        8.8645617638916683        4.8408445068953823     
 H  -1.8536736665716946        8.5829196072718883        4.5638945502193788     
 H  -3.7902585219248484        11.853453709027589        4.1801358543835851     
 C   1.9193072209101536       0.57329901285422580        15.589875896134496     
 N   2.2057327868808008        1.2285645546120123        16.760250331234083     
 N   3.0578518373748977      -0.13499005037724102        15.319581995350310     
 Dy   4.7446998619508587E-002   6.7907219060380719E-002   13.931692096187559     
 C   3.4858037865245084       0.92698413725581119        17.213527156681721     
 C   1.2875798825422018        2.0858256669555986        17.500279999376609     
 C   4.0192829708450519        6.5133911373543657E-002   16.293529355709754     
 B   3.1654052261897898      -0.93621559061214155        13.982899188792345     
 C   2.0030915299112970       0.68791269638551322        12.440127765504078     
 C  -1.3086668219345841        1.4584242565606738        15.564499975490143     
 C  -1.4988207207663646        1.4188945183728281        12.448587155220684     
 C -0.45891341440877154       -1.7898728347064352        15.601514381027728     
 C -0.38038658968410982       -1.9778521867125145        12.473560574694222     
 H   3.8938308037278211        1.3718675842695096        18.111387196975357     
 H   1.8598762384656542        2.6971162425606279        18.207616120622706     
 H  0.55672744133261942        1.4856839082645985        18.060853051429099     
 H  0.74533478328539726        2.7418087877658617        16.812812036956025     
 H   4.9905282790716052      -0.40904725946723774        16.256314338489538     
 N   3.1757470033778237        9.7020717278766849E-002   12.819217416863232     
 H   2.1482019040765894       -1.6108911276468139        13.873268599038553     
 H   4.1548840142847299       -1.6299407380819353        13.973219334090158     
 N   2.3734146032405294        1.5979134315642005        11.485308164339564     
 N  -1.9865059037417068        1.3995739514948002        16.755748204191793     
 N  -1.2564670922044276        2.7954740171021095        15.277937568287628     
 N  -1.5535970696629613        2.7428898069498944        12.783431276756623     
 N  -2.4789630183881002        1.2658922113533662        11.503071190274596     
 N  -4.8576781436624930E-002  -2.3625954539941652        16.778224867622225     
 N  -1.6530606956770675       -2.4024763506308595        15.333043540875448     
 N  -1.5146193630169511       -2.6502451917303684        12.834169468249366     
 N  0.20565052384864596       -2.7821908099502695        11.531605429372616     
 C   4.2489330346006469       0.65195667047889816        12.141011461487576     
 C   1.4553470722313229        2.4972257714884813        10.801212393996998     
 C   3.7486263216554763        1.5924919507305402        11.286926244359897     
 C  -2.3371843888163517        2.6673147493659846        17.205773690586444     
 C  -2.2593163747616485       0.18672554459557683        17.519006842048668     
 C  -1.8736440165928707        3.5449826798525845        16.262485905317863     
 B -0.64406696634201377        3.2834867593759172        13.924830142372477     
 C  -2.5651414083188984        3.3856699321955848        12.088290382003828     
 C  -2.8209630449126877        3.4668919196502446E-003   10.862380158452849     
 C  -3.1470595250518136        2.4615216586044126        11.269501138396077     
 C -0.96838693481243932       -3.2993262555566734        17.238208288283552     
 C   1.1550720382557218       -2.0046019986998695        17.518320962027214     
 C  -1.9793629511497557       -3.3200067340385093        16.315517614366890     
 B  -2.3968283607009724       -2.0996098744368519        13.991257414582332     
 C  -1.6124987080499713       -3.8527518852421090        12.152542000129854     
 C   1.4746661223821784       -2.4976223010489571        10.878918757962953     
 C -0.53481615834698981       -3.9389909389004294        11.319594651295139     
 H   5.2751811327718405       0.35944284626548950        12.319606477613673     
 H   1.7406339300893328        2.5982949672184112        9.7495196213660265     
 H   1.4676105964716737        3.4918050027386638        11.266856832816780     
 H  0.44492725002677597        2.0853918427102123        10.881766058792978     
 H   4.2381973337829466        2.2594459736257630        10.591080638938436     
 H  -2.8995188414760129        2.8138065952734328        18.118070543897112     
 H  -3.0310999208599170       0.39874112952363377        18.267346291459415     
 H  -1.3544575751724934      -0.16305689396251793        18.034298300637062     
 H  -2.6077467201759075      -0.60852217343907777        16.854974772202862     
 H  -1.9402744150129043        4.6231675167772712        16.213924197391968     
 H  0.45913364305243842        2.7660442470626618        13.806827195718625     
 H -0.57254787489328995        4.4912944820817575        13.900716512520185     
 H  -2.8162612591936877        4.4271897180648407        12.238546996026523     
 H  -3.0926962810511780       0.17515723732817889        9.8152246616927581     
 H  -3.6681950634599185      -0.47456246805322777        11.374198074493584     
 H  -1.9539929198975043      -0.66192439276466508        10.925255959410130     
 H  -3.9718985402382105        2.5406219795560050        10.576330121896243     
 H -0.80001708082644318       -3.8721075594330951        18.140455040029071     
 H   1.4040564423039497       -2.8117243559900502        18.214950783325850     
 H   1.0042205963774746       -1.0794565132349432        18.091028609093417     
 H   1.9888343405146498       -1.8524266123190496        16.829044534601000     
 H  -2.8864895111467068       -3.9076837609532600        16.282733071822232     
 H  -2.4592696015823057      -0.88157167829958571        13.871432409616684     
 H  -3.4984635936598227       -2.5990576626393094        13.984713326641094     
 H  -2.4092368157289243       -4.5644129410559167        12.321407672023051     
 H   1.4071670785175736       -2.7104151688792752        9.8060523648408928     
 H   2.2766697386101478       -3.1150086662383973        11.308636067388171     
 H   1.7131175784730004       -1.4412932655815607        11.043234493003999     
 H -0.22193671584967642       -4.7133366441985221        10.633639385474950     
 C  0.80479998357099791        11.208184019633476        16.306256906116179     
 N  0.39221824341238998        11.777416337101370        15.129135407775124     
 N   1.9926081841283623        11.831184144707782        16.577938847279835     
 Dy  0.30479410023456277        9.3451772382656806        17.969812067359133     
 C   1.3034073795798158        12.723675461221420        14.672668608253062     
 C -0.80771815541954772        11.410542958332904        14.386927017717388     
 C   2.3122497838172924        12.753088816747059        15.597650021139755     
 B   2.7381288484586555        11.532411415150255        17.919294872917920     
 C  0.73232531841335013        11.373002816463014        19.448192661486168     
 C  -1.5861991574910772        8.8563537877283149        16.327909939186391     
 C  -1.6543331522716236        8.7154751450334835        19.467452463915663     
 C   1.6426995615855191        7.9573010062945855        16.330688955809858     
 C   1.8247647458701246        7.9611857339722363        19.443867517817988     
 H   1.1294979365945070        13.294955918218520        13.770686404405716     
 H  -1.0418635891633181        12.201324125366867        13.667114159498928     
 H -0.65877813945257535        10.469603884622758        13.840760730714440     
 H  -1.6502057790770570        11.283256251156065        15.070608178813263     
 H   3.2134626349476427        13.349471491213569        15.634453419105519     
 N   1.8494026909852666        12.069160302648006        19.077932960588512     
 H   2.8141156583866302        10.314785814109511        18.037165338884595     
 H   3.8337075089399577        12.044343827918071        17.927411007856232     
 N  0.13811833932719070        12.164436856703210        20.395919788432341     
 N  -1.8823251466445243        8.1977312957852497        15.161970242995420     
 N  -2.7215621402062018        9.5670565572076480        16.605081369227538     
 N  -2.8270388896668410        9.3134808905457334        19.100093054963338     
 N  -2.0265979481288614        7.7847460298555475        20.402171047314972     
 N   2.3264864504589626        8.0159914138668782        15.143246958029041     
 N   1.5654177359706329        6.6191510323162346        16.604332864508500     
 N   1.8438707277541533        6.6375263231195207        19.103485697988820     
 N   2.7894777712392971        8.0787296399919359        20.409690982311510     
 C   1.9269363449252073        13.274312487029754        19.757196071506129     
 C  -1.1185367269492787        11.852145684188221        21.060510499195455     
 C  0.85583716455904457        13.336620792672973        20.600875842772091     
 C  -3.1660774440239439        8.4982639418571040        14.718734053727951     
 C -0.97051810433280217        7.3347140386429261        14.420357945521300     
 C  -3.6918434895854304        9.3637905521160043        15.639880548558203     
 B  -2.8193697348386069        10.359717076852069        17.948059073462250     
 C  -3.9011562823580634        8.7433487017806524        19.764199061237356     
 C  -1.1117005550493473        6.8682853567670454        21.067335709391788     
 C  -3.4023366535381516        7.7850081670106821        20.598467051048804     
 C   2.6556368751587094        6.7466418388038578        14.681684806553344     
 C   2.6257020494442296        9.2317015450524931        14.395965335671457     
 C   2.1722529230847916        5.8687262741688171        15.614576878729316     
 B  0.93365530940134056        6.1291160597200065        17.948319235923403     
 C   2.8191531830598722        5.9590991618531950        19.817069488790974     
 C   3.1542610963398707        9.3267198590844469        21.065169738811800     
 C   3.4147600951456192        6.8611633226208752        20.651056777932929     
 H   2.7087632570839757        14.001390140632425        19.583157415165140     
 H  -1.0599899871396152        12.106986608227398        22.123892012923800     
 H  -1.9453433555522590        12.417787621162775        20.609343917298304     
 H  -1.3138677709942137        10.782589655577132        20.935998605784938     
 H  0.53299617564466428        14.103618463134987        21.290066874713538     
 H  -3.5819067915819800        8.0493672923596087        13.826582200946813     
 H  -1.5387861460593024        6.7707418425351618        13.673885149768504     
 H -0.20158777040864168        7.9272175371061984        13.908647557476307     
 H -0.47296283830217362        6.6356823878493838        15.097157357284493     
 H  -4.6624199463821245        9.8395056306012485        15.682388885690486     
 H  -1.7993147646089991        11.029471954703698        18.057982977985940     
 H  -3.8069318835064934        11.056487285455933        17.969401129825354     
 H  -4.9273113576325525        9.0367022925985339        19.587379113308479     
 H  -1.4226551566297987        6.7162540767351659        22.106612604986740     
 H  -1.0955907426679314        5.8961083770926512        20.554491664515062     
 H -0.10521779102017827        7.2977235487136953        21.031888198481617     
 H  -3.8922958245793700        7.1022635792282500        21.279063243813386     
 H   3.2168590714549801        6.5981341371097137        13.769059129331552     
 H   3.4278448294486381        9.0244235428059110        13.680279718169944     
 H   1.7431943856966448        9.5805591562830656        13.843633958714710     
 H   2.9428345836828913        10.024775178043919        15.077008822934053     
 H   2.2185059443307438        4.7892733709006441        15.652164146287099     
 H -0.15935311887745096        6.6689116741750230        18.062206751494408     
 H  0.83536818642272592        4.9233959342690721        17.960529347742476     
 H   3.0378856462971719        4.9096990053257032        19.669355476606881     
 H   3.2846619953118896        9.1638884270059044        22.143159497434446     
 H   4.0974443633926274        9.7195956349154198        20.652385836661107     
 H   2.3533163130978534        10.055442245791101        20.883188416494399     
 H   4.2241162074928615        6.7525933777620875        21.358401649718697     
 C   8.4921132893447542        6.5424875543173533        9.9597230563928196     
 N   8.0933038913555002        7.1104399053961380        8.7767329756063628     
 N   9.6831631588898812        7.1571003961622468        10.237415828812276     
 Dy   7.9705228108195669        4.6752379743301500        11.611307575836927     
 C   9.0173371326231511        8.0448379665152370        8.3208662138166396     
 C   6.9011327033659660        6.7424406953285292        8.0239104764803066     
 C   10.019047923044516        8.0694187357759333        9.2534991100456914     
 B   10.425792184105688        6.8533484244223510        11.579934674166029     
 C   8.3949853511636725        6.7167484246173084        13.079102094593813     
 C   6.1263305121634559        4.1545163146644546        9.9361546220669155     
 C   6.0182588429005683        4.0216567744164822        13.089820741164980     
 C   9.3564868800148506        3.3096253557823654        9.9717693568938461     
 C   9.5273223710584425        3.3305770474907299        13.084247473997886     
 H   8.8596582794656484        8.6126358197601043        7.4134979090422322     
 H   6.6442920834052908        7.5541531490589318        7.3357151837573982     
 H   7.0709640925860047        5.8271468923251186        7.4403019799561694     
 H   6.0655347876074295        6.5683769658077917        8.7058905240571836     
 H   10.924514100343536        8.6589300784712684        9.2933048094476192     
 N   9.5351863364963307        7.3890034239187301        12.737114255203386     
 H   10.502034954001617        5.6362035327175946        11.691610841883644     
 H   11.521592529920557        7.3666585471823121        11.590773050901216     
 N   7.8083059821037022        7.5081098246811662        14.031248612149911     
 N   5.8533196543713126        3.4952929825861374        8.7651850145988686     
 N   4.9754863430218812        4.8425767887523437        10.205941170958132     
 N   4.8420608385073383        4.6021292310521051        12.705531310154385     
 N   5.6516226752384231        3.1034837220388951        14.037718126807736     
 N   10.051586470239203        3.3821678135613169        8.7908639467835243     
 N   9.3083911118205993        1.9699105452720271        10.245749922211346     
 N   9.5954523563270158        2.0097587533068730        12.739416248752914     
 N   10.516124641787082        3.4900353904736590        14.019723324128421     
 C   9.6366644647664614        8.5786287701862474        13.441138235372007     
 C   6.5341173283325356        7.2197736953341316        14.670926890222614     
 C   8.5538756819394290        8.6569145850227773        14.268364799511234     
 C   4.5681051030046067        3.7731809402609140        8.3120555303858765     
 C   6.7875075875195305        2.6558887444622550        8.0239382458753266     
 C   4.0182756903504142        4.6253956899602144        9.2316243432467946     
 B   4.8533269046058649        5.6380404762055640        11.544240132422237     
 C   3.7702108011455859        4.0338653436383991        13.374814411290304     
 C   6.5744172869177095        2.2057423687579933        14.717582390559357     
 C   4.2751379054514773        3.0953029852809970        14.228218793499348     
 C   10.415087740509238        2.1197084431600191        8.3344748928168926     
 C   10.335406112435379        4.6031083964389827        8.0454214465845659     
 C   9.9430357918879775        1.2320063465448470        9.2634676871998209     
 B   8.6923503102006663        1.4699700896974759        11.592651475006296     
 C   10.623551666157015        1.3758921328456852        13.418325584172136     
 C   10.850561477323836        4.7517332571558919        14.666142947376612     
 C   11.202791404923730        2.3018510994500061        14.236704252728400     
 H   10.437139160614267        9.2895634034196615        13.286759500650417     
 H   6.5975086244104713        7.4116203027328504        15.747893224594602     
 H   5.7388103342373178        7.8515428127826317        14.250103984753361     
 H   6.2879697962218000        6.1683453661988397        14.485655623166371     
 H   8.2405742216058790        9.4198315114145839        14.967016016263949     
 H   4.1700313946394996        3.3194704552973384        7.4144084460833355     
 H   6.2339463627102853        2.0782247505763709        7.2767030308262930     
 H   7.5408024477595337        3.2682283461479931        7.5117555276948513     
 H   7.3023487701839356        1.9695214966191761        8.7007041142245729     
 H   3.0384390971832547        5.0813897376578785        9.2686745005245115     
 H   5.8659638149678957        6.3190251368921286        11.663448394327361     
 H   3.8608596644268576        6.3266716591866690        11.549229424378817     
 H   2.7420197166772664        4.3187429986135921        13.194262755977233     
 H   6.2839039854785739        2.0885482484672764        15.766200130379362     
 H   6.5753097450111762        1.2169168438359490        14.239645073321636     
 H   7.5813665045141647        2.6283635799225089        14.648209971974396     
 H   3.7873231082807313        2.4209259847642506        14.917553914928055     
 H   10.992082561463627        1.9824296204481715        7.4297149897549248     
 H   11.127977101533510        4.4030941212431980        7.3170582873565353     
 H   9.4428357989103802        4.9520813995864268        7.5099118766367186     
 H   10.660712372703561        5.3944565839431542        8.7248790772349807     
 H   10.015670967110186       0.15386281367208052        9.3038556851667931     
 H   7.5858081230713061        1.9804139100843592        11.709868098054892     
 H   8.6274109168479320       0.26178554391647041        11.608923481555633     
 H   10.884905033433139       0.33825217280015274        13.259736693800443     
 H   11.175321851591363        4.5678811598416758        15.697818344333378     
 H   11.659505857667936        5.2641307593945932        14.122045558496904     
 H   9.9616626618660806        5.3937541302416614        14.655866473416685     
 H   12.036132614163638        2.2280825908797204        14.920548821271810     
 C   6.3408482052730886        13.343351490624988        3.5985440451664936     
 N   6.0535776360030118        12.688808684428910        2.4288534173038672     
 N   5.2040203587573508        14.052832971219175        3.8712055776858225     
 Dy   8.2085771215621204        13.826266266082387        5.2544683158684977     
 C   4.7733426619832704        12.990270780620195        1.9781514960045652     
 C   6.9718942449243908        11.831345267467604        1.6889041687439506     
 C   4.2408074923323147        13.853024852109453        2.8983381979894207     
 B   5.1064908655669639        14.847341958251844        5.2133808008634679     
 C   6.2377179740641493        13.176552914943214        6.7247996321808481     
 C   9.5792908732202413        12.486310952465780        3.5869849208324673     
 C   9.7364845413484016        12.433749946423671        6.7016000311552357     
 C   8.7224113435726167        15.701358469394521        3.5984439764656764     
 C   8.6170874423052997        15.859340410496053        6.7357077625463324     
 H   4.3651475428166853        12.545182759184295        1.0809959794223234     
 H   6.4150507959651026        11.301362134924826       0.90905141619705965     
 H   7.7662665665069284        12.424797932244010        1.2177043747076195     
 H   7.4385803388959646        11.103805378942159        2.3582584893180703     
 H   3.2695473928241592        14.327306528482930        2.9340428965514640     
 N   5.0767701015510420        13.803173351175603        6.3670323115700027     
 H   6.1361986876742911        15.501881426073009        5.3279713013855261     
 H   4.1316895949831514        15.561329790843791        5.2284514524900150     
 N   5.8502023818083071        12.248940390663442        7.6556967705643526     
 N   10.278825148219516        12.574110376477362        2.4094794782540969     
 N   9.5131275327141598        11.141987405997526        3.8328935159454818     
 N   9.7850066556664945        11.119388099791523        6.3300676808504353     
 N   10.714030768081686        12.557322040875325        7.6524457351951733     
 N   8.3207172045805287        16.265594888867881        2.4147319580027720     
 N   9.9046540622769381        16.330328125951656        3.8807485536788549     
 N   9.7330000562623962        16.563377093546311        6.3763951759075885     
 N   7.9951101025705196        16.658807224594355        7.6582585554294358     
 C   3.9938644354306847        13.256077458881901        7.0368125793746357     
 C   6.7488502918824489        11.306731051155730        8.3060909759534933     
 C   4.4759725883847903        12.280542316567724        7.8615952852558930     
 C   10.628038458700654        11.317133806303385        1.9288368995716938     
 C   10.592487225870878        13.804440716238378        1.6920564074530002     
 C   10.141090980156561        10.416570018349264        2.8376668349098821     
 B   8.8816273061369042        10.621252633006339        5.1649209685323356     
 C   10.791945323703500        10.453516711229991        7.0095774886076301     
 C   11.057164959324149        13.802067575330518        8.3256208264095637     
 C   11.376304444887007        11.352938538147011        7.8545444547088845     
 C   9.2343934661486866        17.212740770134651        1.9638239708056924     
 C   7.1340214537093916        15.885071091895703        1.6583630866240595     
 C   10.232850541697061        17.249059869581405        2.8996630931829590     
 B   10.638762982879925        16.032430718625321        5.2287586152966989     
 C   9.7816588404193769        17.780653082207010        7.0369436860940482     
 C   6.7287272790283419        16.343910148659280        8.3018648136044586     
 C   8.6937923650724542        17.843058419186498        7.8583544098139395     
 H   2.9731171435465611        13.574498998582593        6.8705700692216984     
 H   6.5031633416254122        11.222936761353665        9.3714708381644645     
 H   6.6650354740772979        10.310806152869976        7.8452082153164380     
 H   7.7765478555854424        11.668093694595044        8.1793370671599614     
 H   3.9739821775031001        11.604382460612232        8.5395644428877322     
 H   11.206791217061586        11.193562682445917        1.0233916388527500     
 H   11.398132585154880        13.606356861847360       0.97769280145592175     
 H   9.7169795072463963        14.174290832873506        1.1423684097879963     
 H   10.912547846604932        14.579341016070389        2.3924768261115181     
 H   10.197638057358192        9.3369126099952933        2.8556181596198469     
 H   7.7828310109029948        11.147555313501472        5.2880135091134681     
 H   8.7960594678594450        9.4150944291223642        5.1540807718863837     
 H   11.031582419980863        9.4120031074514294        6.8403836160263474     
 H   11.244226140175980        13.618959251925022        9.3885511063928266     
 H   11.959100410658069        14.244647621678228        7.8823505183981153     
 H   10.222955937364556        14.499291112548542        8.2014165855463794     
 H   12.199828747889077        11.249221410868063        8.5453887803940507     
 H   9.0712815089273793        17.780961495044547        1.0576840907722493     
 H   6.9136889462013000        16.662112979522682       0.91899992818151244     
 H   7.2925457428610327        14.932367852828024        1.1352274222783785     
 H   6.2783324649451133        15.772519712296285        2.3288671181502347     
 H   11.131026482872604        17.849888643195243        2.9432693744585583     
 H   10.721441991933217        14.815917809879588        5.3453888691404838     
 H   11.731955156051844        16.551699619723919        5.2453541236228576     
 H   10.555760970829580        18.515885277317441        6.8633881874162901     
 H   6.7489327293851256        16.663370726544983        9.3500455334264085     
 H   5.8977158403207559        16.853786604123041        7.7921576658407288     
 H   6.5684714871647847        15.262069340956126        8.2367122248738038     
 H   8.3491812564110983        18.615133066206678        8.5316145836607440     
         456

 C   7.5461947569582559        2.7418535808028319        2.7812686507220463     
 N   7.9537856759767820        2.1744708620898408        3.9617891035948545     
 N   6.3605308385778097        2.1163752838899224        2.5053390033263123     
 Dy   8.0452045853129199        4.6233979968655818        1.1337525618492736     
 C   7.0398713945692197        1.2299829861099569        4.4175887106505591     
 C   9.1471909613103684        2.5473470477645330        4.7106308032289732     
 C   6.0358877683421790        1.1984333621504863        3.4876033687708499     
 B   5.6108348445994860        2.4156486681408293        1.1658487951103480     
 C   7.6272535279268876        2.5945747307221314      -0.34944129893600473     
 C   9.9100119293914126        5.1204392502292402        2.7907804828053040     
 C   9.9972817458593948        5.2962966413652000      -0.35117302752000973     
 C   6.6635362859085605        5.9630652419664907        2.7854060574458552     
 C   6.5004582042114034        5.9949052681302035      -0.32096036083108498     
 H   7.2051986398009005       0.66118393426307998        5.3230591936347640     
 H   9.4060189435198573        1.7386286666214950        5.4016319206169907     
 H   8.9769290184090451        3.4650143097484998        5.2899234141727840     
 H   9.9819298744720317        2.7186888536689708        4.0265925077695366     
 H   5.1362794442599720       0.59993082123250507        3.4478423221450170     
 N   6.5066231515803050        1.8959590493907292        5.6472560308788158E-003
 H   5.5170716434850622        3.6318769925677761        1.0568270918915268     
 H   4.5223906173973152        1.8867843153055466        1.1577211243177619     
 N   8.2275902228962057        1.8112187939922217       -1.2993460392498437     
 N   10.187908188225236        5.7689612491636950        3.9660170297294766     
 N   11.062150358332058        4.4412725332532714        2.5044335942987508     
 N   11.176366039902751        4.7054650793125239        8.0165710102694486E-003
 N   10.357101850243385        6.2299547495442322       -1.2874958396565532     
 N   5.9604344187595224        5.8772833062993639        3.9605684967373671     
 N   6.7264432956520466        7.3063393136195351        2.5335789468178844     
 N   6.4555152561797211        7.3131627727998776        3.6337435991576655E-002
 N   5.5154277236416744        5.8625393208120773       -1.2638226839465960     
 C   6.4329266438979325       0.69749899217775480      -0.68594694919222809     
 C   9.4878434386823702        2.1286490423945779       -1.9533043347276395     
 C   7.5112557952156935       0.64147849615854158       -1.5208707173741662     
 C   11.477872041687714        5.4941321197314714        4.4063224461986401     
 C   9.2499016533738541        6.5898121324108807        4.7235708998804640     
 C   12.025702594545074        4.6542544852664340        3.4738341511886359     
 B   11.178961222939064        3.6572801685816643        1.1582029410028361     
 C   12.242443610268877        5.2803046025334908      -0.66556888236636236     
 C   9.4325194148324005        7.1468742936204075       -1.9383189090266071     
 C   11.731291881999292        6.2359892649136954       -1.4956640857411103     
 C   5.6060640754700160        7.1353263872349242        4.4352271767645952     
 C   5.6560602421879693        4.6471654827713111        4.6821908995848514     
 C   6.0929748108000439        8.0336789874066827        3.5241766200692664     
 B   7.3577648408547613        7.8201917713931923        1.1981752176502183     
 C   5.4461891586207738        7.9734330543142056      -0.64528393462515299     
 C   5.1620605091903018        4.6123039009311508       -1.9214202171895234     
 C   4.8539355052024229        7.0659204525522359       -1.4751754734674074     
 H   5.6505034864704466       -3.1164612298803459E-002 -0.52174190154547873     
 H   9.4344945495691466        1.8794309473173449       -3.0175910394392722     
 H   10.312311791079180        1.5608083253436598       -1.5015982468888360     
 H   9.6832466315236854        3.1974168490563195       -1.8229583655225499     
 H   7.8383613405550543      -0.11741299283152185       -2.2172598731409772     
 H   11.879779366464637        5.9399254564633912        5.3060811535648433     
 H   9.7939081264853982        7.1187004454469820        5.5141549689222007     
 H   8.4711870724120768        5.9664217177494843        5.1832429315970021     
 H   8.7653981964664069        7.3194834957522392        4.0690484577155130     
 H   13.008223460609326        4.2048297310626896        3.4251633882927508     
 H   10.170197138702898        2.9714463500093506        1.0411305469374550     
 H   12.176926174740567        2.9759254802768704        1.1402172345771000     
 H   13.271914608842708        4.9919601431099414      -0.49848391921046276     
 H   9.7383855375108332        7.3155847374485861       -2.9766743645709943     
 H   9.4097755049708720        8.1128002993602717       -1.4134535608544503     
 H   8.4291077670724057        6.7096947534352633       -1.9046427790039109     
 H   12.212212542185116        6.9217704273886582       -2.1792285666326383     
 H   5.0242650000894509        7.2623042357532448        5.3382757615747547     
 H   4.8540396758346995        4.8421533114199899        5.4013568928254667     
 H   6.5368834014010861        4.2818550606905346        5.2261746605577617     
 H   5.3357902381529945        3.8694892927820930        3.9850288647768579     
 H   6.0321745971316325        9.1129769360702912        3.5023581980271801     
 H   8.4571933844537934        7.2939056418000394        1.0803616758595056     
 H   7.4427640009847105        9.0265205453731916        1.2009720272157083     
 H   5.2069807727576407        9.0159636488578272      -0.48376111453911441     
 H   4.9523984832908434        4.7890493832413874       -2.9813742724184071     
 H   4.2717195181165692        4.1692889312841457       -1.4554841990404128     
 H   6.0004295418165325        3.9179258486607647       -1.8110602657593025     
 H   4.0255634974581502        7.1630851838142870       -2.1616760130528196     
 C -0.38127959739550488        7.3846112708338341        9.1704850402274509     
 N   1.3027016339911754E-002   6.8240217135837007        10.357835443140914     
 N  -1.5624119038517261        6.7558725833509046        8.8826082895984673     
 Dy  0.14717109053520455        9.2497609545072343        7.5200330315922885     
 C -0.90267017483176282        5.8779020865627452        10.805058706469236     
 C   1.1947090263491833        7.2070478426926394        11.120985477852432     
 C  -1.8960422929501990        5.8392954382246298        9.8636822405900961     
 B  -2.2912857975171268        7.0514409677702590        7.5312419574525782     
 C -0.26320666130685755        7.2215149754214707        6.0325003031510978     
 C   2.0139770065669373        9.7383498306619138        9.1846296814647097     
 C   2.1238619835368473        9.8893697815396866        6.0544095955501964     
 C  -1.2114936733038855        10.614097502868997        9.1759808114963395     
 C  -1.3611546344303533        10.648670026101140        6.0569180833770817     
 H -0.74235406401224502        5.3126721020315708        11.713287381928014     
 H   1.3959428118671986        6.4434658659600714        11.881110366324231     
 H   1.0397567900997322        8.1733910923245698        11.620950645265783     
 H   2.0607797214521733        7.2957735507575681        10.459225098683406     
 H  -2.7942386253685512        5.2389446175334582        9.8159442159916690     
 N  -1.3821972324997422        6.5197086351081781        6.3861976026975213     
 H  -2.3735500506971601        8.2679346476716002        7.4127872224566049     
 H  -3.3839517131318959        6.5316015105212069        7.5108637276327581     
 N  0.35517034508274725        6.4268676571305186        5.1032922197604700     
 N   2.3064350126135418        10.407464940803807        10.345084815515277     
 N   3.1471084463823153        9.0193643575669640        8.9204054947156450     
 N   3.2817361023135736        9.2654334635134301        6.4262010857784517     
 N   2.5206540051383084        10.818898357146455        5.1288390804009625     
 N  -1.9074413055904562        10.541073992604987        10.356462804331128     
 N  -1.1327882459003795        11.955974442589111        8.9208018459757508     
 N  -1.3992169549785312        11.965309003563359        6.4217330153095036     
 N  -2.3296711982814928        10.531688653549677        5.0958382661621684     
 C  -1.4369480148846638        5.3083883827115699        5.7155033434233928     
 C   1.6242071996451384        6.7409384648028539        4.4643476706425824     
 C -0.34956469222064857        5.2478604997403124        4.8932415244696150     
 C   3.5865482177406633        10.106121779022518        10.797443282250089     
 C   1.3970128395347177        11.287620643526667        11.070102273629178     
 C   4.1135306573672663        9.2282326252188014        9.8884104939276050     
 B   3.2416093188394446        8.2216245047036765        7.5802626370128658     
 C   4.3714730717750134        9.8174768718576928        5.7720438980808249     
 C   1.6276703850300756        11.757842099583861        4.4654711286683240     
 C   3.8976130878342836        10.791991416114422        4.9413999358734157     
 C  -2.2411304310943039        11.804681880429611        10.831005556484085     
 C  -2.2285001378259306        9.3176228429112236        11.081804532115701     
 C  -1.7487135467837212        12.693899358405542        9.9140351335132451     
 B -0.49607986807713850        12.464730731709549        7.5866021959727235     
 C  -2.3918428732598644        12.638694242047372        5.7286510310213048     
 C  -2.6764850537454312        9.2891878212334849        4.4204376887950501     
 C  -2.9773034583527722        11.741755819611214        4.8816452325455639     
 H  -2.2144629623784735        4.5752561133169589        5.8829817106050681     
 H   1.6032430646088476        6.4391687006831777        3.4118272900881097     
 H   2.4501300733440661        6.2165068469300611        4.9649842476202322     
 H   1.7933308322399357        7.8191711743701653        4.5473417221277401     
 H  -7.8067548986235965E-003   4.4793566206018767        4.2147584684725716     
 H   3.9992111739459646        10.563535209288810        11.686437411426944     
 H   1.9579941170026167        11.820369669078632        11.844938032858490     
 H  0.59174748710231140        10.711967967182160        11.545202313173293     
 H  0.94308944139247464        12.013173439861561        10.389292657811982     
 H   5.0821351618092807        8.7476184847113174        9.8578124527766970     
 H   2.2062484323149798        7.5755938826901792        7.4631115754315376     
 H   4.2099487816324279        7.4990396588376980        7.5667443969645678     
 H   5.3906083149558226        9.5007671333596715        5.9502849241597673     
 H   1.8895294088105883        11.844257929548467        3.4046413425337798     
 H   1.6988025392119162        12.752860713388488        4.9289800953003162     
 H  0.60127110765442415        11.390510982253438        4.5756159048582541     
 H   4.4071679993387818        11.470414209416262        4.2710104205189534     
 H  -2.8126180697113075        11.941694553971814        11.739160274318705     
 H  -3.0608558353500133        9.5141603583238084        11.765659124190012     
 H  -1.3673546781173269        8.9687502275233104        11.667306921680906     
 H  -2.5143043375912950        8.5294528798217417        10.381414141772229     
 H  -1.7944474130230337        13.773818622040643        9.8888653917681335     
 H  0.60008015810950821        11.932147667718969        7.4699530164043901     
 H -0.40440156313273995        13.670918209792717        7.5903806176429587     
 H  -2.6231415291594806        13.682817805098582        5.8928360749658939     
 H  -2.8395475262385661        9.4714111884609959        3.3527903946012771     
 H  -3.5941955292117327        8.8606543629423626        4.8464130956291003     
 H  -1.8540651323073867        8.5809929098742312        4.5637843966010969     
 H  -3.7923129114477776        11.850059593666957        4.1811204914099527     
 C   1.9192345809676408       0.57143557910804033        15.587599237948288     
 N   2.2053641212824009        1.2265018725110113        16.758134615356241     
 N   3.0578623490769896      -0.13673888471247095        15.317373279321117     
 Dy   4.7865719626216205E-002   6.7090981405348984E-002   13.928886985496931     
 C   3.4853646208807993       0.92496978162616028        17.211551334241577     
 C   1.2870785594220184        2.0837008626176319        17.498107027711892     
 C   4.0191207395829638        6.3298648325748358E-002   16.291536536550609     
 B   3.1655504493656408      -0.93729042841112975        13.980278789851317     
 C   2.0042561350103556       0.68845378590338713        12.438606420128739     
 C  -1.3088408552567021        1.4556652334722842        15.563275482699298     
 C  -1.4979866263608341        1.4198235636750924        12.447488660502293     
 C -0.45942757066637391       -1.7913516378225656        15.597815627333750     
 C -0.37994738906043402       -1.9780075398114718        12.469825955511370     
 H   3.8931155838088363        1.3698778348053837        18.109499038919076     
 H   1.8585926737435163        2.6914143512055753        18.208761805287484     
 H  0.55335213989656784        1.4837708424842153        18.054583257601674     
 H  0.74823150579494746        2.7428983247187064        16.811407517068023     
 H   4.9904177906656377      -0.41080396278663461        16.254513756657076     
 N   3.1766099273296717        9.6726360797202954E-002   12.817298469399629     
 H   2.1480892951618737       -1.6114615424512460        13.869977747968674     
 H   4.1547096105026693       -1.6314703671001072        13.970462709199312     
 N   2.3751990787204851        1.5997276689088504        11.485282949702935     
 N  -1.9876833772632312        1.3958833902452337        16.753913747892476     
 N  -1.2556491437290587        2.7929952724186005        15.278332879830325     
 N  -1.5519886033660479        2.7434610426374029        12.783774750435237     
 N  -2.4785880476224249        1.2682227006155857        11.502299126518380     
 N  -4.9773789000239481E-002  -2.3634794749613182        16.775052207303705     
 N  -1.6532891961623117       -2.4043189054366212        15.328866835335827     
 N  -1.5136526758488720       -2.6514985160195041        12.830096164020253     
 N  0.20743224600292554       -2.7820552028127468        11.528512548074898     
 C   4.2502072560755924       0.65231214488065659        12.140284441955279     
 C   1.4576685016203794        2.5004463107394415        10.802402355597248     
 C   3.7504834728341865        1.5941889668029952        11.287390145796572     
 C  -2.3378798412233222        2.6633224576021526        17.205176166604240     
 C  -2.2626135297315111       0.18240338128761210        17.515262209002945     
 C  -1.8730737983517982        3.5417463189315357        16.263281017124708     
 B -0.64233649700517936        3.2819784077279244        13.926001735974770     
 C  -2.5635694129923237        3.3873907446126190        12.089795085270177     
 C  -2.8212077083532971        6.6488532013460611E-003   10.860338591206778     
 C  -3.1462965836141628        2.4643443362207118        11.270337881613070     
 C -0.96970176392806939       -3.3001237615019505        17.234903510484923     
 C   1.1532855667094115       -2.0049538434498801        17.515836143083277     
 C  -1.9800826049039426       -3.3214112496519670        16.311586689211314     
 B  -2.3968279500008913       -2.1017939817921145        13.986853708308805     
 C  -1.6097969741541405       -3.8544095575802664        12.148972302644033     
 C   1.4764814746503303       -2.4963891632615440        10.876421170324374     
 C -0.53160644233474064       -3.9397395930087269        11.316609750295545     
 H   5.2763325675575210       0.35933292132669870        12.318814417779201     
 H   1.7426496008652217        2.6024123350585433        9.7507124501271907     
 H   1.4708943065823674        3.4944980410771085        11.269087541415381     
 H  0.44695962721621130        2.0893340252926946        10.882918683993562     
 H   4.2405386481010350        2.2619926880986161        10.592747043518566     
 H  -2.9008001618530117        2.8091627100089802        18.117212413889021     
 H  -3.0368071482382573       0.39367418341333094        18.261113454829463     
 H  -1.3595338764581189      -0.16769714826564144        18.033224980817305     
 H  -2.6086718975112486      -0.61228841228582132        16.849498127327625     
 H  -1.9389882741784956        4.6200117343291653        16.215955322000973     
 H  0.46039817663140181        2.7635784406991069        13.807765005483740     
 H -0.56952819596884907        4.4896784565999450        13.903212467876838     
 H  -2.8139269661692139        4.4289564242677706        12.240934510215979     
 H  -3.0896678238219133       0.17894677062583064        9.8125684025266953     
 H  -3.6707431472465921      -0.46966208729045877        11.369569205627453     
 H  -1.9557541876393791      -0.66032690720094300        10.925506950284285     
 H  -3.9714542956516929        2.5446044273763380        10.577705267396556     
 H -0.80179682721590628       -3.8724029029220040        18.137543803251649     
 H   1.4011871651536205       -2.8112335162158795        18.213765169490362     
 H   1.0022177261710186       -1.0789906542320313        18.087082745302297     
 H   1.9878287246717623       -1.8540528751257954        16.827263660600916     
 H  -2.8870433615428146       -3.9093217542321552        16.278483837412047     
 H  -2.4603700716504466      -0.88385520584128685        13.867175543948628     
 H  -3.4979860100131708       -2.6023728441527005        13.980006988246002     
 H  -2.4058274723848472       -4.5668832704262572        12.317738140821129     
 H   1.4107697409744424       -2.7127133729560020        9.8043431848958171     
 H   2.2794152709843023       -3.1101980035351975        11.308953524797490     
 H   1.7122811620585836       -1.4391641903747638        11.037529264286997     
 H -0.21756952118720332       -4.7138597193319782        10.630973750802037     
 C  0.80126519541508134        11.205464185372353        16.309318939381498     
 N  0.38939379896135745        11.774391591459588        15.131797778010529     
 N   1.9888075096343321        11.828694161782133        16.581656676364847     
 Dy  0.30058318108168258        9.3420125575685411        17.972437095437538     
 C   1.3008230177648310        12.720573498202969        14.675638795081973     
 C -0.80983538898458540        11.406933792563494        14.388769609290938     
 C   2.3090364381741848        12.750327544893137        15.601279218478108     
 B   2.7338040790204343        11.530045246487735        17.923387641508093     
 C  0.72674028146223757        11.370317691507761        19.450616207095653     
 C  -1.5888668599418210        8.8526020649676234        16.329404571695861     
 C  -1.6593772873156549        8.7116715075556925        19.468594311539359     
 C   1.6404770713117260        7.9557966431783695        16.333048373792369     
 C   1.8214779654392808        7.9592572311578831        19.446462913266487     
 H   1.1275983609199647        13.291583754808643        13.773353597996906     
 H  -1.0439743555830416        12.197678647977961        13.668920913865684     
 H -0.66000431296486073        10.466147086812528        13.842596188513236     
 H  -1.6526824431206355        11.279089176718060        15.071893808562157     
 H   3.2101218853353388        13.346877781245771        15.638464905021726     
 N   1.8442621071198275        12.066388313777338        19.081557805814469     
 H   2.8102610878710781        10.312476951650385        18.041097607002548     
 H   3.8291946210616277        12.042498563149898        17.931961416634881     
 N  0.13146999450825803        12.161952849844610        20.397482598029644     
 N  -1.8840734909991474        8.1941000431614786        15.163177658537467     
 N  -2.7245669698390182        9.5630027862070097        16.605950002350241     
 N  -2.8317813596612709        9.3101363855669206        19.101043846633061     
 N  -2.0320697308847899        7.7813343221925857        20.403490605555390     
 N   2.3245974290707156        8.0153469765613039        15.145813514318286     
 N   1.5640860005814137        6.6175021076232152        16.606205565016126     
 N   1.8427064842413072        6.6358768286928935        19.105219197523084     
 N   2.7872056393276892        8.0781493948759397        20.411033184660550     
 C   1.9211041325064400        13.271595772735607        19.760815523155618     
 C  -1.1260306419951722        11.849997202330869        21.060529724504168     
 C  0.84898396879579063        13.334121301933559        20.603133959466081     
 C  -3.1675732070386151        8.4944190996023448        14.719137565633956     
 C -0.97158689361340200        7.3315735391226822        14.421857148194524     
 C  -3.6941240227033112        9.3596907907396698        15.640070792870020     
 B  -2.8233644571020560        10.355970872239396        17.948683431282060     
 C  -3.9061750526865584        8.7407722251989313        19.765369969550910     
 C  -1.1175496561369016        6.8645694612614587        21.068707784492471     
 C  -3.4077969030349724        7.7823650044014583        20.599839366111404     
 C   2.6547551665954834        6.7463790661202028        14.683938610557233     
 C   2.6237805054738770        9.2314367423231172        14.399111274373835     
 C   2.1717147673110588        5.8678230093714152        15.616385391426874     
 B  0.93283150465122866        6.1266930276766729        17.950143205171454     
 C   2.8203039060632160        5.9590442684570952        19.816981079166727     
 C   3.1505188252115484        9.3264533271607419        21.066713318744149     
 C   3.4151689620418177        6.8617604758941351        20.650756420346852     
 H   2.7030114649186441        13.998718468096390        19.587403345476378     
 H  -1.0692273950529807        12.106610726891782        22.123503968313482     
 H  -1.9524050669229043        12.414359302607544        20.607141462515109     
 H  -1.3207184104363627        10.780181595070705        20.937531756736192     
 H  0.52538161513260895        14.101152212190405        21.291939373404077     
 H  -3.5826591265584815        8.0455776448129743        13.826625474909578     
 H  -1.5393657117626940        6.7671917580155654        13.675333188254463     
 H -0.20291762974125502        7.9244603145723485        13.910181182744948     
 H -0.47374303328532585        6.6329498608869351        15.098842662102452     
 H  -4.6648532139336147        9.8350991067844777        15.682043003191279     
 H  -1.8034163903082492        11.025823123003390        18.059064599512112     
 H  -3.8109334561642858        11.052718638426272        17.969139948839906     
 H  -4.9322036791381736        9.0346609370069881        19.588663891032773     
 H  -1.4263065412023155        6.7153314413322356        22.108894932229511     
 H  -1.1045952834456039        5.8913229392932633        20.558189070947140     
 H -0.11044789297683008        7.2918899105125536        21.029999155349817     
 H  -3.8981382706477561        7.1000404285925631        21.280537302245602     
 H   3.2164842703670651        6.5985952092089040        13.771513686628923     
 H   3.4265765272029185        9.0247894829137518        13.683986703989115     
 H   1.7415291882719242        9.5800963742178098        13.846263965288484     
 H   2.9400680969509838        10.024430058481926        15.080625566389548     
 H   2.2187676350615155        4.7883964430255910        15.653658778429840     
 H -0.16068204269599679        6.6653829811937708        18.064276638461543     
 H  0.83574579350416522        4.9208826380799824        17.962062892063937     
 H   3.0407852526224075        4.9101641431985614        19.668469790856307     
 H   3.2876232320692322        9.1624851877470785        22.143161606114909     
 H   4.0891164981015748        9.7239190115474674        20.649575492139348     
 H   2.3461962369230323        10.052003323983509        20.890782379611533     
 H   4.2255173768934569        6.7543041953402465        21.357070104533804     
 C   8.4965899884160248        6.5411708871825738        9.9608219891517518     
 N   8.0974962272592084        7.1091374361631265        8.7779225190558314     
 N   9.6878095372823907        7.1556482108903925        10.238098716636253     
 Dy   7.9747293565096031        4.6738668374859706        11.612687669775516     
 C   9.0214895702295550        8.0434264394556347        8.3217717988735860     
 C   6.9047902200021349        6.7417369643428184        8.0256277289486153     
 C   10.023504598307472        8.0679338415446047        9.2540751322168848     
 B   10.430405420271882        6.8522199045954890        11.580698795535525     
 C   8.4000390353583665        6.7151907124491990        13.080479332269329     
 C   6.1293685785498351        4.1550751385590834        9.9381522348446723     
 C   6.0221393964255210        4.0211326377567751        13.091285569692896     
 C   9.3591363837886146        3.3082557235255017        9.9722583181360260     
 C   9.5303689597119057        3.3269871269831692        13.084613403731396     
 H   8.8634217157268438        8.6112989804300959        7.4145250558720459     
 H   6.6491471703298499        7.5527534882623542        7.3362185418609478     
 H   7.0732825942788375        5.8253309421230259        7.4435075197098222     
 H   6.0689070847901432        6.5699167599321422        8.7077554498190839     
 H   10.929079397839908        8.6573210320069958        9.2935958548103166     
 N   9.5395275881799702        7.3881671713255024        12.737538611286437     
 H   10.506708952284816        5.6351221490744612        11.692826857818341     
 H   11.526151883568845        7.3656648013171200        11.591433769934449     
 N   7.8123979199033933        7.5073254945410692        14.031361110870751     
 N   5.8556485557237030        3.4964816216456258        8.7670110370406285     
 N   4.9792779895533901        4.8442877613313149        10.208171729386621     
 N   4.8463750579650595        4.6028918594310957        12.707654797366519     
 N   5.6548446992352215        3.1024179070439870        14.038399342765423     
 N   10.054046139494268        3.3809459090312068        8.7912515675765643     
 N   9.3100764197938819        1.9684222645076916        10.245480886943733     
 N   9.5971279416497648        2.0062681201146333        12.739221576781837     
 N   10.518896250571490        3.4849362204425209        14.020568629434385     
 C   9.6394691468942550        8.5790317696290597        13.439548116332674     
 C   6.5385157170298243        7.2184896013479545        14.671454771187395     
 C   8.5566037220778099        8.6573132266958783        14.266658083668631     
 C   4.5707914841208899        3.7759401895308375        8.3139293843453856     
 C   6.7888512165429020        2.6560725827487337        8.0256898234440488     
 C   4.0218625404378798        4.6284685958718628        9.2337384058678946     
 B   4.8581896267887092        5.6393575836051006        11.546850711362049     
 C   3.7741525285584538        4.0348781376435330        13.376560332424445     
 C   6.5769285874412340        2.2034014279948271        14.717479190137745     
 C   4.2783874226221874        3.0951257603992475        14.229027501891068     
 C   10.416503193216801        2.1185132916716842        8.3340876670488182     
 C   10.339016093774099        4.6019989158190677        8.0464610388941846     
 C   9.9439489544889792        1.2306318316911098        9.2626450246998360     
 B   8.6936570589422768        1.4680125419393528        11.592048538880771     
 C   10.624172844918929        1.3709427385085449        13.418311710399458     
 C   10.854244917580184        4.7459905507345681        14.667688875661893     
 C   11.204121894305086        2.2959096010375055        14.237323670359368     
 H   10.439208756696411        9.2905580238513572        13.284191755596215     
 H   6.6008978738679316        7.4142749313134457        15.747582176661718     
 H   5.7421078826508749        7.8467566947674126        14.248014303698913     
 H   6.2947583362533166        6.1660885955906028        14.489893130452508     
 H   8.2424564256803876        9.4209143274050344        14.964122599925286     
 H   4.1722282459195412        3.3229448106058932        7.4161517282930580     
 H   6.2346884375427614        2.0794822899783401        7.2780982898491020     
 H   7.5431531859295724        3.2675111008523272        7.5139691418952808     
 H   7.3025582121602746        1.9687695413342448        8.7023356412891921     
 H   3.0425271626179837        5.0855259600697220        9.2707963410974692     
 H   5.8714694577039044        6.3193390352094516        11.665966771025081     
 H   3.8663652082579527        6.3289298613461131        11.552459554563915     
 H   2.7461620987291608        4.3205752306791263        13.196246455995796     
 H   6.2867986527553592        2.0861855790866701        15.766203940072749     
 H   6.5764519892435782        1.2147712588996200        14.239192084978166     
 H   7.5842965296546510        2.6249080189372997        14.647738750159862     
 H   3.7901345118573371        2.4204815422422299        14.917802346275716     
 H   10.993189728441658        1.9814412060024904        7.4291194951170141     
 H   11.131329431497385        4.4015333232312646        7.3179498330601573     
 H   9.4468153564761828        4.9521458231542246        7.5111398143169916     
 H   10.665125386103265        5.3926556176395577        8.7263025624403987     
 H   10.015681423217671       0.15241990854107382        9.3023586680695605     
 H   7.5875262935070307        1.9792650713523292        11.709604939458652     
 H   8.6277604145856053       0.25989656054009785        11.607541949925997     
 H   10.884302310097043       0.33302010491680667        13.259582798450406     
 H   11.172986184583749        4.5623993072798692        15.700859844347262     
 H   11.667480082712276        5.2548792208283777        14.127748411772162     
 H   9.9679228967439073        5.3907493242131901        14.652201037206961     
 H   12.037155941233335        2.2209001135064104        14.921356686365826     
 C   6.3399261405169982        13.347111238839572        3.5970985839942857     
 N   6.0527689767360942        12.692679466026499        2.4272789062035449     
 N   5.2028732926609047        14.056230357800910        3.8698560377786708     
 Dy   8.2078836422736092        13.830464539550521        5.2534947842294564     
 C   4.7724319497846643        12.993889318268511        1.9766405887041847     
 C   6.9711788417223586        11.835548248420302        1.6870513566319547     
 C   4.2396826227879547        13.856306322208665        2.8969925663153022     
 B   5.1047469844947173        14.850355097914189        5.2121842242331784     
 C   6.2374693289921366        13.181013649231279        6.7242157065407779     
 C   9.5778155175435558        12.488393633426965        3.5870395031464284     
 C   9.7360385015193689        12.438636144530031        6.7013782307923000     
 C   8.7220602204915672        15.704773672394976        3.5971851806102033     
 C   8.6175793961381917        15.863521931579715        6.7342929397424713     
 H   4.3643187471569611        12.548743477510602        1.0794637653121297     
 H   6.4139644345513442        11.303438152297758       0.90901918331397136     
 H   7.7637395516480181        12.429461458190342        1.2135694360736513     
 H   7.4400410940463004        11.109806907563645        2.3566901034332308     
 H   3.2682949380054791        14.330322382142686        2.9328933152305088     
 N   5.0759042079801224        13.805961624627637        6.3656517487058357     
 H   6.1338547500764333        15.505788551916924        5.3270138677700656     
 H   4.1292430617012226        15.563378351290140        5.2273544497908473     
 N   5.8507119557326153        12.253166745066489        7.6551969812089897     
 N   10.276631193009557        12.574883428779248        2.4090493508579223     
 N   9.5110907686129789        11.144299985056065        3.8340818948500250     
 N   9.7837224898776185        11.123878970783895        6.3312083641212320     
 N   10.714012363233213        12.562598967169048        7.6517793885622423     
 N   8.3205586585821525        16.268884216645557        2.4133345853275410     
 N   9.9047537305955249        16.333091741489021        3.8791081121556172     
 N   9.7339066454905296        16.566809952584119        6.3748869232736229     
 N   7.9968888950479764        16.662732201861491        7.6578891828519824     
 C   3.9933935810697943        13.257486270466742        7.0348841215267495     
 C   6.7502783130839115        11.312476289684419        8.3065178487823683     
 C   4.4763630630777245        12.282922763878746        7.8602677548679019     
 C   10.624804290033932        11.317347174528102        1.9291358412490527     
 C   10.589991151181639        13.804534718801847        1.6903851308985836     
 C   10.138011614010180        10.417773025228492        2.8390043038923918     
 B   8.8799039911421609        10.624876048764143        5.1667910232713075     
 C   10.790482291628207        10.458135366552492        7.0111169831069935     
 C   11.058138440480469        13.807713848586308        8.3237279446921004     
 C   11.375676569021422        11.358070519026427        7.8548999238831447     
 C   9.2347581512196282        17.215285894873432        1.9619969875468846     
 C   7.1334071290419425        15.889222859837727        1.6572772255970547     
 C   10.233361551988974        17.251265302749623        2.8976787239010457     
 B   10.639108867948265        16.035388541473210        5.2270245913386404     
 C   9.7841246001760958        17.783430962214759        7.0364561737695439     
 C   6.7307007948926465        16.348297965446008        8.3020918747207553     
 C   8.6967930766164177        17.846141649987626        7.8585529338794444     
 H   2.9723403955176808        13.574466941050710        6.8679554304865569     
 H   6.5010311880482945        11.224980706182526        9.3704514406007604     
 H   6.6719790337875233        10.317820464255812        7.8428953517400677     
 H   7.7767990840783217        11.677581446887123        8.1847509083466310     
 H   3.9749259015695086        11.606345623911212        8.5382196086220876     
 H   11.202818366414787        11.192661665717090        1.0233865719566875     
 H   11.396470349958639        13.606309995518412       0.97701988492626157     
 H   9.7147097499758637        14.172964332125714        1.1394271075223299     
 H   10.908737547037854        14.580490123881191        2.3901814956022251     
 H   10.194024017570010        9.3381072727040184        2.8577311620181929     
 H   7.7812369033444115        11.151452060459683        5.2896418652456791     
 H   8.7941603669878248        9.4186896417121666        5.1570648257875185     
 H   11.029724424740792        9.4164386338388084        6.8426228937241520     
 H   11.246654632202983        13.625125861214602        9.3864701322850923     
 H   11.959421622294897        14.250036402171709        7.8789324860399388     
 H   10.223844621342510        14.504956488144497        8.2003546360758470     
 H   12.199355665098320        11.254653820179058        8.5456243556695473     
 H   9.0718237596834310        17.783275027424168        1.0556859206328952     
 H   6.9118849795428581        16.667652440712459       0.91982965158305308     
 H   7.2919529507642800        14.937849315292356        1.1318565356051804     
 H   6.2785122638913542        15.774697305663262        2.3283479718377151     
 H   11.131928176966554        17.851500200253973        2.9409753977953450     
 H   10.721526314363782        14.818873641322956        5.3438853257621108     
 H   11.732396251364191        16.554425930988593        5.2432795575042856     
 H   10.558781611427115        18.518114782107656        6.8630736661232659     
 H   6.7529331517863644        16.663411178699569        9.3512908167408746     
 H   5.9003933941023599        16.862117123829453        7.7958559652456678     
 H   6.5678458327177189        15.267340498801449        8.2328875278176525     
 H   8.3532989720685080        18.617980112556122        8.5325890425223481     
         456

 C   7.5420928289165960        2.7434374722753017        2.7817966153927691     
 N   7.9492372877061657        2.1759894776907642        3.9624208159498679     
 N   6.3561978873434635        2.1184631025181115        2.5057004732693748     
 Dy   8.0429622786117463        4.6242395207687101        1.1342721026720668     
 C   7.0348820801083818        1.2318906431090517        4.4180789617914176     
 C   9.1427221260457898        2.5483290271586663        4.7114319133990659     
 C   6.0310279493565258        1.2006589929277147        3.4879423599371360     
 B   5.6073879354540788        2.4175900954825722        1.1656865183275891     
 C   7.6248169149426248        2.5946803195928467      -0.34845467573273159     
 C   9.9079309052194660        5.1206851596720364        2.7917773747593673     
 C   9.9958467033721767        5.2944932813592729      -0.35020714410909976     
 C   6.6627255485805090        5.9660677746240820        2.7854063656235049     
 C   6.4995949077921846        5.9963059173638209      -0.32134787357371358     
 H   7.1999901427826369       0.66305487627552728        5.3235532727134212     
 H   9.3998878755998696        1.7404344735195409        5.4039475472336278     
 H   8.9734838569991329        3.4671988264259088        5.2890101103388947     
 H   9.9781541497382111        2.7173389826263374        4.0277565594632154     
 H   5.1311328479636114       0.60258076594773191        3.4481041283409244     
 N   6.5036205571820958        1.8968348597733902        6.2900374917080146E-003
 H   5.5144695724591468        3.6338276153616147        1.0560790700832061     
 H   4.5186442595430139        1.8893682270959515        1.1570530326616018     
 N   8.2255106188056430        1.8103295013838379       -1.2973411505453125     
 N   10.186422850777488        5.7696015963942680        3.9666783498358877     
 N   11.059166727210961        4.4396583234211553        2.5063148005806828     
 N   11.174144161429775        4.7026177862022944        9.7725903002449550E-003
 N   10.356936065566714        6.2271828066493020       -1.2869603933423213     
 N   5.9605982242813846        5.8812031591630580        3.9612016194157884     
 N   6.7259142984109523        7.3091956437904866        2.5328097083162584     
 N   6.4542695051997470        7.3146394956998888        3.5626000810524229E-002
 N   5.5149646161378856        5.8635488349200706       -1.2645737821787235     
 C   6.4299191123708477       0.69788751093432244      -0.68444642111111642     
 C   9.4864536696839732        2.1266112881950709       -1.9505142929796722     
 C   7.5087955616506310       0.64075540679867415       -1.5185344495674240     
 C   11.475780045543377        5.4930900004104277        4.4076768870714913     
 C   9.2497595195307767        6.5928875903553461        4.7231133647004215     
 C   12.022659054777339        4.6518171190331223        3.4759449447533055     
 B   11.175324667653694        3.6549402156742405        1.1604258714025784     
 C   12.241023327817162        5.2759770286940819      -0.66373423276942023     
 C   9.4334479578840007        7.1443075716549158       -1.9390145590787338     
 C   11.731187119817539        6.2317335252215411       -1.4945424825101004     
 C   5.6071089847091047        7.1396080991862947        4.4354832826223589     
 C   5.6563166506981544        4.6516411412375556        4.6837901993407733     
 C   6.0935661631091307        8.0372871214606203        3.5235439121629692     
 B   7.3566780297679655        7.8225345834574478        1.1969669226092894     
 C   5.4449721735279759        7.9745271049765512      -0.64640351975923005     
 C   5.1623429602639108        4.6131418853465007       -1.9222519998177485     
 C   4.8532536364840206        7.0667154606929419       -1.4763568865340067     
 H   5.6471786742094965       -3.0405911017094053E-002 -0.52018237430498071     
 H   9.4338233578174044        1.8768516152975863       -3.0147211818538837     
 H   10.310203137271982        1.5585637369578724       -1.4977855523080326     
 H   9.6823825609124405        3.1953184097511995       -1.8205824824568635     
 H   7.8360963082227775      -0.11886519266501985       -2.2140240100281612     
 H   11.878086245622397        5.9388843931758100        5.3072613072134933     
 H   9.7951837755321804        7.1246188092972567        5.5105352071656366     
 H   8.4721554547473428        5.9712452589177127        5.1866208251700021     
 H   8.7638505329240051        7.3200125300293077        4.0669971076050118     
 H   13.004471514490296        4.2008371296660814        3.4279882538661370     
 H   10.165754880302634        2.9702861588903189        1.0434824546522319     
 H   12.172432888836878        2.9723626441698823        1.1428059419155454     
 H   13.270107404038827        4.9865950910544923      -0.49617962546405703     
 H   9.7376881041916672        7.3090976590078052       -2.9782889933372676     
 H   9.4141340317007938        8.1117359219184273       -1.4172835832040458     
 H   8.4292095107385521        6.7097110795320569       -1.9021719262944645     
 H   12.213104900231922        6.9166265270078711       -2.1782650990205803     
 H   5.0261405830722277        7.2672183416211311        5.3389611503679584     
 H   4.8540526158679089        4.8470728200454456        5.4025676765595154     
 H   6.5370702224100778        4.2870578466641218        5.2283689851525104     
 H   5.3363927794027228        3.8733210925473576        3.9872041561607796     
 H   6.0331575866742115        9.1165896269548110        3.5011250355338004     
 H   8.4562540402398128        7.2966338750727635        1.0790511409177324     
 H   7.4410864463224646        9.0289265743301748        1.1991744488415530     
 H   5.2053900194433096        9.0170043183798416      -0.48505053069010401     
 H   4.9513065161280396        4.7900840982467159       -2.9818691253803702     
 H   4.2730837298786994        4.1688527590855875       -1.4555345643731026     
 H   6.0015921306059390        3.9196697603006951       -1.8131276018539113     
 H   4.0251493740801365        7.1635137594220790       -2.1632086980207452     
 C -0.37756262548682279        7.3850389225216668        9.1704786263067728     
 N   1.7454169718101618E-002   6.8244004364851820        10.357616622373557     
 N  -1.5591838872742967        6.7567407169553677        8.8836615877622425     
 Dy  0.14932185977745885        9.2500937354793038        7.5191306856384443     
 C -0.89835690232887533        5.8788041557206769        10.805757583372031     
 C   1.2000363533901666        7.2066499863205813        11.119693757511303     
 C  -1.8924572292274537        5.8405326478860271        9.8651718836273599     
 B  -2.2890479600337517        7.0521167952184172        7.5327814012841614     
 C -0.26189299740623417        7.2214227788013376        6.0327422318100883     
 C   2.0165294974699433        9.7393904694653752        9.1832811601497362     
 C   2.1247910401607704        9.8906875876451679        6.0523974070183604     
 C  -1.2092441036580781        10.614674505171816        9.1749684125239455     
 C  -1.3611614468639577        10.647531982391945        6.0566664166428010     
 H -0.73767695423840463        5.3135792895559728        11.713936643225468     
 H   1.4041577996792713        6.4407885840818828        11.876391817603848     
 H   1.0447422309906655        8.1706838859405178        11.623601514823438     
 H   2.0643891253110667        7.2992241709705157        10.456543635821278     
 H  -2.7909409650986827        5.2405745119940530        9.8182512192378812     
 N  -1.3809518146815840        6.5200950805801625        6.3871129944795646     
 H  -2.3713290260156001        8.2686006202832729        7.4142260159605504     
 H  -3.3817486265744505        6.5323455641738235        7.5133051149570527     
 N  0.35545091446613386        6.4267142657368348        5.1029514629549730     
 N   2.3085486212941291        10.407367731621642        10.344513308550251     
 N   3.1502188150384680        9.0216050824881489        8.9182317365414949     
 N   3.2836837547123396        9.2685535705849365        6.4239507454349560     
 N   2.5199358890348260        10.820648574342231        5.1266141807645109     
 N  -1.9046309087549600        10.541802271268171        10.355773218446481     
 N  -1.1313134215003453        11.956488704208283        8.9191756665870461     
 N  -1.3992577500623011        11.964462854993963        6.4203423813813663     
 N  -2.3305936708104480        10.529451626672435        5.0966353287928801     
 C  -1.4367849788951490        5.3089805329832460        5.7161605773030848     
 C   1.6240363133501257        6.7404754976207766        4.4629894574023474     
 C -0.34997456910058972        5.2480895363366473        4.8931682025087406     
 C   3.5888527560006027        10.106403497220471        10.796570721600080     
 C   1.3983673727497432        11.285441659706061        11.070985949317434     
 C   4.1164539723338782        9.2300231743352743        9.8864976248887331     
 B   3.2454632377449495        8.2244991168760695        7.5777857865935143     
 C   4.3724074813500122        9.8221499632251756        5.7694577838552954     
 C   1.6254190939182507        11.758219628803509        4.4634314145893859     
 C   3.8968337747402577        10.795763983058565        4.9387925483485597     
 C  -2.2387479385584581        11.805437015854190        10.829921742449168     
 C  -2.2243656153872098        9.3185085825102032        11.081956222950637     
 C  -1.7472069303215647        12.694526878250493        9.9123735855211308     
 B -0.49564540731558054        12.464965138345045        7.5843632820752029     
 C  -2.3926503511816950        12.637002606115793        5.7275507571557318     
 C  -2.6780378155413014        9.2862714736758942        4.4228459261409547     
 C  -2.9786869669479747        11.739181967173831        4.8819519105141493     
 H  -2.2145645497440669        4.5762093682699625        5.8839586740773342     
 H   1.6012219302989523        6.4412948960937975        3.4098808130982814     
 H   2.4497674739946054        6.2135975635909642        4.9610931842365744     
 H   1.7948162807635779        7.8181909854183322        4.5482909041615818     
 H  -9.1195893078395845E-003   4.4795597294107967        4.2142910086114291     
 H   4.0011532476145133        10.562987114871646        11.686159769824494     
 H   1.9594431780387427        11.820219747126030        11.844271852007719     
 H  0.59585317229301038        10.707945166938327        11.548205086612086     
 H  0.94114406226588587        12.009245854765055        10.390761805719984     
 H   5.0854510572175275        8.7502983870557429        9.8552138343606348     
 H   2.2111861738863450        7.5768159830365267        7.4607091402832157     
 H   4.2150407480112975        7.5035895103342707        7.5639895861405169     
 H   5.3920547596689303        9.5071015230997009        5.9475797647361519     
 H   1.8898294488368985        11.848614380616789        3.4038245104579814     
 H   1.6915095254290149        12.751855107644079        4.9298551532366517     
 H  0.60022987905856739        11.387214503648581        4.5694380002347765     
 H   4.4051101304443465        11.474711664469329        4.2680162011081402     
 H  -2.8099844889648251        11.942515126610742        11.738217938217005     
 H  -3.0550128068818303        9.5153451020943720        11.767712618836375     
 H  -1.3619705247612064        8.9694313376757364        11.665386539628097     
 H  -2.5119695808102684        8.5302834020197640        10.382416903229299     
 H  -1.7935507104300310        13.774406720600586        9.8868105921801206     
 H  0.60073194189046186        11.932942620017245        7.4673520961130819     
 H -0.40467465872067282        13.671219864547924        7.5875209150481444     
 H  -2.6242670428631647        13.681126375462346        5.8911929689053579     
 H  -2.8447704730805148        9.4679211933645426        3.3557987543920702     
 H  -3.5936441462288480        8.8567469619930570        4.8519816843628183     
 H  -1.8544565980430787        8.5790662124765724        4.5636742429828159     
 H  -3.7943673009707073        11.846665478306324        4.1821051284363211     
 C   1.9191619410251279       0.56957214536185485        15.585322579762080     
 N   2.2049954556840010        1.2244391904100103        16.756018899478402     
 N   3.0578728607790815      -0.13848771904770085        15.315164563291924     
 Dy   4.8284440632923822E-002   6.6274743750317264E-002   13.926081874806300     
 C   3.4849254552370903       0.92295542599650937        17.209575511801432     
 C   1.2865772363018351        2.0815760582796652        17.495934056047176     
 C   4.0189585083208765        6.1463385277953045E-002   16.289543717391464     
 B   3.1656956725414918      -0.93836526621011807        13.977658390910289     
 C   2.0054207401094142       0.68899487542126103        12.437085074753398     
 C  -1.3090148885788202        1.4529062103838948        15.562050989908453     
 C  -1.4971525319553038        1.4207526089773568        12.446390165783903     
 C -0.45994172692397628       -1.7928304409386959        15.594116873639772     
 C -0.37950818843675815       -1.9781628929104289        12.466091336328518     
 H   3.8924003638898510        1.3678880853412578        18.107610880862797     
 H   1.8573091090213785        2.6857124598505231        18.209907489952258     
 H  0.54997683846051615        1.4818577767038321        18.048313463774249     
 H  0.75112822830449766        2.7439878616715512        16.810002997180021     
 H   4.9903073022596702      -0.41256066610603143        16.252713174824613     
 N   3.1774728512815198        9.6432004315639044E-002   12.815379521936027     
 H   2.1479766862471577       -1.6120319572556783        13.866686896898795     
 H   4.1545352067206087       -1.6329999961182793        13.967706084308464     
 N   2.3769835542004412        1.6015419062535003        11.485257735066304     
 N  -1.9888608507847556        1.3921928289956669        16.752079291593162     
 N  -1.2548311952536897        2.7905165277350914        15.278728191373023     
 N  -1.5503801370691346        2.7440322783249118        12.784118224113852     
 N  -2.4782130768567501        1.2705531898778051        11.501527062762163     
 N  -5.0970796563854039E-002  -2.3643634959284707        16.771879546985186     
 N  -1.6535176966475562       -2.4061614602423829        15.324690129796206     
 N  -1.5126859886807926       -2.6527518403086403        12.826022859791138     
 N  0.20921396815720511       -2.7819195956752245        11.525419666777180     
 C   4.2514814775505387       0.65266761928241501        12.139557422422980     
 C   1.4599899310094357        2.5036668499904011        10.803592317197499     
 C   3.7523406240128967        1.5958859828754499        11.287854047233248     
 C  -2.3385752936302930        2.6593301658383206        17.204578642622035     
 C  -2.2659106847013737       0.17808121797964738        17.511517575957221     
 C  -1.8725035801107255        3.5385099580104868        16.264076128931553     
 B -0.64060602766834496        3.2804700560799311        13.927173329577064     
 C  -2.5619974176657490        3.3891115570296537        12.091299788536524     
 C  -2.8214523717939062        9.8308144830418706E-003   10.858297023960708     
 C  -3.1455336421765114        2.4671670138370105        11.271174624830063     
 C -0.97101659304369936       -3.3009212674472277        17.231598732686294     
 C   1.1514990951631014       -2.0053056881998912        17.513351324139343     
 C  -1.9808022586581298       -3.3228157652654242        16.307655764055742     
 B  -2.3968275393008103       -2.1039780891473767        13.982450002035277     
 C  -1.6070952402583096       -3.8560672299184238        12.145402605158212     
 C   1.4782968269184820       -2.4951560254741305        10.873923582685794     
 C -0.52839672632249146       -3.9404882471170239        11.313624849295950     
 H   5.2774840023432006       0.35922299638790789        12.318022357944729     
 H   1.7446652716411108        2.6065297028986758        9.7519052788883549     
 H   1.4741780166930614        3.4971910794155532        11.271318250013982     
 H  0.44899200440564668        2.0932762078751770        10.884071309194148     
 H   4.2428799624191225        2.2645394025714691        10.594413448098697     
 H  -2.9020814822300105        2.8045188247445272        18.116354283880927     
 H  -3.0425143756165975       0.38860723730302815        18.254880618199515     
 H  -1.3646101777437445      -0.17233740256876495        18.032151660997553     
 H  -2.6095970748465898      -0.61605465113256475        16.844021482452387     
 H  -1.9377021333440869        4.6168559518810595        16.217986446609974     
 H  0.46166271021036526        2.7611126343355514        13.808702815248854     
 H -0.56650851704440830        4.4880624311181316        13.905708423233488     
 H  -2.8115926731447400        4.4307231304707004        12.243322024405435     
 H  -3.0866393665926486       0.18273630392348239        9.8099121433606324     
 H  -3.6732912310332657      -0.46476170652768978        11.364940336761322     
 H  -1.9575154553812537      -0.65872942163722092        10.925757941158441     
 H  -3.9710100510651754        2.5485868751966705        10.579080412896868     
 H -0.80357657360536938       -3.8726982464109123        18.134632566474227     
 H   1.3983178880032914       -2.8107426764417083        18.212579555654877     
 H   1.0002148559645623       -1.0785247952291193        18.083136881511180     
 H   1.9868231088288748       -1.8556791379325412        16.825482786600833     
 H  -2.8875972119389224       -3.9109597475110500        16.274234603001862     
 H  -2.4614705417185880      -0.88613873338298810        13.862918678280570     
 H  -3.4975084263665188       -2.6056880256660913        13.975300649850912     
 H  -2.4024181290407705       -4.5693535997965968        12.314068609619209     
 H   1.4143724034313112       -2.7150115770327292        9.8026340049507432     
 H   2.2821608033584564       -3.1053873408319976        11.309270982206810     
 H   1.7114447456441670       -1.4370351151679672        11.031824035569997     
 H -0.21320232652473026       -4.7143827944654353        10.628308116129125     
 C  0.79773040725916466        11.202744351111230        16.312380972646817     
 N  0.38656935451032493        11.771366845817807        15.134460148245937     
 N   1.9850068351403019        11.826204178856486        16.585374505449860     
 Dy  0.29637226192880234        9.3388478768713998        17.975062123515944     
 C   1.2982386559498460        12.717471535184517        14.678608981910886     
 C -0.81195262254962319        11.403324626794086        14.390612200864489     
 C   2.3058230925310772        12.747566273039215        15.604908415816462     
 B   2.7294793095822127        11.527679077825212        17.927480410098269     
 C  0.72115524451112512        11.367632566552510        19.453039752705141     
 C  -1.5915345623925645        8.8488503422069300        16.330899204205327     
 C  -1.6644214223596863        8.7078678700779033        19.469736159163052     
 C   1.6382545810379328        7.9542922800621545        16.335407791774884     
 C   1.8181911850084369        7.9573287283435299        19.449058308714989     
 H   1.1256987852454223        13.288211591398767        13.776020791588095     
 H  -1.0460851220027652        12.194033170589055        13.670727668232439     
 H -0.66123048647714611        10.462690289002298        13.844431646312033     
 H  -1.6551591071642140        11.274922102280055        15.073179438311051     
 H   3.2067811357230349        13.344284071277974        15.642476390937931     
 N   1.8391215232543885        12.063616324906670        19.085182651040427     
 H   2.8064065173555255        10.310168089191260        18.045029875120498     
 H   3.8246817331832976        12.040653298381725        17.936511825413529     
 N  0.12482164968932534        12.159468842986008        20.399045407626950     
 N  -1.8858218353537706        8.1904687905377074        15.164385074079517     
 N  -2.7275717994718347        9.5589490152063732        16.606818635472948     
 N  -2.8365238296557007        9.3067918805881096        19.101994638302781     
 N  -2.0375415136407184        7.7779226145296230        20.404810163795808     
 N   2.3227084076824691        8.0147025392557314        15.148380070607534     
 N   1.5627542651921942        6.6158531829301950        16.608078265523751     
 N   1.8415422407284610        6.6342273342662663        19.106952697057348     
 N   2.7849335074160808        8.0775691497599453        20.412375387009590     
 C   1.9152719200876729        13.268879058441460        19.764434974805106     
 C  -1.1335245570410657        11.847848720473516        21.060548949812880     
 C  0.84213077303253669        13.331621811194143        20.605392076160076     
 C  -3.1690689700532864        8.4905742573475855        14.719541077539960     
 C -0.97265568289400184        7.3284330396024373        14.423356350867749     
 C  -3.6964045558211920        9.3555910293633371        15.640261037181837     
 B  -2.8273591793655055        10.352224667626723        17.949307789101873     
 C  -3.9111938230150529        8.7381957486172102        19.766540877864465     
 C  -1.1233987572244559        6.8608535657558711        21.070079859593157     
 C  -3.4132571525317932        7.7797218417922345        20.601211681174004     
 C   2.6538734580322574        6.7461162934365486        14.686192414561120     
 C   2.6218589615035248        9.2311719395937430        14.402257213076215     
 C   2.1711766115373266        5.8669197445740142        15.618193904124430     
 B  0.93200769990111676        6.1242699956333384        17.951967174419501     
 C   2.8214546290665603        5.9589893750609955        19.816892669542479     
 C   3.1467765540832255        9.3261867952370388        21.068256898676498     
 C   3.4155778289380159        6.8623576291673958        20.650456062760775     
 H   2.6972596727533125        13.996046795560353        19.591649275787617     
 H  -1.0784648029663459        12.106234845556166        22.123115923703168     
 H  -1.9594667782935495        12.410930984052314        20.604939007731918     
 H  -1.3275690498785118        10.777773534564277        20.939064907687449     
 H  0.51776705462055361        14.098685961245822        21.293811872094615     
 H  -3.5834114615349830        8.0417879972663400        13.826668748872343     
 H  -1.5399452774660856        6.7636416734959681        13.676781226740420     
 H -0.20424748907386839        7.9217030920384994        13.911714808013588     
 H -0.47452322826847809        6.6302173339244863        15.100527966920410     
 H  -4.6672864814851041        9.8306925829677070        15.681697120692071     
 H  -1.8075180160074993        11.022174291303081        18.060146221038284     
 H  -3.8149350288220782        11.048949991396611        17.968878767854463     
 H  -4.9370960006437938        9.0326195814154442        19.589948668757067     
 H  -1.4299579257748323        6.7144088059293052        22.111177259472282     
 H  -1.1135998242232763        5.8865375014938754        20.561886477379218     
 H -0.11567799493348188        7.2860562723114120        21.028110112218016     
 H  -3.9039807167161422        7.0978172779568753        21.282011360677821     
 H   3.2161094692791501        6.5990562813080951        13.773968243926292     
 H   3.4253082249571984        9.0251554230215927        13.687693689808286     
 H   1.7398639908472036        9.5796335921525539        13.848893971862259     
 H   2.9373016102190759        10.024084938919932        15.084242309845044     
 H   2.2190293257922868        4.7875195151505370        15.655153410572582     
 H -0.16201096651454264        6.6618542882125187        18.066346525428674     
 H  0.83612340058560464        4.9183693418908936        17.963596436385398     
 H   3.0436848589476431        4.9106292810714187        19.667584105105735     
 H   3.2905844688265748        9.1610819484882544        22.143163714795371     
 H   4.0807886328105223        9.7282423881795168        20.646765147617590     
 H   2.3390761607482111        10.048564402175918        20.898376342728664     
 H   4.2269185462940513        6.7560150129184056        21.355738559348914     
 C   8.5010666874872953        6.5398542200477943        9.9619209219106839     
 N   8.1016885631629183        7.1078349669301151        8.7791120625053019     
 N   9.6924559156749019        7.1541960256185391        10.238781604460229     
 Dy   7.9789359021996393        4.6724957006417913        11.614067763714106     
 C   9.0256420078359589        8.0420149123960307        8.3226773839305324     
 C   6.9084477366383048        6.7410332333571077        8.0273449814169222     
 C   10.027961273570430        8.0664489473132779        9.2546511543880765     
 B   10.435018656438075        6.8510913847686261        11.581462916905023     
 C   8.4050927195530605        6.7136330002810896        13.081856569944843     
 C   6.1324066449362133        4.1556339624537122        9.9401498476224308     
 C   6.0260199499504736        4.0206085010970680        13.092750398220815     
 C   9.3617858875623767        3.3068860912686380        9.9727472793782059     
 C   9.5334155483653689        3.3233972064756085        13.084979333464906     
 H   8.8671851519880391        8.6099621411000875        7.4155522027018597     
 H   6.6540022572544091        7.5513538274657765        7.3367218999644983     
 H   7.0756010959716704        5.8235149919209324        7.4467130594634741     
 H   6.0722793819728578        6.5714565540564926        8.7096203755809860     
 H   10.933644695336280        8.6557119855427231        9.2938869001730158     
 N   9.5438688398636078        7.3873309187322755        12.737962967369487     
 H   10.511382950568015        5.6340407654313287        11.694042873753038     
 H   11.530711237217131        7.3646710554519270        11.592094488967680     
 N   7.8164898577030852        7.5065411644009723        14.031473609591592     
 N   5.8579774570760934        3.4976702607051142        8.7688370594823901     
 N   4.9830696360848998        4.8459987339102861        10.210402287815111     
 N   4.8506892774227808        4.6036544878100871        12.709778284578654     
 N   5.6580667232320199        3.1013520920490789        14.039080558723112     
 N   10.056505808749336        3.3797240045010972        8.7916391883696043     
 N   9.3117617277671663        1.9669339837433559        10.245211851676121     
 N   9.5988035269725138        2.0027774869223940        12.739026904810760     
 N   10.521667859355901        3.4798370504113825        14.021413934740350     
 C   9.6422738290220504        8.5794347690718720        13.437957997293340     
 C   6.5429141057271130        7.2172055073617765        14.671982652152177     
 C   8.5593317622161909        8.6577118683689811        14.264951367826029     
 C   4.5734778652371730        3.7786994388007615        8.3158032383048965     
 C   6.7901948455662744        2.6562564210352124        8.0274414010127710     
 C   4.0254493905253446        4.6315415017835120        9.2358524684889947     
 B   4.8630523489715545        5.6406746910046373        11.549461290301863     
 C   3.7780942559713218        4.0358909316486660        13.378306253558586     
 C   6.5794398879647575        2.2010604872316608        14.717375989716132     
 C   4.2816369397928975        3.0949485355174975        14.229836210282789     
 C   10.417918645924365        2.1173181401833494        8.3337004412807438     
 C   10.342626075112817        4.6008894351991527        8.0475006312038051     
 C   9.9448621170899827        1.2292573168373724        9.2618223621998510     
 B   8.6949638076838873        1.4660549941812298        11.591445602755247     
 C   10.624794023680845        1.3659933441714043        13.418297836626781     
 C   10.857928357836530        4.7402478443132434        14.669234803947177     
 C   11.205452383686442        2.2899681026250049        14.237943087990335     
 H   10.441278352778555        9.2915526442830512        13.281624010542014     
 H   6.6042871233253928        7.4169295598940419        15.747271128728833     
 H   5.7454054310644311        7.8419705767521926        14.245924622644466     
 H   6.3015468762848332        6.1638318249823660        14.494130637738643     
 H   8.2443386297548980        9.4219971433954868        14.961229183586623     
 H   4.1744250971995829        3.3264191659144484        7.4178950105027797     
 H   6.2354305123752374        2.0807398293803088        7.2794935488719110     
 H   7.5455039240996111        3.2667938555566609        7.5161827560957102     
 H   7.3027676541366136        1.9680175860493132        8.7039671683538113     
 H   3.0466152280527123        5.0896621824815655        9.2729181816704269     
 H   5.8769751004399131        6.3196529335267737        11.668485147722802     
 H   3.8718707520890479        6.3311880635055573        11.555689684749014     
 H   2.7503044807810553        4.3224074627446596        13.198230156014359     
 H   6.2896933200321445        2.0838229097060634        15.766207749766135     
 H   6.5775942334759803        1.2126256739632908        14.238739096634696     
 H   7.5872265547951372        2.6214524579520906        14.647267528345330     
 H   3.7929459154339429        2.4200370997202092        14.918050777623378     
 H   10.994296895419689        1.9804527915568095        7.4285240004791042     
 H   11.134681761461257        4.3999725252193311        7.3188413787637794     
 H   9.4507949140419836        4.9522102467220224        7.5123677519972656     
 H   10.669538399502969        5.3908546513359621        8.7277260476458167     
 H   10.015691879325155       0.15097700341006709        9.3008616509723279     
 H   7.5892444639427552        1.9781162326202992        11.709341780862410     
 H   8.6281099123232767       0.25800757716372535        11.606160418296362
[truncated: 2,593,483 more chars]
