# Supplementary material for: Unraveling the Contributions to Spin–Lattice Relaxation in Kramers Single-Molecule Magnets
Source: J Am Chem Soc. 2022 Dec 9;144(50):22965–75. doi: 10.1021/jacs.2c08876 (PMC9782788; doi:10.1021/jacs.2c08876)
Supplement: Supplementary file 2 — ja2c08876_si_002.zip [file ja2c08876_si_002.zip › phonon_Dy/mol-12/mode-1-10/10/Cart_disp.xyz]

         276

 Dy   9.1407578130853118        2.4737514443839470        13.973506870216942     
 C   7.4217500664498148        4.3579598907491741        13.729246743841777     
 C   6.8129777507920206        3.3610009849292397        14.595670614382238     
 C   6.5302907242118993        2.2307228719759831        13.763596161766010     
 H   6.0183994594721932        1.3367366761985269        14.100457572635895     
 C   6.9427503990976405        2.4642980643311545        12.426746977533938     
 C   7.5033599231400814        3.7750972805460026        12.423300226864573     
 H   7.8554069485238580        4.2927590662015298        11.538845688865020     
 C   8.1121015330528916        5.6938463586433317        14.050482700394717     
 C   9.4632638787817864        5.3763657172609376        14.736736727757172     
 H   10.139017402042336        4.8170580862349768        14.055478349159463     
 H   9.3533015894329825        4.8327129645351317        15.687243442975459     
 H   10.030364104866489        6.2889159078364747        14.966135020272242     
 C   7.2618445052157368        6.6548222795996965        14.898692754783365     
 H   6.9742564344508038        6.2664840236094417        15.878242842842639     
 H   6.3385435827695602        6.9145765456664634        14.366217726730492     
 H   7.8243062921893047        7.5809847806364603        15.074739187068555     
 C   8.4443057892347753        6.4583199557175703        12.753056822771907     
 H   9.1440704565664497        5.9053377435845942        12.115896823821343     
 H   8.9242253638409714        7.4138029976291238        12.996898435913513     
 H   7.5433893262967811        6.6719940982261079        12.165416381485610     
 C   6.3494242309487339        3.3904067522657244        16.065310095087852     
 C   6.0157438704156174        1.9614223307887317        16.559407126400878     
 H   5.1638236968477784        1.5205655716396609        16.025797808914938     
 H   5.7473422436508788        2.0025928581727843        17.623152993432701     
 H   6.8676690440239616        1.2701950838109120        16.463158043826247     
 C   5.0365201205305787        4.2106021089157526        16.140516333345150     
 H   5.1706242378899514        5.2500447559823638        15.825508474110727     
 H   4.6460305931400514        4.2210877256110164        17.168372072207379     
 H   4.2734735392340051        3.7611289160067374        15.486926287166989     
 C   7.3924347066722937        3.9418840344715309        17.066424279557069     
 H   8.2924901728759739        3.3016100811921190        17.113102881267224     
 H   6.9671573025930211        3.9366113850960400        18.079537067984926     
 H   7.7167310850304975        4.9660383809307618        16.865320149258025     
 C   6.5147210243381890        1.6406589099993008        11.214851574791343     
 C   10.891751464106592       0.64634284478953374        13.709283790634229     
 C   11.491195456592031        1.6385965744783881        14.589905185158417     
 C   11.759572117891453        2.7831512386452881        13.770852363305696     
 H   12.262339130245266        3.6800361756062490        14.112144545765089     
 C   11.344023725502041        2.5635384386001663        12.437749341019774     
 C   10.790546971711635        1.2498130001201253        12.413551155769351     
 H   10.427064346863919       0.74756552733236081        11.524208226177308     
 C   10.182680105617488      -0.68669988613837585        14.005418984735288     
 C   8.7984424864514494      -0.34530981912860692        14.602962784226376     
 H   8.1576246730820454       0.19534609601919548        13.874375790458460     
 H   8.8609170327743421       0.21755038638272994        15.550115964289406     
 H   8.2112488498552914       -1.2441257449842653        14.828467158263448     
 C   9.9302149337049190       -1.4799632519366512        12.703584514404945     
 H   9.4476504186133461       -2.4340556569877303        12.946411738063675     
 H   10.865793632742845       -1.6979461936411966        12.177289686314277     
 H   9.2657375350666662      -0.95621311602449310        12.005383272680413     
 C   10.960275546499407       -1.6237473206084145        14.942425714906499     
 H   11.119426131737210       -1.2176557680791888        15.943837273427405     
 H   11.942043592472693       -1.8639815742744312        14.518097498201842     
 H   10.402990635632900       -2.5611315984565728        15.067242986071783     
 C   11.903284624512485        1.6340254079719581        16.079455289897091     
 C   13.133032085024469       0.71874559777563829        16.282034195955561     
 H   13.973449628030842        1.0822047088240807        15.675218210838963     
 H   13.450688384877690       0.72835093043455101        17.334263575443504     
 H   12.947548973693431      -0.32102944757042312        16.000808497718527     
 C   12.338003143942966        3.0532817502103260        16.516560963549285     
 H   11.542755630613504        3.8004748301601237        16.382174909930441     
 H   13.224767958140957        3.4042345779683920        15.974338461432346     
 H   12.594235167183454        3.0364458942491965        17.583687266232491     
 C   10.757117119643356        1.2347536330637601        17.040395833968674     
 H   9.8820503201584131        1.9047411570901540        16.933911619453163     
 H   11.083265126434354        1.3473621475576958        18.086571194290251     
 H   10.410902182472254       0.20384846963557091        16.920843861435074     
 C   11.694363473831555        3.4255628071716782        11.233115257418005     
 C   12.952543420470016        2.8025779677335199        10.573738365572481     
 H   12.763006361734538        1.7740790876601382        10.238195708938957     
 H   13.792852623632312        2.7782884202190155        11.281374263833666     
 H   13.259537749515706        3.3936678235031299        9.7006415702565594     
 C   12.013287854621232        4.8739297961639352        11.642224487736314     
 H   11.140364314611828        5.3932299466657749        12.070570062707276     
 H   12.331117372649961        5.4453991078654713        10.756013131946556     
 H   12.828860598245981        4.9246728987756958        12.377461911155562     
 C   10.551625466783475        3.4295742281357313        10.210002795475132     
 H   10.313195999133089        2.4181619039069080        9.8684739597460318     
 H   10.829982280937767        4.0153456982468256        9.3262107176955578     
 H   9.6378590114994722        3.8692534322785503        10.632463629466638     
 Dy -0.23339171863450514        7.8331378377771461        5.5173778484502316     
 C   1.4843749775069655        5.9454254315510981        5.7501343210527871     
 C   2.0922068247532462        6.9423225465642231        4.8827768639580533     
 C   2.3789538863458555        8.0712389457887603        5.7151674979450098     
 H   2.8904794792482673        8.9651372235343416        5.3774642223442157     
 C   1.9709460523076514        7.8364928400780487        7.0538068533130289     
 C   1.4094205277982614        6.5263139710666227        7.0575666180011911     
 H   1.0604589821364427        6.0079510898167232        7.9428441180843414     
 C  0.79175644614198348        4.6107564741869647        5.4293554635680463     
 C -0.55864405849887344        4.9301473347408660        4.7423592924145899     
 H  -1.2341740071601686        5.4891604557127636        5.4240769570125185     
 H -0.44738034555696732        5.4753155461280798        3.7930259471791978     
 H  -1.1266007209196038        4.0185205283739780        4.5113604611344682     
 C   1.6416254103763070        3.6480344345703886        4.5825263477977041     
 H   1.9336020578230555        4.0365101492027549        3.6040403438644777     
 H   2.5628810359203724        3.3853381425921820        5.1175596563608421     
 H   1.0769693094629083        2.7236016518025061        4.4040553681060688     
 C  0.45756756230340545        3.8476836511990196        6.7271439196664415     
 H -0.24217916185208546        4.4021255238109518        7.3633156899475969     
 H  -2.3220809917032258E-002   2.8925936190455936        6.4835706225608511     
 H   1.3577576355317749        3.6331278356378909        7.3157286045072478     
 C   2.5539929235635954        6.9122967299996603        3.4126696964915264     
 C   2.8834142595978265        8.3419653793382693        2.9166183821795593     
 H   3.7353454115772666        8.7860936682721782        3.4483020519189860     
 H   3.1500756792049325        8.3004975516456909        1.8524816196415579     
 H   2.0295028380511977        9.0310501699165240        3.0135687073880950     
 C   3.8695472145505314        6.0948330921115872        3.3392522083284177     
 H   3.7374801429573354        5.0553438703984410        3.6556995968044248     
 H   4.2604994460582022        6.0834456634112026        2.3114678519127585     
 H   4.6314950841595994        6.5471071684828974        3.9928223405095884     
 C   1.5128839961365854        6.3559011612738985        2.4112165359134607     
 H  0.61238682314652693        6.9957394991471160        2.3598442654242224     
 H   1.9408146406444651        6.3565131826303070        1.3986480748803554     
 H   1.1890832833988196        5.3320878215285816        2.6158783922494666     
 C   2.4048456367798736        8.6573862990895165        8.2657346276005583     
 C  -1.9848760190752266        9.6589980271069606        5.7924578380397866     
 C  -2.5850754940319454        8.6673827691149476        4.9110905699887040     
 C  -2.8510758163846486        7.5213932332140940        5.7288872438513563     
 H  -3.3538019708321762        6.6247303733699807        5.3869978710529463     
 C  -2.4311127691915204        7.7380344569833310        7.0608808974896817     
 C  -1.8790833618548792        9.0528191054537999        7.0864932364011626     
 H  -1.5136401043250345        9.5534020682631784        7.9760741086981568     
 C  -1.2764895137578454        10.992532837128469        5.4965381596176472     
 C  0.10799693206925366        10.651083689455188        4.8993636553471571     
 H  0.74990161380593934        10.113315086671671        5.6289693237163805     
 H   4.5476442344444118E-002   10.085332066960866        3.9535854329685289     
 H  0.69376482376851167        11.549795626872896        4.6696814836629903     
 C  -1.0247809063881799        11.785978898283899        6.7984323342287967     
 H -0.54254324129130849        12.740260185303869        6.5557987707850351     
 H  -1.9606685934157257        12.003463898124572        7.3243688817136707     
 H -0.36033087713983158        11.262543600068792        7.4969180928051227     
 C  -2.0530466186780800        11.929387963043101        4.5583594180096538     
 H  -2.2103050329813079        11.523275915234610        3.5565157652446926     
 H  -3.0356680126833995        12.169790121561288        4.9808322181468281     
 H  -1.4954214086454802        12.866732172939447        4.4345810331088638     
 C  -2.9982434135769758        8.6722872086833895        3.4216191531957763     
 C  -4.2265342783756354        9.5894274416524183        3.2185008759981568     
 H  -5.0677633468037442        9.2272100508232615        3.8250842477160436     
 H  -4.5438708055640245        9.5800476723247296        2.1661345398336525     
 H  -4.0397284086907810        10.629043047374349        3.4994192463698832     
 C  -3.4356806191978104        7.2534566074740949        2.9845155133607761     
 H  -2.6416957458589350        6.5045261227422415        3.1172341880563716     
 H  -4.3223599206716408        6.9039084361128271        3.5278292761062535     
 H  -3.6934541792216771        7.2710671308155863        1.9176999076265022     
 C  -1.8509181156057539        9.0695051120114485        2.4608922694463797     
 H -0.97633160904817018        8.3985959077232710        2.5685378512717483     
 H  -2.1762633632218340        8.9563935425934389        1.4143033752965353     
 H  -1.5037600458290636        10.100212282565568        2.5798629166405984     
 C  -2.7756309492789866        6.8722591804889710        8.2648183226500382     
 C  -4.0234308105516456        7.5025543749835606        8.9408386156656761     
 H  -3.8236648785024077        8.5293807186569488        9.2777760491418348     
 H  -4.8728748130726434        7.5341285755438117        8.2421380308263679     
 H  -4.3242391271597604        6.9113386960145888        9.8162201620719873     
 C  -3.1100290863544116        5.4280132061346391        7.8498671083961788     
 H  -2.2449226247460192        4.9034529895250865        7.4069183718888576     
 H  -3.4212668484314301        4.8544474986999120        8.7378280982112440     
 H  -3.9366099906267915        5.3879079241658676        7.1232476791677133     
 C  -1.6207399854466384        6.8525994040552529        9.2770652664220812     
 H  -1.3703272154380963        7.8600477947937257        9.6236989699074282     
 H  -1.8941844246666244        6.2631225854029191        10.160172169153709     
 H -0.71406767791745918        6.4075314294929813        8.8414464609793022     
 F   6.5629873594675674       -1.4532189841515530        4.6700370266917011     
 F   7.9969859093659039       -2.6771713819755298        6.5319407738392172     
 F   9.5801273365607251       -1.2229604134351280        8.2801780894929422     
 F   9.8821059595321845        1.4701695738831708        7.8713059489260484     
 F   8.5365381291869067        2.7267157693110882        5.9211240283086601     
 F   9.6010056993837445        1.6862278590413868        3.4767082287515936     
 F   10.738789426908948        3.3361504966410953        1.7118882084028193     
 F   9.2370502054793775        5.1491356579162302       0.30337951746712133     
 F   6.4855360636394934        5.2046956704036793       0.66315351670818434     
 F   5.3220686044451462        3.5211471980253783        2.3878402316218503     
 F   6.5961808074893202        4.6704914773867783        4.7269040268252862     
 F   5.2180239787735792        5.8836525116420653        6.6351699705395655     
 F   3.6363326750494234        4.4529426832295478        8.3747348271175959     
 F   3.3364997944906403        1.7364816979745910        7.9955903893155931     
 F   4.6468626723129027       0.48678800562197355        6.0142739200249302     
 F   3.4783129790561254        1.5712787049198933        3.6472437196091851     
 F   2.2229297544819158        6.0883681613888282E-002   1.8507932174875230     
 F   3.6177234325479417       -1.6835316117702861       0.25106020670432466     
 F   6.3624119804835004       -1.8370172439980927       0.47757898474149701     
 F   7.6590150034093236      -0.30270284105195139        2.2704848821386556     
 C   7.4926040872483082       0.71386971524976761        5.1561571987712291     
 C   7.4034833426208362      -0.66038465629469301        5.3971924798955735     
 C   8.1136360019676790       -1.3357588297193177        6.3963441384830304     
 C   8.9266631830245924      -0.61585936528063046        7.2650165803152564     
 C   9.0583632361911199       0.75746948827068417        7.0648704351800706     
 C   8.3573435530418170        1.3791854496175098        6.0355798775107052     
 C   7.3943919284788331        2.5589181730955382        3.0747581262828407     
 C   8.7674470625707759        2.5425777708163877        2.8192274742140859     
 C   9.3946534764536835        3.3891087342505641        1.8987260189878217     
 C   8.6368155213481703        4.3035890472261871        1.1729801274589593     
 C   7.2549196218965983        4.3263000925381769        1.3566522602797413     
 C   6.6753501396198134        3.4509748181499638        2.2693280211483047     
 C   5.6623567246044999        2.4997908509003324        5.2178104697924974     
 C   5.7705531500433098        3.8734783681275906        5.4658450349623324     
 C   5.0854301813689728        4.5443363495386153        6.4853064178229056     
 C   4.2800356287986343        3.8278247725744552        7.3640416421667503     
 C   4.1448115507617791        2.4523452808965405        7.1743465180099495     
 C   4.8267258267744211        1.8355065056265187        6.1265539422647812     
 C   5.6448597340182953       0.68021354984686055        3.0955008190586173     
 C   4.2630138721876296       0.74000504231368880        2.9021959595246334     
 C   3.5726989579792443       -3.0521534728464667E-002   1.9613927505394153     
 C   4.2737059023816890      -0.91301160544386739        1.1452479284526611     
 C   5.6614494799816111      -0.98852158584427108        1.2683636689923381     
 C   6.3036860195180555      -0.19009516773196700        2.2137026591051900     
 B   6.5486282568749425        1.6070356209903693        4.1250644048500664     
 F   2.3440490442862281        11.755007341413318        14.823866932001604     
 F  0.91826099631976887        12.986695505575121        12.962451241108935     
 F -0.67035917776275178        11.540550706441495        11.210380518798109     
 F -0.97949342991427490        8.8478181045663415        11.612687598898461     
 F  0.36467369599609656        7.5820809589599367        13.558386124304636     
 F -0.69973370109216604        8.6128983618937518        16.005762828715973     
 F  -1.8382467224496961        6.9628918450579418        17.768886103369603     
 F -0.33758865372018093        5.1500714205453750        19.178471318543153     
 F   2.4142513887711585        5.0923187807760577        18.817125706937276     
 F   3.5781900425879467        6.7742302119945963        17.092617689792995     
 F   2.3126652579222178        5.6329369155928228        14.750768380111777     
 F   3.6962259315374979        4.4274150437601518        12.840600371107771     
 F   5.2703851124185546        5.8654432689114024        11.102612583898342     
 F   5.5645061184606845        8.5839438316944872        11.489123966676750     
 F   4.2538895101998335        9.8233670175583629        13.474540941639864     
 F   5.4241455946838224        8.7309881712580424        15.837630985339391     
 F   6.6792723510548990        10.242115280673843        17.634842171936693     
 F   5.2844199870992661        11.984796779865169        19.234909522596254     
 F   2.5401187972366803        12.133927708490237        19.012612943711645     
 F   1.2424735475245412        10.598112559224269        17.219829646397685     
 C   1.4106633569472515        9.5911430375941631        14.331132720115498     
 C   1.5027430313456784        10.965863081005214        14.093856944370597     
 C  0.79577740921857176        11.645487700580400        13.095373485037573     
 C  -1.8722966666865133E-002   10.929784903767008        12.224550578616673     
 C -0.15373370635453340        9.5562054363392779        12.421132842243956     
 C  0.54564622190661460        8.9298659207556881        13.448863749049194     
 C   1.5068385962013411        7.7396392598399189        16.407090111601043     
 C  0.13377292553957287        7.7562824999167024        16.662756809500987     
 C -0.49394332235017163        6.9100121668586070        17.583129945019810     
 C  0.26330907337914994        5.9955273661305739        18.309325895097416     
 C   1.6450680707353764        5.9717520199750265        18.124868751188536     
 C   2.2250758282736522        6.8462796038693936        17.211748167222758     
 C   3.2413590074614387        7.8065004507836679        14.264872695226991     
 C   3.1363830684118330        6.4333613529127067        14.013445964830272     
 C   3.8233186231663239        5.7668336828168467        12.992511724777735     
 C   4.6261315185088856        6.4875217456755667        12.114790903315086     
 C   4.7583656696026670        7.8628471523394907        12.307987416350269     
 C   4.0757092907616341        8.4749148165033343        13.358033466993335     
 C   3.2570365066006612        9.6182480536490900        16.392834478537960     
 C   4.6390469905373628        9.5597577706563115        16.585003141545691     
 C   5.3293279936615328        10.330650811817263        17.525664163531488     
 C   4.6282534654392009        11.212401469077108        18.342292134334038     
 C   3.2403837632133383        11.286040795881561        18.220779656548757     
 C   2.5979383028786835        10.486919085025043        17.276037756958775     
 B   2.3536275299558462        8.6943649564388235        15.360097248489049     
 C   6.3331815510174554       0.15429522732101361        11.572415523173589     
 H   7.2859855259482433      -0.32445608938788756        11.842224107077897     
 H   5.9302353185806540      -0.39040543307797898        10.704813710919895     
 H   5.6338533591187696        4.7200482896373464E-003   12.405250994329993     
 C   5.1510657099158310        2.2170179012610549        10.762931202409787     
 H   4.4286289216644885        2.1892079079828184        11.586563141802575     
 H   4.7425307834640735        1.6280212578403379        9.9316283380303521     
 H   5.2471401409782006        3.2606335238540245        10.436727402765248     
 C   7.5033448422801117        1.7385263128706097        10.043183956152333     
 H   7.1041312555582632        1.1974494888269396        9.1732804074632615     
 H   8.4742678970227114        1.2947116311595801        10.298381612679862     
 H   7.6774531417611209        2.7748460696207347        9.7268743638542325     
 C   2.5772626064983974        10.146128146967900        7.9121865528059425     
 H   1.6184237620033675        10.623346315792226        7.6559015655884446     
 H   2.9891356768115975        10.687926021862529        8.7782090055358850     
 H   3.2666454916951397        10.301917780576474        7.0705722233715225     
 C   3.7748669686531047        8.0844029060401841        8.7046086328294923     
 H   4.4896598898829616        8.1162106593766659        7.8738926250633421     
 H   4.1896074612920131        8.6726144384227926        9.5336269871095247     
 H   3.6849442768726179        7.0398161908840944        9.0295266036235855     
 C   1.4249521772224973        8.5509011174849441        9.4450107511752872     
 H   1.8286536206337904        9.0887353004402502        10.315093937619903     
 H  0.45069135977976499        8.9935000744738200        9.1986792101631245     
 H   1.2560197755142339        7.5123760076348702        9.7575143974316365     
         276

 Dy   9.1400474623865691        2.4757374774680705        13.977173365607296     
 C   7.4215490085059113        4.3592337866635447        13.729605976808710     
 C   6.8112314098377658        3.3622279145951581        14.594766194157840     
 C   6.5298990214506158        2.2320257696763011        13.762237049397498     
 H   6.0172932682059130        1.3381044029450453        14.098103873841188     
 C   6.9445542901810589        2.4656930388095857        12.426210272003503     
 C   7.5054573406773333        3.7763797925994798        12.423808806509637     
 H   7.8592021469493174        4.2939943231388789        11.540052164283376     
 C   8.1120299457569267        5.6948757967511092        14.051927092736165     
 C   9.4638320435054286        5.3768257144026990        14.736517194361660     
 H   10.139060879203072        4.8184530788005526        14.054122782915012     
 H   9.3549406635998373        4.8322194454424130        15.686641110944556     
 H   10.030947517362666        6.2891548751383084        14.966627022355462     
 C   7.2629753918017101        6.6547246691849251        14.902395013200509     
 H   6.9779665897583429        6.2656046369390497        15.882260912973745     
 H   6.3384833668044251        6.9142682011984427        14.372124422917310     
 H   7.8252642522594122        7.5810935927411878        15.077857482876473     
 C   8.4428837267291996        6.4609890198445452        12.755156598713338     
 H   9.1428793849556254        5.9095035474719895        12.117038177852731     
 H   8.9219944274604543        7.4165999549455623        12.999884725823483     
 H   7.5415078209510709        6.6744048040890718        12.168181363119754     
 C   6.3482884632576733        3.3903843525367159        16.064523922643687     
 C   6.0110529440650016        1.9617576805605159        16.556476192969431     
 H   5.1581942661909750        1.5240679399744279        16.022160964779399     
 H   5.7425941827862363        2.0021052884968609        17.620220618379097     
 H   6.8610168374143337        1.2685365926458705        16.459200288535811     
 C   5.0380892954014715        4.2136312268253082        16.143598837385717     
 H   5.1738891312593740        5.2530379751291738        15.829605905068359     
 H   4.6498689354604261        4.2235282262400480        17.172206833197983     
 H   4.2726504037774236        3.7668974812705400        15.491411610731003     
 C   7.3943527605099684        3.9367444509213687        17.064465060607620     
 H   8.2932592319107972        3.2949437753988287        17.106922672457561     
 H   6.9717940768156419        3.9287326358801793        18.078343450621706     
 H   7.7200712390650059        4.9607860126859924        16.865733062658894     
 C   6.5182614325327286        1.6420547631064715        11.213777793488106     
 C   10.890573825339802       0.64718075242766937        13.715085972128950     
 C   11.489642820599178        1.6393550286677638        14.596030344108820     
 C   11.759070550149133        2.7836381700311428        13.776966337538102     
 H   12.261864344470030        3.6804008993253352        14.118546957712987     
 C   11.344602037056809        2.5639308480881926        12.443482105670652     
 C   10.790731620494654        1.2503527848392257        12.419163387406440     
 H   10.427725053777404       0.74803234380358241        11.529677860285229     
 C   10.181280316937404      -0.68569822168982064        14.011183223493244     
 C   8.7974212340326456      -0.34403983651151915        14.609494520627969     
 H   8.1564308730466699       0.19685058950250250        13.881200527121344     
 H   8.8606302734593303       0.21882360219566321        15.556557612475604     
 H   8.2100556472220170       -1.2427122318583033        14.835185888594317     
 C   9.9281187413151315       -1.4785913725706001        12.709305998289446     
 H   9.4450878772890761       -2.4324537453878721        12.952072718487340     
 H   10.863530862650119       -1.6970104119442921        12.182851137800855     
 H   9.2638443343742995      -0.95435978071198480        12.011291538021993     
 C   10.959321314926571       -1.6232902294665807        14.947307371158887     
 H   11.120069342936841       -1.2174234239876389        15.948485406437172     
 H   11.940377198796188       -1.8640964108950400        14.521725808609705     
 H   10.401611943674929       -2.5603331875785171        15.072729808327706     
 C   11.902503609993913        1.6340345513297112        16.085354115434001     
 C   13.133411020463098       0.71992638344731519        16.285575204877681     
 H   13.972476945085166        1.0843793628499936        15.677600924635989     
 H   13.452671620933883       0.72932681802588117        17.337262043034542     
 H   12.948358430783719      -0.31986772090305721        16.004103560064141     
 C   12.336024144909130        3.0533260025316222        16.523312946254283     
 H   11.540016391115868        3.7997616612364218        16.389448066308802     
 H   13.222377102957902        3.4055005018928535        15.981266079335507     
 H   12.592369390050054        3.0360661030718741        17.590391417005499     
 C   10.758160518707673        1.2325762193654797        17.047366084714028     
 H   9.8830282113116841        1.9025166073528197        16.943838084503998     
 H   11.086431820826586        1.3430651260672617        18.092919158471915     
 H   10.411791096524880       0.20193621673021275        16.926466897056638     
 C   11.697431804437766        3.4251709521369809        11.238959104426502     
 C   12.958127761642386        2.8029844354787485        10.584489963453860     
 H   12.770791347291723        1.7738389789906366        10.250078373778241     
 H   13.795926655665705        2.7807495963937003        11.294649899194495     
 H   13.267191664767125        3.3932021825350023        9.7116043764761546     
 C   12.013364580559200        4.8743873554582562        11.647000559432264     
 H   11.138389767994827        5.3933728442294813        12.070077545540567     
 H   12.334830353115485        5.4448156836741104        10.761745514797608     
 H   12.825040700428849        4.9272320717561389        12.385605870146875     
 C   10.558425661951324        3.4269588840218606        10.212205840664105     
 H   10.322649613237939        2.4151176777075460        9.8702880901560341     
 H   10.839158827747822        4.0128282164296536        9.3292994803712350     
 H   9.6428385590374806        3.8655669349148614        10.631062343063254     
 Dy -0.23283058077119453        7.8308867140450156        5.5134981011463529     
 C   1.4845438169326846        5.9442654556522090        5.7502430903336768     
 C   2.0940315590999665        6.9411859912105065        4.8842081688243590     
 C   2.3791505909929245        8.0701170966631839        5.7170121743197937     
 H   2.8914108336712112        8.9639536788417065        5.3803486313082249     
 C   1.9686877487090502        7.8353620064694907        7.0547371356808437     
 C   1.4069239729250511        6.5252722570069794        7.0574509115157644     
 H   1.0560846177793322        6.0070084388852862        7.9419884636579363     
 C  0.79187580398037050        4.6097871080759667        5.4283624308858647     
 C -0.55921328599051001        4.9296468610227961        4.7430882780557360     
 H  -1.2342343895373311        5.4877670468378810        5.4259028021566147     
 H -0.44911158430004805        5.4756337657768288        3.7940396711189095     
 H  -1.1271667792598792        4.0181931717935608        4.5115229443680853     
 C   1.6405217479304852        3.6482843879093356        4.5791761101291772     
 H   1.9296247793365890        4.0375237060574483        3.6002979828096366     
 H   2.5631048738592348        3.3859833768680243        5.1118269311684585     
 H   1.0761620178104554        2.7235416897222988        4.4014606638949942     
 C  0.45915901535321380        3.8449996975187473        6.7254791934076597     
 H -0.24080107648958032        4.3978717095575677        7.3626772610187494     
 H  -2.0788402387248391E-002   2.8897653750729813        6.4810130299673991     
 H   1.3598549551592731        3.6307409602212548        7.3133315358484845     
 C   2.5552667365670305        6.9124544800418732        3.4139966296554474     
 C   2.8885682580132008        8.3417124806992398        2.9202191534171766     
 H   3.7414554937318432        8.7824302607814708        3.4527322624555334     
 H   3.1553965619059889        8.3010836888576858        1.8561083992375222     
 H   2.0367726660175891        9.0329598576895602        3.0181583006704682     
 C   3.8678943172460358        6.0916954968814112        3.3365147310660470     
 H   3.7339714407268167        5.0522540002309606        3.6518734151879984     
 H   4.2564777817457777        6.0809295700394923        2.3079490253680799     
 H   4.6323705663893282        6.5410167824781942        3.9886237758295429     
 C   1.5109150998511589        6.3615589421410652        2.4137771769092757     
 H  0.61161204553695026        7.0029784738821235        2.3669877441782310     
 H   1.9359063774571643        6.3652278891699057        1.4003886195234723     
 H   1.1856442834215368        5.3378374171795917        2.6158210535456559     
 C   2.4005613939545176        8.6564250893958707        8.2671744891221692     
 C  -1.9836691737485064        9.6581792971497080        5.7858188055556914     
 C  -2.5834709606032500        8.6666013844824565        4.9041887562719575     
 C  -2.8507356433633979        7.5210052643865275        5.7221093038699671     
 H  -3.3535431998395673        6.6244718156388265        5.3799901181521772     
 C  -2.4320748046417187        7.7379223721281170        7.0545306972468218     
 C  -1.8795078777036789        9.0524866991678437        7.0801447438927498     
 H  -1.5146246875404763        9.5532476132098108        7.9698370700993992     
 C  -1.2749974336036185        10.991495409948405        5.4898760611497242     
 C  0.10905761725627708        10.649725812297399        4.8918518892448901     
 H  0.75109248994202593        10.111594290191698        5.6211061437237602     
 H   4.5726249090512233E-002   10.084052248299827        3.9461394249330737     
 H  0.69507327659509022        11.548274964904282        4.6620871900952023     
 C  -1.0224807863088501        11.784573542461180        6.7917875385849724     
 H -0.53970873756601312        12.738581087089447        6.5491748547015050     
 H  -1.9581647897217858        12.002588688149006        7.3179130813296203     
 H -0.35825278346025247        11.260615819369599        7.4900708673756577     
 C  -2.0520811728022466        11.928917092900166        4.5526772960021935     
 H  -2.2111164681240121        11.523030863020489        3.5511052927198357     
 H  -3.0339088783944312        12.169915363585117        4.9765612998218796     
 H  -1.4940307717462420        12.865904681476474        4.4281959556422406     
 C  -2.9974084852010052        8.6722380286372100        3.4149525615393714     
 C  -4.2269743210339108        9.5880723686001215        3.2143100809788958     
 H  -5.0667543771807955        9.2247746173854193        3.8221219053089355     
 H  -4.5460051271873452        9.5788768760674259        2.1625184711935357     
 H  -4.0406719648359619        10.627719923122379        3.4954791240165677     
 C  -3.4334803927908806        7.2533402439092960        2.9770026288559448     
 H  -2.6386517681269264        6.5052751389963106        3.1092773941988332     
 H  -4.3197371804987599        6.9024760563765541        3.5200926096435188     
 H  -3.6912998955174694        7.2713241110773534        1.9102215717790227     
 C  -1.8520527236725912        9.0718011799560596        2.4530680885827763     
 H -0.97737393052600385        8.4009884621596207        2.5575881745065789     
 H  -2.1796684606130365        8.9608880649622833        1.4071572154214367     
 H  -1.5047776011830871        10.102248324908038        2.5734313813197001     
 C  -2.7793891491349121        6.8731723908498834        8.2584265349298800     
 C  -4.0302671043009157        7.5022757093688037        8.9286323959976759     
 H  -3.8332669197055695        8.5298529043566980        9.2643201521109866     
 H  -4.8767226775438353        7.5313560688534142        8.2269433153673059     
 H  -4.3334479653302438        6.9119680441861338        9.8037097699250726     
 C  -3.1099388697585826        5.4278358798508313        7.8449130692719935     
 H  -2.2423471236846217        4.9038699078965138        7.4080588110287628     
 H  -3.4251768603194854        4.8554560354841936        8.7318400349750291     
 H  -3.9320136578210017        5.3850122118732235        7.1144513373926976     
 C  -1.6288838674523634        6.8566405690796666        9.2748974710162688     
 H  -1.3817932160778783        7.8647499191803600        9.6216038870888152     
 H  -1.9049577667381536        6.2672959256737180        10.157180720954265     
 H -0.71999821870563852        6.4129410058003087        8.8436116579770054     
 F   6.5633670185451027       -1.4517627735111871        4.6686781395142489     
 F   7.9962905490164147       -2.6750277875821635        6.5316656269657205     
 F   9.5812562006922004       -1.2206645324155243        8.2781738004890180     
 F   9.8830787733861971        1.4723603406778578        7.8687988497587789     
 F   8.5376034822572375        2.7283116501403972        5.9179659857215396     
 F   9.6025986652087028        1.6869002571033205        3.4743988640158157     
 F   10.741111379889016        3.3364449517293613        1.7098209738465100     
 F   9.2400675524371838        5.1494199690197240       0.30063001879476031     
 F   6.4884296312303960        5.2059777333799397       0.66030929738780042     
 F   5.3243832293923035        3.5230150821002462        2.3847923366569068     
 F   6.5950567231454702        4.6715031597447982        4.7242365984015349     
 F   5.2150927424875215        5.8832295698312596        6.6321995457444638     
 F   3.6349640102891634        4.4507689399808674        8.3717463294446954     
 F   3.3375248371061357        1.7342701414249642        7.9921734775744282     
 F   4.6480856553421024       0.48620051089426408        6.0098513671335079     
 F   3.4804710071393279        1.5746708487497179        3.6416109855313956     
 F   2.2251909020170535        6.3303289879713731E-002   1.8458867471082578     
 F   3.6194283482828191       -1.6845449448646761       0.25008305591859570     
 F   6.3639703959743992       -1.8391767657218041       0.47777137338364067     
 F   7.6607403797232969      -0.30290605453915359        2.2689874805713921     
 C   7.4937819357922031       0.71524368911994174        5.1535755308254707     
 C   7.4041358750271451      -0.65883638465506722        5.3953440289520014     
 C   8.1140119005905653       -1.3338444657930921        6.3949206154371989     
 C   8.9276206502352018      -0.61381481010063710        7.2629534237136237     
 C   9.0595447139707144       0.75943316346413592        7.0623434402917855     
 C   8.3585307577227308        1.3807895375762873        6.0328136459757191     
 C   7.3962529017893619        2.5602401133214046        3.0722546545869247     
 C   8.7693433826712965        2.5434740645395864        2.8168545733759145     
 C   9.3969379907426287        3.3897375912834424        1.8963757048831562     
 C   8.6394710917512327        4.3043041482315250        1.1703841970787781     
 C   7.2575929570103739        4.3275393236583080        1.3540228585205702     
 C   6.6776494972019300        3.4525284341662221        2.2667179857757525     
 C   5.6628225188983370        2.5000974006369936        5.2146064413628581     
 C   5.7698784620788217        3.8737503562360578        5.4629265982406574     
 C   5.0839666953222800        4.5438476003372132        6.4823242957139149     
 C   4.2791642949856259        3.8264698328645554        7.3608764149635189     
 C   4.1450126375545340        2.4509454541154096        7.1708517250856127     
 C   4.8273080574950722        1.8349367926178177        6.1228404684512832     
 C   5.6466741570271788       0.68143420198337601        3.0922609128265925     
 C   4.2650108367924009       0.74206859452979934        2.8980167065652114     
 C   3.5747323354307268       -2.9047417556827441E-002   1.9577135760216768     
 C   4.2755497154712705      -0.91323866567251433        1.1434344109358692     
 C   5.6631741500507653      -0.98941174606711113        1.2672605417302121     
 C   6.3054631526052107      -0.19006222633819173        2.2117266087444216     
 B   6.5500519766652916        1.6082001658079126        4.1220766152584307     
 F   2.3435081758632488        11.753786177394055        14.824972747705216     
 F  0.91851028302756887        12.984230327627602        12.962260860909915     
 F -0.67157073658139865        11.537391043660191        11.212143584715355     
 F -0.98018540060274206        8.8447514267151544        11.615494544490984     
 F  0.36396415822517936        7.5802288598792122        13.562128657583102     
 F -0.70098590033127073        8.6124636420580067        16.008474384884828     
 F  -1.8401368117336667        6.9626840880408229        17.771295486329688     
 F -0.34006525906293511        5.1498886585086732        19.181467754212861     
 F   2.4118785534381084        5.0913982564047862        18.820376199839622     
 F   3.5763561158393058        6.7729292357011488        17.096118762049475     
 F   2.3138497754250524        5.6321338782473021        14.753970501903684     
 F   3.6988478468981190        4.4277649944447077        12.844045826284056     
 F   5.2716449481158287        5.8672830921957049        11.105944380182029     
 F   5.5636062640136315        8.5857678215642768        11.492627209490943     
 F   4.2528999550618991        9.8239170473415136        13.478925703701327     
 F   5.4223547684673576        8.7284219876343894        15.843296615294181     
 F   6.6772291137365958        10.240960675255526        17.639521826535027     
 F   5.2826675981886151        11.986894535083241        19.235641038013952     
 F   2.5384746043306112        12.136709652826536        19.012290108510271     
 F   1.2408637522631816        10.598677860913769        17.221307626542131     
 C   1.4096492738098736        9.5897762272132940        14.333840569674164     
 C   1.5020534545796989        10.964289799450992        14.095580789639525     
 C  0.79524647338582466        11.643252880505267        13.096556834484444     
 C  -1.9710213770459829E-002   10.927136812518338        12.226493179311527     
 C -0.15476629851456850        9.5536631259886295        12.423814025824059     
 C  0.54468068964151883        8.9279934543405410        13.451913396546013     
 C   1.5053717192176197        7.7386732587690688        16.410004477546920     
 C  0.13226377775439932        7.7556524522505299        16.665517359105557     
 C -0.49579255126499289        6.9095699730510161        17.585825699271417     
 C  0.26114933683647590        5.9950218539805640        18.312235475569679     
 C   1.6429045794120944        5.9708564135750919        18.127884609081377     
 C   2.2232446566624686        6.8451596322098407        17.214794079251451     
 C   3.2411342739648399        7.8062888528853529        14.268402043400519     
 C   3.1371574555009163        6.4331636408176340        14.016805292359363     
 C   3.8247315177910761        5.7672421313108710        12.995925078949021     
 C   4.6269978199731989        6.4886467417498555        12.118304645737565     
 C   4.7582860826304998        7.8640215194692731        12.311705497911717     
 C   4.0753397733874799        8.4754265670783475        13.361932666910837     
 C   3.2554556919254978        9.6175632349313780        16.396117628278983     
 C   4.6373094908672146        9.5584744678670788        16.589164662131957     
 C   5.3274693257080088        10.330162742404605        17.529212893136002     
 C   4.6264555864762240        11.213526961522069        18.343966932206243     
 C   3.2386844378353805        11.287600533788197        18.221796635908312     
 C   2.5962893581844027        10.487417128561464        17.277987440203290     
 B   2.3524890331344706        8.6934699456185083        15.363328423559038     
 C   6.3347982483755771       0.15596599087497098        11.571445548563693     
 H   7.2861258333531449      -0.32300353078198563        11.844920102975458     
 H   5.9347695104012477      -0.38908647250871325        10.702927621715570     
 H   5.6325657511121596        7.3078476672830892E-003   12.401650156893988     
 C   5.1559559542858802        2.2191456472311799        10.759019217498366     
 H   4.4315543211814248        2.1911769083894730        11.580792475391981     
 H   4.7493046413261917        1.6306595111383795        9.9265282748834363     
 H   5.2530907183030866        3.2628754400728184        10.433563493769116     
 C   7.5091086460335585        1.7389024447864416        10.044077733850859     
 H   7.1112963692161859        1.1975602765500799        9.1737585423771328     
 H   8.4793191584727516        1.2948740764281315        10.301241332280785     
 H   7.6842054740675128        2.7749932317484127        9.7276261009622651     
 C   2.5753866161614765        10.144758197403435        7.9132752100435173     
 H   1.6183509755870245        10.622263156501907        7.6525725693186608     
 H   2.9838505279200147        10.687085165061291        8.7802902003255099     
 H   3.2682171606651629        10.299282642723082        7.0747688826224042     
 C   3.7689098694620506        8.0825429897348258        8.7095516239029394     
 H   4.4860391306411147        8.1142515184119119        7.8810358174573194     
 H   4.1814795766660016        8.6703242988125115        9.5398334634920090     
 H   3.6776035322392433        7.0379105785552420        9.0338439809139288     
 C   1.4180150755723187        8.5514406445219464        9.4441093995774406     
 H   1.8201141538155137        9.0897077693269885        10.314585738309402     
 H  0.44464339005756859        8.9943345408370803        9.1953698778272432     
 H   1.2478117545282297        7.5132657701277594        9.7569664408989141     
         276

 Dy   9.1393371116878281        2.4777235105521940        13.980839860997650     
 C   7.4213479505620086        4.3605076825779161        13.729965209775640     
 C   6.8094850688835100        3.3634548442610765        14.593861773933440     
 C   6.5295073186893324        2.2333286673766191        13.760877937028987     
 H   6.0161870769396328        1.3394721296915635        14.095750175046481     
 C   6.9463581812644772        2.4670880132880173        12.425673566473067     
 C   7.5075547582145852        3.7776623046529574        12.424317386154701     
 H   7.8629973453747768        4.2952295800762279        11.541258639701732     
 C   8.1119583584609618        5.6959052348588859        14.053371485077614     
 C   9.4644002082290690        5.3772857115444603        14.736297660966148     
 H   10.139104356363806        4.8198480713661276        14.052767216670563     
 H   9.3565797377666939        4.8317259263496943        15.686038778913654     
 H   10.031530929858842        6.2893938424401430        14.967119024438681     
 C   7.2641062783876835        6.6546270587701546        14.906097271617654     
 H   6.9816767450658821        6.2647252502686577        15.886278983104852     
 H   6.3384231508392892        6.9139598567304228        14.378031119104129     
 H   7.8262222123295189        7.5812024048459161        15.080975778684390     
 C   8.4414616642236222        6.4636580839715201        12.757256374654769     
 H   9.1416883133448010        5.9136693513593848        12.118179531884119     
 H   8.9197634910799390        7.4193969122620018        13.002871015733453     
 H   7.5396263156053598        6.6768155099520365        12.170946344753899     
 C   6.3471526955666118        3.3903619528077074        16.063737750199525     
 C   6.0063620177143866        1.9620930303323003        16.553545259537984     
 H   5.1525648355341716        1.5275703083091949        16.018524120643860     
 H   5.7378461219215939        2.0016177188209374        17.617288243325490     
 H   6.8543646308047057        1.2668781014808290        16.455242533245375     
 C   5.0396584702723644        4.2166603447348638        16.146681341426280     
 H   5.1771540246287966        5.2560311942759839        15.833703336025989     
 H   4.6537072777808000        4.2259687268690787        17.176041594188586     
 H   4.2718272683208420        3.7726660465343427        15.495896934295017     
 C   7.3962708143476421        3.9316048673712070        17.062505841658169     
 H   8.2940282909456222        3.2882774696055384        17.100742463647897     
 H   6.9764308510382635        3.9208538866643186        18.077149833258481     
 H   7.7234113930995134        4.9555336444412230        16.866145976059759     
 C   6.5218018407272691        1.6434506162136420        11.212704012184870     
 C   10.889396186573011       0.64801866006580500        13.720888153623669     
 C   11.488090184606325        1.6401134828571395        14.602155503059224     
 C   11.758568982406812        2.7841251014169979        13.783080311770510     
 H   12.261389558694797        3.6807656230444215        14.124949369660882     
 C   11.345180348611576        2.5643232575762185        12.449214870321530     
 C   10.790916269277675        1.2508925695583262        12.424775619043530     
 H   10.428385760690889       0.74849916027480412        11.535147494393151     
 C   10.179880528257321      -0.68469655724126544        14.016947462251199     
 C   8.7963999816138418      -0.34276985389443138        14.616026257029562     
 H   8.1552370730112944       0.19835508298580951        13.888025263784229     
 H   8.8603435141443185       0.22009681800859648        15.562999260661801     
 H   8.2088624445887426       -1.2412987187323410        14.841904618925186     
 C   9.9260225489253440       -1.4772194932045488        12.715027482173948     
 H   9.4425253359648078       -2.4308518337880138        12.957733698911003     
 H   10.861268092557394       -1.6960746302473879        12.188412589287434     
 H   9.2619511336819311      -0.95250644539947638        12.017199803363573     
 C   10.958367083353734       -1.6228331383247470        14.952189027411276     
 H   11.120712554136473       -1.2171910798960888        15.953133539446940     
 H   11.938710805119685       -1.8642112475156487        14.525354119017569     
 H   10.400233251716958       -2.5595347767004610        15.078216630583629     
 C   11.901722595475340        1.6340436946874641        16.091252940970911     
 C   13.133789955901728       0.72110716911899209        16.289116213799804     
 H   13.971504262139488        1.0865540168759065        15.679983638433015     
 H   13.454654856990075       0.73030270561721122        17.340260510625576     
 H   12.949167887874005      -0.31870599423569135        16.007398622409760     
 C   12.334045145875296        3.0533702548529185        16.530064928959280     
 H   11.537277151618234        3.7990484923127203        16.396721222687159     
 H   13.219986247774845        3.4067664258173149        15.988193697238669     
 H   12.590503612916653        3.0356863118945516        17.597095567778510     
 C   10.759203917771989        1.2303988056671993        17.054336335459386     
 H   9.8840061024649550        1.9002920576154854        16.953764549554830     
 H   11.089598515218819        1.3387681045768274        18.099267122653576     
 H   10.412680010577505       0.20002396382485460        16.932089932678199     
 C   11.700500135043978        3.4247790971022836        11.244802951435000     
 C   12.963712102814755        2.8033909032239772        10.595241561335239     
 H   12.778576332848909        1.7735988703211349        10.261961038617526     
 H   13.799000687699097        2.7832107725683852        11.307925534555324     
 H   13.274845580018543        3.3927365415668747        9.7225671826957516     
 C   12.013441306497167        4.8748449147525772        11.651776631128216     
 H   11.136415221377828        5.3935157417931876        12.069585028373858     
 H   12.338543333581011        5.4442322594827495        10.767477897648661     
 H   12.821220802611716        4.9297912447365819        12.393749829138191     
 C   10.565225857119172        3.4243435399079898        10.214408885853077     
 H   10.332103227342788        2.4120734515081841        9.8721022205660347     
 H   10.848335374557877        4.0103107346124816        9.3323882430469123     
 H   9.6478181065754889        3.8618804375511724        10.629661056659868     
 Dy -0.23226944290788396        7.8286355903128859        5.5096183538424741     
 C   1.4847126563584034        5.9431054797533207        5.7503518596145664     
 C   2.0958562934466869        6.9400494358567899        4.8856394736906648     
 C   2.3793472956399935        8.0689952475376057        5.7188568506945767     
 H   2.8923421880941547        8.9627701341490713        5.3832330402722341     
 C   1.9664294451104487        7.8342311728609335        7.0556674180486585     
 C   1.4044274180518410        6.5242305429473362        7.0573352050303377     
 H   1.0517102534222218        6.0060657879538502        7.9411328092315312     
 C  0.79199516181875762        4.6088177419649696        5.4273693982036830     
 C -0.55978251348214669        4.9291463873047254        4.7438172636968829     
 H  -1.2342947719144934        5.4863736379629975        5.4277286473007118     
 H -0.45084282304312878        5.4759519854255778        3.7950533950586212     
 H  -1.1277328376001547        4.0178658152131437        4.5116854276017024     
 C   1.6394180854846634        3.6485343412482831        4.5758258724606504     
 H   1.9256475008501226        4.0385372629121417        3.5965556217547952     
 H   2.5633287117980967        3.3866286111438666        5.1060942059760741     
 H   1.0753547261580025        2.7234817276420911        4.3988659596839197     
 C  0.46075046840302220        3.8423157438384745        6.7238144671488786     
 H -0.23942299112707519        4.3936178953041836        7.3620388320899028     
 H  -1.8355994857464517E-002   2.8869371311003689        6.4784554373739480     
 H   1.3619522747867712        3.6283540848046187        7.3109344671897203     
 C   2.5565405495704661        6.9126122300840862        3.4153235628193679     
 C   2.8937222564285752        8.3414595820602102        2.9238199246547936     
 H   3.7475655758864201        8.7787668532907617        3.4571624729920805     
 H   3.1607174446070454        8.3016698260696788        1.8597351788334864     
 H   2.0440424939839805        9.0348695454625965        3.0227478939528414     
 C   3.8662414199415407        6.0885579016512361        3.3337772538036763     
 H   3.7304627384962981        5.0491641300634811        3.6480472335715719     
 H   4.2524561174333533        6.0784134766677829        2.3044301988234008     
 H   4.6332460486190579        6.5349263964734909        3.9844252111494973     
 C   1.5089462035657324        6.3672167230082319        2.4163378179050907     
 H  0.61083726792737358        7.0102174486171318        2.3741312229322400     
 H   1.9309981142698636        6.3739425957095053        1.4021291641665892     
 H   1.1822052834442538        5.3435870128306027        2.6157637148418447     
 C   2.3962771511291621        8.6554638797022250        8.2686143506437801     
 C  -1.9824623284217859        9.6573605671924554        5.7791797730715952     
 C  -2.5818664271745546        8.6658199998499672        4.8972869425552110     
 C  -2.8503954703421477        7.5206172955589610        5.7153313638885788     
 H  -3.3532844288469579        6.6242132579076731        5.3729823652514090     
 C  -2.4330368400919169        7.7378102872729029        7.0481804970039628     
 C  -1.8799323935524785        9.0521542928818892        7.0737962513843371     
 H  -1.5156092707559183        9.5530931581564431        7.9636000315006417     
 C  -1.2735053534493914        10.990457982768339        5.4832139626818011     
 C  0.11011830244330051        10.648367935139612        4.8843401231426231     
 H  0.75228336607811253        10.109873493711724        5.6132429637311398     
 H   4.5976055836580355E-002   10.082772429638787        3.9386934168976184     
 H  0.69638172942166876        11.546754302935666        4.6544928965274135     
 C  -1.0201806662295203        11.783168186638461        6.7851427429411482     
 H -0.53687423384071775        12.736901988875022        6.5425509386179739     
 H  -1.9556609860278455        12.001713478173439        7.3114572809455689     
 H -0.35617468978067335        11.258688038670407        7.4832236419461937     
 C  -2.0511157269264135        11.928446222757231        4.5469951739947341     
 H  -2.2119279032667167        11.522785810806369        3.5456948201949787     
 H  -3.0321497441054630        12.170040605608945        4.9722903814969310     
 H  -1.4926401348470038        12.865077190013501        4.4218108781756174     
 C  -2.9965735568250351        8.6721888485910323        3.4082859698829666     
 C  -4.2274143636921853        9.5867172955478246        3.2101192859596348     
 H  -5.0657454075578467        9.2223391839475788        3.8191595629018269     
 H  -4.5481394488106650        9.5777060798101221        2.1589024025534194     
 H  -4.0416155209811420        10.626396798870410        3.4915390016632522     
 C  -3.4312801663839503        7.2532238803444971        2.9694897443511135     
 H  -2.6356077903949182        6.5060241552503788        3.1013206003412948     
 H  -4.3171144403258799        6.9010436766402821        3.5123559431807845     
 H  -3.6891456118132622        7.2715810913391214        1.9027432359315433     
 C  -1.8531873317394283        9.0740972479006707        2.4452439077191732     
 H -0.97841625200383753        8.4033810165959686        2.5466384977414092     
 H  -2.1830735580042386        8.9653825873311259        1.4000110555463381     
 H  -1.5057951565371106        10.104284367250509        2.5669998459988017     
 C  -2.7831473489908380        6.8740856012107967        8.2520347472097235     
 C  -4.0371033980501867        7.5019970437540469        8.9164261763296775     
 H  -3.8428689609087314        8.5303250900564453        9.2508642550801401     
 H  -4.8805705420150272        7.5285835621630159        8.2117485999082422     
 H  -4.3426568035007271        6.9125973923576796        9.7911993777781561     
 C  -3.1098486531627541        5.4276585535670225        7.8399590301478090     
 H  -2.2397716226232243        4.9042868262679402        7.4091992501686672     
 H  -3.4290868722075407        4.8564645722684761        8.7258519717388161     
 H  -3.9274173250152118        5.3821164995805795        7.1056549956176829     
 C  -1.6370277494580883        6.8606817341040802        9.2727296756104582     
 H  -1.3932592167176601        7.8694520435669952        9.6195088042702004     
 H  -1.9157311088096831        6.2714692659445168        10.154189272754820     
 H -0.72592875949381785        6.4183505821076361        8.8457768549747087     
 F   6.5637466776226372       -1.4503065628708212        4.6673192523367977     
 F   7.9955951886669245       -2.6728841931887972        6.5313904800922229     
 F   9.5823850648236757       -1.2183686513959209        8.2761695114850919     
 F   9.8840515872402097        1.4745511074725448        7.8662917505915102     
 F   8.5386688353275666        2.7299075309697058        5.9148079431344183     
 F   9.6041916310336628        1.6875726551652543        3.4720894992800373     
 F   10.743433332869087        3.3367394068176273        1.7077537392902007     
 F   9.2430848993949901        5.1497042801232178       0.29788052012239929     
 F   6.4913231988212994        5.2072597963561993       0.65746507806741650     
 F   5.3266978543394607        3.5248829661751140        2.3817444416919629     
 F   6.5939326388016202        4.6725148421028182        4.7215691699777835     
 F   5.2121615062014639        5.8828066280204547        6.6292291209493630     
 F   3.6335953455289034        4.4485951967321880        8.3687578317717950     
 F   3.3385498797216311        1.7320585848753371        7.9887565658332633     
 F   4.6493086383713020       0.48561301616655467        6.0054288142420846     
 F   3.4826290352225309        1.5780629925795422        3.6359782514536065     
 F   2.2274520495521917        6.5722898145539166E-002   1.8409802767289927     
 F   3.6211332640176970       -1.6855582779590661       0.24910590513286676     
 F   6.3655288114652979       -1.8413362874455155       0.47796376202578439     
 F   7.6624657560372693      -0.30310926802635579        2.2674900790041281     
 C   7.4949597843360989       0.71661766299011587        5.1509938628797132     
 C   7.4047884074334540      -0.65728811301544154        5.3934955780084293     
 C   8.1143877992134517       -1.3319301018668666        6.3934970923913683     
 C   8.9285781174458130      -0.61177025492064374        7.2608902671119910     
 C   9.0607261917503106       0.76139683865758756        7.0598164454034995     
 C   8.3597179624036446        1.3823936255350648        6.0300474144407339     
 C   7.3981138750998916        2.5615620535472710        3.0697511828910087     
 C   8.7712397027718172        2.5443703582627855        2.8144816725377431     
 C   9.3992225050315739        3.3903664483163212        1.8940253907784907     
 C   8.6421266621542951        4.3050192492368637        1.1677882666985968     
 C   7.2602662921241494        4.3287785547784390        1.3513934567613994     
 C   6.6799488547840475        3.4540820501824809        2.2641079504032002     
 C   5.6632883131921741        2.5004039503736544        5.2114024129332188     
 C   5.7692037741143327        3.8740223443445245        5.4600081615189824     
 C   5.0825032092755871        4.5433588511358103        6.4793421736049250     
 C   4.2782929611726175        3.8251148931546557        7.3577111877602874     
 C   4.1452137243472880        2.4495456273342788        7.1673569321612769     
 C   4.8278902882157233        1.8343670796091167        6.1191269946377860     
 C   5.6484885800360631       0.68265485411989157        3.0890210065945678     
 C   4.2670078013971722       0.74413214674590988        2.8938374536057889     
 C   3.5767657128822088       -2.7573300385190219E-002   1.9540344015039386     
 C   4.2773935285608529      -0.91346572590116115        1.1416208934190770     
 C   5.6648988201199195      -0.99030190628995118        1.2661574144680861     
 C   6.3072402856923651      -0.19002928494441645        2.2097505583836528     
 B   6.5514756964556398        1.6093647106254558        4.1190888256667941     
 F   2.3429673074402695        11.752565013374793        14.826078563408826     
 F  0.91875956973536899        12.981765149680083        12.962070480710896     
 F -0.67278229540004553        11.534231380878888        11.213906650632600     
 F -0.98087737129120911        8.8416847488639672        11.618301490083507     
 F  0.36325462045426216        7.5783767607984878        13.565871190861568     
 F -0.70223809957037542        8.6120289222222617        16.011185941053682     
 F  -1.8420269010176376        6.9624763310237032        17.773704869289777     
 F -0.34254186440568934        5.1497058964719713        19.184464189882572     
 F   2.4095057181050588        5.0904777320335137        18.823626692741968     
 F   3.5745221890906649        6.7716282594077022        17.099619834305955     
 F   2.3150342929278871        5.6313308409017804        14.757172623695592     
 F   3.7014697622587400        4.4281149451292627        12.847491281460339     
 F   5.2729047838131038        5.8691229154800082        11.109276176465716     
 F   5.5627064095665784        8.5875918114340646        11.496130452305133     
 F   4.2519103999239656        9.8244670771246643        13.483310465762788     
 F   5.4205639422508929        8.7258558040107363        15.848962245248970     
 F   6.6751858764182916        10.239806069837208        17.644201481133361     
 F   5.2809152092779632        11.988992290301315        19.236372553431650     
 F   2.5368304114245421        12.139491597162833        19.011967273308898     
 F   1.2392539570018219        10.599243162603269        17.222785606686578     
 C   1.4086351906724957        9.5884094168324250        14.336548419232830     
 C   1.5013638778137195        10.962716517896769        14.097304634908454     
 C  0.79471553755307767        11.641018060430136        13.097740183931315     
 C  -2.0697460874054524E-002   10.924488721269670        12.228435780006379     
 C -0.15579889067460362        9.5511208156379812        12.426495209404163     
 C  0.54371515737642317        8.9261209879253940        13.454963044042833     
 C   1.5039048422338981        7.7377072576982187        16.412918843492797     
 C  0.13075462996922579        7.7550224045843574        16.668277908710124     
 C -0.49764178017981420        6.9091277792434260        17.588521453523025     
 C  0.25898960029380180        5.9945163418305540        18.315145056041946     
 C   1.6407410880888125        5.9699608071751564        18.130900466974218     
 C   2.2214134850512846        6.8440396605502869        17.217839991280140     
 C   3.2409095404682415        7.8060772549870370        14.271931391574046     
 C   3.1379318425899996        6.4329659287225605        14.020164619888456     
 C   3.8261444124158284        5.7676505798048954        12.999338433120307     
 C   4.6278641214375131        6.4897717378241442        12.121818388160046     
 C   4.7582064956583334        7.8651958865990563        12.315423579473165     
 C   4.0749702560133265        8.4759383176533625        13.365831866828337     
 C   3.2538748772503343        9.6168784162136660        16.399400778020009     
 C   4.6355719911970654        9.5571911650778461        16.593326182718219     
 C   5.3256106577544848        10.329674672991947        17.532761622740519     
 C   4.6246577075132471        11.214652453967030        18.345641730078448     
 C   3.2369851124574223        11.289160271694834        18.222813615267867     
 C   2.5946404134901213        10.487915172097884        17.279937123447805     
 B   2.3513505363130944        8.6925749347981913        15.366559598629024     
 C   6.3364149457336989       0.15763675442892836        11.570475573953797     
 H   7.2862661407580473      -0.32155097217608369        11.847616098873020     
 H   5.9393037022218413      -0.38776751193944753        10.701041532511248     
 H   5.6312781431055505        9.8956470449288389E-003   12.398049319457980     
 C   5.1608461986559302        2.2212733932013049        10.755107232586946     
 H   4.4344797206983619        2.1931459087961276        11.575021808981386     
 H   4.7560784991883098        1.6332977644364213        9.9214282117365187     
 H   5.2590412956279726        3.2651173562916127        10.430399584772983     
 C   7.5148724497870045        1.7392785767022734        10.044971511549385     
 H   7.1184614828741086        1.1976710642732202        9.1742366772910042     
 H   8.4843704199227918        1.2950365216966826        10.304101051881711     
 H   7.6909578063739037        2.7751403938760912        9.7283778380702959     
 C   2.5735106258245555        10.143388247838972        7.9143638672810912     
 H   1.6182781891706814        10.621179997211589        7.6492435730488770     
 H   2.9785653790284323        10.686244308260054        8.7823713951151348     
 H   3.2697888296351860        10.296647504869687        7.0789655418732860     
 C   3.7629527702709966        8.0806830734294675        8.7144946149763882     
 H   4.4824183713992678        8.1122923774471598        7.8881790098512976     
 H   4.1733516920399900        8.6680341592022305        9.5460399398744915     
 H   3.6702627876058687        7.0360049662263897        9.0381613582042721     
 C   1.4110779739221402        8.5519801715589487        9.4432080479795957     
 H   1.8115746869972367        9.0906802382137268        10.314077538998902     
 H  0.43859542033537213        8.9951690072003423        9.1920605454913638     
 H   1.2396037335422254        7.5141555326206486        9.7564184843661934     
         276

 Dy   9.1386267609890854        2.4797095436363175        13.984506356388003     
 C   7.4211468926181050        4.3617815784922866        13.730324442742571     
 C   6.8077387279292552        3.3646817739269954        14.592957353709041     
 C   6.5291156159280490        2.2346315650769375        13.759518824660475     
 H   6.0150808856733526        1.3408398564380819        14.093396476251774     
 C   6.9481620723478956        2.4684829877664485        12.425136860942631     
 C   7.5096521757518371        3.7789448167064350        12.424825965799766     
 H   7.8667925438002362        4.2964648370135770        11.542465115120088     
 C   8.1118867711649951        5.6969346729666634        14.054815877419063     
 C   9.4649683729527094        5.3777457086862226        14.736078127570636     
 H   10.139147833524540        4.8212430639317034        14.051411650426115     
 H   9.3582188119335488        4.8312324072569757        15.685436446882751     
 H   10.032114342355021        6.2896328097419767        14.967611026521901     
 C   7.2652371649736569        6.6545294483553832        14.909799530034798     
 H   6.9853869003734204        6.2638458635982666        15.890297053235956     
 H   6.3383629348741541        6.9136515122624029        14.383937815290947     
 H   7.8271801723996255        7.5813112169506436        15.084094074492308     
 C   8.4400396017180448        6.4663271480984950        12.759356150596201     
 H   9.1404972417339785        5.9178351552467792        12.119320885915506     
 H   8.9175325546994220        7.4221938695784404        13.005857305643422     
 H   7.5377448102596487        6.6792262158150004        12.173711326388043     
 C   6.3460169278755512        3.3903395530786988        16.062951577755364     
 C   6.0016710913637707        1.9624283801040845        16.550614326106537     
 H   5.1469354048773681        1.5310726766439620        16.014887276508322     
 H   5.7330980610569515        2.0011301491450140        17.614355868271886     
 H   6.8477124241950778        1.2652196103157878        16.451284777954939     
 C   5.0412276451432572        4.2196894626444186        16.149763845466847     
 H   5.1804189179982201        5.2590244134227939        15.837800766983621     
 H   4.6575456201011738        4.2284092274981102        17.179876355179186     
 H   4.2710041328642605        3.7784346117981449        15.500382257859030     
 C   7.3981888681853167        3.9264652838210448        17.060546622708717     
 H   8.2947973499804455        3.2816111638122480        17.094562254838234     
 H   6.9810676252608852        3.9129751374484574        18.075956215895260     
 H   7.7267515471340209        4.9502812761964545        16.866558889460624     
 C   6.5253422489218087        1.6448464693208127        11.211630230881633     
 C   10.888218547806222       0.64885656770394051        13.726690335118390     
 C   11.486537548613471        1.6408719370465152        14.608280662009628     
 C   11.758067414664493        2.7846120328028525        13.789194286002916     
 H   12.260914772919561        3.6811303467635077        14.131351781608780     
 C   11.345758660166343        2.5647156670642448        12.454947634972408     
 C   10.791100918060694        1.2514323542774264        12.430387850680621     
 H   10.429046467604374       0.74896597674602572        11.540617128501072     
 C   10.178480739577239      -0.68369489279271023        14.022711701009156     
 C   8.7953787291950363      -0.34149987127734360        14.622557993431153     
 H   8.1540432729759189       0.19985957646911651        13.894850000447114     
 H   8.8600567548293068       0.22137003382152978        15.569440908848000     
 H   8.2076692419554682       -1.2398852056063789        14.848623349256055     
 C   9.9239263565355564       -1.4758476138384977        12.720748966058450     
 H   9.4399627946405396       -2.4292499221881556        12.963394679334668     
 H   10.859005322464666       -1.6951388485504835        12.193974040774012     
 H   9.2600579329895627      -0.95065311008696796        12.023108068705152     
 C   10.957412851780896       -1.6223760471829132        14.957070683663664     
 H   11.121355765336105       -1.2169587358045386        15.957781672456708     
 H   11.937044411443180       -1.8643260841362572        14.528982429425433     
 H   10.398854559758988       -2.5587363658224054        15.083703452839554     
 C   11.900941580956765        1.6340528380452171        16.097151766507825     
 C   13.134168891340357       0.72228795479066898        16.292657222721925     
 H   13.970531579193811        1.0887286709018194        15.682366352230041     
 H   13.456638093046267       0.73127859320854138        17.343258978216614     
 H   12.949977344964292      -0.31754426756832543        16.010693684755378     
 C   12.332066146841459        3.0534145071742147        16.536816911664278     
 H   11.534537912120600        3.7983353233890189        16.403994379065519     
 H   13.217595392591790        3.4080323497417764        15.995121315141832     
 H   12.588637835783253        3.0353065207172287        17.603799718551517     
 C   10.760247316836308        1.2282213919689191        17.061306586204740     
 H   9.8849839936182260        1.8980675078781510        16.963691014605665     
 H   11.092765209611052        1.3344710830863931        18.105615086835240     
 H   10.413568924630129       0.19811171091949648        16.937712968299760     
 C   11.703568465650189        3.4243872420675863        11.250646798443498     
 C   12.969296443987126        2.8037973709692054        10.605993159216618     
 H   12.786361318406094        1.7733587616516333        10.273843703456810     
 H   13.802074719732490        2.7856719487430701        11.321201169916153     
 H   13.282499495269962        3.3922709005987466        9.7335299889153486     
 C   12.013518032435135        4.8753024740468982        11.656552702824166     
 H   11.134440674760826        5.3936586393568939        12.069092511207149     
 H   12.342256314046535        5.4436488352913885        10.773210280499715     
 H   12.817400904794582        4.9323504177170250        12.401893788129504     
 C   10.572026052287020        3.4217281957941186        10.216611931042049     
 H   10.341556841447638        2.4090292253088221        9.8739163509760370     
 H   10.857511921367932        4.0077932527953086        9.3354770057225895     
 H   9.6527976541134990        3.8581939401874834        10.628259770256482     
 Dy -0.23170830504457338        7.8263844665807554        5.5057386065385945     
 C   1.4848814957841223        5.9419455038544315        5.7504606288954561     
 C   2.0976810277934073        6.9389128805030733        4.8870707785569714     
 C   2.3795440002870625        8.0678733984120274        5.7207015270693606     
 H   2.8932735425170986        8.9615865894564379        5.3861174492362442     
 C   1.9641711415118472        7.8331003392523764        7.0565977004164733     
 C   1.4019308631786309        6.5231888288876929        7.0572194985449119     
 H   1.0473358890651112        6.0051231370224141        7.9402771548051261     
 C  0.79211451965714474        4.6078483758539726        5.4263763655215023     
 C -0.56035174097378326        4.9286459135866547        4.7445462493380290     
 H  -1.2343551542916558        5.4849802290881149        5.4295544924448080     
 H -0.45257406178620951        5.4762702050743268        3.7960671189983328     
 H  -1.1282988959404303        4.0175384586327265        4.5118479108353196     
 C   1.6383144230388416        3.6487842945872302        4.5724756347921236     
 H   1.9216702223636561        4.0395508197668351        3.5928132606999541     
 H   2.5635525497369591        3.3872738454197084        5.1003614807836897     
 H   1.0745474345055497        2.7234217655618838        4.3962712554728451     
 C  0.46234192145283060        3.8396317901582022        6.7221497408900968     
 H -0.23804490576457005        4.3893640810508003        7.3614004031610554     
 H  -1.5923587327680649E-002   2.8841088871277560        6.4758978447804960     
 H   1.3640495944142692        3.6259672093879827        7.3085373985309570     
 C   2.5578143625739016        6.9127699801262983        3.4166504959832884     
 C   2.8988762548439495        8.3412066834211807        2.9274206958924109     
 H   3.7536756580409967        8.7751034458000525        3.4615926835286279     
 H   3.1660383273081014        8.3022559632816737        1.8633619584294507     
 H   2.0513123219503719        9.0367792332356309        3.0273374872352146     
 C   3.8645885226370451        6.0854203064210601        3.3310397765413056     
 H   3.7269540362657794        5.0460742598960007        3.6442210519551455     
 H   4.2484344531209288        6.0758973832960725        2.3009113722787218     
 H   4.6341215308487866        6.5288360104687877        3.9802266464694513     
 C   1.5069773072803059        6.3728745038753987        2.4188984589009057     
 H  0.61006249031779691        7.0174564233521401        2.3812747016862486     
 H   1.9260898510825628        6.3826573022491040        1.4038697088097061     
 H   1.1787662834669710        5.3493366084816136        2.6157063761380339     
 C   2.3919929083038061        8.6545026700085792        8.2700542121653910     
 C  -1.9812554830950655        9.6565418372352010        5.7725407405875000     
 C  -2.5802618937458592        8.6650386152174761        4.8903851288384645     
 C  -2.8500552973208970        7.5202293267313944        5.7085534239071896     
 H  -3.3530256578543485        6.6239547001765189        5.3659746123506409     
 C  -2.4339988755421151        7.7376982024176888        7.0418302967611037     
 C  -1.8803569094012780        9.0518218865959330        7.0674477588759244     
 H  -1.5165938539713602        9.5529387031030755        7.9573629929018841     
 C  -1.2720132732951643        10.989420555588275        5.4765518642138780     
 C  0.11117898763032392        10.647010057981824        4.8768283570403561     
 H  0.75347424221419912        10.108152697231752        5.6053797837385195     
 H   4.6225862582648478E-002   10.081492610977749        3.9312474088621636     
 H  0.69769018224824741        11.545233640967052        4.6468986029596255     
 C  -1.0178805461501905        11.781762830815742        6.7784979472973230     
 H -0.53403973011542238        12.735222890660598        6.5359270225344428     
 H  -1.9531571823339053        12.000838268197874        7.3050014805615175     
 H -0.35409659610109423        11.256760257971214        7.4763764165167288     
 C  -2.0501502810505801        11.927975352614295        4.5413130519872746     
 H  -2.2127393384094209        11.522540758592250        3.5402843476701218     
 H  -3.0303906098164948        12.170165847632774        4.9680194631719825     
 H  -1.4912494979477655        12.864249698550527        4.4154258007089950     
 C  -2.9957386284490650        8.6721396685448529        3.4016193782265622     
 C  -4.2278544063504606        9.5853622224955277        3.2059284909403738     
 H  -5.0647364379348980        9.2199037505097383        3.8161972204947188     
 H  -4.5502737704339857        9.5765352835528184        2.1552863339133030     
 H  -4.0425590771263229        10.625073674618440        3.4875988793099371     
 C  -3.4290799399770204        7.2531075167796981        2.9619768598462821     
 H  -2.6325638126629101        6.5067731715044470        3.0933638064837563     
 H  -4.3144917001529990        6.8996112969040100        3.5046192767180497     
 H  -3.6869913281090545        7.2718380716008886        1.8952649000840638     
 C  -1.8543219398062656        9.0763933158452819        2.4374197268555697     
 H -0.97945857348167120        8.4057735710323165        2.5356888209762398     
 H  -2.1864786553954412        8.9698771096999703        1.3928648956712395     
 H  -1.5068127118911341        10.106320409592980        2.5605683106779034     
 C  -2.7869055488467636        6.8749988115717091        8.2456429594895653     
 C  -4.0439396917994568        7.5017183781392900        8.9042199566616773     
 H  -3.8524710021118933        8.5307972757561927        9.2374083580492936     
 H  -4.8844184064862191        7.5258110554726185        8.1965538844491803     
 H  -4.3518656416712096        6.9132267405292254        9.7786889856312413     
 C  -3.1097584365669255        5.4274812272832138        7.8350049910236237     
 H  -2.2371961215618268        4.9047037446393675        7.4103396893085725     
 H  -3.4329968840955960        4.8574731090527576        8.7198639085026031     
 H  -3.9228209922094219        5.3792207872879354        7.0968586538426672     
 C  -1.6451716314638132        6.8647228991284939        9.2705618802046459     
 H  -1.4047252173574420        7.8741541679536295        9.6174137214515873     
 H  -1.9265044508812124        6.2756426062153166        10.151197824555377     
 H -0.73185930028199719        6.4237601584149626        8.8479420519724137     
 F   6.5641263367001725       -1.4488503522304552        4.6659603651593455     
 F   7.9948998283174353       -2.6707405987954314        6.5311153332187253     
 F   9.5835139289551510       -1.2160727703763172        8.2741652224811677     
 F   9.8850244010942223        1.4767418742672318        7.8637846514242407     
 F   8.5397341883978974        2.7315034117990145        5.9116499005472978     
 F   9.6057845968586211        1.6882450532271880        3.4697801345442589     
 F   10.745755285849155        3.3370338619058932        1.7056865047338916     
 F   9.2461022463527964        5.1499885912267116       0.29513102145003822     
 F   6.4942167664122019        5.2085418593324588       0.65462085874703246     
 F   5.3290124792866180        3.5267508502499814        2.3786965467270189     
 F   6.5928085544577710        4.6735265244608382        4.7189017415540331     
 F   5.2092302699154063        5.8823836862096490        6.6262586961542622     
 F   3.6322266807686439        4.4464214534835085        8.3657693340988928     
 F   3.3395749223371265        1.7298470283257101        7.9853396540920984     
 F   4.6505316214005008       0.48502552143884520        6.0010062613506623     
 F   3.4847870633057334        1.5814551364093667        3.6303455173758175     
 F   2.2297131970873294        6.8142506411364601E-002   1.8360738063497277     
 F   3.6228381797525748       -1.6865716110534561       0.24812875434713783     
 F   6.3670872269561967       -1.8434958091692268       0.47815615066792810     
 F   7.6641911323512417      -0.30331248151355805        2.2659926774368646     
 C   7.4961376328799947       0.71799163686028999        5.1484121949339556     
 C   7.4054409398397629      -0.65573984137581576        5.3916471270648580     
 C   8.1147636978363380       -1.3300157379406412        6.3920735693455368     
 C   8.9295355846564224      -0.60972569974065050        7.2588271105103583     
 C   9.0619076695299068       0.76336051385103931        7.0572894505152144     
 C   8.3609051670845584        1.3839977134938424        6.0272811829057478     
 C   7.3999748484104204        2.5628839937731374        3.0672477111950927     
 C   8.7731360228723378        2.5452666519859841        2.8121087716995721     
 C   9.4015070193205190        3.3909953053491995        1.8916750766738255     
 C   8.6447822325573576        4.3057343502422016        1.1651923363184153     
 C   7.2629396272379250        4.3300177858985700        1.3487640550022284     
 C   6.6822482123661642        3.4556356661987397        2.2614979150306480     
 C   5.6637541074860112        2.5007105001103156        5.2081983845035795     
 C   5.7685290861498446        3.8742943324529917        5.4570897247973074     
 C   5.0810397232288942        4.5428701019344073        6.4763600514959352     
 C   4.2774216273596100        3.8237599534447559        7.3545459605570560     
 C   4.1454148111400428        2.4481458005531480        7.1638621392369402     
 C   4.8284725189363735        1.8337973666004157        6.1154135208242888     
 C   5.6503030030449475       0.68387550625640714        3.0857811003625431     
 C   4.2690047660019435       0.74619569896202043        2.8896582006463665     
 C   3.5787990903336908       -2.6099183213552993E-002   1.9503552269862003     
 C   4.2792373416504343      -0.91369278612980798        1.1398073759022851     
 C   5.6666234901890737      -0.99119206651279113        1.2650542872059598     
 C   6.3090174187795203      -0.18999634355064121        2.2077745080228839     
 B   6.5528994162459888        1.6105292554429991        4.1161010360751575     
 F   2.3424264390172898        11.751343849355530        14.827184379112438     
 F  0.91900885644316899        12.979299971732566        12.961880100511877     
 F -0.67399385421869251        11.531071718097584        11.215669716549845     
 F -0.98156934197967627        8.8386180710127817        11.621108435676030     
 F  0.36254508268334495        7.5765246617177624        13.569613724140034     
 F -0.70349029880948000        8.6115942023865166        16.013897497222541     
 F  -1.8439169903016084        6.9622685740065835        17.776114252249862     
 F -0.34501846974844358        5.1495231344352694        19.187460625552280     
 F   2.4071328827720091        5.0895572076622413        18.826877185644314     
 F   3.5726882623420240        6.7703272831142547        17.103120906562435     
 F   2.3162188104307218        5.6305278035562596        14.760374745487498     
 F   3.7040916776193611        4.4284648958138177        12.850936736636625     
 F   5.2741646195103780        5.8709627387643106        11.112607972749403     
 F   5.5618065551195244        8.5894158013038524        11.499633695119325     
 F   4.2509208447860320        9.8250171069078167        13.487695227824251     
 F   5.4187731160344290        8.7232896203870833        15.854627875203759     
 F   6.6731426390999884        10.238651464418892        17.648881135731695     
 F   5.2791628203673122        11.991090045519387        19.237104068849348     
 F   2.5351862185184730        12.142273541499129        19.011644438107524     
 F   1.2376441617404623        10.599808464292767        17.224263586831025     
 C   1.4076211075351179        9.5870426064515559        14.339256268791496     
 C   1.5006743010477399        10.961143236342549        14.099028480177383     
 C  0.79418460172033056        11.638783240355004        13.098923533378185     
 C  -2.1684707977649220E-002   10.921840630021002        12.230378380701232     
 C -0.15683148283463871        9.5485785052873347        12.429176392984266     
 C  0.54274962511132741        8.9242485215102469        13.458012691539654     
 C   1.5024379652501767        7.7367412566273686        16.415833209438670     
 C  0.12924548218405227        7.7543923569181850        16.671038458314694     
 C -0.49949100909463545        6.9086855854358360        17.591217207774633     
 C  0.25682986375112776        5.9940108296805441        18.318054636514209     
 C   1.6385775967655305        5.9690652007752218        18.133916324867059     
 C   2.2195823134401009        6.8429196888907331        17.220885903308833     
 C   3.2406848069716432        7.8058656570887210        14.275460739747576     
 C   3.1387062296790829        6.4327682166274878        14.023523947417550     
 C   3.8275573070405806        5.7680590282989188        13.002751787291594     
 C   4.6287304229018265        6.4908967338984329        12.125332130582526     
 C   4.7581269086861662        7.8663702537288396        12.319141661034612     
 C   4.0746007386391723        8.4764500682283757        13.369731066745837     
 C   3.2522940625751708        9.6161935974959540        16.402683927761032     
 C   4.6338344915269163        9.5559078622886133        16.597487703304484     
 C   5.3237519898009609        10.329186603579290        17.536310352345033     
 C   4.6228598285502702        11.215777946411992        18.347316527950653     
 C   3.2352857870794640        11.290720009601470        18.223830594627422     
 C   2.5929914687958404        10.488413215634305        17.281886806692317     
 B   2.3502120394917188        8.6916799239778761        15.369790773699012     
 C   6.3380316430918207       0.15930751798288573        11.569505599343898     
 H   7.2864064481629489      -0.32009841357018176        11.850312094770581     
 H   5.9438378940424350      -0.38644855137018180        10.699155443306923     
 H   5.6299905350989414        1.2483446422574582E-002   12.394448482021973     
 C   5.1657364430259793        2.2234011391714299        10.751195247675525     
 H   4.4374051202152991        2.1951149092027822        11.569251142570792     
 H   4.7628523570504271        1.6359360177344631        9.9163281485896011     
 H   5.2649918729528586        3.2673592725104070        10.427235675776853     
 C   7.5206362535404505        1.7396547086181053        10.045865289247910     
 H   7.1256265965320313        1.1977818519963606        9.1747148122048756     
 H   8.4894216813728320        1.2951989669652340        10.306960771482634     
 H   7.6977101386802955        2.7752875560037693        9.7291295751783284     
 C   2.5716346354876345        10.142018298274509        7.9154525245186660     
 H   1.6182054027543384        10.620096837921270        7.6459145767790924     
 H   2.9732802301368499        10.685403451458816        8.7844525899047596     
 H   3.2713604986052087        10.294012367016293        7.0831622011241677     
 C   3.7569956710799426        8.0788231571241091        8.7194376060498353     
 H   4.4787976121574209        8.1103332364824059        7.8953222022452758     
 H   4.1652238074139794        8.6657440195919495        9.5522464162569740     
 H   3.6629220429724940        7.0340993538975374        9.0424787354946137     
 C   1.4041408722719617        8.5525196985959511        9.4423066963817508     
 H   1.8030352201789597        9.0916527071004651        10.313569339688401     
 H  0.43254745061317568        8.9960034735636043        9.1887512131554843     
 H   1.2313957125562212        7.5150452951135369        9.7558705278334727     
         276

 Dy   9.1379164102903427        2.4816955767204409        13.988172851778355     
 C   7.4209458346742014        4.3630554744066572        13.730683675709502     
 C   6.8059923869749994        3.3659087035929138        14.592052933484641     
 C   6.5287239131667656        2.2359344627772555        13.758159712291963     
 H   6.0139746944070724        1.3422075831846003        14.091042777457067     
 C   6.9499659634313140        2.4698779622448801        12.424600155412195     
 C   7.5117495932890890        3.7802273287599122        12.425334545444830     
 H   7.8705877422256965        4.2977000939509260        11.543671590538445     
 C   8.1118151838690302        5.6979641110744401        14.056260269760511     
 C   9.4655365376763516        5.3782057058279840        14.735858594175125     
 H   10.139191310685275        4.8226380564972793        14.050056084181666     
 H   9.3598578861004054        4.8307388881642570        15.684834114851848     
 H   10.032697754851197        6.2898717770438113        14.968103028605121     
 C   7.2663680515596294        6.6544318379406118        14.913501788451942     
 H   6.9890970556809595        6.2629664769278746        15.894315123367063     
 H   6.3383027189090191        6.9133431677943831        14.389844511477765     
 H   7.8281381324697330        7.5814200290553710        15.087212370300223     
 C   8.4386175392124692        6.4689962122254707        12.761455926537632     
 H   9.1393061701231542        5.9220009591341745        12.120462239946896     
 H   8.9153016183189049        7.4249908268948799        13.008843595553392     
 H   7.5358633049139376        6.6816369216779643        12.176476308022188     
 C   6.3448811601844906        3.3903171533496903        16.062165405311198     
 C   5.9969801650131558        1.9627637298758687        16.547683392675090     
 H   5.1413059742205638        1.5345750449787288        16.011250432372780     
 H   5.7283500001923091        2.0006425794690910        17.611423493218282     
 H   6.8410602175854489        1.2635611191507463        16.447327022664503     
 C   5.0427968200141491        4.2227185805539742        16.152846349507410     
 H   5.1836838113676427        5.2620176325696040        15.841898197941251     
 H   4.6613839624215476        4.2308497281271418        17.183711116169789     
 H   4.2701809974076790        3.7842031770619475        15.504867581423044     
 C   7.4001069220229905        3.9213257002708826        17.058587403759269     
 H   8.2955664090152705        3.2749448580189582        17.088382046028570     
 H   6.9857043994835069        3.9050963882325966        18.074762598532036     
 H   7.7300917011685284        4.9450289079516851        16.866971802861492     
 C   6.5288826571163483        1.6462423224279832        11.210556449578398     
 C   10.887040909039431       0.64969447534207614        13.732492516613108     
 C   11.484984912620618        1.6416303912358912        14.614405820960034     
 C   11.757565846922173        2.7850989641887072        13.795308260235323     
 H   12.260439987144327        3.6814950704825939        14.137754193556676     
 C   11.346336971721112        2.5651080765522707        12.460680399623286     
 C   10.791285566843714        1.2519721389965268        12.436000082317710     
 H   10.429707174517860       0.74943279321724732        11.546086762608994     
 C   10.177080950897157      -0.68269322834415491        14.028475939767111     
 C   8.7943574767762325      -0.34022988866025583        14.629089729832746     
 H   8.1528494729405434       0.20136406995242354        13.901674737109998     
 H   8.8597699955142950       0.22264324963446305        15.575882557034198     
 H   8.2064760393221938       -1.2384716924804167        14.855342079586924     
 C   9.9218301641457689       -1.4744757344724464        12.726470449942951     
 H   9.4374002533162713       -2.4276480105882978        12.969055659758331     
 H   10.856742552371941       -1.6942030668535792        12.199535492260591     
 H   9.2581647322971943      -0.94879977477445954        12.029016334046730     
 C   10.956458620208059       -1.6219189560410794        14.961952339916053     
 H   11.121998976535735       -1.2167263917129885        15.962429805466476     
 H   11.935378017766677       -1.8644409207568660        14.532610739833297     
 H   10.397475867801017       -2.5579379549443497        15.089190275095477     
 C   11.900160566438192        1.6340619814029702        16.103050592044735     
 C   13.134547826778984       0.72346874046234588        16.296198231644048     
 H   13.969558896248133        1.0909033249277322        15.684749066027067     
 H   13.458621329102462       0.73225448079987143        17.346257445807652     
 H   12.950786802054578      -0.31638254090095957        16.013988747100996     
 C   12.330087147807625        3.0534587594955105        16.543568894369272     
 H   11.531798672622964        3.7976221544653170        16.411267535443876     
 H   13.215204537408733        3.4092982736662383        16.002048933044996     
 H   12.586772058649851        3.0349267295399063        17.610503869324525     
 C   10.761290715900625        1.2260439782706387        17.068276836950094     
 H   9.8859618847714970        1.8958429581408165        16.973617479656500     
 H   11.095931904003285        1.3301740615959587        18.111963051016900     
 H   10.414457838682754       0.19619945801413832        16.943336003921321     
 C   11.706636796256403        3.4239953870328890        11.256490645451995     
 C   12.974880785159495        2.8042038387144341        10.616744757097997     
 H   12.794146303963279        1.7731186529821314        10.285726368296096     
 H   13.805148751765882        2.7881331249177550        11.334476805276982     
 H   13.290153410521381        3.3918052596306190        9.7444927951349456     
 C   12.013594758373104        4.8757600333412192        11.661328774520118     
 H   11.132466128143827        5.3938015369206012        12.068599994040440     
 H   12.345969294512061        5.4430654111000276        10.778942663350767     
 H   12.813581006977449        4.9349095906974680        12.410037747120819     
 C   10.578826247454868        3.4191128516802478        10.218814976231021     
 H   10.351010455552487        2.4059849991094597        9.8757304813860376     
 H   10.866688468177987        4.0052757709781366        9.3385657683982668     
 H   9.6577772016515073        3.8545074428237944        10.626858483853098     
 Dy -0.23114716718126280        7.8241333428486248        5.5018588592347157     
 C   1.4850503352098412        5.9407855279555433        5.7505693981763457     
 C   2.0995057621401276        6.9377763251493567        4.8885020834232771     
 C   2.3797407049341315        8.0667515492864492        5.7225462034441437     
 H   2.8942048969400420        8.9604030447638028        5.3890018582002535     
 C   1.9619128379132460        7.8319695056438183        7.0575279827842881     
 C   1.3994343083054206        6.5221471148280505        7.0571037920594852     
 H   1.0429615247080006        6.0041804860909780        7.9394215003787210     
 C  0.79223387749553176        4.6068790097429746        5.4253833328393206     
 C -0.56092096846541994        4.9281454398685840        4.7452752349791751     
 H  -1.2344155366688183        5.4835868202132323        5.4313803375889043     
 H -0.45430530052929025        5.4765884247230758        3.7970808429380445     
 H  -1.1288649542807059        4.0172111020523094        4.5120103940689367     
 C   1.6372107605930200        3.6490342479261773        4.5691253971235968     
 H   1.9176929438771899        4.0405643766215276        3.5890708996451126     
 H   2.5637763876758215        3.3879190796955507        5.0946287555913052     
 H   1.0737401428530968        2.7233618034816764        4.3936765512617715     
 C  0.46393337450263900        3.8369478364779295        6.7204850146313158     
 H -0.23666682040206488        4.3851102667974162        7.3607619742322079     
 H  -1.3491179797896782E-002   2.8812806431551437        6.4733402521870440     
 H   1.3661469140417675        3.6235803339713466        7.3061403298721936     
 C   2.5590881755773371        6.9129277301685113        3.4179774291472089     
 C   2.9040302532593238        8.3409537847821511        2.9310214671300283     
 H   3.7597857401955737        8.7714400383093434        3.4660228940651749     
 H   3.1713592100091579        8.3028421004936668        1.8669887380254151     
 H   2.0585821499167634        9.0386889210086672        3.0319270805175877     
 C   3.8629356253325495        6.0822827111908842        3.3283022992789353     
 H   3.7234453340352607        5.0429843897285211        3.6403948703387186     
 H   4.2444127888085053        6.0733812899243622        2.2973925457340432     
 H   4.6349970130785154        6.5227456244640853        3.9760280817894058     
 C   1.5050084109948794        6.3785322847425654        2.4214590998967207     
 H  0.60928771270822024        7.0246953980871485        2.3884181804402576     
 H   1.9211815878952621        6.3913720087887027        1.4056102534528228     
 H   1.1753272834896880        5.3550862041326237        2.6156490374342227     
 C   2.3877086654784501        8.6535414603149352        8.2714940736870020     
 C  -1.9800486377683451        9.6557231072779484        5.7659017081034039     
 C  -2.5786573603171639        8.6642572305849850        4.8834833151217181     
 C  -2.8497151242996468        7.5198413579038279        5.7017754839258004     
 H  -3.3527668868617391        6.6236961424453655        5.3589668594498727     
 C  -2.4349609109923134        7.7375861175624747        7.0354800965182438     
 C  -1.8807814252500776        9.0514894803099786        7.0610992663675116     
 H  -1.5175784371868022        9.5527842480497078        7.9511259543031265     
 C  -1.2705211931409373        10.988383128408209        5.4698897657459558     
 C  0.11223967281734734        10.645652180824037        4.8693165909380891     
 H  0.75466511835028560        10.106431900751778        5.5975166037458992     
 H   4.6475669328716600E-002   10.080212792316710        3.9238014008267084     
 H  0.69899863507482596        11.543712978998437        4.6393043093918376     
 C  -1.0155804260708607        11.780357474993023        6.7718531516534988     
 H -0.53120522639012702        12.733543792446174        6.5293031064509126     
 H  -1.9506533786399651        11.999963058222308        7.2985456801774662     
 H -0.35201850242151517        11.254832477272021        7.4695291910872648     
 C  -2.0491848351747470        11.927504482471358        4.5356309299798143     
 H  -2.2135507735521256        11.522295706378129        3.5348738751452653     
 H  -3.0286314755275265        12.170291089656603        4.9637485448470340     
 H  -1.4898588610485273        12.863422207087554        4.4090407232423718     
 C  -2.9949037000730949        8.6720904884986734        3.3949527865701574     
 C  -4.2282944490087351        9.5840071494432308        3.2017376959211132     
 H  -5.0637274683119502        9.2174683170718978        3.8132348780876106     
 H  -4.5524080920573065        9.5753644872955146        2.1516702652731867     
 H  -4.0435026332715029        10.623750550366470        3.4836587569566215     
 C  -3.4268797135700901        7.2529911532148992        2.9544639753414512     
 H  -2.6295198349309015        6.5075221877585161        3.0854070126262183     
 H  -4.3118689599801181        6.8981789171677379        3.4968826102553150     
 H  -3.6848370444048473        7.2720950518626557        1.8877865642365845     
 C  -1.8554565478731027        9.0786893837898930        2.4295955459919667     
 H -0.98050089495950499        8.4081661254686662        2.5247391442110700     
 H  -2.1898837527866433        8.9743716320688147        1.3857187357961407     
 H  -1.5078302672451573        10.108356451935451        2.5541367753570046     
 C  -2.7906637487026895        6.8759120219326215        8.2392511717694088     
 C  -4.0507759855487278        7.5014397125245331        8.8920137369936789     
 H  -3.8620730433150552        8.5312694614559401        9.2239524610184453     
 H  -4.8882662709574110        7.5230385487822202        8.1813591689901184     
 H  -4.3610744798416929        6.9138560887007703        9.7661785934843266     
 C  -3.1096682199710965        5.4273039009994060        7.8300509518994392     
 H  -2.2346206205004293        4.9051206630107940        7.4114801284484768     
 H  -3.4369068959836517        4.8584816458370401        8.7138758452663883     
 H  -3.9182246594036321        5.3763250749952913        7.0880623120676525     
 C  -1.6533155134695381        6.8687640641529075        9.2683940847988353     
 H  -1.4161912179972238        7.8788562923402639        9.6153186386329725     
 H  -1.9372777929527416        6.2798159464861154        10.148206376355931     
 H -0.73778984107017653        6.4291697347222900        8.8501072489701169     
 F   6.5645059957777079       -1.4473941415900893        4.6646014779818934     
 F   7.9942044679679451       -2.6685970044020650        6.5308401863452286     
 F   9.5846427930866263       -1.2137768893567136        8.2721609334772435     
 F   9.8859972149482349        1.4789326410619190        7.8612775522569711     
 F   8.5407995414682283        2.7330992926283235        5.9084918579601773     
 F   9.6073775626835793        1.6889174512891219        3.4674707698084810     
 F   10.748077238829223        3.3373283169941592        1.7036192701775823     
 F   9.2491195933106027        5.1502729023302054       0.29238152277767721     
 F   6.4971103340031053        5.2098239223087193       0.65177663942664854     
 F   5.3313271042337753        3.5286187343248492        2.3756486517620754     
 F   6.5916844701139210        4.6745382068188581        4.7162343131302817     
 F   5.2062990336293486        5.8819607443988433        6.6232882713591605     
 F   3.6308580160083839        4.4442477102348281        8.3627808364259923     
 F   3.3405999649526219        1.7276354717760833        7.9819227423509336     
 F   4.6517546044297005       0.48443802671113578        5.9965837084592390     
 F   3.4869450913889364        1.5848472802391913        3.6247127832980284     
 F   2.2319743446224671        7.0562114677190049E-002   1.8311673359704626     
 F   3.6245430954874527       -1.6875849441478459       0.24715160356140889     
 F   6.3686456424470954       -1.8456553308929382       0.47834853931007176     
 F   7.6659165086652141      -0.30351569500076025        2.2644952758696006     
 C   7.4973154814238896       0.71936561073046412        5.1458305269881981     
 C   7.4060934722460718      -0.65419156973618997        5.3897986761212859     
 C   8.1151395964592243       -1.3281013740144156        6.3906500462997062     
 C   8.9304930518670336      -0.60768114456065714        7.2567639539087256     
 C   9.0630891473095012       0.76532418904449107        7.0547624556269284     
 C   8.3620923717654740        1.3856018014526199        6.0245149513707617     
 C   7.4018358217209501        2.5642059339990038        3.0647442394991766     
 C   8.7750323429728585        2.5461629457091828        2.8097358708614006     
 C   9.4037915336094642        3.3916241623820778        1.8893247625691600     
 C   8.6474378029604182        4.3064494512475395        1.1625964059382341     
 C   7.2656129623517005        4.3312570170187010        1.3461346532430574     
 C   6.6845475699482808        3.4571892822149985        2.2588878796580958     
 C   5.6642199017798491        2.5010170498469764        5.2049943560739402     
 C   5.7678543981853556        3.8745663205614584        5.4541712880756323     
 C   5.0795762371822022        4.5423813527330044        6.4733779293869445     
 C   4.2765502935466015        3.8224050137348566        7.3513807333538237     
 C   4.1456158979327968        2.4467459737720172        7.1603673463126043     
 C   4.8290547496570246        1.8332276535917147        6.1117000470107916     
 C   5.6521174260538309       0.68509615839292271        3.0825411941305187     
 C   4.2710017306067147       0.74825925117813097        2.8854789476869445     
 C   3.5808324677851728       -2.4625066041915767E-002   1.9466760524684619     
 C   4.2810811547400158      -0.91391984635845480        1.1379938583854929     
 C   5.6683481602582271      -0.99208222673563118        1.2639511599438338     
 C   6.3107945518666755      -0.18996340215686594        2.2057984576621150     
 B   6.5543231360363370        1.6116938002605423        4.1131132464835209     
 F   2.3418855705943105        11.750122685336269        14.828290194816049     
 F  0.91925814315096910        12.976834793785047        12.961689720312858     
 F -0.67520541303733939        11.527912055316280        11.217432782467091     
 F -0.98226131266814343        8.8355513931615945        11.623915381268555     
 F  0.36183554491242781        7.5746725626370379        13.573356257418499     
 F -0.70474249804858469        8.6111594825507698        16.016609053391395     
 F  -1.8458070795855792        6.9620608169894638        17.778523635209947     
 F -0.34749507509119781        5.1493403723985685        19.190457061221988     
 F   2.4047600474389590        5.0886366832909689        18.830127678546660     
 F   3.5708543355933835        6.7690263068208072        17.106621978818918     
 F   2.3174033279335564        5.6297247662107379        14.763576867279406     
 F   3.7067135929799822        4.4288148464983728        12.854382191812908     
 F   5.2754244552076521        5.8728025620486131        11.115939769033089     
 F   5.5609067006724713        8.5912397911736402        11.503136937933517     
 F   4.2499312896480985        9.8255671366909674        13.492079989885713     
 F   5.4169822898179643        8.7207234367634303        15.860293505158548     
 F   6.6710994017816843        10.237496859000574        17.653560790330030     
 F   5.2774104314566603        11.993187800737459        19.237835584267046     
 F   2.5335420256124039        12.145055485835428        19.011321602906154     
 F   1.2360343664791027        10.600373765982267        17.225741566975472     
 C   1.4066070243977400        9.5856757960706869        14.341964118350162     
 C   1.4999847242817606        10.959569954788327        14.100752325446310     
 C  0.79365366588758357        11.636548420279871        13.100106882825056     
 C  -2.2671955081243915E-002   10.919192538772332        12.232320981396086     
 C -0.15786407499467381        9.5460361949366863        12.431857576564370     
 C  0.54178409284623164        8.9223760550950999        13.461062339036474     
 C   1.5009710882664553        7.7357752555565185        16.418747575384547     
 C  0.12773633439887871        7.7537623092520125        16.673799007919261     
 C -0.50134023800945671        6.9082433916282451        17.593912962026241     
 C  0.25467012720845367        5.9935053175305342        18.320964216986475     
 C   1.6364141054422485        5.9681695943752873        18.136932182759899     
 C   2.2177511418289169        6.8417997172311802        17.223931815337522     
 C   3.2404600734750444        7.8056540591904060        14.278990087921104     
 C   3.1394806167681666        6.4325705045324151        14.026883274946643     
 C   3.8289702016653329        5.7684674767929431        13.006165141462880     
 C   4.6295967243661398        6.4920217299727216        12.128845873005007     
 C   4.7580473217139998        7.8675446208586219        12.322859742596060     
 C   4.0742312212650180        8.4769618188033906        13.373630266663337     
 C   3.2507132479000074        9.6155087787782421        16.405967077502055     
 C   4.6320969918567680        9.5546245594993788        16.601649223890746     
 C   5.3218933218474369        10.328698534166630        17.539859081949551     
 C   4.6210619495872933        11.216903438856953        18.348991325822858     
 C   3.2335864617015062        11.292279747508106        18.224847573986974     
 C   2.5913425241015595        10.488911259170726        17.283836489936832     
 B   2.3490735426703426        8.6907849131575592        15.373021948769001     
 C   6.3396483404499433       0.16097828153684307        11.568535624734002     
 H   7.2865467555678505      -0.31864585496427983        11.853008090668142     
 H   5.9483720858630287      -0.38512959080091608        10.697269354102598     
 H   5.6287029270923323        1.5071245800220325E-002   12.390847644585968     
 C   5.1706266873960285        2.2255288851415549        10.747283262764105     
 H   4.4403305197322354        2.1970839096094368        11.563480476160196     
 H   4.7696262149125452        1.6385742710325049        9.9112280854426853     
 H   5.2709424502777447        3.2696011887292009        10.424071766780720     
 C   7.5264000572938974        1.7400308405339373        10.046759066946437     
 H   7.1327917101899541        1.1978926397195009        9.1751929471187470     
 H   8.4944729428228740        1.2953614122337851        10.309820491083558     
 H   7.7044624709866874        2.7754347181314474        9.7298813122863610     
 C   2.5697586451507135        10.140648348710045        7.9165411817562408     
 H   1.6181326163379954        10.619013678630953        7.6425855805093086     
 H   2.9679950812452671        10.684562594657580        8.7865337846943845     
 H   3.2729321675752319        10.291377229162899        7.0873588603750495     
 C   3.7510385718888886        8.0769632408187508        8.7243805971232842     
 H   4.4751768529155731        8.1083740955176538        7.9024653946392531     
 H   4.1570959227879678        8.6634538799816685        9.5584528926394565     
 H   3.6555812983391194        7.0321937415686850        9.0467961127849570     
 C   1.3972037706217832        8.5530592256329534        9.4414053447839041     
 H   1.7944957533606829        9.0926251759872034        10.313061140377901     
 H  0.42649948089097922        8.9968379399268663        9.1854418808196030     
 H   1.2231876915702171        7.5159350576064261        9.7553225713007521     
         276

 Dy   9.1372060595916000        2.4836816098045649        13.991839347168709     
 C   7.4207447767302979        4.3643293703210277        13.731042908676434     
 C   6.8042460460207446        3.3671356332588323        14.591148513260242     
 C   6.5283322104054831        2.2372373604775739        13.756800599923452     
 H   6.0128685031407922        1.3435753099311185        14.088689078662361     
 C   6.9517698545147324        2.4712729367233117        12.424063449881759     
 C   7.5138470108263418        3.7815098408133898        12.425843125089894     
 H   7.8743829406511558        4.2989353508882751        11.544878065956800     
 C   8.1117435965730635        5.6989935491822168        14.057704662101960     
 C   9.4661047023999920        5.3786657029697453        14.735639060779613     
 H   10.139234787846009        4.8240330490628542        14.048700517937217     
 H   9.3614969602672620        4.8302453690715383        15.684231782820943     
 H   10.033281167347374        6.2901107443456450        14.968595030688340     
 C   7.2674989381456028        6.6543342275258412        14.917204046869086     
 H   6.9928072109884987        6.2620870902574826        15.898333193498170     
 H   6.3382425029438840        6.9130348233263632        14.395751207664583     
 H   7.8290960925398396        7.5815288411600985        15.090330666108141     
 C   8.4371954767068917        6.4716652763524456        12.763555702479064     
 H   9.1381150985123298        5.9261667630215697        12.121603593978284     
 H   8.9130706819383878        7.4277877842113185        13.011829885463362     
 H   7.5339817995682274        6.6840476275409282        12.179241289656332     
 C   6.3437453924934291        3.3902947536206818        16.061379232867036     
 C   5.9922892386625399        1.9630990796476531        16.544752459243643     
 H   5.1356765435637604        1.5380774133134958        16.007613588237241     
 H   5.7236019393276667        2.0001550097931675        17.608491118164679     
 H   6.8344080109758210        1.2619026279857049        16.443369267374070     
 C   5.0443659948850419        4.2257476984635289        16.155928853547973     
 H   5.1869487047370653        5.2650108517164140        15.845995628898883     
 H   4.6652223047419215        4.2332902287561733        17.187545877160389     
 H   4.2693578619510983        3.7899717423257502        15.509352904987058     
 C   7.4020249758606651        3.9161861167207208        17.056628184809817     
 H   8.2963354680500938        3.2682785522256679        17.082201837218907     
 H   6.9903411737061276        3.8972176390167359        18.073568981168815     
 H   7.7334318552030368        4.9397765397069158        16.867384716262357     
 C   6.5324230653108879        1.6476381755351539        11.209482668275163     
 C   10.885863270272640       0.65053238298021177        13.738294698107829     
 C   11.483432276627765        1.6423888454252669        14.620530979910438     
 C   11.757064279179852        2.7855858955745618        13.801422234467729     
 H   12.259965201369091        3.6818597942016802        14.144156605504573     
 C   11.346915283275878        2.5655004860402966        12.466413164274163     
 C   10.791470215626735        1.2525119237156273        12.441612313954801     
 H   10.430367881431344       0.74989960968846903        11.551556396716915     
 C   10.175681162217074      -0.68169156389559971        14.034240178525067     
 C   8.7933362243574287      -0.33895990604316806        14.635621466234339     
 H   8.1516556729051679       0.20286856343573054        13.908499473772883     
 H   8.8594832361992832       0.22391646544739635        15.582324205220395     
 H   8.2052828366889212       -1.2370581793544546        14.862060809917793     
 C   9.9197339717559814       -1.4731038551063953        12.732191933827453     
 H   9.4348377119920031       -2.4260460989884396        12.974716640181995     
 H   10.854479782279213       -1.6932672851566748        12.205096943747170     
 H   9.2562715316048276      -0.94694643946195112        12.034924599388310     
 C   10.955504388635223       -1.6214618648992456        14.966833996168441     
 H   11.122642187735368       -1.2164940476214383        15.967077938476244     
 H   11.933711624090174       -1.8645557573774747        14.536239050241161     
 H   10.396097175843046       -2.5571395440662941        15.094677097351401     
 C   11.899379551919617        1.6340711247607231        16.108949417581648     
 C   13.134926762217614       0.72464952613402278        16.299739240566169     
 H   13.968586213302457        1.0930779789536451        15.687131779824091     
 H   13.460604565158654       0.73323036839120159        17.349255913398689     
 H   12.951596259144864      -0.31522081423359366        16.017283809446610     
 C   12.328108148773788        3.0535030118168067        16.550320877074270     
 H   11.529059433125330        3.7969089855416156        16.418540691822237     
 H   13.212813682225677        3.4105641975906997        16.008976550948159     
 H   12.584906281516449        3.0345469383625838        17.617208020097532     
 C   10.762334114964942        1.2238665645723583        17.075247087695452     
 H   9.8869397759247679        1.8936184084034822        16.983543944707332     
 H   11.099098598395518        1.3258770401055244        18.118311015198564     
 H   10.415346752735378       0.19428720510878017        16.948959039542881     
 C   11.709705126862614        3.4236035319981917        11.262334492460493     
 C   12.980465126331865        2.8046103064596628        10.627496354979376     
 H   12.801931289520464        1.7728785443126298        10.297609033135380     
 H   13.808222783799275        2.7905943010924399        11.347752440637809     
 H   13.297807325772800        3.3913396186624913        9.7554556013545426     
 C   12.013671484311072        4.8762175926355402        11.666104846216069     
 H   11.130491581526826        5.3939444344843075        12.068107476873731     
 H   12.349682274977585        5.4424819869086667        10.784675046201819     
 H   12.809761109160315        4.9374687636779111        12.418181706112133     
 C   10.585626442622717        3.4164975075663770        10.221018021419994     
 H   10.360464069657338        2.4029407729100978        9.8775446117960399     
 H   10.875865014988042        4.0027582891609645        9.3416545310739441     
 H   9.6627567491895157        3.8508209454601050        10.625457197449713     
 Dy -0.23058602931795222        7.8218822191164952        5.4979791119308370     
 C   1.4852191746355601        5.9396255520566550        5.7506781674572354     
 C   2.1013304964868480        6.9366397697956401        4.8899333882895837     
 C   2.3799374095812005        8.0656297001608710        5.7243908798189276     
 H   2.8951362513629855        8.9592195000711676        5.3918862671642627     
 C   1.9596545343146445        7.8308386720352612        7.0584582651521028     
 C   1.3969377534322105        6.5211054007684073        7.0569880855740585     
 H   1.0385871603508900        6.0032378351595419        7.9385658459523158     
 C  0.79235323533391888        4.6059096436319775        5.4243903001571390     
 C -0.56149019595705663        4.9276449661505133        4.7460042206203212     
 H  -1.2344759190459806        5.4821934113383497        5.4332061827330014     
 H -0.45603653927237098        5.4769066443718248        3.7980945668777562     
 H  -1.1294310126209812        4.0168837454718922        4.5121728773025538     
 C   1.6361070981471981        3.6492842012651248        4.5657751594550700     
 H   1.9137156653907235        4.0415779334762210        3.5853285385902716     
 H   2.5640002256146839        3.3885643139713930        5.0888960303989208     
 H   1.0729328512006440        2.7233018414014687        4.3910818470506969     
 C  0.46552482755244740        3.8342638827976572        6.7188202883725348     
 H -0.23528873503955974        4.3808564525440321        7.3601235453033604     
 H  -1.1058772268112915E-002   2.8784523991825308        6.4707826595935920     
 H   1.3682442336692655        3.6211934585547105        7.3037432612134303     
 C   2.5603619885807727        6.9130854802107242        3.4193043623111299     
 C   2.9091842516746982        8.3407008861431216        2.9346222383676457     
 H   3.7658958223501502        8.7677766308186360        3.4704531046017224     
 H   3.1766800927102139        8.3034282377056616        1.8706155176213792     
 H   2.0658519778831548        9.0405986087817034        3.0365166737999609     
 C   3.8612827280280539        6.0791451159607091        3.3255648220165646     
 H   3.7199366318047420        5.0398945195610407        3.6365686887222921     
 H   4.2403911244960808        6.0708651965526528        2.2938737191893641     
 H   4.6358724953082451        6.5166552384593821        3.9718295171093603     
 C   1.5030395147094531        6.3841900656097330        2.4240197408925357     
 H  0.60851293509864357        7.0319343728221568        2.3955616591942661     
 H   1.9162733247079613        6.4000867153283014        1.4073507980959397     
 H   1.1718882835124049        5.3608357997836347        2.6155916987304120     
 C   2.3834244226530941        8.6525802506212894        8.2729339352086129     
 C  -1.9788417924416246        9.6549043773206940        5.7592626756193086     
 C  -2.5770528268884685        8.6634758459524956        4.8765815014049716     
 C  -2.8493749512783961        7.5194533890762605        5.6949975439444112     
 H  -3.3525081158691297        6.6234375847142113        5.3519591065491046     
 C  -2.4359229464425116        7.7374740327072606        7.0291298962753848     
 C  -1.8812059410988773        9.0511570740240224        7.0547507738590989     
 H  -1.5185630204022440        9.5526297929963402        7.9448889157043681     
 C  -1.2690291129867104        10.987345701228143        5.4632276672780327     
 C  0.11330035800437076        10.644294303666248        4.8618048248358230     
 H  0.75585599448637220        10.104711104271805        5.5896534237532780     
 H   4.6725476074784722E-002   10.078932973655670        3.9163553927912536     
 H  0.70030708790140450        11.542192317029821        4.6317100158240487     
 C  -1.0132803059915310        11.778952119170304        6.7652083560096745     
 H -0.52837072266483176        12.731864694231749        6.5226791903673815     
 H  -1.9481495749460249        11.999087848246742        7.2920898797934148     
 H -0.34994040874193605        11.252904696572829        7.4626819656577998     
 C  -2.0482193892989136        11.927033612328422        4.5299488079723549     
 H  -2.2143622086948298        11.522050654164008        3.5294634026204084     
 H  -3.0268723412385583        12.170416331680432        4.9594776265220855     
 H  -1.4884682241492890        12.862594715624581        4.4026556457757486     
 C  -2.9940687716971248        8.6720413084524957        3.3882861949137526     
 C  -4.2287344916670095        9.5826520763909340        3.1975469009018522     
 H  -5.0627184986890015        9.2150328836340574        3.8102725356805021     
 H  -4.5545424136806263        9.5741936910382108        2.1480541966330700     
 H  -4.0444461894166839        10.622427426114500        3.4797186346033064     
 C  -3.4246794871631603        7.2528747896501002        2.9469510908366199     
 H  -2.6264758571988933        6.5082712040125843        3.0774502187686799     
 H  -4.3092462198072381        6.8967465374314649        3.4891459437925807     
 H  -3.6826827607006396        7.2723520321244237        1.8803082283891051     
 C  -1.8565911559399400        9.0809854517345041        2.4217713651283637     
 H -0.98154321643733866        8.4105586799050140        2.5137894674459007     
 H  -2.1932888501778454        8.9788661544376573        1.3785725759210421     
 H  -1.5088478225991808        10.110392494277921        2.5477052400361062     
 C  -2.7944219485586150        6.8768252322935348        8.2328593840492506     
 C  -4.0576122792979978        7.5011610469097763        8.8798075173256787     
 H  -3.8716750845182171        8.5317416471556875        9.2104965639875989     
 H  -4.8921141354286029        7.5202660420918228        8.1661644535310547     
 H  -4.3702833180121763        6.9144854368723161        9.7536682013374101     
 C  -3.1095780033752680        5.4271265747155972        7.8250969127752539     
 H  -2.2320451194390318        4.9055375813822213        7.4126205675883821     
 H  -3.4408169078717070        4.8594901826213217        8.7078877820301752     
 H  -3.9136283265978422        5.3734293627026473        7.0792659702926368     
 C  -1.6614593954752628        6.8728052291773203        9.2662262893930230     
 H  -1.4276572186370056        7.8835584167268982        9.6132235558143595     
 H  -1.9480511350242709        6.2839892867569143        10.145214928156486     
 H -0.74372038185835587        6.4345793110296174        8.8522724459678219     
 F   6.5648856548552432       -1.4459379309497236        4.6632425908044421     
 F   7.9935091076184559       -2.6664534100086987        6.5305650394717309     
 F   9.5857716572181033       -1.2114810083371101        8.2701566444733174     
 F   9.8869700288022475        1.4811234078566060        7.8587704530897025     
 F   8.5418648945385574        2.7346951734576321        5.9053338153730568     
 F   9.6089705285085394        1.6895898493510555        3.4651614050727026     
 F   10.750399191809294        3.3376227720824256        1.7015520356212730     
 F   9.2521369402684090        5.1505572134336992       0.28963202410531613     
 F   6.5000039015940079        5.2111059852849788       0.64893242010626462     
 F   5.3336417291809317        3.5304866183997170        2.3726007567971314     
 F   6.5905603857700719        4.6755498891768781        4.7135668847065304     
 F   5.2033677973432910        5.8815378025880376        6.6203178465640597     
 F   3.6294893512481239        4.4420739669861486        8.3597923387530901     
 F   3.3416250075681173        1.7254239152264563        7.9785058306097687     
 F   4.6529775874589001       0.48385053198342631        5.9921611555678167     
 F   3.4891031194721389        1.5882394240690156        3.6190800492202388     
 F   2.2342354921576049        7.2981722943015498E-002   1.8262608655911974     
 F   3.6262480112223301       -1.6885982772422359       0.24617445277567995     
 F   6.3702040579379950       -1.8478148526166498       0.47854092795221548     
 F   7.6676418849791865      -0.30371890848796251        2.2629978743023367     
 C   7.4984933299677854       0.72073958460063825        5.1432488590424397     
 C   7.4067460046523808      -0.65264329809656429        5.3879502251777138     
 C   8.1155154950821089       -1.3261870100881901        6.3892265232538747     
 C   8.9314505190776430      -0.60563658938066378        7.2547007973070929     
 C   9.0642706250890974       0.76728786423794271        7.0522354607386433     
 C   8.3632795764463879        1.3872058894113977        6.0217487198357764     
 C   7.4036967950314789        2.5655278742248702        3.0622407678032606     
 C   8.7769286630733809        2.5470592394323814        2.8073629700232292     
 C   9.4060760478984093        3.3922530194149561        1.8869744484644946     
 C   8.6500933733634806        4.3071645522528774        1.1600004755580529     
 C   7.2682862974654761        4.3324962481388321        1.3435052514838866     
 C   6.6868469275303983        3.4587428982312569        2.2562778442855440     
 C   5.6646856960736862        2.5013235995836371        5.2017903276443009     
 C   5.7671797102208666        3.8748383086699256        5.4512528513539573     
 C   5.0781127511355093        4.5418926035316023        6.4703958072779546     
 C   4.2756789597335940        3.8210500740249569        7.3482155061505923     
 C   4.1458169847255517        2.4453461469908864        7.1568725533882676     
 C   4.8296369803776749        1.8326579405830135        6.1079865731972944     
 C   5.6539318490627153       0.68631681052943816        3.0793012878984940     
 C   4.2729986952114860       0.75032280339424151        2.8812996947275220     
 C   3.5828658452366553       -2.3150948870278541E-002   1.9429968779507236     
 C   4.2829249678295973      -0.91414690658710174        1.1361803408687010     
 C   5.6700728303273813      -0.99297238695847123        1.2628480326817075     
 C   6.3125716849538307      -0.18993046076309067        2.2038224073013466     
 B   6.5557468558266860        1.6128583450780856        4.1101254568918844     
 F   2.3413447021713312        11.748901521317006        14.829396010519661     
 F  0.91950742985876910        12.974369615837530        12.961499340113839     
 F -0.67641697185598626        11.524752392534976        11.219195848384336     
 F -0.98295328335661059        8.8324847153104074        11.626722326861078     
 F  0.36112600714151061        7.5728204635563134        13.577098790696965     
 F -0.70599469728768938        8.6107247627150247        16.019320609560250     
 F  -1.8476971688695500        6.9618530599723449        17.780933018170035     
 F -0.34997168043395199        5.1491576103618666        19.193453496891699     
 F   2.4023872121059093        5.0877161589196964        18.833378171449006     
 F   3.5690204088447426        6.7677253305273606        17.110123051075398     
 F   2.3185878454363911        5.6289217288652162        14.766778989071312     
 F   3.7093355083406037        4.4291647971829278        12.857827646989193     
 F   5.2766842909049272        5.8746423853329164        11.119271565316776     
 F   5.5600068462254182        8.5930637810434281        11.506640180747709     
 F   4.2489417345101650        9.8261171664741180        13.496464751947176     
 F   5.4151914636014995        8.7181572531397773        15.865959135113338     
 F   6.6690561644633801        10.236342253582258        17.658240444928364     
 F   5.2756580425460093        11.995285555955533        19.238567099684740     
 F   2.5318978327063344        12.147837430171725        19.010998767704780     
 F   1.2344245712177431        10.600939067671767        17.227219547119919     
 C   1.4055929412603620        9.5843089856898178        14.344671967908830     
 C   1.4992951475157810        10.957996673234105        14.102476170715239     
 C  0.79312273005483658        11.634313600204740        13.101290232271927     
 C  -2.3659202184838610E-002   10.916544447523664        12.234263582090939     
 C -0.15889666715470893        9.5434938845860380        12.434538760144473     
 C  0.54081856058113587        8.9205035886799529        13.464111986533293     
 C   1.4995042112827339        7.7348092544856684        16.421661941330424     
 C  0.12622718661370519        7.7531322615858400        16.676559557523831     
 C -0.50318946692427802        6.9078011978206550        17.596608716277849     
 C  0.25251039066577963        5.9929998053805242        18.323873797458738     
 C   1.6342506141189665        5.9672739879753518        18.139948040652744     
 C   2.2159199702177332        6.8406797455716264        17.226977727366215     
 C   3.2402353399784460        7.8054424612920901        14.282519436094631     
 C   3.1402550038572499        6.4323727924373424        14.030242602475735     
 C   3.8303830962900851        5.7688759252869675        13.009578495634166     
 C   4.6304630258304540        6.4931467260470104        12.132359615427488     
 C   4.7579677347418325        7.8687189879884052        12.326577824157509     
 C   4.0738617038908647        8.4774735693784038        13.377529466580837     
 C   3.2491324332248439        9.6148239600605319        16.409250227243078     
 C   4.6303594921866189        9.5533412567101461        16.605810744477012     
 C   5.3200346538939129        10.328210464753973        17.543407811554065     
 C   4.6192640706243164        11.218028931301912        18.350666123695060     
 C   3.2318871363235480        11.293839485414743        18.225864553346529     
 C   2.5896935794072782        10.489409302707147        17.285786173181343     
 B   2.3479350458489670        8.6898899023372440        15.376253123838987     
 C   6.3412650378080651       0.16264904509080044        11.567565650124106     
 H   7.2866870629727529      -0.31719329635837790        11.855704086565705     
 H   5.9529062776836223      -0.38381063023165035        10.695383264898274     
 H   5.6274153190857232        1.7659045177866067E-002   12.387246807149960     
 C   5.1755169317660785        2.2276566311116799        10.743371277852685     
 H   4.4432559192491725        2.1990529100160918        11.557709809749602     
 H   4.7764000727746634        1.6412125243305464        9.9061280222957677     
 H   5.2768930276026307        3.2718431049479952        10.420907857784588     
 C   7.5321638610473434        1.7404069724497691        10.047652844644963     
 H   7.1399568238478768        1.1980034274426410        9.1756710820326202     
 H   8.4995242042729142        1.2955238575023365        10.312680210684482     
 H   7.7112148032930792        2.7755818802591259        9.7306330493943936     
 C   2.5678826548137925        10.139278399145581        7.9176298389938156     
 H   1.6180598299216522        10.617930519340636        7.6392565842395248     
 H   2.9627099323536847        10.683721737856342        8.7886149794840076     
 H   3.2745038365452550        10.288742091309505        7.0915555196259303     
 C   3.7450814726978345        8.0751033245133925        8.7293235881967330     
 H   4.4715560936737262        8.1064149545528998        7.9096085870332313     
 H   4.1489680381619571        8.6611637403713857        9.5646593690219408     
 H   3.6482405537057447        7.0302881292398327        9.0511134900753003     
 C   1.3902666689716048        8.5535987526699557        9.4405039931860593     
 H   1.7859562865424059        9.0935976448739417        10.312552941067400     
 H  0.42045151116878277        8.9976724062901283        9.1821325484837235     
 H   1.2149796705842129        7.5168248200993153        9.7547746147680297     
         276

 Dy   9.1364957088928573        2.4856676428886884        13.995505842559062     
 C   7.4205437187863943        4.3656032662353983        13.731402141643365     
 C   6.8024997050664888        3.3683625629247511        14.590244093035842     
 C   6.5279405076441996        2.2385402581778919        13.755441487554940     
 H   6.0117623118745129        1.3449430366776369        14.086335379867654     
 C   6.9535737455981508        2.4726679112017429        12.423526744351324     
 C   7.5159444283635937        3.7827923528668674        12.426351704734959     
 H   7.8781781390766152        4.3001706078256241        11.546084541375157     
 C   8.1116720092770986        5.7000229872899943        14.059149054443409     
 C   9.4666728671236324        5.3791257001115076        14.735419527384101     
 H   10.139278265006743        4.8254280416284301        14.047344951692768     
 H   9.3631360344341168        4.8297518499788197        15.683629450790040     
 H   10.033864579843552        6.2903497116474796        14.969087032771560     
 C   7.2686298247315762        6.6542366171110698        14.920906305286231     
 H   6.9965173662960378        6.2612077035870906        15.902351263629274     
 H   6.3381822869787490        6.9127264788583425        14.401657903851403     
 H   7.8300540526099471        7.5816376532648269        15.093448961916058     
 C   8.4357734142013161        6.4743343404794205        12.765655478420495     
 H   9.1369240269015073        5.9303325669089642        12.122744948009672     
 H   8.9108397455578707        7.4305847415277579        13.014816175373332     
 H   7.5321002942225164        6.6864583334038921        12.182006271290478     
 C   6.3426096248023685        3.3902723538916728        16.060593060422875     
 C   5.9875983123119241        1.9634344294194372        16.541821525812196     
 H   5.1300471129069569        1.5415797816482628        16.003976744101703     
 H   5.7188538784630243        1.9996674401172441        17.605558743111075     
 H   6.8277558043661930        1.2602441368206634        16.439411512083634     
 C   5.0459351697559347        4.2287768163730846        16.159011357588540     
 H   5.1902135981064879        5.2680040708632241        15.850093059856514     
 H   4.6690606470622953        4.2357307293852049        17.191380638150992     
 H   4.2685347264945168        3.7957403075895528        15.513838228551071     
 C   7.4039430296983388        3.9110465331705586        17.054668965860365     
 H   8.2971045270849171        3.2616122464323776        17.076021628409244     
 H   6.9949779479287493        3.8893388898008747        18.072375363805595     
 H   7.7367720092375443        4.9345241714621464        16.867797629663226     
 C   6.5359634735054284        1.6490340286423246        11.208408886971926     
 C   10.884685631505850       0.65137029061834739        13.744096879602550     
 C   11.481879640634912        1.6431472996146426        14.626656138860842     
 C   11.756562711437532        2.7860728269604169        13.807536208700137     
 H   12.259490415593858        3.6822245179207664        14.150559017452469     
 C   11.347493594830645        2.5658928955283229        12.472145928925043     
 C   10.791654864409754        1.2530517084347275        12.447224545591890     
 H   10.431028588344830       0.75036642615969062        11.557026030824836     
 C   10.174281373536992      -0.68068989944704450        14.040004417283024     
 C   8.7923149719386231      -0.33768992342608034        14.642153202635930     
 H   8.1504618728697924       0.20437305691903757        13.915324210435768     
 H   8.8591964768842715       0.22518968126032962        15.588765853406594     
 H   8.2040896340556468       -1.2356446662284926        14.868779540248662     
 C   9.9176377793661938       -1.4717319757403440        12.737913417711955     
 H   9.4322751706677330       -2.4244441873885814        12.980377620605658     
 H   10.852217012186488       -1.6923315034597703        12.210658395233748     
 H   9.2543783309124592      -0.94509310414944270        12.040832864729889     
 C   10.954550157062386       -1.6210047737574118        14.971715652420830     
 H   11.123285398935000       -1.2162617035298882        15.971726071486012     
 H   11.932045230413669       -1.8646705939980834        14.539867360649025     
 H   10.394718483885075       -2.5563411331882380        15.100163919607326     
 C   11.898598537401044        1.6340802681184763        16.114848243118558     
 C   13.135305697656243       0.72583031180569968        16.303280249488292     
 H   13.967613530356779        1.0952526329795580        15.689514493621116     
 H   13.462587801214847       0.73420625598253164        17.352254380989724     
 H   12.952405716235152      -0.31405908756622780        16.020578871792228     
 C   12.326129149739952        3.0535472641381030        16.557072859779268     
 H   11.526320193627695        3.7961958166179137        16.425813848200594     
 H   13.210422827042622        3.4118301215151612        16.015904168851321     
 H   12.583040504383050        3.0341671471852614        17.623912170870543     
 C   10.763377514029258        1.2216891508740781        17.082217338440806     
 H   9.8879176670780389        1.8913938586661478        16.993470409758167     
 H   11.102265292787751        1.3215800186150901        18.124658979380229     
 H   10.416235666788003       0.19237495220342202        16.954582075164442     
 C   11.712773457468826        3.4232116769634944        11.268178339468991     
 C   12.986049467504236        2.8050167742048915        10.638247952860755     
 H   12.809716275077649        1.7726384356431282        10.309491697974664     
 H   13.811296815832668        2.7930554772671248        11.361028075998638     
 H   13.305461241024217        3.3908739776943633        9.7664184075741396     
 C   12.013748210249039        4.8766751519298612        11.670880917912021     
 H   11.128517034909827        5.3940873320480138        12.067614959707022     
 H   12.353395255443111        5.4418985627173058        10.790407429052872     
 H   12.805941211343182        4.9400279366583542        12.426325665103448     
 C   10.592426637790565        3.4138821634525058        10.223221066608968     
 H   10.369917683762187        2.3998965467107358        9.8793587422060405     
 H   10.885041561798097        4.0002408073437916        9.3447432937496195     
 H   9.6677362967275258        3.8471344480964160        10.624055911046328     
 Dy -0.23002489145464164        7.8196310953843646        5.4940993646269582     
 C   1.4853880140612792        5.9384655761577658        5.7507869367381250     
 C   2.1031552308335688        6.9355032144419235        4.8913646931558894     
 C   2.3801341142282695        8.0645078510352928        5.7262355561937106     
 H   2.8960676057859294        8.9580359553785325        5.3947706761282719     
 C   1.9573962307160433        7.8297078384267031        7.0593885475199167     
 C   1.3944411985590004        6.5200636867087640        7.0568723790886327     
 H   1.0342127959937795        6.0022951842281058        7.9377101915259107     
 C  0.79247259317230601        4.6049402775209796        5.4233972674749573     
 C -0.56205942344869320        4.9271444924324426        4.7467332062614673     
 H  -1.2345363014231432        5.4808000024634671        5.4350320278770976     
 H -0.45776777801545177        5.4772248640205738        3.7991082908174674     
 H  -1.1299970709612568        4.0165563888914741        4.5123353605361709     
 C   1.6350034357013763        3.6495341546040718        4.5624249217865431     
 H   1.9097383869042570        4.0425914903309144        3.5815861775354301     
 H   2.5642240635535458        3.3892095482472353        5.0831633052065373     
 H   1.0721255595481911        2.7232418793212614        4.3884871428396224     
 C  0.46711628060225574        3.8315799291173844        6.7171555621137529     
 H -0.23391064967705461        4.3766026382906480        7.3594851163745130     
 H  -8.6263647383290482E-003   2.8756241552099184        6.4682250670001400     
 H   1.3703415532967635        3.6188065831380745        7.3013461925546661     
 C   2.5616358015842078        6.9132432302529372        3.4206312954750504     
 C   2.9143382500900721        8.3404479875040902        2.9382230096052631     
 H   3.7720059045047267        8.7641132233279269        3.4748833151382694     
 H   3.1820009754112704        8.3040143749176547        1.8742422972173436     
 H   2.0731218058495462        9.0425082965547396        3.0411062670823341     
 C   3.8596298307235584        6.0760075207305331        3.3228273447541938     
 H   3.7164279295742233        5.0368046493935612        3.6327425071058657     
 H   4.2363694601836563        6.0683491031809424        2.2903548926446851     
 H   4.6367479775379739        6.5105648524546789        3.9676309524293143     
 C   1.5010706184240266        6.3898478464768997        2.4265803818883507     
 H  0.60773815748906690        7.0391733475571652        2.4027051379482751     
 H   1.9113650615206605        6.4088014218679001        1.4090913427390566     
 H   1.1684492835351221        5.3665853954346447        2.6155343600266008     
 C   2.3791401798277381        8.6516190409276437        8.2743737967302255     
 C  -1.9776349471149042        9.6540856473634413        5.7526236431352133     
 C  -2.5754482934597731        8.6626944613200045        4.8696796876882251     
 C  -2.8490347782571459        7.5190654202486940        5.6882196039630228     
 H  -3.3522493448765203        6.6231790269830579        5.3449513536483364     
 C  -2.4368849818927099        7.7373619478520457        7.0227796960325248     
 C  -1.8816304569476767        9.0508246677380662        7.0484022813506853     
 H  -1.5195476036176860        9.5524753379429725        7.9386518771056105     
 C  -1.2675370328324833        10.986308274048080        5.4565655688101096     
 C  0.11436104319139417        10.642936426508461        4.8542930587335560     
 H  0.75704687062245879        10.102990307791831        5.5817902437606577     
 H   4.6975282820852844E-002   10.077653154994630        3.9089093847557983     
 H  0.70161554072798316        11.540671655061207        4.6241157222562608     
 C  -1.0109801859122012        11.777546763347585        6.7585635603658494     
 H -0.52553621893953628        12.730185596017325        6.5160552742838505     
 H  -1.9456457712520849        11.998212638271175        7.2856340794093644     
 H -0.34786231506235699        11.250976915873636        7.4558347402283358     
 C  -2.0472539434230805        11.926562742185487        4.5242666859648955     
 H  -2.2151736438375345        11.521805601949888        3.5240529300955514     
 H  -3.0251132069495901        12.170541573704261        4.9552067081971369     
 H  -1.4870775872500508        12.861767224161607        4.3962705683091254     
 C  -2.9932338433211543        8.6719921284063162        3.3816196032573478     
 C  -4.2291745343252849        9.5812970033386389        3.1933561058825912     
 H  -5.0617095290660528        9.2125974501962169        3.8073101932733939     
 H  -4.5566767353039470        9.5730228947809053        2.1444381279929536     
 H  -4.0453897455618639        10.621104301862530        3.4757785122499909     
 C  -3.4224792607562300        7.2527584260853013        2.9394382063317885     
 H  -2.6234318794668847        6.5090202202666525        3.0694934249111414     
 H  -4.3066234796343572        6.8953141576951928        3.4814092773298460     
 H  -3.6805284769964324        7.2726090123861908        1.8728298925416256     
 C  -1.8577257640067772        9.0832815196791152        2.4139471842647602     
 H -0.98258553791517234        8.4129512343413619        2.5028397906807309     
 H  -2.1966939475690479        8.9833606768065017        1.3714264160459435     
 H  -1.5098653779532043        10.112428536620392        2.5412737047152079     
 C  -2.7981801484145410        6.8777384426544472        8.2264675963290941     
 C  -4.0644485730472679        7.5008823812950203        8.8676012976576803     
 H  -3.8812771257213790        8.5322138328554349        9.1970406669567524     
 H  -4.8959619998997947        7.5174935354014254        8.1509697380719928     
 H  -4.3794921561826587        6.9151147850438610        9.7411578091904953     
 C  -3.1094877867794390        5.4269492484317885        7.8201428736510685     
 H  -2.2294696183776344        4.9059544997536477        7.4137610067282873     
 H  -3.4447269197597623        4.8604987194056042        8.7018997187939604     
 H  -3.9090319937920524        5.3705336504100023        7.0704696285176221     
 C  -1.6696032774809877        6.8768463942017339        9.2640584939872106     
 H  -1.4391232192767875        7.8882605411135325        9.6111284729957447     
 H  -1.9588244770958001        6.2881626270277140        10.142223479957043     
 H -0.74965092264653521        6.4399888873369449        8.8544376429655252     
 F   6.5652653139327777       -1.4444817203093576        4.6618837036269900     
 F   7.9928137472689658       -2.6643098156153329        6.5302898925982333     
 F   9.5869005213495786       -1.2091851273175065        8.2681523554693932     
 F   9.8879428426562601        1.4833141746512930        7.8562633539224329     
 F   8.5429302476088882        2.7362910542869407        5.9021757727859354     
 F   9.6105634943334977        1.6902622474129891        3.4628520403369247     
 F   10.752721144789362        3.3379172271706916        1.6994848010649637     
 F   9.2551542872262154        5.1508415245371930       0.28688252543295512     
 F   6.5028974691849104        5.2123880482612392       0.64608820078588070     
 F   5.3359563541280890        3.5323545024745844        2.3695528618321875     
 F   6.5894363014262218        4.6765615715348980        4.7108994562827791     
 F   5.2004365610572334        5.8811148607772319        6.6173474217689590     
 F   3.6281206864878639        4.4399002237374692        8.3568038410801897     
 F   3.3426500501836127        1.7232123586768293        7.9750889188686038     
 F   4.6542005704880998       0.48326303725571690        5.9877386026763935     
 F   3.4912611475553419        1.5916315678988402        3.6134473151424498     
 F   2.2364966396927426        7.5401331208840933E-002   1.8213543952119324     
 F   3.6279529269572079       -1.6896116103366259       0.24519730198995102     
 F   6.3717624734288938       -1.8499743743403612       0.47873331659435919     
 F   7.6693672612931589      -0.30392212197516472        2.2615004727350732     
 C   7.4996711785116812       0.72211355847081238        5.1406671910966821     
 C   7.4073985370586897      -0.65109502645693851        5.3861017742341417     
 C   8.1158913937049952       -1.3242726461619645        6.3878030002080441     
 C   8.9324079862882542      -0.60359203420067042        7.2526376407054602     
 C   9.0654521028686919       0.76925153943139446        7.0497084658503573     
 C   8.3644667811273017        1.3888099773701752        6.0189824883007903     
 C   7.4055577683420086        2.5668498144507366        3.0597372961073446     
 C   8.7788249831739016        2.5479555331555801        2.8049900691850578     
 C   9.4083605621873545        3.3928818764478348        1.8846241343598291     
 C   8.6527489437665430        4.3078796532582162        1.1574045451778714     
 C   7.2709596325792516        4.3337354792589631        1.3408758497247155     
 C   6.6891462851125150        3.4602965142475157        2.2536678089129918     
 C   5.6651514903675233        2.5016301493202984        5.1985862992146616     
 C   5.7665050222563785        3.8751102967783924        5.4483344146322823     
 C   5.0766492650888164        4.5414038543301993        6.4674136851689648     
 C   4.2748076259205856        3.8196951343150571        7.3450502789473608     
 C   4.1460180715183057        2.4439463202097556        7.1533777604639317     
 C   4.8302192110983260        1.8320882275743124        6.1042730993837973     
 C   5.6557462720715987       0.68753746266595372        3.0760613816664693     
 C   4.2749956598162573       0.75238635561035205        2.8771204417680996     
 C   3.5848992226881373       -2.1676831698641316E-002   1.9393177034329852     
 C   4.2847687809191788      -0.91437396681574856        1.1343668233519091     
 C   5.6717975003965355      -0.99386254718131117        1.2617449054195815     
 C   6.3143488180409850      -0.18989751936931540        2.2018463569405777     
 B   6.5571705756170342        1.6140228898956288        4.1071376673002478     
 F   2.3408038337483514        11.747680357297742        14.830501826223271     
 F  0.91975671656656910        12.971904437890011        12.961308959914820     
 F -0.67762853067463324        11.521592729753673        11.220958914301582     
 F -0.98364525404507774        8.8294180374592202        11.629529272453601     
 F  0.36041646937059341        7.5709683644755890        13.580841323975429     
 F -0.70724689652679396        8.6102900428792797        16.022032165729108     
 F  -1.8495872581535209        6.9616453029552252        17.783342401130120     
 F -0.35244828577670623        5.1489748483251647        19.196449932561407     
 F   2.4000143767728597        5.0867956345484240        18.836628664351352     
 F   3.5671864820961017        6.7664243542339131        17.113624123331878     
 F   2.3197723629392262        5.6281186915196955        14.769981110863220     
 F   3.7119574237012247        4.4295147478674828        12.861273102165477     
 F   5.2779441266022014        5.8764822086172188        11.122603361600463     
 F   5.5591069917783651        8.5948877709132159        11.510143423561900     
 F   4.2479521793722315        9.8266671962572687        13.500849514008637     
 F   5.4134006373850347        8.7155910695161225        15.871624765068125     
 F   6.6670129271450769        10.235187648163940        17.662920099526698     
 F   5.2739056536353575        11.997383311173605        19.239298615102438     
 F   2.5302536398002653        12.150619374508022        19.010675932503407     
 F   1.2328147759563834        10.601504369361265        17.228697527264366     
 C   1.4045788581229841        9.5829421753089488        14.347379817467496     
 C   1.4986055707498016        10.956423391679884        14.104200015984167     
 C  0.79259179422208947        11.632078780129607        13.102473581718797     
 C  -2.4646449288433306E-002   10.913896356274995        12.236206182785793     
 C -0.15992925931474403        9.5409515742353914        12.437219943724577     
 C  0.53985302831604021        8.9186311222648058        13.467161634030115     
 C   1.4980373342990125        7.7338432534148183        16.424576307276300     
 C  0.12471803882853166        7.7525022139196675        16.679320107128397     
 C -0.50503869583909922        6.9073590040130650        17.599304470529457     
 C  0.25035065412310559        5.9924942932305143        18.326783377931001     
 C   1.6320871227956846        5.9663783815754172        18.142963898545585     
 C   2.2140887986065492        6.8395597739120735        17.230023639394908     
 C   3.2400106064818477        7.8052308633937750        14.286048784268159     
 C   3.1410293909463332        6.4321750803422697        14.033601930004828     
 C   3.8317959909148374        5.7692843737809918        13.012991849805450     
 C   4.6313293272947673        6.4942717221212991        12.135873357849967     
 C   4.7578881477696662        7.8698933551181884        12.330295905718957     
 C   4.0734921865167104        8.4779853199534188        13.381428666498337     
 C   3.2475516185496804        9.6141391413428199        16.412533376984101     
 C   4.6286219925164698        9.5520579539209134        16.609972265063274     
 C   5.3181759859403881        10.327722395341315        17.546956541158583     
 C   4.6174661916613395        11.219154423746874        18.352340921567265     
 C   3.2301878109455902        11.295399223321379        18.226881532706084     
 C   2.5880446347129973        10.489907346243566        17.287735856425858     
 B   2.3467965490275908        8.6889948915169271        15.379484298908976     
 C   6.3428817351661868       0.16431980864475781        11.566595675514209     
 H   7.2868273703776545      -0.31574073775247596        11.858400082463266     
 H   5.9574404695042160      -0.38249166966238463        10.693497175693949     
 H   5.6261277110791132        2.0246844555511810E-002   12.383645969713953     
 C   5.1804071761361277        2.2297843770818049        10.739459292941264     
 H   4.4461813187661097        2.2010219104227464        11.551939143339007     
 H   4.7831739306367806        1.6438507776285882        9.9010279591488501     
 H   5.2828436049275167        3.2740850211667896        10.417743948788457     
 C   7.5379276648007894        1.7407831043656010        10.048546622343489     
 H   7.1471219375057995        1.1981142151657813        9.1761492169464915     
 H   8.5045754657229544        1.2956863027708876        10.315539930285405     
 H   7.7179671355994710        2.7757290423868040        9.7313847865024243     
 C   2.5660066644768715        10.137908449581118        7.9187184962313895     
 H   1.6179870435053092        10.616847360050317        7.6359275879697401     
 H   2.9574247834621019        10.682880881055105        8.7906961742736325     
 H   3.2760755055152777        10.286106953456111        7.0957521788768121     
 C   3.7391243735067810        8.0732434082080342        8.7342665792701801     
 H   4.4679353344318793        8.1044558135881477        7.9167517794272095     
 H   4.1408401535359456        8.6588736007611047        9.5708658454044233     
 H   3.6408998090723701        7.0283825169109804        9.0554308673656418     
 C   1.3833295673214263        8.5541382797069563        9.4396026415882144     
 H   1.7774168197241291        9.0945701137606800        10.312044741756900     
 H  0.41440354144658637        8.9985068726533903        9.1788232161478440     
 H   1.2067716495982086        7.5177145825922045        9.7542266582353090     
         276

 Dy   9.1357853581941164        2.4876536759728118        13.999172337949414     
 C   7.4203426608424907        4.3668771621497697        13.731761374610295     
 C   6.8007533641122340        3.3695894925906695        14.589339672811443     
 C   6.5275488048829162        2.2398431558782104        13.754082375186428     
 H   6.0106561206082327        1.3463107634241551        14.083981681072947     
 C   6.9553776366815692        2.4740628856801745        12.422990038820888     
 C   7.5180418459008456        3.7840748649203446        12.426860284380023     
 H   7.8819733375020746        4.3014058647629732        11.547291016793512     
 C   8.1116004219811337        5.7010524253977710        14.060593446784857     
 C   9.4672410318472746        5.3795856972532690        14.735199993988589     
 H   10.139321742167477        4.8268230341940059        14.045989385448317     
 H   9.3647751086009734        4.8292583308861010        15.683027118759137     
 H   10.034447992339729        6.2905886789493133        14.969579034854780     
 C   7.2697607113175495        6.6541390066962984        14.924608563703375     
 H   7.0002275216035761        6.2603283169166994        15.906369333760381     
 H   6.3381220710136139        6.9124181343903226        14.407564600038221     
 H   7.8310120126800538        7.5817464653695543        15.096567257723976     
 C   8.4343513516957387        6.4770034046063953        12.767755254361926     
 H   9.1357329552906830        5.9344983707963594        12.123886302041059     
 H   8.9086088091773554        7.4333816988441965        13.017802465283300     
 H   7.5302187888768053        6.6888690392668568        12.184771252924623     
 C   6.3414738571113070        3.3902499541626643        16.059806887978709     
 C   5.9829073859613091        1.9637697791912214        16.538890592380749     
 H   5.1244176822501526        1.5450821499830298        16.000339899966161     
 H   5.7141058175983819        1.9991798704413208        17.602626368057471     
 H   6.8211035977565651        1.2585856456556219        16.435453756793198     
 C   5.0475043446268275        4.2318059342826393        16.162093861629103     
 H   5.1934784914759105        5.2709972900100341        15.854190490814146     
 H   4.6728989893826691        4.2381712300142365        17.195215399141592     
 H   4.2677115910379353        3.8015088728533555        15.518323552115085     
 C   7.4058610835360135        3.9059069496203969        17.052709746910917     
 H   8.2978735861197421        3.2549459406390873        17.069841419599580     
 H   6.9996147221513709        3.8814601405850140        18.071181746442370     
 H   7.7401121632720518        4.9292718032173779        16.868210543064091     
 C   6.5395038816999680        1.6504298817494951        11.207335105668690     
 C   10.883507992739061       0.65220819825648302        13.749899061097269     
 C   11.480327004642058        1.6439057538040183        14.632781297811245     
 C   11.756061143695211        2.7865597583462716        13.813650182932543     
 H   12.259015629818624        3.6825892416398531        14.156961429400367     
 C   11.348071906385414        2.5662853050163488        12.477878693575921     
 C   10.791839513192773        1.2535914931538279        12.452836777228981     
 H   10.431689295258316       0.75083324263091222        11.562495664932758     
 C   10.172881584856910      -0.67968823499848929        14.045768656040979     
 C   8.7912937195198193      -0.33641994080899257        14.648684939037523     
 H   8.1492680728344169       0.20587755040234457        13.922148947098652     
 H   8.8589097175692597       0.22646289707326289        15.595207501592792     
 H   8.2028964314223725       -1.2342311531025303        14.875498270579531     
 C   9.9155415869764063       -1.4703600963742929        12.743634901596456     
 H   9.4297126293434648       -2.4228422757887231        12.986038601029323     
 H   10.849954242093760       -1.6913957217628661        12.216219846720326     
 H   9.2524851302200908      -0.94323976883693439        12.046741130071469     
 C   10.953595925489548       -1.6205476826155780        14.976597308673218     
 H   11.123928610134632       -1.2160293594383382        15.976374204495778     
 H   11.930378836737166       -1.8647854306186920        14.543495671056888     
 H   10.393339791927104       -2.5555427223101823        15.105650741863249     
 C   11.897817522882470        1.6340894114762292        16.120747068655469     
 C   13.135684633094872       0.72701109747737669        16.306821258410412     
 H   13.966640847411101        1.0974272870054711        15.691897207418142     
 H   13.464571037271041       0.73518214357386180        17.355252848580761     
 H   12.953215173325438      -0.31289736089886189        16.023873934137846     
 C   12.324150150706117        3.0535915164593992        16.563824842484266     
 H   11.523580954130059        3.7954826476942123        16.433087004578955     
 H   13.208031971859565        3.4130960454396226        16.022831786754480     
 H   12.581174727249648        3.0337873560079389        17.630616321643551     
 C   10.764420913093575        1.2195117371757977        17.089187589186164     
 H   9.8888955582313098        1.8891693089288135        17.003396874809003     
 H   11.105431987179983        1.3172829971246558        18.131006943561889     
 H   10.417124580840627       0.19046269929806386        16.960205110786003     
 C   11.715841788075037        3.4228198219287975        11.274022186477490     
 C   12.991633808676605        2.8054232419501197        10.648999550742134     
 H   12.817501260634836        1.7723983269736263        10.321374362813950     
 H   13.814370847866060        2.7955166534418097        11.374303711359467     
 H   13.313115156275636        3.3904083367262356        9.7773812137937366     
 C   12.013824936187007        4.8771327112241822        11.675656989607971     
 H   11.126542488292825        5.3942302296117202        12.067122442540313     
 H   12.357108235908635        5.4413151385259448        10.796139811903926     
 H   12.802121313526047        4.9425871096387972        12.434469624094762     
 C   10.599226832958413        3.4112668193386351        10.225424111797940     
 H   10.379371297867037        2.3968523205113734        9.8811728726160410     
 H   10.894218108608152        3.9977233255266196        9.3478320564252968     
 H   9.6727158442655341        3.8434479507327270        10.622654624642943     
 Dy -0.22946375359133106        7.8173799716522341        5.4902196173230786     
 C   1.4855568534869981        5.9373056002588775        5.7508957060190147     
 C   2.1049799651802892        6.9343666590882069        4.8927959980221951     
 C   2.3803308188753385        8.0633860019097163        5.7280802325684945     
 H   2.8969989602088728        8.9568524106858973        5.3976550850922820     
 C   1.9551379271174418        7.8285770048181460        7.0603188298877315     
 C   1.3919446436857903        6.5190219726491208        7.0567566726032060     
 H   1.0298384316366689        6.0013525332966688        7.9368545370995056     
 C  0.79259195101069302        4.6039709114099825        5.4224042347927766     
 C -0.56262865094032988        4.9266440187143727        4.7474621919026134     
 H  -1.2345966838003055        5.4794065935885845        5.4368578730211947     
 H -0.45949901675853250        5.4775430836693229        3.8001220147571790     
 H  -1.1305631293015324        4.0162290323110570        4.5124978437697880     
 C   1.6338997732555547        3.6497841079430189        4.5590746841180163     
 H   1.9057611084177906        4.0436050471856078        3.5778438164805890     
 H   2.5644479014924082        3.3898547825230776        5.0774305800141528     
 H   1.0713182678957383        2.7231819172410541        4.3858924386285478     
 C  0.46870773365206414        3.8288959754371121        6.7154908358549719     
 H -0.23253256431454947        4.3723488240372639        7.3588466874456664     
 H  -6.1939572085451741E-003   2.8727959112373060        6.4656674744066880     
 H   1.3724388729242618        3.6164197077214379        7.2989491238959028     
 C   2.5629096145876433        6.9134009802951502        3.4219582286389709     
 C   2.9194922485054464        8.3401950888650607        2.9418237808428804     
 H   3.7781159866593037        8.7604498158372177        3.4793135256748169     
 H   3.1873218581123268        8.3046005121296478        1.8778690768133079     
 H   2.0803916338159376        9.0444179843277759        3.0456958603647073     
 C   3.8579769334190632        6.0728699255003580        3.3200898674918231     
 H   3.7129192273437051        5.0337147792260808        3.6289163254894388     
 H   4.2323477958712319        6.0658330098092330        2.2868360661000064     
 H   4.6376234597677026        6.5044744664499765        3.9634323877492688     
 C   1.4991017221386000        6.3955056273440665        2.4291410228841657     
 H  0.60696337987949023        7.0464123222921735        2.4098486167022841     
 H   1.9064567983333598        6.4175161284074997        1.4108318873821735     
 H   1.1650102835578391        5.3723349910856557        2.6154770213227896     
 C   2.3748559370023821        8.6506578312339979        8.2758136582518365     
 C  -1.9764281017881837        9.6532669174061869        5.7459846106511172     
 C  -2.5738437600310777        8.6619130766875134        4.8627778739714786     
 C  -2.8486946052358952        7.5186774514211274        5.6814416639816336     
 H  -3.3519905738839113        6.6229204692519037        5.3379436007475682     
 C  -2.4378470173429081        7.7372498629968316        7.0164294957896658     
 C  -1.8820549727964764        9.0504922614521117        7.0420537888422725     
 H  -1.5205321868331279        9.5523208828896049        7.9324148385068529     
 C  -1.2660449526782562        10.985270846868014        5.4499034703421865     
 C  0.11542172837841760        10.641578549350672        4.8467812926312890     
 H  0.75823774675854538        10.101269511311859        5.5739270637680374     
 H   4.7225089566920966E-002   10.076373336333591        3.9014633767203435     
 H  0.70292399355456170        11.539150993092591        4.6165214286884719     
 C  -1.0086800658328712        11.776141407524866        6.7519187647220251     
 H -0.52270171521424103        12.728506497802901        6.5094313582003203     
 H  -1.9431419675581447        11.997337428295609        7.2791782790253130     
 H -0.34578422138277787        11.249049135174445        7.4489875147988709     
 C  -2.0462884975472471        11.926091872042552        4.5185845639574351     
 H  -2.2159850789802387        11.521560549735767        3.5186424575706945     
 H  -3.0233540726606218        12.170666815728090        4.9509357898721884     
 H  -1.4856869503508126        12.860939732698634        4.3898854908425031     
 C  -2.9923989149451842        8.6719429483601367        3.3749530116009430     
 C  -4.2296145769835594        9.5799419302863420        3.1891653108633302     
 H  -5.0607005594431040        9.2101620167583764        3.8043478508662858     
 H  -4.5588110569272668        9.5718520985236015        2.1408220593528373     
 H  -4.0463333017070449        10.619781177610561        3.4718383898966754     
 C  -3.4202790343493001        7.2526420625205024        2.9319253218269576     
 H  -2.6203879017348766        6.5097692365207216        3.0615366310536030     
 H  -4.3040007394614763        6.8938817779589208        3.4736726108671112     
 H  -3.6783741932922247        7.2728659926479589        1.8653515566941461     
 C  -1.8588603720736143        9.0855775876237264        2.4061230034011571     
 H -0.98362785939300601        8.4153437887777116        2.4918901139155616     
 H  -2.2000990449602500        8.9878551991753444        1.3642802561708449     
 H  -1.5108829333072278        10.114464578962863        2.5348421693943095     
 C  -2.8019383482704665        6.8786516530153605        8.2200758086089358     
 C  -4.0712848667965389        7.5006037156802634        8.8553950779896802     
 H  -3.8908791669245408        8.5326860185551840        9.1835847699259041     
 H  -4.8998098643709866        7.5147210287110271        8.1357750226129291     
 H  -4.3887009943531421        6.9157441332154068        9.7286474170435788     
 C  -3.1093975701836105        5.4267719221479807        7.8151888345268841     
 H  -2.2268941173162369        4.9063714181250750        7.4149014458681917     
 H  -3.4486369316478176        4.8615072561898858        8.6959116555577474     
 H  -3.9044356609862625        5.3676379381173582        7.0616732867426064     
 C  -1.6777471594867126        6.8808875592261476        9.2618906985814000     
 H  -1.4505892199165693        7.8929626655001668        9.6090333901771317     
 H  -1.9695978191673293        6.2923359672985129        10.139232031757597     
 H -0.75558146343471455        6.4453984636442714        8.8566028399632302     
 F   6.5656449730103130       -1.4430255096689917        4.6605248164495379     
 F   7.9921183869194765       -2.6621662212219666        6.5300147457247366     
 F   9.5880293854810539       -1.2068892462979028        8.2661480664654690     
 F   9.8889156565102727        1.4855049414459800        7.8537562547551643     
 F   8.5439956006792190        2.7378869351162498        5.8990177301988149     
 F   9.6121564601584559        1.6909346454749230        3.4605426756011464     
 F   10.755043097769432        3.3382116822589576        1.6974175665086544     
 F   9.2581716341840217        5.1511258356406859       0.28413302676059410     
 F   6.5057910367758138        5.2136701112374988       0.64324398146549666     
 F   5.3382709790752463        3.5342223865494522        2.3665049668672440     
 F   6.5883122170823718        4.6775732538929180        4.7082320278590277     
 F   5.1975053247711767        5.8806919189664262        6.6143769969738573     
 F   3.6267520217276039        4.4377264804887888        8.3538153434072875     
 F   3.3436750927991081        1.7210008021272023        7.9716720071274390     
 F   4.6554235535172985       0.48267554252800743        5.9833160497849711     
 F   3.4934191756385449        1.5950237117286645        3.6078145810646607     
 F   2.2387577872278808        7.7820939474666367E-002   1.8164479248326673     
 F   3.6296578426920858       -1.6906249434310159       0.24422015120422208     
 F   6.3733208889197925       -1.8521338960640725       0.47892570523650291     
 F   7.6710926376071322      -0.30412533546236697        2.2600030711678092     
 C   7.5008490270555761       0.72348753234098662        5.1380855231509246     
 C   7.4080510694649986      -0.64954675481731283        5.3842533232905705     
 C   8.1162672923278816       -1.3223582822357391        6.3863794771622127     
 C   8.9333654534988636      -0.60154747902067707        7.2505744841038284     
 C   9.0666335806482881       0.77121521462484610        7.0471814709620721     
 C   8.3656539858082173        1.3904140653289527        6.0162162567658042     
 C   7.4074187416525374        2.5681717546766030        3.0572338244114290     
 C   8.7807213032744222        2.5488518268787788        2.8026171683468863     
 C   9.4106450764762979        3.3935107334807131        1.8822738202551639     
 C   8.6554045141696054        4.3085947542635541        1.1548086147976901     
 C   7.2736329676930271        4.3349747103790941        1.3382464479655447     
 C   6.6914456426946316        3.4618501302637745        2.2510577735404396     
 C   5.6656172846613604        2.5019366990569591        5.1953822707850223     
 C   5.7658303342918895        3.8753822848868591        5.4454159779106073     
 C   5.0751857790421235        4.5409151051287964        6.4644315630599749     
 C   4.2739362921075781        3.8183401946051578        7.3418850517441294     
 C   4.1462191583110606        2.4425464934286247        7.1498829675395950     
 C   4.8308014418189771        1.8315185145656114        6.1005596255702992     
 C   5.6575606950804831       0.68875811480246929        3.0728214754344445     
 C   4.2769926244210286       0.75444990782646260        2.8729411888086775     
 C   3.5869326001396193       -2.0202714527004093E-002   1.9356385289152469     
 C   4.2866125940087612      -0.91460102704439539        1.1325533058351169     
 C   5.6735221704656897      -0.99475270740415123        1.2606417781574555     
 C   6.3161259511281402      -0.18986457797554016        2.1998703065798089     
 B   6.5585942954073833        1.6151874347131721        4.1041498777086121     
 F   2.3402629653253721        11.746459193278481        14.831607641926883     
 F  0.92000600327436921        12.969439259942494        12.961118579715800     
 F -0.67884008949328012        11.518433066972369        11.222721980218827     
 F -0.98433722473354479        8.8263513596080347        11.632336218046126     
 F  0.35970693159967621        7.5691162653948645        13.584583857253895     
 F -0.70849909576589865        8.6098553230435346        16.024743721897963     
 F  -1.8514773474374917        6.9614375459381055        17.785751784090209     
 F -0.35492489111946046        5.1487920862884629        19.199446368231118     
 F   2.3976415414398096        5.0858751101771515        18.839879157253698     
 F   3.5653525553474608        6.7651233779404656        17.117125195588358     
 F   2.3209568804420608        5.6273156541741738        14.773183232655127     
 F   3.7145793390618458        4.4298646985520378        12.864718557341762     
 F   5.2792039622994755        5.8783220319015212        11.125935157884150     
 F   5.5582071373313111        8.5967117607830037        11.513646666376092     
 F   4.2469626242342970        9.8272172260404194        13.505234276070100     
 F   5.4116098111685700        8.7130248858924695        15.877290395022914     
 F   6.6649696898267727        10.234033042745622        17.667599754125032     
 F   5.2721532647247065        11.999481066391679        19.240030130520136     
 F   2.5286094468941962        12.153401318844320        19.010353097302033     
 F   1.2312049806950238        10.602069671050765        17.230175507408813     
 C   1.4035647749856062        9.5815753649280797        14.350087667026163     
 C   1.4979159939838222        10.954850110125662        14.105923861253096     
 C  0.79206085838934248        11.629843960054476        13.103656931165670     
 C  -2.5633696392028005E-002   10.911248265026327        12.238148783480646     
 C -0.16096185147477912        9.5384092638847431        12.439901127304680     
 C  0.53888749605094444        8.9167586558496588        13.470211281526934     
 C   1.4965704573152909        7.7328772523439682        16.427490673222177     
 C  0.12320889104335812        7.7518721662534951        16.682080656732968     
 C -0.50688792475392053        6.9069168102054741        17.602000224781065     
 C  0.24819091758043149        5.9919887810805044        18.329692958403268     
 C   1.6299236314724026        5.9654827751754826        18.145979756438425     
 C   2.2122576269953655        6.8384398022525197        17.233069551423597     
 C   3.2397858729852489        7.8050192654954591        14.289578132441687     
 C   3.1418037780354164        6.4319773682471970        14.036961257533921     
 C   3.8332088855395896        5.7696928222750161        13.016405203976737     
 C   4.6321956287590806        6.4953967181955878        12.139387100272447     
 C   4.7578085607974989        7.8710677222479717        12.334013987280404     
 C   4.0731226691425562        8.4784970705284319        13.385327866415839     
 C   3.2459708038745170        9.6134543226251079        16.415816526725123     
 C   4.6268844928463215        9.5507746511316807        16.614133785649539     
 C   5.3163173179868641        10.327234325928655        17.550505270763100     
 C   4.6156683126983626        11.220279916191835        18.354015719439470     
 C   3.2284884855676319        11.296958961228015        18.227898512065639     
 C   2.5863956900187164        10.490405389779987        17.289685539670369     
 B   2.3456580522062151        8.6880998806966119        15.382715473978964     
 C   6.3444984325243086       0.16599057219871519        11.565625700904313     
 H   7.2869676777825561      -0.31428817914657403        11.861096078360827     
 H   5.9619746613248097      -0.38117270909311890        10.691611086489624     
 H   5.6248401030725041        2.2834643933157560E-002   12.380045132277948     
 C   5.1852974205061768        2.2319121230519299        10.735547308029844     
 H   4.4491067182830468        2.2029909108294010        11.546168476928413     
 H   4.7899477884988988        1.6464890309266300        9.8959278960019343     
 H   5.2887941822524027        3.2763269373855839        10.414580039792325     
 C   7.5436914685542362        1.7411592362814330        10.049440400042014     
 H   7.1542870511637222        1.1982250028889216        9.1766273518603629     
 H   8.5096267271729946        1.2958487480394389        10.318399649886329     
 H   7.7247194679058628        2.7758762045144820        9.7321365236104569     
 C   2.5641306741399505        10.136538500016655        7.9198071534689642     
 H   1.6179142570889662        10.615764200759999        7.6325985916999564     
 H   2.9521396345705195        10.682040024253867        8.7927773690632574     
 H   3.2776471744853009        10.283471815602717        7.0999488381276938     
 C   3.7331672743157269        8.0713834919026759        8.7392095703436290     
 H   4.4643145751900315        8.1024966726233956        7.9238949718211869     
 H   4.1327122689099349        8.6565834611508237        9.5770723217869058     
 H   3.6335590644389955        7.0264769045821289        9.0597482446559852     
 C   1.3763924656712478        8.5546778067439586        9.4387012899903677     
 H   1.7688773529058521        9.0955425826474166        10.311536542446401     
 H  0.40835557172438991        8.9993413390166506        9.1755138838119628     
 H   1.1985636286122043        7.5186043450850937        9.7536787017025883     
         276

 Dy   9.1350750074953737        2.4896397090569353        14.002838833339768     
 C   7.4201416028985880        4.3681510580641403        13.732120607577226     
 C   6.7990070231579791        3.3708164222565884        14.588435252587043     
 C   6.5271571021216328        2.2411460535785284        13.752723262817918     
 H   6.0095499293419525        1.3476784901706735        14.081627982278240     
 C   6.9571815277649875        2.4754578601586061        12.422453333290452     
 C   7.5201392634380975        3.7853573769738222        12.427368864025087     
 H   7.8857685359275340        4.3026411217003222        11.548497492211867     
 C   8.1115288346851671        5.7020818635055486        14.062037839126306     
 C   9.4678091965709150        5.3800456943950312        14.734980460593077     
 H   10.139365219328212        4.8282180267595809        14.044633819203868     
 H   9.3664141827678300        4.8287648117933823        15.682424786728234     
 H   10.035031404835907        6.2908276462511479        14.970071036937998     
 C   7.2708915979035229        6.6540413962815279        14.928310822120519     
 H   7.0039376769111152        6.2594489302463074        15.910387403891487     
 H   6.3380618550484789        6.9121097899223027        14.413471296225039     
 H   7.8319699727501613        7.5818552774742818        15.099685553531893     
 C   8.4329292891901630        6.4796724687333711        12.769855030303358     
 H   9.1345418836798604        5.9386641746837547        12.125027656072447     
 H   8.9063778727968383        7.4361786561606351        13.020788755193269     
 H   7.5283372835310951        6.6912797451298207        12.187536234558767     
 C   6.3403380894202463        3.3902275544336558        16.059020715534547     
 C   5.9782164596106933        1.9641051289630058        16.535959658949302     
 H   5.1187882515933492        1.5485845183177966        15.996703055830622     
 H   5.7093577567337404        1.9986923007653974        17.599693993003868     
 H   6.8144513911469371        1.2569271544905805        16.431496001502762     
 C   5.0490735194977194        4.2348350521921949        16.165176365669669     
 H   5.1967433848453330        5.2739905091568442        15.858287921771776     
 H   4.6767373317030430        4.2406117306432680        17.199050160132195     
 H   4.2668884555813538        3.8072774381171577        15.522808875679099     
 C   7.4077791373736872        3.9007673660702347        17.050750527961466     
 H   8.2986426451545654        3.2482796348457974        17.063661210789913     
 H   7.0042514963739926        3.8735813913691532        18.069988129079150     
 H   7.7434523173065601        4.9240194349726085        16.868623456464960     
 C   6.5430442898945076        1.6518257348566658        11.206261324365455     
 C   10.882330353972270       0.65304610589461864        13.755701242591989     
 C   11.478774368649203        1.6446642079933940        14.638906456761649     
 C   11.755559575952891        2.7870466897321262        13.819764157164951     
 H   12.258540844043388        3.6829539653589394        14.163363841348263     
 C   11.348650217940181        2.5666777145043751        12.483611458226799     
 C   10.792024161975794        1.2541312778729283        12.458449008866070     
 H   10.432350002171800       0.75130005910213393        11.567965299040679     
 C   10.171481796176828      -0.67868657054993409        14.051532894798935     
 C   8.7902724671010137      -0.33514995819190480        14.655216675439116     
 H   8.1480742727990414       0.20738204388565160        13.928973683761537     
 H   8.8586229582542479       0.22773611288619619        15.601649149778991     
 H   8.2017032287890981       -1.2328176399765682        14.882217000910400     
 C   9.9134453945866188       -1.4689882170082416        12.749356385480958     
 H   9.4271500880191965       -2.4212403641888649        12.991699581452986     
 H   10.847691472001035       -1.6904599400659617        12.221781298206905     
 H   9.2505919295277224      -0.94138643352442597        12.052649395413049     
 C   10.952641693916711       -1.6200905914737442        14.981478964925607     
 H   11.124571821334262       -1.2157970153467881        15.981022337505546     
 H   11.928712443060661       -1.8649002672393007        14.547123981464752     
 H   10.391961099969134       -2.5547443114321267        15.111137564119174     
 C   11.897036508363897        1.6340985548339824        16.126645894192382     
 C   13.136063568533499       0.72819188314905359        16.310362267332536     
 H   13.965668164465423        1.0996019410313840        15.694279921215168     
 H   13.466554273327233       0.73615803116519185        17.358251316171799     
 H   12.954024630415724      -0.31173563423149597        16.027168996483461     
 C   12.322171151672281        3.0536357687806954        16.570576825189264     
 H   11.520841714632425        3.7947694787705104        16.440360160957312     
 H   13.205641116676510        3.4143619693640841        16.029759404657643     
 H   12.579308950116248        3.0334075648306165        17.637320472416558     
 C   10.765464312157894        1.2173343234775174        17.096157839931518     
 H   9.8898734493845808        1.8869447591914790        17.013323339859834     
 H   11.108598681572216        1.3129859756342215        18.137354907743553     
 H   10.418013494893252       0.18855044639270574        16.965828146407564     
 C   11.718910118681249        3.4224279668941002        11.279866033485987     
 C   12.997218149848976        2.8058297096953484        10.659751148623513     
 H   12.825286246192022        1.7721582183041247        10.333257027653234     
 H   13.817444879899453        2.7979778296164945        11.387579346720296     
 H   13.320769071527055        3.3899426957581080        9.7883440200133336     
 C   12.013901662124974        4.8775902705185032        11.680433061303923     
 H   11.124567941675826        5.3943731271754265        12.066629925373602     
 H   12.360821216374159        5.4407317143345848        10.801872194754978     
 H   12.798301415708915        4.9451462826192403        12.442613583086077     
 C   10.606027028126261        3.4086514752247639        10.227627156986912     
 H   10.388824911971886        2.3938080943120115        9.8829870030260434     
 H   10.903394655418207        3.9952058437094475        9.3509208191009741     
 H   9.6776953918035424        3.8397614533690381        10.621253338239558     
 Dy -0.22890261572802048        7.8151288479201035        5.4863398700191999     
 C   1.4857256929127169        5.9361456243599893        5.7510044752999043     
 C   2.1068046995270096        6.9332301037344903        4.8942273028885017     
 C   2.3805275235224075        8.0622641527841381        5.7299249089432776     
 H   2.8979303146318167        8.9556688659932622        5.4005394940562912     
 C   1.9528796235188404        7.8274461712095889        7.0612491122555463     
 C   1.3894480888125800        6.5179802585894775        7.0566409661177802     
 H   1.0254640672795585        6.0004098823652328        7.9359988826731005     
 C  0.79271130884908014        4.6030015452989845        5.4214112021105949     
 C -0.56319787843196645        4.9261435449963020        4.7481911775437595     
 H  -1.2346570661774678        5.4780131847137019        5.4386837181652909     
 H -0.46123025550161323        5.4778613033180719        3.8011357386968907     
 H  -1.1311291876418079        4.0159016757306398        4.5126603270034060     
 C   1.6327961108097329        3.6500340612819659        4.5557244464494886     
 H   1.9017838299313241        4.0446186040403012        3.5741014554257475     
 H   2.5646717394312706        3.3905000167989199        5.0716978548217684     
 H   1.0705109762432854        2.7231219551608463        4.3832977344174742     
 C  0.47029918670187254        3.8262120217568394        6.7138261095961909     
 H -0.23115447895204433        4.3680950097838798        7.3582082585168189     
 H  -3.7615496787613070E-003   2.8699676672646932        6.4631098818132360     
 H   1.3745361925517599        3.6140328323048019        7.2965520552371395     
 C   2.5641834275910789        6.9135587303373622        3.4232851618028914     
 C   2.9246462469208208        8.3399421902260311        2.9454245520804978     
 H   3.7842260688138802        8.7567864083465086        3.4837437362113639     
 H   3.1926427408133828        8.3051866493416426        1.8814958564092721     
 H   2.0876614617823290        9.0463276721008103        3.0502854536470805     
 C   3.8563240361145676        6.0697323302701820        3.3173523902294524     
 H   3.7094105251131864        5.0306249090586013        3.6250901438730123     
 H   4.2283261315588074        6.0633169164375227        2.2833172395553274     
 H   4.6384989419974323        6.4983840804452733        3.9592338230692228     
 C   1.4971328258531735        6.4011634082112332        2.4317016638799802     
 H  0.60618860226991356        7.0536512970271819        2.4169920954562927     
 H   1.9015485351460590        6.4262308349470985        1.4125724320252901     
 H   1.1615712835805561        5.3780845867366667        2.6154196826189788     
 C   2.3705716941770261        8.6496966215403521        8.2772535197734474     
 C  -1.9752212564614633        9.6524481874489343        5.7393455781670220     
 C  -2.5722392266023828        8.6611316920550241        4.8558760602547322     
 C  -2.8483544322146446        7.5182894825935609        5.6746637240002444     
 H  -3.3517318028913019        6.6226619115207503        5.3309358478468001     
 C  -2.4388090527931063        7.7371377781416175        7.0100792955468068     
 C  -1.8824794886452760        9.0501598551661555        7.0357052963338598     
 H  -1.5215167700485699        9.5521664278362355        7.9261777999080953     
 C  -1.2645528725240291        10.984233419687950        5.4432413718742634     
 C  0.11648241356544102        10.640220672192886        4.8392695265290220     
 H  0.75942862289463187        10.099548714831887        5.5660638837754171     
 H   4.7474896312989089E-002   10.075093517672553        3.8940173686848882     
 H  0.70423244638114024        11.537630331123976        4.6089271351206840     
 C  -1.0063799457535414        11.774736051702147        6.7452739690782009     
 H -0.51986721148894566        12.726827399588476        6.5028074421167892     
 H  -1.9406381638642045        11.996462218320044        7.2727224786412616     
 H -0.34370612770319875        11.247121354475253        7.4421402893694069     
 C  -2.0453230516714140        11.925621001899614        4.5129024419499757     
 H  -2.2167965141229433        11.521315497521648        3.5132319850458376     
 H  -3.0215949383716536        12.170792057751919        4.9466648715472399     
 H  -1.4842963134515743        12.860112241235662        4.3835004133758799     
 C  -2.9915639865692141        8.6718937683139590        3.3682864199445381     
 C  -4.2300546196418338        9.5785868572340451        3.1849745158440692     
 H  -5.0596915898201562        9.2077265833205360        3.8013855084591772     
 H  -4.5609453785505876        9.5706813022662978        2.1372059907127210     
 H  -4.0472768578522249        10.618458053358591        3.4678982675433603     
 C  -3.4180788079423698        7.2525256989557034        2.9244124373221263     
 H  -2.6173439240028684        6.5105182527747898        3.0535798371960645     
 H  -4.3013779992885963        6.8924493982226478        3.4659359444043769     
 H  -3.6762199095880175        7.2731229729097260        1.8578732208466666     
 C  -1.8599949801404516        9.0878736555683375        2.3982988225375537     
 H -0.98467018087083980        8.4177363432140595        2.4809404371503918     
 H  -2.2035041423514525        8.9923497215441888        1.3571340962957463     
 H  -1.5119004886612513        10.116500621305333        2.5284106340734112     
 C  -2.8056965481263925        6.8795648633762729        8.2136840208887794     
 C  -4.0781211605458090        7.5003250500655065        8.8431888583216818     
 H  -3.9004812081277027        8.5331582042549314        9.1701288728950576     
 H  -4.9036577288421785        7.5119485220206297        8.1205803071538671     
 H  -4.3979098325236254        6.9163734813869526        9.7161370248966641     
 C  -3.1093073535877815        5.4265945958641719        7.8102347954026987     
 H  -2.2243186162548394        4.9067883364965015        7.4160418850080969     
 H  -3.4525469435358733        4.8625157929741674        8.6899235923215343     
 H  -3.8998393281804722        5.3647422258247142        7.0528769449675917     
 C  -1.6858910414924375        6.8849287242505612        9.2597229031755877     
 H  -1.4620552205563513        7.8976647898868020        9.6069383073585168     
 H  -1.9803711612388586        6.2965093075693126        10.136240583558152     
 H -0.76151200422289389        6.4508080399515988        8.8587680369609334     
 F   6.5660246320878484       -1.4415692990286257        4.6591659292720866     
 F   7.9914230265699864       -2.6600226268286002        6.5297395988512390     
 F   9.5891582496125292       -1.2045933652782992        8.2641437774615429     
 F   9.8898884703642853        1.4876957082406670        7.8512491555878947     
 F   8.5450609537495481        2.7394828159455584        5.8958596876116944     
 F   9.6137494259834142        1.6916070435368566        3.4582333108653680     
 F   10.757365050749501        3.3385061373472236        1.6953503319523451     
 F   9.2611889811418280        5.1514101467441797       0.28138352808823303     
 F   6.5086846043667164        5.2149521742137583       0.64039976214511274     
 F   5.3405856040224036        3.5360902706243196        2.3634570719023000     
 F   6.5871881327385227        4.6785849362509380        4.7055645994352764     
 F   5.1945740884851190        5.8802689771556205        6.6114065721787565     
 F   3.6253833569673444        4.4355527372401093        8.3508268457343870     
 F   3.3447001354146035        1.7187892455775755        7.9682550953862741     
 F   4.6566465365464982       0.48208804780029801        5.9788934968935479     
 F   3.4955772037217474        1.5984158555584891        3.6021818469868712     
 F   2.2410189347630185        8.0240547740491816E-002   1.8115414544534021     
 F   3.6313627584269637       -1.6916382765254059       0.24324300041849314     
 F   6.3748793044106913       -1.8542934177877839       0.47911809387864657     
 F   7.6728180139211046      -0.30432854894956918        2.2585056696005452     
 C   7.5020268755994719       0.72486150621116074        5.1355038552051671     
 C   7.4087036018713075      -0.64799848317768705        5.3824048723469984     
 C   8.1166431909507679       -1.3204439183095136        6.3849559541163821     
 C   8.9343229207094748      -0.59950292384068382        7.2485113275021957     
 C   9.0678150584278843       0.77317888981829785        7.0446544760737861     
 C   8.3668411904891311        1.3920181532877303        6.0134500252308190     
 C   7.4092797149630671        2.5694936949024694        3.0547303527155130     
 C   8.7826176233749429        2.5497481206019774        2.8002442675087149     
 C   9.4129295907652430        3.3941395905135914        1.8799235061504984     
 C   8.6580600845726678        4.3093098552688920        1.1522126844175087     
 C   7.2763063028068018        4.3362139414992251        1.3356170462063737     
 C   6.6937450002767482        3.4634037462800329        2.2484477381678873     
 C   5.6660830789551984        2.5022432487936199        5.1921782423553831     
 C   5.7651556463274014        3.8756542729953263        5.4424975411889314     
 C   5.0737222929954315        4.5404263559273934        6.4614494409509842     
 C   4.2730649582945697        3.8169852548952581        7.3387198245408980     
 C   4.1464202451038155        2.4411466666474939        7.1463881746152591     
 C   4.8313836725396273        1.8309488015569104        6.0968461517568020     
 C   5.6593751180893674       0.68997876693898486        3.0695815692024198     
 C   4.2789895890257998       0.75651346004257314        2.8687619358492551     
 C   3.5889659775911018       -1.8728597355366867E-002   1.9319593543975087     
 C   4.2884564070983426      -0.91482808727304221        1.1307397883183250     
 C   5.6752468405348440      -0.99564286762699128        1.2595386508953292     
 C   6.3179030842152955      -0.18983163658176488        2.1978942562190404     
 B   6.5600180151977314        1.6163519795307153        4.1011620881169755     
 F   2.3397220969023929        11.745238029259218        14.832713457630494     
 F  0.92025528998216921        12.966974081994975        12.960928199516781     
 F -0.68005164831192710        11.515273404191065        11.224485046136072     
 F -0.98502919542201195        8.8232846817568475        11.635143163638649     
 F  0.35899739382875900        7.5672641663141400        13.588326390532361     
 F -0.70975129500500322        8.6094206032077878        16.027455278066817     
 F  -1.8533674367214625        6.9612297889209866        17.788161167050294     
 F -0.35740149646221464        5.1486093242517619        19.202442803900826     
 F   2.3952687061067599        5.0849545858058791        18.843129650156044     
 F   3.5635186285988198        6.7638224016470190        17.120626267844838     
 F   2.3221413979448955        5.6265126168286521        14.776385354447035     
 F   3.7172012544224668        4.4302146492365928        12.868164012518045     
 F   5.2804637979967506        5.8801618551858237        11.129266954167838     
 F   5.5573072828842580        8.5985357506527915        11.517149909190284     
 F   4.2459730690963635        9.8277672558235718        13.509619038131563     
 F   5.4098189849521052        8.7104587022688165        15.882956024977704     
 F   6.6629264525084695        10.232878437327306        17.672279408723366     
 F   5.2704008758140546        12.001578821609751        19.240761645937834     
 F   2.5269652539881271        12.156183263180617        19.010030262100663     
 F   1.2295951854336642        10.602634972740265        17.231653487553260     
 C   1.4025506918482284        9.5802085545472107        14.352795516584829     
 C   1.4972264172178427        10.953276828571440        14.107647706522025     
 C  0.79152992255659549        11.627609139979343        13.104840280612541     
 C  -2.6620943495622697E-002   10.908600173777659        12.240091384175500     
 C -0.16199444363481422        9.5358669535340965        12.442582310884783     
 C  0.53792196378584867        8.9148861894345117        13.473260929023754     
 C   1.4951035803315695        7.7319112512731181        16.430405039168054     
 C  0.12169974325818460        7.7512421185873217        16.684841206337534     
 C -0.50873715366874184        6.9064746163978841        17.604695979032673     
 C  0.24603118103775745        5.9914832689304944        18.332602538875530     
 C   1.6277601401491206        5.9645871687755472        18.148995614331266     
 C   2.2104264553841819        6.8373198305929668        17.236115463452290     
 C   3.2395611394886505        7.8048076675971441        14.293107480615216     
 C   3.1425781651244997        6.4317796561521243        14.040320585063014     
 C   3.8346217801643419        5.7701012707690396        13.019818558148023     
 C   4.6330619302233940        6.4965217142698766        12.142900842694928     
 C   4.7577289738253326        7.8722420893777540        12.337732068841852     
 C   4.0727531517684028        8.4790088211034469        13.389227066333339     
 C   3.2443899891993535        9.6127695039073959        16.419099676466146     
 C   4.6251469931761724        9.5494913483424462        16.618295306235801     
 C   5.3144586500333402        10.326746256515998        17.554054000367614     
 C   4.6138704337353849        11.221405408636796        18.355690517311675     
 C   3.2267891601896737        11.298518699134652        18.228915491425195     
 C   2.5847467453244350        10.490903433316408        17.291635222914884     
 B   2.3445195553848390        8.6872048698762949        15.385946649048950     
 C   6.3461151298824303       0.16766133575267256        11.564655726294417     
 H   7.2871079851874585      -0.31283562054067210        11.863792074258390     
 H   5.9665088531454034      -0.37985374852385317        10.689724997285300     
 H   5.6235524950658951        2.5422443310803303E-002   12.376444294841940     
 C   5.1901876648762268        2.2340398690220549        10.731635323118423     
 H   4.4520321177999831        2.2049599112360556        11.540397810517819     
 H   4.7967216463610161        1.6491272842246718        9.8908278328550168     
 H   5.2947447595772887        3.2785688536043778        10.411416130796193     
 C   7.5494552723076822        1.7415353681972650        10.050334177740540     
 H   7.1614521648216449        1.1983357906120620        9.1771054867742343     
 H   8.5146779886230348        1.2960111933079901        10.321259369487253     
 H   7.7314718002122547        2.7760233666421605        9.7328882607184894     
 C   2.5622546838030296        10.135168550452191        7.9208958107065390     
 H   1.6178414706726232        10.614681041469680        7.6292695954301726     
 H   2.9468544856789372        10.681199167452631        8.7948585638528822     
 H   3.2792188434553240        10.280836677749322        7.1041454973785756     
 C   3.7272101751246729        8.0695235755973176        8.7441525614170779     
 H   4.4606938159481846        8.1005375316586417        7.9310381642151651     
 H   4.1245843842839234        8.6542933215405426        9.5832787981693901     
 H   3.6262183198056208        7.0245712922532766        9.0640656219463267     
 C   1.3694553640210694        8.5552173337809609        9.4377999383925228     
 H   1.7603378860875751        9.0965150515341548        10.311028343135900     
 H  0.40230760200219345        9.0001758053799126        9.1722045514760833     
 H   1.1903556076262003        7.5194941075779820        9.7531307451698659     
         276

 Dy   9.1343646567966310        2.4916257421410588        14.006505328730121     
 C   7.4199405449546845        4.3694249539785108        13.732479840544158     
 C   6.7972606822037234        3.3720433519225068        14.587530832362646     
 C   6.5267653993603494        2.2424489512788464        13.751364150449406     
 H   6.0084437380756723        1.3490462169171920        14.079274283483533     
 C   6.9589854188484059        2.4768528346370373        12.421916627760016     
 C   7.5222366809753494        3.7866398890272999        12.427877443670152     
 H   7.8895637343529934        4.3038763786376713        11.549703967630224     
 C   8.1114572473892022        5.7031113016133252        14.063482231467756     
 C   9.4683773612945554        5.3805056915367926        14.734760927197565     
 H   10.139408696488946        4.8296130193251567        14.043278252959420     
 H   9.3680532569346848        4.8282712927006637        15.681822454697331     
 H   10.035614817332084        6.2910666135529816        14.970563039021219     
 C   7.2720224844894963        6.6539437858667565        14.932013080537663     
 H   7.0076478322186544        6.2585695435759154        15.914405474022592     
 H   6.3380016390833438        6.9118014454542829        14.419377992411857     
 H   7.8329279328202679        7.5819640895790092        15.102803849339811     
 C   8.4315072266845856        6.4823415328603460        12.771954806244789     
 H   9.1333508120690361        5.9428299785711491        12.126169010103837     
 H   8.9041469364163213        7.4389756134770746        13.023775045103239     
 H   7.5264557781853840        6.6936904509927846        12.190301216192912     
 C   6.3392023217291857        3.3902051547046472        16.058234543090386     
 C   5.9735255332600783        1.9644404787347900        16.533028725517855     
 H   5.1131588209365457        1.5520868866525637        15.993066211695082     
 H   5.7046096958690979        1.9982047310894742        17.596761617950261     
 H   6.8077991845373083        1.2552686633255390        16.427538246212329     
 C   5.0506426943686122        4.2378641701017497        16.168258869710233     
 H   5.2000082782147556        5.2769837283036543        15.862385352729408     
 H   4.6805756740234168        4.2430522312722987        17.202884921122799     
 H   4.2660653201247722        3.8130460033809603        15.527294199243112     
 C   7.4096971912113618        3.8956277825200729        17.048791309012014     
 H   8.2994117041893904        3.2416133290525071        17.057481001980250     
 H   7.0088882705966142        3.8657026421532921        18.068794511715925     
 H   7.7467924713410676        4.9187670667278391        16.869036369865825     
 C   6.5465846980890481        1.6532215879638366        11.205187543062218     
 C   10.881152715205479       0.65388401353275427        13.761503424086710     
 C   11.477221732656350        1.6454226621827699        14.645031615712053     
 C   11.755058008210570        2.7875336211179809        13.825878131397356     
 H   12.258066058268154        3.6833186890780256        14.169766253296160     
 C   11.349228529494949        2.5670701239924010        12.489344222877676     
 C   10.792208810758813        1.2546710625920288        12.464061240503161     
 H   10.433010709085286       0.75176687557335553        11.573434933148601     
 C   10.170082007496744      -0.67768490610137888        14.057297133556890     
 C   8.7892512146822099      -0.33387997557481702        14.661748411840708     
 H   8.1468804727636659       0.20888653736895860        13.935798420424423     
 H   8.8583361989392362       0.22900932869912946        15.608090797965188     
 H   8.2005100261558237       -1.2314041268506060        14.888935731241268     
 C   9.9113492021968330       -1.4676163376421905        12.755077869365460     
 H   9.4245875466949283       -2.4196384525890067        12.997360561876651     
 H   10.845428701908309       -1.6895241583690574        12.227342749693484     
 H   9.2486987288353539      -0.93953309821191755        12.058557660754628     
 C   10.951687462343875       -1.6196335003319107        14.986360621177996     
 H   11.125215032533895       -1.2155646712552379        15.985670470515315     
 H   11.927046049384158       -1.8650151038599094        14.550752291872616     
 H   10.390582408011163       -2.5539459005540706        15.116624386375097     
 C   11.896255493845322        1.6341076981917353        16.132544719729292     
 C   13.136442503972129       0.72937266882073049        16.313903276254656     
 H   13.964695481519746        1.1017765950572969        15.696662635012194     
 H   13.468537509383426       0.73713391875652201        17.361249783762837     
 H   12.954834087506011      -0.31057390756413011        16.030464058829079     
 C   12.320192152638446        3.0536800211019912        16.577328807894258     
 H   11.518102475134791        3.7940563098468090        16.447633317335672     
 H   13.203250261493453        3.4156278932885455        16.036687022560805     
 H   12.577443172982846        3.0330277736532940        17.644024623189566     
 C   10.766507711222211        1.2151569097792372        17.103128090676876     
 H   9.8908513405378518        1.8847202094541446        17.023249804910670     
 H   11.111765375964449        1.3086889541437872        18.143702871925214     
 H   10.418902408945877       0.18663819348734759        16.971451182029128     
 C   11.721978449287462        3.4220361118594029        11.285709880494485     
 C   13.002802491021345        2.8062361774405771        10.670502746504894     
 H   12.833071231749207        1.7719181096346230        10.345139692492518     
 H   13.820518911932846        2.8004390057911794        11.400854982081125     
 H   13.328422986778474        3.3894770547899800        9.7993068262329306     
 C   12.013978388062942        4.8780478298128243        11.685209132999873     
 H   11.122593395058825        5.3945160247391328        12.066137408206894     
 H   12.364534196839685        5.4401482901432239        10.807604577606030     
 H   12.794481517891782        4.9477054555996833        12.450757542077390     
 C   10.612827223294110        3.4060361311108931        10.229830202175885     
 H   10.398278526076735        2.3907638681126495        9.8848011334360439     
 H   10.912571202228262        3.9926883618922751        9.3540095817766513     
 H   9.6826749393415525        3.8360749560053486        10.619852051836173     
 Dy -0.22834147786470990        7.8128777241879739        5.4824601227153211     
 C   1.4858945323384358        5.9349856484611001        5.7511132445807940     
 C   2.1086294338737299        6.9320935483807737        4.8956586077548074     
 C   2.3807242281694765        8.0611423036585599        5.7317695853180615     
 H   2.8988616690547602        8.9544853213006270        5.4034239030203004     
 C   1.9506213199202391        7.8263153376010308        7.0621793946233611     
 C   1.3869515339393699        6.5169385445298351        7.0565252596323536     
 H   1.0210897029224479        5.9994672314337967        7.9351432282466954     
 C  0.79283066668746727        4.6020321791879875        5.4204181694284133     
 C -0.56376710592360313        4.9256430712782313        4.7489201631849056     
 H  -1.2347174485546304        5.4766197758388184        5.4405095633093872     
 H -0.46296149424469396        5.4781795229668209        3.8021494626366024     
 H  -1.1316952459820835        4.0155743191502227        4.5128228102370231     
 C   1.6316924483639110        3.6502840146209135        4.5523742087809618     
 H   1.8978065514448577        4.0456321608949937        3.5703590943709065     
 H   2.5648955773701330        3.3911452510747622        5.0659651296293839     
 H   1.0697036845908325        2.7230619930806390        4.3807030302063996     
 C  0.47189063975168094        3.8235280680765671        6.7121613833374090     
 H -0.22977639358953919        4.3638411955304957        7.3575698295879715     
 H  -1.3291421489774399E-003   2.8671394232920808        6.4605522892197840     
 H   1.3766335121792579        3.6116459568881658        7.2941549865783761     
 C   2.5654572405945144        6.9137164803795752        3.4246120949668120     
 C   2.9298002453361951        8.3396892915870016        2.9490253233181152     
 H   3.7903361509684572        8.7531230008557994        3.4881739467479114     
 H   3.1979636235144393        8.3057727865536357        1.8851226360052364     
 H   2.0949312897487204        9.0482373598738466        3.0548750469294537     
 C   3.8546711388100721        6.0665947350400069        3.3146149129670817     
 H   3.7059018228826677        5.0275350388911209        3.6212639622565859     
 H   4.2243044672463839        6.0608008230658132        2.2797984130106488     
 H   4.6393744242271611        6.4922936944405700        3.9550352583891772     
 C   1.4951639295677470        6.4068211890784008        2.4342623048757952     
 H  0.60541382466033689        7.0608902717621893        2.4241355742103017     
 H   1.8966402719587581        6.4349455414866972        1.4143129766684071     
 H   1.1581322836032732        5.3838341823876767        2.6153623439151676     
 C   2.3662874513516701        8.6487354118467064        8.2786933812950583     
 C  -1.9740144111347431        9.6516294574916817        5.7327065456829258     
 C  -2.5706346931736874        8.6603503074225330        4.8489742465379857     
 C  -2.8480142591933943        7.5179015137659935        5.6678857840188552     
 H  -3.3514730318986925        6.6224033537895961        5.3239280949460310     
 C  -2.4397710882433046        7.7370256932864034        7.0037290953039468     
 C  -1.8829040044940755        9.0498274488802011        7.0293568038254470     
 H  -1.5225013532640117        9.5520119727828678        7.9199407613093378     
 C  -1.2630607923698021        10.983195992507884        5.4365792734063403     
 C  0.11754309875246444        10.638862795035097        4.8317577604267550     
 H  0.76061949903071846        10.097827918351912        5.5582007037827967     
 H   4.7724703059057211E-002   10.073813699011513        3.8865713606494330     
 H  0.70554089920771890        11.536109669155362        4.6013328415528960     
 C  -1.0040798256742116        11.773330695879428        6.7386291734343757     
 H -0.51703270776365029        12.725148301374054        6.4961835260332581     
 H  -1.9381343601702643        11.995587008344478        7.2662666782572103     
 H -0.34162803402361963        11.245193573776060        7.4352930639399419     
 C  -2.0443576057955806        11.925150131756679        4.5072203199425154     
 H  -2.2176079492656475        11.521070445307528        3.5078215125209806     
 H  -3.0198358040826854        12.170917299775748        4.9423939532222922     
 H  -1.4829056765523361        12.859284749772687        4.3771153359092567     
 C  -2.9907290581932440        8.6718445882677795        3.3616198282881333     
 C  -4.2304946623001092        9.5772317841817483        3.1807837208248086     
 H  -5.0586826201972075        9.2052911498826937        3.7984231660520691     
 H  -4.5630797001739083        9.5695105060089940        2.1335899220726047     
 H  -4.0482204139974058        10.617134929106621        3.4639581451900447     
 C  -3.4158785815354400        7.2524093353909045        2.9168995528172950     
 H  -2.6142999462708598        6.5112672690288580        3.0456230433385265     
 H  -4.2987552591157154        6.8910170184863757        3.4581992779416422     
 H  -3.6740656258838098        7.2733799531714940        1.8503948849991871     
 C  -1.8611295882072887        9.0901697235129486        2.3904746416739506     
 H -0.98571250234867347        8.4201288976504074        2.4699907603852225     
 H  -2.2069092397426546        8.9968442439130332        1.3499879364206477     
 H  -1.5129180440152745        10.118536663647804        2.5219790987525128     
 C  -2.8094547479823180        6.8804780737371862        8.2072922331686211     
 C  -4.0849574542950799        7.5000463844507497        8.8309826386536816     
 H  -3.9100832493308646        8.5336303899546788        9.1566729758642111     
 H  -4.9075055933133704        7.5091760153302314        8.1053855916948052     
 H  -4.4071186706941079        6.9170028295584975        9.7036266327497493     
 C  -3.1092171369919530        5.4264172695803632        7.8052807562785134     
 H  -2.2217431151934419        4.9072052548679288        7.4171823241480013     
 H  -3.4564569554239286        4.8635243297584498        8.6839355290853195     
 H  -3.8952429953746823        5.3618465135320701        7.0440806031925760     
 C  -1.6940349234981624        6.8889698892749749        9.2575551077697771     
 H  -1.4735212211961330        7.9023669142734363        9.6048432245399038     
 H  -1.9911445033103878        6.3006826478401114        10.133249135358708     
 H -0.76744254501107323        6.4562176162589262        8.8609332339586366     
 F   6.5664042911653828       -1.4401130883882598        4.6578070420946345     
 F   7.9907276662204971       -2.6578790324352344        6.5294644519777414     
 F   9.5902871137440044       -1.2022974842586958        8.2621394884576187     
 F   9.8908612842182979        1.4898864750353542        7.8487420564206261     
 F   8.5461263068198789        2.7410786967748670        5.8927016450245739     
 F   9.6153423918083742        1.6922794415987903        3.4559239461295901     
 F   10.759687003729569        3.3388005924354895        1.6932830973960358     
 F   9.2642063280996343        5.1516944578476735       0.27863402941587201     
 F   6.5115781719576198        5.2162342371900188       0.63755554282472882     
 F   5.3429002289695600        3.5379581546991874        2.3604091769373561     
 F   6.5860640483946726        4.6795966186089579        4.7028971710115250     
 F   5.1916428521990614        5.8798460353448148        6.6084361473836557     
 F   3.6240146922070844        4.4333789939914299        8.3478383480614866     
 F   3.3457251780300989        1.7165776890279485        7.9648381836451092     
 F   4.6578695195756978       0.48150055307258854        5.9744709440021255     
 F   3.4977352318049504        1.6018079993883134        3.5965491129090821     
 F   2.2432800822981562        8.2660156006317265E-002   1.8066349840741369     
 F   3.6330676741618415       -1.6926516096197959       0.24226584963276421     
 F   6.3764377199015900       -1.8564529395114953       0.47931048252079028     
 F   7.6745433902350770      -0.30453176243677138        2.2570082680332817     
 C   7.5032047241433677       0.72623548008133487        5.1329221872594095     
 C   7.4093561342776164      -0.64645021153806126        5.3805564214034263     
 C   8.1170190895736543       -1.3185295543832880        6.3835324310705506     
 C   8.9352803879200842      -0.59745836866069046        7.2464481709005630     
 C   9.0689965362074787       0.77514256501174961        7.0421274811855010     
 C   8.3680283951700449        1.3936222412465078        6.0106837936958328     
 C   7.4111406882735960        2.5708156351283358        3.0522268810195969     
 C   8.7845139434754635        2.5506444143251761        2.7978713666705435     
 C   9.4152141050541882        3.3947684475464697        1.8775731920458330     
 C   8.6607156549757285        4.3100249562742299        1.1496167540373274     
 C   7.2789796379205773        4.3374531726193561        1.3329876444472026     
 C   6.6960443578588658        3.4649573622962917        2.2458377027953356     
 C   5.6665488732490354        2.5025497985302811        5.1889742139257438     
 C   5.7644809583629124        3.8759262611037930        5.4395791044672563     
 C   5.0722588069487387        4.5399376067259904        6.4584673188419943     
 C   4.2721936244815621        3.8156303151853583        7.3355545973376666     
 C   4.1466213318965695        2.4397468398663631        7.1428933816909224     
 C   4.8319659032602784        1.8303790885482094        6.0931326779433048     
 C   5.6611895410982509       0.69119941907550042        3.0663416629703950     
 C   4.2809865536305711       0.75857701225868368        2.8645826828898326     
 C   3.5909993550425838       -1.7254480183729642E-002   1.9282801798797702     
 C   4.2903002201879241      -0.91505514750168904        1.1289262708015328     
 C   5.6769715106039982      -0.99653302784983122        1.2584355236332032     
 C   6.3196802173024498      -0.18979869518798961        2.1959182058582716     
 B   6.5614417349880805        1.6175165243482585        4.0981742985253389     
 F   2.3391812284794131        11.744016865239956        14.833819273334106     
 F  0.92050457668996932        12.964508904047456        12.960737819317762     
 F -0.68126320713057398        11.512113741409761        11.226248112053318     
 F -0.98572116611047911        8.8202180039056604        11.637950109231172     
 F  0.35828785605784186        7.5654120672334155        13.592068923810826     
 F -0.71100349424410791        8.6089858833720427        16.030166834235672     
 F  -1.8552575260054331        6.9610220319038669        17.790570550010379     
 F -0.35987810180496888        5.1484265622150600        19.205439239570538     
 F   2.3928958707737102        5.0840340614346076        18.846380143058390     
 F   3.5616847018501789        6.7625214253535715        17.124127340101321     
 F   2.3233259154477302        5.6257095794831313        14.779587476238941     
 F   3.7198231697830879        4.4305645999211487        12.871609467694331     
 F   5.2817236336940248        5.8820016784701270        11.132598750451523     
 F   5.5564074284372049        8.6003597405225811        11.520653152004476     
 F   4.2449835139584300        9.8283172856067225        13.514003800193025     
 F   5.4080281587356405        8.7078925186451634        15.888621654932493     
 F   6.6608832151901654        10.231723831908988        17.676959063321700     
 F   5.2686484869034036        12.003676576827823        19.241493161355532     
 F   2.5253210610820580        12.158965207516914        19.009707426899290     
 F   1.2279853901723046        10.603200274429764        17.233131467697707     
 C   1.4015366087108505        9.5788417441663416        14.355503366143497     
 C   1.4965368404518633        10.951703547017219        14.109371551790952     
 C  0.79099898672384839        11.625374319904211        13.106023630059411     
 C  -2.7608190599217396E-002   10.905952082528989        12.242033984870352     
 C -0.16302703579484934        9.5333246431834482        12.445263494464887     
 C  0.53695643152075301        8.9130137230193647        13.476310576520575     
 C   1.4936367033478481        7.7309452502022680        16.433319405113931     
 C  0.12019059547301106        7.7506120709211492        16.687601755942104     
 C -0.51058638258356304        6.9060324225902940        17.607391733284281     
 C  0.24387144449508338        5.9909777567804845        18.335512119347797     
 C   1.6255966488258387        5.9636915623756126        18.152011472224107     
 C   2.2085952837729979        6.8361998589334130        17.239161375480979     
 C   3.2393364059920522        7.8045960696988281        14.296636828788744     
 C   3.1433525522135830        6.4315819440570516        14.043679912592106     
 C   3.8360346747890941        5.7705097192630639        13.023231912319309     
 C   4.6339282316877082        6.4976467103441653        12.146414585117409     
 C   4.7576493868531653        7.8734164565075373        12.341450150403301     
 C   4.0723836343942486        8.4795205716784601        13.393126266250839     
 C   3.2428091745241900        9.6120846851896840        16.422382826207173     
 C   4.6234094935060233        9.5482080455532135        16.622456826822066     
 C   5.3125999820798162        10.326258187103340        17.557602729972132     
 C   4.6120725547724080        11.222530901081758        18.357365315183880     
 C   3.2250898348117158        11.300078437041288        18.229932470784750     
 C   2.5830978006301542        10.491401476852827        17.293584906159399     
 B   2.3433810585634633        8.6863098590559797        15.389177824118939     
 C   6.3477318272405521       0.16933209930662993        11.563685751684520     
 H   7.2872482925923601      -0.31138306193477017        11.866488070155951     
 H   5.9710430449659970      -0.37853478795458745        10.687838908080975     
 H   5.6222648870592860        2.8010242688449045E-002   12.372843457405933     
 C   5.1950779092462760        2.2361676149921799        10.727723338207003     
 H   4.4549575173169202        2.2069289116427102        11.534627144107223     
 H   4.8034955042231342        1.6517655375227136        9.8857277697080992     
 H   5.3006953369021748        3.2808107698231721        10.408252221800062     
 C   7.5552190760611282        1.7419115001130967        10.051227955439066     
 H   7.1686172784795676        1.1984465783352023        9.1775836216881057     
 H   8.5197292500730768        1.2961736385765414        10.324119089088178     
 H   7.7382241325186456        2.7761705287698386        9.7336399978265202     
 C   2.5603786934661086        10.133798600887728        7.9219844679441138     
 H   1.6177686842562802        10.613597882179363        7.6259405991603879     
 H   2.9415693367873543        10.680358310651393        8.7969397586425071     
 H   3.2807905124253467        10.278201539895928        7.1083421566294573     
 C   3.7212530759336189        8.0676636592919593        8.7490955524905250     
 H   4.4570730567063377        8.0985783906938895        7.9381813566091433     
 H   4.1164564996579127        8.6520031819302616        9.5894852745518726     
 H   3.6188775751722462        7.0226656799244243        9.0683829992366700     
 C   1.3625182623708909        8.5557568608179633        9.4368985867946762     
 H   1.7517984192692984        9.0974875204208931        10.310520143825400     
 H  0.39625963227999705        9.0010102717431746        9.1688952191402020     
 H   1.1821475866401960        7.5203838700708712        9.7525827886371452     
         276

 Dy   9.1336543060978883        2.4936117752251823        14.010171824120475     
 C   7.4197394870107809        4.3706988498928814        13.732839073511089     
 C   6.7955143412494685        3.3732702815884252        14.586626412138246     
 C   6.5263736965990660        2.2437518489791648        13.750005038080895     
 H   6.0073375468093921        1.3504139436637101        14.076920584688827     
 C   6.9607893099318243        2.4782478091154689        12.421379922229580     
 C   7.5243340985126013        3.7879224010807770        12.428386023315216     
 H   7.8933589327784528        4.3051116355750203        11.550910443048579     
 C   8.1113856600932355        5.7041407397211028        14.064926623809203     
 C   9.4689455260181976        5.3809656886785540        14.734541393802052     
 H   10.139452173649680        4.8310080118907326        14.041922686714971     
 H   9.3696923311015414        4.8277777736079450        15.681220122666428     
 H   10.036198229828260        6.2913055808548153        14.971055041104439     
 C   7.2731533710754697        6.6538461754519851        14.935715338954807     
 H   7.0113579875261935        6.2576901569055234        15.918423544153699     
 H   6.3379414231182079        6.9114931009862630        14.425284688598676     
 H   7.8338858928903754        7.5820729016837376        15.105922145147728     
 C   8.4300851641790100        6.4850105969873209        12.774054582186221     
 H   9.1321597404582118        5.9469957824585444        12.127310364135225     
 H   8.9019160000358042        7.4417725707935132        13.026761335013209     
 H   7.5245742728396730        6.6961011568557485        12.193066197827056     
 C   6.3380665540381242        3.3901827549756387        16.057448370646220     
 C   5.9688346069094624        1.9647758285065742        16.530097792086409     
 H   5.1075293902797423        1.5555892549873307        15.989429367559543     
 H   5.6998616350044555        1.9977171614135507        17.593829242896657     
 H   6.8011469779276803        1.2536101721604975        16.423580490921893     
 C   5.0522118692395050        4.2408932880113053        16.171341373750799     
 H   5.2032731715841782        5.2799769474504643        15.866482783687038     
 H   4.6844140163437906        4.2454927319013303        17.206719682113398     
 H   4.2652421846681907        3.8188145686447630        15.531779522807126     
 C   7.4116152450490356        3.8904881989699107        17.046832090062566     
 H   8.3001807632242137        3.2349470232592168        17.051300793170586     
 H   7.0135250448192350        3.8578238929374313        18.067600894352704     
 H   7.7501326253755751        4.9135146984830707        16.869449283266693     
 C   6.5501251062835877        1.6546174410710071        11.204113761758983     
 C   10.879975076438688       0.65472192117088979        13.767305605581429     
 C   11.475669096663497        1.6461811163721456        14.651156774662457     
 C   11.754556440468251        2.7880205525038360        13.831992105629762     
 H   12.257591272492919        3.6836834127971119        14.176168665244056     
 C   11.349806841049716        2.5674625334804273        12.495076987528554     
 C   10.792393459541834        1.2552108473111290        12.469673472140251     
 H   10.433671415998772       0.75223369204457713        11.578904567256522     
 C   10.168682218816661      -0.67668324165282367        14.063061372314847     
 C   8.7882299622634061      -0.33260999295772925        14.668280148242300     
 H   8.1456866727282904       0.21039103085226563        13.942623157087306     
 H   8.8580494396242244       0.23028254451206276        15.614532446151387     
 H   8.1993168235225493       -1.2299906137246439        14.895654461572137     
 C   9.9092530098070455       -1.4662444582761394        12.760799353249961     
 H   9.4220250053706582       -2.4180365409891484        13.003021542300313     
 H   10.843165931815582       -1.6885883766721530        12.232904201180062     
 H   9.2468055281429873      -0.93767976289940913        12.064465926096208     
 C   10.950733230771037       -1.6191764091900769        14.991242277430384     
 H   11.125858243733527       -1.2153323271636878        15.990318603525083     
 H   11.925379655707653       -1.8651299404805182        14.554380602280480     
 H   10.389203716053192       -2.5531474896760149        15.122111208631020     
 C   11.895474479326749        1.6341168415494884        16.138443545266203     
 C   13.136821439410758       0.73055345449240738        16.317444285176780     
 H   13.963722798574070        1.1039512490832097        15.699045348809220     
 H   13.470520745439618       0.73810980634785206        17.364248251353871     
 H   12.955643544596297      -0.30941218089676420        16.033759121174697     
 C   12.318213153604610        3.0537242734232874        16.584080790599256     
 H   11.515363235637155        3.7933431409231071        16.454906473714029     
 H   13.200859406310398        3.4168938172130074        16.043614640463968     
 H   12.575577395849447        3.0326479824759711        17.650728773962577     
 C   10.767551110286528        1.2129794960809568        17.110098341422230     
 H   9.8918292316911227        1.8824956597168103        17.033176269961501     
 H   11.114932070356682        1.3043919326533528        18.150050836106878     
 H   10.419791322998501       0.18472594058198943        16.977074217650689     
 C   11.725046779893674        3.4216442568247056        11.291553727502983     
 C   13.008386832193715        2.8066426451858058        10.681254344386273     
 H   12.840856217306392        1.7716780009651214        10.357022357331804     
 H   13.823592943966238        2.8029001819658643        11.414130617441954     
 H   13.336076902029891        3.3890114138218523        9.8102696324525276     
 C   12.014055114000909        4.8785053891071444        11.689985204695825     
 H   11.120618848441826        5.3946589223028392        12.065644891040185     
 H   12.368247177305209        5.4395648659518629        10.813336960457082     
 H   12.790661620074648        4.9502646285801264        12.458901501068706     
 C   10.619627418461958        3.4034207869970223        10.232033247364857     
 H   10.407732140181585        2.3877196419132871        9.8866152638460463     
 H   10.921747749038317        3.9901708800751026        9.3570983444523286     
 H   9.6876544868795609        3.8323884586416597        10.618450765432788     
 Dy -0.22778034000139932        7.8106266004558433        5.4785803754114424     
 C   1.4860633717641547        5.9338256725622118        5.7512220138616836     
 C   2.1104541682204503        6.9309569930270571        4.8970899126211140     
 C   2.3809209328165455        8.0600204545329817        5.7336142616928445     
 H   2.8997930234777041        8.9533017766079936        5.4063083119843096     
 C   1.9483630163216377        7.8251845039924737        7.0631096769911759     
 C   1.3844549790661598        6.5158968304701919        7.0564095531469269     
 H   1.0167153385653374        5.9985245805023606        7.9342875738202903     
 C  0.79295002452585428        4.6010628130769895        5.4194251367462316     
 C -0.56433633341523981        4.9251425975601606        4.7496491488260517     
 H  -1.2347778309317927        5.4752263669639358        5.4423354084534843     
 H -0.46469273298777469        5.4784977426155699        3.8031631865763140     
 H  -1.1322613043223588        4.0152469625698055        4.5129852934706403     
 C   1.6305887859180894        3.6505339679598605        4.5490239711124349     
 H   1.8938292729583912        4.0466457177496871        3.5666167333160654     
 H   2.5651194153089949        3.3917904853506040        5.0602324044370004     
 H   1.0688963929383797        2.7230020310004313        4.3781083259953251     
 C  0.47348209280148934        3.8208441143962943        6.7104966570786280     
 H -0.22839830822703405        4.3595873812771115        7.3569314006591240     
 H   1.1032653808064306E-003   2.8643111793194684        6.4579946966263329     
 H   1.3787308318067562        3.6092590814715297        7.2917579179196119     
 C   2.5667310535979495        6.9138742304217882        3.4259390281307329     
 C   2.9349542437515694        8.3394363929479720        2.9526260945557325     
 H   3.7964462331230338        8.7494595933650920        3.4926041572844588     
 H   3.2032845062154953        8.3063589237656306        1.8887494156012006     
 H   2.1022011177151119        9.0501470476468828        3.0594646402118268     
 C   3.8530182415055765        6.0634571398098309        3.3118774357047114     
 H   3.7023931206521490        5.0244451687236413        3.6174377806401594     
 H   4.2202828029339594        6.0582847296941029        2.2762795864659697     
 H   4.6402499064568898        6.4862033084358677        3.9508366937091317     
 C   1.4931950332823205        6.4124789699455675        2.4368229458716102     
 H  0.60463904705076021        7.0681292464971976        2.4312790529643102     
 H   1.8917320087714573        6.4436602480262959        1.4160535213115240     
 H   1.1546932836259902        5.3895837780386877        2.6153050052113569     
 C   2.3620032085263141        8.6477742021530624        8.2801332428166692     
 C  -1.9728075658080226        9.6508107275344273        5.7260675131988306     
 C  -2.5690301597449920        8.6595689227900419        4.8420724328212392     
 C  -2.8476740861721437        7.5175135449384269        5.6611078440374669     
 H  -3.3512142609060831        6.6221447960584428        5.3169203420452629     
 C  -2.4407331236935028        7.7369136084311894        6.9973788950610878     
 C  -1.8833285203428751        9.0494950425942449        7.0230083113170343     
 H  -1.5234859364794537        9.5518575177295002        7.9137037227105802     
 C  -1.2615687122155752        10.982158565327820        5.4299171749384172     
 C  0.11860378393948787        10.637504917877310        4.8242459943244880     
 H  0.76181037516680505        10.096107121871940        5.5503375237901764     
 H   4.7974509805125333E-002   10.072533880350473        3.8791253526139782     
 H  0.70684935203429744        11.534589007186746        4.5937385479851072     
 C  -1.0017797055948818        11.771925340056709        6.7319843777905515     
 H -0.51419820403835492        12.723469203159629        6.4895596099497279     
 H  -1.9356305564763243        11.994711798368911        7.2598108778731589     
 H -0.33954994034404057        11.243265793076867        7.4284458385104770     
 C  -2.0433921599197475        11.924679261613743        4.5015381979350559     
 H  -2.2184193844083517        11.520825393093407        3.5024110399961237     
 H  -3.0180766697937171        12.171042541799578        4.9381230348973437     
 H  -1.4815150396530978        12.858457258309715        4.3707302584426344     
 C  -2.9898941298172739        8.6717954082216000        3.3549532366317285     
 C  -4.2309347049583836        9.5758767111294514        3.1765929258055476     
 H  -5.0576736505742588        9.2028557164448532        3.7954608236449610     
 H  -4.5652140217972281        9.5683397097516902        2.1299738534324879     
 H  -4.0491639701425859        10.615811804854651        3.4600180228367292     
 C  -3.4136783551285097        7.2522929718261055        2.9093866683124636     
 H  -2.6112559685388517        6.5120162852829271        3.0376662494809881     
 H  -4.2961325189428345        6.8895846387501036        3.4504626114789074     
 H  -3.6719113421796026        7.2736369334332611        1.8429165491517077     
 C  -1.8622641962741260        9.0924657914575597        2.3826504608103471     
 H -0.98675482382650714        8.4225214520867571        2.4590410836200527     
 H  -2.2103143371338572        9.0013387662818758        1.3428417765455491     
 H  -1.5139355993692980        10.120572705990275        2.5155475634316140     
 C  -2.8132129478382435        6.8813912840980986        8.2009004454484646     
 C  -4.0917937480443500        7.4997677188359928        8.8187764189856832     
 H  -3.9196852905340265        8.5341025756544262        9.1432170788333629     
 H  -4.9113534577845623        7.5064035086398340        8.0901908762357415     
 H  -4.4163275088645912        6.9176321777300434        9.6911162406028328     
 C  -3.1091269203961240        5.4262399432965553        7.8003267171543289     
 H  -2.2191676141320449        4.9076221732393552        7.4183227632879065     
 H  -3.4603669673119839        4.8645328665427314        8.6779474658491065     
 H  -3.8906466625688925        5.3589508012394260        7.0352842614175612     
 C  -1.7021788055038873        6.8930110542993885        9.2553873123639647     
 H  -1.4849872218359148        7.9070690386600706        9.6027481417212890     
 H  -2.0019178453819171        6.3048559881109103        10.130257687159263     
 H -0.77337308579925257        6.4616271925662536        8.8630984309563416     
 F   6.5667839502429182       -1.4386568777478939        4.6564481549171823     
 F   7.9900323058710079       -2.6557354380418681        6.5291893051042447     
 F   9.5914159778754797       -1.2000016032390921        8.2601351994536945     
 F   9.8918340980723105        1.4920772418300412        7.8462349572533565     
 F   8.5471916598902080        2.7426745776041761        5.8895436024374526     
 F   9.6169353576333325        1.6929518396607242        3.4536145813938117     
 F   10.762008956709639        3.3390950475237555        1.6912158628397265     
 F   9.2672236750574406        5.1519787689511674       0.27588453074351099     
 F   6.5144717395485223        5.2175163001662783       0.63471132350434489     
 F   5.3452148539167172        3.5398260387740552        2.3573612819724126     
 F   6.5849399640508226        4.6806083009669779        4.7002297425877737     
 F   5.1887116159130038        5.8794230935340099        6.6054657225885540     
 F   3.6226460274468244        4.4312052507427495        8.3448498503885844     
 F   3.3467502206455944        1.7143661324783215        7.9614212719039443     
 F   4.6590925026048975       0.48091305834487913        5.9700483911107023     
 F   3.4998932598881529        1.6052001432181380        3.5909163788312930     
 F   2.2455412298332940        8.5079764272142699E-002   1.8017285136948717     
 F   3.6347725898967189       -1.6936649427141859       0.24128869884703527     
 F   6.3779961353924888       -1.8586124612352066       0.47950287116293400     
 F   7.6762687665490494      -0.30473497592397364        2.2555108664660177     
 C   7.5043825726872626       0.72760945395150900        5.1303405193136511     
 C   7.4100086666839244      -0.64490193989843558        5.3787079704598542     
 C   8.1173949881965406       -1.3166151904570624        6.3821089080247200     
 C   8.9362378551306936      -0.59541381348069711        7.2443850142989303     
 C   9.0701780139870749       0.77710624020520125        7.0396004862972150     
 C   8.3692155998509588        1.3952263292052853        6.0079175621608467     
 C   7.4130016615841248        2.5721375753542022        3.0497234093236809     
 C   8.7864102635759842        2.5515407080483747        2.7954984658323725     
 C   9.4174986193431334        3.3953973045793484        1.8752228779411675     
 C   8.6633712253787909        4.3107400572795687        1.1470208236571462     
 C   7.2816529730343529        4.3386924037394872        1.3303582426880318     
 C   6.6983437154409824        3.4665109783125505        2.2432276674227833     
 C   5.6670146675428725        2.5028563482669419        5.1857701854961045     
 C   5.7638062703984243        3.8761982492122602        5.4366606677455813     
 C   5.0707953209020458        4.5394488575245884        6.4554851967330045     
 C   4.2713222906685537        3.8142753754754590        7.3323893701344343     
 C   4.1468224186893243        2.4383470130852323        7.1393985887665865     
 C   4.8325481339809286        1.8298093755395084        6.0894192041298076     
 C   5.6630039641071352       0.69242007121201588        3.0631017567383703     
 C   4.2829835182353424       0.76064056447479422        2.8604034299304106     
 C   3.5930327324940659       -1.5780363012092416E-002   1.9246010053620319     
 C   4.2921440332775056      -0.91528220773033597        1.1271127532847409     
 C   5.6786961806731515      -0.99742318807267127        1.2573323963710772     
 C   6.3214573503896050      -0.18976575379421434        2.1939421554975027     
 B   6.5628654547784286        1.6186810691658018        4.0951865089337023     
 F   2.3386403600564338        11.742795701220693        14.834925089037718     
 F  0.92075386339776932        12.962043726099939        12.960547439118743     
 F -0.68247476594922085        11.508954078628458        11.228011177970563     
 F -0.98641313679894627        8.8171513260544732        11.640757054823696     
 F  0.35757831828692466        7.5635599681526902        13.595811457089292     
 F -0.71225569348321260        8.6085511635362977        16.032878390404530     
 F  -1.8571476152894040        6.9608142748867472        17.792979932970468     
 F -0.36235470714772311        5.1482438001783581        19.208435675240246     
 F   2.3905230354406601        5.0831135370633351        18.849630635960736     
 F   3.5598507751015385        6.7612204490601249        17.127628412357801     
 F   2.3245104329505648        5.6249065421376097        14.782789598030847     
 F   3.7224450851437090        4.4309145506057037        12.875054922870616     
 F   5.2829834693912989        5.8838415017544294        11.135930546735210     
 F   5.5555075739901518        8.6021837303923689        11.524156394818666     
 F   4.2439939588204965        9.8288673153898731        13.518388562254486     
 F   5.4062373325191757        8.7053263350215104        15.894287284887282     
 F   6.6588399778718621        10.230569226490672        17.681638717920034     
 F   5.2668960979927517        12.005774332045897        19.242224676773230     
 F   2.5236768681759889        12.161747151853213        19.009384591697916     
 F   1.2263755949109449        10.603765576119264        17.234609447842153     
 C   1.4005225255734726        9.5774749337854725        14.358211215702163     
 C   1.4958472636858837        10.950130265462997        14.111095397059881     
 C  0.79046805089110139        11.623139499829080        13.107206979506282     
 C  -2.8595437702812091E-002   10.903303991280321        12.243976585565205     
 C -0.16405962795488443        9.5307823328327999        12.447944678044990     
 C  0.53599089925565724        8.9111412566042176        13.479360224017395     
 C   1.4921698263641268        7.7299792491314179        16.436233771059804     
 C  0.11868144768783753        7.7499820232549768        16.690362305546671     
 C -0.51243561149838435        6.9055902287827031        17.610087487535889     
 C  0.24171170795240932        5.9904722446304746        18.338421699820060     
 C   1.6234331575025567        5.9627959559756780        18.155027330116948     
 C   2.2067641121618142        6.8350798872738601        17.242207287509672     
 C   3.2391116724954534        7.8043844718005131        14.300166176962271     
 C   3.1441269393026667        6.4313842319619789        14.047039240121199     
 C   3.8374475694138463        5.7709181677570882        13.026645266490595     
 C   4.6347945331520215        6.4987717064184540        12.149928327539888     
 C   4.7575697998809989        7.8745908236373205        12.345168231964749     
 C   4.0720141170200952        8.4800323222534733        13.397025466168339     
 C   3.2412283598490266        9.6113998664719720        16.425665975948196     
 C   4.6216719938358750        9.5469247427639807        16.626618347408328     
 C   5.3107413141262922        10.325770117690682        17.561151459576646     
 C   4.6102746758094311        11.223656393526719        18.359040113056086     
 C   3.2233905094337576        11.301638174947923        18.230949450144301     
 C   2.5814488559358733        10.491899520389248        17.295534589403911     
 B   2.3422425617420872        8.6854148482356646        15.392408999188925     
 C   6.3493485245986738       0.17100286286058730        11.562715777074622     
 H   7.2873885999972616      -0.30993050332886823        11.869184066053514     
 H   5.9755772367865907      -0.37721582738532172        10.685952818876650     
 H   5.6209772790526769        3.0598042066094788E-002   12.369242619969928     
 C   5.1999681536163251        2.2382953609623049        10.723811353295583     
 H   4.4578829168338574        2.2088979120493648        11.528856477696628     
 H   4.8102693620852524        1.6544037908207552        9.8806277065611834     
 H   5.3066459142270608        3.2830526860419664        10.405088312803930     
 C   7.5609828798145751        1.7422876320289287        10.052121733137591     
 H   7.1757823921374904        1.1985573660583426        9.1780617566019771     
 H   8.5247805115231170        1.2963360838450928        10.326978808689102     
 H   7.7449764648250374        2.7763176908975167        9.7343917349345528     
 C   2.5585027031291876        10.132428651323265        7.9230731251816877     
 H   1.6176958978399372        10.612514722889044        7.6226116028906041     
 H   2.9362841878957719        10.679517453850156        8.7990209534321320     
 H   3.2823621813953698        10.275566402042534        7.1125388158803391     
 C   3.7152959767425648        8.0658037429866010        8.7540385435639738     
 H   4.4534522974644899        8.0966192497291356        7.9453245490031206     
 H   4.1083286150319012        8.6497130423199806        9.5956917509343551     
 H   3.6115368305388715        7.0207600675955719        9.0727003765270133     
 C   1.3555811607207124        8.5562963878549656        9.4359972351968313     
 H   1.7432589524510214        9.0984599893076314        10.310011944514899     
 H  0.39021166255780060        9.0018447381064366        9.1655858868043225     
 H   1.1739395656541918        7.5212736325637604        9.7520348321044246     
         276

 Dy   9.1329439553991456        2.4955978083093062        14.013838319510826     
 C   7.4195384290668773        4.3719727458072519        13.733198306478020     
 C   6.7937680002952128        3.3744972112543441        14.585721991913847     
 C   6.5259819938377825        2.2450547466794828        13.748645925712383     
 H   6.0062313555431119        1.3517816704102286        14.074566885894120     
 C   6.9625932010152427        2.4796427835939001        12.420843216699144     
 C   7.5264315160498541        3.7892049131342547        12.428894602960280     
 H   7.8971541312039122        4.3063468925123694        11.552116918466936     
 C   8.1113140727972706        5.7051701778288795        14.066371016150653     
 C   9.4695136907418380        5.3814256858203162        14.734321860406542     
 H   10.139495650810415        4.8324030044563075        14.040567120470522     
 H   9.3713314052683963        4.8272842545152264        15.680617790635525     
 H   10.036781642324438        6.2915445481566499        14.971547043187657     
 C   7.2742842576614422        6.6537485650372146        14.939417597371952     
 H   7.0150681428337318        6.2568107702351323        15.922441614284805     
 H   6.3378812071530728        6.9111847565182432        14.431191384785494     
 H   7.8348438529604820        7.5821817137884651        15.109040440955646     
 C   8.4286631016734326        6.4876796611142957        12.776154358127652     
 H   9.1309686688473892        5.9511615863459397        12.128451718166612     
 H   8.8996850636552871        7.4445695281099526        13.029747624923179     
 H   7.5226927674939619        6.6985118627187124        12.195831179461202     
 C   6.3369307863470636        3.3901603552466302        16.056662198202059     
 C   5.9641436805588466        1.9651111782783586        16.527166858654962     
 H   5.1018999596229380        1.5590916233220977        15.985792523424003     
 H   5.6951135741398131        1.9972295917376275        17.590896867843053     
 H   6.7944947713180524        1.2519516809954561        16.419622735631457     
 C   5.0537810441103970        4.2439224059208600        16.174423877791362     
 H   5.2065380649536008        5.2829701665972744        15.870580214644670     
 H   4.6882523586641645        4.2479332325303618        17.210554443104002     
 H   4.2644190492116101        3.8245831339085656        15.536264846371139     
 C   7.4135332988867102        3.8853486154197490        17.044872871113114     
 H   8.3009498222590370        3.2282807174659265        17.045120584360923     
 H   7.0181618190418567        3.8499451437215706        18.066407276989484     
 H   7.7534727794100826        4.9082623302383013        16.869862196667558     
 C   6.5536655144781273        1.6560132941781778        11.203039980455745     
 C   10.878797437671899       0.65555982880902541        13.773107787076150     
 C   11.474116460670643        1.6469395705615213        14.657281933612863     
 C   11.754054872725931        2.7885074838896906        13.838106079862170     
 H   12.257116486717685        3.6840481365161981        14.182571077191954     
 C   11.350385152604483        2.5678549429684532        12.500809752179432     
 C   10.792578108324854        1.2557506320302294        12.475285703777342     
 H   10.434332122912258       0.75270050851579884        11.584374201364444     
 C   10.167282430136579      -0.67568157720426847        14.068825611072802     
 C   8.7872087098446006      -0.33134001034064148        14.674811884643892     
 H   8.1444928726929149       0.21189552433557263        13.949447893750191     
 H   8.8577626803092127       0.23155576032499603        15.620974094337585     
 H   8.1981236208892767       -1.2285771005986819        14.902373191903006     
 C   9.9071568174172580       -1.4648725789100880        12.766520837134463     
 H   9.4194624640463900       -2.4164346293892902        13.008682522723978     
 H   10.840903161722856       -1.6876525949752488        12.238465652666640     
 H   9.2449123274506189      -0.93582642758690071        12.070374191437786     
 C   10.949778999198200       -1.6187193180482431        14.996123933682775     
 H   11.126501454933157       -1.2150999830721376        15.994966736534851     
 H   11.923713262031150       -1.8652447771011267        14.558008912688344     
 H   10.387825024095221       -2.5523490787979592        15.127598030886945     
 C   11.894693464808174        1.6341259849072414        16.144342370803116     
 C   13.137200374849385       0.73173424016408428        16.320985294098900     
 H   13.962750115628392        1.1061259031091226        15.701428062606244     
 H   13.472503981495812       0.73908569393918222        17.367246718944909     
 H   12.956453001686585      -0.30825045422939834        16.037054183520315     
 C   12.316234154570774        3.0537685257445837        16.590832773304253     
 H   11.512623996139521        3.7926299719994057        16.462179630092390     
 H   13.198468551127343        3.4181597411374689        16.050542258367130     
 H   12.573711618716045        3.0322681912986487        17.657432924735584     
 C   10.768594509350844        1.2108020823826764        17.117068592167588     
 H   9.8928071228443937        1.8802711099794758        17.043102735012337     
 H   11.118098764748915        1.3000949111629185        18.156398800288542     
 H   10.420680237051126       0.18281368767663128        16.982697253272249     
 C   11.728115110499886        3.4212524017900083        11.297397574511480     
 C   13.013971173366086        2.8070491129310340        10.692005942267652     
 H   12.848641202863577        1.7714378922956195        10.368905022171088     
 H   13.826666975999631        2.8053613581405492        11.427406252802781     
 H   13.343730817281310        3.3885457728537247        9.8212324386721246     
 C   12.014131839938878        4.8789629484014654        11.694761276391775     
 H   11.118644301824824        5.3948018198665455        12.065152373873476     
 H   12.371960157770735        5.4389814417605020        10.819069343308136     
 H   12.786841722257515        4.9528238015605694        12.467045460060019     
 C   10.626427613629806        3.4008054428831511        10.234236292553829     
 H   10.417185754286436        2.3846754157139252        9.8884293942560468     
 H   10.930924295848373        3.9876533982579305        9.3601871071280058     
 H   9.6926340344175692        3.8287019612779707        10.617049479029403     
 Dy -0.22721920213808874        7.8083754767237128        5.4747006281075627     
 C   1.4862322111898736        5.9326656966633227        5.7513307831425733     
 C   2.1122789025671707        6.9298204376733405        4.8985212174874198     
 C   2.3811176374636145        8.0588986054074034        5.7354589380676284     
 H   2.9007243779006475        8.9521182319153585        5.4091927209483197     
 C   1.9461047127230362        7.8240536703839165        7.0640399593589907     
 C   1.3819584241929495        6.5148551164105486        7.0562938466615011     
 H   1.0123409742082268        5.9975819295709245        7.9334319193938851     
 C  0.79306938236424140        4.6000934469659924        5.4184321040640508     
 C -0.56490556090687638        4.9246421238420899        4.7503781344671978     
 H  -1.2348382133089553        5.4738329580890532        5.4441612535975805     
 H -0.46642397173085542        5.4788159622643198        3.8041769105160257     
 H  -1.1328273626626344        4.0149196059893884        4.5131477767042574     
 C   1.6294851234722676        3.6507839212988076        4.5456737334439081     
 H   1.8898519944719248        4.0476592746043805        3.5628743722612239     
 H   2.5653432532478573        3.3924357196264463        5.0544996792446160     
 H   1.0680891012859268        2.7229420689202239        4.3755136217842514     
 C  0.47507354585129774        3.8181601607160220        6.7088319308198461     
 H -0.22702022286452889        4.3553335670237274        7.3562929717302765     
 H   3.5356729105903012E-003   2.8614829353468556        6.4554371040328808     
 H   1.3808281514342542        3.6068722060548937        7.2893608492608486     
 C   2.5680048666013851        6.9140319804640011        3.4272659612946534     
 C   2.9401082421669438        8.3391834943089425        2.9562268657933499     
 H   3.8025563152776103        8.7457961858743829        3.4970343678210059     
 H   3.2086053889165518        8.3069450609776236        1.8923761951971649     
 H   2.1094709456815033        9.0520567354199191        3.0640542334942000     
 C   3.8513653442010809        6.0603195445796549        3.3091399584423407     
 H   3.6988844184216303        5.0213552985561609        3.6136115990237325     
 H   4.2162611386215350        6.0557686363223926        2.2727607599212907     
 H   4.6411253886866195        6.4801129224311644        3.9466381290290857     
 C   1.4912261369968940        6.4181367508127343        2.4393835868674252     
 H  0.60386426944118354        7.0753682212322060        2.4384225317183192     
 H   1.8868237455841566        6.4523749545658946        1.4177940659546406     
 H   1.1512542836487074        5.3953333736896978        2.6152476665075457     
 C   2.3577189657009581        8.6468129924594166        8.2815731043382801     
 C  -1.9716007204813022        9.6499919975771746        5.7194284807147353     
 C  -2.5674256263162967        8.6587875381575525        4.8351706191044928     
 C  -2.8473339131508935        7.5171255761108604        5.6543299040560777     
 H  -3.3509554899134737        6.6218862383272885        5.3099125891444947     
 C  -2.4416951591437015        7.7368015235759753        6.9910286948182288     
 C  -1.8837530361916748        9.0491626363082887        7.0166598188086216     
 H  -1.5244705196948956        9.5517030626761326        7.9074666841118226     
 C  -1.2600766320613481        10.981121138147754        5.4232550764704941     
 C  0.11966446912651128        10.636147040719521        4.8167342282222210     
 H  0.76300125130289165        10.094386325391966        5.5424743437975561     
 H   4.8224316551193455E-002   10.071254061689434        3.8716793445785229     
 H  0.70815780486087609        11.533068345218132        4.5861442544173192     
 C -0.99947958551555216        11.770519984233992        6.7253395821467272     
 H -0.51136370031305955        12.721790104945205        6.4829356938661968     
 H  -1.9331267527823841        11.993836588393345        7.2533550774891076     
 H -0.33747184666446145        11.241338012377675        7.4215986130810130     
 C  -2.0424267140439141        11.924208391470808        4.4958560759275965     
 H  -2.2192308195510564        11.520580340879286        3.4970005674712668     
 H  -3.0163175355047485        12.171167783823407        4.9338521165723952     
 H  -1.4801244027538596        12.857629766846742        4.3643451809760112     
 C  -2.9890592014413038        8.6717462281754223        3.3482866449753237     
 C  -4.2313747476166590        9.5745216380771545        3.1724021307862866     
 H  -5.0566646809513109        9.2004202830070128        3.7924984812378524     
 H  -4.5673483434205489        9.5671689134943865        2.1263577847923716     
 H  -4.0501075262877668        10.614488680602681        3.4560779004834141     
 C  -3.4114781287215798        7.2521766082613066        2.9018737838076327     
 H  -2.6082119908068431        6.5127653015369953        3.0297094556234496     
 H  -4.2935097787699545        6.8881522590138315        3.4427259450161731     
 H  -3.6697570584753949        7.2738939136950282        1.8354382133042282     
 C  -1.8633988043409633        9.0947618594021709        2.3748262799467441     
 H -0.98779714530434093        8.4249140065231050        2.4480914068548834     
 H  -2.2137194345250593        9.0058332886507202        1.3356956166704506     
 H  -1.5149531547233215        10.122608748332746        2.5091160281107157     
 C  -2.8169711476941695        6.8823044944590110        8.1945086577283064     
 C  -4.0986300417936201        7.4994890532212359        8.8065701993176830     
 H  -3.9292873317371884        8.5345747613541736        9.1297611818025164     
 H  -4.9152013222557533        7.5036310019494357        8.0749961607766796     
 H  -4.4255363470350746        6.9182615259015892        9.6786058484559181     
 C  -3.1090367038002955        5.4260626170127466        7.7953726780301436     
 H  -2.2165921130706474        4.9080390916107826        7.4194632024278118     
 H  -3.4642769792000396        4.8655414033270139        8.6719594026128934     
 H  -3.8860503297631026        5.3560550889467820        7.0264879196425456     
 C  -1.7103226875096122        6.8970522193238013        9.2532195169581524     
 H  -1.4964532224756968        7.9117711630467049        9.6006530589026760     
 H  -2.0126911874534463        6.3090293283817100        10.127266238959820     
 H -0.77930362658743191        6.4670367688735801        8.8652636279540449     
 F   6.5671636093204535       -1.4372006671075281        4.6550892677397311     
 F   7.9893369455215177       -2.6535918436485018        6.5289141582307471     
 F   9.5925448420069568       -1.1977057222194885        8.2581309104497702     
 F   9.8928069119263231        1.4942680086247282        7.8437278580860879     
 F   8.5482570129605389        2.7442704584334847        5.8863855598503321     
 F   9.6185283234582908        1.6936242377226578        3.4513052166580338     
 F   10.764330909689708        3.3393895026120215        1.6891486282834172     
 F   9.2702410220152469        5.1522630800546612       0.27313503207114992     
 F   6.5173653071394249        5.2187983631425388       0.63186710418396086     
 F   5.3475294788638745        3.5416939228489226        2.3543133870074686     
 F   6.5838158797069735        4.6816199833249987        4.6975623141640224     
 F   5.1857803796269462        5.8790001517232042        6.6024952977934532     
 F   3.6212773626865644        4.4290315074940700        8.3418613527156840     
 F   3.3477752632610898        1.7121545759286945        7.9580043601627795     
 F   4.6603154856340963       0.48032556361716966        5.9656258382192799     
 F   3.5020512879713559        1.6085922870479625        3.5852836447535039     
 F   2.2478023773684317        8.7499372537968148E-002   1.7968220433156068     
 F   3.6364775056315968       -1.6946782758085757       0.24031154806130633     
 F   6.3795545508833875       -1.8607719829589180       0.47969525980507766     
 F   7.6779941428630218      -0.30493818941117584        2.2540134648987542     
 C   7.5055604212311584       0.72898342782168313        5.1277588513678936     
 C   7.4106611990902334      -0.64335366825880980        5.3768595195162829     
 C   8.1177708868194269       -1.3147008265308371        6.3806853849788885     
 C   8.9371953223413048      -0.59336925830070375        7.2423218576972976     
 C   9.0713594917666693       0.77906991539865300        7.0370734914089299     
 C   8.3704028045318744        1.3968304171640629        6.0051513306258606     
 C   7.4148626348946545        2.5734595155800686        3.0472199376277649     
 C   8.7883065836765066        2.5524370017715734        2.7931255649942011     
 C   9.4197831336320785        3.3960261616122267        1.8728725638365022     
 C   8.6660267957818533        4.3114551582849066        1.1444248932769647     
 C   7.2843263081481284        4.3399316348596182        1.3277288409288608     
 C   6.7006430730230990        3.4680645943288093        2.2406176320502311     
 C   5.6674804618367105        2.5031628980036031        5.1825661570664661     
 C   5.7631315824339353        3.8764702373207269        5.4337422310239063     
 C   5.0693318348553529        4.5389601083231854        6.4525030746240146     
 C   4.2704509568555462        3.8129204357655593        7.3292241429312028     
 C   4.1470235054820783        2.4369471863041015        7.1359037958422498     
 C   4.8331303647015798        1.8292396625308074        6.0857057303163105     
 C   5.6648183871160196       0.69364072334853144        3.0598618505063460     
 C   4.2849804828401137       0.76270411669090477        2.8562241769709882     
 C   3.5950661099455479       -1.4306245840455192E-002   1.9209218308442937     
 C   4.2939878463670871      -0.91550926795898280        1.1252992357679490     
 C   5.6804208507423057      -0.99831334829551133        1.2562292691089509     
 C   6.3232344834767602      -0.18973281240043910        2.1919661051367338     
 B   6.5642891745687777        1.6198456139833453        4.0921987193420657     
 F   2.3380994916334545        11.741574537201430        14.836030904741328     
 F  0.92100315010556943        12.959578548152420        12.960357058919724     
 F -0.68368632476786784        11.505794415847154        11.229774243887809     
 F -0.98710510748741342        8.8140846482032877        11.643564000416220     
 F  0.35686878051600746        7.5617078690719657        13.599553990367758     
 F -0.71350789272231718        8.6081164437005508        16.035589946573385     
 F  -1.8590377045733748        6.9606065178696275        17.795389315930553     
 F -0.36483131249047729        5.1480610381416563        19.211432110909957     
 F   2.3881502001076105        5.0821930126920627        18.852881128863082     
 F   3.5580168483528976        6.7599194727666774        17.131129484614281     
 F   2.3256949504533995        5.6241035047920889        14.785991719822755     
 F   3.7250670005043300        4.4312645012902587        12.878500378046899     
 F   5.2842433050885740        5.8856813250387319        11.139262343018897     
 F   5.5546077195430978        8.6040077202621568        11.527659637632858     
 F   4.2430044036825629        9.8294173451730238        13.522773324315949     
 F   5.4044465063027110        8.7027601513978574        15.899952914842071     
 F   6.6567967405535580        10.229414621072355        17.686318372518368     
 F   5.2651437090821007        12.007872087263969        19.242956192190928     
 F   2.5220326752699194        12.164529096189510        19.009061756496543     
 F   1.2247657996495853        10.604330877808763        17.236087427986600     
 C   1.3995084424360946        9.5761081234046053        14.360919065260829     
 C   1.4951576869199044        10.948556983908775        14.112819242328809     
 C  0.78993711505835429        11.620904679753947        13.108390328953153     
 C  -2.9582684806406787E-002   10.900655900031651        12.245919186260059     
 C -0.16509222011491953        9.5282400224821533        12.450625861625094     
 C  0.53502536699056147        8.9092687901890706        13.482409871514214     
 C   1.4907029493804054        7.7290132480605678        16.439148137005681     
 C  0.11717229990266399        7.7493519755888043        16.693122855151241     
 C -0.51428484041320555        6.9051480349751131        17.612783241787497     
 C  0.23955197140973525        5.9899667324804646        18.341331280292327     
 C   1.6212696661792747        5.9619003495757434        18.158043188009788     
 C   2.2049329405506302        6.8339599156143063        17.245253199538364     
 C   3.2388869389988550        7.8041728739021972        14.303695525135799     
 C   3.1449013263917500        6.4311865198669063        14.050398567650292     
 C   3.8388604640385986        5.7713266162511125        13.030058620661881     
 C   4.6356608346163348        6.4998967024927428        12.153442069962368     
 C   4.7574902129088317        7.8757651907671038        12.348886313526195     
 C   4.0716445996459409        8.4805440728284882        13.400924666085839     
 C   3.2396475451738631        9.6107150477542618        16.428949125689218     
 C   4.6199344941657259        9.5456414399747462        16.630779867994594     
 C   5.3088826461727683        10.325282048278023        17.564700189181163     
 C   4.6084767968464542        11.224781885971678        18.360714910928287     
 C   3.2216911840557998        11.303197912854561        18.231966429503856     
 C   2.5797999112415919        10.492397563925669        17.297484272648425     
 B   2.3411040649207115        8.6845198374153476        15.395640174258913     
 C   6.3509652219567965       0.17267362641454465        11.561745802464726     
 H   7.2875289074021641      -0.30847794472296630        11.871880061951074     
 H   5.9801114286071844      -0.37589686681605600        10.684066729672326     
 H   5.6196896710460678        3.3185841443740538E-002   12.365641782533920     
 C   5.2048583979863752        2.2404231069324294        10.719899368384162     
 H   4.4608083163507937        2.2108669124560199        11.523085811286034     
 H   4.8170432199473696        1.6570420441187970        9.8755276434142658     
 H   5.3125964915519468        3.2852946022607608        10.401924403807797     
 C   7.5667466835680210        1.7426637639447606        10.053015510836119     
 H   7.1829475057954131        1.1986681537814829        9.1785398915158485     
 H   8.5298317729731572        1.2964985291136439        10.329838528290026     
 H   7.7517287971314293        2.7764648530251952        9.7351434720425853     
 C   2.5566267127922666        10.131058701758802        7.9241617824192625     
 H   1.6176231114235939        10.611431563598726        7.6192826066208204     
 H   2.9309990390041896        10.678676597048918        8.8011021482217551     
 H   3.2839338503653930        10.272931264189140        7.1167354751312200     
 C   3.7093388775515108        8.0639438266812427        8.7589815346374209     
 H   4.4498315382226430        8.0946601087643835        7.9524677413970988     
 H   4.1002007304058905        8.6474229027096978        9.6018982273168376     
 H   3.6041960859054969        7.0188544552667196        9.0770177538173549     
 C   1.3486440590705340        8.5568359148919679        9.4350958835989864     
 H   1.7347194856327444        9.0994324581943697        10.309503745204399     
 H  0.38416369283560414        9.0026792044696986        9.1622765544684430     
 H   1.1657315446681875        7.5221633950566495        9.7514868755717039     
         276

 Dy   9.1322336047004029        2.4975838413934297        14.017504814901180     
 C   7.4193373711229738        4.3732466417216225        13.733557539444950     
 C   6.7920216593409579        3.3757241409202625        14.584817571689447     
 C   6.5255902910764991        2.2463576443798012        13.747286813343871     
 H   6.0051251642768326        1.3531493971567470        14.072213187099413     
 C   6.9643970920986611        2.4810377580723317        12.420306511168709     
 C   7.5285289335871060        3.7904874251877323        12.429403182605345     
 H   7.9009493296293716        4.3075821494497175        11.553323393885291     
 C   8.1112424855013039        5.7061996159366561        14.067815408492102     
 C   9.4700818554654784        5.3818856829620776        14.734102327011030     
 H   10.139539127971149        4.8337979970218834        14.039211554226071     
 H   9.3729704794352529        4.8267907354225077        15.680015458604622     
 H   10.037365054820615        6.2917835154584836        14.972039045270877     
 C   7.2754151442474155        6.6536509546224432        14.943119855789096     
 H   7.0187782981412710        6.2559313835647403        15.926459684415910     
 H   6.3378209911879377        6.9108764120502224        14.437098080972312     
 H   7.8358018130305886        7.5822905258931925        15.112158736763563     
 C   8.4272410391678552        6.4903487252412706        12.778254134069083     
 H   9.1297775972365649        5.9553273902333350        12.129593072198000     
 H   8.8974541272747718        7.4473664854263912        13.032733914833148     
 H   7.5208112621482517        6.7009225685816762        12.198596161095345     
 C   6.3357950186560021        3.3901379555176212        16.055876025757897     
 C   5.9594527542082316        1.9654465280501427        16.524235925223515     
 H   5.0962705289661345        1.5625939916568647        15.982155679288464     
 H   5.6903655132751707        1.9967420220617040        17.587964492789450     
 H   6.7878425647084244        1.2502931898304146        16.415664980341020     
 C   5.0553502189812898        4.2469515238304156        16.177506381831925     
 H   5.2098029583230234        5.2859633857440844        15.874677645602301     
 H   4.6920907009845383        4.2503737331593934        17.214389204094601     
 H   4.2635959137550286        3.8303516991723683        15.540750169935153     
 C   7.4154513527243848        3.8802090318695868        17.042913652163662     
 H   8.3017188812938620        3.2216144116726362        17.038940375551260     
 H   7.0227985932644783        3.8420663945057099        18.065213659626259     
 H   7.7568129334445910        4.9030099619935319        16.870275110068423     
 C   6.5572059226726678        1.6574091472853485        11.201966199152510     
 C   10.877619798905108       0.65639773644716104        13.778909968570870     
 C   11.472563824677790        1.6476980247508970        14.663407092563267     
 C   11.753553304983610        2.7889944152755453        13.844220054094576     
 H   12.256641700942449        3.6844128602352844        14.188973489139849     
 C   11.350963464159252        2.5682473524564795        12.506542516830310     
 C   10.792762757107873        1.2562904167493298        12.480897935414431     
 H   10.434992829825742       0.75316732498702044        11.589843835472365     
 C   10.165882641456497      -0.67467991275571326        14.074589849830758     
 C   8.7861874574257968      -0.33007002772355371        14.681343621045485     
 H   8.1432990726575394       0.21340001781887963        13.956272630413077     
 H   8.8574759209942009       0.23282897613792933        15.627415742523782     
 H   8.1969304182560023       -1.2271635874727196        14.909091922233873     
 C   9.9050606250274704       -1.4635006995440369        12.772242321018965     
 H   9.4168999227221217       -2.4148327177894320        13.014343503147641     
 H   10.838640391630129       -1.6867168132783443        12.244027104153220     
 H   9.2430191267582504      -0.93397309227439240        12.076282456779365     
 C   10.948824767625362       -1.6182622269064093        15.001005589935163     
 H   11.127144666132789       -1.2148676389805877        15.999614869544617     
 H   11.922046868354647       -1.8653596137217354        14.561637223096207     
 H   10.386446332137250       -2.5515506679199031        15.133084853142869     
 C   11.893912450289601        1.6341351282649943        16.150241196340026     
 C   13.137579310288015       0.73291502583576118        16.324526303021024     
 H   13.961777432682714        1.1083005571350355        15.703810776403270     
 H   13.474487217552005       0.74006158153051227        17.370245186535946     
 H   12.957262458776871      -0.30708872756203243        16.040349245865929     
 C   12.314255155536939        3.0538127780658799        16.597584756009251     
 H   11.509884756641886        3.7919168030757042        16.469452786470747     
 H   13.196077695944286        3.4194256650619304        16.057469876270293     
 H   12.571845841582643        3.0318884001213262        17.664137075508592     
 C   10.769637908415161        1.2086246686843962        17.124038842912942     
 H   9.8937850139976629        1.8780465602421414        17.053029200063172     
 H   11.121265459141148        1.2957978896724842        18.162746764470203     
 H   10.421569151103750       0.18090143477127313        16.988320288893810     
 C   11.731183441106097        3.4208605467553110        11.303241421519978     
 C   13.019555514538455        2.8074555806762627        10.702757540149031     
 H   12.856426188420762        1.7711977836261179        10.380787687010372     
 H   13.829741008033023        2.8078225343152345        11.440681888163610     
 H   13.351384732532729        3.3880801318855966        9.8321952448917216     
 C   12.014208565876846        4.8794205076957864        11.699537348087727     
 H   11.116669755207825        5.3949447174302518        12.064659856706767     
 H   12.375673138236259        5.4383980175691411        10.824801726159189     
 H   12.783021824440381        4.9553829745410116        12.475189419051334     
 C   10.633227808797654        3.3981900987692804        10.236439337742803     
 H   10.426639368391285        2.3816311895145632        9.8902435246660492     
 H   10.940100842658428        3.9851359164407580        9.3632758698036831     
 H   9.6976135819555775        3.8250154639142817        10.615648192626017     
 Dy -0.22665806427477816        7.8061243529915831        5.4708208808036840     
 C   1.4864010506155927        5.9315057207644344        5.7514395524234629     
 C   2.1141036369138915        6.9286838823196240        4.8999525223537264     
 C   2.3813143421106830        8.0577767562818270        5.7373036144424114     
 H   2.9016557323235910        8.9509346872227233        5.4120771299123289     
 C   1.9438464091244350        7.8229228367753585        7.0649702417268045     
 C   1.3794618693197394        6.5138134023509053        7.0561781401760744     
 H   1.0079666098511162        5.9966392786394875        7.9325762649674800     
 C  0.79318874020262853        4.5991240808549954        5.4174390713818692     
 C -0.56547478839851306        4.9241416501240201        4.7511071201083439     
 H  -1.2348985956861176        5.4724395492141706        5.4459870987416776     
 H -0.46815521047393616        5.4791341819130688        3.8051906344557369     
 H  -1.1333934210029100        4.0145922494089712        4.5133102599378745     
 C   1.6283814610264458        3.6510338746377551        4.5423234957753813     
 H   1.8858747159854583        4.0486728314590739        3.5591320112063829     
 H   2.5655670911867197        3.3930809539022886        5.0487669540522315     
 H   1.0672818096334740        2.7228821068400166        4.3729189175731769     
 C  0.47666499890110609        3.8154762070357493        6.7071672045610651     
 H -0.22564213750202375        4.3510797527703433        7.3556545428014291     
 H   5.9680804403741683E-003   2.8586546913742432        6.4528795114394288     
 H   1.3829254710617522        3.6044853306382576        7.2869637806020853     
 C   2.5692786796048206        6.9141897305062141        3.4285928944585740     
 C   2.9452622405823177        8.3389305956699129        2.9598276370309673     
 H   3.8086663974321873        8.7421327783836738        3.5014645783575533     
 H   3.2139262716176078        8.3075311981896185        1.8960029747931293     
 H   2.1167407736478947        9.0539664231929553        3.0686438267765732     
 C   3.8497124468965853        6.0571819493494798        3.3064024811799699     
 H   3.6953757161911116        5.0182654283886814        3.6097854174073061     
 H   4.2122394743091105        6.0532525429506832        2.2692419333766121     
 H   4.6420008709163483        6.4740225364264612        3.9424395643490402     
 C   1.4892572407114675        6.4237945316799010        2.4419442278632402     
 H  0.60308949183160676        7.0826071959672143        2.4455660104723278     
 H   1.8819154823968558        6.4610896611054933        1.4195346105977575     
 H   1.1478152836714244        5.4010829693407088        2.6151903278037349     
 C   2.3534347228756021        8.6458517827657708        8.2830129658598928     
 C  -1.9703938751545818        9.6491732676199202        5.7127894482306392     
 C  -2.5658210928876013        8.6580061535250614        4.8282688053877463     
 C  -2.8469937401296428        7.5167376072832939        5.6475519640746885     
 H  -3.3506967189208647        6.6216276805961352        5.3029048362437265     
 C  -2.4426571945938997        7.7366894387207603        6.9846784945753688     
 C  -1.8841775520404742        9.0488302300223342        7.0103113263002088     
 H  -1.5254551029103376        9.5515486076227649        7.9012296455130651     
 C  -1.2585845519071210        10.980083710967691        5.4165929780025710     
 C  0.12072515431353470        10.634789163561733        4.8092224621199540     
 H  0.76419212743897824        10.092665528911994        5.5346111638049349     
 H   4.8474123297261577E-002   10.069974243028394        3.8642333365430681     
 H  0.70946625768745464        11.531547683249515        4.5785499608495304     
 C -0.99717946543622238        11.769114628411273        6.7186947865029030     
 H -0.50852919658776419        12.720111006730781        6.4763117777826658     
 H  -1.9306229490884439        11.992961378417778        7.2468992771050571     
 H -0.33539375298488233        11.239410231678482        7.4147513876515481     
 C  -2.0414612681680810        11.923737521327872        4.4901739539201362     
 H  -2.2200422546937606        11.520335288665166        3.4915900949464098     
 H  -3.0145584012157802        12.171293025847236        4.9295811982474467     
 H  -1.4787337658546214        12.856802275383767        4.3579601035093880     
 C  -2.9882242730653332        8.6716970481292428        3.3416200533189189     
 C  -4.2318147902749335        9.5731665650248594        3.1682113357670256     
 H  -5.0556557113283622        9.1979848495691723        3.7895361388307442     
 H  -4.5694826650438687        9.5659981172370827        2.1227417161522553     
 H  -4.0510510824329469        10.613165556350710        3.4521377781300986     
 C  -3.4092779023146496        7.2520602446965086        2.8943608993028014     
 H  -2.6051680130748349        6.5135143177910635        3.0217526617659112     
 H  -4.2908870385970737        6.8867198792775586        3.4349892785534384     
 H  -3.6676027747711877        7.2741508939567963        1.8279598774567487     
 C  -1.8645334124078004        9.0970579273467820        2.3670020990831411     
 H -0.98883946678217460        8.4273065609594529        2.4371417300897136     
 H  -2.2171245319162614        9.0103278110195628        1.3285494567953520     
 H  -1.5159707100773450        10.124644790675216        2.5026844927898173     
 C  -2.8207293475500950        6.8832177048199243        8.1881168700081499     
 C  -4.1054663355428911        7.4992103876064791        8.7943639796496846     
 H  -3.9388893729403502        8.5350469470539228        9.1163052847716699     
 H  -4.9190491867269452        7.5008584952590382        8.0598014453176159     
 H  -4.4347451852055570        6.9188908740731341        9.6660954563090034     
 C  -3.1089464872044670        5.4258852907289379        7.7904186389059582     
 H  -2.2140166120092499        4.9084560099822090        7.4206036415677161     
 H  -3.4681869910880949        4.8665499401112955        8.6659713393766786     
 H  -3.8814539969573127        5.3531593766541370        7.0176915778675308     
 C  -1.7184665695153372        6.9010933843482150        9.2510517215523418     
 H  -1.5079192231154785        7.9164732874333392        9.5985579760840611     
 H  -2.0234645295249756        6.3132026686525089        10.124274790760374     
 H -0.78523416737561125        6.4724463451809076        8.8674288249517499     
 F   6.5675432683979880       -1.4357444564671622        4.6537303805622789     
 F   7.9886415851720285       -2.6514482492551359        6.5286390113572494     
 F   9.5936737061384321       -1.1954098411998850        8.2561266214458442     
 F   9.8937797257803339        1.4964587754194152        7.8412207589188183     
 F   8.5493223660308697        2.7458663392627933        5.8832275172632116     
 F   9.6201212892832508        1.6942966357845914        3.4489958519222554     
 F   10.766652862669778        3.3396839577002875        1.6870813937271079     
 F   9.2732583689730532        5.1525473911581550       0.27038553339878890     
 F   6.5202588747303283        5.2200804261187983       0.62902288486357694     
 F   5.3498441038110318        3.5435618069237904        2.3512654920425247     
 F   6.5826917953631234        4.6826316656830187        4.6948948857402710     
 F   5.1828491433408885        5.8785772099123985        6.5995248729983524     
 F   3.6199086979263044        4.4268577642453906        8.3388728550427818     
 F   3.3488003058765852        1.7099430193790677        7.9545874484216146     
 F   4.6615384686632959       0.47973806888946025        5.9612032853278567     
 F   3.5042093160545584        1.6119844308777869        3.5796509106757144     
 F   2.2500635249035694        8.9918980803793597E-002   1.7919155729363416     
 F   3.6381824213664746       -1.6956916089029657       0.23933439727557740     
 F   6.3811129663742863       -1.8629315046826294       0.47988764844722137     
 F   7.6797195191769951      -0.30514140289837810        2.2525160633314902     
 C   7.5067382697750542       0.73035740169185726        5.1251771834221360     
 C   7.4113137314965423      -0.64180539661918401        5.3750110685727108     
 C   8.1181467854423133       -1.3127864626046115        6.3792618619330579     
 C   8.9381527895519142      -0.59132470312071039        7.2402587010956649     
 C   9.0725409695462655       0.78103359059210464        7.0345464965206439     
 C   8.3715900092127882        1.3984345051228404        6.0023850990908754     
 C   7.4167236082051833        2.5747814558059350        3.0447164659318489     
 C   8.7902029037770273        2.5533332954947721        2.7907526641560296     
 C   9.4220676479210237        3.3966550186451050        1.8705222497318368     
 C   8.6686823661849157        4.3121702592902444        1.1418289628967835     
 C   7.2869996432619040        4.3411708659797501        1.3250994391696900     
 C   6.7029424306052166        3.4696182103450677        2.2380075966776789     
 C   5.6679462561305476        2.5034694477402639        5.1793621286368268     
 C   5.7624568944694472        3.8767422254291941        5.4308237943022313     
 C   5.0678683488086600        4.5384713591217825        6.4495209525150239     
 C   4.2695796230425378        3.8115654960556595        7.3260589157279714     
 C   4.1472245922748332        2.4355473595229706        7.1324090029179139     
 C   4.8337125954222300        1.8286699495221064        6.0819922565028124     
 C   5.6666328101249031       0.69486137548504701        3.0566219442743212     
 C   4.2869774474448850       0.76476766890701531        2.8520449240115657     
 C   3.5970994873970303       -1.2832128668817966E-002   1.9172426563265552     
 C   4.2958316594566686      -0.91573632818762962        1.1234857182511568     
 C   5.6821455208114600      -0.99920350851835127        1.2551261418468249     
 C   6.3250116165639145      -0.18969987100666383        2.1899900547759654     
 B   6.5657128943591259        1.6210101588008885        4.0892109297504300     
 F   2.3375586232104753        11.740353373182169        14.837136720444940     
 F  0.92125243681336944        12.957113370204903        12.960166678720704     
 F -0.68489788358651471        11.502634753065850        11.231537309805056     
 F -0.98779707817588047        8.8110179703521005        11.646370946008743     
 F  0.35615924274509025        7.5598557699912412        13.603296523646222     
 F -0.71476009196142187        8.6076817238648058        16.038301502742240     
 F  -1.8609277938573456        6.9603987608525086        17.797798698890642     
 F -0.36730791783323152        5.1478782761049544        19.214428546579665     
 F   2.3857773647745608        5.0812724883207903        18.856131621765424     
 F   3.5561829216042566        6.7586184964732299        17.134630556870761     
 F   2.3268794679562341        5.6233004674465672        14.789193841614662     
 F   3.7276889158649511        4.4316144519748137        12.881945833223185     
 F   5.2855031407858482        5.8875211483230352        11.142594139302584     
 F   5.5537078650960447        8.6058317101319446        11.531162880447051     
 F   4.2420148485446285        9.8299673749561745        13.527158086377412     
 F   5.4026556800862462        8.7001939677742026        15.905618544796859     
 F   6.6547535032352538        10.228260015654039        17.690998027116702     
 F   5.2633913201714488        12.009969842482043        19.243687707608625     
 F   2.5203884823638503        12.167311040525806        19.008738921295169     
 F   1.2231560043882257        10.604896179498263        17.237565408131044     
 C   1.3984943592987167        9.5747413130237362        14.363626914819495     
 C   1.4944681101539248        10.946983702354554        14.114543087597738     
 C  0.78940617922560730        11.618669859678814        13.109573678400023     
 C  -3.0569931910001482E-002   10.898007808782983        12.247861786954912     
 C -0.16612481227495465        9.5256977121315050        12.453307045205197     
 C  0.53405983472546581        8.9073963237739235        13.485459519011034     
 C   1.4892360723966840        7.7280472469897177        16.442062502951558     
 C  0.11566315211749045        7.7487219279226318        16.695883404755808     
 C -0.51613406932802686        6.9047058411675231        17.615478996039105     
 C  0.23739223486706118        5.9894612203304547        18.344240860764589     
 C   1.6191061748559927        5.9610047431758080        18.161059045902629     
 C   2.2031017689394465        6.8328399439547525        17.248299111567054     
 C   3.2386622055022567        7.8039612760038812        14.307224873309327     
 C   3.1456757134808333        6.4309888077718336        14.053757895179386     
 C   3.8402733586633508        5.7717350647451369        13.033471974833166     
 C   4.6365271360806490        6.5010216985670315        12.156955812384849     
 C   4.7574106259366653        7.8769395578968862        12.352604395087644     
 C   4.0712750822717867        8.4810558234035014        13.404823866003341     
 C   3.2380667304986996        9.6100302290365498        16.432232275430241     
 C   4.6181969944955767        9.5443581371855135        16.634941388580856     
 C   5.3070239782192434        10.324793978865365        17.568248918785677     
 C   4.6066789178834773        11.225907378416640        18.362389708800492     
 C   3.2199918586778415        11.304757650761196        18.232983408863412     
 C   2.5781509665473110        10.492895607462088        17.299433955892937     
 B   2.3399655680993354        8.6836248265950324        15.398871349328902     
 C   6.3525819193149182       0.17434438996850202        11.560775827854830     
 H   7.2876692148070656      -0.30702538611706442        11.874576057848635     
 H   5.9846456204277771      -0.37457790624679033        10.682180640468001     
 H   5.6184020630394578        3.5773640821386274E-002   12.362040945097913     
 C   5.2097486423564243        2.2425508529025544        10.715987383472742     
 H   4.4637337158677308        2.2128359128626744        11.517315144875440     
 H   4.8238170778094878        1.6596802974168388        9.8704275802673482     
 H   5.3185470688768328        3.2875365184795546        10.398760494811665     
 C   7.5725104873214670        1.7430398958605924        10.053909288534644     
 H   7.1901126194533349        1.1987789415046233        9.1790180264297199     
 H   8.5348830344231974        1.2966609743821953        10.332698247890949     
 H   7.7584811294378211        2.7766120151528733        9.7358952091506161     
 C   2.5547507224553456        10.129688752194337        7.9252504396568373     
 H   1.6175503250072509        10.610348404308409        7.6159536103510357     
 H   2.9257138901126067        10.677835740247682        8.8031833430113799     
 H   3.2855055193354161        10.270296126335746        7.1209321343821017     
 C   3.7033817783604572        8.0620839103758843        8.7639245257108698     
 H   4.4462107789807961        8.0927009677996296        7.9596109337910770     
 H   4.0920728457798790        8.6451327630994168        9.6081047036993219     
 H   3.5968553412721223        7.0169488429378672        9.0813351311076982     
 C   1.3417069574203555        8.5573754419289685        9.4341945320011398     
 H   1.7261800188144676        9.1004049270811080        10.308995545893898     
 H  0.37811572311340769        9.0035136708329588        9.1589672221325618     
 H   1.1575235236821833        7.5230531575495387        9.7509389190389815     
         276

 Dy   9.1315232540016620        2.4995698744775532        14.021171310291534     
 C   7.4191363131790711        4.3745205376359939        13.733916772411881     
 C   6.7902753183867022        3.3769510705861809        14.583913151465048     
 C   6.5251985883152157        2.2476605420801192        13.745927700975360     
 H   6.0040189730105524        1.3545171239032652        14.069859488304708     
 C   6.9662009831820795        2.4824327325507634        12.419769805638273     
 C   7.5306263511243579        3.7917699372412095        12.429911762250409     
 H   7.9047445280548310        4.3088174063870666        11.554529869303648     
 C   8.1111708982053390        5.7072290540444337        14.069259800833549     
 C   9.4706500201891206        5.3823456801038390        14.733882793615518     
 H   10.139582605131883        4.8351929895874584        14.037855987981622     
 H   9.3746095536021095        4.8262972163297890        15.679413126573719     
 H   10.037948467316792        6.2920224827603182        14.972531047354096     
 C   7.2765460308333889        6.6535533442076717        14.946822114206240     
 H   7.0224884534488101        6.2550519968943483        15.930477754547017     
 H   6.3377607752228027        6.9105680675822025        14.443004777159130     
 H   7.8367597731006962        7.5823993379979200        15.115277032571480     
 C   8.4258189766622795        6.4930177893682464        12.780353910010515     
 H   9.1285865256257406        5.9594931941207294        12.130734426229388     
 H   8.8952231908942547        7.4501634427428307        13.035720204743118     
 H   7.5189297568025406        6.7033332744446410        12.201361142729491     
 C   6.3346592509649415        3.3901155557886127        16.055089853313731     
 C   5.9547618278576158        1.9657818778219271        16.521304991792068     
 H   5.0906410983093311        1.5660963599916315        15.978518835152924     
 H   5.6856174524105283        1.9962544523857808        17.585032117735846     
 H   6.7811903580987956        1.2486346986653731        16.411707225050584     
 C   5.0569193938521826        4.2499806417399704        16.180588885872492     
 H   5.2130678516924460        5.2889566048908945        15.878775076559933     
 H   4.6959290433049121        4.2528142337884249        17.218223965085205     
 H   4.2627727782984470        3.8361202644361705        15.545235493499167     
 C   7.4173694065620586        3.8750694483194250        17.040954433214214     
 H   8.3024879403286853        3.2149481058793463        17.032760166741596     
 H   7.0274353674871000        3.8341876452898487        18.064020042263039     
 H   7.7601530874790985        4.8977575937487634        16.870688023469292     
 C   6.5607463308672074        1.6588050003925190        11.200892417849275     
 C   10.876442160138318       0.65723564408529667        13.784712150065589     
 C   11.471011188684937        1.6484564789402729        14.669532251513671     
 C   11.753051737241289        2.7894813466613999        13.850334028326984     
 H   12.256166915167215        3.6847775839543706        14.195375901087747     
 C   11.351541775714018        2.5686397619445054        12.512275281481188     
 C   10.792947405890894        1.2568302014684301        12.486510167051522     
 H   10.435653536739228       0.75363414145824215        11.595313469580287     
 C   10.164482852776414      -0.67367824830715806        14.080354088588713     
 C   8.7851662050069930      -0.32880004510646593        14.687875357447076     
 H   8.1421052726221639       0.21490451130218666        13.963097367075960     
 H   8.8571891616791891       0.23410219195086260        15.633857390709981     
 H   8.1957372156227279       -1.2257500743467575        14.915810652564742     
 C   9.9029644326376829       -1.4621288201779856        12.777963804903468     
 H   9.4143373813978535       -2.4132308061895738        13.020004483571306     
 H   10.836377621537403       -1.6857810315814401        12.249588555639798     
 H   9.2411259260658820      -0.93211975696188398        12.082190722120945     
 C   10.947870536052525       -1.6178051357645755        15.005887246187552     
 H   11.127787877332421       -1.2146352948890375        16.004263002554385     
 H   11.920380474678142       -1.8654744503423442        14.565265533504071     
 H   10.385067640179280       -2.5507522570418475        15.138571675398792     
 C   11.893131435771027        1.6341442716227474        16.156140021876936     
 C   13.137958245726644       0.73409581150743808        16.328067311943144     
 H   13.960804749737036        1.1104752111609484        15.706193490200295     
 H   13.476470453608197       0.74103746912184243        17.373243654126984     
 H   12.958071915867157      -0.30592700089466657        16.043644308211547     
 C   12.312276156503103        3.0538570303871757        16.604336738714245     
 H   11.507145517144250        3.7912036341520023        16.476725942849107     
 H   13.193686840761231        3.4206915889863918        16.064397494173456     
 H   12.569980064449243        3.0315086089440038        17.670841226281599     
 C   10.770681307479480        1.2064472549861158        17.131009093658299     
 H   9.8947629051509338        1.8758220105048071        17.062955665114004     
 H   11.124432153533379        1.2915008681820499        18.169094728651867     
 H   10.422458065156375       0.17898918186591500        16.993943324515371     
 C   11.734251771712310        3.4204686917206137        11.309085268528476     
 C   13.025139855710824        2.8078620484214913        10.713509138030410     
 H   12.864211173977948        1.7709576749566163        10.392670351849658     
 H   13.832815040066416        2.8102837104899194        11.453957523524439     
 H   13.359038647784148        3.3876144909174690        9.8431580511113186     
 C   12.014285291814813        4.8798780669901074        11.704313419783677     
 H   11.114695208590824        5.3950876149939582        12.064167339540058     
 H   12.379386118701785        5.4378145933777802        10.830534109010241     
 H   12.779201926623248        4.9579421475214547        12.483333378042648     
 C   10.640028003965501        3.3955747546554096        10.238642382931776     
 H   10.436092982496135        2.3785869633152008        9.8920576550760497     
 H   10.949277389468483        3.9826184346235856        9.3663646324793604     
 H   9.7025931294935877        3.8213289665505927        10.614246906222633     
 Dy -0.22609692641146759        7.8038732292594526        5.4669411334998053     
 C   1.4865698900413116        5.9303457448655461        5.7515483217043526     
 C   2.1159283712606118        6.9275473269659065        4.9013838272200321     
 C   2.3815110467577520        8.0566549071562488        5.7391482908171954     
 H   2.9025870867465349        8.9497511425300882        5.4149615388763381     
 C   1.9415881055258335        7.8217920031668013        7.0659005240946193     
 C   1.3769653144465293        6.5127716882912630        7.0560624336906477     
 H   1.0035922454940058        5.9956966277080515        7.9317206105410749     
 C  0.79330809804101554        4.5981547147439974        5.4164460386996875     
 C -0.56604401589014974        4.9236411764059493        4.7518361057494900     
 H  -1.2349589780632799        5.4710461403392880        5.4478129438857739     
 H -0.46988644921701689        5.4794524015618178        3.8062043583954486     
 H  -1.1339594793431855        4.0142648928285540        4.5134727431714916     
 C   1.6272777985806242        3.6512838279767021        4.5389732581068545     
 H   1.8818974374989919        4.0496863883137664        3.5553896501515414     
 H   2.5657909291255820        3.3937261881781309        5.0430342288598471     
 H   1.0664745179810211        2.7228221447598089        4.3703242133621023     
 C  0.47825645195091449        3.8127922533554770        6.7055024783022841     
 H -0.22426405213951861        4.3468259385169592        7.3550161138725825     
 H   8.4004879701580354E-003   2.8558264474016308        6.4503219188459768     
 H   1.3850227906892505        3.6020984552216215        7.2845667119433219     
 C   2.5705524926082561        6.9143474805484262        3.4299198276224945     
 C   2.9504162389976920        8.3386776970308834        2.9634284082685847     
 H   3.8147764795867638        8.7384693708929646        3.5058947888941003     
 H   3.2192471543186643        8.3081173354016116        1.8996297543890934     
 H   2.1240106016142861        9.0558761109659898        3.0732334200589464     
 C   3.8480595495920902        6.0540443541193039        3.3036650039175992     
 H   3.6918670139605929        5.0151755582212010        3.6059592357908796     
 H   4.2082178099966860        6.0507364495789728        2.2657231068319330     
 H   4.6428763531460771        6.4679321504217588        3.9382409996689947     
 C   1.4872883444260410        6.4294523125470677        2.4445048688590552     
 H  0.60231471422203009        7.0898461707022227        2.4527094892263368     
 H   1.8770072192095550        6.4698043676450929        1.4212751552408744     
 H   1.1443762836941413        5.4068325649917197        2.6151329890999238     
 C   2.3491504800502461        8.6448905730721251        8.2844528273815037     
 C  -1.9691870298278613        9.6483545376626676        5.7061504157465439     
 C  -2.5642165594589059        8.6572247688925721        4.8213669916710007     
 C  -2.8466535671083926        7.5163496384557273        5.6407740240932993     
 H  -3.3504379479282553        6.6213691228649809        5.2958970833429584     
 C  -2.4436192300440980        7.7365773538655462        6.9783282943325098     
 C  -1.8846020678892739        9.0484978237363780        7.0039628337917961     
 H  -1.5264396861257794        9.5513941525693973        7.8949926069143075     
 C  -1.2570924717528940        10.979046283787625        5.4099308795346479     
 C  0.12178583950055812        10.633431286403946        4.8017106960176870     
 H  0.76538300357506472        10.090944732432019        5.5267479838123146     
 H   4.8723930043329700E-002   10.068694424367356        3.8567873285076129     
 H  0.71077471051403318        11.530027021280901        4.5709556672817424     
 C -0.99487934535689260        11.767709272588554        6.7120499908590778     
 H -0.50569469286246882        12.718431908516356        6.4696878616991356     
 H  -1.9281191453945037        11.992086168442214        7.2404434767210057     
 H -0.33331565930530327        11.237482450979289        7.4079041622220840     
 C  -2.0404958222922476        11.923266651184935        4.4844918319126768     
 H  -2.2208536898364653        11.520090236451047        3.4861796224215529     
 H  -3.0127992669268120        12.171418267871065        4.9253102799224981     
 H  -1.4773431289553831        12.855974783920795        4.3515750260427657     
 C  -2.9873893446893631        8.6716478680830651        3.3349534616625141     
 C  -4.2322548329332079        9.5718114919725625        3.1640205407477646     
 H  -5.0546467417054135        9.1955494161313318        3.7865737964236357     
 H  -4.5716169866671894        9.5648273209797789        2.1191256475121389     
 H  -4.0519946385781278        10.611842432098740        3.4481976557767831     
 C  -3.4070776759077197        7.2519438811317096        2.8868480147979700     
 H  -2.6021240353428268        6.5142633340451326        3.0137958679083732     
 H  -4.2882642984241928        6.8852874995412865        3.4272526120907036     
 H  -3.6654484910669800        7.2744078742185634        1.8204815416092692     
 C  -1.8656680204746376        9.0993539952913931        2.3591779182195376     
 H -0.98988178826000828        8.4296991153958025        2.4261920533245442     
 H  -2.2205296293074639        9.0148223333884072        1.3214032969202534     
 H  -1.5169882654313682        10.126680833017687        2.4962529574689190     
 C  -2.8244875474060209        6.8841309151808368        8.1817250822879917     
 C  -4.1123026292921612        7.4989317219917222        8.7821577599816845     
 H  -3.9484914141435121        8.5355191327536701        9.1028493877408216     
 H  -4.9228970511981371        7.4980859885686399        8.0446067298585540     
 H  -4.4439540233760404        6.9195202222446799        9.6535850641620868     
 C  -3.1088562706086380        5.4257079644451300        7.7854645997817737     
 H  -2.2114411109478525        4.9088729283536363        7.4217440807076214     
 H  -3.4720970029761502        4.8675584768955780        8.6599832761404656     
 H  -3.8768576641515229        5.3502636643614929        7.0088952360925152     
 C  -1.7266104515210621        6.9051345493726286        9.2488839261465294     
 H  -1.5193852237552603        7.9211754118199744        9.5964628932654481     
 H  -2.0342378715965048        6.3173760089233078        10.121283342560929     
 H -0.79116470816379059        6.4778559214882350        8.8695940219494531     
 F   6.5679229274755233       -1.4342882458267963        4.6523714933848277     
 F   7.9879462248225384       -2.6493046548617696        6.5283638644837527     
 F   9.5948025702699073       -1.1931139601802814        8.2541223324419200     
 F   9.8947525396343465        1.4986495422141024        7.8387136597515497     
 F   8.5503877191011988        2.7474622200921024        5.8800694746760911     
 F   9.6217142551082091        1.6949690338465253        3.4466864871864771     
 F   10.768974815649846        3.3399784127885535        1.6850141591707986     
 F   9.2762757159308595        5.1528317022616488       0.26763603472642783     
 F   6.5231524423212308        5.2213624890950578       0.62617866554319301     
 F   5.3521587287581891        3.5454296909986582        2.3482175970775812     
 F   6.5815677110192734        4.6836433480410387        4.6922274573165197     
 F   5.1799179070548309        5.8781542681015928        6.5965544482032508     
 F   3.6185400331660449        4.4246840209967102        8.3358843573698813     
 F   3.3498253484920806        1.7077314628294407        7.9511705366804506     
 F   4.6627614516924956       0.47915057416175078        5.9567807324364344     
 F   3.5063673441377614        1.6153765747076114        3.5740181765979253     
 F   2.2523246724387076        9.2338589069619031E-002   1.7870091025570765     
 F   3.6398873371013525       -1.6967049419973557       0.23835724648984846     
 F   6.3826713818651850       -1.8650910264063407       0.48008003708936509     
 F   7.6814448954909675      -0.30534461638558030        2.2510186617642263     
 C   7.5079161183189491       0.73173137556203138        5.1225955154763785     
 C   7.4119662639028512      -0.64025712497955833        5.3731626176291387     
 C   8.1185226840651996       -1.3108720986783859        6.3778383388872264     
 C   8.9391102567625254      -0.58928014794071715        7.2381955444940322     
 C   9.0737224473258618       0.78299726578555640        7.0320195016323588     
 C   8.3727772138937020        1.4000385930816179        5.9996188675558892     
 C   7.4185845815157130        2.5761033960318014        3.0422129942359328     
 C   8.7920992238775479        2.5542295892179707        2.7883797633178582     
 C   9.4243521622099689        3.3972838756779833        1.8681719356271713     
 C   8.6713379365879781        4.3128853602955823        1.1392330325166022     
 C   7.2896729783756795        4.3424100970998811        1.3224700374105189     
 C   6.7052417881873332        3.4711718263613265        2.2353975613051267     
 C   5.6684120504243847        2.5037759974769247        5.1761581002071875     
 C   5.7617822065049582        3.8770142135376608        5.4279053575805563     
 C   5.0664048627619680        4.5379826099203795        6.4465388304060340     
 C   4.2687082892295303        3.8102105563457602        7.3228936885247400     
 C   4.1474256790675872        2.4341475327418398        7.1289142099935772     
 C   4.8342948261428811        1.8281002365134054        6.0782787826893152     
 C   5.6684472331337874       0.69608202762156257        3.0533820380422965     
 C   4.2889744120496562       0.76683122112312585        2.8478656710521437     
 C   3.5991328648485124       -1.1358011497180740E-002   1.9135634818088170     
 C   4.2976754725462509      -0.91596338841627645        1.1216722007343649     
 C   5.6838701908806142       -1.0000936687411914        1.2540230145846989     
 C   6.3267887496510697      -0.18966692961288856        2.1880140044151966     
 B   6.5671366141494749        1.6221747036184317        4.0862231401587934     
 F   2.3370177547874955        11.739132209162905        14.838242536148551     
 F  0.92150172352116955        12.954648192257384        12.959976298521685     
 F -0.68610944240516158        11.499475090284546        11.233300375722301     
 F -0.98848904886434763        8.8079512925009134        11.649177891601267     
 F  0.35544970497417311        7.5580036709105167        13.607039056924688     
 F -0.71601229120052656        8.6072470040290607        16.041013058911098     
 F  -1.8628178831413165        6.9601910038353889        17.800208081850727     
 F -0.36978452317598576        5.1476955140682534        19.217424982249376     
 F   2.3834045294415107        5.0803519639495178        18.859382114667770     
 F   3.5543489948556157        6.7573175201797833        17.138131629127244     
 F   2.3280639854590688        5.6224974301010455        14.792395963406570     
 F   3.7303108312255722        4.4319644026593688        12.885391288399468     
 F   5.2867629764831232        5.8893609716073376        11.145925935586272     
 F   5.5528080106489917        8.6076557000017324        11.534666123261243     
 F   4.2410252934066950        9.8305174047393269        13.531542848438875     
 F   5.4008648538697814        8.6976277841505496        15.911284174751648     
 F   6.6527102659169506        10.227105410235721        17.695677681715036     
 F   5.2616389312607978        12.012067597700115        19.244419223026323     
 F   2.5187442894577812        12.170092984862105        19.008416086093799     
 F   1.2215462091268661        10.605461481187762        17.239043388275491     
 C   1.3974802761613390        9.5733745026428672        14.366334764378161     
 C   1.4937785333879454        10.945410420800332        14.116266932866667     
 C  0.78887524339286030        11.616435039603683        13.110757027846894     
 C  -3.1557179013596177E-002   10.895359717534316        12.249804387649766     
 C -0.16715740443498975        9.5231554017808566        12.455988228785301     
 C  0.53309430246037004        8.9055238573587765        13.488509166507855     
 C   1.4877691954129624        7.7270812459188676        16.444976868897434     
 C  0.11415400433231693        7.7480918802564593        16.698643954360378     
 C -0.51798329824284817        6.9042636473599321        17.618174750290713     
 C  0.23523249832438714        5.9889557081804448        18.347150441236856     
 C   1.6169426835327108        5.9601091367758734        18.164074903795470     
 C   2.2012705973282625        6.8317199722951996        17.251345023595746     
 C   3.2384374720056579        7.8037496781055662        14.310754221482856     
 C   3.1464501005699166        6.4307910956767609        14.057117222708479     
 C   3.8416862532881035        5.7721435132391603        13.036885329004452     
 C   4.6373934375449624        6.5021466946413202        12.160469554807330     
 C   4.7573310389644980        7.8781139250266694        12.356322476649092     
 C   4.0709055648976333        8.4815675739785164        13.408723065920841     
 C   3.2364859158235362        9.6093454103188378        16.435515425171264     
 C   4.6164594948254285        9.5430748343962808        16.639102909167121     
 C   5.3051653102657195        10.324305909452708        17.571797648390195     
 C   4.6048810389205004        11.227032870861601        18.364064506672698     
 C   3.2182925332998833        11.306317388667832        18.234000388222967     
 C   2.5765020218530297        10.493393650998510        17.301383639137452     
 B   2.3388270712779597        8.6827298157747155        15.402102524398888     
 C   6.3541986166730400       0.17601515352245939        11.559805853244933     
 H   7.2878095222119681      -0.30557282751116249        11.877272053746198     
 H   5.9891798122483708      -0.37325894567752460        10.680294551263676     
 H   5.6171144550328487        3.8361440199032024E-002   12.358440107661908     
 C   5.2146388867264744        2.2446785988726794        10.712075398561320     
 H   4.4666591153846680        2.2148049132693290        11.511544478464844     
 H   4.8305909356716059        1.6623185507148805        9.8653275171204324     
 H   5.3244976462017188        3.2897784346983490        10.395596585815534     
 C   7.5782742910749139        1.7434160277764243        10.054803066233170     
 H   7.1972777331112576        1.1988897292277636        9.1794961613435913     
 H   8.5399342958732394        1.2968234196507464        10.335557967491873     
 H   7.7652334617442129        2.7767591772805513        9.7366469462586487     
 C   2.5528747321184246        10.128318802629874        7.9263390968944121     
 H   1.6174775385909079        10.609265245018090        7.6126246140812519     
 H   2.9204287412210244        10.676994883446444        8.8052645378010048     
 H   3.2870771883054388        10.267660988482351        7.1251287936329835     
 C   3.6974246791694032        8.0602239940705278        8.7688675167843186     
 H   4.4425900197389483        8.0907418268348774        7.9667541261850543     
 H   4.0839449611538683        8.6428426234891358        9.6143111800818044     
 H   3.5895145966387481        7.0150432306090149        9.0856525083980415     
 C   1.3347698557701770        8.5579149689659708        9.4332931804032949     
 H   1.7176405519961906        9.1013773959678463        10.308487346583398     
 H  0.37206775339121123        9.0043481371962208        9.1556578897966823     
 H   1.1493155026961792        7.5239429200424270        9.7503909625062608     
         276

 Dy   9.1308129033029193        2.5015559075616767        14.024837805681887     
 C   7.4189352552351675        4.3757944335503645        13.734276005378813     
 C   6.7885289774324473        3.3781780002520998        14.583008731240648     
 C   6.5248068855539323        2.2489634397804372        13.744568588606848     
 H   6.0029127817442722        1.3558848506497836        14.067505789510001     
 C   6.9680048742654979        2.4838277070291945        12.419233100107837     
 C   7.5327237686616098        3.7930524492946871        12.430420341895474     
 H   7.9085397264802904        4.3100526633244156        11.555736344722003     
 C   8.1110993109093741        5.7082584921522104        14.070704193174999     
 C   9.4712181849127610        5.3828056772456012        14.733663260220005     
 H   10.139626082292617        4.8365879821530342        14.036500421737173     
 H   9.3762486277689643        4.8258036972370695        15.678810794542816     
 H   10.038531879812970        6.2922614500621519        14.973023049437316     
 C   7.2776769174193623        6.6534557337929012        14.950524372623384     
 H   7.0261986087563493        6.2541726102239563        15.934495824678123     
 H   6.3377005592576676        6.9102597231141827        14.448911473345950     
 H   7.8377177331708028        7.5825081501026483        15.118395328379398     
 C   8.4243969141567021        6.4956868534952212        12.782453685951944     
 H   9.1273954540149180        5.9636589980081247        12.131875780260778     
 H   8.8929922545137376        7.4529604000592693        13.038706494653088     
 H   7.5170482514568295        6.7057439803076049        12.204126124363636     
 C   6.3335234832738800        3.3900931560596042        16.054303680869570     
 C   5.9500709015070008        1.9661172275937113        16.518374058360617     
 H   5.0850116676525277        1.5695987283263986        15.974881991017385     
 H   5.6808693915458859        1.9957668827098574        17.582099742682242     
 H   6.7745381514891676        1.2469762075003317        16.407749469760152     
 C   5.0584885687230754        4.2530097596495260        16.183671389913055     
 H   5.2163327450618686        5.2919498240377045        15.882872507517563     
 H   4.6997673856252868        4.2552547344174565        17.222058726075808     
 H   4.2619496428418655        3.8418888296999731        15.549720817063182     
 C   7.4192874603997332        3.8699298647692628        17.038995214264762     
 H   8.3032569993635104        3.2082818000860560        17.026579957931933     
 H   7.0320721417097207        3.8263088960739879        18.062826424899814     
 H   7.7634932415136060        4.8925052255039940        16.871100936870157     
 C   6.5642867390617470        1.6602008534996897        11.199818636546038     
 C   10.875264521371527       0.65807355172343229        13.790514331560310     
 C   11.469458552692084        1.6492149331296486        14.675657410464074     
 C   11.752550169498969        2.7899682780472550        13.856448002559389     
 H   12.255692129391981        3.6851423076734569        14.201778313035643     
 C   11.352120087268787        2.5690321714325313        12.518008046132065     
 C   10.793132054673913        1.2573699861875305        12.492122398688611     
 H   10.436314243652713       0.75410095792946374        11.600783103688208     
 C   10.163083064096332      -0.67267658385860285        14.086118327346670     
 C   8.7841449525881874      -0.32753006248937816        14.694407093848669     
 H   8.1409114725867884       0.21640900478549366        13.969922103738845     
 H   8.8569024023641774       0.23537540776379587        15.640299038896179     
 H   8.1945440129894536       -1.2243365612207953        14.922529382895611     
 C   9.9008682402478954       -1.4607569408119345        12.783685288787970     
 H   9.4117748400735834       -2.4116288945897155        13.025665463994969     
 H   10.834114851444678       -1.6848452498845357        12.255150007126376     
 H   9.2392327253735154      -0.93026642164937556        12.088098987462525     
 C   10.946916304479689       -1.6173480446227417        15.010768902439940     
 H   11.128431088532054       -1.2144029507974874        16.008911135564155     
 H   11.918714081001639       -1.8655892869629529        14.568893843911935     
 H   10.383688948221307       -2.5499538461637918        15.144058497654717     
 C   11.892350421252454        1.6341534149805004        16.162038847413850     
 C   13.138337181165273       0.73527659717911498        16.331608320865268     
 H   13.959832066791360        1.1126498651868613        15.708576203997321     
 H   13.478453689664390       0.74201335671317248        17.376242121718018     
 H   12.958881372957444      -0.30476527422730065        16.046939370557165     
 C   12.310297157469268        3.0539012827084719        16.611088721419243     
 H   11.504406277646616        3.7904904652283009        16.483999099227464     
 H   13.191295985578174        3.4219575129108533        16.071325112076618     
 H   12.568114287315842        3.0311288177666813        17.677545377054610     
 C   10.771724706543797        1.2042698412878354        17.137979344403654     
 H   9.8957407963042048        1.8735974607674728        17.072882130164839     
 H   11.127598847925611        1.2872038466916158        18.175442692833528     
 H   10.423346979209001       0.17707692896055685        16.999566360136932     
 C   11.737320102318522        3.4200768366859164        11.314929115536973     
 C   13.030724196883195        2.8082685161667200        10.724260735911789     
 H   12.871996159535133        1.7707175662871146        10.404553016688942     
 H   13.835889072099809        2.8127448866646043        11.467233158885268     
 H   13.366692563035565        3.3871488499493414        9.8541208573309138     
 C   12.014362017752781        4.8803356262844284        11.709089491479629     
 H   11.112720661973825        5.3952305125576645        12.063674822373349     
 H   12.383099099167309        5.4372311691864192        10.836266491861293     
 H   12.775382028806115        4.9605013205018977        12.491477337033963     
 C   10.646828199133349        3.3929594105415384        10.240845428120748     
 H   10.445546596600984        2.3755427371158389        9.8938717854860503     
 H   10.958453936278538        3.9801009528064135        9.3694533951550376     
 H   9.7075726770315960        3.8176424691869033        10.612845619819247     
 Dy -0.22553578854815698        7.8016221055273220        5.4630613861959265     
 C   1.4867387294670305        5.9291857689666569        5.7516570909852422     
 C   2.1177531056073322        6.9264107716121899        4.9028151320863378     
 C   2.3817077514048210        8.0555330580306705        5.7409929671919784     
 H   2.9035184411694783        8.9485675978374530        5.4178459478403473     
 C   1.9393298019272323        7.8206611695582433        7.0668308064624341     
 C   1.3744687595733192        6.5117299742316197        7.0559467272052219     
 H  0.99921788113689525        5.9947539767766154        7.9308649561146698     
 C  0.79342745587940267        4.5971853486330003        5.4154530060175059     
 C -0.56661324338178631        4.9231407026878786        4.7525650913906361     
 H  -1.2350193604404425        5.4696527314644054        5.4496387890298710     
 H -0.47161768796009762        5.4797706212105668        3.8072180823351602     
 H  -1.1345255376834609        4.0139375362481369        4.5136352264051087     
 C   1.6261741361348023        3.6515337813156492        4.5356230204383277     
 H   1.8779201590125254        4.0506999451684598        3.5516472890967004     
 H   2.5660147670644440        3.3943714224539732        5.0373015036674635     
 H   1.0656672263285683        2.7227621826796016        4.3677295091510278     
 C  0.47984790500072289        3.8101082996752043        6.7038377520435022     
 H -0.22288596677701347        4.3425721242635751        7.3543776849437350     
 H   1.0832895499941906E-002   2.8529982034290180        6.4477643262525248     
 H   1.3871201103167485        3.5997115798049855        7.2821696432845577     
 C   2.5718263056116912        6.9145052305906392        3.4312467607864154     
 C   2.9555702374130663        8.3384247983918538        2.9670291795062020     
 H   3.8208865617413408        8.7348059634022572        3.5103249994306478     
 H   3.2245680370197207        8.3087034726136046        1.9032565339850578     
 H   2.1312804295806775        9.0577857987390260        3.0778230133413196     
 C   3.8464066522875946        6.0509067588891288        3.3009275266552285     
 H   3.6883583117300742        5.0120856880537215        3.6021330541744532     
 H   4.2041961456842625        6.0482203562072634        2.2622042802872544     
 H   4.6437518353758067        6.4618417644170556        3.9340424349889487     
 C   1.4853194481406145        6.4351100934142353        2.4470655098548701     
 H  0.60153993661245342        7.0970851454372310        2.4598529679803458     
 H   1.8720989560222543        6.4785190741846916        1.4230156998839913     
 H   1.1409372837168585        5.4125821606427298        2.6150756503961126     
 C   2.3448662372248905        8.6439293633784793        8.2858926889031146     
 C  -1.9679801845011409        9.6475358077054150        5.6995113832624478     
 C  -2.5626120260302105        8.6564433842600810        4.8144651779542542     
 C  -2.8463133940871419        7.5159616696281599        5.6339960841119110     
 H  -3.3501791769356459        6.6211105651338276        5.2888893304421902     
 C  -2.4445812654942962        7.7364652690103322        6.9719780940896499     
 C  -1.8850265837380735        9.0481654174504236        6.9976143412833833     
 H  -1.5274242693412214        9.5512396975160296        7.8887555683155499     
 C  -1.2556003915986671        10.978008856607559        5.4032687810667248     
 C  0.12284652468758153        10.632073409246157        4.7941989299154200     
 H  0.76657387971115132        10.089223935952047        5.5188848038196943     
 H   4.8973736789397815E-002   10.067414605706317        3.8493413204721580     
 H  0.71208316334061184        11.528506359312285        4.5633613737139536     
 C -0.99257922527756270        11.766303916765835        6.7054051952152536     
 H -0.50286018913717345        12.716752810301932        6.4630639456156045     
 H  -1.9256153417005637        11.991210958466647        7.2339876763369544     
 H -0.33123756562572415        11.235554670280097        7.4010569367926191     
 C  -2.0395303764164145        11.922795781042000        4.4788097099052164     
 H  -2.2216651249791695        11.519845184236926        3.4807691498966959     
 H  -3.0110401326378438        12.171543509894894        4.9210393615975496     
 H  -1.4759524920561451        12.855147292457822        4.3451899485761425     
 C  -2.9865544163133930        8.6715986880368856        3.3282868700061092     
 C  -4.2326948755914833        9.5704564189202657        3.1598297457285041     
 H  -5.0536377720824648        9.1931139826934913        3.7836114540165275     
 H  -4.5737513082905092        9.5636565247224752        2.1155095788720222     
 H  -4.0529381947233079        10.610519307846770        3.4442575334234680     
 C  -3.4048774495007894        7.2518275175669107        2.8793351302931387     
 H  -2.5990800576108182        6.5150123502992008        3.0058390740508347     
 H  -4.2856415582513128        6.8838551198050144        3.4195159456279693     
 H  -3.6632942073627728        7.2746648544803314        1.8130032057617900     
 C  -1.8668026285414747        9.1016500632360042        2.3513537373559346     
 H -0.99092410973784195        8.4320916698321504        2.4152423765593745     
 H  -2.2239347266986660        9.0193168557572498        1.3142571370451548     
 H  -1.5180058207853917        10.128716875360158        2.4898214221480206     
 C  -2.8282457472619464        6.8850441255417500        8.1753332945678352     
 C  -4.1191389230414321        7.4986530563769653        8.7699515403136861     
 H  -3.9580934553466740        8.5359913184534175        9.0893934907099752     
 H  -4.9267449156693290        7.4953134818782425        8.0294120143994903     
 H  -4.4531628615465237        6.9201495704162248        9.6410746720151721     
 C  -3.1087660540128095        5.4255306381613213        7.7805105606575884     
 H  -2.2088656098864550        4.9092898467250627        7.4228845198475257     
 H  -3.4760070148642055        4.8685670136798596        8.6539952129042508     
 H  -3.8722613313457330        5.3473679520688489        7.0000988943175004     
 C  -1.7347543335267870        6.9091757143970423        9.2467161307407189     
 H  -1.5308512243950423        7.9258775362066087        9.5943678104468333     
 H  -2.0450112136680341        6.3215493491941075        10.118291894361485     
 H -0.79709524895196993        6.4832654977955624        8.8717592189471564     
 F   6.5683025865530587       -1.4328320351864303        4.6510126062073756     
 F   7.9872508644730491       -2.6471610604684033        6.5280887176102551     
 F   9.5959314344013826       -1.1908180791606777        8.2521180434379957     
 F   9.8957253534883591        1.5008403090087894        7.8362065605842801     
 F   8.5514530721715296        2.7490581009214110        5.8769114320889697     
 F   9.6233072209331674        1.6956414319084590        3.4443771224506992     
 F   10.771296768629917        3.3402728678768194        1.6829469246144892     
 F   9.2792930628886658        5.1531160133651426       0.26488653605406681     
 F   6.5260460099121342        5.2226445520713183       0.62333444622280909     
 F   5.3544733537053455        3.5472975750735256        2.3451697021126372     
 F   6.5804436266754243        4.6846550303990586        4.6895600288927684     
 F   5.1769866707687733        5.8777313262907871        6.5935840234081500     
 F   3.6171713684057849        4.4225102777480307        8.3328958596969809     
 F   3.3508503911075760        1.7055199062798136        7.9477536249392857     
 F   4.6639844347216952       0.47856307943404136        5.9523581795450111     
 F   3.5085253722209644        1.6187687185374358        3.5683854425201362     
 F   2.2545858199738453        9.4758197335444480E-002   1.7821026321778115     
 F   3.6415922528362299       -1.6977182750917457       0.23738009570411953     
 F   6.3842297973560838       -1.8672505481300521       0.48027242573150880     
 F   7.6831702718049399      -0.30554782987278251        2.2495212601969627     
 C   7.5090939668628449       0.73310534943220551        5.1200138475306201     
 C   7.4126187963091601      -0.63870885333993255        5.3713141666855666     
 C   8.1188985826880860       -1.3089577347521604        6.3764148158413958     
 C   8.9400677239731348      -0.58723559276072379        7.2361323878923995     
 C   9.0749039251054562       0.78496094097900804        7.0294925067440728     
 C   8.3739644185746158        1.4016426810403955        5.9968526360209031     
 C   7.4204455548262418        2.5774253362576678        3.0397095225400168     
 C   8.7939955439780686        2.5551258829411698        2.7860068624796868     
 C   9.4266366764989140        3.3979127327108620        1.8658216215225059     
 C   8.6739935069910388        4.3136004613009211        1.1366371021364208     
 C   7.2923463134894551        4.3436493282200122        1.3198406356513481     
 C   6.7075411457694498        3.4727254423775853        2.2327875259325749     
 C   5.6688778447182218        2.5040825472135859        5.1729540717775482     
 C   5.7611075185404692        3.8772862016461276        5.4249869208588812     
 C   5.0649413767152751        4.5374938607189774        6.4435567082970442     
 C   4.2678369554165219        3.8088556166358605        7.3197284613215086     
 C   4.1476267658603421        2.4327477059607090        7.1254194170692413     
 C   4.8348770568635322        1.8275305235047044        6.0745653088758180     
 C   5.6702616561426709       0.69730267975807803        3.0501421318102717     
 C   4.2909713766544275       0.76889477333923650        2.8436864180927213     
 C   3.6011662422999944       -9.8838943255435165E-003   1.9098843072910785     
 C   4.2995192856358324      -0.91619044864492338        1.1198586832175728     
 C   5.6855948609497684       -1.0009838289640314        1.2529198873225726     
 C   6.3285658827382250      -0.18963398821911329        2.1860379540544277     
 B   6.5685603339398231        1.6233392484359750        4.0832353505671568     
 F   2.3364768863645162        11.737911045143644        14.839348351852163     
 F  0.92175101022896955        12.952183014309865        12.959785918322666     
 F -0.68732100122380857        11.496315427503243        11.235063441639547     
 F -0.98918101955281479        8.8048846146497262        11.651984837193790     
 F  0.35474016720325591        7.5561515718297922        13.610781590203153     
 F -0.71726449043963114        8.6068122841933157        16.043724615079952     
 F  -1.8647079724252873        6.9599832468182692        17.802617464810815     
 F -0.37226112851873999        5.1475127520315516        19.220421417919084     
 F   2.3810316941084610        5.0794314395782454        18.862632607570117     
 F   3.5525150681069748        6.7560165438863358        17.141632701383724     
 F   2.3292485029619034        5.6216943927555247        14.795598085198476     
 F   3.7329327465861932        4.4323143533439238        12.888836743575753     
 F   5.2880228121803974        5.8912007948916401        11.149257731869957     
 F   5.5519081562019386        8.6094796898715202        11.538169366075433     
 F   4.2400357382687615        9.8310674345224776        13.535927610500336     
 F   5.3990740276533167        8.6950616005268966        15.916949804706437     
 F   6.6506670285986464        10.225950804817403        17.700357336313370     
 F   5.2598865423501460        12.014165352918189        19.245150738444021     
 F   2.5171000965517121        12.172874929198402        19.008093250892426     
 F   1.2199364138655064        10.606026782877262        17.240521368419937     
 C   1.3964661930239610        9.5720076922619981        14.369042613936829     
 C   1.4930889566219661        10.943837139246110        14.117990778135594     
 C  0.78834430756011320        11.614200219528550        13.111940377293765     
 C  -3.2544426117190876E-002   10.892711626285646        12.251746988344619     
 C -0.16818999659502484        9.5206130914302101        12.458669412365404     
 C  0.53212877019527427        8.9036513909436295        13.491558814004675     
 C   1.4863023184292410        7.7261152448480175        16.447891234843311     
 C  0.11264485654714339        7.7474618325902869        16.701404503964945     
 C -0.51983252715766937        6.9038214535523421        17.620870504542324     
 C  0.23307276178171307        5.9884501960304357        18.350060021709119     
 C   1.6147791922094290        5.9592135303759388        18.167090761688311     
 C   2.1994394257170788        6.8306000006356458        17.254390935624436     
 C   3.2382127385090596        7.8035380802072503        14.314283569656384     
 C   3.1472244876589999        6.4305933835816873        14.060476550237571     
 C   3.8430991479128558        5.7725519617331846        13.040298683175738     
 C   4.6382597390092757        6.5032716907156090        12.163983297229809     
 C   4.7572514519923317        7.8792882921564527        12.360040558210541     
 C   4.0705360475234791        8.4820793245535295        13.412622265838340     
 C   3.2349051011483732        9.6086605916011258        16.438798574912287     
 C   4.6147219951552794        9.5417915316070481        16.643264429753383     
 C   5.3033066423121955        10.323817840040050        17.575346377994713     
 C   4.6030831599575235        11.228158363306562        18.365739304544903     
 C   3.2165932079219255        11.307877126574470        18.235017367582522     
 C   2.5748530771587488        10.493891694534931        17.303333322381967     
 B   2.3376885744565836        8.6818348049544003        15.405333699468876     
 C   6.3558153140311617       0.17768591707641676        11.558835878635037     
 H   7.2879498296168697      -0.30412026890526056        11.879968049643759     
 H   5.9937140040689645      -0.37193998510825887        10.678408462059352     
 H   5.6158268470262396        4.0949239576677766E-002   12.354839270225900     
 C   5.2195291310965235        2.2468063448428044        10.708163413649899     
 H   4.4695845149016051        2.2167739136759836        11.505773812054249     
 H   4.8373647935337232        1.6649568040129221        9.8602274539735149     
 H   5.3304482235266049        3.2920203509171433        10.392432676819402     
 C   7.5840380948283599        1.7437921596922563        10.055696843931695     
 H   7.2044428467691803        1.1990005169509039        9.1799742962574626     
 H   8.5449855573232796        1.2969858649192978        10.338417687092797     
 H   7.7719857940506047        2.7769063394082298        9.7373986833666812     
 C   2.5509987417815037        10.126948853065411        7.9274277541319860     
 H   1.6174047521745649        10.608182085727773        7.6092956178114681     
 H   2.9151435923294415        10.676154026645207        8.8073457325906297     
 H   3.2886488572754620        10.265025850628959        7.1293254528838652     
 C   3.6914675799783492        8.0583640777651695        8.7738105078577657     
 H   4.4389692604971014        8.0887826858701253        7.9738973185790325     
 H   4.0758170765278567        8.6405524838788548        9.6205176564642869     
 H   3.5821738520053734        7.0131376182801626        9.0899698856883830     
 C   1.3278327541199983        8.5584544960029731        9.4323918288054482     
 H   1.7091010851779138        9.1023498648545846        10.307979147272897     
 H  0.36601978366901483        9.0051826035594829        9.1523485574608010     
 H   1.1411074817101750        7.5248326825353162        9.7498430059735401     
         276

 Dy   9.1301025526041766        2.5035419406458002        14.028504301072239     
 C   7.4187341972912639        4.3770683294647350        13.734635238345744     
 C   6.7867826364781916        3.3794049299180182        14.582104311016248     
 C   6.5244151827926489        2.2502663374807557        13.743209476238336     
 H   6.0018065904779920        1.3572525773963020        14.065152090715294     
 C   6.9698087653489162        2.4852226815076262        12.418696394577401     
 C   7.5348211861988617        3.7943349613481647        12.430928921540538     
 H   7.9123349249057497        4.3112879202617647        11.556942820140360     
 C   8.1110277236134074        5.7092879302599879        14.072148585516448     
 C   9.4717863496364014        5.3832656743873626        14.733443726824493     
 H   10.139669559453353        4.8379829747186101        14.035144855492725     
 H   9.3778877019358209        4.8253101781443508        15.678208462511911     
 H   10.039115292309146        6.2925004173639865        14.973515051520536     
 C   7.2788078040053357        6.6533581233781298        14.954226631040529     
 H   7.0299087640638875        6.2532932235535652        15.938513894809230     
 H   6.3376403432925326        6.9099513786461628        14.454818169532768     
 H   7.8386756932409103        7.5826169622073758        15.121513624187314     
 C   8.4229748516511265        6.4983559176221961        12.784553461893376     
 H   9.1262043824040937        5.9678248018955200        12.133017134292166     
 H   8.8907613181332206        7.4557573573757088        13.041692784563057     
 H   7.5151667461111193        6.7081546861705688        12.206891105997780     
 C   6.3323877155828194        3.3900707563305956        16.053517508425408     
 C   5.9453799751563849        1.9664525773654955        16.515443124929170     
 H   5.0793822369957233        1.5731010966611656        15.971245146881845     
 H   5.6761213306812435        1.9952793130339341        17.579167367628639     
 H   6.7678859448795397        1.2453177163352902        16.403791714469715     
 C   5.0600577435939673        4.2560388775590807        16.186753893953622     
 H   5.2195976384312921        5.2949430431845146        15.886969938475195     
 H   4.7036057279456607        4.2576952350464881        17.225893487066408     
 H   4.2611265073852840        3.8476573949637758        15.554206140627196     
 C   7.4212055142374069        3.8647902812191011        17.037035995315311     
 H   8.3040260583983336        3.2016154942927657        17.020399749122269     
 H   7.0367089159323424        3.8184301468581272        18.061632807536594     
 H   7.7668333955481144        4.8872528572592246        16.871513850271025     
 C   6.5678271472562866        1.6615967066068604        11.198744855242802     
 C   10.874086882604738       0.65891145936156792        13.796316513055030     
 C   11.467905916699230        1.6499733873190243        14.681782569414478     
 C   11.752048601756648        2.7904552094331097        13.862561976791797     
 H   12.255217343616746        3.6855070313925431        14.208180724983540     
 C   11.352698398823554        2.5694245809205576        12.523740810782943     
 C   10.793316703456933        1.2579097709066309        12.497734630325702     
 H   10.436974950566198       0.75456777440068534        11.606252737796130     
 C   10.161683275416250      -0.67167491941004764        14.091882566104625     
 C   8.7831237001693836      -0.32626007987229044        14.700938830250262     
 H   8.1397176725514129       0.21791349826880069        13.976746840401731     
 H   8.8566156430491656       0.23664862357672917        15.646740687082376     
 H   8.1933508103561792       -1.2229230480948332        14.929248113226480     
 C   9.8987720478581078       -1.4593850614458832        12.789406772672471     
 H   9.4092122987493152       -2.4100269829898577        13.031326444418633     
 H   10.831852081351951       -1.6839094681876314        12.260711458612956     
 H   9.2373395246811469      -0.92841308633686714        12.094007252804104     
 C   10.945962072906852       -1.6168909534809079        15.015650558692329     
 H   11.129074299731684       -1.2141706067059372        16.013559268573921     
 H   11.917047687325134       -1.8657041235835614        14.572522154319799     
 H   10.382310256263336       -2.5491554352857362        15.149545319910640     
 C   11.891569406733879        1.6341625583382535        16.167937672950760     
 C   13.138716116603900       0.73645738285079188        16.335149329787388     
 H   13.958859383845683        1.1148245192127741        15.710958917794347     
 H   13.480436925720584       0.74298924430450264        17.379240589309056     
 H   12.959690830047730      -0.30360354755993479        16.050234432902780     
 C   12.308318158435432        3.0539455350297682        16.617840704124241     
 H   11.501667038148982        3.7897772963045990        16.491272255605825     
 H   13.188905130395119        3.4232234368353147        16.078252729979781     
 H   12.566248510182442        3.0307490265893589        17.684249527827617     
 C   10.772768105608113        1.2020924275895550        17.144949595149011     
 H   9.8967186874574757        1.8713729110301383        17.082808595215674     
 H   11.130765542317844        1.2829068252011815        18.181790657015192     
 H   10.424235893261624       0.17516467605519870        17.005189395758492     
 C   11.740388432924734        3.4196849816512191        11.320772962545471     
 C   13.036308538055565        2.8086749839119483        10.735012333793168     
 H   12.879781145092318        1.7704774576176128        10.416435681528226     
 H   13.838963104133201        2.8152060628392892        11.480508794246097     
 H   13.374346478286984        3.3866832089812138        9.8650836635505108     
 C   12.014438743690748        4.8807931855787494        11.713865563175579     
 H   11.110746115356823        5.3953734101213717        12.063182305206640     
 H   12.386812079632834        5.4366477449950583        10.841998874712347     
 H   12.771562130988981        4.9630604934823408        12.499621296025277     
 C   10.653628394301197        3.3903440664276676        10.243048473309720     
 H   10.455000210705833        2.3724985109164769        9.8956859158960526     
 H   10.967630483088593        3.9775834709892410        9.3725421578307149     
 H   9.7125522245696043        3.8139559718232143        10.611444333415863     
 Dy -0.22497465068484640        7.7993709817951924        5.4591816388920469     
 C   1.4869075688927493        5.9280257930677687        5.7517658602661319     
 C   2.1195778399540526        6.9252742162584733        4.9042464369526444     
 C   2.3819044560518901        8.0544112089050923        5.7428376435667623     
 H   2.9044497955924222        8.9473840531448179        5.4207303568043574     
 C   1.9370714983286308        7.8195303359496862        7.0677610888302489     
 C   1.3719722047001088        6.5106882601719764        7.0558310207197952     
 H  0.99484351677978466        5.9938113258451793        7.9300093016882647     
 C  0.79354681371778979        4.5962159825220024        5.4144599733353251     
 C -0.56718247087342299        4.9226402289698079        4.7532940770317822     
 H  -1.2350797428176048        5.4682593225895229        5.4514646341739672     
 H -0.47334892670317841        5.4800888408593158        3.8082318062748719     
 H  -1.1350915960237364        4.0136101796677197        4.5137977096387258     
 C   1.6250704736889805        3.6517837346545967        4.5322727827698008     
 H   1.8739428805260592        4.0517135020231532        3.5479049280418589     
 H   2.5662386050033064        3.3950166567298155        5.0315687784750791     
 H   1.0648599346761154        2.7227022205993943        4.3651348049399541     
 C  0.48143935805053129        3.8074243459949320        6.7021730257847212     
 H -0.22150788141450833        4.3383183100101919        7.3537392560148875     
 H   1.3265303029725775E-002   2.8501699594564056        6.4452067336590728     
 H   1.3892174299442466        3.5973247043883494        7.2797725746257944     
 C   2.5731001186151268        6.9146629806328521        3.4325736939503360     
 C   2.9607242358284407        8.3381718997528242        2.9706299507438194     
 H   3.8269966438959173        8.7311425559115481        3.5147552099671948     
 H   3.2298889197207767        8.3092896098255995        1.9068833135810221     
 H   2.1385502575470690        9.0596954865120622        3.0824126066236928     
 C   3.8447537549830990        6.0477691636589528        3.2981900493928578     
 H   3.6848496094995555        5.0089958178862410        3.5983068725580263     
 H   4.2001744813718380        6.0457042628355531        2.2586854537425753     
 H   4.6446273176055355        6.4557513784123524        3.9298438703089031     
 C   1.4833505518551879        6.4407678742814021        2.4496261508506851     
 H  0.60076515900287675        7.1043241201722394        2.4669964467343544     
 H   1.8671906928349535        6.4872337807242904        1.4247562445271080     
 H   1.1374982837395755        5.4183317562937408        2.6150183116923018     
 C   2.3405819943995345        8.6429681536848335        8.2873325504247255     
 C  -1.9667733391744204        9.6467170777481606        5.6928723507783525     
 C  -2.5610074926015152        8.6556619996275899        4.8075633642375077     
 C  -2.8459732210658917        7.5155737008005934        5.6272181441305218     
 H  -3.3499204059430365        6.6208520074026733        5.2818815775414221     
 C  -2.4455433009444945        7.7363531841551181        6.9656278938467908     
 C  -1.8854510995868732        9.0478330111644674        6.9912658487749706     
 H  -1.5284088525566633        9.5510852424626620        7.8825185297167923     
 C  -1.2541083114444400        10.976971429427495        5.3966066825988026     
 C  0.12390720987460496        10.630715532088370        4.7866871638131530     
 H  0.76776475584723791        10.087503139472073        5.5110216238270739     
 H   4.9223543535465937E-002   10.066134787045277        3.8418953124367028     
 H  0.71339161616719038        11.526985697343671        4.5557670801461656     
 C -0.99027910519823292        11.764898560943116        6.6987603995714293     
 H -0.50002568541187808        12.715073712087507        6.4564400295320734     
 H  -1.9231115380066235        11.990335748491081        7.2275318759529030     
 H -0.32915947194614503        11.233626889580904        7.3942097113631551     
 C  -2.0385649305405811        11.922324910899064        4.4731275878977570     
 H  -2.2224765601218741        11.519600132022806        3.4753586773718395     
 H  -3.0092809983488755        12.171668751918723        4.9167684432726011     
 H  -1.4745618551569069        12.854319800994849        4.3388048711095193     
 C  -2.9857194879374229        8.6715495079907061        3.3216202783497049     
 C  -4.2331349182497577        9.5691013458679688        3.1556389507092431     
 H  -5.0526288024595170        9.1906785492556509        3.7806491116094194     
 H  -4.5758856299138300        9.5624857284651714        2.1118935102319059     
 H  -4.0538817508684888        10.609196183594801        3.4403174110701524     
 C  -3.4026772230938596        7.2517111540021117        2.8718222457883078     
 H  -2.5960360798788100        6.5157613665532690        2.9978822801932963     
 H  -4.2830188180784319        6.8824227400687414        3.4117792791652346     
 H  -3.6611399236585651        7.2749218347420985        1.8055248699143105     
 C  -1.8679372366083120        9.1039461311806154        2.3435295564923311     
 H -0.99196643121567574        8.4344842242684983        2.4042926997942051     
 H  -2.2273398240898685        9.0238113781260942        1.3071109771700560     
 H  -1.5190233761394152        10.130752917702628        2.4833898868271223     
 C  -2.8320039471178724        6.8859573359026625        8.1689415068476769     
 C  -4.1259752167907022        7.4983743907622085        8.7577453206456859     
 H  -3.9676954965498359        8.5364635041531649        9.0759375936791287     
 H  -4.9305927801405209        7.4925409751878442        8.0142172989404283     
 H  -4.4623716997170071        6.9207789185877706        9.6285642798682574     
 C  -3.1086758374169805        5.4253533118775126        7.7755565215334030     
 H  -2.2062901088250575        4.9097067650964901        7.4240249589874310     
 H  -3.4799170267522612        4.8695755504641420        8.6480071496680377     
 H  -3.8676649985399432        5.3444722397762048        6.9913025525424848     
 C  -1.7428982155325117        6.9132168794214559        9.2445483353349065     
 H  -1.5423172250348240        7.9305796605932430        9.5922727276282203     
 H  -2.0557845557395633        6.3257226894649063        10.115300446162040     
 H -0.80302578974014927        6.4886750741028889        8.8739244159448614     
 F   6.5686822456305940       -1.4313758245460644        4.6496537190299234     
 F   7.9865555041235590       -2.6450174660750370        6.5278135707367575     
 F   9.5970602985328579       -1.1885221981410743        8.2501137544340697     
 F   9.8966981673423717        1.5030310758034764        7.8336994614170115     
 F   8.5525184252418605        2.7506539817507196        5.8737533895018492     
 F   9.6249001867581274        1.6963138299703926        3.4420677577149208     
 F   10.773618721609985        3.3405673229650854        1.6808796900581802     
 F   9.2823104098464722        5.1534003244686364       0.26213703738170580     
 F   6.5289395775030368        5.2239266150475778       0.62049022690242506     
 F   5.3567879786525028        3.5491654591483934        2.3421218071476932     
 F   6.5793195423315742        4.6856667127570786        4.6868926004690179     
 F   5.1740554344827157        5.8773083844799814        6.5906135986130492     
 F   3.6158027036455249        4.4203365344993513        8.3299073620240787     
 F   3.3518754337230714        1.7033083497301869        7.9443367131981208     
 F   4.6652074177508940       0.47797558470633189        5.9479356266535888     
 F   3.5106834003041669        1.6221608623672603        3.5627527084423467     
 F   2.2568469675089831        9.7177805601269915E-002   1.7771961617985463     
 F   3.6432971685711077       -1.6987316081861357       0.23640294491839059     
 F   6.3857882128469825       -1.8694100698537637       0.48046481437365246     
 F   7.6848956481189123      -0.30575104335998476        2.2480238586296988     
 C   7.5102718154067407       0.73447932330237964        5.1174321795848625     
 C   7.4132713287154690      -0.63716058170030676        5.3694657157419954     
 C   8.1192744813109705       -1.3070433708259350        6.3749912927955643     
 C   8.9410251911837459      -0.58519103758073043        7.2340692312907668     
 C   9.0760854028850524       0.78692461617245979        7.0269655118557877     
 C   8.3751516232555314        1.4032467689991732        5.9940864044859179     
 C   7.4223065281367715        2.5787472764835342        3.0372060508441008     
 C   8.7958918640785893        2.5560221766643685        2.7836339616415153     
 C   9.4289211907878592        3.3985415897437403        1.8634713074178406     
 C   8.6766490773941012        4.3143155623062590        1.1340411717562395     
 C   7.2950196486032306        4.3448885593401432        1.3172112338921771     
 C   6.7098405033515673        3.4742790583938437        2.2301774905600227     
 C   5.6693436390120597        2.5043890969502467        5.1697500433479089     
 C   5.7604328305759811        3.8775581897545948        5.4220684841372062     
 C   5.0634778906685822        4.5370051115175745        6.4405745861880535     
 C   4.2669656216035143        3.8075006769259607        7.3165632341182771     
 C   4.1478278526530961        2.4313478791795782        7.1219246241449046     
 C   4.8354592875841824        1.8269608104960033        6.0708518350623208     
 C   5.6720760791515552       0.69852333189459359        3.0469022255782470     
 C   4.2929683412591988       0.77095832555534705        2.8395071651332988     
 C   3.6031996197514768       -8.4097771539062907E-003   1.9062051327733402     
 C   4.3013630987254139      -0.91641750887357021        1.1180451657007808     
 C   5.6873195310189226       -1.0018739891868713        1.2518167600604466     
 C   6.3303430158253793      -0.18960104682533804        2.1840619036936593     
 B   6.5699840537301721        1.6245037932535182        4.0802475609755202     
 F   2.3359360179415369        11.736689881124381        14.840454167555773     
 F  0.92200029693676966        12.949717836362348        12.959595538123647     
 F -0.68853256004245544        11.493155764721939        11.236826507556792     
 F -0.98987299024128195        8.8018179367985407        11.654791782786313     
 F  0.35403062943233871        7.5542994727490678        13.614524123481619     
 F -0.71851668967873583        8.6063775643575688        16.046436171248807     
 F  -1.8665980617092581        6.9597754898011503        17.805026847770900     
 F -0.37473773386149417        5.1473299899948497        19.223417853588796     
 F   2.3786588587754114        5.0785109152069730        18.865883100472463     
 F   3.5506811413583339        6.7547155675928883        17.145133773640204     
 F   2.3304330204647381        5.6208913554100031        14.798800206990384     
 F   3.7355546619468143        4.4326643040284788        12.892282198752037     
 F   5.2892826478776716        5.8930406181759434        11.152589528153644     
 F   5.5510083017548846        8.6113036797413081        11.541672608889625     
 F   4.2390461831308279        9.8316174643056282        13.540312372561798     
 F   5.3972832014368528        8.6924954169032436        15.922615434661227     
 F   6.6486237912803432        10.224796199399087        17.705036990911704     
 F   5.2581341534394950        12.016263108136261        19.245882253861719     
 F   2.5154559036456430        12.175656873534699        19.007770415691052     
 F   1.2183266186041468        10.606592084566762        17.241999348564384     
 C   1.3954521098865831        9.5706408818811290        14.371750463495495     
 C   1.4923993798559865        10.942263857691888        14.119714623404523     
 C  0.78781337172736621        11.611965399453418        13.113123726740636     
 C  -3.3531673220785568E-002   10.890063535036978        12.253689589039473     
 C -0.16922258875505997        9.5180707810795617        12.461350595945508     
 C  0.53116323793017850        8.9017789245284824        13.494608461501494     
 C   1.4848354414455196        7.7251492437771674        16.450805600789188     
 C  0.11113570876196986        7.7468317849241144        16.704165053569515     
 C -0.52168175607249068        6.9033792597447521        17.623566258793932     
 C  0.23091302523903900        5.9879446838804258        18.352969602181386     
 C   1.6126157008861470        5.9583179239760033        18.170106619581151     
 C   2.1976082541058948        6.8294800289760929        17.257436847653128     
 C   3.2379880050124612        7.8033264823089352        14.317812917829912     
 C   3.1479988747480832        6.4303956714866146        14.063835877766664     
 C   3.8445120425376080        5.7729604102272090        13.043712037347024     
 C   4.6391260404735899        6.5043966867898977        12.167497039652289     
 C   4.7571718650201644        7.8804626592862350        12.363758639771987     
 C   4.0701665301493248        8.4825910751285445        13.416521465755840     
 C   3.2333242864732097        9.6079757728834139        16.442081724653310     
 C   4.6129844954851302        9.5405082288178136        16.647425950339649     
 C   5.3014479743586715        10.323329770627391        17.578895107599227     
 C   4.6012852809945466        11.229283855751524        18.367414102417108     
 C   3.2148938825439672        11.309436864481105        18.236034346942077     
 C   2.5732041324644679        10.494389738071352        17.305283005626478     
 B   2.3365500776352079        8.6809397941340833        15.408564874538865     
 C   6.3574320113892835       0.17935668063037413        11.557865904025141     
 H   7.2880901370217712      -0.30266771029935863        11.882664045541320     
 H   5.9982481958895582      -0.37062102453899315        10.676522372855027     
 H   5.6145392390196305        4.3537038954323509E-002   12.351238432789893     
 C   5.2244193754665726        2.2489340908129294        10.704251428738479     
 H   4.4725099144185414        2.2187429140826382        11.500003145643655     
 H   4.8441386513958413        1.6675950573109639        9.8551273908265973     
 H   5.3363988008514909        3.2942622671359372        10.389268767823269     
 C   7.5898018985818059        1.7441682916080881        10.056590621630221     
 H   7.2116079604271031        1.1991113046740440        9.1804524311713358     
 H   8.5500368187733198        1.2971483101878489        10.341277406693720     
 H   7.7787381263569966        2.7770535015359079        9.7381504204747138     
 C   2.5491227514445827        10.125578903500946        7.9285164113695608     
 H   1.6173319657582219        10.607098926437454        7.6059666215416843     
 H   2.9098584434378592        10.675313169843969        8.8094269273802546     
 H   3.2902205262454851        10.262390712775565        7.1335221121347470     
 C   3.6855104807872952        8.0565041614598112        8.7787534989312146     
 H   4.4353485012552545        8.0868235449053714        7.9810405109730107     
 H   4.0676891919018461        8.6382623442685738        9.6267241328467712     
 H   3.5748331073719988        7.0112320059513102        9.0942872629787264     
 C   1.3208956524698199        8.5589940230399755        9.4314904772076034     
 H   1.7005616183596368        9.1033223337413229        10.307470947962397     
 H  0.35997181394681838        9.0060170699227449        9.1490392251249215     
 H   1.1328994607241707        7.5257224450282054        9.7492950494408177     
         276

 Dy   9.1293922019054339        2.5055279737299236        14.032170796462593     
 C   7.4185331393473604        4.3783422253791056        13.734994471312675     
 C   6.7850362955239367        3.3806318595839371        14.581199890791849     
 C   6.5240234800313655        2.2515692351810737        13.741850363869826     
 H   6.0007003992117118        1.3586203041428202        14.062798391920587     
 C   6.9716126564323346        2.4866176559860578        12.418159689046965     
 C   7.5369186037361136        3.7956174734016419        12.431437501185602     
 H   7.9161301233312091        4.3125231771991137        11.558149295558716     
 C   8.1109561363174425        5.7103173683677646        14.073592977857896     
 C   9.4723545143600436        5.3837256715291248        14.733224193428981     
 H   10.139713036614086        4.8393779672841850        14.033789289248276     
 H   9.3795267761026775        4.8248166590516322        15.677606130481008     
 H   10.039698704805325        6.2927393846658202        14.974007053603755     
 C   7.2799386905913090        6.6532605129633593        14.957928889457673     
 H   7.0336189193714267        6.2524138368831732        15.942531964940335     
 H   6.3375801273273975        6.9096430341781430        14.460724865719586     
 H   7.8396336533110169        7.5827257743121033        15.124631919995231     
 C   8.4215527891455491        6.5010249817491710        12.786653237834807     
 H   9.1250133107932712        5.9719906057829144        12.134158488323553     
 H   8.8885303817527035        7.4585543146921474        13.044679074473027     
 H   7.5132852407654083        6.7105653920335326        12.209656087631926     
 C   6.3312519478917588        3.3900483566015871        16.052731335981242     
 C   5.9406890488057691        1.9667879271372799        16.512512191497724     
 H   5.0737528063389199        1.5766034649959326        15.967608302746305     
 H   5.6713732698166011        1.9947917433580107        17.576234992575035     
 H   6.7612337382699117        1.2436592251702487        16.399833959179279     
 C   5.0616269184648601        4.2590679954686363        16.189836397994185     
 H   5.2228625318007147        5.2979362623313246        15.891067369432825     
 H   4.7074440702660345        4.2601357356755196        17.229728248057011     
 H   4.2603033719287025        3.8534259602275784        15.558691464191210     
 C   7.4231235680750816        3.8596506976689389        17.035076776365862     
 H   8.3047951174331569        3.1949491884994754        17.014219540312602     
 H   7.0413456901549640        3.8105513976422660        18.060439190173373     
 H   7.7701735495826219        4.8820004890144562        16.871926763671890     
 C   6.5713675554508271        1.6629925597140309        11.197671073939567     
 C   10.872909243837947       0.65974936699970355        13.802118694549749     
 C   11.466353280706375        1.6507318415084000        14.687907728364882     
 C   11.751547034014328        2.7909421408189643        13.868675951024203     
 H   12.254742557841512        3.6858717551116298        14.214583136931436     
 C   11.353276710378321        2.5698169904085835        12.529473575433821     
 C   10.793501352239954        1.2584495556257311        12.503346861962791     
 H   10.437635657479683       0.75503459087190705        11.611722371904051     
 C   10.160283486736168      -0.67067325496149244        14.097646804862581     
 C   8.7821024477505780      -0.32499009725520267        14.707470566651853     
 H   8.1385238725160374       0.21941799175210769        13.983571577064614     
 H   8.8563288837341538       0.23792183938966244        15.653182335268575     
 H   8.1921576077229048       -1.2215095349688712        14.935966843557349     
 C   9.8966758554683203       -1.4580131820798321        12.795128256556973     
 H   9.4066497574250469       -2.4084250713899995        13.036987424842296     
 H   10.829589311259225       -1.6829736864907270        12.266272910099534     
 H   9.2354463239887785      -0.92655975102435872        12.099915518145684     
 C   10.945007841334014       -1.6164338623390742        15.020532214944717     
 H   11.129717510931316       -1.2139382626143871        16.018207401583687     
 H   11.915381293648631       -1.8658189602041702        14.576150464727663     
 H   10.380931564305365       -2.5483570244076801        15.155032142166565     
 C   11.890788392215306        1.6341717016960065        16.173836498487674     
 C   13.139095052042530       0.73763816852246888        16.338690338709512     
 H   13.957886700900005        1.1169991732386872        15.713341631591373     
 H   13.482420161776776       0.74396513189583269        17.382239056900094     
 H   12.960500287138016      -0.30244182089256888        16.053529495248398     
 C   12.306339159401595        3.0539897873510644        16.624592686829239     
 H   11.498927798651346        3.7890641273808976        16.498545411984182     
 H   13.186514275212064        3.4244893607597762        16.085180347882943     
 H   12.564382733049040        3.0303692354120364        17.690953678600625     
 C   10.773811504672430        1.1999150138912749        17.151919845894366     
 H   9.8976965786107467        1.8691483612928039        17.092735060266506     
 H   11.133932236710077        1.2786098037107472        18.188138621196856     
 H   10.425124807314250       0.17325242314984055        17.010812431380053     
 C   11.743456763530945        3.4192931266165223        11.326616809553968     
 C   13.041892879227936        2.8090814516571769        10.745763931674547     
 H   12.887566130649505        1.7702373489481111        10.428318346367512     
 H   13.842037136166594        2.8176672390139741        11.493784429606926     
 H   13.382000393538403        3.3862175680130857        9.8760464697701078     
 C   12.014515469628716        4.8812507448730704        11.718641634871531     
 H   11.108771568739824        5.3955163076850781        12.062689788039929     
 H   12.390525060098359        5.4360643208036983        10.847731257563400     
 H   12.767742233171848        4.9656196664627839        12.507765255016592     
 C   10.660428589469046        3.3877287223137964        10.245251518498693     
 H   10.464453824810683        2.3694542847171145        9.8975000463060532     
 H   10.976807029898648        3.9750659891720690        9.3756309205063921     
 H   9.7175317721076144        3.8102694744595254        10.610043047012477     
 Dy -0.22441351282153582        7.7971198580630618        5.4553018915881681     
 C   1.4870764083184682        5.9268658171688804        5.7518746295470216     
 C   2.1214025743007729        6.9241376609047567        4.9056777418189501     
 C   2.3821011606989591        8.0532893597795141        5.7446823199415453     
 H   2.9053811500153657        8.9462005084521827        5.4236147657683667     
 C   1.9348131947300293        7.8183995023411290        7.0686913711980637     
 C   1.3694756498268987        6.5096465461123332        7.0557153142343694     
 H  0.99046915242267408        5.9928686749137432        7.9291536472618596     
 C  0.79366617155617680        4.5952466164110053        5.4134669406531435     
 C -0.56775169836505968        4.9221397552517372        4.7540230626729283     
 H  -1.2351401251947671        5.4668659137146403        5.4532904793180634     
 H -0.47508016544625914        5.4804070605080648        3.8092455302145836     
 H  -1.1356576543640120        4.0132828230873017        4.5139601928723438     
 C   1.6239668112431589        3.6520336879935438        4.5289225451012731     
 H   1.8699656020395927        4.0527270588778466        3.5441625669870178     
 H   2.5664624429421687        3.3956618910056577        5.0258360532826947     
 H   1.0640526430236625        2.7226422585191865        4.3625401007288795     
 C  0.48303081110033969        3.8047403923146592        6.7005082995259402     
 H -0.22012979605200320        4.3340644957568077        7.3531008270860401     
 H   1.5697710559509644E-002   2.8473417154837928        6.4426491410656208     
 H   1.3913147495717448        3.5949378289717129        7.2773755059670311     
 C   2.5743739316185623        6.9148207306750651        3.4339006271142565     
 C   2.9658782342438150        8.3379190011137929        2.9742307219814368     
 H   3.8331067260504939        8.7274791484208389        3.5191854205037423     
 H   3.2352098024218332        8.3098757470375926        1.9105100931769863     
 H   2.1458200855134604        9.0616051742850985        3.0870021999060659     
 C   3.8431008576786034        6.0446315684287768        3.2954525721304870     
 H   3.6813409072690368        5.0059059477187615        3.5944806909415998     
 H   4.1961528170594136        6.0431881694638427        2.2551666271978963     
 H   4.6455027998352652        6.4496609924076500        3.9256453056288572     
 C   1.4813816555697616        6.4464256551485688        2.4521867918464997     
 H  0.59999038139330008        7.1115630949072477        2.4741399254883634     
 H   1.8622824296476526        6.4959484872638891        1.4264967891702249     
 H   1.1340592837622925        5.4240813519447517        2.6149609729884906     
 C   2.3362977515741785        8.6420069439911877        8.2887724119463364     
 C  -1.9655664938477000        9.6458983477909079        5.6862333182942573     
 C  -2.5594029591728202        8.6548806149951005        4.8006615505207613     
 C  -2.8456330480446410        7.5151857319730269        5.6204402041491326     
 H  -3.3496616349504271        6.6205934496715200        5.2748738246406539     
 C  -2.4465053363946927        7.7362410992999040        6.9592776936039318     
 C  -1.8858756154356726        9.0475006048785112        6.9849173562665570     
 H  -1.5293934357721053        9.5509307874092926        7.8762814911180348     
 C  -1.2526162312902129        10.975934002247429        5.3899445841308795     
 C  0.12496789506162838        10.629357654930581        4.7791753977108860     
 H  0.76895563198332451        10.085782342992101        5.5031584438344536     
 H   4.9473350281534059E-002   10.064854968384237        3.8344493044012475     
 H  0.71470006899376903        11.525465035375056        4.5481727865783776     
 C -0.98797898511890314        11.763493205120398        6.6921156039276042     
 H -0.49719118168658272        12.713394613873083        6.4498161134485432     
 H  -1.9206077343126833        11.989460538515514        7.2210760755688517     
 H -0.32708137826656597        11.231699108881713        7.3873624859336902     
 C  -2.0375994846647481        11.921854040756129        4.4674454658902976     
 H  -2.2232879952645783        11.519355079808685        3.4699482048469825     
 H  -3.0075218640599073        12.171793993942552        4.9124975249476535     
 H  -1.4731712182576686        12.853492309531875        4.3324197936428970     
 C  -2.9848845595614528        8.6715003279445284        3.3149536866933000     
 C  -4.2335749609080322        9.5677462728156719        3.1514481556899820     
 H  -5.0516198328365682        9.1882431158178104        3.7776867692023108     
 H  -4.5780199515371507        9.5613149322078659        2.1082774415917895     
 H  -4.0548253070136688        10.607873059342831        3.4363772887168373     
 C  -3.4004769966869293        7.2515947904373128        2.8643093612834765     
 H  -2.5929921021468019        6.5165103828073381        2.9899254863357578     
 H  -4.2803960779055519        6.8809903603324694        3.4040426127025003     
 H  -3.6589856399543579        7.2751788150038657        1.7980465340668310     
 C  -1.8690718446751493        9.1062421991252265        2.3357053756287280     
 H -0.99300875269350941        8.4368767787048480        2.3933430230290353     
 H  -2.2307449214810706        9.0283059004949386        1.2999648172949574     
 H  -1.5200409314934387        10.132788960045099        2.4769583515062239     
 C  -2.8357621469737979        6.8868705462635749        8.1625497191275205     
 C  -4.1328115105399723        7.4980957251474525        8.7455391009776875     
 H  -3.9772975377529978        8.5369356898529123        9.0624816966482804     
 H  -4.9344406446117128        7.4897684684974468        7.9990225834813655     
 H  -4.4715805378874895        6.9214082667593164        9.6160538877213408     
 C  -3.1085856208211520        5.4251759855937047        7.7706024824092186     
 H  -2.2037146077636600        4.9101236834679165        7.4251653981273362     
 H  -3.4838270386403165        4.8705840872484236        8.6420190864318247     
 H  -3.8630686657341533        5.3415765274835607        6.9825062107674700     
 C  -1.7510420975382366        6.9172580444458696        9.2423805399290941     
 H  -1.5537832256746058        7.9352817849798774        9.5901776448096054     
 H  -2.0665578978110926        6.3298960297357061        10.112308997962595     
 H -0.80895633052832860        6.4940846504102163        8.8760896129425646     
 F   6.5690619047081285       -1.4299196139056984        4.6482948318524722     
 F   7.9858601437740697       -2.6428738716816711        6.5275384238632608     
 F   9.5981891626643332       -1.1862263171214706        8.2481094654301454     
 F   9.8976709811963843        1.5052218425981634        7.8311923622497419     
 F   8.5535837783121895        2.7522498625800287        5.8705953469147287     
 F   9.6264931525830857        1.6969862280323265        3.4397583929791424     
 F   10.775940674590053        3.3408617780533514        1.6788124555018709     
 F   9.2853277568042785        5.1536846355721293       0.25938753870934472     
 F   6.5318331450939393        5.2252086780238374       0.61764600758204113     
 F   5.3591026035996601        3.5510333432232608        2.3390739121827497     
 F   6.5781954579877251        4.6866783951150985        4.6842251720452666     
 F   5.1711241981966589        5.8768854426691757        6.5876431738179475     
 F   3.6144340388852649        4.4181627912506709        8.3269188643511782     
 F   3.3529004763385668        1.7010967931805598        7.9409198014569560     
 F   4.6664304007800936       0.47738808997862248        5.9435130737621655     
 F   3.5128414283873699        1.6255530061970849        3.5571199743645576     
 F   2.2591081150441208        9.9597413867095363E-002   1.7722896914192812     
 F   3.6450020843059856       -1.6997449412805257       0.23542579413266165     
 F   6.3873466283378812       -1.8715695915774750       0.48065720301579618     
 F   7.6866210244328848      -0.30595425684718697        2.2465264570624348     
 C   7.5114496639506356       0.73585329717255388        5.1148505116391050     
 C   7.4139238611217779      -0.63561231006068108        5.3676172647984233     
 C   8.1196503799338569       -1.3051290068997095        6.3735677697497337     
 C   8.9419826583943554      -0.58314648240073708        7.2320060746891341     
 C   9.0772668806646486       0.78888829136591154        7.0244385169675017     
 C   8.3763388279364452        1.4048508569579508        5.9913201729509318     
 C   7.4241675014473003        2.5800692167094006        3.0347025791481852     
 C   8.7977881841791099        2.5569184703875671        2.7812610608033439     
 C   9.4312057050768026        3.3991704467766186        1.8611209933131752     
 C   8.6793046477971636        4.3150306633115969        1.1314452413760581     
 C   7.2976929837170053        4.3461277904602742        1.3145818321330061     
 C   6.7121398609336840        3.4758326744101025        2.2275674551874705     
 C   5.6698094333058968        2.5046956466869075        5.1665460149182696     
 C   5.7597581426114921        3.8778301778630615        5.4191500474155303     
 C   5.0620144046218893        4.5365163623161715        6.4375924640790636     
 C   4.2660942877905059        3.8061457372160614        7.3133980069150457     
 C   4.1480289394458509        2.4299480523984474        7.1184298312205687     
 C   4.8360415183048335        1.8263910974873023        6.0671383612488237     
 C   5.6738905021604396       0.69974398403110916        3.0436623193462222     
 C   4.2949653058639701       0.77302187777145759        2.8353279121738768     
 C   3.6052329972029589       -6.9356599822690658E-003   1.9025259582556020     
 C   4.3032069118149954      -0.91664456910221703        1.1162316481839889     
 C   5.6890442010880768       -1.0027641494097115        1.2507136327983204     
 C   6.3321201489125345      -0.18956810543156277        2.1820858533328904     
 B   6.5714077735205203        1.6256683380710615        4.0772597713838836     
 F   2.3353951495185572        11.735468717105118        14.841559983259385     
 F  0.92224958364456966        12.947252658414829        12.959405157924628     
 F -0.68974411886110243        11.489996101940635        11.238589573474037     
 F -0.99056496092974911        8.7987512589473535        11.657598728378838     
 F  0.35332109166142150        7.5524473736683433        13.618266656760085     
 F -0.71976888891784041        8.6059428445218238        16.049147727417665     
 F  -1.8684881509932290        6.9595677327840306        17.807436230730985     
 F -0.37721433920424841        5.1471472279581478        19.226414289258503     
 F   2.3762860234423613        5.0775903908357005        18.869133593374809     
 F   3.5488472146096930        6.7534145912994417        17.148634845896684     
 F   2.3316175379675732        5.6200883180644814        14.802002328782290     
 F   3.7381765773074354        4.4330142547130338        12.895727653928322     
 F   5.2905424835749466        5.8948804414602458        11.155921324437331     
 F   5.5501084473078315        8.6131276696110959        11.545175851703817     
 F   4.2380566279928944        9.8321674940887789        13.544697134623261     
 F   5.3954923752203880        8.6899292332795905        15.928281064616016     
 F   6.6465805539620391        10.223641593980769        17.709716645510039     
 F   5.2563817645288431        12.018360863354333        19.246613769279417     
 F   2.5138117107395739        12.178438817870997        19.007447580489679     
 F   1.2167168233427872        10.607157386256260        17.243477328708831     
 C   1.3944380267492051        9.5692740715002600        14.374458313054161     
 C   1.4917098030900071        10.940690576137667        14.121438468673452     
 C  0.78728243589461921        11.609730579378287        13.114307076187506     
 C  -3.4518920324380267E-002   10.887415443788310        12.255632189734326     
 C -0.17025518091509506        9.5155284707289152        12.464031779525611     
 C  0.53019770566508284        8.8999064581133354        13.497658108998316     
 C   1.4833685644617982        7.7241832427063173        16.453719966735065     
 C  0.10962656097679632        7.7462017372579419        16.706925603174081     
 C -0.52353098498731199        6.9029370659371612        17.626262013045540     
 C  0.22875328869636494        5.9874391717304158        18.355879182653648     
 C   1.6104522095628651        5.9574223175760688        18.173122477473992     
 C   2.1957770824947112        6.8283600573165391        17.260482759681821     
 C   3.2377632715158624        7.8031148844106193        14.321342266003439     
 C   3.1487732618371664        6.4301979593915419        14.067195205295757     
 C   3.8459249371623603        5.7733688587212333        13.047125391518311     
 C   4.6399923419379032        6.5055216828641864        12.171010782074770     
 C   4.7570922780479981        7.8816370264160183        12.367476721333436     
 C   4.0697970127751715        8.4831028257035577        13.420420665673340     
 C   3.2317434717980462        9.6072909541657019        16.445364874394333     
 C   4.6112469958149820        9.5392249260285809        16.651587470925911     
 C   5.2995893064051476        10.322841701214733        17.582443837203744     
 C   4.5994874020315688        11.230409348196485        18.369088900289313     
 C   3.2131945571660090        11.310996602387743        18.237051326301632     
 C   2.5715551877701865        10.494887781607771        17.307232688870993     
 B   2.3354115808138318        8.6800447833137682        15.411796049608851     
 C   6.3590487087474052       0.18102744418433150        11.556895929415244     
 H   7.2882304444266737      -0.30121515169345670        11.885360041438883     
 H   6.0027823877101518      -0.36930206396972742        10.674636283650702     
 H   5.6132516310130214        4.6124838331969252E-002   12.347637595353888     
 C   5.2293096198366227        2.2510618367830544        10.700339443827058     
 H   4.4754353139354786        2.2207119144892928        11.494232479233061     
 H   4.8509125092579586        1.6702333106090057        9.8500273276796815     
 H   5.3423493781763769        3.2965041833547315        10.386104858827139     
 C   7.5955657023352527        1.7445444235239200        10.057484399328747     
 H   7.2187730740850258        1.1992220923971844        9.1809305660852072     
 H   8.5550880802233600        1.2973107554564003        10.344137126294644     
 H   7.7854904586633884        2.7772006636635864        9.7389021575827446     
 C   2.5472467611076617        10.124208953936483        7.9296050686071355     
 H   1.6172591793418789        10.606015767147136        7.6026376252718997     
 H   2.9045732945462768        10.674472313042733        8.8115081221698794     
 H   3.2917921952155078        10.259755574922170        7.1377187713856287     
 C   3.6795533815962411        8.0546442451544529        8.7836964900046635     
 H   4.4317277420134067        8.0848644039406192        7.9881837033669880     
 H   4.0595613072758345        8.6359722046582927        9.6329306092292537     
 H   3.5674923627386241        7.0093263936224588        9.0986046402690679     
 C   1.3139585508196414        8.5595335500769778        9.4305891256097585     
 H   1.6920221515413598        9.1042948026280612        10.306962748651898     
 H  0.35392384422462192        9.0068515362860069        9.1457298927890420     
 H   1.1246914397381664        7.5266122075210946        9.7487470929080970     
         276

 Dy   9.1286818512066912        2.5075140068140476        14.035837291852946     
 C   7.4183320814034568        4.3796161212934761        13.735353704279605     
 C   6.7832899545696810        3.3818587892498555        14.580295470567451     
 C   6.5236317772700820        2.2528721328813921        13.740491251501314     
 H   5.9995942079454316        1.3599880308893386        14.060444693125881     
 C   6.9734165475157530        2.4880126304644890        12.417622983516528     
 C   7.5390160212733663        3.7968999854551195        12.431946080830667     
 H   7.9199253217566685        4.3137584341364628        11.559355770977072     
 C   8.1108845490214758        5.7113468064755422        14.075037370199345     
 C   9.4729226790836840        5.3841856686708862        14.733004660033471     
 H   10.139756513774820        4.8407729598497609        14.032433723003827     
 H   9.3811658502695323        4.8243231399589135        15.677003798450105     
 H   10.040282117301501        6.2929783519676548        14.974499055686975     
 C   7.2810695771772815        6.6531629025485879        14.961631147874817     
 H   7.0373290746789658        6.2515344502127812        15.946550035071441     
 H   6.3375199113622616        6.9093346897101231        14.466631561906404     
 H   7.8405916133811244        7.5828345864168307        15.127750215803148     
 C   8.4201307266399734        6.5036940458761459        12.788753013776239     
 H   9.1238222391824468        5.9761564096703097        12.135299842354941     
 H   8.8862994453721864        7.4613512720085868        13.047665364382997     
 H   7.5114037354196972        6.7129760978964965        12.212421069266069     
 C   6.3301161802006973        3.3900259568725786        16.051945163537081     
 C   5.9359981224551541        1.9671232769090641        16.509581258066277     
 H   5.0681233756821165        1.5801058333306996        15.963971458610766     
 H   5.6666252089519586        1.9943041736820875        17.573302617521428     
 H   6.7545815316602837        1.2420007340052073        16.395876203888843     
 C   5.0631960933357529        4.2620971133781911        16.192918902034751     
 H   5.2261274251701373        5.3009294814781347        15.895164800390457     
 H   4.7112824125864083        4.2625762363045503        17.233563009047611     
 H   4.2594802364721218        3.8591945254913811        15.563176787755223     
 C   7.4250416219127553        3.8545111141187771        17.033117557416411     
 H   8.3055641764679820        3.1882828827061851        17.008039331502939     
 H   7.0459824643775857        3.8026726484264053        18.059245572810148     
 H   7.7735137036171293        4.8767481207696868        16.872339677072759     
 C   6.5749079636453667        1.6643884128212016        11.196597292636330     
 C   10.871731605071156       0.66058727463783906        13.807920876044470     
 C   11.464800644713522        1.6514902956977757        14.694032887315288     
 C   11.751045466272009        2.7914290722048190        13.874789925256611     
 H   12.254267772066276        3.6862364788307160        14.220985548879334     
 C   11.353855021933089        2.5702093998966098        12.535206340084699     
 C   10.793686001022973        1.2589893403448316        12.508959093599882     
 H   10.438296364393169       0.75550140734312865        11.617192006011972     
 C   10.158883698056083      -0.66967159051293723        14.103411043620536     
 C   8.7810811953317742      -0.32372011463811490        14.714002303053446     
 H   8.1373300724806619       0.22092248523541472        13.990396313727500     
 H   8.8560421244191421       0.23919505520259574        15.659623983454773     
 H   8.1909644050896322       -1.2200960218429089        14.942685573888218     
 C   9.8945796630785328       -1.4566413027137808        12.800849740441475     
 H   9.4040872161007787       -2.4068231597901413        13.042648405265961     
 H   10.827326541166498       -1.6820379047938228        12.271834361586112     
 H   9.2335531232964101      -0.92470641571185030        12.105823783487262     
 C   10.944053609761177       -1.6159767711972404        15.025413871197106     
 H   11.130360722130948       -1.2137059185228369        16.022855534593457     
 H   11.913714899972126       -1.8659337968247789        14.579778775135527     
 H   10.379552872347395       -2.5475586135296244        15.160518964422488     
 C   11.890007377696731        1.6341808450537596        16.179735324024584     
 C   13.139473987481159       0.73881895419414578        16.342231347631632     
 H   13.956914017954327        1.1191738272646001        15.715724345388397     
 H   13.484403397832969       0.74494101948716285        17.385237524491131     
 H   12.961309744228304      -0.30128009422520302        16.056824557594016     
 C   12.304360160367761        3.0540340396723606        16.631344669534236     
 H   11.496188559153712        3.7883509584571957        16.505818568362542     
 H   13.184123420029007        3.4257552846842381        16.092107965786106     
 H   12.562516955915640        3.0299894442347135        17.697657829373632     
 C   10.774854903736747        1.1977376001929945        17.158890096639723     
 H   9.8986744697640177        1.8669238115554696        17.102661525317341     
 H   11.137098931102310        1.2743127822203129        18.194486585378517     
 H   10.426013721366873       0.17134017024448239        17.016435467001617     
 C   11.746525094137157        3.4189012715818250        11.332460656562466     
 C   13.047477220400305        2.8094879194024056        10.756515529555926     
 H   12.895351116206690        1.7699972402786095        10.440201011206796     
 H   13.845111168199987        2.8201284151886590        11.507060064967753     
 H   13.389654308789822        3.3857519270449581        9.8870092759897048     
 C   12.014592195566685        4.8817083041673914        11.723417706567481     
 H   11.106797022122823        5.3956592052487844        12.062197270873220     
 H   12.394238040563884        5.4354808966123374        10.853463640414452     
 H   12.763922335354714        4.9681788394432269        12.515909214007905     
 C   10.667228784636894        3.3851133781999256        10.247454563687665     
 H   10.473907438915534        2.3664100585177525        9.8993141767160555     
 H   10.985983576708703        3.9725485073548965        9.3787196831820694     
 H   9.7225113196456228        3.8065829770958364        10.608641760609093     
 Dy -0.22385237495822524        7.7948687343309313        5.4514221442842894     
 C   1.4872452477441871        5.9257058412699912        5.7519833988279112     
 C   2.1232273086474933        6.9230011055510401        4.9071090466852567     
 C   2.3822978653460281        8.0521675106539359        5.7465269963163292     
 H   2.9063125044383096        8.9450169637595494        5.4264991747323759     
 C   1.9325548911314281        7.8172686687325710        7.0696216535658785     
 C   1.3669790949536886        6.5086048320526899        7.0555996077489427     
 H  0.98609478806556361        5.9919260239823071        7.9282979928354544     
 C  0.79378552939456393        4.5942772503000073        5.4124739079709618     
 C -0.56832092585669625        4.9216392815336665        4.7547520483140744     
 H  -1.2352005075719297        5.4654725048397568        5.4551163244621605     
 H -0.47681140418933987        5.4807252801568138        3.8102592541542952     
 H  -1.1362237127042876        4.0129554665068845        4.5141226761059610     
 C   1.6228631487973371        3.6522836413324908        4.5255723074327463     
 H   1.8659883235531263        4.0537406157325400        3.5404202059321763     
 H   2.5666862808810311        3.3963071252814996        5.0201033280903102     
 H   1.0632453513712097        2.7225822964389792        4.3599453965178050     
 C  0.48462226415014809        3.8020564386343869        6.6988435732671583     
 H -0.21875171068949803        4.3298106815034236        7.3524623981571926     
 H   1.8130118089293511E-002   2.8445134715111804        6.4400915484721697     
 H   1.3934120691992429        3.5925509535550768        7.2749784373082678     
 C   2.5756477446219979        6.9149784807172781        3.4352275602781770     
 C   2.9710322326591894        8.3376661024747634        2.9778314932190542     
 H   3.8392168082050708        8.7238157409301298        3.5236156310402893     
 H   3.2405306851228892        8.3104618842495874        1.9141368727729506     
 H   2.1530899134798518        9.0635148620581347        3.0915917931884391     
 C   3.8414479603741079        6.0414939731986017        3.2927150948681168     
 H   3.6778322050385182        5.0028160775512811        3.5906545093251734     
 H   4.1921311527469891        6.0406720760921333        2.2516478006532177     
 H   4.6463782820649939        6.4435706064029468        3.9214467409488116     
 C   1.4794127592843351        6.4520834360157355        2.4547474328423147     
 H  0.59921560378372341        7.1188020696422551        2.4812834042423719     
 H   1.8573741664603518        6.5046631938034878        1.4282373338133418     
 H   1.1306202837850097        5.4298309475957618        2.6149036342846799     
 C   2.3320135087488225        8.6410457342975437        8.2902122734679473     
 C  -1.9643596485209798        9.6450796178336535        5.6795942858101611     
 C  -2.5577984257441249        8.6540992303626094        4.7937597368040148     
 C  -2.8452928750233908        7.5147977631454603        5.6136622641677434     
 H  -3.3494028639578177        6.6203348919403657        5.2678660717398849     
 C  -2.4474673718448909        7.7361290144446899        6.9529274933610719     
 C  -1.8863001312844723        9.0471681985925567        6.9785688637581442     
 H  -1.5303780189875471        9.5507763323559249        7.8700444525192772     
 C  -1.2511241511359859        10.974896575067365        5.3832824856629564     
 C  0.12602858024865179        10.627999777772795        4.7716636316086189     
 H  0.77014650811941110        10.084061546512126        5.4952952638418324     
 H   4.9723157027602181E-002   10.063575149723198        3.8270032963657927     
 H  0.71600852182034758        11.523944373406440        4.5405784930105888     
 C -0.98567886503957336        11.762087849297679        6.6854708082837799     
 H -0.49435667796128735        12.711715515658661        6.4431921973650121     
 H  -1.9181039306187431        11.988585328539948        7.2146202751848003     
 H -0.32500328458698685        11.229771328182521        7.3805152605042261     
 C  -2.0366340387889146        11.921383170613193        4.4617633438828372     
 H  -2.2240994304072830        11.519110027594564        3.4645377323221256     
 H  -3.0057627297709391        12.171919235966381        4.9082266066227049     
 H  -1.4717805813584304        12.852664818068902        4.3260347161762738     
 C  -2.9840496311854827        8.6714511478983489        3.3082870950368952     
 C  -4.2340150035663076        9.5663911997633750        3.1472573606707210     
 H  -5.0506108632136195        9.1858076823799681        3.7747244267952027     
 H  -4.5801542731604705        9.5601441359505621        2.1046613729516732     
 H  -4.0557688631588498        10.606549935090861        3.4324371663635218     
 C  -3.3982767702799994        7.2514784268725139        2.8567964767786451     
 H  -2.5899481244147933        6.5172593990614063        2.9819686924782194     
 H  -4.2777733377326710        6.8795579805961973        3.3963059462397656     
 H  -3.6568313562501502        7.2754357952656337        1.7905681982193515     
 C  -1.8702064527419864        9.1085382670698376        2.3278811947651246     
 H -0.99405107417134309        8.4392693331411959        2.3823933462638660     
 H  -2.2341500188722732        9.0328004228637813        1.2928186574198588     
 H  -1.5210584868474621        10.134825002387570        2.4705268161853251     
 C  -2.8395203468297239        6.8877837566244882        8.1561579314073622     
 C  -4.1396478042892433        7.4978170595326956        8.7333328813096873     
 H  -3.9868995789561597        8.5374078755526597        9.0490257996174339     
 H  -4.9382885090829047        7.4869959618070485        7.9838278680223027     
 H  -4.4807893760579729        6.9220376149308613        9.6035434955744261     
 C  -3.1084954042253230        5.4249986593098960        7.7656484432850332     
 H  -2.2011391067022625        4.9105406018393438        7.4263058372672406     
 H  -3.4877370505283718        4.8715926240327061        8.6360310231956099     
 H  -3.8584723329283634        5.3386808151909166        6.9737098689924544     
 C  -1.7591859795439615        6.9212992094702823        9.2402127445232836     
 H  -1.5652492263143878        7.9399839093665117        9.5880825619909924     
 H  -2.0773312398826218        6.3340693700065049        10.109317549763151     
 H -0.81488687131650794        6.4994942267175437        8.8782548099402696     
 F   6.5694415637856638       -1.4284634032653327        4.6469359446750200     
 F   7.9851647834245796       -2.6407302772883048        6.5272632769897632     
 F   9.5993180267958103       -1.1839304361018670        8.2461051764262212     
 F   9.8986437950503969        1.5074126093928504        7.8286852630824733     
 F   8.5546491313825204        2.7538457434093373        5.8674373043276082     
 F   9.6280861184080440        1.6976586260942601        3.4374490282433645     
 F   10.778262627570124        3.3411562331416174        1.6767452209455616     
 F   9.2883451037620848        5.1539689466756231       0.25663804003698371     
 F   6.5347267126848427        5.2264907410000978       0.61480178826165721     
 F   5.3614172285468173        3.5529012272981286        2.3360260172178058     
 F   6.5770713736438751        4.6876900774731185        4.6815577436215152     
 F   5.1681929619106013        5.8764625008583709        6.5846727490228467     
 F   3.6130653741250049        4.4159890480019914        8.3239303666782760     
 F   3.3539255189540622        1.6988852366309328        7.9375028897157911     
 F   4.6676533838092933       0.47680059525091301        5.9390905208707432     
 F   3.5149994564705724        1.6289451500269092        3.5514872402867685     
 F   2.2613692625792585       0.10201702213292080        1.7673832210400160     
 F   3.6467070000408635       -1.7007582743749154       0.23444864334693272     
 F   6.3889050438287800       -1.8737291133011864       0.48084959165793989     
 F   7.6883464007468572      -0.30615747033438923        2.2450290554951713     
 C   7.5126275124945314       0.73722727104272801        5.1122688436933474     
 C   7.4145763935280868      -0.63406403842105530        5.3657688138548512     
 C   8.1200262785567432       -1.3032146429734839        6.3721442467039022     
 C   8.9429401256049665      -0.58110192722074372        7.2299429180875014     
 C   9.0784483584442430       0.79085196655936318        7.0219115220792165     
 C   8.3775260326173591        1.4064549449167283        5.9885539414159457     
 C   7.4260284747578300        2.5813911569352670        3.0321991074522692     
 C   8.7996845042796323        2.5578147641107658        2.7788881599651729     
 C   9.4334902193657477        3.3997993038094969        1.8587706792085097     
 C   8.6819602182002260        4.3157457643169348        1.1288493109958768     
 C   7.3003663188307808        4.3473670215804052        1.3119524303738352     
 C   6.7144392185158006        3.4773862904263613        2.2249574198149182     
 C   5.6702752275997339        2.5050021964235687        5.1633419864886303     
 C   5.7590834546470040        3.8781021659715287        5.4162316106938553     
 C   5.0605509185751965        4.5360276131147685        6.4346103419700738     
 C   4.2652229539774984        3.8047907975061617        7.3102327797118134     
 C   4.1482300262386049        2.4285482256173165        7.1149350382962320     
 C   4.8366237490254838        1.8258213844786013        6.0634248874353265     
 C   5.6757049251693230       0.70096463616762472        3.0404224131141979     
 C   4.2969622704687414       0.77508542998756813        2.8311486592144544     
 C   3.6072663746544409       -5.4615428106318410E-003   1.8988467837378635     
 C   4.3050507249045769      -0.91687162933086386        1.1144181306671967     
 C   5.6907688711572302       -1.0036543096325514        1.2496105055361943     
 C   6.3338972819996897      -0.18953516403778750        2.1801098029721215     
 B   6.5728314933108694        1.6268328828886047        4.0742719817922470     
 F   2.3348542810955779        11.734247553085856        14.842665798962996     
 F  0.92249887035236977        12.944787480467312        12.959214777725609     
 F -0.69095567767974930        11.486836439159331        11.240352639391283     
 F -0.99125693161821626        8.7956845810961664        11.660405673971361     
 F  0.35261155389050430        7.5505952745876179        13.622009190038550     
 F -0.72102108815694510        8.6055081246860787        16.051859283586520     
 F  -1.8703782402771996        6.9593599757669109        17.809845613691074     
 F -0.37969094454700264        5.1469644659214460        19.229410724928215     
 F   2.3739131881093116        5.0766698664644290        18.872384086277155     
 F   3.5470132878610525        6.7521136150059942        17.152135918153164     
 F   2.3328020554704079        5.6192852807189606        14.805204450574198     
 F   3.7407984926680564        4.4333642053975897        12.899173109104606     
 F   5.2918023192722208        5.8967202647445482        11.159253120721019     
 F   5.5492085928607784        8.6149516594808855        11.548679094518009     
 F   4.2370670728549609        9.8327175238719295        13.549081896684724     
 F   5.3937015490039233        8.6873630496559375        15.933946694570805     
 F   6.6445373166437358        10.222486988562453        17.714396300108373     
 F   5.2546293756181921        12.020458618572407        19.247345284697115     
 F   2.5121675178335043        12.181220762207294        19.007124745288305     
 F   1.2151070280814276        10.607722687945760        17.244955308853278     
 C   1.3934239436118272        9.5679072611193909        14.377166162612827     
 C   1.4910202263240275        10.939117294583445        14.123162313942380     
 C  0.78675150006187211        11.607495759303154        13.115490425634377     
 C  -3.5506167427974959E-002   10.884767352539640        12.257574790429178     
 C -0.17128777307513016        9.5129861603782668        12.466712963105714     
 C  0.52923217339998707        8.8980339916981883        13.500707756495135     
 C   1.4819016874780768        7.7232172416354672        16.456634332680938     
 C  0.10811741319162280        7.7455716895917694        16.709686152778652     
 C -0.52538021390213319        6.9024948721295711        17.628957767297148     
 C  0.22659355215369087        5.9869336595804059        18.358788763125915     
 C   1.6082887182395831        5.9565267111761342        18.176138335366833     
 C   2.1939459108835271        6.8272400856569861        17.263528671710510     
 C   3.2375385380192641        7.8029032865123042        14.324871614176967     
 C   3.1495476489262502        6.4300002472964692        14.070554532824850     
 C   3.8473378317871125        5.7737773072152576        13.050538745689597
[truncated: 1,412,191 more chars]
