# Supplementary material for: Unraveling the Contributions to Spin–Lattice Relaxation in Kramers Single-Molecule Magnets
Source: J Am Chem Soc. 2022 Dec 9;144(50):22965–75. doi: 10.1021/jacs.2c08876 (PMC9782788; doi:10.1021/jacs.2c08876)
Supplement: Supplementary file 2 — ja2c08876_si_002.zip [file ja2c08876_si_002.zip › phonon_Dy/mol-12/mode-1-10/11/Cart_disp.xyz]

         276

 Dy   9.0759162925385546        2.4945404707725167        14.026909175051998     
 C   7.3720625619905702        4.3709503621109018        13.708955351431094     
 C   6.7164677793618912        3.3532957187233432        14.514347566174512     
 C   6.4821503773343778        2.2406142025642892        13.644779367372276     
 H   5.9513392359775130        1.3400367720251793        13.932006778499757     
 C   6.9682637588695622        2.5050885732058732        12.340274816236379     
 C   7.5334073808709183        3.8143528271334377        12.396955530324410     
 H   7.9413311286062216        4.3482860209976169        11.545699987323074     
 C   8.0415907971141074        5.7049422702678516        14.091464238712149     
 C   9.4116877277766484        5.3874629080012362        14.737335795959636     
 H   10.083294733633863        4.8696198163869600        14.024025770228967     
 H   9.3335875718123038        4.8054031304232163        15.669362764763250     
 H   9.9601237381677379        6.3025870369295252        15.000929403886378     
 C   7.1990618217551861        6.6015089623245249        15.013490005176021     
 H   6.9891129919838688        6.1694600011812595        15.994409539185101     
 H   6.2388909155876764        6.8435981542288307        14.542720974785768     
 H   7.7347339382946751        7.5433489054038079        15.191733566992470     
 C   8.3297794194076697        6.5459883681097200        12.829860188431262     
 H   9.0441912927204218        6.0578849352582198        12.156545880661490     
 H   8.7744287935638354        7.5059501879419024        13.119076512923971     
 H   7.4145569710518346        6.7516415720616410        12.262807492101484     
 C   6.2672262654286923        3.3144934010020446        15.987044366694787     
 C   5.8375901243515331        1.8861380776161607        16.391557632387716     
 H   4.9565658603634075        1.5492796710287355        15.834246561709977     
 H   5.5717872908127370        1.8830461985636211        17.456907507585584     
 H   6.6318767014435380        1.1391153686484481        16.248073950878108     
 C   5.0239470586810508        4.2089432849341151        16.186703505256173     
 H   5.1973174455685003        5.2533788614315373        15.918503759324723     
 H   4.6961346195705893        4.1824485072674458        17.235453560272784     
 H   4.1979404407198251        3.8416330848669151        15.563639699979852     
 C   7.3963365682893869        3.7029579351037065        16.964949367066833     
 H   8.2756554928285055        3.0355509537770873        16.859726444943302     
 H   7.0584722914419427        3.5732134162488838        18.001161022457964     
 H   7.7439417308585803        4.7354188432461219        16.866998191178968     
 C   6.6139041093510755        1.7032451724101416        11.091581236141788     
 C   10.845690142188731       0.65677629729481801        13.839900113743813     
 C   11.399744510886295        1.6398760675519928        14.760595655678449     
 C   11.702339550042096        2.7939861705875479        13.966804188172356     
 H   12.185667829648564        3.6887834122918752        14.342662057344308     
 C   11.354568502300147        2.5872485286935518        12.609556128246144     
 C   10.808079219798806        1.2708587960784388        12.546434428739348     
 H   10.487330827874164       0.77614808016940029        11.635963238464155     
 C   10.133537973913617      -0.68073492767737342        14.098788128671625     
 C   8.7532159546961950      -0.34339311254288107        14.709044164617717     
 H   8.1097443226550627       0.20624845108082546        13.987035509251086     
 H   8.8260241329629423       0.21190213791572743        15.658943507143835     
 H   8.1623680186719731       -1.2416625666047394        14.925392959858703     
 C   9.8739622983126889       -1.4360454990459703        12.776591814095960     
 H   9.3817831424445615       -2.3914045189288409        12.994035087777782     
 H   10.808634082668705       -1.6505593449073253        12.245836798052645     
 H   9.2160912581879249      -0.88624867400423746        12.092030701466822     
 C   10.915356491970428       -1.6514872749692886        15.001172987809154     
 H   11.107568270332161       -1.2710234454645197        16.006073432249082     
 H   11.883149472417490       -1.8984915280429668        14.549049915686671     
 H   10.345256949542247       -2.5826201719909592        15.117607114516192     
 C   11.815390584851407        1.5892659295621208        16.248904796788661     
 C   13.091298930382772       0.72327339837442084        16.374564219443265     
 H   13.890799206147005        1.1370745937750770        15.744921218846363     
 H   13.449384088416549       0.71464907316111426        17.413131995993481     
 H   12.934039178529495      -0.31524829273915783        16.068286263210215     
 C   12.187405240140194        3.0076159880794044        16.744570937877953     
 H   11.357269687939029        3.7199195375224137        16.632535375391889     
 H   13.061111695199349        3.4210048698916609        16.223567008772719     
 H   12.436037789438862        2.9621419798244353        17.812785982548505     
 C   10.721984959862759        1.0851526248826306        17.221647439131733     
 H   9.8345828477836861        1.7398016331873050        17.210903995015677     
 H   11.102237467317272        1.1166252615285668        18.253750583302828     
 H   10.390270452227103        5.9647106371904929E-002   17.035591586637334     
 C   11.797309175234712        3.4491961108508775        11.432150099483938     
 C   13.159556589785993        2.8832639093253216        10.951084917155894     
 H   13.064941138822201        1.8374026931638543        10.628401470012538     
 H   13.898595788965252        2.9230924186193357        11.761076097185374     
 H   13.547362195709457        3.4683471484623252        10.104670415092952     
 C   11.986273270547766        4.9219795392363563        11.839466391301949     
 H   11.031908545784569        5.4076733853793737        12.091868776723777     
 H   12.426498731296560        5.4852458235213239        11.002789827451400     
 H   12.659581414414715        5.0372667421924699        12.699327321701505     
 C   10.797706426770951        3.3764989179120000        10.270199913348334     
 H   10.670340868989920        2.3520084198148452        9.9002509105870882     
 H   11.158120089463395        3.9822118566082385        9.4292204646173374     
 H   9.8104184141384607        3.7586213271264937        10.564241006670807     
 Dy -0.26112184257365789        7.7768962338230798        5.4287479952671047     
 C   1.4441465235447997        5.9051189697685285        5.7247109770771782     
 C   2.0813611242640748        6.8897885550165716        4.8655492836127783     
 C   2.3512417098274203        8.0251903923939185        5.6925785657519850     
 H   2.8797429435614026        8.9112678090871746        5.3612371468607565     
 C   1.9093183751997389        7.8065352098469143        7.0214529921489675     
 C   1.3372586669126949        6.5006853049834143        7.0238301702580506     
 H  0.95979820732773080        5.9935630295853430        7.9033392351821261     
 C  0.72879010813743328        4.5825663789673845        5.3983150764470533     
 C -0.62237892402768558        4.9327453510298485        4.7293870229097967     
 H  -1.2872642282907654        5.4889674618140036        5.4238363122801037     
 H -0.51270229844033710        5.4870406471890618        3.7830133806502180     
 H  -1.2079269641401076        4.0354063227330865        4.4891560107288813     
 C   1.5450562895228477        3.6132773985370528        4.5284416524973397     
 H   1.8189807092934969        4.0031019193689614        3.5461837715565330     
 H   2.4729488712029828        3.3344924050635654        5.0413488640422726     
 H  0.96188028569229800        2.6985404582590733        4.3580278292876891     
 C  0.39639954692496554        3.8116406218261609        6.6920591165824881     
 H -0.30551633170667974        4.3580132707321404        7.3324712212296532     
 H  -8.1264215784619606E-002   2.8578910928752848        6.4406380199498301     
 H   1.2969588314813902        3.5949842260476621        7.2790098544804849     
 C   2.5541855386098615        6.8555415579940258        3.4000452758577735     
 C   2.9513541204274802        8.2723132049440622        2.9231887440165885     
 H   3.8088605963711264        8.6752617968930767        3.4757303731265394     
 H   3.2372657884067197        8.2288784069450038        1.8640813610608136     
 H   2.1260644033261276        8.9941902654845602        3.0117237066112139     
 C   3.8253781799016222        5.9817566070254804        3.3009196455301386     
 H   3.6547869219525175        4.9472166824095618        3.6115198766816672     
 H   4.1988305676480833        5.9647807900194287        2.2675100894870432     
 H   4.6162317790421392        6.3949649843179515        3.9408060330475818     
 C   1.4852711786142754        6.3661255164465871        2.4018039384217853     
 H  0.61672641079478163        7.0489176933493072        2.3662816093923986     
 H   1.9059060665647578        6.3633678849749655        1.3872369807715028     
 H   1.1145987566259696        5.3565454948017148        2.5947845147499233     
 C   2.3344898642979612        8.6399914311913850        8.2279530980520050     
 C  -1.9760734192640419        9.6366031494058007        5.6828382846740872     
 C  -2.6016415699697979        8.6412689017384938        4.8234655179056833     
 C  -2.8816738275007978        7.5145683666172198        5.6632144167280254     
 H  -3.4047676737625920        6.6225472008447364        5.3397015933830314     
 C  -2.4486817740795868        7.7467098768797999        6.9901255203890509     
 C  -1.8720832325097581        9.0516504636206161        6.9871651834612161     
 H  -1.4892997046589713        9.5614064185480583        7.8644806891322681     
 C  -1.2561231725781257        10.957410226165733        5.3576935987828014     
 C  0.11907509113640666        10.598502932369621        4.7480076312623360     
 H  0.76184840156854916        10.058966522073456        5.4749114760894058     
 H   4.0668572155615444E-002   10.025842412094185        3.8078395991096290     
 H  0.71143050863275981        11.490616586994395        4.5051491060124826     
 C -0.98752915037953626        11.769164031862871        6.6443797110075336     
 H -0.49398641669868393        12.712876334765278        6.3837876253047217     
 H  -1.9193946388940137        12.007522185628963        7.1690842420980241     
 H -0.32842871228533171        11.249163877658548        7.3500385100110561     
 C  -2.0390775880703789        11.887984510852199        4.4197074842640820     
 H  -2.2206855076921546        11.470870562915918        3.4272161336358438     
 H  -3.0099619396546395        12.142821167910306        4.8594925272988894     
 H  -1.4755129212966063        12.818184578574193        4.2724802165825286     
 C  -3.0364966662279209        8.6359149050656967        3.3405476602294066     
 C  -4.2615494508537770        9.5604649392073124        3.1543462441491563     
 H  -5.0918779248828114        9.2116352004540580        3.7833325657798089     
 H  -4.6017234249130468        9.5425891719198734        2.1097823336982993     
 H  -4.0603582490819203        10.601363524865778        3.4207274504308796     
 C  -3.4919302413117617        7.2174743374748180        2.9226884588082997     
 H  -2.7048771299525467        6.4615018074046624        3.0579786300742735     
 H  -4.3783308548135578        6.8828164535631311        3.4762871568891680     
 H  -3.7580124751382415        7.2267702996374013        1.8580744713070709     
 C  -1.9054219107779096        9.0154969396236364        2.3532473797044267     
 H  -1.0441510478159830        8.3266579480043603        2.4372429110443794     
 H  -2.2598164919189587        8.9130463700103473        1.3164502519184362     
 H  -1.5336254534429341        10.038814455592291        2.4654515254119196     
 C  -2.8190012513292904        6.9127955556995344        8.2110032821391119     
 C  -4.0882132172437506        7.5511909890313795        8.8293903848474748     
 H  -3.9044621836119187        8.5890349488176376        9.1357753848827592     
 H  -4.9153412664349139        7.5524854561590464        8.1088951771162847     
 H  -4.4085358371737096        6.9861046148667727        9.7142887647463034     
 C  -3.1295635599685854        5.4531358664502383        7.8369399533869881     
 H  -2.2451721849548063        4.9207004711801137        7.4610201353835270     
 H  -3.4833807714159710        4.9116885982572605        8.7263489920613537     
 H  -3.9147900673301268        5.3769632257069766        7.0768149561188309     
 C  -1.7034739523094116        6.9283637143087686        9.2611362156021482     
 H  -1.4754492014874745        7.9449284117176164        9.5956284505804135     
 H  -2.0078528436290886        6.3548425832702327        10.145113862418629     
 H -0.78014387605455737        6.4817228016536284        8.8728656579813734     
 F   6.5293925713048786       -1.4114321571348711        4.6551534497715554     
 F   7.9654750664539131       -2.6644869902203374        6.4915222100130867     
 F   9.6068759745584273       -1.2472069551512821        8.2187746774399315     
 F   9.9211539930639887        1.4463428942576393        7.8468387836849702     
 F   8.5718143632801151        2.7359680554509653        5.9124411291461563     
 F   9.6592604297305193        1.6500784428311728        3.4774370026019810     
 F   10.857166421842566        3.2242041727194075        1.6889814386401714     
 F   9.4147655825842858        5.0601191974015860       0.23199639437996750     
 F   6.6673311973866305        5.2165777486254852       0.59763740586703928     
 F   5.4466974603612082        3.6013180128511371        2.3370223607007725     
 F   6.6714849168408881        4.7100786923953892        4.6842401694156512     
 F   5.2261193073163952        5.9617757119377472        6.5180343692419260     
 F   3.5575401049800215        4.5576480894593754        8.2169281072667548     
 F   3.2496656308304521        1.8505789042705516        7.8589565096677259     
 F   4.6195214359118948       0.56181576341008266        5.9322166776770739     
 F   3.5366876318498845        1.7030550480224353        3.5222072771861876     
 F   2.2790080892486313       0.14332163318194802        1.7686154504243059     
 F   3.6572205353799672       -1.7063513642663872       0.28344427111814219     
 F   6.3995750283652697       -1.8843732413905778       0.53870113369268469     
 F   7.6988616024085692      -0.30021447974750559        2.2840932518969215     
 C   7.5038307704780802       0.74019437992370873        5.1373651790489419     
 C   7.3911808018227525      -0.63361889865584042        5.3743178561790561     
 C   8.1050114730782763       -1.3248109718754353        6.3602330331035493     
 C   8.9447521828937706      -0.62367868726617937        7.2194921809118719     
 C   9.0886526958382206       0.75065737201493887        7.0333917304491180     
 C   8.3817299802945104        1.3885701414924085        6.0170981121417144     
 C   7.4813242192204470        2.5816630331254578        3.0526258480939630     
 C   8.8546602169844189        2.5199950707754284        2.8022403678234054     
 C   9.5143473951285422        3.3288441571167136        1.8687301476372302     
 C   8.7898408905827630        4.2556967601482070        1.1244224577495519     
 C   7.4095273674940616        4.3282458290911849        1.3090397601390917     
 C   6.7976195862819280        3.4879741551686911        2.2327915630977522     
 C   5.6927465649341773        2.5572303544369546        5.1604997299055428     
 C   5.8068572199483741        3.9308627807866188        5.4007546761036300     
 C   5.0862082159595525        4.6212921810732075        6.3829447884257497     
 C   4.2366886959170529        3.9218344564726761        7.2358134732447583     
 C   4.0968357505535851        2.5454823680764211        7.0559652470825984     
 C   4.8138002702126776        1.9089792147605709        6.0421018296578612     
 C   5.6906848397612473       0.73806618248400091        3.0508931361789604     
 C   4.3143878195047298       0.82363708482758824        2.8286336190287291     
 C   3.6232512806026587        2.7917743646927715E-002   1.9095377181345072     
 C   4.3172532506090944      -0.90686866560580814        1.1486322831476232     
 C   5.7019878251587777      -0.99870789365804680        1.2901718215681668     
 C   6.3458677692858085      -0.17180541480370112        2.2085744347002785     
 B   6.5932428276780932        1.6523240583950034        4.0921215069689474     
 F   2.2998533543028410        11.750570313152739        14.839459059811505     
 F  0.92314444383269312        12.905703298578576        12.891014010743945     
 F -0.68924930115522443        11.399588981017235        11.211854563822731     
 F -0.99388068227783644        8.7184642315352310        11.713238945460757     
 F  0.33865195515160490        7.5331359305275507        13.718038107411207     
 F -0.69245117090930985        8.5756287278264143        16.144976303948376     
 F  -1.7828746719930944        6.8419545235249704        17.867196049155691     
 F -0.23527413018504695        5.0401050149997406        19.223260005725177     
 F   2.5225763725138344        5.0570464661435492        18.854490309778758     
 F   3.6360160850768564        6.8060440220888285        17.160423641510210     
 F   2.4212536807526690        5.6555383605981078        14.822304045507913     
 F   3.8100998508103316        4.5362715529674009        12.855965282983712     
 F   5.2520914553167799        6.0607427142801349        11.084168109132149     
 F   5.4413858528549737        8.7897316691896954        11.495292908723759     
 F   4.1723905412541598        9.9380922034335608        13.561019110464718     
 F   5.4035798497071958        8.7447648152530633        15.919659220639364     
 F   6.6700841404642484        10.225866756475391        17.731755267687163     
 F   5.2998484244620556        11.999378412603470        19.308601052784290     
 F   2.5593137511136597        12.191489510048024        19.079959931096777     
 F   1.2392103602285975        10.649450042835285        17.300379292597253     
 C   1.3686618381311377        9.5740542403624538        14.424029595898237     
 C   1.4637965525432219        10.937691646652771        14.133158697564726     
 C  0.77384475906426353        11.575165620922400        13.095356178106531     
 C  -4.2446854115719412E-002   10.826810318393500        12.253138465402227     
 C -0.18202694300583250        9.4615457592525054        12.504204554812253     
 C  0.50942464865912840        8.8779753056516775        13.562973105677958     
 C   1.5364135271664034        7.7335493766772752        16.504345961448585     
 C  0.16405182613270961        7.7174607226767984        16.771120072653044     
 C -0.43730837173622922        6.8324345876979207        17.673363664192351     
 C  0.34653829272217707        5.9211339966328236        18.375680969056241     
 C   1.7283217381909382        5.9338032337126494        18.185800595902023     
 C   2.2816406716131392        6.8423240165321317        17.287648400532873     
 C   3.2492542371942683        7.8711223673743076        14.339144481583599     
 C   3.1916129309969143        6.4988365264214352        14.071917751040830     
 C   3.8758682366935426        5.8771166450768861        13.020505310958463     
 C   4.6182898170859206        6.6439428731785313        12.126668165217596     
 C   4.7034877785421019        8.0207490713276819        12.336835243461909     
 C   4.0361031080443421        8.5861199051674753        13.422692407538456     
 C   3.2448154301643863        9.6544516185607634        16.473848511615255     
 C   4.6258012629728222        9.5792967160963318        16.667906405678853     
 C   5.3235794254529605        10.338302780658625        17.611515959263926     
 C   4.6327887844242950        11.234912081447032        18.418288310474196     
 C   3.2467743609916195        11.329822892253611        18.291927724546770     
 C   2.5941123945068405        10.533886444126580        17.351307506501559     
 B   2.3453898493299801        8.7160843302433495        15.454571658415981     
 C   6.3565451927594960       0.22110295054068640        11.424282925374774     
 H   7.2525044348739716      -0.27453261600980611        11.824015716039538     
 H   6.0643901271140672      -0.31895627822543510        10.510691040149421     
 H   5.5459157824441006        9.1651685395809673E-002   12.153642949413774     
 C   5.3076613079770150        2.3175718347322229        10.528842802544226     
 H   4.5015682994263706        2.2682614076093479        11.272519754263721     
 H   4.9807423546737359        1.7636029076610600        9.6377546100928999     
 H   5.4476792235045863        3.3716558642017787        10.252233194273561     
 C   7.6994456831448943        1.7798602925899278        10.008032629073549     
 H   7.3637473016504078        1.2409991402628731        9.1105543244339664     
 H   8.6401114543042397        1.3246804769824783        10.343641062016895     
 H   7.9145275391972856        2.8115860678582982        9.7025205904348759     
 C   2.5190897364496494        10.123331345564733        7.8568898460826002     
 H   1.5714788978952179        10.595539787479568        7.5640495677916793     
 H   2.9046854913363975        10.678609874982126        8.7246342336750224     
 H   3.2325744030654571        10.264822045846916        7.0359381536211734     
 C   3.6991295123336734        8.0675992996114925        8.6830319959475499     
 H   4.4201099598464646        8.0860172299523789        7.8575003839330684     
 H   4.1101817407775609        8.6648934492182264        9.5075673804855114     
 H   3.6027063440980824        7.0276482042966348        9.0202946286439314     
 C   1.3488421820200376        8.5510165890467942        9.4032830452690259     
 H   1.7525909670002129        9.0947583062248043        10.269701582418742     
 H  0.37796666112749266        8.9961177381132043        9.1506502195915189     
 H   1.1738412369010010        7.5161109624919336        9.7241470112504107     
         276

 Dy   9.0784480178671512        2.4954870525372117        14.027905555200597     
 C   7.3743458792696295        4.3715747344571856        13.710329154018558     
 C   6.7195469369791425        3.3549079116995566        14.517509298360499     
 C   6.4841656919169708        2.2414225337351921        13.649361094723451     
 H   5.9535860558859675        1.3412394939803651        13.938075619411856     
 C   6.9687919819643849        2.5044440222405688        12.344061718770821     
 C   7.5340024255216287        3.8136725618575436        12.398781344796483     
 H   7.9408301180275629        4.3467449301951611        11.546563747818528     
 C   8.0450447466150816        5.7054169127944023        14.090859554137726     
 C   9.4148347000505463        5.3873680456059825        14.737086309154002     
 H   10.086124344215021        4.8683867224449369        14.024242832931042     
 H   9.3362123468601936        4.8062751030360937        15.669654466642957     
 H   9.9642191689988522        6.3021424477767072        14.999681686788891     
 C   7.2033318425141868        6.6040770177735117        15.011452401073532     
 H   6.9920803194147547        6.1734318156322772        15.992619274499084     
 H   6.2438133329816354        6.8468387293326929        14.539802508569823     
 H   7.7401705160595142        7.5453395112701678        15.189002143804192     
 C   8.3340836753934475        6.5442740116170874        12.828119796089725     
 H   9.0479941793018988        6.0544233795619338        12.155654781850872     
 H   8.7796876856971746        7.5041397857427024        13.115953898983419     
 H   7.4191170834683708        6.7500699042328289        12.260702918204835     
 C   6.2702003960136334        3.3182666688362197        15.990171480670279     
 C   5.8418068853041216        1.8902376400465735        16.397019173656926     
 H   4.9612993215308219        1.5513463343940488        15.840187279934685     
 H   5.5758169775900015        1.8885359618681559        17.462287406824334     
 H   6.6370141119629311        1.1440108632415300        16.254870400235081     
 C   5.0261448866444196        4.2120553440427519        16.187476650701186     
 H   5.1992476785539949        5.2562053753058882        15.917951426021656     
 H   4.6974677605694364        4.1868209688136560        17.235934246860115     
 H   4.2008939601889530        3.8433764416877088        15.564289352903224     
 C   7.3980595290462068        3.7097646565219358        16.968063893741892     
 H   8.2772662858657018        3.0421876043545488        16.866215057949834     
 H   7.0585433162221181        3.5835045654753808        18.003886207371089     
 H   7.7459213526016839        4.7416974518855852        16.867327202483786     
 C   6.6124853632949705        1.7015117123967702        11.096670971771029     
 C   10.846815569517833       0.65709253230768938        13.839171479083054     
 C   11.402764422178729        1.6405705470876883        14.758186291102851     
 C   11.704699610692243        2.7939313553762899        13.963120571161429     
 H   12.189026608903164        3.6887107741766800        14.337538593713244     
 C   11.354619575015009        2.5864554336769086        12.606698553535704     
 C   10.807387256177467        1.2703462909996235        12.545402496727938     
 H   10.484978210737136       0.77518576899877001        11.635845121957734     
 C   10.134595291818728      -0.68003151115186833        14.099883910232764     
 C   8.7544560288651532      -0.34221896525507955        14.710271831999743     
 H   8.1109445401410358       0.20720782681105096        13.988227259974339     
 H   8.8274820186385021       0.21345776615201081        15.659943778187312     
 H   8.1636188575978643       -1.2403722123977534        14.927265400109810     
 C   9.8746787376925127       -1.4368695073244531        12.778662932995910     
 H   9.3825139649287319       -2.3919351642319273        12.997314900715741     
 H   10.809229290079685       -1.6519929056471145        12.247970893952305     
 H   9.2166803713394927      -0.88789356079274184        12.093606595369081     
 C   10.916648213124040       -1.6496431861094112        15.003117280416410     
 H   11.108804374602045       -1.2681227175037031        16.007609757317766     
 H   11.884427784743744       -1.8968808669751489        14.551130605220294     
 H   10.346764941888809       -2.5807473324361840        15.120575730349895     
 C   11.819004272315887        1.5915130468403655        16.246331146980996     
 C   13.093764523553485       0.72422779401615867        16.373478727190999     
 H   13.893959044295519        1.1365057535534400        15.743818782243018     
 H   13.451432539295800       0.71631005361611622        17.412187042557019     
 H   12.935524125377979      -0.31437562381335521        16.068207437281249     
 C   12.192956136296496        3.0099435285072467        16.739922421866517     
 H   11.363804745575118        3.7232341332305978        16.627290508497175     
 H   13.066903653163372        3.4214322792199585        16.218033199308863     
 H   12.442081881192690        2.9654773843683508        17.808035197505710     
 C   10.724784966916108        1.0904552615934069        17.219555109618938     
 H   9.8379341125556934        1.7458240596451131        17.206980841288384     
 H   11.104455544665358        1.1238650843395890        18.251739578033863     
 H   10.392190952791985        6.4944921629730076E-002   17.035477235998783     
 C   11.795230220770767        3.4476225906322204        11.428042204389138     
 C   13.154790272492564        2.8796360799909602        10.942969187458102     
 H   13.057629385525003        1.8339964042191668        10.620773846798143     
 H   13.896382662731998        2.9183133948740045        11.750366640878617     
 H   13.540624888651188        3.4641475412462377        10.095431779070731     
 C   11.987700725689407        4.9200346113770568        11.834380367819618     
 H   11.035356787608931        5.4070941110074004        12.090311323856243     
 H   12.425442643829754        5.4826700635471708        10.996183375527210     
 H   12.664225475789145        5.0341962230020743        12.691378010165522     
 C   10.792202573939425        3.3765373393093157        10.269393102643646     
 H   10.661937239601928        2.3522718678200865        9.9004761934550363     
 H   11.150889745847170        3.9813510668729957        9.4271587399469254     
 H   9.8067699915445203        3.7604664350204078        10.566250851407213     
 Dy -0.25917419851338969        7.7774571902886525        5.4292997406223815     
 C   1.4463267856686268        5.9059743169587691        5.7260909135568481     
 C   2.0837281436352537        6.8912786992402379        4.8678419674963482     
 C   2.3528240233004110        8.0263709709380819        5.6955526887364192     
 H   2.8812111247686896        8.9127777351168991        5.3649329095989389     
 C   1.9101414554565330        7.8069022577499139        7.0240009675749846     
 C   1.3383702050837629        6.5009250242279313        7.0254012861597808     
 H  0.96045688171105581        5.9933397816654752        7.9044588249008321     
 C  0.73205778287604784        4.5830065176173660        5.3988740631209211     
 C -0.61976140824288162        4.9321149764973287        4.7307646220261832     
 H  -1.2846700996113980        5.4875837026340593        5.4256741896608212     
 H -0.51116743953924937        5.4867726117847617        3.7845277329163785     
 H  -1.2044267103193578        4.0342346764347141        4.4904287164827776     
 C   1.5487810831196989        3.6152652036776667        4.5277956495938314     
 H   1.8207344982335085        4.0057858877153443        3.5453342391170892     
 H   2.4776693173777145        3.3376799262158383        5.0394266784658175     
 H  0.96682744522837560        2.6997335558560374        4.3577345020175331     
 C  0.40104940074369594        3.8107588196145312        6.6921486304779041     
 H -0.30097138785144489        4.3559650691326963        7.3333750157367028     
 H  -7.5929637961456367E-002   2.8567979752111876        6.4402270574869291     
 H   1.3020960913114077        3.5945045311105375        7.2784487233230593     
 C   2.5554497208609837        6.8585370666365204        3.4020034300533819     
 C   2.9531111258013718        8.2755429150247419        2.9264609971623545     
 H   3.8112949192860102        8.6771399829713225        3.4787891676027090     
 H   3.2382271656476869        8.2330455013920325        1.8671281535858151     
 H   2.1285061530287726        8.9979429484791940        3.0164055499324309     
 C   3.8259337343295723        5.9842728360496098        3.3000987964076822     
 H   3.6554128807722397        4.9495331716415256        3.6099026810713788     
 H   4.1978923472561656        5.9681979403173075        2.2661891510636503     
 H   4.6178704265277410        6.3964817075214961        3.9392082837406366     
 C   1.4846829232049643        6.3712720795551192        2.4048352092921839     
 H  0.61573465380279224        7.0534977583742053        2.3731032209479985     
 H   1.9027432320814424        6.3717398563973315        1.3895480801200624     
 H   1.1148839829873292        5.3610722067890686        2.5957818699210895     
 C   2.3337234100967010        8.6398999648926456        8.2312820360510450     
 C  -1.9753067039278807        9.6369041633336057        5.6816802298582765     
 C  -2.5992087327442102        8.6417932104748267        4.8209449567930882     
 C  -2.8798037539237398        7.5145216411194964        5.6597201181028032     
 H  -3.4019606176234620        6.6223978017398446        5.3350586543657590     
 C  -2.4487653592853817        7.7461640210297622        6.9873130890012227     
 C  -1.8728577548258138        9.0513764894263193        6.9857830935998004     
 H  -1.4915013078577164        9.5608517459804467        7.8638233215118047     
 C  -1.2556494094828845        10.958128929533805        5.3579737283566207     
 C  0.11958186837007244        10.599774093066111        4.7480636663643105     
 H  0.76244193831650520        10.059963153823393        5.4747511884781339     
 H   4.1158772411124998E-002   10.027537076176479        3.8076808827671189     
 H  0.71185567721612597        11.492054877019706        4.5057814313272200     
 C -0.98709161810063861        11.768599419361204        6.6454375465247724     
 H -0.49357975420301975        12.712566429077784        6.3857642664952063     
 H  -1.9189545329261593        12.006444061278177        7.1703926736947556     
 H -0.32794572684847761        11.247905083079868        7.3505352637212944     
 C  -2.0388105937249303        11.889583813318808        4.4209579589439008     
 H  -2.2209779190993166        11.473245778317732        3.4282706426914293     
 H  -3.0094881090171093        12.144294857616684        4.8612885935163384     
 H  -1.4751177087648117        12.819784466829482        4.2742001799422225     
 C  -3.0337490752194034        8.6376843402004031        3.3379346432213204     
 C  -4.2602387348881443        9.5605579912772711        3.1533631807223457     
 H  -5.0896632263559098        9.2099785095346771        3.7824578074695125     
 H  -4.6009651155689157        9.5432913006828137        2.1089838753649501     
 H  -4.0602703132075444        10.601424376739237        3.4207219178745145     
 C  -3.4869175337991338        7.2191570874099833        2.9182669270310924     
 H  -2.6986740830158578        6.4644020394256092        3.0529846141158403     
 H  -4.3729095679335810        6.8824386729543434        3.4711275963872876     
 H  -3.7526302766382060        7.2292421214580775        1.8535774072755631     
 C  -1.9038313290861391        9.0204934161876373        2.3508054433279213     
 H  -1.0418023973554260        8.3326474004266551        2.4328579812905780     
 H  -2.2590439328753047        8.9197082510083447        1.3141967482122425     
 H  -1.5331497384162640        10.043920389283425        2.4647405596524554     
 C  -2.8205909360827008        6.9116819472999191        8.2073022464445007     
 C  -4.0918103906584156        7.5484804927142326        8.8227565767203853     
 H  -3.9100243595596051        8.5865244230093509        9.1294195210648663     
 H  -4.9170658082379921        7.5487951054378861        8.1003626043427257     
 H  -4.4135298398434957        6.9829956670957092        9.7068749424656726     
 C  -3.1284966196920481        5.4517024071506492        7.8326322720132628     
 H  -2.2425842058829693        4.9202550154687890        7.4594554863486984     
 H  -3.4841850871547995        4.9098350800636750        8.7209348841326353     
 H  -3.9112847306891703        5.3746147483372768        7.0703402504962591     
 C  -1.7074811359719979        6.9286166638205069        9.2597648727373318     
 H  -1.4816591028247874        7.9453865052580568        9.5949368937281516     
 H  -2.0129427647524945        6.3544299236476665        10.142875329555938     
 H -0.78277060693588174        6.4834228093529234        8.8734598951289740     
 F   6.5314519697905480       -1.4120652878453392        4.6545387414401107     
 F   7.9663552482500233       -2.6629776154147309        6.4932679913308959     
 F   9.6066674067900184       -1.2436987470458707        8.2198405590386585     
 F   9.9201744052414114        1.4497249950336029        7.8455550427797549     
 F   8.5711159046457848        2.7371013219732805        5.9097172315171607     
 F   9.6579406590381396        1.6525583117036171        3.4750911991736833     
 F   10.853569525075953        3.2300959440037578        1.6880595425719944     
 F   9.4088971606868466        5.0648543315308121       0.23281605186196416     
 F   6.6611350082901764        5.2172657076906548       0.59806899208871256     
 F   5.4427806425125622        3.5991773561847169        2.3365153592818828     
 F   6.6665956270294604        4.7091110140029784        4.6837059338623819     
 F   5.2227833046031966        5.9574466101121573        6.5209207245117069     
 F   3.5601110687232316        4.5502390758992037        8.2218299455863946     
 F   3.2550323816289568        1.8426624874061266        7.8623712919089543     
 F   4.6221114807611450       0.55747688079296775        5.9318969869030438     
 F   3.5359269272933993        1.6998583746971327        3.5228263652295482     
 F   2.2784653200454335       0.14161934386937047        1.7678178683982018     
 F   3.6569505959732438       -1.7062237097359720       0.28084791711172241     
 F   6.3992752914620805       -1.8841649632446651       0.53583741488726899     
 F   7.6985946487725796      -0.30054211129993014        2.2819154318417443     
 C   7.5044472848604871       0.74025212056018586        5.1357231120892983     
 C   7.3924484612689652      -0.63340891489815732        5.3736131364213104     
 C   8.1058185981456337       -1.3234440008414039        6.3606150653266926     
 C   8.9448052001109222      -0.62124316598690865        7.2197052442804086     
 C   9.0883197006354610       0.75296165302117779        7.0324386707973803     
 C   8.3816978636127892        1.3897049948574411        6.0152559688751781     
 C   7.4788385779938951        2.5818477303498284        3.0512289903074912     
 C   8.8521958793642579        2.5220204995006750        2.8007168223047678     
 C   9.5106472134837450        3.3324862430062847        1.8678796271000944     
 C   8.7848451925240951        4.2588064755074440        1.1242544108548409     
 C   7.4044703153279636        4.3293877733836661        1.3087909833869533     
 C   6.7938054715309386        3.4876778043340138        2.2320083506277277     
 C   5.6916928672115308        2.5546649289967842        5.1601612384702520     
 C   5.8043673284886319        3.9282655482621345        5.4010907573248899     
 C   5.0847058281833313        4.6169556402950747        6.3850807477866169     
 C   4.2379847087481242        3.9157790325678659        7.2390596544876260     
 C   4.0994356273567494        2.5394256869362963        7.0583895177046294     
 C   4.8150287787614161        1.9047358662951672        6.0426109614747103     
 C   5.6902080074829842       0.73639420298865943        3.0498836140909185     
 C   4.3138160867436461       0.82151903491800371        2.8281324830941021     
 C   3.6227570419229700        2.6469896899795321E-002   1.9084512952370143     
 C   4.3169196962873055      -0.90740287282635790        1.1466495478960830     
 C   5.7016855779690738      -0.99908873849019808        1.2879782866772491     
 C   6.3455358148845757      -0.17268696105633916        2.2068547955597553     
 B   6.5924358189282843        1.6512241813423150        4.0907808622713677     
 F   2.3015222703790310        11.749571000546505        14.839785269124620     
 F  0.92314955816484690        12.907287730980887        12.894395492063175     
 F -0.68951635380424769        11.403477404507145        11.213543927488747     
 F -0.99385329034812553        8.7218652473356002        11.711018323725165     
 F  0.33924350442291229        7.5337310828684450        13.713798041534345     
 F -0.69406749665755729        8.5770574896940346        16.140727186355612     
 F  -1.7875333637998951        6.8477936325844988        17.864689934826472     
 F -0.24286646170455786        5.0454205732403210        19.224017007035783     
 F   2.5147872879936508        5.0578895575039020        18.855872572539027     
 F   3.6312908562037700        6.8031523552906696        17.160534416180830     
 F   2.4170087771139812        5.6536052510023218        14.821929384030014     
 F   3.8070280702073109        4.5311786781915933        12.858642492566201     
 F   5.2542659738691428        6.0528175652960003        11.088422129154145     
 F   5.4466420116882057        8.7812662671847228        11.498487704435600     
 F   4.1754759345635097        9.9329059739229510        13.561079964084938     
 F   5.4028173107395627        8.7415097994296591        15.921223438829154     
 F   6.6685003136754775        10.225524577266997        17.731589267497974     
 F   5.2973246136832648        12.000747086184628        19.305647991692584     
 F   2.5567098105137416        12.191393364306432        19.076269746526147     
 F   1.2377637243320352        10.647448470344234        17.297829790431724     
 C   1.3697478309345656        9.5735418698431705        14.422092601667766     
 C   1.4650542997173652        10.937526936816171        14.132917455173947     
 C  0.77441045573923184        11.576446904830169        13.096540392899954     
 C  -4.2247906846871394E-002   10.829310956413506        12.253651671757803     
 C -0.18164487333330265        9.4637364327561961        12.502732152763942     
 C  0.51027019505640703        8.8786973699917322        13.560317285343340     
 C   1.5334679036344290        7.7328878697645571        16.502397534902087     
 C  0.16102873331787923        7.7187717638726214        16.768462459100011     
 C -0.44198934818174762        6.8358712728483644        17.671547732485333     
 C  0.34021709521235166        5.9243481529577009        18.375272795830565     
 C   1.7219955634948780        5.9348050666258336        18.185769861559187     
 C   2.2769812578349811        6.8414018242394414        17.286899300896060     
 C   3.2486347422110287        7.8676796736464603        14.338960240439297     
 C   3.1896258249567437        6.4953650556509261        14.072353489259395     
 C   3.8746536506419340        5.8720109454579088        13.022518985820712     
 C   4.6195482036213829        6.6372468128776720        12.129588044544951     
 C   4.7061520861229633        8.0140283425080554        12.339110933667776     
 C   4.0377138998060520        8.5810714013092824        13.423358660428701     
 C   3.2438456693110367        9.6519566215974670        16.473080959702415     
 C   4.6247260496809002        9.5770364660350982        16.667922763058456     
 C   5.3220081859098647        10.337432112803899        17.610772099081821     
 C   4.6307641395120633        11.234912043273496        18.416163299539392     
 C   3.2447555057247475        11.329193525341646        18.289387300506426     
 C   2.5926547452311519        10.532036119707923        17.349493702268934     
 B   2.3446632365398976        8.7141033507328078        15.453079112989622     
 C   6.3569937080305161       0.21943332793366016        11.430719580654818     
 H   7.2543187968325871      -0.27557623107280826        11.827622131489017     
 H   6.0622165785079902      -0.32120977539879658        10.518511084483620     
 H   5.5490250532712251        8.9892902918146805E-002   12.162622514223578     
 C   5.3047217724440054        2.3146718840287894        10.536635237626083     
 H   4.5008467300552129        2.2662777330346762        11.282451257230068     
 H   4.9756056339753707        1.7594620784680655        9.6473482333428571     
 H   5.4436028467031532        3.3683466634031851        10.258293995702013     
 C   7.6954044448551020        1.7781697255197939        10.010683973126014     
 H   7.3579316130037231        1.2389324454142168        9.1141687634993023     
 H   8.6368705378902035        1.3233444799598846        10.344237809150966     
 H   7.9094261516318696        2.8098962300740982        9.7044900162138745     
 C   2.5201223896151657        10.123101236070427        7.8607433386563423     
 H   1.5737533546842823        10.595846954604884        7.5653131714117334     
 H   2.9036228517185747        10.678234825524909        8.7293941670576896     
 H   3.2358496264669641        10.264041694729999        7.0418665163595726     
 C   3.6969592859585911        8.0665795636275686        8.6890538188650943     
 H   4.4199666971064424        8.0855677604588401        7.8654631883835595     
 H   4.1060251421772724        8.6629893590681739        9.5150768371991958     
 H   3.5994774961034346        7.0263509912971553        9.0250736046832571     
 C   1.3457105801299820        8.5515503425057027        9.4044680789664934     
 H   1.7478546328636149        9.0954296248223159        10.271463000868300     
 H  0.37555492633790988        8.9968213212944956        9.1497423367842199     
 H   1.1697421428456583        7.5168139772419691        9.7252674240267503     
         276

 Dy   9.0809797431957460        2.4964336343019067        14.028901935349198     
 C   7.3766291965486879        4.3721991068034702        13.711702956606024     
 C   6.7226260945963938        3.3565201046757700        14.520671030546486     
 C   6.4861810064995629        2.2422308649060949        13.653942822074628     
 H   5.9558328757944210        1.3424422159355509        13.944144460323956     
 C   6.9693202050592067        2.5037994712752645        12.347848621305262     
 C   7.5345974701723391        3.8129922965816490        12.400607159268557     
 H   7.9403291074489042        4.3452038393927062        11.547427508313980     
 C   8.0484986961160541        5.7058915553209530        14.090254869563303     
 C   9.4179816723244443        5.3872731832107297        14.736836822348366     
 H   10.088953954796178        4.8671536285029129        14.024459895633118     
 H   9.3388371219080835        4.8071470756489703        15.669946168522666     
 H   9.9683145998299665        6.3016978586238883        14.998433969691403     
 C   7.2076018632731875        6.6066450732224995        15.009414796971043     
 H   6.9950476468456406        6.1774036300832940        15.990829009813067     
 H   6.2487357503755945        6.8500793044365542        14.536884042353877     
 H   7.7456070938243524        7.5473301171365286        15.186270720615914     
 C   8.3383879313792271        6.5425596551244549        12.826379403748188     
 H   9.0517970658833775        6.0509618238656477        12.154763683040253     
 H   8.7849465778305156        7.5023293835435023        13.112831285042866     
 H   7.4236771958849079        6.7484982364040160        12.258598344308185     
 C   6.2731745265985746        3.3220399366703952        15.993298594645768     
 C   5.8460236462567110        1.8943372024769862        16.402480714926138     
 H   4.9660327826982371        1.5534129977593620        15.846127998159394     
 H   5.5798466643672668        1.8940257251726909        17.467667306063088     
 H   6.6421515224823242        1.1489063578346117        16.261666849592054     
 C   5.0283427146077884        4.2151674031513888        16.188249796146199     
 H   5.2011779115394905        5.2590318891802399        15.917399092718586     
 H   4.6988009015682835        4.1911934303598661        17.236414933447445     
 H   4.2038474796580800        3.8451197985085024        15.564939005826593     
 C   7.3997824898030267        3.7165713779401650        16.971178420416955     
 H   8.2788770789028998        3.0488242549320104        16.872703670956366     
 H   7.0586143410022935        3.5937957147018778        18.006611392284217     
 H   7.7479009743447875        4.7479760605250476        16.867656213788607     
 C   6.6110666172388663        1.6997782523833989        11.101760707400272     
 C   10.847940996846937       0.65740876732056075        13.838442844422294     
 C   11.405784333471162        1.6412650266233839        14.755776926527254     
 C   11.707059671342391        2.7938765401650318        13.959436954150503     
 H   12.192385388157764        3.6886381360614853        14.332415130082179     
 C   11.354670647729872        2.5856623386602653        12.603840978825263     
 C   10.806695292556128        1.2698337859208082        12.544370564716528     
 H   10.482625593600110       0.77422345782813962        11.635727005451313     
 C   10.135652609723838      -0.67932809462636323        14.100979691793903     
 C   8.7556961030341114      -0.34104481796727809        14.711499499381768     
 H   8.1121447576270089       0.20816720254127646        13.989419010697592     
 H   8.8289399043140602       0.21501339438829423        15.660944049230789     
 H   8.1648696965237555       -1.2390818581907677        14.929137840360916     
 C   9.8753951770723383       -1.4376935156029360        12.780734051895861     
 H   9.3832447874129024       -2.3924658095350133        13.000594713653699     
 H   10.809824497490666       -1.6534264663869036        12.250104989851964     
 H   9.2172694844910623      -0.88953844758124623        12.095182489271339     
 C   10.917939934277651       -1.6477990972495336        15.005061573023665     
 H   11.110040478871928       -1.2652219895428864        16.009146082386451     
 H   11.885706097070001       -1.8952702059073308        14.553211294753917     
 H   10.348272934235371       -2.5788744928814089        15.123544346183598     
 C   11.822617959780368        1.5937601641186105        16.243757497173327     
 C   13.096230116724199       0.72518218965789638        16.372393234938738     
 H   13.897118882444035        1.1359369133318031        15.742716345639673     
 H   13.453480990175049       0.71797103407111817        17.411242089120556     
 H   12.937009072226463      -0.31350295488755259        16.068128611352282     
 C   12.198507032452801        3.0122710689350889        16.735273905855081     
 H   11.370339803211207        3.7265487289387815        16.622045641602462     
 H   13.072695611127397        3.4218596885482566        16.212499389845007     
 H   12.448125972946519        2.9688127889122664        17.803284412462919     
 C   10.727584973969455        1.0957578983041829        17.217462780106139     
 H   9.8412853773277007        1.7518464861029210        17.203057687561095     
 H   11.106673622013444        1.1311049071506112        18.249728572764898     
 H   10.394111453356867        7.0242736887555224E-002   17.035362885360232     
 C   11.793151266306820        3.4460490704135633        11.423934309294339     
 C   13.150023955199135        2.8760082506565983        10.934853457760310     
 H   13.050317632227806        1.8305901152744792        10.613146223583747     
 H   13.894169536498744        2.9135343711286734        11.739657184571861     
 H   13.533887581592920        3.4599479340301502        10.086193143048508     
 C   11.989128180831049        4.9180896835177563        11.829294344337287     
 H   11.038805029433293        5.4065148366354272        12.088753870988707     
 H   12.424386556362949        5.4800943035730167        10.989576923603021     
 H   12.668869537163575        5.0311257038116786        12.683428698629539     
 C   10.786698721107900        3.3765757607066313        10.268586291938959     
 H   10.653533610213936        2.3525353158253277        9.9007014763229844     
 H   11.143659402230943        3.9804902771377528        9.4250970152765134     
 H   9.8031215689505782        3.7623115429143215        10.568260696143620     
 Dy -0.25722655445312148        7.7780181467542260        5.4298514859776592     
 C   1.4485070477924540        5.9068296641490088        5.7274708500365188     
 C   2.0860951630064331        6.8927688434639034        4.8701346513799182     
 C   2.3544063367734016        8.0275515494822471        5.6985268117208543     
 H   2.8826793059759761        8.9142876611466217        5.3686286723371213     
 C   1.9109645357133274        7.8072693056529134        7.0265489430010026     
 C   1.3394817432548312        6.5011647434724482        7.0269724020615119     
 H  0.96111555609438082        5.9931165337456083        7.9055784146195380     
 C  0.73532545761466250        4.5834466562673475        5.3994330497947898     
 C -0.61714389245807766        4.9314846019648089        4.7321422211425688     
 H  -1.2820759709320306        5.4861999434541140        5.4275120670415387     
 H -0.50963258063816164        5.4865045763804616        3.7860420851825394     
 H  -1.2009264564986082        4.0330630301363408        4.4917014222366749     
 C   1.5525058767165500        3.6172530088182810        4.5271496466903223     
 H   1.8224882871735200        4.0084698560617271        3.5444847066776450     
 H   2.4823897635524466        3.3408674473681113        5.0375044928893615     
 H  0.97177460476445332        2.7009266534530019        4.3574411747473780     
 C  0.40569925456242628        3.8098770174029020        6.6922381443733201     
 H -0.29642644399621004        4.3539168675332531        7.3342788102437524     
 H  -7.0595060138293142E-002   2.8557048575470909        6.4398160950240282     
 H   1.3072333511414249        3.5940248361734128        7.2778875921656336     
 C   2.5567139031121058        6.8615325752790142        3.4039615842489903     
 C   2.9548681311752634        8.2787726251054234        2.9297332503081202     
 H   3.8137292422008939        8.6790181690495682        3.4818479620788785     
 H   3.2391885428886535        8.2372125958390612        1.8701749461108166     
 H   2.1309479027314175        9.0016956314738295        3.0210873932536484     
 C   3.8264892887575224        5.9867890650737401        3.2992779472852254     
 H   3.6560388395919619        4.9518496608734894        3.6082854854610900     
 H   4.1969541268642470        5.9716150906151864        2.2648682126402573     
 H   4.6195090740133429        6.3979984307250399        3.9376105344336909     
 C   1.4840946677956532        6.3764186426636522        2.4078664801625824     
 H  0.61474289681080285        7.0580778233991044        2.3799248325035984     
 H   1.8995803975981269        6.3801118278196975        1.3918591794686217     
 H   1.1151692093486887        5.3655989187764224        2.5967792250922557     
 C   2.3329569558954408        8.6398084985939079        8.2346109740500832     
 C  -1.9745399885917196        9.6372051772614107        5.6805221750424666     
 C  -2.5967758955186220        8.6423175192111579        4.8184243956804922     
 C  -2.8779336803466817        7.5144749156217738        5.6562258194775810     
 H  -3.3991535614843320        6.6222484026349528        5.3304157153484866     
 C  -2.4488489444911767        7.7456181651797245        6.9845006576133946     
 C  -1.8736322771418694        9.0511025152320226        6.9844010037383848     
 H  -1.4937029110564615        9.5602970734128352        7.8631659538913414     
 C  -1.2551756463876436        10.958847632901877        5.3582538579304400     
 C  0.12008864560373821        10.601045253762601        4.7481197014662841     
 H  0.76303547506446134        10.060959785573331        5.4745909008668621     
 H   4.1648972666634559E-002   10.029231740258775        3.8075221664246088     
 H  0.71228084579949213        11.493493167045017        4.5064137566419573     
 C -0.98665408582174108        11.768034806859536        6.6464953820420112     
 H -0.49317309170735563        12.712256523390289        6.3877409076856910     
 H  -1.9185144269583048        12.005365936927392        7.1717011052914863     
 H -0.32746274141162351        11.246646288501188        7.3510320174315336     
 C  -2.0385435993794823        11.891183115785417        4.4222084336237195     
 H  -2.2212703305064787        11.475620993719547        3.4293251517470149     
 H  -3.0090142783795790        12.145768547323062        4.8630846597337865     
 H  -1.4747224962330172        12.821384355084772        4.2759201433019163     
 C  -3.0310014842108859        8.6394537753351077        3.3353216262132341     
 C  -4.2589280189225125        9.5606510433472298        3.1523801172955346     
 H  -5.0874485278290082        9.2083218186152962        3.7815830491592157     
 H  -4.6002068062247856        9.5439934294457522        2.1081854170316014     
 H  -4.0601823773331676        10.601485228612695        3.4207163853181490     
 C  -3.4819048262865064        7.2208398373451477        2.9138453952538850     
 H  -2.6924710360791688        6.4673022714465569        3.0479905981574067     
 H  -4.3674882810536051        6.8820608923455557        3.4659680358854073     
 H  -3.7472480781381701        7.2317139432787547        1.8490803432440552     
 C  -1.9022407473943683        9.0254898927516400        2.3483635069514155     
 H  -1.0394537468948690        8.3386368528489481        2.4284730515367769     
 H  -2.2582713738316507        8.9263701320063440        1.3119432445060488     
 H  -1.5326740233895939        10.049026322974560        2.4640295938929908     
 C  -2.8221806208361113        6.9105683389003039        8.2036012107498895     
 C  -4.0954075640730814        7.5457699963970848        8.8161227685932975     
 H  -3.9155865355072916        8.5840138972010642        9.1230636572469734     
 H  -4.9187903500410703        7.5451047547167267        8.0918300315691685     
 H  -4.4185238425132809        6.9798867193246448        9.6994611201850418     
 C  -3.1274296794155108        5.4502689478510611        7.8283245906395367     
 H  -2.2399962268111326        4.9198095597574643        7.4578908373138697     
 H  -3.4849894028936279        4.9079815618700895        8.7155207762039151     
 H  -3.9077793940482133        5.3722662709675770        7.0638655448736882     
 C  -1.7114883196345840        6.9288696133322443        9.2583935298725173     
 H  -1.4878690041621003        7.9458445987984962        9.5942453368758880     
 H  -2.0180326858759008        6.3540172640250994        10.140636796693249     
 H -0.78539733781720622        6.4851228170522184        8.8740541322765747     
 F   6.5335113682762174       -1.4126984185558076        4.6539240331086660     
 F   7.9672354300461334       -2.6614682406091243        6.4950137726487052     
 F   9.6064588390216077       -1.2401905389404595        8.2209064406373837     
 F   9.9191948174188340        1.4531070958095664        7.8442713018745396     
 F   8.5704174460114544        2.7382345884955952        5.9069933338881651     
 F   9.6566208883457598        1.6550381805760614        3.4727453957453855     
 F   10.849972628309342        3.2359877152881080        1.6871376465038175     
 F   9.4030287387894074        5.0695894656600382       0.23363570934396080     
 F   6.6549388191937222        5.2179536667558244       0.59850057831038583     
 F   5.4388638246639163        3.5970366995182967        2.3360083578629927     
 F   6.6617063372180318        4.7081433356105684        4.6831716983091116     
 F   5.2194473018899981        5.9531175082865682        6.5238070797814878     
 F   3.5626820324664417        4.5428300623390330        8.2267317839060361     
 F   3.2603991324274619        1.8347460705417016        7.8657860741501828     
 F   4.6247015256103943       0.55313799817585285        5.9315772961290136     
 F   3.5351662227369141        1.6966617013718301        3.5234454532729091     
 F   2.2779225508422356       0.13991705455679290        1.7670202863720974     
 F   3.6566806565665200       -1.7060960552055571       0.27825156310530258     
 F   6.3989755545588904       -1.8839566850987521       0.53297369608185330     
 F   7.6983276951365900      -0.30086974285235463        2.2797376117865675     
 C   7.5050637992428939       0.74030986119666287        5.1340810451296548     
 C   7.3937161207151787      -0.63319893114047421        5.3729084166635639     
 C   8.1066257232129892       -1.3220770298073725        6.3609970975498351     
 C   8.9448582173280720      -0.61880764470763783        7.2199183076489453     
 C   9.0879867054327015       0.75526593402741682        7.0314856111456425     
 C   8.3816657469310698        1.3908398482224738        6.0134138256086418     
 C   7.4763529367673440        2.5820324275741986        3.0498321325210189     
 C   8.8497315417440969        2.5240459282259220        2.7991932767861307     
 C   9.5069470318389460        3.3361283288958554        1.8670291065629585     
 C   8.7798494944654273        4.2619161908666809        1.1240863639601300     
 C   7.3994132631618657        4.3305297176761464        1.3085422066348149     
 C   6.7899913567799501        3.4873814534993359        2.2312251381577033     
 C   5.6906391694888843        2.5520995035566143        5.1598227470349602     
 C   5.8018774370288897        3.9256683157376497        5.4014268385461497     
 C   5.0832034404071091        4.6126190995169427        6.3872167071474850     
 C   4.2392807215791946        3.9097236086630551        7.2423058357304937     
 C   4.1020355041599137        2.5333690057961715        7.0608137883266613     
 C   4.8162572873101537        1.9004925178297638        6.0431200932915585     
 C   5.6897311752047202       0.73472222349331795        3.0488740920028765     
 C   4.3132443539825625       0.81940098500841929        2.8276313471594752     
 C   3.6222628032432813        2.5022050152662925E-002   1.9073648723395213     
 C   4.3165861419655167      -0.90793708004690776        1.1446668126445430     
 C   5.7013833307793691      -0.99946958332234925        1.2857847517863317     
 C   6.3452038604833430      -0.17356850730897719        2.2051351564192321     
 B   6.5916288101784746        1.6501243042896265        4.0894402175737872     
 F   2.3031911864552210        11.748571687940272        14.840111478437736     
 F  0.92315467249700078        12.908872163383196        12.897776973382406     
 F -0.68978340645327108        11.407365827997054        11.215233291154760     
 F -0.99382589841841462        8.7252662631359694        11.708797701989575     
 F  0.33983505369421968        7.5343262352093401        13.709557975657480     
 F -0.69568382240580484        8.5784862515616567        16.136478068762845     
 F  -1.7921920556066961        6.8536327416440281        17.862183820497254     
 F -0.25045879322406878        5.0507361314809005        19.224774008346394     
 F   2.5069982034734672        5.0587326488642557        18.857254835299301     
 F   3.6265656273306837        6.8002606884925108        17.160645190851451     
 F   2.4127638734752930        5.6516721414065367        14.821554722552113     
 F   3.8039562896042907        4.5260858034157856        12.861319702148688     
 F   5.2564404924215067        6.0448924163118667        11.092676149176141     
 F   5.4518981705214387        8.7728008651797502        11.501682500147442     
 F   4.1785613278728597        9.9277197444123431        13.561140817705157     
 F   5.4020547717719296        8.7382547836062550        15.922787657018944     
 F   6.6669164868867057        10.225182398058601        17.731423267308784     
 F   5.2948008029044740        12.002115759765786        19.302694930600882     
 F   2.5541058699138235        12.191297218564840        19.072579561955518     
 F   1.2363170884354726        10.645446897853182        17.295280288266191     
 C   1.3708338237379933        9.5730294993238871        14.420155607437295     
 C   1.4663120468915087        10.937362226979571        14.132676212783169     
 C  0.77497615241420026        11.577728188737936        13.097724607693376     
 C  -4.2048959578023376E-002   10.831811594433514        12.254164878113377     
 C -0.18126280366077280        9.4659271062598869        12.501259750715629     
 C  0.51111574145368555        8.8794194343317852        13.557661465008723     
 C   1.5305222801024543        7.7322263628518391        16.500449108355586     
 C  0.15800564050304886        7.7200828050684436        16.765804845546974     
 C -0.44667032462726602        6.8393079579988081        17.669731800778315     
 C  0.33389589770252620        5.9275623092825791        18.374864622604889     
 C   1.7156693887988181        5.9358068995390179        18.185739127216355     
 C   2.2723218440568229        6.8404796319467511        17.286150201259247     
 C   3.2480152472277886        7.8642369799186129        14.338775999294993     
 C   3.1876387189165731        6.4918935848804171        14.072789227477960     
 C   3.8734390645903254        5.8669052458389306        13.024532660682961     
 C   4.6208065901568443        6.6305507525768119        12.132507923872305     
 C   4.7088163937038248        8.0073076136884289        12.341386623873641     
 C   4.0393246915677627        8.5760228974510895        13.424024913318945     
 C   3.2428759084576866        9.6494616246341725        16.472313407789574     
 C   4.6236508363889781        9.5747762159738645        16.667939120438064     
 C   5.3204369463667698        10.336561444949172        17.610028238899716     
 C   4.6287394945998317        11.234912005099961        18.414038288604591     
 C   3.2427366504578754        11.328564158429680        18.286846876466079     
 C   2.5911970959554629        10.530185795289267        17.347679898036308     
 B   2.3439366237498147        8.7121223712222644        15.451586567563263     
 C   6.3574422233015353       0.21776370532663386        11.437156235934863     
 H   7.2561331587912026      -0.27661984613581042        11.831228546938497     
 H   6.0600430299019132      -0.32346327257215807        10.526331128817819     
 H   5.5521343240983496        8.8134120440483923E-002   12.171602079033383     
 C   5.3017822369109959        2.3117719333253559        10.544427672707940     
 H   4.5001251606840560        2.2642940584600044        11.292382760196416     
 H   4.9704689132770055        1.7553212492750712        9.6569418565928125     
 H   5.4395264699017192        3.3650374626045916        10.264354797130466     
 C   7.6913632065653088        1.7764791584496598        10.013335317178479     
 H   7.3521159243570384        1.2368657505655605        9.1177832025646399     
 H   8.6336296214761674        1.3220084829372909        10.344834556285038     
 H   7.9043247640664527        2.8082063922898981        9.7064594419928749     
 C   2.5211550427806824        10.122871126576122        7.8645968312300836     
 H   1.5760278114733468        10.596154121730198        7.5665767750317876     
 H   2.9025602121007523        10.677859776067692        8.7341541004403584     
 H   3.2391248498684715        10.263261343613083        7.0477948790979710     
 C   3.6947890595835085        8.0655598276436447        8.6950756417826405     
 H   4.4198234343664202        8.0851182909653012        7.8734259928340515     
 H   4.1018685435769839        8.6610852689181197        9.5225862939128803     
 H   3.5962486481087867        7.0250537782976759        9.0298525807225829     
 C   1.3425789782399264        8.5520840959646129        9.4056531126639609     
 H   1.7431182987270168        9.0961009434198257        10.273224419317856     
 H  0.37314319154832704        8.9975249044757888        9.1488344539769191     
 H   1.1656430487903158        7.5175169919920055        9.7263878368030898     
         276

 Dy   9.0835114685243408        2.4973802160666017        14.029898315497798     
 C   7.3789125138277472        4.3728234791497549        13.713076759193489     
 C   6.7257052522136451        3.3581322976519834        14.523832762732473     
 C   6.4881963210821558        2.2430391960769978        13.658524549425803     
 H   5.9580796957028754        1.3436449378907365        13.950213301236058     
 C   6.9698484281540294        2.5031549203099597        12.351635523839704     
 C   7.5351925148230494        3.8123120313057548        12.402432973740629     
 H   7.9398280968702455        4.3436627485902504        11.548291268809434     
 C   8.0519526456170283        5.7063661978475047        14.089650184988880     
 C   9.4211286445983422        5.3871783208154760        14.736587335542731     
 H   10.091783565377337        4.8659205345608889        14.024676958335194     
 H   9.3414618969559733        4.8080190482618477        15.670237870402373     
 H   9.9724100306610826        6.3012532694710703        14.997186252593917     
 C   7.2118718840321883        6.6092131286714872        15.007377192868555     
 H   6.9980149742765256        6.1813754445343116        15.989038745127051     
 H   6.2536581677695535        6.8533198795404155        14.533965576137932     
 H   7.7510436715891906        7.5493207230028885        15.183539297427634     
 C   8.3426921873650048        6.5408452986318224        12.824639011406651     
 H   9.0555999524648545        6.0475002681693608        12.153872584229633     
 H   8.7902054699638548        7.5005189813443023        13.109708671102311     
 H   7.4282373083014441        6.7469265685752031        12.256493770411536     
 C   6.2761486571835157        3.3258132045045707        15.996425708621258     
 C   5.8502404072092995        1.8984367649073990        16.407942256195348     
 H   4.9707662438656515        1.5554796611246753        15.852068716384101     
 H   5.5838763511445313        1.8995154884772256        17.473047205301839     
 H   6.6472889330017173        1.1538018524276934        16.268463298949023     
 C   5.0305405425711571        4.2182794622600266        16.189022941591212     
 H   5.2031081445249860        5.2618584030545916        15.916846759415519     
 H   4.7001340425671305        4.1955658919060754        17.236895620034780     
 H   4.2068009991272080        3.8468631553292960        15.565588658749965     
 C   7.4015054505598457        3.7233780993583943        16.974292947092017     
 H   8.2804878719400978        3.0554609055094715        16.879192283962897     
 H   7.0586853657824689        3.6040868639283747        18.009336577197342     
 H   7.7498805960878911        4.7542546691645109        16.867985225093427     
 C   6.6096478711827622        1.6980447923700275        11.106850443029513     
 C   10.849066424176039       0.65772500233343223        13.837714209761536     
 C   11.408804244763596        1.6419595061590793        14.753367561951656     
 C   11.709419731992538        2.7938217249537733        13.955753337139576     
 H   12.195744167412364        3.6885654979462901        14.327291666451115     
 C   11.354721720444735        2.5848692436436220        12.600983404114823     
 C   10.806003328934791        1.2693212808419929        12.543338632705119     
 H   10.480272976463082       0.77326114665750934        11.635608888944892     
 C   10.136709927628949      -0.67862467810085814        14.102075473355042     
 C   8.7569361772030696      -0.33987067067947663        14.712727166763793     
 H   8.1133449751129838       0.20912657827150199        13.990610761420847     
 H   8.8303977899896182       0.21656902262457764        15.661944320274264     
 H   8.1661205354496484       -1.2377915039837819        14.931010280612021     
 C   9.8761116164521621       -1.4385175238814187        12.782805170795813     
 H   9.3839756098970728       -2.3929964548380998        13.003874526591657     
 H   10.810419704901648       -1.6548600271266929        12.252239085751626     
 H   9.2178585976426319      -0.89118333436975061        12.096758383173599     
 C   10.919231655431263       -1.6459550083896561        15.007005865630921     
 H   11.111276583141812       -1.2623212615820698        16.010682407455132     
 H   11.886984409396257       -1.8936595448395126        14.555291984287539     
 H   10.349780926581932       -2.5770016533266338        15.126512962017301     
 C   11.826231647244848        1.5960072813968553        16.241183847365662     
 C   13.098695709894912       0.72613658529963421        16.371307742686472     
 H   13.900278720592549        1.1353680731101663        15.741613909036330     
 H   13.455529441054299       0.71963201452612013        17.410297135684097     
 H   12.938494019074946      -0.31263028596174997        16.068049785423312     
 C   12.204057928609103        3.0145986093629311        16.730625389843645     
 H   11.376874860847296        3.7298633246469652        16.616800774707748     
 H   13.078487569091422        3.4222870978765547        16.206965580381148     
 H   12.454170064700348        2.9721481934561820        17.798533627420127     
 C   10.730384981022802        1.1010605350149592        17.215370450593344     
 H   9.8446366420997080        1.7578689125607292        17.199134533833803     
 H   11.108891699361532        1.1383447299616332        18.247717567495933     
 H   10.396031953921751        7.5540552145380385E-002   17.035248534721681     
 C   11.791072311842875        3.4444755501949063        11.419826414199541     
 C   13.145257637905706        2.8723804213222368        10.926737728062520     
 H   13.043005878930607        1.8271838263297917        10.605518600369354     
 H   13.891956410265490        2.9087553473833423        11.728947728265105     
 H   13.527150274534650        3.4557483268140627        10.076954507026285     
 C   11.990555635972690        4.9161447556584559        11.824208320854956     
 H   11.042253271257657        5.4059355622634531        12.087196418121174     
 H   12.423330468896143        5.4775185435988636        10.982970471678831     
 H   12.673513598538005        5.0280551846212829        12.675479387093556     
 C   10.781194868276375        3.3766141821039470        10.267779481234271     
 H   10.645129980825944        2.3527987638305685        9.9009267591909325     
 H   11.136429058614716        3.9796294874025095        9.4230352906061015     
 H   9.7994731463566378        3.7641566508082351        10.570270540880026     
 Dy -0.25527891039285328        7.7785791032197986        5.4304032313329369     
 C   1.4506873099162814        5.9076850113392485        5.7288507865161886     
 C   2.0884621823776119        6.8942589876875697        4.8724273352634881     
 C   2.3559886502463927        8.0287321280264106        5.7015009347052894     
 H   2.8841474871832631        8.9157975871763462        5.3723244350753037     
 C   1.9117876159701215        7.8076363535559121        7.0290969184270207     
 C   1.3405932814258994        6.5014044627169660        7.0285435179632421     
 H  0.96177423047770594        5.9928932858257413        7.9066980043382431     
 C  0.73859313235327706        4.5838867949173290        5.3999920364686576     
 C -0.61452637667327370        4.9308542274322891        4.7335198202589543     
 H  -1.2794818422526630        5.4848161842741696        5.4293499444222562     
 H -0.50809772173707390        5.4862365409761615        3.7875564374486999     
 H  -1.1974262026778586        4.0318913838379684        4.4929741279905713     
 C   1.5562306703134012        3.6192408139588950        4.5265036437868140     
 H   1.8242420761135314        4.0111538244081100        3.5436351742382013     
 H   2.4871102097271782        3.3440549685203842        5.0355823073129056     
 H  0.97672176430053093        2.7021197510499659        4.3571478474772229     
 C  0.41034910838115668        3.8089952151912723        6.6923276582687370     
 H -0.29188150014097519        4.3518686659338099        7.3351826047508029     
 H  -6.5260482315129903E-002   2.8546117398829938        6.4394051325611272     
 H   1.3123706109714424        3.5935451412362878        7.2773264610082089     
 C   2.5579780853632279        6.8645280839215088        3.4059197384445983     
 C   2.9566251365491549        8.2820023351861032        2.9330055034538862     
 H   3.8161635651157777        8.6808963551278158        3.4849067565550480     
 H   3.2401499201296207        8.2413796902860881        1.8732217386358181     
 H   2.1333896524340625        9.0054483144684632        3.0257692365748654     
 C   3.8270448431854720        5.9893052940978695        3.2984570981627686     
 H   3.6566647984116840        4.9541661501054532        3.6066682898508011     
 H   4.1960159064723284        5.9750322409130652        2.2635472742168639     
 H   4.6211477214989456        6.3995151539285846        3.9360127851267457     
 C   1.4835064123863424        6.3815652057721843        2.4108977510329814     
 H  0.61375113981881335        7.0626578884240026        2.3867464440591983     
 H   1.8964175631148115        6.3884837992420636        1.3941702788171813     
 H   1.1154544357100482        5.3701256307637770        2.5977765802634218     
 C   2.3321905016941802        8.6397170322951684        8.2379399120491215     
 C  -1.9737732732555584        9.6375061911892139        5.6793641202266558     
 C  -2.5943430582930342        8.6428418279474908        4.8159038345678971     
 C  -2.8760636067696237        7.5144281901240504        5.6527315208523587     
 H  -3.3963465053452015        6.6220990035300611        5.3257727763312142     
 C  -2.4489325296969717        7.7450723093296867        6.9816882262255673     
 C  -1.8744067994579250        9.0508285410377258        6.9830189138769692     
 H  -1.4959045142552065        9.5597424008452236        7.8625085862708781     
 C  -1.2547018832924024        10.959566336269948        5.3585339875042592     
 C  0.12059542283740397        10.602316414459093        4.7481757365682586     
 H  0.76362901181241738        10.061956417323268        5.4744306132555911     
 H   4.2139172922144114E-002   10.030926404341068        3.8073634500820988     
 H  0.71270601438285830        11.494931457070326        4.5070460819566938     
 C -0.98621655354284343        11.767470194357868        6.6475532175592500     
 H -0.49276642921169150        12.711946617702795        6.3897175488761757     
 H  -1.9180743209904501        12.004287812576607        7.1730095368882179     
 H -0.32697975597476936        11.245387493922507        7.3515287711417727     
 C  -2.0382766050340342        11.892782418252027        4.4234589083035383     
 H  -2.2215627419136408        11.477996209121361        3.4303796608026005     
 H  -3.0085404477420488        12.147242237029440        4.8648807259512354     
 H  -1.4743272837012227        12.822984243340061        4.2776401066616101     
 C  -3.0282538932023688        8.6412232104698141        3.3327086092051479     
 C  -4.2576173029568798        9.5607440954171885        3.1513970538687235     
 H  -5.0852338293021058        9.2066651276959153        3.7807082908489194     
 H  -4.5994484968806546        9.5446955582086908        2.1073869586982528     
 H  -4.0600944414587907        10.601546080486154        3.4207108527617840     
 C  -3.4768921187738786        7.2225225872803129        2.9094238634766776     
 H  -2.6862679891424799        6.4702025034675046        3.0429965821989731     
 H  -4.3620669941736283        6.8816831117367681        3.4608084753835269     
 H  -3.7418658796381346        7.2341857650994310        1.8445832792125472     
 C  -1.9006501657025978        9.0304863693156410        2.3459215705749101     
 H  -1.0371050964343123        8.3446263052712428        2.4240881217829759     
 H  -2.2574988147879971        8.9330320130043415        1.3096897407998553     
 H  -1.5321983083629238        10.054132256665694        2.4633186281335262     
 C  -2.8237703055895218        6.9094547305006886        8.1999001750552782     
 C  -4.0990047374877463        7.5430595000799370        8.8094889604662079     
 H  -3.9211487114549777        8.5815033713927775        9.1167077934290788     
 H  -4.9205148918441495        7.5414144039955673        8.0832974587956095     
 H  -4.4235178451830670        6.9767777715535813        9.6920472979044092     
 C  -3.1263627391389730        5.4488354885514729        7.8240169092658114     
 H  -2.2374082477392956        4.9193641040461404        7.4563261882790410     
 H  -3.4857937186324559        4.9061280436765040        8.7101066682751966     
 H  -3.9042740574072567        5.3699177935978772        7.0573908392511173     
 C  -1.7154955032971704        6.9291225628439825        9.2570221870077027     
 H  -1.4940789054994132        7.9463026923389366        9.5935537800236244     
 H  -2.0231226069993067        6.3536046044025332        10.138398263830558     
 H -0.78802406869853070        6.4868228247515134        8.8746483694241736     
 F   6.5355707667618876       -1.4133315492662757        4.6533093247772213     
 F   7.9681156118422427       -2.6599588658035178        6.4967595539665144     
 F   9.6062502712531987       -1.2366823308350481        8.2219723222361090     
 F   9.9182152295962567        1.4564891965855300        7.8429875609693243     
 F   8.5697189873771258        2.7393678550179099        5.9042694362591694     
 F   9.6553011176533801        1.6575180494485060        3.4703995923170883     
 F   10.846375731542730        3.2418794865724587        1.6862157504356408     
 F   9.3971603168919682        5.0743245997892634       0.23445536682595747     
 F   6.6487426300972690        5.2186416258209940       0.59893216453205922     
 F   5.4349470068152703        3.5948960428518761        2.3355013564441029     
 F   6.6568170474066042        4.7071756572181576        4.6826374627558423     
 F   5.2161112991767995        5.9487884064609782        6.5266934350512686     
 F   3.5652529962096517        4.5354210487788613        8.2316336222256776     
 F   3.2657658832259666        1.8268296536772768        7.8692008563914113     
 F   4.6272915704596445       0.54879911555873795        5.9312576053549835     
 F   3.5344055181804288        1.6934650280465273        3.5240645413162697     
 F   2.2773797816390373       0.13821476524421536        1.7662227043459930     
 F   3.6564107171597966       -1.7059684006751419       0.27565520909888275     
 F   6.3986758176557004       -1.8837484069528392       0.53010997727643761     
 F   7.6980607415006004      -0.30119737440477912        2.2775597917313903     
 C   7.5056803136253007       0.74036760183313999        5.1324389781700113     
 C   7.3949837801613914      -0.63298894738279110        5.3722036969058182     
 C   8.1074328482803448       -1.3207100587733411        6.3613791297729785     
 C   8.9449112345452235      -0.61637212342836700        7.2201313710174819     
 C   9.0876537102299420       0.75757021503365574        7.0305325514939048     
 C   8.3816336302493486        1.3919747015875064        6.0115716823421055     
 C   7.4738672955407921        2.5822171247985692        3.0484352747345467     
 C   8.8472672041239360        2.5260713569511686        2.7976697312674932     
 C   9.5032468501941487        3.3397704147854266        1.8661785860258226     
 C   8.7748537964067612        4.2650259062259179        1.1239183170654190     
 C   7.3943562109957677        4.3316716619686275        1.3082934298826765     
 C   6.7861772420289617        3.4870851026646581        2.2304419256876789     
 C   5.6895854717662377        2.5495340781164439        5.1594842555996685     
 C   5.7993875455691484        3.9230710832131654        5.4017629197674095     
 C   5.0817010526308879        4.6082825587388099        6.3893526665083522     
 C   4.2405767344102658        3.9036681847582444        7.2455520169733623     
 C   4.1046353809630780        2.5273123246560467        7.0632380589486923     
 C   4.8174857958588913        1.8962491693643602        6.0436292251084076     
 C   5.6892543429264570       0.73305024399797647        3.0478645699148346     
 C   4.3126726212214788       0.81728293509883487        2.8271302112248478     
 C   3.6217685645635931        2.3574203405530531E-002   1.9062784494420284     
 C   4.3162525876437279      -0.90847128726745752        1.1426840773930027     
 C   5.7010810835896653      -0.99985042815450054        1.2835912168954140     
 C   6.3448719060821110      -0.17445005356161522        2.2034155172787089     
 B   6.5908218014286657        1.6490244272369381        4.0880995728762066     
 F   2.3048601025314110        11.747572375334038        14.840437687750853     
 F  0.92315978682915456        12.910456595785504        12.901158454701635     
 F -0.69005045910229434        11.411254251486962        11.216922654820776     
 F -0.99379850648870360        8.7286672789363369        11.706577080253984     
 F  0.34042660296552707        7.5349213875502343        13.705317909780618     
 F -0.69730014815405228        8.5799150134292788        16.132228951170081     
 F  -1.7968507474134969        6.8594718507035575        17.859677706168036     
 F -0.25805112474357972        5.0560516897214809        19.225531009657001     
 F   2.4992091189532832        5.0595757402246084        18.858637098059571     
 F   3.6218403984575973        6.7973690216943519        17.160755965522071     
 F   2.4085189698366052        5.6497390318107508        14.821180061074214     
 F   3.8008845090012700        4.5209929286399788        12.863996911731174     
 F   5.2586150109738696        6.0369672673277330        11.096930169198139     
 F   5.4571543293546707        8.7643354631747776        11.504877295859282     
 F   4.1816467211822097        9.9225335149017333        13.561201671325376     
 F   5.4012922328042965        8.7349997677828508        15.924351875208734     
 F   6.6653326600979348        10.224840218850208        17.731257267119595     
 F   5.2922769921256831        12.003484433346944        19.299741869509177     
 F   2.5515019293139054        12.191201072823249        19.068889377384888     
 F   1.2348704525389103        10.643445325362130        17.292730786100659     
 C   1.3719198165414213        9.5725171288046038        14.418218613206825     
 C   1.4675697940656520        10.937197517142973        14.132434970392390     
 C  0.77554184908916857        11.579009472645703        13.098908822486798     
 C  -4.1850012309175358E-002   10.834312232453520        12.254678084468953     
 C -0.18088073398824295        9.4681177797635776        12.499787348667319     
 C  0.51196128785096418        8.8801414986718381        13.555005644674104     
 C   1.5275766565704798        7.7315648559391210        16.498500681809084     
 C  0.15498254768821848        7.7213938462642666        16.763147231993941     
 C -0.45135130107278443        6.8427446431492527        17.667915869071294     
 C  0.32757470019270080        5.9307764656074564        18.374456449379210     
 C   1.7093432141027580        5.9368087324522012        18.185708392873522     
 C   2.2676624302786648        6.8395574396540608        17.285401101622430     
 C   3.2473957522445485        7.8607942861907656        14.338591758150692     
 C   3.1856516128764021        6.4884221141099072        14.073224965696525     
 C   3.8722244785387168        5.8617995462199524        13.026546335545211     
 C   4.6220649766923065        6.6238546922759527        12.135427803199660     
 C   4.7114807012846862        8.0005868848688024        12.343662314079507     
 C   4.0409354833294735        8.5709743935928966        13.424691166209190     
 C   3.2419061476043369        9.6469666276708761        16.471545855876730     
 C   4.6225756230970569        9.5725159659126291        16.667955477817671     
 C   5.3188657068236740        10.335690777094445        17.609284378717607     
 C   4.6267148496876001        11.234911966926425        18.411913277669786     
 C   3.2407177951910033        11.327934791517713        18.284306452425731     
 C   2.5897394466797738        10.528335470870610        17.345866093803682     
 B   2.3432100109597322        8.7101413917117227        15.450094022136904     
 C   6.3578907385725554       0.21609408271960759        11.443592891214907     
 H   7.2579475207498181      -0.27766346119881252        11.834834962387976     
 H   6.0578694812958362      -0.32571676974551950        10.534151173152019     
 H   5.5552435949254733        8.6375337962821055E-002   12.180581643843187     
 C   5.2988427013779855        2.3088719826219224        10.552220107789799     
 H   4.4994035913128991        2.2623103838853327        11.302314263162765     
 H   4.9653321925786402        1.7511804200820769        9.6665354798427678     
 H   5.4354500931002860        3.3617282618059980        10.270415598558918     
 C   7.6873219682755165        1.7747885913795258        10.015986661230944     
 H   7.3463002357103537        1.2347990557169040        9.1213976416299758     
 H   8.6303887050621331        1.3206724859146974        10.345431303419112     
 H   7.8992233765010367        2.8065165545056985        9.7084288677718753     
 C   2.5221876959461986        10.122641017081818        7.8684503238038257     
 H   1.5783022682624113        10.596461288855513        7.5678403786518418     
 H   2.9014975724829299        10.677484726610475        8.7389140338230256     
 H   3.2424000732699785        10.262480992496167        7.0537232418363702     
 C   3.6926188332084262        8.0645400916597207        8.7010974647001849     
 H   4.4196801716263980        8.0846688214717624        7.8813887972845427     
 H   4.0977119449766954        8.6591811787680673        9.5300957506265629     
 H   3.5930198001141389        7.0237565652981973        9.0346315567619069     
 C   1.3394473763498711        8.5526178494235232        9.4068381463614283     
 H   1.7383819645904188        9.0967722620173355        10.274985837767414     
 H  0.37073145675874419        8.9982284876570802        9.1479265711696200     
 H   1.1615439547349731        7.5182200067420411        9.7275082495794312     
         276

 Dy   9.0860431938529373        2.4983267978312971        14.030894695646399     
 C   7.3811958311068055        4.3734478514960387        13.714450561780954     
 C   6.7287844098308964        3.3597444906281968        14.526994494918460     
 C   6.4902116356647488        2.2438475272479006        13.663106276776977     
 H   5.9603265156113290        1.3448476598459222        13.956282142148158     
 C   6.9703766512488512        2.5025103693446553        12.355422426374147     
 C   7.5357875594737598        3.8116317660298606        12.404258788212701     
 H   7.9393270862915868        4.3421216577877955        11.549155029304886     
 C   8.0554065951180025        5.7068408403740554        14.089045500414457     
 C   9.4242756168722401        5.3870834584202232        14.736337848737096     
 H   10.094613175958495        4.8646874406188658        14.024894021037269     
 H   9.3440866720038631        4.8088910208747242        15.670529572282080     
 H   9.9765054614921969        6.3008086803182515        14.995938535496428     
 C   7.2161419047911890        6.6117811841204750        15.005339588766066     
 H   7.0009823017074115        6.1853472589853293        15.987248480441034     
 H   6.2585805851635126        6.8565604546442769        14.531047109921985     
 H   7.7564802493540297        7.5513113288692493        15.180807874239356     
 C   8.3469964433507844        6.5391309421391899        12.822898619065116     
 H   9.0594028390463315        6.0440387124730748        12.152981485419014     
 H   8.7954643620971957        7.4987085791451022        13.106586057161758     
 H   7.4327974207179803        6.7453549007463911        12.254389196514888     
 C   6.2791227877684568        3.3295864723387463        15.999552822596749     
 C   5.8544571681618880        1.9025363273378118        16.413403797464561     
 H   4.9754997050330667        1.5575463244899885        15.858009434608810     
 H   5.5879060379217957        1.9050052517817604        17.478427104540589     
 H   6.6524263435211104        1.1586973470207751        16.275259748305995     
 C   5.0327383705345268        4.2213915213686635        16.189796087036225     
 H   5.2050383775104807        5.2646849169289425        15.916294426112449     
 H   4.7014671835659776        4.1999383534522856        17.237376306622110     
 H   4.2097545185963359        3.8486065121500896        15.566238311673334     
 C   7.4032284113166655        3.7301848207766235        16.977407473767077     
 H   8.2820986649772941        3.0620975560869330        16.885680896969429     
 H   7.0587563905626443        3.6143780131548717        18.012061762110466     
 H   7.7518602178309948        4.7605332778039733        16.868314236398245     
 C   6.6082291251266572        1.6963113323566561        11.111940178658756     
 C   10.850191851505143       0.65804123734630360        13.836985575100776     
 C   11.411824156056030        1.6426539856947748        14.750958197376058     
 C   11.711779792642686        2.7937669097425153        13.952069720128650     
 H   12.199102946666965        3.6884928598310953        14.322168202820052     
 C   11.354772793159597        2.5840761486269788        12.598125829404383     
 C   10.805311365313452        1.2688087757631774        12.542306700693709     
 H   10.477920359326056       0.77229883548687894        11.635490772438471     
 C   10.137767245534061      -0.67792126157535304        14.103171254916180     
 C   8.7581762513720296      -0.33869652339167516        14.713954834145818     
 H   8.1145451925989569       0.21008595400172750        13.991802512144099     
 H   8.8318556756651763       0.21812465086086105        15.662944591317741     
 H   8.1673713743755396       -1.2365011497767959        14.932882720863129     
 C   9.8768280558319859       -1.4393415321599017        12.784876289695763     
 H   9.3847064323812450       -2.3935271001411862        13.007154339529617     
 H   10.811014912312627       -1.6562935878664822        12.254373181651285     
 H   9.2184477107941998      -0.89282822115825500        12.098334277075857     
 C   10.920523376584876       -1.6441109195297787        15.008950158238177     
 H   11.112512687411698       -1.2594205336212532        16.012218732523817     
 H   11.888262721722514       -1.8920488837716944        14.557372673821160     
 H   10.351288918928494       -2.5751288137718586        15.129481577851005     
 C   11.829845334709328        1.5982543986751003        16.238610197557993     
 C   13.101161303065625       0.72709098094137192        16.370222250434210     
 H   13.903438558741064        1.1347992328885292        15.740511472432985     
 H   13.457577891933550       0.72129299498112198        17.409352182247634     
 H   12.939978965923430      -0.31175761703594734        16.067970959494346     
 C   12.209608824765406        3.0169261497907733        16.725976873832209     
 H   11.383409918483386        3.7331779203551494        16.611555907813035     
 H   13.084279527055447        3.4227145072048528        16.201431770917292     
 H   12.460214156454176        2.9754835980000975        17.793782842377336     
 C   10.733184988076149        1.1063631717257352        17.213278121080545     
 H   9.8479879068717153        1.7638913390185373        17.195211380106510     
 H   11.111109776709618        1.1455845527726554        18.245706562226964     
 H   10.397952454486633        8.0838367403205533E-002   17.035134184083127     
 C   11.788993357378930        3.4429020299762487        11.415718519104741     
 C   13.140491320612277        2.8687525919878754        10.918621998364728     
 H   13.035694125633409        1.8237775373851042        10.597890977154959     
 H   13.889743284032235        2.9039763236380116        11.718238271958347     
 H   13.520412967476380        3.4515487195979753        10.067715871004062     
 C   11.991983091114331        4.9141998277991563        11.819122297372626     
 H   11.045701513082019        5.4053562878914798        12.085638965253640     
 H   12.422274381429339        5.4749427836247104        10.976364019754641     
 H   12.678157659912435        5.0249846654308872        12.667530075557574     
 C   10.775691015444849        3.3766526035012627        10.266972670529583     
 H   10.636726351437952        2.3530622118358098        9.9011520420588823     
 H   11.129198714998491        3.9787686976672667        9.4209735659356895     
 H   9.7958247237626974        3.7660017587021488        10.572280385616434     
 Dy -0.25333126633258501        7.7791400596853721        5.4309549766882137     
 C   1.4528675720401085        5.9085403585294882        5.7302307229958585     
 C   2.0908292017487908        6.8957491319112361        4.8747200191470581     
 C   2.3575709637193834        8.0299127065705740        5.7044750576897236     
 H   2.8856156683905501        8.9173075132060688        5.3760201978134861     
 C   1.9126106962269158        7.8080034014589117        7.0316448938530378     
 C   1.3417048195969674        6.5016441819614830        7.0301146338649732     
 H  0.96243290486103095        5.9926700379058735        7.9078175940569491     
 C  0.74186080709189162        4.5843269335673105        5.4005510231425262     
 C -0.61190886088846974        4.9302238528997702        4.7348974193753399     
 H  -1.2768877135732957        5.4834324250942252        5.4311878218029737     
 H -0.50656286283598617        5.4859685055718623        3.7890707897148603     
 H  -1.1939259488571088        4.0307197375395960        4.4942468337444677     
 C   1.5599554639102524        3.6212286190995089        4.5258576408833049     
 H   1.8259958650535428        4.0138377927544928        3.5427856417987571     
 H   2.4918306559019099        3.3472424896726576        5.0336601217364496     
 H  0.98166892383660864        2.7033128486469300        4.3568545202070670     
 C  0.41499896219988708        3.8081134129796426        6.6924171721641530     
 H -0.28733655628574034        4.3498204643343668        7.3360863992578524     
 H  -5.9925904491966664E-002   2.8535186222188966        6.4389941700982272     
 H   1.3175078708014596        3.5930654462991631        7.2767653298507833     
 C   2.5592422676143500        6.8675235925640035        3.4078778926402067     
 C   2.9583821419230465        8.2852320452667847        2.9362777565996518     
 H   3.8185978880306610        8.6827745412060615        3.4879655510312175     
 H   3.2411112973705873        8.2455467847331168        1.8762685311608196     
 H   2.1358314021367071        9.0092009974630969        3.0304510798960829     
 C   3.8276003976134221        5.9918215231219989        3.2976362490403122     
 H   3.6572907572314062        4.9564826393374180        3.6050510942405127     
 H   4.1950776860804107        5.9784493912109440        2.2622263357934709     
 H   4.6227863689845474        6.4010318771321284        3.9344150358198005     
 C   1.4829181569770313        6.3867117688807173        2.4139290219033800     
 H  0.61275938282682396        7.0672379534489016        2.3935680556147982     
 H   1.8932547286314962        6.3968557706644296        1.3964813781657408     
 H   1.1157396620714077        5.3746523427511308        2.5987739354345880     
 C   2.3314240474929200        8.6396255659964289        8.2412688500481615     
 C  -1.9730065579193972        9.6378072051170189        5.6782060654108450     
 C  -2.5919102210674461        8.6433661366838237        4.8133832734553019     
 C  -2.8741935331925661        7.5143814646263278        5.6492372222271356     
 H  -3.3935394492060715        6.6219496044251702        5.3211298373139417     
 C  -2.4490161149027667        7.7445264534796499        6.9788757948377391     
 C  -1.8751813217739808        9.0505545668434308        6.9816368240155544     
 H  -1.4981061174539516        9.5591877282776121        7.8618512186504148     
 C  -1.2542281201971615        10.960285039638020        5.3588141170780785     
 C  0.12110220007106974        10.603587575155583        4.7482317716702322     
 H  0.76422254856037353        10.062953049073206        5.4742703256443193     
 H   4.2629373177653668E-002   10.032621068423364        3.8072047337395887     
 H  0.71313118296622446        11.496369747095637        4.5076784072714311     
 C -0.98577902126394579        11.766905581856202        6.6486110530764879     
 H -0.49235976671602738        12.711636712015300        6.3916941900666613     
 H  -1.9176342150225956        12.003209688225821        7.1743179684849494     
 H -0.32649677053791526        11.244128699343827        7.3520255248520110     
 C  -2.0380096106885861        11.894381720718636        4.4247093829833570     
 H  -2.2218551533208029        11.480371424523176        3.4314341698581861     
 H  -3.0080666171045185        12.148715926735818        4.8666767921686835     
 H  -1.4739320711694281        12.824584131595351        4.2793600700213039     
 C  -3.0255063021938513        8.6429926456045187        3.3300955921970616     
 C  -4.2563065869912480        9.5608371474871472        3.1504139904419128     
 H  -5.0830191307752042        9.2050084367765344        3.7798335325386225     
 H  -4.5986901875365236        9.5453976869716293        2.1065885003649041     
 H  -4.0600065055844148        10.601606932359612        3.4207053202054185     
 C  -3.4718794112612512        7.2242053372154782        2.9050023316994702     
 H  -2.6800649422057909        6.4731027354884523        3.0380025662405399     
 H  -4.3566457072936524        6.8813053311279804        3.4556489148816465     
 H  -3.7364836811380990        7.2366575869201082        1.8400862151810393     
 C  -1.8990595840108273        9.0354828458796419        2.3434796341984043     
 H  -1.0347564459737553        8.3506157576935358        2.4197031920291749     
 H  -2.2567262557443430        8.9396938940023407        1.3074362370936616     
 H  -1.5317225933362537        10.059238190356830        2.4626076623740620     
 C  -2.8253599903429323        6.9083411221010733        8.1961991393606688     
 C  -4.1026019109024112        7.5403490037627892        8.8028551523391183     
 H  -3.9267108874026642        8.5789928455844908        9.1103519296111859     
 H  -4.9222394336472277        7.5377240532744079        8.0747648860220504     
 H  -4.4285118478528522        6.9736688237825177        9.6846334756237784     
 C  -3.1252957988624357        5.4474020292518848        7.8197092278920861     
 H  -2.2348202686674590        4.9189186483348157        7.4547615392442133     
 H  -3.4865980343712843        4.9042745254829185        8.7046925603464764     
 H  -3.9007687207663002        5.3675693162281783        7.0509161336285464     
 C  -1.7195026869597565        6.9293755123557199        9.2556508441428882     
 H  -1.5002888068367262        7.9467607858793761        9.5928622231713607     
 H  -2.0282125281227126        6.3531919447799670        10.136159730967867     
 H -0.79065079957985507        6.4885228324508075        8.8752426065717742     
 F   6.5376301652475570       -1.4139646799767438        4.6526946164457774     
 F   7.9689957936383529       -2.6584494909979113        6.4985053352843236     
 F   9.6060417034847898       -1.2331741227296369        8.2230382038348360     
 F   9.9172356417736776        1.4598712973614938        7.8417038200641089     
 F   8.5690205287427954        2.7405011215402251        5.9015455386301738     
 F   9.6539813469610003        1.6599979183209503        3.4680537888887906     
 F   10.842778834776118        3.2477712578568090        1.6852938543674638     
 F   9.3912918949945290        5.0790597339184895       0.23527502430795411     
 F   6.6425464410008148        5.2193295848861636       0.59936375075373249     
 F   5.4310301889666244        3.5927553861854560        2.3349943550252128     
 F   6.6519277575951756        4.7062079788257467        4.6821032272025729     
 F   5.2127752964636018        5.9444593046353882        6.5295797903210495     
 F   3.5678239599528623        4.5280120352186906        8.2365354605453174     
 F   3.2711326340244713        1.8189132368128518        7.8726156386326398     
 F   4.6298816153088946       0.54446023294162305        5.9309379145809542     
 F   3.5336448136239436        1.6902683547212247        3.5246836293596302     
 F   2.2768370124358395       0.13651247593163782        1.7654251223198889     
 F   3.6561407777530732       -1.7058407461447269       0.27305885509246297     
 F   6.3983760807525112       -1.8835401288069265       0.52724625847102191     
 F   7.6977937878646108      -0.30152500595720366        2.2753819716762131     
 C   7.5062968280077076       0.74042534246961711        5.1307969112103677     
 C   7.3962514396076049      -0.63277896362510799        5.3714989771480726     
 C   8.1082399733477022       -1.3193430877393098        6.3617611619961210     
 C   8.9449642517623751      -0.61393660214909629        7.2203444343860186     
 C   9.0873207150271824       0.75987449603989476        7.0295794918421661     
 C   8.3816015135676274        1.3931095549525392        6.0097295390755692     
 C   7.4713816543142411        2.5824018220229394        3.0470384169480749     
 C   8.8448028665037750        2.5280967856764152        2.7961461857488561     
 C   9.4995466685493497        3.3434125006749973        1.8653280654886870     
 C   8.7698580983480934        4.2681356215851549        1.1237502701707081     
 C   7.3892991588296706        4.3328136062611078        1.3080446531305379     
 C   6.7823631272779723        3.4867887518299807        2.2296587132176544     
 C   5.6885317740435912        2.5469686526762740        5.1591457641643768     
 C   5.7968976541094062        3.9204738506886811        5.4020990009886694     
 C   5.0801986648546658        4.6039460179606779        6.3914886258692203     
 C   4.2418727472413371        3.8976127608534337        7.2487981982162299     
 C   4.1072352577662414        2.5212556435159219        7.0656623295707233     
 C   4.8187143044076297        1.8920058208989565        6.0441383569252558     
 C   5.6887775106481930       0.73137826450263499        3.0468550478267931     
 C   4.3121008884603951       0.81516488518925045        2.8266290752902208     
 C   3.6212743258839044        2.2126356658398138E-002   1.9051920265445355     
 C   4.3159190333219399      -0.90900549448800738        1.1407013421414627     
 C   5.7007788363999614       -1.0002312729866518        1.2813976820044966     
 C   6.3445399516808783      -0.17533159981425325        2.2016958781381857     
 B   6.5900147926788568        1.6479245501842497        4.0867589281786261     
 F   2.3065290186076011        11.746573062727805        14.840763897063969     
 F  0.92316490116130845        12.912041028187813        12.904539936020866     
 F -0.69031751175131761        11.415142674976872        11.218612018486789     
 F -0.99377111455899270        8.7320682947367061        11.704356458518392     
 F  0.34101815223683446        7.5355165398911295        13.701077843903755     
 F -0.69891647390229972        8.5813437752968991        16.127979833577317     
 F  -1.8015094392202979        6.8653109597630868        17.857171591838817     
 F -0.26564345626309060        5.0613672479620613        19.226288010967611     
 F   2.4914200344330997        5.0604188315849621        18.860019360819845     
 F   3.6171151695845110        6.7944773548961930        17.160866740192692     
 F   2.4042740661979174        5.6478059222149657        14.820805399596315     
 F   3.7978127283982492        4.5159000538641711        12.866674121313663     
 F   5.2607895295262326        6.0290421183435994        11.101184189220135     
 F   5.4624104881879028        8.7558700611698050        11.508072091571124     
 F   4.1847321144915597        9.9173472853911253        13.561262524945597     
 F   5.4005296938366625        8.7317447519594467        15.925916093398525     
 F   6.6637488333091639        10.224498039641814        17.731091266930406     
 F   5.2897531813468923        12.004853106928101        19.296788808417475     
 F   2.5488979887139873        12.191104927081657        19.065199192814259     
 F   1.2334238166423477        10.641443752871080        17.290181283935127     
 C   1.3730058093448489        9.5720047582853187        14.416281618976354     
 C   1.4688275412397953        10.937032807306373        14.132193728001614     
 C  0.77610754576413699        11.580290756553472        13.100093037280223     
 C  -4.1651065040327340E-002   10.836812870473526        12.255191290824529     
 C -0.18049866431571310        9.4703084532672683        12.498314946619008     
 C  0.51280683424824269        8.8808635630118928        13.552349824339485     
 C   1.5246310330385053        7.7309033490264030        16.496552255262582     
 C  0.15195945487338813        7.7227048874600897        16.760489618440907     
 C -0.45603227751830278        6.8461813282996964        17.666099937364276     
 C  0.32125350268287539        5.9339906219323337        18.374048276153534     
 C   1.7030170394066979        5.9378105653653854        18.185677658530690     
 C   2.2630030165005062        6.8386352473613705        17.284652001985616     
 C   3.2467762572613084        7.8573515924629174        14.338407517006390     
 C   3.1836645068362315        6.4849506433393982        14.073660703915090     
 C   3.8710098924871081        5.8566938466009750        13.028560010407460     
 C   4.6233233632277679        6.6171586319750935        12.138347682527014     
 C   4.7141450088655477        7.9938661560491759        12.345938004285372     
 C   4.0425462750911842        8.5659258897347037        13.425357419099434     
 C   3.2409363867509873        9.6444716307075815        16.470778303963890     
 C   4.6215004098051349        9.5702557158513955        16.667971835197275     
 C   5.3172944672805782        10.334820109239720        17.608540518535502     
 C   4.6246902047753684        11.234911928752890        18.409788266734981     
 C   3.2386989399241313        11.327305424605747        18.281766028385388     
 C   2.5882817974040853        10.526485146451954        17.344052289571056     
 B   2.3424833981696498        8.7081604122011811        15.448601476710545     
 C   6.3583392538435755       0.21442446011258132        11.450029546494951     
 H   7.2597618827084336      -0.27870707626181468        11.838441377837457     
 H   6.0556959326897593      -0.32797026691888098        10.541971217486218     
 H   5.5583528657525978        8.4616555485158174E-002   12.189561208652991     
 C   5.2959031658449760        2.3059720319184893        10.560012542871656     
 H   4.4986820219417414        2.2603267093106605        11.312245766129113     
 H   4.9601954718802750        1.7470395908890823        9.6761291030927232     
 H   5.4313737162988529        3.3584190610074045        10.276476399987370     
 C   7.6832807299857233        1.7730980243093919        10.018638005283409     
 H   7.3404845470636699        1.2327323608682477        9.1250120806953117     
 H   8.6271477886480969        1.3193364888921038        10.346028050553183     
 H   7.8941219889356198        2.8048267167214984        9.7103982935508757     
 C   2.5232203491117149        10.122410907587513        7.8723038163775669     
 H   1.5805767250514755        10.596768455980827        7.5691039822718960     
 H   2.9004349328651071        10.677109677153258        8.7436739672056927     
 H   3.2456752966714855        10.261700641379251        7.0596516045747695     
 C   3.6904486068333440        8.0635203556757986        8.7071192876177310     
 H   4.4195369088863758        8.0842193519782235        7.8893516017350347     
 H   4.0935553463764069        8.6572770886180148        9.5376052073402473     
 H   3.5897909521194911        7.0224593522987178        9.0394105328012326     
 C   1.3363157744598155        8.5531516028824317        9.4080231800588958     
 H   1.7336456304538208        9.0974435806148470        10.276747256216971     
 H  0.36831972196916141        8.9989320708383733        9.1470186883623192     
 H   1.1574448606796306        7.5189230214920766        9.7286286623557707     
         276

 Dy   9.0885749191815322        2.4992733795959921        14.031891075794999     
 C   7.3834791483858648        4.3740722238423233        13.715824364368419     
 C   6.7318635674481477        3.3613566836044102        14.530156227104447     
 C   6.4922269502473409        2.2446558584188034        13.667688004128152     
 H   5.9625733355197825        1.3460503818011080        13.962350983060258     
 C   6.9709048743436739        2.5018658183793510        12.359209328908589     
 C   7.5363826041244693        3.8109515007539665        12.406084602684773     
 H   7.9388260757129281        4.3405805669853397        11.550018789800340     
 C   8.0588605446189749        5.7073154829006070        14.088440815840034     
 C   9.4274225891461381        5.3869885960249695        14.736088361931461     
 H   10.097442786539654        4.8634543466768418        14.025111083739345     
 H   9.3467114470517529        4.8097629934876016        15.670821274161787     
 H   9.9806008923233112        6.3003640911654335        14.994690818398942     
 C   7.2204119255501897        6.6143492395694619        15.003301984663578     
 H   7.0039496291382974        6.1893190734363461        15.985458215755015     
 H   6.2635030025574716        6.8598010297481391        14.528128643706040     
 H   7.7619168271188679        7.5533019347356092        15.178076451051078     
 C   8.3513006993365622        6.5374165856465583        12.821158226723579     
 H   9.0632057256278102        6.0405771567767887        12.152090386608394     
 H   8.8007232542305349        7.4968981769459022        13.103463443221205     
 H   7.4373575331345174        6.7437832329175782        12.252284622618239     
 C   6.2820969183533979        3.3333597401729214        16.002679936572239     
 C   5.8586739291144765        1.9066358897682247        16.418865338733770     
 H   4.9802331662004820        1.5596129878553018        15.863950152833519     
 H   5.5919357246990611        1.9104950150862952        17.483807003779344     
 H   6.6575637540405035        1.1635928416138568        16.282056197662968     
 C   5.0349361984978955        4.2245035804773003        16.190569232481241     
 H   5.2069686104959763        5.2675114308032942        15.915742092809381     
 H   4.7028003245648247        4.2043108149984958        17.237856993209441     
 H   4.2127080380654629        3.8503498689708833        15.566887964596706     
 C   7.4049513720734845        3.7369915421948527        16.980522000442139     
 H   8.2837094580144921        3.0687342066643941        16.892169509975961     
 H   7.0588274153428197        3.6246691623813687        18.014786947023595     
 H   7.7538398395740984        4.7668118864434366        16.868643247703066     
 C   6.6068103790705530        1.6945778723432847        11.117029914287997     
 C   10.851317278834244       0.65835747235917497        13.836256940440018     
 C   11.414844067348463        1.6433484652304704        14.748548832800461     
 C   11.714139853292833        2.7937120945312568        13.948386103117725     
 H   12.202461725921566        3.6884202217159001        14.317044739188987     
 C   11.354823865874458        2.5832830536103359        12.595268254693941     
 C   10.804619401692113        1.2682962706843621        12.541274768682300     
 H   10.475567742189028       0.77133652431624866        11.635372655932050     
 C   10.138824563439172      -0.67721784504984794        14.104267036477321     
 C   8.7594163255409878      -0.33752237610387370        14.715182501527844     
 H   8.1157454100849300       0.21104532973195303        13.992994262867352     
 H   8.8333135613407343       0.21968027909714447        15.663944862361218     
 H   8.1686222133014326       -1.2352107955698102        14.934755161114234     
 C   9.8775444952118097       -1.4401655404383844        12.786947408595715     
 H   9.3854372548654155       -2.3940577454442722        13.010434152467575     
 H   10.811610119723609       -1.6577271486062715        12.256507277550945     
 H   9.2190368239457694      -0.89447310794675938        12.099910170978116     
 C   10.921815097738488       -1.6422668306699011        15.010894450845434     
 H   11.113748791681582       -1.2565198056604365        16.013755057592501     
 H   11.889541034048770       -1.8904382227038763        14.559453363354782     
 H   10.352796911275055       -2.5732559742170835        15.132450193684708     
 C   11.833459022173809        1.6005015159533451        16.236036547750327     
 C   13.103626896236339       0.72804537658310975        16.369136758181948     
 H   13.906598396889578        1.1342303926668924        15.739409035829640     
 H   13.459626342812799       0.72295397543612394        17.408407228811171     
 H   12.941463912771912      -0.31088494811014472        16.067892133565380     
 C   12.215159720921710        3.0192536902186156        16.721328357820774     
 H   11.389944976119473        3.7364925160633331        16.606311040918321     
 H   13.090071485019472        3.4231419165331509        16.195897961453436     
 H   12.466258248208005        2.9788190025440131        17.789032057334541     
 C   10.735984995129495        1.1116658084365114        17.211185791567747     
 H   9.8513391716437226        1.7699137654763453        17.191288226379218     
 H   11.113327854057705        1.1528243755836776        18.243695556957999     
 H   10.399872955051515        8.6136182661030680E-002   17.035019833444576     
 C   11.786914402914983        3.4413285097575916        11.411610624009942     
 C   13.135725003318848        2.8651247626535139        10.910506268666936     
 H   13.028382372336212        1.8203712484404169        10.590263353940564     
 H   13.887530157798981        2.8991972998926805        11.707528815651591     
 H   13.513675660418112        3.4473491123818878        10.058477234981838     
 C   11.993410546255973        4.9122548999398559        11.814036273890295     
 H   11.049149754906383        5.4047770135195066        12.084081512386106     
 H   12.421218293962534        5.4723670236505564        10.969757567830452     
 H   12.682801721286864        5.0219141462404915        12.659580764021591     
 C   10.770187162613324        3.3766910248985784        10.266165859824897     
 H   10.628322722049960        2.3533256598410506        9.9013773249268304     
 H   11.121968371382264        3.9779079079320239        9.4189118412652775     
 H   9.7921763011687570        3.7678468665960625        10.574290230352840     
 Dy -0.25138362227231681        7.7797010161509448        5.4315067220434914     
 C   1.4550478341639357        5.9093957057197279        5.7316106594755292     
 C   2.0931962211199697        6.8972392761349015        4.8770127030306281     
 C   2.3591532771923740        8.0310932851147392        5.7074491806741587     
 H   2.8870838495978370        8.9188174392357933        5.3797159605516685     
 C   1.9134337764837102        7.8083704493619104        7.0341928692790558     
 C   1.3428163577680357        6.5018839012060008        7.0316857497667034     
 H  0.96309157924435607        5.9924467899860066        7.9089371837756541     
 C  0.74512848183050628        4.5847670722172920        5.4011100098163940     
 C -0.60929134510366567        4.9295934783672504        4.7362750184917255     
 H  -1.2742935848939283        5.4820486659142800        5.4330256991836903     
 H -0.50502800393489844        5.4857004701675622        3.7905851419810208     
 H  -1.1904256950363592        4.0295480912412227        4.4955195394983640     
 C   1.5636802575071036        3.6232164242401228        4.5252116379797966     
 H   1.8277496539935545        4.0165217611008766        3.5419361093593129     
 H   2.4965511020766415        3.3504300108249305        5.0317379361599937     
 H  0.98661608337268625        2.7045059462438941        4.3565611929369119     
 C  0.41964881601861748        3.8072316107680129        6.6925066860595699     
 H -0.28279161243050549        4.3477722627349227        7.3369901937649020     
 H  -5.4591326668803425E-002   2.8524255045547995        6.4385832076353262     
 H   1.3226451306314770        3.5925857513620385        7.2762041986933577     
 C   2.5605064498654722        6.8705191012064981        3.4098360468358151     
 C   2.9601391472969381        8.2884617553474644        2.9395500097454179     
 H   3.8210322109455448        8.6846527272843090        3.4910243455073875     
 H   3.2420726746115545        8.2497138791801454        1.8793153236858211     
 H   2.1382731518393521        9.0129536804577306        3.0351329232172999     
 C   3.8281559520413722        5.9943377521461292        3.2968153999178553     
 H   3.6579167160511288        4.9587991285693818        3.6034338986302239     
 H   4.1941394656884921        5.9818665415088228        2.2609053973700779     
 H   4.6244250164701493        6.4025486003356731        3.9328172865128548     
 C   1.4823299015677203        6.3918583319892495        2.4169602927737790     
 H  0.61176762583483457        7.0718180184738006        2.4003896671703986     
 H   1.8900918941481808        6.4052277420867956        1.3987924775143001     
 H   1.1160248884327673        5.3791790547384846        2.5997712906057542     
 C   2.3306575932916598        8.6395340996976895        8.2445977880471997     
 C  -1.9722398425832361        9.6381082190448240        5.6770480105950343     
 C  -2.5894773838418583        8.6438904454201548        4.8108627123427068     
 C  -2.8723234596155081        7.5143347391286044        5.6457429236019134     
 H  -3.3907323930669415        6.6218002053202785        5.3164868982966684     
 C  -2.4490997001085617        7.7439805976296121        6.9760633634499110     
 C  -1.8759558440900364        9.0502805926491341        6.9802547341541388     
 H  -1.5003077206526967        9.5586330557099988        7.8611938510299515     
 C  -1.2537543571019203        10.961003743006092        5.3590942466518978     
 C  0.12160897730473551        10.604858735852073        4.7482878067722067     
 H  0.76481608530832956        10.063949680823143        5.4741100380330474     
 H   4.3119573433163222E-002   10.034315732505659        3.8070460173970786     
 H  0.71355635154959063        11.497808037120945        4.5083107325861684     
 C -0.98534148898504814        11.766340969354534        6.6496688885937267     
 H -0.49195310422036326        12.711326806327806        6.3936708312571460     
 H  -1.9171941090547411        12.002131563875034        7.1756264000816801     
 H -0.32601378510106116        11.242869904765147        7.3525222785622502     
 C  -2.0377426163431376        11.895981023185245        4.4259598576631758     
 H  -2.2221475647279649        11.482746639924990        3.4324886789137716     
 H  -3.0075927864669882        12.150189616442196        4.8684728583861325     
 H  -1.4735368586376336        12.826184019850640        4.2810800333809977     
 C  -3.0227587111853338        8.6447620807392251        3.3274825751889754     
 C  -4.2549958710256153        9.5609301995571059        3.1494309270151017     
 H  -5.0808044322483026        9.2033517458571552        3.7789587742283262     
 H  -4.5979318781923935        9.5460998157345678        2.1057900420315554     
 H  -4.0599185697100379        10.601667784233072        3.4206997876490535     
 C  -3.4668667037486234        7.2258880871506426        2.9005807999222628     
 H  -2.6738618952691020        6.4760029675093991        3.0330085502821063     
 H  -4.3512244204136756        6.8809275505191936        3.4504893543797661     
 H  -3.7311014826380631        7.2391294087407845        1.8355891511495315     
 C  -1.8974690023190568        9.0404793224436446        2.3410376978218990     
 H  -1.0324077955131983        8.3566052101158306        2.4153182622753735     
 H  -2.2559536967006890        8.9463557750003382        1.3051827333874679     
 H  -1.5312468783095836        10.064344124047963        2.4618966966145974     
 C  -2.8269496750963428        6.9072275137014580        8.1924981036660576     
 C  -4.1061990843170770        7.5376385074456413        8.7962213442120287     
 H  -3.9322730633503507        8.5764823197762041        9.1039960657932930     
 H  -4.9239639754503060        7.5340337025532484        8.0662323132484932     
 H  -4.4335058505226383        6.9705598760114542        9.6772196533431476     
 C  -3.1242288585858984        5.4459685699522957        7.8154015465183608     
 H  -2.2322322895956219        4.9184731926234910        7.4531968902093846     
 H  -3.4874023501101128        4.9024210072893331        8.6992784524177580     
 H  -3.8972633841253437        5.3652208388584786        7.0444414280059755     
 C  -1.7235098706223428        6.9296284618674573        9.2542795012780719     
 H  -1.5064987081740391        7.9472188794198164        9.5921706663190989     
 H  -2.0333024492461189        6.3527792851573999        10.133921198105176     
 H -0.79327753046117955        6.4902228401501025        8.8758368437193749     
 F   6.5396895637332264       -1.4145978106872121        4.6520799081143327     
 F   7.9698759754344630       -2.6569401161923047        6.5002511166021328     
 F   9.6058331357163791       -1.2296659146242257        8.2241040854335612     
 F   9.9162560539511002        1.4632533981374574        7.8404200791588945     
 F   8.5683220701084650        2.7416343880625398        5.8988216410011782     
 F   9.6526615762686205        1.6624777871933949        3.4657079854604929     
 F   10.839181938009506        3.2536630291411592        1.6843719582992869     
 F   9.3854234730970898        5.0837948680477156       0.23609468178995077     
 F   6.6363502519043607        5.2200175439513332       0.59979533697540577     
 F   5.4271133711179784        3.5906147295190358        2.3344873536063231     
 F   6.6470384677837480        4.7052403004333367        4.6815689916493035     
 F   5.2094392937504033        5.9401302028097991        6.5324661455908304     
 F   3.5703949236960724        4.5206030216585198        8.2414372988649589     
 F   3.2764993848229764        1.8109968199484268        7.8760304208738683     
 F   4.6324716601581439       0.54012135032450814        5.9306182238069240     
 F   3.5328841090674583        1.6870716813959221        3.5253027174029912     
 F   2.2762942432326416       0.13481018661906027        1.7646275402937845     
 F   3.6558708383463494       -1.7057130916143117       0.27046250108604314     
 F   6.3980763438493211       -1.8833318506610135       0.52438253966560622     
 F   7.6975268342286212      -0.30185263750962815        2.2732041516210360     
 C   7.5069133423901144       0.74048308310609412        5.1291548442507242     
 C   7.3975190990538175      -0.63256897986742489        5.3707942573903260     
 C   8.1090470984150578       -1.3179761167052784        6.3621431942192643     
 C   8.9450172689795266      -0.61150108086982546        7.2205574977545552     
 C   9.0869877198244229       0.76217877704613368        7.0286264321904284     
 C   8.3815693968859080        1.3942444083175718        6.0078873958090329     
 C   7.4688960130876891        2.5825865192473101        3.0456415591616026     
 C   8.8423385288836140        2.5301222144016617        2.7946226402302186     
 C   9.4958464869045525        3.3470545865645684        1.8644775449515512     
 C   8.7648624002894255        4.2712453369443919        1.1235822232759971     
 C   7.3842421066635726        4.3339555505535881        1.3077958763783994     
 C   6.7785490125269838        3.4864924009953029        2.2288755007476295     
 C   5.6874780763209447        2.5444032272361037        5.1588072727290850     
 C   5.7944077626496648        3.9178766181641964        5.4024350822099301     
 C   5.0786962770784445        4.5996094771825460        6.3936245852300875     
 C   4.2431687600724084        3.8915573369486229        7.2520443794590985     
 C   4.1098351345694057        2.5151989623757967        7.0680866001927551     
 C   4.8199428129563673        1.8877624724335529        6.0446474887421049     
 C   5.6883006783699290       0.72970628500729351        3.0458455257387511     
 C   4.3115291556993114       0.81304683527966604        2.8261279393555938     
 C   3.6207800872042157        2.0678509911265745E-002   1.9041056036470425     
 C   4.3155854790001511      -0.90953970170855714        1.1387186068899227     
 C   5.7004765892102567       -1.0006121178188030        1.2792041471135791     
 C   6.3442079972796455      -0.17621314606689126        2.1999762389976625     
 B   6.5892077839290479        1.6468246731315612        4.0854182834810455     
 F   2.3081979346837906        11.745573750121570        14.841090106377086     
 F  0.92317001549346223        12.913625460590122        12.907921417340097     
 F -0.69058456440034088        11.419031098466782        11.220301382152803     
 F -0.99374372262928179        8.7354693105370753        11.702135836782801     
 F  0.34160970150814185        7.5361116922320237        13.696837778026891     
 F -0.70053279965054716        8.5827725371645212        16.123730715984554     
 F  -1.8061681310270987        6.8711500688226153        17.854665477509602     
 F -0.27323578778260155        5.0666828062026408        19.227045012278218     
 F   2.4836309499129161        5.0612619229453149        18.861401623580115     
 F   3.6123899407114246        6.7915856880980341        17.160977514863308     
 F   2.4000291625592296        5.6458728126191797        14.820430738118414     
 F   3.7947409477952285        4.5108071790883644        12.869351330896150     
 F   5.2629640480785964        6.0211169693594648        11.105438209242131     
 F   5.4676666470211348        8.7474046591648325        11.511266887282964     
 F   4.1878175078009097        9.9121610558805155        13.561323378565817     
 F   5.3997671548690294        8.7284897361360425        15.927480311588315     
 F   6.6621650065203921        10.224155860433418        17.730925266741217     
 F   5.2872293705681015        12.006221780509259        19.293835747325769     
 F   2.5462940481140692        12.191008781340065        19.061509008243629     
 F   1.2319771807457853        10.639442180380028        17.287631781769594     
 C   1.3740918021482769        9.5714923877660354        14.414344624745883     
 C   1.4700852884139388        10.936868097469773        14.131952485610835     
 C  0.77667324243910540        11.581572040461239        13.101277252073645     
 C  -4.1452117771479322E-002   10.839313508493534        12.255704497180105     
 C -0.18011659464318325        9.4724991267709591        12.496842544570695     
 C  0.51365238064552132        8.8815856273519458        13.549694004004868     
 C   1.5216854095065306        7.7302418421136849        16.494603828716080     
 C  0.14893636205855776        7.7240159286559118        16.757832004887874     
 C -0.46071325396382118        6.8496180134501401        17.664284005657258     
 C  0.31493230517304993        5.9372047782572119        18.373640102927858     
 C   1.6966908647106380        5.9388123982785697        18.185646924187854     
 C   2.2583436027223480        6.8377130550686802        17.283902902348803     
 C   3.2461567622780687        7.8539088987350700        14.338223275862086     
 C   3.1816774007960609        6.4814791725688892        14.074096442133655     
 C   3.8697953064354995        5.8515881469819968        13.030573685269710     
 C   4.6245817497632302        6.6104625716742333        12.141267561854370     
 C   4.7168093164464091        7.9871454272295495        12.348213694491239     
 C   4.0441570668528950        8.5608773858765108        13.426023671989679     
 C   3.2399666258976376        9.6419766337442869        16.470010752051049     
 C   4.6204251965132128        9.5679954657901618        16.667988192576882     
 C   5.3157232277374833        10.333949441384993        17.607796658353397     
 C   4.6226655598631368        11.234911890579356        18.407663255800180     
 C   3.2366800846572592        11.326676057693781        18.279225604345040     
 C   2.5868241481283962        10.524634822033297        17.342238485338431     
 B   2.3417567853795673        8.7061794326906377        15.447108931284186     
 C   6.3587877691145955       0.21275483750555504        11.456466201774996     
 H   7.2615762446670491      -0.27975069132481684        11.842047793286936     
 H   6.0535223840836823      -0.33022376409224247        10.549791261820417     
 H   5.5614621365797214        8.2857773007495306E-002   12.198540773462796     
 C   5.2929636303119665        2.3030720812150558        10.567804977953513     
 H   4.4979604525705845        2.2583430347359887        11.322177269095461     
 H   4.9550587511819097        1.7428987616960880        9.6857227263426786     
 H   5.4272973394974198        3.3551098602088114        10.282537201415822     
 C   7.6792394916959301        1.7714074572392577        10.021289349335873     
 H   7.3346688584169852        1.2306656660195912        9.1286265197606475     
 H   8.6239068722340608        1.3180004918695101        10.346624797687255     
 H   7.8890206013702029        2.8031368789372983        9.7123677193298743     
 C   2.5242530022772316        10.122180798093208        7.8761573089513091     
 H   1.5828511818405400        10.597075623106143        7.5703675858919501     
 H   2.8993722932472847        10.676734627696041        8.7484339005883616     
 H   3.2489505200729929        10.260920290262336        7.0655799673131687     
 C   3.6882783804582613        8.0625006196918747        8.7131411105352754     
 H   4.4193936461463537        8.0837698824846864        7.8973144061855258     
 H   4.0893987477761184        8.6553729984679624        9.5451146640539299     
 H   3.5865621041248432        7.0211621392992383        9.0441895088405584     
 C   1.3331841725697600        8.5536853563413420        9.4092082137563633     
 H   1.7289092963172228        9.0981148992123568        10.278508674666529     
 H  0.36590798717957856        8.9996356540196665        9.1461108055550202     
 H   1.1533457666242881        7.5196260362421130        9.7297490751321103     
         276

 Dy   9.0911066445101287        2.5002199613606870        14.032887455943600     
 C   7.3857624656649232        4.3746965961886080        13.717198166955885     
 C   6.7349427250653990        3.3629688765806236        14.533317959290434     
 C   6.4942422648299338        2.2454641895897063        13.672269731479327     
 H   5.9648201554282370        1.3472531037562936        13.968419823972358     
 C   6.9714330974384966        2.5012212674140462        12.362996231443031     
 C   7.5369776487751796        3.8102712354780719        12.407910417156845     
 H   7.9383250651342694        4.3390394761828848        11.550882550295794     
 C   8.0623144941199492        5.7077901254271577        14.087836131265611     
 C   9.4305695614200360        5.3868937336297167        14.735838875125825     
 H   10.100272397120811        4.8622212527348188        14.025328146441421     
 H   9.3493362220996428        4.8106349661004790        15.671112976041494     
 H   9.9846963231544255        6.2999195020126146        14.993443101301455     
 C   7.2246819463091905        6.6169172950184496        15.001264380561089     
 H   7.0069169565691833        6.1932908878873638        15.983667951068998     
 H   6.2684254199514307        6.8630416048520004        14.525210177490095     
 H   7.7673534048837061        7.5552925406019700        15.175345027862800     
 C   8.3556049553223417        6.5357022291539257        12.819417834382042     
 H   9.0670086122092872        6.0371156010805027        12.151199287797775     
 H   8.8059821463638759        7.4950877747467022        13.100340829280652     
 H   7.4419176455510536        6.7422115650887653        12.250180048721589     
 C   6.2850710489383390        3.3371330080070969        16.005807050547730     
 C   5.8628906900670650        1.9107354521986375        16.424326880002983     
 H   4.9849666273678963        1.5616796512206150        15.869890871058228     
 H   5.5959654114763255        1.9159847783908299        17.489186903018094     
 H   6.6627011645598966        1.1684883362069387        16.288852647019937     
 C   5.0371340264612643        4.2276156395859372        16.191342377926254     
 H   5.2088988434814718        5.2703379446776450        15.915189759506312     
 H   4.7041334655636717        4.2086832765447060        17.238337679796775     
 H   4.2156615575345908        3.8520932257916769        15.567537617520076     
 C   7.4066743328303044        3.7437982636130820        16.983636527117202     
 H   8.2853202510516901        3.0753708572418557        16.898658122982496     
 H   7.0588984401229951        3.6349603116078657        18.017512131936719     
 H   7.7558194613172020        4.7730904950828990        16.868972259007883     
 C   6.6053916330144489        1.6928444123299133        11.122119649917238     
 C   10.852442706163348       0.65867370737204634        13.835528305779258     
 C   11.417863978640895        1.6440429447661660        14.746139468224863     
 C   11.716499913942981        2.7936572793199987        13.944702486106799     
 H   12.205820505176167        3.6883475836007049        14.311921275557923     
 C   11.354874938589321        2.5824899585936927        12.592410679983502     
 C   10.803927438070774        1.2677837656055468        12.540242836670888     
 H   10.473215125052002       0.77037421314561827        11.635254539425629     
 C   10.139881881344282      -0.67651442852434296        14.105362818038460     
 C   8.7606563997099460      -0.33634822881607218        14.716410168909869     
 H   8.1169456275709049       0.21200470546217853        13.994186013590607     
 H   8.8347714470162924       0.22123590733342785        15.664945133404695     
 H   8.1698730522273237       -1.2339204413628242        14.936627601365339     
 C   9.8782609345916335       -1.4409895487168674        12.789018527495665     
 H   9.3861680773495859       -2.3945883907473586        13.013713965405532     
 H   10.812205327134588       -1.6591607093460605        12.258641373450606     
 H   9.2196259370973390      -0.89611799473526377        12.101486064880376     
 C   10.923106818892100       -1.6404227418100237        15.012838743452690     
 H   11.114984895951466       -1.2536190776996199        16.015291382661186     
 H   11.890819346375027       -1.8888275616360584        14.561534052888405     
 H   10.354304903621617       -2.5713831346623084        15.135418809518413     
 C   11.837072709638289        1.6027486332315901        16.233462897942658     
 C   13.106092489407054       0.72899977222484758        16.368051265929683     
 H   13.909758235038092        1.1336615524452556        15.738306599226295     
 H   13.461674793692049       0.72461495589112590        17.407462275374709     
 H   12.942948859620396      -0.31001227918434210        16.067813307636410     
 C   12.220710617078012        3.0215812306464578        16.716679841809334     
 H   11.396480033755562        3.7398071117715168        16.601066174023607     
 H   13.095863442983497        3.4235693258614490        16.190364151989581     
 H   12.472302339961834        2.9821544070879287        17.784281272291750     
 C   10.738785002182842        1.1169684451472874        17.209093462054952     
 H   9.8546904364157299        1.7759361919341534        17.187365072651929     
 H   11.115545931405793        1.1600641983946998        18.241684551689033     
 H   10.401793455616398        9.1433997918855842E-002   17.034905482806025     
 C   11.784835448451037        3.4397549895389345        11.407502728915142     
 C   13.130958686025419        2.8614969333191524        10.902390538969144     
 H   13.021070619039014        1.8169649594957293        10.582635730726171     
 H   13.885317031565727        2.8944182761473494        11.696819359344834     
 H   13.506938353359843        3.4431495051657999        10.049238598959615     
 C   11.994838001397612        4.9103099720805563        11.808950250407964     
 H   11.052597996730745        5.4041977391475324        12.082524059518571     
 H   12.420162206495728        5.4697912636764032        10.963151115906262     
 H   12.687445782661294        5.0188436270500958        12.651631452485608     
 C   10.764683309781798        3.3767294462958937        10.265359049120208     
 H   10.619919092661968        2.3535891078462918        9.9016026077947785     
 H   11.114738027766037        3.9770471181967810        9.4168501165948655     
 H   9.7885278785748167        3.7696919744899762        10.576300075089247     
 Dy -0.24943597821204860        7.7802619726165183        5.4320584673987691     
 C   1.4572280962877628        5.9102510529099677        5.7329905959551990     
 C   2.0955632404911491        6.8987294203585678        4.8793053869141971     
 C   2.3607355906653646        8.0322738636589026        5.7104233036585930     
 H   2.8885520308051240        8.9203273652655160        5.3834117232898508     
 C   1.9142568567405043        7.8087374972649100        7.0367408447050739     
 C   1.3439278959391039        6.5021236204505177        7.0332568656684344     
 H  0.96375025362768107        5.9922235420661396        7.9100567734943601     
 C  0.74839615656912084        4.5852072108672735        5.4016689964902627     
 C -0.60667382931886171        4.9289631038347306        4.7376526176081120     
 H  -1.2716994562145609        5.4806649067343356        5.4348635765644078     
 H -0.50349314503381060        5.4854324347632621        3.7920994942471817     
 H  -1.1869254412156094        4.0283764449428503        4.4967922452522604     
 C   1.5674050511039550        3.6252042293807367        4.5245656350762875     
 H   1.8295034429335659        4.0192057294472594        3.5410865769198692     
 H   2.5012715482513732        3.3536175319772035        5.0298157505835386     
 H  0.99156324290876396        2.7056990438408586        4.3562678656667568     
 C  0.42429866983734787        3.8063498085563836        6.6925961999549859     
 H -0.27824666857527058        4.3457240611354795        7.3378939882719525     
 H  -4.9256748845640186E-002   2.8513323868907023        6.4381722451724253     
 H   1.3277823904614943        3.5921060564249139        7.2756430675359320     
 C   2.5617706321165943        6.8735146098489928        3.4117942010314235     
 C   2.9618961526708296        8.2916914654281459        2.9428222628911840     
 H   3.8234665338604286        8.6865309133625548        3.4940831399835570     
 H   3.2430340518525211        8.2538809736271741        1.8823621162108226     
 H   2.1407149015419971        9.0167063634523643        3.0398147665385173     
 C   3.8287115064693222        5.9968539811702586        3.2959945507953985     
 H   3.6585426748708509        4.9611156178013456        3.6018167030199351     
 H   4.1932012452965735        5.9852836918067016        2.2595844589466845     
 H   4.6260636639557520        6.4040653235392178        3.9312195372059096     
 C   1.4817416461584094        6.3970048950977816        2.4199915636441776     
 H  0.61077586884284518        7.0763980834986988        2.4072112787259985     
 H   1.8869290596648653        6.4135997135091616        1.4011035768628597     
 H   1.1163101147941270        5.3837057667258383        2.6007686457769204     
 C   2.3298911390903991        8.6394426333989518        8.2479267260462379     
 C  -1.9714731272470749        9.6384092329726290        5.6758899557792235     
 C  -2.5870445466162701        8.6444147541564877        4.8083421512301108     
 C  -2.8704533860384500        7.5142880136308818        5.6422486249766912     
 H  -3.3879253369278115        6.6216508062153867        5.3118439592793960     
 C  -2.4491832853143567        7.7434347417795744        6.9732509320620837     
 C  -1.8767303664060919        9.0500066184548373        6.9788726442927231     
 H  -1.5025093238514418        9.5580783831423872        7.8605364834094891     
 C  -1.2532805940066793        10.961722446374164        5.3593743762257171     
 C  0.12211575453840129        10.606129896548564        4.7483438418741803     
 H  0.76540962205628560        10.064946312573081        5.4739497504217756     
 H   4.3609773688672776E-002   10.036010396587953        3.8068873010545685     
 H  0.71398152013295690        11.499246327146256        4.5089430579009049     
 C -0.98490395670615061        11.765776356852866        6.6507267241109655     
 H -0.49154644172469908        12.711016900640312        6.3956474724476307     
 H  -1.9167540030868866        12.001053439524249        7.1769348316784116     
 H -0.32553079966420706        11.241611110186467        7.3530190322724884     
 C  -2.0374756219976895        11.897580325651855        4.4272103323429945     
 H  -2.2224399761351270        11.485121855326804        3.4335431879693572     
 H  -3.0071189558294580        12.151663306148574        4.8702689246035806     
 H  -1.4731416461058391        12.827783908105930        4.2827999967406916     
 C  -3.0200111201768163        8.6465315158739315        3.3248695581808891     
 C  -4.2536851550599835        9.5610232516270646        3.1484478635882911     
 H  -5.0785897337214010        9.2016950549377743        3.7780840159180298     
 H  -4.5971735688482624        9.5468019444975063        2.1049915836982067     
 H  -4.0598306338356620        10.601728636106531        3.4206942550926884     
 C  -3.4618539962359960        7.2275708370858078        2.8961592681450554     
 H  -2.6676588483324131        6.4789031995303468        3.0280145343236731     
 H  -4.3458031335336988        6.8805497699104059        3.4453297938778862     
 H  -3.7257192841380276        7.2416012305614617        1.8310920871180236     
 C  -1.8958784206272861        9.0454757990076455        2.3385957614453932     
 H  -1.0300591450526413        8.3625946625381253        2.4109333325215725     
 H  -2.2551811376570350        8.9530176559983374        1.3029292296812742     
 H  -1.5307711632829135        10.069450057739099        2.4611857308551328     
 C  -2.8285393598497537        6.9061139053018419        8.1887970679714464     
 C  -4.1097962577317420        7.5349280111284935        8.7895875360849391     
 H  -3.9378352392980367        8.5739717939679174        9.0976402019754001     
 H  -4.9256885172533842        7.5303433518320890        8.0576997404749342     
 H  -4.4384998531924236        6.9674509282403898        9.6698058310625168     
 C  -3.1231619183093611        5.4445351106527076        7.8110938651446347     
 H  -2.2296443105237853        4.9180277369121663        7.4516322411745559     
 H  -3.4882066658489412        4.9005674890957476        8.6938643444890378     
 H  -3.8937580474843871        5.3628723614887788        7.0379667223834037     
 C  -1.7275170542849290        6.9298814113791956        9.2529081584132573     
 H  -1.5127086095113522        7.9476769729602559        9.5914791094668352     
 H  -2.0383923703695248        6.3523666255348337        10.131682665242487     
 H -0.79590426134250392        6.4919228478493975        8.8764310808669755     
 F   6.5417489622188958       -1.4152309413976802        4.6514651997828880     
 F   7.9707561572305723       -2.6554307413866982        6.5019968979199421     
 F   9.6056245679479701       -1.2261577065188143        8.2251699670322864     
 F   9.9152764661285229        1.4666354989134209        7.8391363382536792     
 F   8.5676236114741346        2.7427676545848549        5.8960977433721826     
 F   9.6513418055762408        1.6649576560658392        3.4633621820321956     
 F   10.835585041242895        3.2595548004255099        1.6834500622311099     
 F   9.3795550511996524        5.0885300021769417       0.23691433927194744     
 F   6.6301540628079065        5.2207055030165028       0.60022692319707904     
 F   5.4231965532693325        3.5884740728526157        2.3339803521874329     
 F   6.6421491779723194        4.7042726220409259        4.6810347560960341     
 F   5.2061032910372047        5.9358011009842091        6.5353525008606113     
 F   3.5729658874392825        4.5131940080983481        8.2463391371846004     
 F   3.2818661356214811        1.8030804030840017        7.8794452031150968     
 F   4.6350617050073941       0.53578246770739324        5.9302985330328939     
 F   3.5321234045109735        1.6838750080706195        3.5259218054463517     
 F   2.2757514740294438       0.13310789730648273        1.7638299582676804     
 F   3.6556008989396260       -1.7055854370838968       0.26786614707962331     
 F   6.3977766069461319       -1.8831235725151008       0.52151882086019052     
 F   7.6972598805926316      -0.30218026906205270        2.2710263315658592     
 C   7.5075298567725213       0.74054082374257124        5.1275127772910816     
 C   7.3987867585000311      -0.63235899610974167        5.3700895376325803     
 C   8.1098542234824134       -1.3166091456712470        6.3625252264424077     
 C   8.9450702861966782      -0.60906555959055475        7.2207705611230910     
 C   9.0866547246216633       0.76448305805237271        7.0276733725386906     
 C   8.3815372802041868        1.3953792616826044        6.0060452525424965     
 C   7.4664103718611381        2.5827712164716803        3.0442447013751304     
 C   8.8398741912634513        2.5321476431269083        2.7930990947115810     
 C   9.4921463052597552        3.3506966724541392        1.8636270244144153     
 C   8.7598667022307577        4.2743550523036298        1.1234141763812862     
 C   7.3791850544974746        4.3350974948460692        1.3075470996262610     
 C   6.7747348977759945        3.4861960501606251        2.2280922882776051     
 C   5.6864243785982982        2.5418378017959338        5.1584687812937942     
 C   5.7919178711899226        3.9152793856397121        5.4027711634311899     
 C   5.0771938893022224        4.5952729364044131        6.3957605445909556     
 C   4.2444647729034788        3.8855019130438122        7.2552905607019662     
 C   4.1124350113725701        2.5091422812356718        7.0705108708147861     
 C   4.8211713215051057        1.8835191239681492        6.0451566205589531     
 C   5.6878238460916659       0.72803430551195203        3.0448360036507092     
 C   4.3109574229382277       0.81092878537008162        2.8256268034209668     
 C   3.6202858485245271        1.9230663164133351E-002   1.9030191807495496     
 C   4.3152519246783623      -0.91007390892910700        1.1367358716383824     
 C   5.7001743420205528       -1.0009929626509542        1.2770106122226614     
 C   6.3438760428784127      -0.17709469231952929        2.1982565998571393     
 B   6.5884007751792391        1.6457247960788728        4.0840776387834650     
 F   2.3098668507599807        11.744574437515338        14.841416315690202     
 F  0.92317512982561611        12.915209892992431        12.911302898659327     
 F -0.69085161704936415        11.422919521956691        11.221990745818818     
 F -0.99371633069957077        8.7388703263374445        11.699915215047209     
 F  0.34220125077944924        7.5367068445729188        13.692597712150029     
 F -0.70214912539879459        8.5842012990321415        16.119481598391790     
 F  -1.8108268228338997        6.8769891778821446        17.852159363180384     
 F -0.28082811930211243        5.0719983644432212        19.227802013588825     
 F   2.4758418653927325        5.0621050143056676        18.862783886340388     
 F   3.6076647118383383        6.7886940212998752        17.161088289533929     
 F   2.3957842589205418        5.6439397030233946        14.820056076640515     
 F   3.7916691671922083        4.5057143043125567        12.872028540478636     
 F   5.2651385666309594        6.0131918203753312        11.109692229264127     
 F   5.4729228058543669        8.7389392571598616        11.514461682994806     
 F   4.1909029011102596        9.9069748263699076        13.561384232186036     
 F   5.3990046159013962        8.7252347203126384        15.929044529778105     
 F   6.6605811797316212        10.223813681225025        17.730759266552027     
 F   5.2847055597893107        12.007590454090417        19.290882686234063     
 F   2.5436901075141511        12.190912635598472        19.057818823672999     
 F   1.2305305448492230        10.637440607888976        17.285082279604065     
 C   1.3751777949517046        9.5709800172467521        14.412407630515414     
 C   1.4713430355880821        10.936703387633173        14.131711243220057     
 C  0.77723893911407371        11.582853324369006        13.102461466867068     
 C  -4.1253170502631303E-002   10.841814146513540        12.256217703535681     
 C -0.17973452497065340        9.4746898002746498        12.495370142522384     
 C  0.51449792704279984        8.8823076916919987        13.547038183670249     
 C   1.5187397859745562        7.7295803352009678        16.492655402169582     
 C  0.14591326924372738        7.7253269698517348        16.755174391334837     
 C -0.46539423040933958        6.8530546986005847        17.662468073950240     
 C  0.30861110766322453        5.9404189345820892        18.373231929702182     
 C   1.6903646900145779        5.9398142311917539        18.185616189845021     
 C   2.2536841889441899        6.8367908627759899        17.283153802711986     
 C   3.2455372672948286        7.8504662050072227        14.338039034717784     
 C   3.1796902947558903        6.4780077017983801        14.074532180352220     
 C   3.8685807203838909        5.8464824473630195        13.032587360131959     
 C   4.6258401362986916        6.6037665113733741        12.144187441181725     
 C   4.7194736240272706        7.9804246984099230        12.350489384697106     
 C   4.0457678586146057        8.5558288820183162        13.426689924879922     
 C   3.2389968650442880        9.6394816367809906        16.469243200138209     
 C   4.6193499832212916        9.5657352157289264        16.668004549956486     
 C   5.3141519881943875        10.333078773530268        17.607052798171292     
 C   4.6206409149509051        11.234911852405821        18.405538244865376     
 C   3.2346612293903867        11.326046690781814        18.276685180304696     
 C   2.5853664988527072        10.522784497614641        17.340424681105805     
 B   2.3410301725894844        8.7041984531800960        15.445616385857827     
 C   6.3592362843856147       0.21108521489852877        11.462902857055040     
 H   7.2633906066256646      -0.28079430638781899        11.845654208736415     
 H   6.0513488354776053      -0.33247726126560395        10.557611306154616     
 H   5.5645714074068460        8.1098990529832438E-002   12.207520338272600     
 C   5.2900240947789570        2.3001721305116223        10.575597413035370     
 H   4.4972388831994268        2.2563593601613170        11.332108772061808     
 H   4.9499220304835445        1.7387579325030937        9.6953163495926340     
 H   5.4232209626959866        3.3518006594102179        10.288598002844276     
 C   7.6751982534061378        1.7697168901691238        10.023940693388338     
 H   7.3288531697703005        1.2285989711709349        9.1322409588259852     
 H   8.6206659558200247        1.3166644948469164        10.347221544821327     
 H   7.8839192138047869        2.8014470411530983        9.7143371451088747     
 C   2.5252856554427479        10.121950688598902        7.8800108015250503     
 H   1.5851256386296044        10.597382790231457        7.5716311895120043     
 H   2.8983096536294619        10.676359578238824        8.7531938339710287     
 H   3.2522257434744999        10.260139939145420        7.0715083300515680     
 C   3.6861081540831790        8.0614808837079508        8.7191629334528216     
 H   4.4192503834063306        8.0833204129911476        7.9052772106360178     
 H   4.0852421491758300        8.6534689083179082        9.5526241207676144     
 H   3.5833332561301954        7.0198649262997588        9.0489684848798841     
 C   1.3300525706797046        8.5542191098002505        9.4103932474538308     
 H   1.7241729621806248        9.0987862178098684        10.280270093116087     
 H  0.36349625238999572        9.0003392372009579        9.1452029227477194     
 H   1.1492466725689454        7.5203290509921485        9.7308694879084516     
         276

 Dy   9.0936383698387235        2.5011665431253820        14.033883836092199     
 C   7.3880457829439825        4.3753209685348917        13.718571969543349     
 C   6.7380218826826503        3.3645810695568370        14.536479691476421     
 C   6.4962575794125268        2.2462725207606091        13.676851458830502     
 H   5.9670669753366905        1.3484558257114794        13.974488664884458     
 C   6.9719613205333184        2.5005767164487418        12.366783133977474     
 C   7.5375726934258900        3.8095909702021777        12.409736231628917     
 H   7.9378240545556107        4.3374983853804290        11.551746310791247     
 C   8.0657684436209234        5.7082647679537093        14.087231446691190     
 C   9.4337165336939339        5.3867988712344630        14.735589388320191     
 H   10.103102007701969        4.8609881587927948        14.025545209143496     
 H   9.3519609971475326        4.8115069387133556        15.671404677921201     
 H   9.9887917539855415        6.2994749128597967        14.992195384203967     
 C   7.2289519670681912        6.6194853504674374        14.999226776458601     
 H   7.0098842840000684        6.1972627023383806        15.981877686382981     
 H   6.2733478373453897        6.8662821799558618        14.522291711274150     
 H   7.7727899826485451        7.5572831464683299        15.172613604674520     
 C   8.3599092113081195        6.5339878726612932        12.817677442040505     
 H   9.0708114987907660        6.0336540453842158        12.150308188987156     
 H   8.8112410384972151        7.4932773725475021        13.097218215340099     
 H   7.4464777579675898        6.7406398972599533        12.248075474824940     
 C   6.2880451795232801        3.3409062758412724        16.008934164523218     
 C   5.8671074510196544        1.9148350146290503        16.429788421272193     
 H   4.9897000885353116        1.5637463145859283        15.875831589282937     
 H   5.5999950982535900        1.9214745416953647        17.494566802256845     
 H   6.6678385750792897        1.1733838308000204        16.295649096376909     
 C   5.0393318544246331        4.2307276986945750        16.192115523371267     
 H   5.2108290764669665        5.2731644585519968        15.914637426203242     
 H   4.7054666065625188        4.2130557380909153        17.238818366384105     
 H   4.2186150770037187        3.8538365826124705        15.568187270443447     
 C   7.4083972935871243        3.7506049850313112        16.986751053792261     
 H   8.2869310440888864        3.0820075078193172        16.905146735989028     
 H   7.0589694649031705        3.6452514608343627        18.020237316849848     
 H   7.7577990830603056        4.7793691037223622        16.869301270312704     
 C   6.6039728869583438        1.6911109523165417        11.127209385546481     
 C   10.853568133492450       0.65898994238491782        13.834799671118500     
 C   11.420883889933329        1.6447374243018613        14.743730103649266     
 C   11.718859974593128        2.7936024641087402        13.941018869095872     
 H   12.209179284430766        3.6882749454855102        14.306797811926858     
 C   11.354926011304183        2.5816968635770494        12.589553105273060     
 C   10.803235474449435        1.2672712605267316        12.539210904659479     
 H   10.470862507914974       0.76941190197498799        11.635136422919208     
 C   10.140939199249393      -0.67581101199883786        14.106458599599598     
 C   8.7618964738789042      -0.33517408152827072        14.717637836291894     
 H   8.1181458450568780       0.21296408119240406        13.995377764313860     
 H   8.8362293326918504       0.22279153556971126        15.665945404448172     
 H   8.1711238911532149       -1.2326300871558384        14.938500041616447     
 C   9.8789773739714573       -1.4418135569953503        12.791089646395617     
 H   9.3868988998337564       -2.3951190360504446        13.016993778343492     
 H   10.812800534545570       -1.6605942700858498        12.260775469350266     
 H   9.2202150502489086      -0.89776288152376815        12.103061958782634     
 C   10.924398540045711       -1.6385786529501463        15.014783036059946     
 H   11.116221000221350       -1.2507183497388032        16.016827707729870     
 H   11.892097658701283       -1.8872169005682402        14.563614742422027     
 H   10.355812895968180       -2.5695102951075333        15.138387425352116     
 C   11.840686397102768        1.6049957505098349        16.230889248134993     
 C   13.108558082577767       0.72995416786658529        16.366965773677421     
 H   13.912918073186606        1.1330927122236185        15.737204162622952     
 H   13.463723244571298       0.72627593634612786        17.406517321938246     
 H   12.944433806468879      -0.30913961025853948        16.067734481707443     
 C   12.226261513234315        3.0239087710743000        16.712031325797899     
 H   11.403015091391651        3.7431217074797010        16.595821307128894     
 H   13.101655400947520        3.4239967351897471        16.184830342525725     
 H   12.478346431715662        2.9854898116318442        17.779530487248959     
 C   10.741585009236189        1.1222710818580637        17.207001132542153     
 H   9.8580417011877373        1.7819586183919616        17.183441918924636     
 H   11.117764008753879        1.1673040212057220        18.239673546420065     
 H   10.403713956181280        9.6731813176680989E-002   17.034791132167474     
 C   11.782756493987090        3.4381814693202770        11.403394833820345     
 C   13.126192368731990        2.8578691039847910        10.894274809271353     
 H   13.013758865741817        1.8135586705510418        10.575008107511776     
 H   13.883103905332472        2.8896392524020182        11.686109903038076     
 H   13.500201046301575        3.4389498979497124        10.039999962937394     
 C   11.996265456539254        4.9083650442212559        11.803864226925635     
 H   11.056046238555108        5.4036184647755592        12.080966606651037     
 H   12.419106119028923        5.4672155037022501        10.956544663982074     
 H   12.692089844035724        5.0157731078597001        12.643682140949625     
 C   10.759179456950271        3.3767678676932094        10.264552238415522     
 H   10.611515463273976        2.3538525558515326        9.9018278906627266     
 H   11.107507684149811        3.9761863284615377        9.4147883919244535     
 H   9.7848794559808763        3.7715370823838903        10.578309919825653     
 Dy -0.24748833415178037        7.7808229290820909        5.4326102127540459     
 C   1.4594083584115902        5.9111064001002074        5.7343705324348688     
 C   2.0979302598623280        6.9002195645822333        4.8815980707977671     
 C   2.3623179041383553        8.0334544422030678        5.7133974266430281     
 H   2.8900202120124105        8.9218372912952386        5.3871074860280332     
 C   1.9150799369972986        7.8091045451679086        7.0392888201310910     
 C   1.3450394341101719        6.5023633396950355        7.0348279815701646     
 H  0.96440892801100619        5.9920002941462718        7.9111763632130661     
 C  0.75166383130773540        4.5856473495172549        5.4022279831641304     
 C -0.60405631353405775        4.9283327293022108        4.7390302167244975     
 H  -1.2691053275351933        5.4792811475543903        5.4367014539451253     
 H -0.50195828613272286        5.4851643993589621        3.7936138465133422     
 H  -1.1834251873948598        4.0272047986444779        4.4980649510061577     
 C   1.5711298447008062        3.6271920345213506        4.5239196321727793     
 H   1.8312572318735774        4.0218896977936422        3.5402370444804250     
 H   2.5059919944261053        3.3568050531294764        5.0278935650070826     
 H  0.99651040244484157        2.7068921414378226        4.3559745383966018     
 C  0.42894852365607822        3.8054680063447539        6.6926857138504019     
 H -0.27370172472003573        4.3436758595360363        7.3387977827790021     
 H  -4.3922171022476961E-002   2.8502392692266052        6.4377612827095243     
 H   1.3329196502915117        3.5916263614877892        7.2750819363785073     
 C   2.5630348143677164        6.8765101184914874        3.4137523552270315     
 C   2.9636531580447212        8.2949211755088257        2.9460945160369496     
 H   3.8259008567753123        8.6884090994408005        3.4971419344597265     
 H   3.2439954290934883        8.2580480680742010        1.8854089087358241     
 H   2.1431566512446421        9.0204590464469998        3.0444966098597344     
 C   3.8292670608972719        5.9993702101943889        3.2951737016729417     
 H   3.6591686336905731        4.9634321070333094        3.6001995074096467     
 H   4.1922630249046549        5.9887008421045804        2.2582635205232915     
 H   4.6277023114413538        6.4055820467427615        3.9296217878989643     
 C   1.4811533907490984        6.4021514582063146        2.4230228345145761     
 H  0.60978411185085579        7.0809781485235979        2.4140328902815984     
 H   1.8837662251815499        6.4219716849315267        1.4034146762114192     
 H   1.1165953411554865        5.3882324787131921        2.6017660009480865     
 C   2.3291246848891389        8.6393511671002123        8.2512556640452779     
 C  -1.9707064119109137        9.6387102469004340        5.6747319009634127     
 C  -2.5846117093906824        8.6449390628928189        4.8058215901175156     
 C  -2.8685833124613920        7.5142412881331584        5.6387543263514681     
 H  -3.3851182807886815        6.6215014071104950        5.3072010202621236     
 C  -2.4492668705201517        7.7428888859295366        6.9704385006742555     
 C  -1.8775048887221477        9.0497326442605424        6.9774905544313075     
 H  -1.5047109270501868        9.5575237105747757        7.8598791157890258     
 C  -1.2528068309114384        10.962441149742236        5.3596545057995364     
 C  0.12262253177206706        10.607401057245054        4.7483998769761548     
 H  0.76600315880424175        10.065942944323020        5.4737894628105037     
 H   4.4099973944182330E-002   10.037705060670248        3.8067285847120584     
 H  0.71440668871632307        11.500684617171565        4.5095753832156422     
 C -0.98446642442725296        11.765211744351198        6.6517845596282044     
 H -0.49113977922903496        12.710706994952817        6.3976241136381153     
 H  -1.9163138971190319        11.999975315173463        7.1782432632751423     
 H -0.32504781422735296        11.240352315607787        7.3535157859827276     
 C  -2.0372086276522414        11.899179628118464        4.4284608070228133     
 H  -2.2227323875422891        11.487497070728619        3.4345976970249428     
 H  -3.0066451251919277        12.153136995854952        4.8720649908210287     
 H  -1.4727464335740446        12.829383796361219        4.2845199601003854     
 C  -3.0172635291682988        8.6483009510086362        3.3222565411728024     
 C  -4.2523744390943508        9.5611163036970233        3.1474648001614800     
 H  -5.0763750351944985        9.2000383640183934        3.7772092576077330     
 H  -4.5964152595041314        9.5475040732604466        2.1041931253648576     
 H  -4.0597426979612852        10.601789487979989        3.4206887225363229     
 C  -3.4568412887233682        7.2292535870209731        2.8917377363678480     
 H  -2.6614558013957241        6.4818034315512945        3.0230205183652394     
 H  -4.3403818466537230        6.8801719893016182        3.4401702333760058     
 H  -3.7203370856379920        7.2440730523821379        1.8265950230865158     
 C  -1.8942878389355156        9.0504722755716482        2.3361538250688878     
 H  -1.0277104945920845        8.3685841149604183        2.4065484027677715     
 H  -2.2544085786133810        8.9596795369963349        1.3006757259750805     
 H  -1.5302954482562434        10.074555991430232        2.4604747650956682     
 C  -2.8301290446031642        6.9050002969022266        8.1850960322768351     
 C  -4.1133934311464069        7.5322175148113457        8.7829537279578513     
 H  -3.9433974152457232        8.5714612681596307        9.0912843381575055     
 H  -4.9274130590564624        7.5266530011109296        8.0491671677013752     
 H  -4.4434938558622088        6.9643419804693263        9.6623920087818860     
 C  -3.1220949780328233        5.4431016513531194        7.8067861837709094     
 H  -2.2270563314519487        4.9175822812008425        7.4500675921397272     
 H  -3.4890109815877697        4.8987139709021621        8.6884502365603193     
 H  -3.8902527108434302        5.3605238841190790        7.0314920167608328     
 C  -1.7315242379475153        6.9301343608909329        9.2515368155484428     
 H  -1.5189185108486651        7.9481350665006962        9.5907875526145716     
 H  -2.0434822914929307        6.3519539659122675        10.129444132379795     
 H -0.79853099222382840        6.4936228555486926        8.8770253180145762     
 F   6.5438083607045652       -1.4158640721081484        4.6508504914514432     
 F   7.9716363390266824       -2.6539213665810917        6.5037426792377513     
 F   9.6054160001795612       -1.2226494984134031        8.2262358486310116     
 F   9.9142968783059455        1.4700175996893845        7.8378525973484638     
 F   8.5669251528398043        2.7439009211071697        5.8933738457431879     
 F   9.6500220348838592        1.6674375249382838        3.4610163786038979     
 F   10.831988144476282        3.2654465717098602        1.6825281661629332     
 F   9.3736866293022132        5.0932651363061678       0.23773399675394408     
 F   6.6239578737114524        5.2213934620816724       0.60065850941875243     
 F   5.4192797354206865        3.5863334161861951        2.3334733507685432     
 F   6.6372598881608917        4.7033049436485150        4.6805005205427648     
 F   5.2027672883240061        5.9314719991586191        6.5382388561303921     
 F   3.5755368511824925        4.5057849945381774        8.2512409755042402     
 F   3.2872328864199858        1.7951639862195767        7.8828599853563253     
 F   4.6376517498566434       0.53144358509027834        5.9299788422588637     
 F   3.5313626999544883        1.6806783347453169        3.5265408934897122     
 F   2.2752087048262455       0.13140560799390519        1.7630323762415760     
 F   3.6553309595329027       -1.7054577825534816       0.26526979307320353     
 F   6.3974768700429419       -1.8829152943691878       0.51865510205477483     
 F   7.6969929269566419      -0.30250790061447719        2.2688485115106820     
 C   7.5081463711549281       0.74059856437904836        5.1258707103314380     
 C   7.4000544179462437      -0.63214901235205856        5.3693848178748338     
 C   8.1106613485497707       -1.3152421746372156        6.3629072586655502     
 C   8.9451233034138298      -0.60663003831128393        7.2209836244916277     
 C   9.0863217294189038       0.76678733905861163        7.0267203128869529     
 C   8.3815051635224673        1.3965141150476370        6.0042031092759602     
 C   7.4639247306345862        2.5829559136960509        3.0428478435886586     
 C   8.8374098536432903        2.5341730718521553        2.7915755491929439     
 C   9.4884461236149562        3.3543387583437103        1.8627765038772794     
 C   8.7548710041720899        4.2774647676628668        1.1232461294865752     
 C   7.3741280023313776        4.3362394391385495        1.3072983228741224     
 C   6.7709207830250060        3.4858996993259472        2.2273090758075806     
 C   5.6853706808756517        2.5392723763557634        5.1581302898585024     
 C   5.7894279797301813        3.9126821531152274        5.4031072446524497     
 C   5.0756915015260011        4.5909363956262812        6.3978965039518236     
 C   4.2457607857345501        3.8794464891390015        7.2585367419448348     
 C   4.1150348881757344        2.5030856000955470        7.0729351414368171     
 C   4.8223998300538433        1.8792757755027456        6.0456657523758022     
 C   5.6873470138134019       0.72636232601661055        3.0438264815626677     
 C   4.3103856901771440       0.80881073546049720        2.8251256674863394     
 C   3.6197916098448388        1.7782816417000955E-002   1.9019327578520566     
 C   4.3149183703565734      -0.91060811614965687        1.1347531363868424     
 C   5.6998720948308481       -1.0013738074831053        1.2748170773317440     
 C   6.3435440884771799      -0.17797623857216732        2.1965369607166161     
 B   6.5875937664294302        1.6446249190261844        4.0827369940858844     
 F   2.3115357668361707        11.743575124909103        14.841742525003319     
 F  0.92318024415777000        12.916794325394740        12.914684379978556     
 F -0.69111866969838742        11.426807945446599        11.223680109484832     
 F -0.99368893876985986        8.7422713421378120        11.697694593311619     
 F  0.34279280005075663        7.5373019969138131        13.688357646273166     
 F -0.70376545114704203        8.5856300608997635        16.115232480799023     
 F  -1.8154855146407005        6.8828282869416739        17.849653248851165     
 F -0.28842045082162338        5.0773139226838007        19.228559014899435     
 F   2.4680527808725490        5.0629481056660213        18.864166149100658     
 F   3.6029394829652519        6.7858023545017172        17.161199064204549     
 F   2.3915393552818540        5.6420065934276087        14.819681415162615     
 F   3.7885973865891875        4.5006214295367499        12.874705750061125     
 F   5.2673130851833223        6.0052666713911975        11.113946249286125     
 F   5.4781789646875998        8.7304738551548891        11.517656478706648     
 F   4.1939882944196096        9.9017885968592978        13.561445085806255     
 F   5.3982420769337631        8.7219797044892324        15.930608747967897     
 F   6.6589973529428503        10.223471502016629        17.730593266362838     
 F   5.2821817490105198        12.008959127671575        19.287929625142361     
 F   2.5410861669142326        12.190816489856880        19.054128639102370     
 F   1.2290839089526604        10.635439035397924        17.282532777438533     
 C   1.3762637877551323        9.5704676467274687        14.410470636284943     
 C   1.4726007827622256        10.936538677796575        14.131470000829280     
 C  0.77780463578904213        11.584134608276775        13.103645681660490     
 C  -4.1054223233783285E-002   10.844314784533546        12.256730909891255     
 C -0.17935245529812355        9.4768804737783423        12.493897740474074     
 C  0.51534347344007847        8.8830297560320517        13.544382363335631     
 C   1.5157941624425817        7.7289188282882497        16.490706975623080     
 C  0.14289017642889701        7.7266380110475570        16.752516777781803     
 C -0.47007520685485793        6.8564913837510284        17.660652142243219     
 C  0.30228991015339912        5.9436330909069666        18.372823756476503     
 C   1.6840385153185178        5.9408160641049372        18.185585455502189     
 C   2.2490247751660317        6.8358686704832996        17.282404703075173     
 C   3.2449177723115885        7.8470235112793754        14.337854793573483     
 C   3.1777031887157192        6.4745362310278711        14.074967918570785     
 C   3.8673661343322818        5.8413767477440413        13.034601034994209     
 C   4.6270985228341539        6.5970704510725149        12.147107320509079     
 C   4.7221379316081320        7.9737039695902956        12.352765074902971     
 C   4.0473786503763165        8.5507803781601233        13.427356177770166     
 C   3.2380271041909383        9.6369866398176960        16.468475648225365     
 C   4.6182747699293696        9.5634749656676927        16.668020907336093     
 C   5.3125807486512917        10.332208105675541        17.606308937989184     
 C   4.6186162700386735        11.234911814232285        18.403413233930575     
 C   3.2326423741235146        11.325417323869848        18.274144756264349     
 C   2.5839088495770182        10.520934173195986        17.338610876873179     
 B   2.3403035597994020        8.7022174736695543        15.444123840431468     
 C   6.3596847996566348       0.20941559229150250        11.469339512335084     
 H   7.2652049685842801      -0.28183792145082109        11.849260624185895     
 H   6.0491752868715283      -0.33473075843896538        10.565431350488815     
 H   5.5676806782339705        7.9340208052169570E-002   12.216499903082404     
 C   5.2870845592459466        2.2972721798081888        10.583389848117228     
 H   4.4965173138282699        2.2543756855866453        11.342040275028157     
 H   4.9447853097851793        1.7346171033100994        9.7049099728425894     
 H   5.4191445858945535        3.3484914586116243        10.294658804272729     
 C   7.6711570151163446        1.7680263230989897        10.026592037440805     
 H   7.3230374811236159        1.2265322763222786        9.1358553978913211     
 H   8.6174250394059886        1.3153284978243227        10.347818291955400     
 H   7.8788178262393700        2.7997572033688987        9.7163065708878751     
 C   2.5263183086082641        10.121720579104597        7.8838642940987924     
 H   1.5874000954186689        10.597689957356772        7.5728947931320585     
 H   2.8972470140116395        10.675984528781607        8.7579537673536958     
 H   3.2555009668760069        10.259359588028502        7.0774366927899663     
 C   3.6839379277080968        8.0604611477240269        8.7251847563703659     
 H   4.4191071206663084        8.0828709434976087        7.9132400150865090     
 H   4.0810855505755415        8.6515648181678557        9.5601335774812970     
 H   3.5801044081355475        7.0185677133002802        9.0537474609192099     
 C   1.3269209687896490        8.5547528632591607        9.4115782811512982     
 H   1.7194366280440267        9.0994575364073782        10.282031511565645     
 H  0.36108451760041288        9.0010428203822510        9.1442950399404204     
 H   1.1451475785136029        7.5210320657421850        9.7319899006847912     
         276

 Dy   9.0961700951673183        2.5021131248900770        14.034880216240801     
 C   7.3903291002230409        4.3759453408811764        13.719945772130815     
 C   6.7411010402999008        3.3661932625330504        14.539641423662408     
 C   6.4982728939951189        2.2470808519315120        13.681433186181678     
 H   5.9693137952451449        1.3496585476666652        13.980557505796558     
 C   6.9724895436281411        2.4999321654834374        12.370570036511916     
 C   7.5381677380766003        3.8089107049262836        12.411562046100990     
 H   7.9373230439769520        4.3359572945779741        11.552610071286701     
 C   8.0692223931218958        5.7087394104802600        14.086626762116767     
 C   9.4368635059678319        5.3867040088392102        14.735339901514555     
 H   10.105931618283128        4.8597550648507708        14.025762271845572     
 H   9.3545857721954224        4.8123789113262330        15.671696379800908     
 H   9.9928871848166558        6.2990303237069778        14.990947667106481     
 C   7.2332219878271919        6.6220534059164242        14.997189172356112     
 H   7.0128516114309543        6.2012345167893983        15.980087421696965     
 H   6.2782702547393487        6.8695227550597240        14.519373245058205     
 H   7.7782265604133833        7.5592737523346898        15.169882181486242     
 C   8.3642134672938990        6.5322735161686607        12.815937049698970     
 H   9.0746143853722430        6.0301924896879298        12.149417090176536     
 H   8.8164999306305560        7.4914669703483030        13.094095601399545     
 H   7.4510378703841269        6.7390682294311404        12.245970900928292     
 C   6.2910193101082212        3.3446795436754475        16.012061278498710     
 C   5.8713242119722429        1.9189345770594630        16.435249962541405     
 H   4.9944335497027268        1.5658129779512415        15.881772307507644     
 H   5.6040247850308544        1.9269643049998997        17.499946701495595     
 H   6.6729759855986819        1.1782793253931021        16.302445545733882     
 C   5.0415296823880027        4.2338397578032119        16.192888668816281     
 H   5.2127593094524620        5.2759909724263485        15.914085092900175     
 H   4.7067997475613659        4.2174281996371255        17.239299052971436     
 H   4.2215685964728458        3.8555799394332646        15.568836923366817     
 C   7.4101202543439433        3.7574117064495405        16.989865580467324     
 H   8.2885418371260844        3.0886441583967783        16.911635348995560     
 H   7.0590404896833459        3.6555426100608592        18.022962501762972     
 H   7.7597787048034093        4.7856477123618255        16.869630281617525     
 C   6.6025541409022397        1.6893774923031704        11.132299121175722     
 C   10.854693560821552       0.65930617739778918        13.834071036457740     
 C   11.423903801225762        1.6454319038375569        14.741320739073668     
 C   11.721220035243276        2.7935476488974822        13.937335252084946     
 H   12.212538063685367        3.6882023073703150        14.301674348295794     
 C   11.354977084019046        2.5809037685604062        12.586695530562620     
 C   10.802543510828096        1.2667587554479163        12.538178972648069     
 H   10.468509890777948       0.76844959080435760        11.635018306412787     
 C   10.141996517154505      -0.67510759547333277        14.107554381160737     
 C   8.7631365480478625      -0.33399993424046925        14.718865503673920     
 H   8.1193460625428511       0.21392345692262957        13.996569515037113     
 H   8.8376872183674084       0.22434716380599468        15.666945675491649     
 H   8.1723747300791079       -1.2313397329488527        14.940372481867552     
 C   9.8796938133512811       -1.4426375652738330        12.793160765295568     
 H   9.3876297223179268       -2.3956496813535311        13.020273591281450     
 H   10.813395741956551       -1.6620278308256391        12.262909565249926     
 H   9.2208041634004765      -0.89940776831227254        12.104637852684894     
 C   10.925690261199323       -1.6367345640902689        15.016727328667201     
 H   11.117457104491233       -1.2478176217779866        16.018364032798551     
 H   11.893375971027540       -1.8856062395004221        14.565695431955650     
 H   10.357320888314741       -2.5676374555527581        15.141356041185819     
 C   11.844300084567250        1.6072428677880799        16.228315598327324     
 C   13.111023675748481       0.73090856350832312        16.365880281425159     
 H   13.916077911335121        1.1325238720019817        15.736101726019607     
 H   13.465771695450549       0.72793691680112982        17.405572368501787     
 H   12.945918753317363      -0.30826694133273685        16.067655655778477     
 C   12.231812409390617        3.0262363115021422        16.707382809786463     
 H   11.409550149027741        3.7464363031878847        16.590576440234180     
 H   13.107447358911545        3.4244241445180452        16.179296533061869     
 H   12.484390523469491        2.9888252161757598        17.774779702206164     
 C   10.744385016289536        1.1275737185688399        17.204908803029355     
 H   9.8613929659597446        1.7879810448497695        17.179518765197344     
 H   11.119982086101967        1.1745438440167439        18.237662541151099     
 H   10.405634456746162       0.10202962843450614        17.034676781528923     
 C   11.780677539523145        3.4366079491016199        11.399286938725545     
 C   13.121426051438561        2.8542412746504295        10.886159079573561     
 H   13.006447112444619        1.8101523816063543        10.567380484297383     
 H   13.880890779099218        2.8848602286566871        11.675400446731320     
 H   13.493463739243305        3.4347502907336249        10.030761326915171     
 C   11.997692911680895        4.9064201163619554        11.798778203443304     
 H   11.059494480379470        5.4030391904035859        12.079409153783503     
 H   12.418050031562119        5.4646397437280960        10.949938212057884     
 H   12.696733905410156        5.0127025886693044        12.635732829413643     
 C   10.753675604118746        3.3768062890905250        10.263745427710834     
 H   10.603111833885984        2.3541160038567739        9.9020531735306765     
 H   11.100277340533586        3.9753255387262949        9.4127266672540433     
 H   9.7812310333869359        3.7733821902778040        10.580319764562059     
 Dy -0.24554069009151214        7.7813838855476636        5.4331619581093236     
 C   1.4615886205354174        5.9119617472904471        5.7357504689145395     
 C   2.1002972792335068        6.9017097088058996        4.8838907546813370     
 C   2.3639002176113464        8.0346350207472312        5.7163715496274623     
 H   2.8914883932196975        8.9233472173249631        5.3908032487662156     
 C   1.9159030172540930        7.8094715930709082        7.0418367955571091     
 C   1.3461509722812401        6.5026030589395525        7.0363990974718957     
 H  0.96506760239433120        5.9917770462264048        7.9122959529317711     
 C  0.75493150604635006        4.5860874881672373        5.4027869698379991     
 C -0.60143879774925380        4.9277023547696910        4.7404078158408831     
 H  -1.2665111988558260        5.4778973883744460        5.4385393313258428     
 H -0.50042342723163513        5.4848963639546620        3.7951281987795027     
 H  -1.1799249335741102        4.0260331523461046        4.4993376567600540     
 C   1.5748546382976574        3.6291798396619646        4.5232736292692701     
 H   1.8330110208135890        4.0245736661400251        3.5393875120409808     
 H   2.5107124406008370        3.3599925742817498        5.0259713794306267     
 H   1.0014575619809192        2.7080852390347867        4.3556812111264458     
 C  0.43359837747480862        3.8045862041331242        6.6927752277458188     
 H -0.26915678086480088        4.3416276579365922        7.3397015772860525     
 H  -3.8587593199313722E-002   2.8491461515625081        6.4373503202466233     
 H   1.3380569101215292        3.5911466665506646        7.2745208052210817     
 C   2.5642989966188385        6.8795056271339821        3.4157105094226399     
 C   2.9654101634186127        8.2981508855895072        2.9493667691827157     
 H   3.8283351796901961        8.6902872855190481        3.5002007289358961     
 H   3.2449568063344549        8.2622151625212297        1.8884557012608254     
 H   2.1455984009472870        9.0242117294416335        3.0491784531809518     
 C   3.8298226153252219        6.0018864392185183        3.2943528525504853     
 H   3.6597945925102953        4.9657485962652732        3.5985823117993578     
 H   4.1913248045127371        5.9921179924024583        2.2569425820998985     
 H   4.6293409589269556        6.4070987699463062        3.9280240385920191     
 C   1.4805651353397875        6.4072980213148467        2.4260541053849751     
 H  0.60879235485886629        7.0855582135484960        2.4208545018371983     
 H   1.8806033906982345        6.4303436563538927        1.4057257755599786     
 H   1.1168805675168461        5.3927591907005468        2.6027633561192527     
 C   2.3283582306878787        8.6392597008014729        8.2545846020443161     
 C  -1.9699396965747524        9.6390112608282372        5.6735738461476020     
 C  -2.5821788721650942        8.6454633716291518        4.8033010290049205     
 C  -2.8667132388843344        7.5141945626354358        5.6352600277262459     
 H  -3.3823112246495510        6.6213520080056032        5.3025580812448512     
 C  -2.4493504557259462        7.7423430300794989        6.9676260692864282     
 C  -1.8782794110382033        9.0494586700662456        6.9761084645698919     
 H  -1.5069125302489319        9.5569690380071641        7.8592217481685624     
 C  -1.2523330678161972        10.963159853110307        5.3599346353733557     
 C  0.12312930900573282        10.608672217941544        4.7484559120781284     
 H  0.76659669555219778        10.066939576072956        5.4736291751992319     
 H   4.4590174199691884E-002   10.039399724752544        3.8065698683695484     
 H  0.71483185729968923        11.502122907196876        4.5102077085303796     
 C -0.98402889214835532        11.764647131849530        6.6528423951454432     
 H -0.49073311673337083        12.710397089265323        6.3996007548286009     
 H  -1.9158737911511774        11.998897190822678        7.1795516948718738     
 H -0.32456482879049886        11.239093521029107        7.3540125396929668     
 C  -2.0369416333067933        11.900778930585073        4.4297112817026321     
 H  -2.2230247989494512        11.489872286130433        3.4356522060805283     
 H  -3.0061712945543975        12.154610685561330        4.8738610570384777     
 H  -1.4723512210422500        12.830983684616509        4.2862399234600792     
 C  -3.0145159381597812        8.6500703861433426        3.3196435241647162     
 C  -4.2510637231287189        9.5612093557669819        3.1464817367346694     
 H  -5.0741603366675969        9.1983816730990124        3.7763344992974366     
 H  -4.5956569501600004        9.5482062020233851        2.1033946670315089     
 H  -4.0596547620869083        10.601850339853447        3.4206831899799579     
 C  -3.4518285812107408        7.2309363369561375        2.8873162045906406     
 H  -2.6552527544590352        6.4847036635722421        3.0180265024068058     
 H  -4.3349605597737462        6.8797942086928305        3.4350106728741254     
 H  -3.7149548871379561        7.2465448742028151        1.8220979590550077     
 C  -1.8926972572437450        9.0554687521356492        2.3337118886923820     
 H  -1.0253618441315275        8.3745735673827131        2.4021634730139705     
 H  -2.2536360195697274        8.9663414179943342        1.2984222222688870     
 H  -1.5298197332295733        10.079661925121368        2.4597637993362040     
 C  -2.8317187293565746        6.9038866885026113        8.1813949965822239     
 C  -4.1169906045610718        7.5295070184941979        8.7763199198307618     
 H  -3.9489595911934092        8.5689507423513440        9.0849284743396126     
 H  -4.9291376008595407        7.5229626503897702        8.0406345949278162     
 H  -4.4484878585319949        6.9612330326982628        9.6549781865012534     
 C  -3.1210280377562860        5.4416681920535312        7.8024785023971841     
 H  -2.2244683523801116        4.9171368254895178        7.4485029431048986     
 H  -3.4898152973265977        4.8968604527085766        8.6830361286315991     
 H  -3.8867473742024736        5.3581754067493792        7.0250173111382619     
 C  -1.7355314216101014        6.9303873104026703        9.2501654726836282     
 H  -1.5251284121859781        7.9485931600411357        9.5900959957623080     
 H  -2.0485722126163370        6.3515413062897004        10.127205599517104     
 H -0.80115772310515276        6.4953228632479876        8.8776195551621768     
 F   6.5458677591902346       -1.4164972028186167        4.6502357831199985     
 F   7.9725165208227926       -2.6524119917754851        6.5054884605555605     
 F   9.6052074324111505       -1.2191412903079917        8.2273017302297387     
 F   9.9133172904833664        1.4733997004653481        7.8365688564432485     
 F   8.5662266942054739        2.7450341876294848        5.8906499481141923     
 F   9.6487022641914795        1.6699173938107281        3.4586705751756006     
 F   10.828391247709671        3.2713383429942104        1.6816062700947563     
 F   9.3678182074047740        5.0980002704353931       0.23855365423594074     
 F   6.6177616846149991        5.2220814211468420       0.60109009564042570     
 F   5.4153629175720397        3.5841927595197749        2.3329663493496531     
 F   6.6323705983494632        4.7023372652561051        4.6799662849894954     
 F   5.1994312856108085        5.9271428973330300        6.5411252114001730     
 F   3.5781078149257031        4.4983759809780057        8.2561428138238817     
 F   3.2925996372184905        1.7872475693551517        7.8862747675975537     
 F   4.6402417947058936       0.52710470247316343        5.9296591514848336     
 F   3.5306019953980030        1.6774816614200143        3.5271599815330728     
 F   2.2746659356230476       0.12970331868132765        1.7622347942154719     
 F   3.6550610201261788       -1.7053301280230666       0.26267343906678370     
 F   6.3971771331397527       -1.8827070162232749       0.51579138324935914     
 F   7.6967259733206514      -0.30283553216690173        2.2666706914555048     
 C   7.5087628855373350       0.74065630501552537        5.1242286433717945     
 C   7.4013220773924573      -0.63193902859437545        5.3686800981170881     
 C   8.1114684736171263       -1.3138752036031842        6.3632892908886936     
 C   8.9451763206309813      -0.60419451703201310        7.2211966878601643     
 C   9.0859887342161443       0.76909162006485066        7.0257672532352151     
 C   8.3814730468407461        1.3976489684126696        6.0023609660094239     
 C   7.4614390894080351        2.5831406109204211        3.0414509858021863     
 C   8.8349455160231294        2.5361985005774019        2.7900520036743064     
 C   9.4847459419701590        3.3579808442332810        1.8619259833401436     
 C   8.7498753061134220        4.2805744830221037        1.1230780825918643     
 C   7.3690709501652796        4.3373813834310306        1.3070495461219840     
 C   6.7671066682740175        3.4856033484912698        2.2265258633375562     
 C   5.6843169831530052        2.5367069509155931        5.1577917984232107     
 C   5.7869380882704391        3.9100849205907431        5.4034433258737096     
 C   5.0741891137497790        4.5865998548481484        6.4000324633126908     
 C   4.2470567985656213        3.8733910652341907        7.2617829231877025     
 C   4.1176347649788987        2.4970289189554222        7.0753594120588490     
 C   4.8236283386025809        1.8750324270373420        6.0461748841926504     
 C   5.6868701815351388       0.72469034652126907        3.0428169594746257     
 C   4.3098139574160603       0.80669268555091278        2.8246245315517124     
 C   3.6192973711651502        1.6334969669868561E-002   1.9008463349545637     
 C   4.3145848160347855      -0.91114232337020662        1.1327704011353021     
 C   5.6995698476411443       -1.0017546523152567        1.2726235424408263     
 C   6.3432121340759471      -0.17885778482480535        2.1948173215760933     
 B   6.5867867576796213        1.6435250419734959        4.0813963493883039     
 F   2.3132046829123607        11.742575812302871        14.842068734316435     
 F  0.92318535848992378        12.918378757797049        12.918065861297787     
 F -0.69138572234741069        11.430696368936509        11.225369473150847     
 F -0.99366154684014896        8.7456723579381812        11.695473971576027     
 F  0.34338434932206402        7.5378971492547082        13.684117580396302     
 F -0.70538177689528958        8.5870588227673856        16.110983363206259     
 F  -1.8201442064475013        6.8886673960012033        17.847147134521947     
 F -0.29601278234113426        5.0826294809243810        19.229316016210042     
 F   2.4602636963523654        5.0637911970263740        18.865548411860932     
 F   3.5982142540921656        6.7829106877035583        17.161309838875169     
 F   2.3872944516431662        5.6400734838318236        14.819306753684716     
 F   3.7855256059861668        4.4955285547609423        12.877382959643612     
 F   5.2694876037356861        5.9973415224070630        11.118200269308121     
 F   5.4834351235208318        8.7220084531499165        11.520851274418488     
 F   4.1970736877289596        9.8966023673486898        13.561505939426475     
 F   5.3974795379661291        8.7187246886658283        15.932172966157687     
 F   6.6574135261540786        10.223129322808235        17.730427266173649     
 F   5.2796579382317281        12.010327801252732        19.284976564050655     
 F   2.5384822263143145        12.190720344115290        19.050438454531740     
 F   1.2276372730560980        10.633437462906874        17.279983275273000     
 C   1.3773497805585602        9.5699552762081854        14.408533642054472     
 C   1.4738585299363689        10.936373967959975        14.131228758438501     
 C  0.77837033246401055        11.585415892184542        13.104829896453914     
 C  -4.0855275964935267E-002   10.846815422553554        12.257244116246831     
 C -0.17897038562559370        9.4790711472820330        12.492425338425761     
 C  0.51618901983735699        8.8837518203721064        13.541726543001014     
 C   1.5128485389106070        7.7282573213755317        16.488758549076579     
 C  0.13986708361406663        7.7279490522433800        16.749859164228770     
 C -0.47475618330037633        6.8599280689014721        17.658836210536201     
 C  0.29596871264357372        5.9468472472318448        18.372415583250827     
 C   1.6777123406224577        5.9418178970181215        18.185554721159356     
 C   2.2443653613878736        6.8349464781906093        17.281655603438359     
 C   3.2442982773283484        7.8435808175515280        14.337670552429181     
 C   3.1757160826755486        6.4710647602573612        14.075403656789350     
 C   3.8661515482806732        5.8362710481250639        13.036614709856458     
 C   4.6283569093696153        6.5903743907716557        12.150027199836433     
 C   4.7248022391889934        7.9669832407706691        12.355040765108837     
 C   4.0489894421380273        8.5457318743019304        13.428022430660411     
 C   3.2370573433375887        9.6344916428543996        16.467708096312524     
 C   4.6171995566374475        9.5612147156064591        16.668037264715696     
 C   5.3110095091081968        10.331337437820816        17.605565077807078     
 C   4.6165916251264418        11.234911776058750        18.401288222995770     
 C   3.2306235188566426        11.324787956957882        18.271604332224001     
 C   2.5824512003013296        10.519083848777329        17.336797072640554     
 B   2.3395769470093195        8.7002364941590109        15.442631295005109     
 C   6.3601333149276549       0.20774596968447623        11.475776167615127     
 H   7.2670193305428956      -0.28288153651382325        11.852867039635374     
 H   6.0470017382654513      -0.33698425561232687        10.573251394823014     
 H   5.5707899490610941        7.7581425574506702E-002   12.225479467892209     
 C   5.2841450237129370        2.2943722291047552        10.591182283199085     
 H   4.4957957444571131        2.2523920110119735        11.351971777994505     
 H   4.9396485890868140        1.7304762741171049        9.7145035960925448     
 H   5.4150682090931204        3.3451822578130308        10.300719605701181     
 C   7.6671157768265523        1.7663357560288557        10.029243381493270     
 H   7.3172217924769312        1.2244655814736221        9.1394698369566569     
 H   8.6141841229919525        1.3139925008017290        10.348415039089472     
 H   7.8737164386739531        2.7980673655846986        9.7182759966668737     
 C   2.5273509617737808        10.121490469610292        7.8877177866725336     
 H   1.5896745522077333        10.597997124482086        7.5741583967521127     
 H   2.8961843743938172        10.675609479324390        8.7627137007363647     
 H   3.2587761902775143        10.258579236911586        7.0833650555283656     
 C   3.6817677013330141        8.0594414117401030        8.7312065792879121     
 H   4.4189638579262862        8.0824214740040699        7.9212028195370010     
 H   4.0769289519752530        8.6496607280178033        9.5676430341949814     
 H   3.5768755601408997        7.0172705003008007        9.0585264369585339     
 C   1.3237893668995935        8.5552866167180710        9.4127633148487657     
 H   1.7147002939074287        9.1001288550048880        10.283792930015203     
 H  0.35867278281083009        9.0017464035635442        9.1433871571331196     
 H   1.1410484844582602        7.5217350804922205        9.7331103134611308     
         276

 Dy   9.0987018204959149        2.5030597066547724        14.035876596389400     
 C   7.3926124175021002        4.3765697132274610        13.721319574718281     
 C   6.7441801979171521        3.3678054555092638        14.542803155848395     
 C   6.5002882085777118        2.2478891831024148        13.686014913532853     
 H   5.9715606151535985        1.3508612696218507        13.986626346708658     
 C   6.9730177667229629        2.4992876145181326        12.374356939046358     
 C   7.5387627827273098        3.8082304396503890        12.413387860573064     
 H   7.9368220333982933        4.3344162037755183        11.553473831782153     
 C   8.0726763426228700        5.7092140530068107        14.086022077542344     
 C   9.4400104782417298        5.3866091464439565        14.735090414708921     
 H   10.108761228864285        4.8585219709087477        14.025979334547648     
 H   9.3572105472433122        4.8132508839391095        15.671988081680617     
 H   9.9969826156477701        6.2985857345541598        14.989699950008992     
 C   7.2374920085861927        6.6246214613654120        14.995151568253624     
 H   7.0158189388618402        6.2052063312404151        15.978297157010948     
 H   6.2831926721333078        6.8727633301635853        14.516454778842260     
 H   7.7836631381782215        7.5612643582010506        15.167150758297964     
 C   8.3685177232796768        6.5305591596760282        12.814196657357433     
 H   9.0784172719537217        6.0267309339916437        12.148525991365918     
 H   8.8217588227638952        7.4896565681491030        13.090972987458992     
 H   7.4555979828006631        6.7374965616023275        12.243866327031643     
 C   6.2939934406931624        3.3484528115096230        16.015188392474201     
 C   5.8755409729248314        1.9230341394898760        16.440711503810615     
 H   4.9991670108701411        1.5678796413165548        15.887713025732353     
 H   5.6080544718081198        1.9324540683044344        17.505326600734350     
 H   6.6781133961180750        1.1831748199861838        16.309241995090851     
 C   5.0437275103513715        4.2369518169118487        16.193661814261294     
 H   5.2146895424379576        5.2788174863006994        15.913532759597105     
 H   4.7081328885602129        4.2218006611833356        17.239779739558770     
 H   4.2245221159419737        3.8573232962540582        15.569486576290188     
 C   7.4118432151007632        3.7642184278677693        16.992980107142383     
 H   8.2901526301632824        3.0952808089742399        16.918123962002092     
 H   7.0591115144635213        3.6658337592873562        18.025687686676097     
 H   7.7617583265465129        4.7919263210012879        16.869959292922342     
 C   6.6011353948461355        1.6876440322897990        11.137388856804964     
 C   10.855818988150656       0.65962241241066055        13.833342401796981     
 C   11.426923712518196        1.6461263833732525        14.738911374498072     
 C   11.723580095893423        2.7934928336862241        13.933651635074019     
 H   12.215896842939967        3.6881296692551202        14.296550884664729     
 C   11.355028156733907        2.5801106735437629        12.583837955852179     
 C   10.801851547206757        1.2662462503691010        12.537147040636659     
 H   10.466157273640921       0.76748727963372732        11.634900189906366     
 C   10.143053835059616      -0.67440417894782767        14.108650162721876     
 C   8.7643766222168207      -0.33282578695266779        14.720093171055945     
 H   8.1205462800288259       0.21488283265285507        13.997761265760367     
 H   8.8391451040429665       0.22590279204227809        15.667945946535125     
 H   8.1736255690049990       -1.2300493787418667        14.942244922118658     
 C   9.8804102527311048       -1.4434615735523160        12.795231884195518     
 H   9.3883605448020973       -2.3961803266566175        13.023553404219408     
 H   10.813990949367531       -1.6634613915654282        12.265043661149587     
 H   9.2213932765520461      -0.90105265510077692        12.106213746587152     
 C   10.926981982352935       -1.6348904752303912        15.018671621274457     
 H   11.118693208761117       -1.2449168938171700        16.019900357867236     
 H   11.894654283353795       -1.8839955784326039        14.567776121489272     
 H   10.358828880661303       -2.5657646159979830        15.144324657019522     
 C   11.847913772031729        1.6094899850663247        16.225741948519659     
 C   13.113489268919194       0.73186295915006083        16.364794789172894     
 H   13.919237749483637        1.1319550317803448        15.734999289416262     
 H   13.467820146329800       0.72959789725613178        17.404627415065324     
 H   12.947403700165847      -0.30739427240693423        16.067576829849507     
 C   12.237363305546921        3.0285638519299845        16.702734293775027     
 H   11.416085206663830        3.7497508988960684        16.585331573339467     
 H   13.113239316875569        3.4248515538463433        16.173762723598013     
 H   12.490434615223320        2.9921606207196754        17.770028917163373     
 C   10.747185023342883        1.1328763552796159        17.202816473516560     
 H   9.8647442307317519        1.7940034713075776        17.175595611470051     
 H   11.122200163450053        1.1817836668277661        18.235651535882134     
 H   10.407554957311044       0.10732744369233130        17.034562430890368     
 C   11.778598585059200        3.4350344288829628        11.395179043630746     
 C   13.116659734145133        2.8506134453160681        10.878043349875769     
 H   12.999135359147420        1.8067460926616667        10.559752861082988     
 H   13.878677652865964        2.8800812049113560        11.664690990424564     
 H   13.486726432185037        3.4305506835175374        10.021522690892947     
 C   11.999120366822536        4.9044751885026558        11.793692179960972     
 H   11.062942722203832        5.4024599160316118        12.077851700915970     
 H   12.416993944095314        5.4620639837539429        10.943331760133693     
 H   12.701377966784586        5.0096320694789087        12.627783517877660     
 C   10.748171751287220        3.3768447104878407        10.262938617006146     
 H   10.594708204497993        2.3543794518620147        9.9022784563986246     
 H   11.093046996917359        3.9744647489910521        9.4106649425836313     
 H   9.7775826107929955        3.7752272981717176        10.582329609298466     
 Dy -0.24359304603124393        7.7819448420132371        5.4337137034646013     
 C   1.4637688826592445        5.9128170944806877        5.7371304053942094     
 C   2.1026642986046857        6.9031998530295651        4.8861834385649070     
 C   2.3654825310843370        8.0358155992913964        5.7193456726118974     
 H   2.8929565744269845        8.9248571433546857        5.3944990115043980     
 C   1.9167260975108871        7.8098386409739078        7.0443847709831271     
 C   1.3472625104523084        6.5028427781840703        7.0379702133736259     
 H  0.96572627677765632        5.9915537983065379        7.9134155426504771     
 C  0.75819918078496462        4.5865276268172188        5.4033459565118669     
 C -0.59882128196444984        4.9270719802371712        4.7417854149572687     
 H  -1.2639170701764586        5.4765136291945007        5.4403772087065594     
 H -0.49888856833054734        5.4846283285503619        3.7966425510456632     
 H  -1.1764246797533604        4.0248615060477322        4.5006103625139504     
 C   1.5785794318945086        3.6311676448025789        4.5226276263657619     
 H   1.8347648097536005        4.0272576344864079        3.5385379796015370     
 H   2.5154328867755686        3.3631800954340227        5.0240491938541707     
 H   1.0064047215169969        2.7092783366317508        4.3553878838562907     
 C  0.43824823129353901        3.8037044019214945        6.6928647416412348     
 H -0.26461183700956603        4.3395794563371490        7.3406053717931021     
 H  -3.3253015376150483E-002   2.8480530338984109        6.4369393577837224     
 H   1.3431941699515464        3.5906669716135400        7.2739596740636561     
 C   2.5655631788699607        6.8825011357764758        3.4176686636182483     
 C   2.9671671687925043        8.3013805956701869        2.9526390223284813     
 H   3.8307695026050799        8.6921654715972938        3.5032595234120656     
 H   3.2459181835754221        8.2663822569682583        1.8915024937858269     
 H   2.1480401506499320        9.0279644124362672        3.0538602965021688     
 C   3.8303781697531720        6.0044026682426477        3.2935320034280284     
 H   3.6604205513300174        4.9680650854972379        3.5969651161890690     
 H   4.1903865841208185        5.9955351427003372        2.2556216436765051     
 H   4.6309796064125583        6.4086154931498500        3.9264262892850734     
 C   1.4799768799304764        6.4124445844233797        2.4290853762553737     
 H  0.60780059786687690        7.0901382785733951        2.4276761133927987     
 H   1.8774405562149190        6.4387156277762587        1.4080368749085381     
 H   1.1171657938782056        5.3972859026879005        2.6037607112904189     
 C   2.3275917764866181        8.6391682345027352        8.2579135400433543     
 C  -1.9691729812385914        9.6393122747560422        5.6724157913317912     
 C  -2.5797460349395065        8.6459876803654829        4.8007804678923245     
 C  -2.8648431653072763        7.5141478371377124        5.6317657291010237     
 H  -3.3795041685104210        6.6212026089007123        5.2979151422275788     
 C  -2.4494340409317412        7.7417971742294611        6.9648136378986001     
 C  -1.8790539333542589        9.0491846958719488        6.9747263747084762     
 H  -1.5091141334476770        9.5564143654395526        7.8585643805480991     
 C  -1.2518593047209563        10.963878556478379        5.3602147649471750     
 C  0.12363608623939859        10.609943378638036        4.7485119471801029     
 H  0.76719023230015393        10.067936207822894        5.4734688875879600     
 H   4.5080374455201438E-002   10.041094388834837        3.8064111520270383     
 H  0.71525702588305540        11.503561197222187        4.5108400338451160     
 C -0.98359135986945778        11.764082519347864        6.6539002306626811     
 H -0.49032645423770671        12.710087183577826        6.4015773960190856     
 H  -1.9154336851833229        11.997819066471893        7.1808601264686045     
 H -0.32408184335364476        11.237834726450426        7.3545092934032050     
 C  -2.0366746389613453        11.902378233051683        4.4309617563824508     
 H  -2.2233172103566132        11.492247501532248        3.4367067151361139     
 H  -3.0056974639168672        12.156084375267708        4.8756571232559258     
 H  -1.4719560085104555        12.832583572871798        4.2879598868197730     
 C  -3.0117683471512637        8.6518398212780490        3.3170305071566299     
 C  -4.2497530071630862        9.5613024078369406        3.1454986733078583     
 H  -5.0719456381406953        9.1967249821796333        3.7754597409871398     
 H  -4.5948986408158703        9.5489083307863236        2.1025962086981602     
 H  -4.0595668262125324        10.601911191726906        3.4206776574235929     
 C  -3.4468158736981129        7.2326190868913027        2.8828946728134333     
 H  -2.6490497075223463        6.4876038955931890        3.0130324864483726     
 H  -4.3295392728937703        6.8794164280840429        3.4298511123722450     
 H  -3.7095726886379206        7.2490166960234914        1.8176008950234999     
 C  -1.8911066755519743        9.0604652286996519        2.3312699523158766     
 H  -1.0230131936709705        8.3805630198050061        2.3977785432601695     
 H  -2.2528634605260733        8.9730032989923316        1.2961687185626933     
 H  -1.5293440182029032        10.084767858812501        2.4590528335767394     
 C  -2.8333084141099851        6.9027730801029961        8.1776939608876127     
 C  -4.1205877779757376        7.5267965221770501        8.7696861117036722     
 H  -3.9545217671410957        8.5664402165430573        9.0785726105217197     
 H  -4.9308621426626189        7.5192722996686099        8.0321020221542589     
 H  -4.4534818612017801        6.9581240849271992        9.6475643642206226     
 C  -3.1199610974797487        5.4402347327539431        7.7981708210234588     
 H  -2.2218803733082750        4.9166913697781931        7.4469382940700699     
 H  -3.4906196130654261        4.8950069345149911        8.6776220207028807     
 H  -3.8832420375615171        5.3558269293796794        7.0185426055156910     
 C  -1.7395386052726878        6.9306402599144086        9.2487941298188137     
 H  -1.5313383135232910        7.9490512535815760        9.5894044389100461     
 H  -2.0536621337397429        6.3511286466671342        10.124967066654413     
 H -0.80378445398647724        6.4970228709472817        8.8782137923097775     
 F   6.5479271576759039       -1.4171303335290848        4.6496210747885547     
 F   7.9733967026189019       -2.6509026169698782        6.5072342418733697     
 F   9.6049988646427416       -1.2156330822025805        8.2283676118284639     
 F   9.9123377026607891        1.4767818012413119        7.8352851155380332     
 F   8.5655282355711435        2.7461674541517995        5.8879260504851967     
 F   9.6473824934990997        1.6723972626831725        3.4563247717473029     
 F   10.824794350943060        3.2772301142785611        1.6806843740265793     
 F   9.3619497855073348        5.1027354045646192       0.23937331171793738     
 F   6.6115654955185450        5.2227693802120116       0.60152168186209898     
 F   5.4114460997233937        3.5820521028533547        2.3324593479307634     
 F   6.6274813085380355        4.7013695868636942        4.6794320494362260     
 F   5.1960952828976099        5.9228137955074400        6.5440115666699539     
 F   3.5806787786689132        4.4909669674178350        8.2610446521435232     
 F   3.2979663880169956        1.7793311524907267        7.8896895498387831     
 F   4.6428318395551438       0.52276581985604853        5.9293394607108043     
 F   3.5298412908415178        1.6742849880947117        3.5277790695764337     
 F   2.2741231664198498       0.12800102936875010        1.7614372121893676     
 F   3.6547910807194555       -1.7052024734926514       0.26007708506036387     
 F   6.3968773962365626       -1.8824987380773621       0.51292766444394355     
 F   7.6964590196846618      -0.30316316371932622        2.2644928714003276     
 C   7.5093793999197418       0.74071404565200250        5.1225865764121510     
 C   7.4025897368386699      -0.63172904483669234        5.3679753783593416     
 C   8.1122755986844837       -1.3125082325691526        6.3636713231118360     
 C   8.9452293378481311      -0.60175899575274239        7.2214097512287010     
 C   9.0856557390133847       0.77139590107108957        7.0248141935834765     
 C   8.3814409301590267        1.3987838217777022        6.0005188227428876     
 C   7.4589534481814832        2.5833253081447918        3.0400541280157141     
 C   8.8324811784029684        2.5382239293026485        2.7885284581556693     
 C   9.4810457603253600        3.3616229301228522        1.8610754628030077     
 C   8.7448796080547542        4.2836841983813407        1.1229100356971533     
 C   7.3640138979991816        4.3385233277235109        1.3068007693698456     
 C   6.7632925535230282        3.4853069976565920        2.2257426508675318     
 C   5.6832632854303586        2.5341415254754232        5.1574533069879189     
 C   5.7844481968106978        3.9074876880662588        5.4037794070949703     
 C   5.0726867259735577        4.5822633140700164        6.4021684226735589     
 C   4.2483528113966926        3.8673356413293805        7.2650291044305702     
 C   4.1202346417820630        2.4909722378152974        7.0777836826808800     
 C   4.8248568471513194        1.8707890785719383        6.0466840160094995     
 C   5.6863933492568748       0.72301836702592759        3.0418074373865838     
 C   4.3092422246549766       0.80457463564132836        2.8241233956170855     
 C   3.6188031324854615        1.4887122922736168E-002   1.8997599120570707     
 C   4.3142512617129967      -0.91167653059075648        1.1307876658837621     
 C   5.6992676004514395       -1.0021354971474079        1.2704300075499089     
 C   6.3428801796747143      -0.17973933107744339        2.1930976824355701     
 B   6.5859797489298124        1.6424251649208075        4.0800557046907233     
 F   2.3148735989885503        11.741576499696636        14.842394943629550     
 F  0.92319047282207767        12.919963190199358        12.921447342617018     
 F -0.69165277499643396        11.434584792426419        11.227058836816861     
 F -0.99363415491043794        8.7490733737385504        11.693253349840436     
 F  0.34397589859337141        7.5384923015956025        13.679877514519440     
 F -0.70699810264353702        8.5884875846350059        16.106734245613495     
 F  -1.8248028982543023        6.8945065050607326        17.844641020192729     
 F -0.30360511386064520        5.0879450391649614        19.230073017520652     
 F   2.4524746118321818        5.0646342883867277        18.866930674621202     
 F   3.5934890252190792        6.7800190209053994        17.161420613545790     
 F   2.3830495480044780        5.6381403742360376        14.818932092206815     
 F   3.7824538253831461        4.4904356799851346        12.880060169226098     
 F   5.2716621222880491        5.9894163734229293        11.122454289330117     
 F   5.4886912823540639        8.7135430511449439        11.524046070130330     
 F   4.2001590810383096        9.8914161378380800        13.561566793046694     
 F   5.3967169989984960        8.7154696728424241        15.933737184347477     
 F   6.6558296993653077        10.222787143599842        17.730261265984460     
 F   5.2771341274529373        12.011696474833890        19.282023502958953     
 F   2.5358782857143964        12.190624198373698        19.046748269961110     
 F   1.2261906371595355        10.631435890415823        17.277433773107468     
 C   1.3784357733619879        9.5694429056889021        14.406596647824003     
 C   1.4751162771105122        10.936209258123375        14.130987516047723     
 C  0.77893602913897886        11.586697176092311        13.106014111247337     
 C  -4.0656328696087249E-002   10.849316060573560        12.257757322602407     
 C -0.17858831595306385        9.4812618207857238        12.490952936377450     
 C  0.51703456623463562        8.8844738847121594        13.539070722666395     
 C   1.5099029153786325        7.7275958144628136        16.486810122530077     
 C  0.13684399079923626        7.7292600934392022        16.747201550675733     
 C -0.47943715974589474        6.8633647540519167        17.657020278829183     
 C  0.28964751513374831        5.9500614035567221        18.372007410025152     
 C   1.6713861659263978        5.9428197299313057        18.185523986816523     
 C   2.2397059476097154        6.8340242858979190        17.280906503801543     
 C   3.2436787823451083        7.8401381238236798        14.337486311284877     
 C   3.1737289766353780        6.4675932894868522        14.075839395007915     
 C   3.8649369622290646        5.8311653485060857        13.038628384718708     
 C   4.6296152959050776        6.5836783304707955        12.152947079163789     
 C   4.7274665467698549        7.9602625119510426        12.357316455314702     
 C   4.0506002338997380        8.5406833704437375        13.428688683550655     
 C   3.2360875824842390        9.6319966458911050        16.466940544399684     
 C   4.6161243433455263        9.5589544655452237        16.668053622095304     
 C   5.3094382695651010        10.330466769966089        17.604821217624973     
 C   4.6145669802142102        11.234911737885215        18.399163212060966     
 C   3.2286046635897705        11.324158590045915        18.269063908183657     
 C   2.5809935510256405        10.517233524358673        17.334983268407928     
 B   2.3388503342192366        8.6982555146484692        15.441138749578750     
 C   6.3605818301986750       0.20607634707744996        11.482212822895171     
 H   7.2688336925015111      -0.28392515157682541        11.856473455084855     
 H   6.0448281896593743      -0.33923775278568835        10.581071439157213     
 H   5.5738992198882187        7.5822643096843820E-002   12.234459032702013     
 C   5.2812054881799275        2.2914722784013222        10.598974718280942     
 H   4.4950741750859553        2.2504083364373018        11.361903280960853     
 H   4.9345118683884479        1.7263354449241106        9.7240972193425019     
 H   5.4109918322916863        3.3418730570144373        10.306780407129633     
 C   7.6630745385367591        1.7646451889587218        10.031894725545735     
 H   7.3114061038302465        1.2223988866249658        9.1430842760219928     
 H   8.6109432065779163        1.3126565037791353        10.349011786223544     
 H   7.8686150511085371        2.7963775278004985        9.7202454224458741     
 C   2.5283836149392971        10.121260360115986        7.8915712792462758     
 H   1.5919490089967978        10.598304291607402        7.5754220003721668     
 H   2.8951217347759943        10.675234429867173        8.7674736341190318     
 H   3.2620514136790213        10.257798885794671        7.0892934182667648     
 C   3.6795974749579319        8.0584216757561791        8.7372284022054565     
 H   4.4188205951862640        8.0819720045105310        7.9291656239874921     
 H   4.0727723533749645        8.6477566378677491        9.5751524909086658     
 H   3.5736467121462518        7.0159732873013212        9.0633054129978596     
 C   1.3206577650095381        8.5558203701769795        9.4139483485462332     
 H   1.7099639597708307        9.1008001736023996        10.285554348464760     
 H  0.35626104802124725        9.0024499867448355        9.1424792743258205     
 H   1.1369493904029178        7.5224380952422560        9.7342307262374721     
         276

 Dy   9.1012335458245097        2.5040062884194674        14.036872976538001     
 C   7.3948957347811586        4.3771940855737448        13.722693377305745     
 C   6.7472593555344034        3.3694176484854772        14.545964888034382     
 C   6.5023035231603048        2.2486975142733177        13.690596640884028     
 H   5.9738074350620529        1.3520639915770365        13.992695187620759     
 C   6.9735459898177856        2.4986430635528283        12.378143841580799     
 C   7.5393578273780202        3.8075501743744948        12.415213675045136     
 H   7.9363210228196346        4.3328751129730634        11.554337592277607     
 C   8.0761302921238443        5.7096886955333623        14.085417392967921     
 C   9.4431574505156277        5.3865142840487037        14.734840927903285     
 H   10.111590839445443        4.8572888769667237        14.026196397249723     
 H   9.3598353222912021        4.8141228565519869        15.672279783560324     
 H   10.001078046478884        6.2981411454013410        14.988452232911506     
 C   7.2417620293451934        6.6271895168143997        14.993113964151135     
 H   7.0187862662927261        6.2091781456914328        15.976506892324931     
 H   6.2881150895272668        6.8760039052674466        14.513536312626314     
 H   7.7890997159430606        7.5632549640674105        15.164419335109686     
 C   8.3728219792654563        6.5288448031833957        12.812456265015896     
 H   9.0822201585351987        6.0232693782953577        12.147634892555299     
 H   8.8270177148972362        7.4878461659499029        13.087850373518439     
 H   7.4601580952171993        6.7359248937735154        12.241761753134993     
 C   6.2969675712781035        3.3522260793437986        16.018315506449689     
 C   5.8797577338774207        1.9271337019202888        16.446173045079824     
 H   5.0039004720375564        1.5699463046818680        15.893653743957062     
 H   5.6120841585853842        1.9379438316089692        17.510706499973100     
 H   6.6832508066374681        1.1880703145792655        16.316038444447823     
 C   5.0459253383147402        4.2400638760204856        16.194434959706307     
 H   5.2166197754234522        5.2816440001750511        15.912980426294038     
 H   4.7094660295590600        4.2261731227295458        17.240260426146101     
 H   4.2274756354111007        3.8590666530748519        15.570136229213558     
 C   7.4135661758575830        3.7710251492859985        16.996094633817446     
 H   8.2917634232004787        3.1019174595517010        16.924612575008624     
 H   7.0591825392436967        3.6761249085138532        18.028412871589225     
 H   7.7637379482896165        4.7982049296407512        16.870288304227163     
 C   6.5997166487900305        1.6859105722764276        11.142478592434205     
 C   10.856944415479758       0.65993864742353192        13.832613767136221     
 C   11.429943623810630        1.6468208629089480        14.736502009922473     
 C   11.725940156543571        2.7934380184749656        13.929968018063093     
 H   12.219255622194568        3.6880570311399250        14.291427421033665     
 C   11.355079229448769        2.5793175785271196        12.580980381141739     
 C   10.801159583585420        1.2657337452902857        12.536115108625250     
 H   10.463804656503894       0.76652496846309692        11.634782073399945     
 C   10.144111152964726      -0.67370076242232257        14.109745944283015     
 C   8.7656166963857789      -0.33165163966486633        14.721320838437970     
 H   8.1217464975147990       0.21584220838308060        13.998953016483620     
 H   8.8406029897185245       0.22745842027856150        15.668946217578601     
 H   8.1748764079308902       -1.2287590245348810        14.944117362369765     
 C   9.8811266921109304       -1.4442855818307987        12.797303003095470     
 H   9.3890913672862677       -2.3967109719597035        13.026833217157368     
 H   10.814586156778512       -1.6648949523052174        12.267177757049247     
 H   9.2219823897036157      -0.90269754188928131        12.107789640489411     
 C   10.928273703506546       -1.6330463863705138        15.020615913881713     
 H   11.119929313031001       -1.2420161658563531        16.021436682935921     
 H   11.895932595680051       -1.8823849173647860        14.569856811022895     
 H   10.360336873007865       -2.5638917764432079        15.147293272853226     
 C   11.851527459496209        1.6117371023445697        16.223168298711990     
 C   13.115954862089907       0.73281735479179866        16.363709296920632     
 H   13.922397587632151        1.1313861915587078        15.733896852812919     
 H   13.469868597209048       0.73125887771113374        17.403682461628861     
 H   12.948888647014330      -0.30652160348113155        16.067498003920541     
 C   12.242914201703224        3.0308913923578267        16.698085777763591     
 H   11.422620264299919        3.7530654946042525        16.580086706444753     
 H   13.119031274839594        3.4252789631746414        16.168228914134154     
 H   12.496478706977149        2.9954960252635909        17.765278132120581     
 C   10.749985030396230        1.1381789919903922        17.200724144003761     
 H   9.8680954955037574        1.8000258977653856        17.171672457742762     
 H   11.124418240798139        1.1890234896387883        18.233640530613169     
 H   10.409475457875926       0.11262525895015645        17.034448080251817     
 C   11.776519630595253        3.4334609086643053        11.391071148535948     
 C   13.111893416851704        2.8469856159817062        10.869927620177979     
 H   12.991823605850223        1.8033398037169792        10.552125237868593     
 H   13.876464526632709        2.8753021811660249        11.653981534117808     
 H   13.479989125126767        3.4263510763014500        10.012284054870724     
 C   12.000547821964178        4.9025302606433554        11.788606156478641     
 H   11.066390964028196        5.4018806416596385        12.076294248048434     
 H   12.415937856628508        5.4594882237797897        10.936725308209505     
 H   12.706022028159015        5.0065615502885130        12.619834206341677     
 C   10.742667898455695        3.3768831318851564        10.262131806301459     
 H   10.586304575110001        2.3546428998672559        9.9025037392665727     
 H   11.085816653301132        3.9736039592558092        9.4086032179132193     
 H   9.7739341881990551        3.7770724060656313        10.584339454034872     
 Dy -0.24164540197097570        7.7825057984788097        5.4342654488198781     
 C   1.4659491447830717        5.9136724416709274        5.7385103418738792     
 C   2.1050313179758651        6.9046899972532314        4.8884761224484770     
 C   2.3670648445573277        8.0369961778355599        5.7223197955963316     
 H   2.8944247556342715        8.9263670693844102        5.3981947742425804     
 C   1.9175491777676814        7.8102056888769065        7.0469327464091442     
 C   1.3483740486233764        6.5030824974285872        7.0395413292753570     
 H  0.96638495116098133        5.9913305503866701        7.9145351323691830     
 C  0.76146685552357929        4.5869677654672003        5.4039049431857356     
 C -0.59620376617964588        4.9264416057046514        4.7431630140736551     
 H  -1.2613229414970912        5.4751298700145563        5.4422150860872769     
 H -0.49735370942945961        5.4843602931460618        3.7981569033118241     
 H  -1.1729244259326108        4.0236898597493598        4.5018830682678468     
 C   1.5823042254913597        3.6331554499431928        4.5219816234622527     
 H   1.8365185986936119        4.0299416028327908        3.5376884471620929     
 H   2.5201533329503003        3.3663676165862957        5.0221270082777156     
 H   1.0113518810530746        2.7104714342287153        4.3550945565861356     
 C  0.44289808511226936        3.8028225997098652        6.6929542555366508     
 H -0.26006689315433118        4.3375312547377058        7.3415091663001517     
 H  -2.7918437552987244E-002   2.8469599162343138        6.4365283953208214     
 H   1.3483314297815638        3.5901872766764154        7.2733985429062304     
 C   2.5668273611210828        6.8854966444189705        3.4196268178138562     
 C   2.9689241741663959        8.3046103057508684        2.9559112754742474     
 H   3.8332038255199636        8.6940436576755395        3.5063183178882351     
 H   3.2468795608163892        8.2705493514152870        1.8945492863108284     
 H   2.1504819003525770        9.0317170954309010        3.0585421398233863     
 C   3.8309337241811221        6.0069188972667780        3.2927111543055716     
 H   3.6610465101497396        4.9703815747292017        3.5953479205787806     
 H   4.1894483637288999        5.9989522929982160        2.2543007052531121     
 H   4.6326182538981602        6.4101322163533947        3.9248285399781282     
 C   1.4793886245211654        6.4175911475319118        2.4321166471257722     
 H  0.60680884087488751        7.0947183435982932        2.4344977249483986     
 H   1.8742777217316036        6.4470875991986247        1.4103479742570975     
 H   1.1174510202395651        5.4018126146752543        2.6047580664615850     
 C   2.3268253222853579        8.6390767682039957        8.2612424780423943     
 C  -1.9684062659024302        9.6396132886838473        5.6712577365159813     
 C  -2.5773131977139183        8.6465119891018158        4.7982599067797294     
 C  -2.8629730917302183        7.5141011116399898        5.6282714304758015     
 H  -3.3766971123712910        6.6210532097958206        5.2932722032103063     
 C  -2.4495176261375362        7.7412513183794234        6.9620012065107719     
 C  -1.8798284556703146        9.0489107216776521        6.9733442848470606     
 H  -1.5113157366464220        9.5558596928719410        7.8579070129276358     
 C  -1.2513855416257151        10.964597259846451        5.3604948945209943     
 C  0.12414286347306436        10.611214539334526        4.7485679822820774     
 H  0.76778376904810997        10.068932839572831        5.4733085999766891     
 H   4.5570574710711000E-002   10.042789052917133        3.8062524356845282     
 H  0.71568219446642156        11.504999487247495        4.5114723591598533     
 C -0.98315382759056014        11.763517906846197        6.6549580661799199     
 H -0.48991979174204259        12.709777277890332        6.4035540372095703     
 H  -1.9149935792154682        11.996740942121107        7.1821685580653361     
 H -0.32359885791679061        11.236575931871746        7.3550060471134442     
 C  -2.0364076446158967        11.903977535518292        4.4322122310622696     
 H  -2.2236096217637753        11.494622716934062        3.4377612241916995     
 H  -3.0052236332793369        12.157558064974086        4.8774531894733748     
 H  -1.4715607959786610        12.834183461127088        4.2896798501794668     
 C  -3.0090207561427467        8.6536092564127536        3.3144174901485437     
 C  -4.2484422911974544        9.5613954599068993        3.1445156098810476     
 H  -5.0697309396137928        9.1950682912602524        3.7745849826768434     
 H  -4.5941403314717393        9.5496104595492621        2.1017977503648115     
 H  -4.0594788903381556        10.601972043600364        3.4206721248672274     
 C  -3.4418031661854851        7.2343018368264680        2.8784731410362259     
 H  -2.6428466605856573        6.4905041276141366        3.0080384704899390     
 H  -4.3241179860137935        6.8790386474752552        3.4246915518703647     
 H  -3.7041904901378850        7.2514885178441686        1.8131038309919920     
 C  -1.8895160938602038        9.0654617052636528        2.3288280159393708     
 H  -1.0206645432104136        8.3865524722273008        2.3933936135063680     
 H  -2.2520909014824193        8.9796651799903291        1.2939152148564996     
 H  -1.5288683031762331        10.089873792503637        2.4583418678172748     
 C  -2.8348980988633956        6.9016594717033808        8.1739929251930015     
 C  -4.1241849513904025        7.5240860258599023        8.7630523035765826     
 H  -3.9600839430887822        8.5639296907347706        9.0722167467038268     
 H  -4.9325866844656971        7.5155819489474505        8.0235694493806999     
 H  -4.4584758638715662        6.9550151371561348        9.6401505419399918     
 C  -3.1188941572032114        5.4388012734543540        7.7938631396497327     
 H  -2.2192923942364380        4.9162459140668684        7.4453736450352412     
 H  -3.4914239288042546        4.8931534163214057        8.6722079127741623     
 H  -3.8797367009205601        5.3534784520099796        7.0120678998931201     
 C  -1.7435457889352739        6.9308932094261460        9.2474227869539973     
 H  -1.5375482148606039        7.9495093471220155        9.5887128820577825     
 H  -2.0587520548631488        6.3507159870445680        10.122728533791724     
 H -0.80641118486780161        6.4987228786465767        8.8788080294573763     
 F   6.5499865561615742       -1.4177634642395529        4.6490063664571100     
 F   7.9742768844150120       -2.6493932421642716        6.5089800231911790     
 F   9.6047902968743326       -1.2121248740971691        8.2294334934271891     
 F   9.9113581148382117        1.4801639020172754        7.8340013746328179     
 F   8.5648297769368131        2.7473007206741147        5.8852021528562011     
 F   9.6460627228067199        1.6748771315556170        3.4539789683190052     
 F   10.821197454176447        3.2831218855629114        1.6797624779584024     
 F   9.3560813636098956        5.1074705386938453       0.24019296919993405     
 F   6.6053693064220909        5.2234573392771813       0.60195326808377225     
 F   5.4075292818747478        3.5799114461869346        2.3319523465118737     
 F   6.6225920187266070        4.7004019084712843        4.6788978138829558     
 F   5.1927592801844114        5.9184846936818500        6.5468979219397347     
 F   3.5832497424121232        4.4835579538576633        8.2659464904631630     
 F   3.3033331388155003        1.7714147356263017        7.8931043320800116     
 F   4.6454218844043931       0.51842693723893363        5.9290197699367742     
 F   3.5290805862850325        1.6710883147694089        3.5283981576197943     
 F   2.2735803972166519       0.12629874005617256        1.7606396301632634     
 F   3.6545211413127316       -1.7050748189622362       0.25748073105394403     
 F   6.3965776593333734       -1.8822904599314492       0.51006394563852786     
 F   7.6961920660486722      -0.30349079527175077        2.2623150513451509     
 C   7.5099959143021486       0.74077178628847962        5.1209445094525075     
 C   7.4038573962848835      -0.63151906107900924        5.3672706586015959     
 C   8.1130827237518393       -1.3111412615351212        6.3640533553349794     
 C   8.9452823550652827      -0.59932347447347156        7.2216228145972376     
 C   9.0853227438106252       0.77370018207732860        7.0238611339317387     
 C   8.3814088134773055        1.3999186751427348        5.9986766794763513     
 C   7.4564678069549322        2.5835100053691620        3.0386572702292423     
 C   8.8300168407828075        2.5402493580278951        2.7870049126370318     
 C   9.4773455786805627        3.3652650160124229        1.8602249422658719     
 C   8.7398839099960881        4.2867939137405777        1.1227419888024424     
 C   7.3589568458330845        4.3396652720159921        1.3065519926177072     
 C   6.7594784387720397        3.4850106468219142        2.2249594383975073     
 C   5.6822095877077121        2.5315761000352528        5.1571148155526281     
 C   5.7819583053509556        3.9048904555417741        5.4041154883162301     
 C   5.0711843381973356        4.5779267732918836        6.4043043820344261     
 C   4.2496488242277630        3.8612802174245697        7.2682752856734387     
 C   4.1228345185852264        2.4849155566751726        7.0802079533029110     
 C   4.8260853557000569        1.8665457301065347        6.0471931478263476     
 C   5.6859165169786117       0.72134638753058611        3.0407979152985418     
 C   4.3086704918938921       0.80245658573174394        2.8236222596824585     
 C   3.6183088938057728        1.3439276175603775E-002   1.8986734891595780     
 C   4.3139177073912078      -0.91221073781130624        1.1288049306322219     
 C   5.6989653532617357       -1.0025163419795591        1.2682364726589914     
 C   6.3425482252734815      -0.18062087733008142        2.1913780432950469     
 B   6.5851727401800035        1.6413252878681190        4.0787150599931428     
 F   2.3165425150647403        11.740577187090404        14.842721152942667     
 F  0.92319558715423145        12.921547622601667        12.924828823936249     
 F -0.69191982764545723        11.438473215916328        11.228748200482876     
 F -0.99360676298072703        8.7524743895389197        11.691032728104844     
 F  0.34456744786467880        7.5390874539364976        13.675637448642576     
 F -0.70861442839178446        8.5899163465026280        16.102485128020732     
 F  -1.8294615900611031        6.9003456141202610        17.842134905863510     
 F -0.31119744538015615        5.0932605974055409        19.230830018831259     
 F   2.4446855273119983        5.0654773797470805        18.868312937381475     
 F   3.5887637963459929        6.7771273541072405        17.161531388216410     
 F   2.3788046443657902        5.6362072646402526        14.818557430728916     
 F   3.7793820447801258        4.4853428052093278        12.882737378808587     
 F   5.2738366408404120        5.9814912244387957        11.126708309352113     
 F   5.4939474411872959        8.7050776491399713        11.527240865842172     
 F   4.2032444743476596        9.8862299083274721        13.561627646666915     
 F   5.3959544600308629        8.7122146570190200        15.935301402537267     
 F   6.6542458725765368        10.222444964391446        17.730095265795267     
 F   5.2746103166741465        12.013065148415048        19.279070441867248     
 F   2.5332743451144784        12.190528052632105        19.043058085390484     
 F   1.2247440012629731        10.629434317924771        17.274884270941936     
 C   1.3795217661654158        9.5689305351696188        14.404659653593532     
 C   1.4763740242846557        10.936044548286775        14.130746273656944     
 C  0.77950172581394728        11.587978460000079        13.107198326040759     
 C  -4.0457381427239231E-002   10.851816698593566        12.258270528957983     
 C -0.17820624628053400        9.4834524942894145        12.489480534329140     
 C  0.51788011263191414        8.8851959490522123        13.536414902331776     
 C   1.5069572918466578        7.7269343075500956        16.484861695983579     
 C  0.13382089798440588        7.7305711346350252        16.744543937122700     
 C -0.48411813619141314        6.8668014392023604        17.655204347122162     
 C  0.28332631762392285        5.9532755598815994        18.371599236799476     
 C   1.6650599912303377        5.9438215628444899        18.185493252473687     
 C   2.2350465338315573        6.8331020936052287        17.280157404164729     
 C   3.2430592873618687        7.8366954300958325        14.337302070140575     
 C   3.1717418705952074        6.4641218187163432        14.076275133226479     
 C   3.8637223761774560        5.8260596488871084        13.040642059580957     
 C   4.6308736824405390        6.5769822701699363        12.155866958491144     
 C   4.7301308543507163        7.9535417831314161        12.359592145520569     
 C   4.0522110256614488        8.5356348665855446        13.429354936440900     
 C   3.2351178216308893        9.6295016489278087        16.466172992486843     
 C   4.6150491300536043        9.5566942154839900        16.668069979474907     
 C   5.3078670300220052        10.329596102111363        17.604077357442868     
 C   4.6125423353019777        11.234911699711679        18.397038201126165     
 C   3.2265858083228984        11.323529223133949        18.266523484143310     
 C   2.5795359017499515        10.515383199940016        17.333169464175302     
 B   2.3381237214291541        8.6962745351379276        15.439646204152391     
 C   6.3610303454696941       0.20440672447042368        11.488649478175216     
 H   7.2706480544601257      -0.28496876663982756        11.860079870534333     
 H   6.0426546410532964      -0.34149124995904984        10.588891483491413     
 H   5.5770084907153423        7.4063860619180952E-002   12.243438597511817     
 C   5.2782659526469180        2.2885723276978887        10.606767153362801     
 H   4.4943526057147984        2.2484246618626296        11.371834783927200     
 H   4.9293751476900827        1.7221946157311163        9.7336908425924573     
 H   5.4069154554902532        3.3385638562158437        10.312841208558085     
 C   7.6590333002469659        1.7629546218885876        10.034546069598200     
 H   7.3055904151835618        1.2203321917763095        9.1466987150873305     
 H   8.6077022901638820        1.3113205067565419        10.349608533357618     
 H   7.8635136635431202        2.7946876900162985        9.7222148482248745     
 C   2.5294162681048133        10.121030250621681        7.8954247718200170     
 H   1.5942234657858623        10.598611458732716        7.5766856039922210     
 H   2.8940590951581719        10.674859380409956        8.7722335675016989     
 H   3.2653266370805283        10.257018534677755        7.0952217810051641     
 C   3.6774272485828496        8.0574019397722552        8.7432502251230027     
 H   4.4186773324462418        8.0815225350169921        7.9371284284379842     
 H   4.0686157547746760        8.6458525477176966        9.5826619476223485     
 H   3.5704178641516040        7.0146760743018417        9.0680843890371854     
 C   1.3175261631194826        8.5563541236358898        9.4151333822437007     
 H   1.7052276256342327        9.1014714921999094        10.287315766914318     
 H  0.35384931323166441        9.0031535699261287        9.1415713915185197     
 H   1.1328502963475753        7.5231411099922925        9.7353511390138117     
         276

 Dy   9.1037652711531063        2.5049528701841624        14.037869356686601     
 C   7.3971790520602179        4.3778184579200294        13.724067179893211     
 C   6.7503385131516547        3.3710298414616906        14.549126620220369     
 C   6.5043188377428978        2.2495058454442205        13.695178368235203     
 H   5.9760542549705065        1.3532667135322223        13.998764028532859     
 C   6.9740742129126074        2.4979985125875239        12.381930744115243     
 C   7.5399528720287305        3.8068699090986007        12.417039489517208     
 H   7.9358200122409759        4.3313340221706076        11.555201352773061     
 C   8.0795842416248167        5.7101633380599131        14.084812708393498     
 C   9.4463044227895256        5.3864194216534500        14.734591441097651     
 H   10.114420450026602        4.8560557830247006        14.026413459951799     
 H   9.3624600973390919        4.8149948291648643        15.672571485440031     
 H   10.005173477310001        6.2976965562485230        14.987204515814019     
 C   7.2460320501041942        6.6297575722633875        14.991076360048647     
 H   7.0217535937236111        6.2131499601424505        15.974716627638912     
 H   6.2930375069212259        6.8792444803713080        14.510617846410367     
 H   7.7945362937078988        7.5652455699337713        15.161687911921407     
 C   8.3771262352512341        6.5271304466907631        12.810715872674361     
 H   9.0860230451166757        6.0198078225990708        12.146743793744680     
 H   8.8322766070305754        7.4860357637507029        13.084727759577886     
 H   7.4647182076337364        6.7343532259447025        12.239657179238344     
 C   6.2999417018630446        3.3559993471779741        16.021442620425180     
 C   5.8839744948300092        1.9312332643507015        16.451634586349037     
 H   5.0086339332049707        1.5720129680471813        15.899594462181771     
 H   5.6161138453626487        1.9434335949135040        17.516086399211851     
 H   6.6883882171568612        1.1929658091723472        16.322834893804796     
 C   5.0481231662781099        4.2431759351291234        16.195208105151323     
 H   5.2185500084089478        5.2844705140494019        15.912428092990968     
 H   4.7107991705579071        4.2305455842757551        17.240741112733431     
 H   4.2304291548802286        3.8608100098956455        15.570785882136930     
 C   7.4152891366144020        3.7778318707042278        16.999209160492509     
 H   8.2933742162376767        3.1085541101291625        16.931101188015155     
 H   7.0592535640238721        3.6864160577403502        18.031138056502350     
 H   7.7657175700327201        4.8044835382802136        16.870617315531980     
 C   6.5982979027339264        1.6841771122630562        11.147568328063446     
 C   10.858069842808861       0.66025488243640340        13.831885132475463     
 C   11.432963535103063        1.6475153424446434        14.734092645346877     
 C   11.728300217193718        2.7933832032637076        13.926284401052166     
 H   12.222614401449169        3.6879843930247298        14.286303957402602     
 C   11.355130302163632        2.5785244835104768        12.578122806431297     
 C   10.800467619964081        1.2652212402114704        12.535083176613840     
 H   10.461452039366867       0.76556265729246664        11.634663956893524     
 C   10.145168470869837      -0.67299734589681748        14.110841725844153     
 C   8.7668567705547371      -0.33047749237706486        14.722548505819995     
 H   8.1229467150007721       0.21680158411330611        14.000144767206873     
 H   8.8420608753940826       0.22901404851484491        15.669946488622077     
 H   8.1761272468567832       -1.2274686703278950        14.945989802620870     
 C   9.8818431314907542       -1.4451095901092816        12.799374121995420     
 H   9.3898221897704381       -2.3972416172627899        13.030113030095325     
 H   10.815181364189492       -1.6663285130450067        12.269311852948906     
 H   9.2225715028551853      -0.90434242867778569        12.109365534391671     
 C   10.929565424660160       -1.6312022975106364        15.022560206488969     
 H   11.121165417300887       -1.2391154378955365        16.022973008004605     
 H   11.897210908006308       -1.8807742562969678        14.571937500556517     
 H   10.361844865354426       -2.5620189368884327        15.150261888686929     
 C   11.855141146960689        1.6139842196228145        16.220594648904324     
 C   13.118420455260621       0.73377175043353648        16.362623804668367     
 H   13.925557425780665        1.1308173513370710        15.732794416209574     
 H   13.471917048088299       0.73291985816613558        17.402737508192399     
 H   12.950373593862812      -0.30564893455532893        16.067419177991574     
 C   12.248465097859526        3.0332189327856689        16.693437261752155     
 H   11.429155321936006        3.7563800903124362        16.574841839550039     
 H   13.124823232803619        3.4257063725029395        16.162695104670298     
 H   12.502522798730979        2.9988314298075065        17.760527347077790     
 C   10.752785037449577        1.1434816287011682        17.198631814490966     
 H   9.8714467602757647        1.8060483242231937        17.167749304015469     
 H   11.126636318146227        1.1962633124498105        18.231629525344200     
 H   10.411395958440808       0.11792307420798159        17.034333729613266     
 C   11.774440676131308        3.4318873884456482        11.386963253441149     
 C   13.107127099558275        2.8433577866473447        10.861811890480187     
 H   12.984511852553025        1.7999335147722919        10.544497614654199     
 H   13.874251400399453        2.8705231574206937        11.643272077811050     
 H   13.473251818068498        3.4221514690853625        10.003045418848501     
 C   12.001975277105819        4.9005853327840549        11.783520132996312     
 H   11.069839205852558        5.4013013672876653        12.074736795180900     
 H   12.414881769161704        5.4569124638056357        10.930118856285315     
 H   12.710666089533445        5.0034910310981173        12.611884894805694     
 C   10.737164045624169        3.3769215532824721        10.261324995596771     
 H   10.577900945722009        2.3549063478724968        9.9027290221345226     
 H   11.078586309684905        3.9727431695205659        9.4065414932428073     
 H   9.7702857656051147        3.7789175139595450        10.586349298771278     
 Dy -0.23969775791070749        7.7830667549443833        5.4348171941751557     
 C   1.4681294069068991        5.9145277888611671        5.7398902783535490     
 C   2.1073983373470440        6.9061801414768968        4.8907688063320469     
 C   2.3686471580303183        8.0381767563797251        5.7252939185807667     
 H   2.8958929368415585        8.9278769954141328        5.4018905369807628     
 C   1.9183722580244755        7.8105727367799060        7.0494807218351623     
 C   1.3494855867944446        6.5033222166731051        7.0411124451770872     
 H  0.96704362554430645        5.9911073024668031        7.9156547220878881     
 C  0.76473453026219385        4.5874079041171818        5.4044639298596033     
 C -0.59358625039484192        4.9258112311721325        4.7445406131900407     
 H  -1.2587288128177236        5.4737461108346119        5.4440529634679944     
 H -0.49581885052837188        5.4840922577417617        3.7996712555779846     
 H  -1.1694241721118610        4.0225182134509874        4.5031557740217432     
 C   1.5860290190882109        3.6351432550838068        4.5213356205587445     
 H   1.8382723876336233        4.0326255711791736        3.5368389147226491     
 H   2.5248737791250320        3.3695551377385691        5.0202048227012597     
 H   1.0162990405891521        2.7116645318256793        4.3548012293159806     
 C  0.44754793893099976        3.8019407974982355        6.6930437694320677     
 H -0.25552194929909633        4.3354830531382627        7.3424129608072022     
 H  -2.2583859729824012E-002   2.8458667985702166        6.4361174328579214     
 H   1.3534686896115811        3.5897075817392907        7.2728374117488057     
 C   2.5680915433722049        6.8884921530614651        3.4215849720094647     
 C   2.9706811795402874        8.3078400158315482        2.9591835286200134     
 H   3.8356381484348474        8.6959218437537871        3.5093771123644051     
 H   3.2478409380573559        8.2747164458623139        1.8975960788358299     
 H   2.1529236500552216        9.0354697784255347        3.0632239831446033     
 C   3.8314892786090717        6.0094351262909074        3.2918903051831148     
 H   3.6616724689694622        4.9726980639611655        3.5937307249684918     
 H   4.1885101433369822        6.0023694432960948        2.2529797668297191     
 H   4.6342569013837620        6.4116489395569394        3.9232307906711830     
 C   1.4788003691118545        6.4227377106404440        2.4351479179961713     
 H  0.60581708388289812        7.0992984086231923        2.4413193365039985     
 H   1.8711148872482883        6.4554595706209907        1.4126590736056570     
 H   1.1177362466009246        5.4063393266626081        2.6057554216327512     
 C   2.3260588680840977        8.6389853019052563        8.2645714160414325     
 C  -1.9676395505662689        9.6399143026116523        5.6700996817001705     
 C  -2.5748803604883306        8.6470362978381488        4.7957393456671342     
 C  -2.8611030181531607        7.5140543861422664        5.6247771318505784     
 H  -3.3738900562321610        6.6209038106909288        5.2886292641930330     
 C  -2.4496012113433312        7.7407054625293856        6.9591887751229446     
 C  -1.8806029779863702        9.0486367474833571        6.9719621949856458     
 H  -1.5135173398451671        9.5553050203043277        7.8572496453071725     
 C  -1.2509117785304742        10.965315963214524        5.3607750240948135     
 C  0.12464964070673012        10.612485700031016        4.7486240173840510     
 H  0.76837730579606600        10.069929471322769        5.4731483123654172     
 H   4.6060774966220554E-002   10.044483716999427        3.8060937193420181     
 H  0.71610736304978773        11.506437777272806        4.5121046844745907     
 C -0.98271629531166249        11.762953294344529        6.6560159016971587     
 H -0.48951312924637846        12.709467372202838        6.4055306784000559     
 H  -1.9145534732476137        11.995662817770320        7.1834769896620667     
 H -0.32311587247993651        11.235317137293066        7.3555028008236825     
 C  -2.0361406502704487        11.905576837984901        4.4334627057420883     
 H  -2.2239020331709374        11.496997932335876        3.4388157332472851     
 H  -3.0047498026418067        12.159031754680464        4.8792492556908229     
 H  -1.4711655834468664        12.835783349382377        4.2913998135391607     
 C  -3.0062731651342292        8.6553786915474600        3.3118044731404574     
 C  -4.2471315752318217        9.5614885119768580        3.1435325464542365     
 H  -5.0675162410868912        9.1934116003408715        3.7737102243665470     
 H  -4.5933820221276083        9.5503125883122006        2.1009992920314629     
 H  -4.0593909544637796        10.602032895473824        3.4206665923108623     
 C  -3.4367904586728577        7.2359845867616324        2.8740516092590185     
 H  -2.6366436136489684        6.4934043596350843        3.0030444545315054     
 H  -4.3186966991338167        6.8786608668664684        3.4195319913684843     
 H  -3.6988082916378491        7.2539603396648449        1.8086067669604842     
 C  -1.8879255121684333        9.0704581818276555        2.3263860795628655     
 H  -1.0183158927498566        8.3925419246495956        2.3890086837525670     
 H  -2.2513183424387653        8.9863270609883283        1.2916617111503059     
 H  -1.5283925881495630        10.094979726194770        2.4576309020578102     
 C  -2.8364877836168061        6.9005458633037655        8.1702918894983902     
 C  -4.1277821248050675        7.5213755295427545        8.7564184954494930     
 H  -3.9656461190364682        8.5614191649264839        9.0658608828859322     
 H  -4.9343112262687754        7.5118915982262910        8.0150368766071409     
 H  -4.4634698665413515        6.9519061893850713        9.6327367196593610     
 C  -3.1178272169266736        5.4373678141547659        7.7895554582760074     
 H  -2.2167044151646014        4.9158004583555446        7.4438089960004126     
 H  -3.4922282445430830        4.8912998981278202        8.6667938048454420     
 H  -3.8762313642796036        5.3511299746402807        7.0055931942705492     
 C  -1.7475529725978602        6.9311461589378842        9.2460514440891828     
 H  -1.5437581161979168        7.9499674406624559        9.5880213252055189     
 H  -2.0638419759865552        6.3503033274220009        10.120490000929033     
 H -0.80903791574912609        6.5004228863458717        8.8794022666049770     
 F   6.5520459546472436       -1.4183965949500212        4.6483916581256652     
 F   7.9751570662111222       -2.6478838673586651        6.5107258045089882     
 F   9.6045817291059219       -1.2086166659917579        8.2304993750259143     
 F   9.9103785270156344        1.4835460027932390        7.8327176337276025     
 F   8.5641313183024828        2.7484339871964294        5.8824782552272055     
 F   9.6447429521143402        1.6773570004280614        3.4516331648907079     
 F   10.817600557409836        3.2890136568472617        1.6788405818902257     
 F   9.3502129417124564        5.1122056728230714       0.24101262668193071     
 F   6.5991731173256367        5.2241452983423509       0.60238485430544564     
 F   5.4036124640261018        3.5777707895205140        2.3314453450929835     
 F   6.6177027289151793        4.6994342300788734        4.6783635783296864     
 F   5.1894232774712137        5.9141555918562609        6.5497842772095156     
 F   3.5858207061553338        4.4761489402974926        8.2708483287828045     
 F   3.3086998896140050        1.7634983187618769        7.8965191143212401     
 F   4.6480119292536433       0.51408805462181872        5.9287000791627440     
 F   3.5283198817285473        1.6678916414441063        3.5290172456631548     
 F   2.2730376280134537       0.12459645074359502        1.7598420481371591     
 F   3.6542512019060083       -1.7049471644318213       0.25488437704752426     
 F   6.3962779224301833       -1.8820821817855362       0.50720022683311217     
 F   7.6959251124126826      -0.30381842682417526        2.2601372312899737     
 C   7.5106124286845564       0.74082952692495663        5.1193024424928639     
 C   7.4051250557310961      -0.63130907732132613        5.3665659388438502     
 C   8.1138898488191948       -1.3097742905010898        6.3644353875581228     
 C   8.9453353722824342      -0.59688795319420085        7.2218358779657743     
 C   9.0849897486078657       0.77600446308356752        7.0229080742800010     
 C   8.3813766967955861        1.4010535285077674        5.9968345362098150     
 C   7.4539821657283802        2.5836947025935326        3.0372604124427700     
 C   8.8275525031626465        2.5422747867531417        2.7854813671183947     
 C   9.4736453970357655        3.3689071019019941        1.8593744217287360     
 C   8.7348882119374203        4.2899036290998147        1.1225739419077314     
 C   7.3538997936669865        4.3408072163084723        1.3063032158655685     
 C   6.7556643240210503        3.4847142959872364        2.2241762259274824     
 C   5.6811558899850656        2.5290106745950829        5.1567763241173363     
 C   5.7794684138912142        3.9022932230172898        5.4044515695374900     
 C   5.0696819504211144        4.5735902325137516        6.4064403413952942     
 C   4.2509448370588343        3.8552247935197590        7.2715214669163064     
 C   4.1254343953883907        2.4788588755350478        7.0826322239249420     
 C   4.8273138642487954        1.8623023816411310        6.0477022796431967     
 C   5.6854396847003477       0.71967440803524463        3.0397883932105003     
 C   4.3080987591328084       0.80033853582215952        2.8231211237478311     
 C   3.6178146551260846        1.1991429428471380E-002   1.8975870662620851     
 C   4.3135841530694199      -0.91274494503185610        1.1268221953806818     
 C   5.6986631060720310       -1.0028971868117105        1.2660429377680738     
 C   6.3422162708722487      -0.18150242358271945        2.1896584041545237     
 B   6.5843657314301947        1.6402254108154306        4.0773744152955622     
 F   2.3182114311409303        11.739577874484169        14.843047362255783     
 F  0.92320070148638533        12.923132055003975        12.928210305255478     
 F -0.69218688029448050        11.442361639406236        11.230437564148890     
 F -0.99357937105101612        8.7558754053392871        11.688812106369253     
 F  0.34515899713598619        7.5396826062773918        13.671397382765713     
 F -0.71023075414003189        8.5913451083702501        16.098236010427968     
 F  -1.8341202818679041        6.9061847231797904        17.839628791534295     
 F -0.31878977689966703        5.0985761556461213        19.231587020141866     
 F   2.4368964427918147        5.0663204711074332        18.869695200141745     
 F   3.5840385674729065        6.7742356873090817        17.161642162887027     
 F   2.3745597407271024        5.6342741550444666        14.818182769251017     
 F   3.7763102641771051        4.4802499304335202        12.885414588391074     
 F   5.2760111593927750        5.9735660754546620        11.130962329374110     
 F   5.4992036000205280        8.6966122471349987        11.530435661554012     
 F   4.2063298676570096        9.8810436788168623        13.561688500287135     
 F   5.3951919210632289        8.7089596411956158        15.936865620727058     
 F   6.6526620457877650        10.222102785183052        17.729929265606078     
 F   5.2720865058953557        12.014433821996205        19.276117380775545     
 F   2.5306704045145603        12.190431906890513        19.039367900819855     
 F   1.2232973653664108        10.627432745433721        17.272334768776403     
 C   1.3806077589688435        9.5684181646503355        14.402722659363061     
 C   1.4776317714587990        10.935879838450177        14.130505031266168     
 C  0.78006742248891558        11.589259743907846        13.108382540834183     
 C  -4.0258434158391213E-002   10.854317336613574        12.258783735313559     
 C -0.17782417660800415        9.4856431677931052        12.488008132280827     
 C  0.51872565902919276        8.8859180133922671        13.533759081997159     
 C   1.5040116683146834        7.7262728006373775        16.482913269437077     
 C  0.13079780516957554        7.7318821758308482        16.741886323569666     
 C -0.48879911263693149        6.8702381243528041        17.653388415415144     
 C  0.27700512011409745        5.9564897162064776        18.371191063573796     
 C   1.6587338165342775        5.9448233957576733        18.185462518130855     
 C   2.2303871200533991        6.8321799013125384        17.279408304527916     
 C   3.2424397923786286        7.8332527363679851        14.337117828996274     
 C   3.1697547645550364        6.4606503479458341        14.076710871445044     
 C   3.8625077901258473        5.8209539492681301        13.042655734443208     
 C   4.6321320689760013        6.5702862098690771        12.158786837818498     
 C   4.7327951619315778        7.9468210543117896        12.361867835726434     
 C   4.0538218174231595        8.5305863627273517        13.430021189331145     
 C   3.2341480607775397        9.6270066519645141        16.465405440573999     
 C   4.6139739167616822        9.5544339654227564        16.668086336854515     
 C   5.3062957904789103        10.328725434256636        17.603333497260760     
 C   4.6105176903897460        11.234911661538145        18.394913190191360     
 C   3.2245669530560264        11.322899856221984        18.263983060102966     
 C   2.5780782524742629        10.513532875521360        17.331355659942677     
 B   2.3373971086390717        8.6942935556273842        15.438153658726032     
 C   6.3614788607407142       0.20273710186339741        11.495086133455260     
 H   7.2724624164187412      -0.28601238170282967        11.863686285983812     
 H   6.0404810924472194      -0.34374474713241127        10.596711527825612     
 H   5.5801177615424669        7.2305078141518070E-002   12.252418162321622     
 C   5.2753264171139076        2.2856723769944551        10.614559588444658     
 H   4.4936310363436416        2.2464409872879578        11.381766286893550     
 H   4.9242384269917174        1.7180537865381220        9.7432844658424127     
 H   5.4028390786888201        3.3352546554172502        10.318902009986537     
 C   7.6549920619571736        1.7612640548184537        10.037197413650665     
 H   7.2997747265368780        1.2182654969276530        9.1503131541526663     
 H   8.6044613737498459        1.3099845097339482        10.350205280491689     
 H   7.8584122759777042        2.7929978522320988        9.7241842740038749     
 C   2.5304489212703301        10.120800141127376        7.8992782643937591     
 H   1.5964979225749267        10.598918625858031        7.5779492076122761     
 H   2.8929964555403491        10.674484330952739        8.7769935008843678     
 H   3.2686018604820357        10.256238183560839        7.1011501437435633     
 C   3.6752570222077670        8.0563822037883330        8.7492720480405470     
 H   4.4185340697062196        8.0810730655234551        7.9450912328884753     
 H   4.0644591561743875        8.6439484575676442        9.5901714043360329     
 H   3.5671890161569562        7.0133788613023631        9.0728633650765111     
 C   1.3143945612294270        8.5568878770948000        9.4163184159411681     
 H   1.7004912914976347        9.1021428107974192        10.289077185363876     
 H  0.35143757844208157        9.0038571531074201        9.1406635087112207     
 H   1.1287512022922326        7.5238441247423280        9.7364715517901512     
         276

 Dy   9.1062969964817011        2.5058994519488573        14.038865736835202     
 C   7.3994623693392763        4.3784428302663141        13.725440982480677     
 C   6.7534176707689060        3.3726420344379040        14.552288352406357     
 C   6.5063341523254898        2.2503141766151233        13.699760095586377     
 H   5.9783010748789600        1.3544694354874078        14.004832869444959     
 C   6.9746024360074301        2.4973539616222191        12.385717646649685     
 C   7.5405479166794409        3.8061896438227061        12.418865303989280     
 H   7.9353190016623172        4.3297929313681527        11.556065113268513     
 C   8.0830381911257909        5.7106379805864647        14.084208023819075     
 C   9.4494513950634236        5.3863245592581972        14.734341954292015     
 H   10.117250060607759        4.8548226890826767        14.026630522653875     
 H   9.3650848723869817        4.8158668017777408        15.672863187319738     
 H   10.009268908141115        6.2972519670957041        14.985956798716531     
 C   7.2503020708631949        6.6323256277123743        14.989038755946158     
 H   7.0247209211544970        6.2171217745934673        15.972926362952895     
 H   6.2979599243151840        6.8824850554751702        14.507699380194422     
 H   7.7999728714727370        7.5672361758001312        15.158956488733129     
 C   8.3814304912370137        6.5254160901981306        12.808975480332824     
 H   9.0898259316981544        6.0163462669027847        12.145852694934060     
 H   8.8375354991639163        7.4842253615515029        13.081605145637333     
 H   7.4692783200502726        6.7327815581158896        12.237552605341696     
 C   6.3029158324479857        3.3597726150121492        16.024569734400671     
 C   5.8881912557825977        1.9353328267811143        16.457096127618247     
 H   5.0133673943723860        1.5740796314124945        15.905535180406480     
 H   5.6201435321399140        1.9489233582180387        17.521466298450605     
 H   6.6935256276762543        1.1978613037654291        16.329631343161765     
 C   5.0503209942414786        4.2462879942377603        16.195981250596336     
 H   5.2204802413944433        5.2872970279237537        15.911875759687900     
 H   4.7121323115567542        4.2349180458219653        17.241221799320765     
 H   4.2333826743493566        3.8625533667164391        15.571435535060299     
 C   7.4170120973712219        3.7846385921224570        17.002323687167568     
 H   8.2949850092748747        3.1151907607066236        16.937589801021691     
 H   7.0593245888040466        3.6967072069668472        18.033863241415474     
 H   7.7676971917758237        4.8107621469196769        16.870946326836801     
 C   6.5968791566778222        1.6824436522496848        11.152658063692689     
 C   10.859195270137963       0.66057111744927477        13.831156497814703     
 C   11.435983446395495        1.6482098219803389        14.731683280771279     
 C   11.730660277843866        2.7933283880524491        13.922600784041240     
 H   12.225973180703770        3.6879117549095350        14.281180493771537     
 C   11.355181374878494        2.5777313884938335        12.575265231720858     
 C   10.799775656342742        1.2647087351326551        12.534051244602431     
 H   10.459099422229841       0.76460034612183625        11.634545840387105     
 C   10.146225788774949      -0.67229392937131238        14.111937507405292     
 C   8.7680968447236953      -0.32930334508926334        14.723776173202021     
 H   8.1241469324867470       0.21776095984353164        14.001336517930127     
 H   8.8435187610696406       0.23056967675112830        15.670946759665554     
 H   8.1773780857826743       -1.2261783161209092        14.947862242871976     
 C   9.8825595708705780       -1.4459335983877644        12.801445240895372     
 H   9.3905530122546086       -2.3977722625658764        13.033392843033283     
 H   10.815776571600473       -1.6677620737847958        12.271445948848566     
 H   9.2231606160067532      -0.90598731546629008        12.110941428293929     
 C   10.930857145813771       -1.6293582086507588        15.024504499096224     
 H   11.122401521570771       -1.2362147099347198        16.024509333073290     
 H   11.898489220332564       -1.8791635952291497        14.574018190090140     
 H   10.363352857700988       -2.5601460973336581        15.153230504520632     
 C   11.858754834425170        1.6162313369010595        16.218020999096655     
 C   13.120886048431336       0.73472614607527420        16.361538312416105     
 H   13.928717263929180        1.1302485111154341        15.731691979606229     
 H   13.473965498967548       0.73458083862113754        17.401792554755936     
 H   12.951858540711296      -0.30477626562952631        16.067340352062605     
 C   12.254015994015830        3.0355464732135111        16.688788745740716     
 H   11.435690379572096        3.7596946860206200        16.569596972655326     
 H   13.130615190767642        3.4261337818312376        16.157161295206443     
 H   12.508566890484808        3.0021668343514221        17.755776562034995     
 C   10.755585044502924        1.1487842654119444        17.196539484978167     
 H   9.8747980250477720        1.8120707506810019        17.163826150288177     
 H   11.128854395494313        1.2035031352608327        18.229618520075235     
 H   10.413316459005690       0.12322088946580675        17.034219378974715     
 C   11.772361721667361        3.4303138682269911        11.382855358346349     
 C   13.102360782264846        2.8397299573129833        10.853696160782395     
 H   12.977200099255828        1.7965272258276044        10.536869991439804     
 H   13.872038274166199        2.8657441336753626        11.632562621504293     
 H   13.466514511010230        3.4179518618692750        9.9938067828262795     
 C   12.003402732247459        4.8986404049247554        11.778434109513981     
 H   11.073287447676922        5.4007220929156921        12.073179342313367     
 H   12.413825681694899        5.4543367038314825        10.923512404361126     
 H   12.715310150907875        5.0004205119077216        12.603935583269712     
 C   10.731660192792644        3.3769599746797878        10.260518184892083     
 H   10.569497316334017        2.3551697958777380        9.9029543050024706     
 H   11.071355966068680        3.9718823797853231        9.4044797685723953     
 H   9.7666373430111744        3.7807626218534591        10.588359143507684     
 Dy -0.23775011385043926        7.7836277114099559        5.4353689395304334     
 C   1.4703096690307262        5.9153831360514069        5.7412702148332198     
 C   2.1097653567182229        6.9076702857005632        4.8930614902156160     
 C   2.3702294715033090        8.0393573349238885        5.7282680415652019     
 H   2.8973611180488454        8.9293869214438573        5.4055862997189452     
 C   1.9191953382812699        7.8109397846829047        7.0520286972611803     
 C   1.3505971249655129        6.5035619359176220        7.0426835610788183     
 H  0.96770229992763146        5.9908840545469362        7.9167743118065941     
 C  0.76800220500080840        4.5878480427671633        5.4050229165334720     
 C -0.59096873461003796        4.9251808566396127        4.7459182123064263     
 H  -1.2561346841383563        5.4723623516546667        5.4458908408487119     
 H -0.49428399162728409        5.4838242223374616        3.8011856078441451     
 H  -1.1659239182911114        4.0213465671526141        4.5044284797756404     
 C   1.5897538126850621        3.6371310602244207        4.5206896176552354     
 H   1.8400261765736350        4.0353095395255565        3.5359893822832049     
 H   2.5295942252997641        3.3727426588908420        5.0182826371248037     
 H   1.0212462001252298        2.7128576294226434        4.3545079020458246     
 C  0.45219779274973015        3.8010589952866058        6.6931332833274837     
 H -0.25097700544386148        4.3334348515388186        7.3433167553142518     
 H  -1.7249281906660772E-002   2.8447736809061195        6.4357064703950204     
 H   1.3586059494415985        3.5892278868021661        7.2722762805913801     
 C   2.5693557256233270        6.8914876617039598        3.4235431262050731     
 C   2.9724381849141794        8.3110697259122297        2.9624557817657791     
 H   3.8380724713497312        8.6978000298320328        3.5124359068405746     
 H   3.2488023152983230        8.2788835403093426        1.9006428713608314     
 H   2.1553653997578666        9.0392224614201684        3.0679058264658208     
 C   3.8320448330370218        6.0119513553150368        3.2910694560606584     
 H   3.6622984277891844        4.9750145531931294        3.5921135293582029     
 H   4.1875719229450636        6.0057865935939736        2.2516588284063257     
 H   4.6358955488693647        6.4131656627604832        3.9216330413642373     
 C   1.4782121137025435        6.4278842737489770        2.4381791888665698     
 H  0.60482532689090873        7.1038784736480904        2.4481409480595984     
 H   1.8679520527649729        6.4638315420433567        1.4149701729542166     
 H   1.1180214729622844        5.4108660386499619        2.6067527768039174     
 C   2.3252924138828370        8.6388938356065186        8.2679003540404707     
 C  -1.9668728352301079        9.6402153165394573        5.6689416268843598     
 C  -2.5724475232627424        8.6475606065744799        4.7932187845545382     
 C  -2.8592329445761027        7.5140076606445438        5.6212828332253562     
 H  -3.3710830000930310        6.6207544115860371        5.2839863251757606     
 C  -2.4496847965491262        7.7401596066793479        6.9563763437351165     
 C  -1.8813775003024258        9.0483627732890604        6.9705801051242302     
 H  -1.5157189430439124        9.5547503477367162        7.8565922776867101     
 C  -1.2504380154352330        10.966034666582596        5.3610551536686328     
 C  0.12515641794039589        10.613756860727506        4.7486800524860255     
 H  0.76897084254402215        10.070926103072706        5.4729880247541454     
 H   4.6550975221730108E-002   10.046178381081722        3.8059350029995080     
 H  0.71653253163315389        11.507876067298115        4.5127370097893271     
 C -0.98227876303276496        11.762388681842861        6.6570737372143975     
 H -0.48910646675071429        12.709157466515343        6.4075073195905405     
 H  -1.9141133672797592        11.994584693419535        7.1847854212587983     
 H -0.32263288704308241        11.234058342714386        7.3559995545339216     
 C  -2.0358736559250006        11.907176140451510        4.4347131804219071     
 H  -2.2241944445780994        11.499373147737691        3.4398702423028702     
 H  -3.0042759720042764        12.160505444386844        4.8810453219082719     
 H  -1.4707703709150719        12.837383237637667        4.2931197768988545     
 C  -3.0035255741257116        8.6571481266821664        3.3091914561323712     
 C  -4.2458208592661899        9.5615815640468167        3.1425494830274254     
 H  -5.0653015425599897        9.1917549094214905        3.7728354660562502     
 H  -4.5926237127834781        9.5510147170751409        2.1002008336981137     
 H  -4.0593030185894028        10.602093747347283        3.4206610597544973     
 C  -3.4317777511602299        7.2376673366967976        2.8696300774818106     
 H  -2.6304405667122794        6.4963045916560320        2.9980504385730722     
 H  -4.3132754122538408        6.8782830862576807        3.4143724308666044     
 H  -3.6934260931378136        7.2564321614855221        1.8041097029289763     
 C  -1.8863349304766626        9.0754546583916564        2.3239441431863597     
 H  -1.0159672422892998        8.3985313770718886        2.3846237539987660     
 H  -2.2505457833951112        8.9929889419863258        1.2894082074441122     
 H  -1.5279168731228929        10.100085659885906        2.4569199362983460     
 C  -2.8380774683702166        6.8994322549041494        8.1665908538037790     
 C  -4.1313792982197333        7.5186650332256066        8.7497846873224034     
 H  -3.9712082949841547        8.5589086391181972        9.0595050190680393     
 H  -4.9360357680718536        7.5082012475051316        8.0065043038335837     
 H  -4.4684638692111376        6.9487972416140078        9.6253228973787301     
 C  -3.1167602766501363        5.4359343548551777        7.7852477769022821     
 H  -2.2141164360927643        4.9153550026442199        7.4422443469655839     
 H  -3.4930325602819114        4.8894463799342347        8.6613796969167236     
 H  -3.8727260276386470        5.3487814972705809        6.9991184886479774     
 C  -1.7515601562604464        6.9313991084496216        9.2446801012243682     
 H  -1.5499680175352297        7.9504255342028962        9.5873297683532552     
 H  -2.0689318971099611        6.3498906677994347        10.118251468066342     
 H -0.81166464663045057        6.5021228940451667        8.8799965037525777     
 F   6.5541053531329130       -1.4190297256604893        4.6477769497942205     
 F   7.9760372480072323       -2.6463744925530586        6.5124715858267974     
 F   9.6043731613375130       -1.2051084578863465        8.2315652566246413     
 F   9.9093989391930570        1.4869281035692026        7.8314338928223872     
 F   8.5634328596681524        2.7495672537187441        5.8797543575982099     
 F   9.6434231814219604        1.6798368693005059        3.4492873614624102     
 F   10.814003660643225        3.2949054281316119        1.6779186858220487     
 F   9.3443445198150172        5.1169408069522975       0.24183228416392735     
 F   6.5929769282291826        5.2248332574075205       0.60281644052711891     
 F   5.3996956461774559        3.5756301328540938        2.3309383436740938     
 F   6.6128134391037507        4.6984665516864625        4.6778293427764170     
 F   5.1860872747580151        5.9098264900306710        6.5526706324792965     
 F   3.5883916698985439        4.4687399267373218        8.2757501671024460     
 F   3.3140666404125101        1.7555819018974519        7.8999338965624686     
 F   4.6506019741028926       0.50974917200470382        5.9283803883887138     
 F   3.5275591771720625        1.6646949681188037        3.5296363337065157     
 F   2.2724948588102558       0.12289416143101747        1.7590444661110547     
 F   3.6539812624992849       -1.7048195099014061       0.25228802304110443     
 F   6.3959781855269933       -1.8818739036396235       0.50433650802769647     
 F   7.6956581587766930      -0.30414605837659975        2.2579594112347965     
 C   7.5112289430669632       0.74088726756143375        5.1176603755332213     
 C   7.4063927151773088      -0.63109909356364302        5.3658612190861037     
 C   8.1146969738865522       -1.3084073194670585        6.3648174197812653     
 C   8.9453883894995858      -0.59445243191493002        7.2220489413343110     
 C   9.0846567534051061       0.77830874408980655        7.0219550146282632     
 C   8.3813445801138649        1.4021883818728000        5.9949923929432787     
 C   7.4514965245018292        2.5838793998179028        3.0358635546562978     
 C   8.8250881655424838        2.5443002154783887        2.7839578215997571     
 C   9.4699452153909665        3.3725491877915648        1.8585239011916002     
 C   8.7298925138787524        4.2930133444590526        1.1224058950130205     
 C   7.3488427415008886        4.3419491606009535        1.3060544391134301     
 C   6.7518502092700619        3.4844179451525590        2.2233930134574580     
 C   5.6801021922624182        2.5264452491549125        5.1564378326820446     
 C   5.7769785224314720        3.8996959904928050        5.4047876507587498     
 C   5.0681795626448922        4.5692536917356197        6.4085763007561614     
 C   4.2522408498899056        3.8491693696149483        7.2747676481591750     
 C   4.1280342721915551        2.4728021943949230        7.0850564945469738     
 C   4.8285423727975330        1.8580590331757274        6.0482114114600449     
 C   5.6849628524220845       0.71800242853990315        3.0387788711224584     
 C   4.3075270263717247       0.79822048591257511        2.8226199878132041     
 C   3.6173204164463959        1.0543582681338986E-002   1.8965006433645921     
 C   4.3132505987476311      -0.91327915225240586        1.1248394601291418     
 C   5.6983608588823271       -1.0032780316438616        1.2638494028771563     
 C   6.3418843164710159      -0.18238396983535748        2.1879387650140005     
 B   6.5835587226803858        1.6391255337627422        4.0760337705979817     
 F   2.3198803472171203        11.738578561877937        14.843373571568900     
 F  0.92320581581853911        12.924716487406284        12.931591786574709     
 F -0.69245393294350377        11.446250062896146        11.232126927814905     
 F -0.99355197912130511        8.7592764211396563        11.686591484633663     
 F  0.34575054640729358        7.5402777586182870        13.667157316888851     
 F -0.71184707988827933        8.5927738702378704        16.093986892835204     
 F  -1.8387789736747049        6.9120238322393197        17.837122677205077     
 F -0.32638210841917797        5.1038917138867008        19.232344021452477     
 F   2.4291073582716312        5.0671635624677869        18.871077462902019     
 F   3.5793133385998201        6.7713440205109228        17.161752937557647     
 F   2.3703148370884146        5.6323410454486806        14.817808107773116     
 F   3.7732384835740844        4.4751570556577134        12.888091797973560     
 F   5.2781856779451388        5.9656409264705275        11.135216349396106     
 F   5.5044597588537600        8.6881468451300279        11.533630457265854     
 F   4.2094152609663595        9.8758574493062543        13.561749353907354     
 F   5.3944293820955957        8.7057046253722117        15.938429838916848     
 F   6.6510782189989941        10.221760605974657        17.729763265416889     
 F   5.2695626951165648        12.015802495577363        19.273164319683840     
 F   2.5280664639146422        12.190335761148921        19.035677716249225     
 F   1.2218507294698482        10.625431172942669        17.269785266610874     
 C   1.3816937517722714        9.5679057941310521        14.400785665132590     
 C   1.4788895186329423        10.935715128613577        14.130263788875389     
 C  0.78063311916388400        11.590541027815615        13.109566755627606     
 C  -4.0059486889543194E-002   10.856817974633580        12.259296941669135     
 C -0.17744210693547427        9.4878338412967960        12.486535730232516     
 C  0.51957120542647128        8.8866400777323200        13.531103261662540     
 C   1.5010660447827089        7.7256112937246604        16.480964842890575     
 C  0.12777471235474516        7.7331932170266704        16.739228710016629     
 C -0.49348008908244989        6.8736748095032478        17.651572483708126     
 C  0.27068392260427204        5.9597038725313549        18.370782890348121     
 C   1.6524076418382176        5.9458252286708575        18.185431783788022     
 C   2.2257277062752410        6.8312577090198481        17.278659204891103     
 C   3.2418202973953885        7.8298100426401378        14.336933587851970     
 C   3.1677676585148657        6.4571788771753251        14.077146609663609     
 C   3.8612932040742387        5.8158482496491519        13.044669409305458     
 C   4.6333904555114627        6.5635901495682170        12.161706717145853     
 C   4.7354594695124392        7.9401003254921632        12.364143525932301     
 C   4.0554326091848703        8.5255378588691588        13.430687442221387     
 C   3.2331782999241900        9.6245116550012177        16.464637888661159     
 C   4.6128987034697611        9.5521737153615227        16.668102694234122     
 C   5.3047245509358145        10.327854766401909        17.602589637078655     
 C   4.6084930454775144        11.234911623364610        18.392788179256556     
 C   3.2225480977891539        11.322270489310018        18.261442636062618     
 C   2.5766206031985739        10.511682551102703        17.329541855710051     
 B   2.3366704958489888        8.6923125761168425        15.436661113299674     
 C   6.3619273760117343       0.20106747925637114        11.501522788735304     
 H   7.2742767783773568      -0.28705599676583182        11.867292701433293     
 H   6.0383075438411424      -0.34599824430577275        10.604531572159811     
 H   5.5832270323695905        7.0546295663855202E-002   12.261397727131426     
 C   5.2723868815808981        2.2827724262910216        10.622352023526515     
 H   4.4929094669724838        2.2444573127132861        11.391697789859897     
 H   4.9191017062933522        1.7139129573451275        9.7528780890923681     
 H   5.3987627018873869        3.3319454546186567        10.324962811414991     
 C   7.6509508236673804        1.7595734877483198        10.039848757703130     
 H   7.2939590378901933        1.2161988020789967        9.1539275932180022     
 H   8.6012204573358098        1.3086485127113545        10.350802027625761     
 H   7.8533108884122873        2.7913080144478988        9.7261536997828735     
 C   2.5314815744358463        10.120570031633070        7.9031317569675004     
 H   1.5987723793639912        10.599225792983345        7.5792128112323303     
 H   2.8919338159225267        10.674109281495522        8.7817534342670349     
 H   3.2718770838835427        10.255457832443922        7.1070785064819626     
 C   3.6730867958326847        8.0553624678044091        8.7552938709580932     
 H   4.4183908069661966        8.0806235960299162        7.9530540373389673     
 H   4.0603025575740990        8.6420443674175900        9.5976808610497155     
 H   3.5639601681623083        7.0120816483028836        9.0776423411158369     
 C   1.3112629593393716        8.5574216305537085        9.4175034496386356     
 H   1.6957549573610364        9.1028141293949307        10.290838603813434     
 H  0.34902584365249878        9.0045607362887132        9.1397556259039199     
 H   1.1246521082368901        7.5245471394923635        9.7375919645664908     
         276

 Dy   9.1088287218102959        2.5068460337135523        14.039862116983802     
 C   7.4017456866183355        4.3790672026125979        13.726814785068141     
 C   6.7564968283861573        3.3742542274141174        14.555450084592344     
 C   6.5083494669080828        2.2511225077860266        13.704341822937554     
 H   5.9805478947874144        1.3556721574425936        14.010901710357059     
 C   6.9751306591022519        2.4967094106569148        12.389504549184126     
 C   7.5411429613301513        3.8055093785468119        12.420691118461352     
 H   7.9348179910836585        4.3282518405656969        11.556928873763967     
 C   8.0864921406267634        5.7111126231130154        14.083603339244652     
 C   9.4525983673373215        5.3862296968629435        14.734092467486381     
 H   10.120079671188916        4.8535895951406527        14.026847585355949     
 H   9.3677096474348716        4.8167387743906183        15.673154889199445     
 H   10.013364338972229        6.2968073779428861        14.984709081619044     
 C   7.2545720916221965        6.6348936831613621        14.987001151843669     
 H   7.0276882485853829        6.2210935890444850        15.971136098266879     
 H   6.3028823417091431        6.8857256305790315        14.504780913978477     
 H   7.8054094492375761        7.5692267816664920        15.156225065544850     
 C   8.3857347472227914        6.5237017337054981        12.807235087991288     
 H   9.0936288182796314        6.0128847112064987        12.144961596123441     
 H   8.8427943912972555        7.4824149593523028        13.078482531696778     
 H   7.4738384324668097        6.7312098902870776        12.235448031445047     
 C   6.3058899630329268        3.3635458828463247        16.027696848376159     
 C   5.8924080167351862        1.9394323892115271        16.462557668887460     
 H   5.0181008555398012        1.5761462947778078        15.911475898631187     
 H   5.6241732189171785        1.9544131215225737        17.526846197689355     
 H   6.6986630381956473        1.2027567983585108        16.336427792518737     
 C   5.0525188222048474        4.2494000533463971        16.196754396041349     
 H   5.2224104743799380        5.2901235417981054        15.911323426384831     
 H   4.7134654525556003        4.2392905073681755        17.241702485908096     
 H   4.2363361938184836        3.8642967235372327        15.572085187983671     
 C   7.4187350581280418        3.7914453135406863        17.005438213842631     
 H   8.2965958023120709        3.1218274112840851        16.944078414028223     
 H   7.0593956135842220        3.7069983561933442        18.036588426328603     
 H   7.7696768135189274        4.8170407555591392        16.871275338141622     
 C   6.5954604106217172        1.6807101922363135        11.157747799321930     
 C   10.860320697467067       0.66088735246214614        13.830427863153945     
 C   11.439003357687929        1.6489043015160345        14.729273916195682     
 C   11.733020338494015        2.7932735728411910        13.918917167030314     
 H   12.229331959958369        3.6878391167943398        14.276057030140473     
 C   11.355232447593357        2.5769382934771903        12.572407657010416     
 C   10.799083692721403        1.2641962300538399        12.533019312591021     
 H   10.456746805092813       0.76363803495120597        11.634427723880684     
 C   10.147283106680060      -0.67159051284580729        14.113033288966431     
 C   8.7693369188926535      -0.32812919780146188        14.725003840584046     
 H   8.1253471499727201       0.21872033557375714        14.002528268653380     
 H   8.8449766467451987       0.23212530498741171        15.671947030709031     
 H   8.1786289247085655       -1.2248879619139235        14.949734683123083     
 C   9.8832760102504018       -1.4467576066662473        12.803516359795323     
 H   9.3912838347387790       -2.3983029078689624        13.036672655971243     
 H   10.816371779011455       -1.6691956345245851        12.273580044748227     
 H   9.2237497291583228      -0.90763220225479446        12.112517322196188     
 C   10.932148866967383       -1.6275141197908813        15.026448791703480     
 H   11.123637625840654       -1.2333139819739032        16.026045658141971     
 H   11.899767532658821       -1.8775529341613315        14.576098879623762     
 H   10.364860850047551       -2.5582732577788829        15.156199120354335     
 C   11.862368521889650        1.6184784541793042        16.215447349288990     
 C   13.123351641602049       0.73568054171701203        16.360452820163843     
 H   13.931877102077694        1.1296796708937971        15.730589543002885     
 H   13.476013949846799       0.73624181907613950        17.400847601319477     
 H   12.953343487559779      -0.30390359670372369        16.067261526133638     
 C   12.259566890172133        3.0378740136413533        16.684140229729280     
 H   11.442225437208185        3.7630092817288041        16.564352105760612     
 H   13.136407148731667        3.4265611911595357        16.151627485742587     
 H   12.514610982238636        3.0055022388953372        17.751025776992204     
 C   10.758385051556271        1.1540869021227205        17.194447155465369     
 H   9.8781492898197794        1.8180931771388098        17.159902996560884     
 H   11.131072472842400        1.2107429580718547        18.227607514806270     
 H   10.415236959570572       0.12851870472363192        17.034105028336160     
 C   11.770282767203415        3.4287403480083336        11.378747463251552     
 C   13.097594464971417        2.8361021279786218        10.845580431084604     
 H   12.969888345958630        1.7931209368829168        10.529242368225409     
 H   13.869825147932945        2.8609651099300315        11.621853165197537     
 H   13.459777203951960        3.4137522546531875        9.9845681468040564     
 C   12.004830187389100        4.8966954770654549        11.773348086031650     
 H   11.076735689501284        5.4001428185437179        12.071621889445833     
 H   12.412769594228093        5.4517609438573285        10.916905952436936     
 H   12.719954212282305        4.9973499927173259        12.595986271733729     
 C   10.726156339961118        3.3769983960771035        10.259711374187397     
 H   10.561093686946025        2.3554332438829788        9.9031795878704187     
 H   11.064125622452453        3.9710215900500803        9.4024180439019833     
 H   9.7629889204172340        3.7826077297473728        10.590368988244091     
 Dy -0.23580246979017105        7.7841886678755294        5.4359206848857102     
 C   1.4724899311545534        5.9162384832416466        5.7426501513128896     
 C   2.1121323760894017        6.9091604299242286        4.8953541740991859     
 C   2.3718117849763001        8.0405379134680537        5.7312421645496361     
 H   2.8988292992561320        8.9308968474735799        5.4092820624571276     
 C   1.9200184185380642        7.8113068325859043        7.0545766726871975     
 C   1.3517086631365809        6.5038016551621398        7.0442546769805485     
 H  0.96836097431095658        5.9906608066270683        7.9178939015253000     
 C  0.77126987973942307        4.5882881814171448        5.4055819032073398     
 C -0.58835121882523400        4.9245504821070929        4.7472958114228119     
 H  -1.2535405554589889        5.4709785924747223        5.4477287182294294     
 H -0.49274913272619636        5.4835561869331615        3.8026999601103055     
 H  -1.1624236644703618        4.0201749208542417        4.5057011855295368     
 C   1.5934786062819133        3.6391188653650346        4.5200436147517271     
 H   1.8417799655136464        4.0379935078719393        3.5351398498437607     
 H   2.5343146714744957        3.3759301800431150        5.0163604515483478     
 H   1.0261933596613075        2.7140507270196075        4.3542145747756695     
 C  0.45684764656846055        3.8001771930749761        6.6932227972228997     
 H -0.24643206158862663        4.3313866499393754        7.3442205498213013     
 H  -1.1914704083497533E-002   2.8436805632420223        6.4352955079321195     
 H   1.3637432092716157        3.5887481918650415        7.2717151494339545     
 C   2.5706199078744492        6.8944831703464544        3.4255012804006810     
 C   2.9741951902880710        8.3142994359929094        2.9657280349115451     
 H   3.8405067942646149        8.6996782159102786        3.5154947013167441     
 H   3.2497636925392897        8.2830506347563713        1.9036896638858329     
 H   2.1578071494605116        9.0429751444148039        3.0725876697870378     
 C   3.8326003874649719        6.0144675843391671        3.2902486069382015     
 H   3.6629243866089065        4.9773310424250941        3.5904963337479145     
 H   4.1866337025531450        6.0092037438918524        2.2503378899829327     
 H   4.6375341963549666        6.4146823859640278        3.9200352920572921     
 C   1.4776238582932324        6.4330308368575091        2.4412104597369684     
 H  0.60383356989891923        7.1084585386729895        2.4549625596151983     
 H   1.8647892182816574        6.4722035134657228        1.4172812723027759     
 H   1.1183066993236439        5.4153927506373165        2.6077501319750835     
 C   2.3245259596815768        8.6388023693077791        8.2712292920395107     
 C  -1.9661061198939467        9.6405163304672605        5.6677835720685490     
 C  -2.5700146860371547        8.6480849153108128        4.7906982234419431     
 C  -2.8573628709990446        7.5139609351468204        5.6177885346001339     
 H  -3.3682759439539005        6.6206050124811453        5.2793433861584882     
 C  -2.4497683817549212        7.7396137508293101        6.9535639123472883     
 C  -1.8821520226184816        9.0480887990947636        6.9691980152628146     
 H  -1.5179205462426575        9.5541956751691046        7.8559349100662468     
 C  -1.2499642523399921        10.966753369950666        5.3613352832424521     
 C  0.12566319517406166        10.615028021423997        4.7487360875879991     
 H  0.76956437929197818        10.071922734822644        5.4728277371428735     
 H   4.7041175477239662E-002   10.047873045164017        3.8057762866569980     
 H  0.71695770021652006        11.509314357323426        4.5133693351040645     
 C -0.98184123075386731        11.761824069341195        6.6581315727316364     
 H -0.48869980425505016        12.708847560827849        6.4094839607810252     
 H  -1.9136732613119045        11.993506569068749        7.1860938528555289     
 H -0.32214990160622831        11.232799548135704        7.3564963082441608     
 C  -2.0356066615795525        11.908775442918120        4.4359636551017267     
 H  -2.2244868559852615        11.501748363139503        3.4409247513584558     
 H  -3.0038021413667462        12.161979134093222        4.8828413881257200     
 H  -1.4703751583832774        12.838983125892955        4.2948397402585483     
 C  -3.0007779831171941        8.6589175618168710        3.3065784391242850     
 C  -4.2445101433005572        9.5616746161167754        3.1415664196006148     
 H  -5.0630868440330872        9.1900982185021096        3.7719607077459538     
 H  -4.5918654034393471        9.5517168458380795        2.0994023753647650     
 H  -4.0592150827150260        10.602154599220741        3.4206555271981318     
 C  -3.4267650436476025        7.2393500866319620        2.8652085457046033     
 H  -2.6242375197755909        6.4992048236769797        2.9930564226146386     
 H  -4.3078541253738640        6.8779053056488930        3.4092128703647240     
 H  -3.6880438946377780        7.2589039833061983        1.7996126388974683     
 C  -1.8847443487848921        9.0804511349556591        2.3215022068098543     
 H  -1.0136185918287428        8.4045208294941833        2.3802388242449650     
 H  -2.2497732243514577        8.9996508229843251        1.2871547037379187     
 H  -1.5274411580962228        10.105191593577040        2.4562089705388814     
 C  -2.8396671531236271        6.8983186465045341        8.1628898181091678     
 C  -4.1349764716343982        7.5159545369084588        8.7431508791953156     
 H  -3.9767704709318412        8.5563981133099105        9.0531491552501464     
 H  -4.9377603098749319        7.5045108967839722        7.9979717310600247     
 H  -4.4734578718809228        6.9456882938429443        9.6179090750980976     
 C  -3.1156933363735990        5.4345008955555896        7.7809400955285568     
 H  -2.2115284570209277        4.9149095469328952        7.4406796979307552     
 H  -3.4938368760207394        4.8875928617406501        8.6559655889880034     
 H  -3.8692206909976905        5.3464330199008812        6.9926437830254065     
 C  -1.7555673399230327        6.9316520579613590        9.2433087583595537     
 H  -1.5561779188725426        7.9508836277433357        9.5866382115009916     
 H  -2.0740218182333674        6.3494780081768685        10.116012935203651     
 H -0.81429137751177494        6.5038229017444609        8.8805907409001783     
 F   6.5561647516185824       -1.4196628563709575        4.6471622414627758     
 F   7.9769174298033416       -2.6448651177474520        6.5142173671446066     
 F   9.6041645935691040       -1.2016002497809353        8.2326311382233666     
 F   9.9084193513704779        1.4903102043451661        7.8301501519171719     
 F   8.5627344010338220        2.7507005202410593        5.8770304599692142     
 F   9.6421034107295807        1.6823167381729502        3.4469415580341125     
 F   10.810406763876612        3.3007971994159626        1.6769967897538718     
 F   9.3384760979175780        5.1216759410815227       0.24265194164592402     
 F   6.5867807391327293        5.2255212164726901       0.60324802674879219     
 F   5.3957788283288100        3.5734894761876737        2.3304313422552037     
 F   6.6079241492923231        4.6974988732940526        4.6772951072231477     
 F   5.1827512720448166        5.9054973882050810        6.5555569877490774     
 F   3.5909626336417539        4.4613309131771501        8.2806520054220858     
 F   3.3194333912110148        1.7476654850330269        7.9033486788036971     
 F   4.6531920189521427       0.50541028938758892        5.9280606976146837     
 F   3.5267984726155772        1.6614982947935011        3.5302554217498763     
 F   2.2719520896070580       0.12119187211843993        1.7582468840849506     
 F   3.6537113230925611       -1.7046918553709911       0.24969166903468462     
 F   6.3956784486238041       -1.8816656254937105       0.50147278922228078     
 F   7.6953912051407034      -0.30447368992902429        2.2557815911796193     
 C   7.5118454574493700       0.74094500819791087        5.1160183085735778     
 C   7.4076603746235223      -0.63088910980595991        5.3651564993283580     
 C   8.1155040989539078       -1.3070403484330271        6.3651994520044086     
 C   8.9454414067167374      -0.59201691063565920        7.2222620047028476     
 C   9.0843237582023466       0.78061302509604547        7.0210019549765246     
 C   8.3813124634321454        1.4033232352378326        5.9931502496767424     
 C   7.4490108832752773        2.5840640970422735        3.0344666968698260     
 C   8.8226238279223228        2.5463256442036353        2.7824342760811200     
 C   9.4662450337461692        3.3761912736811359        1.8576733806544643     
 C   8.7248968158200846        4.2961230598182896        1.1222378481183095     
 C   7.3437856893347915        4.3430911048934338        1.3058056623612917     
 C   6.7480360945190734        3.4841215943178812        2.2226098009874335     
 C   5.6790484945397717        2.5238798237147426        5.1560993412467528     
 C   5.7744886309717307        3.8970987579683207        5.4051237319800096     
 C   5.0666771748686710        4.5649171509574868        6.4107122601170294     
 C   4.2535368627209769        3.8431139457101375        7.2780138294020427     
 C   4.1306341489947194        2.4667455132547982        7.0874807651690048     
 C   4.8297708813462705        1.8538156847103238        6.0487205432768940     
 C   5.6844860201438205       0.71633044904456167        3.0377693490344164     
 C   4.3069552936106410       0.79610243600299069        2.8221188518785771     
 C   3.6168261777667072        9.0957359342065929E-003   1.8954142204670992     
 C   4.3129170444258422      -0.91381335947295572        1.1228567248776016     
 C   5.6980586116926224       -1.0036588764760128        1.2616558679862389     
 C   6.3415523620697831      -0.18326551608799552        2.1862191258734773     
 B   6.5827517139305769        1.6380256567100535        4.0746931259004011     
 F   2.3215492632933104        11.737579249271702        14.843699780882016     
 F  0.92321093015069300        12.926300919808593        12.934973267893939     
 F -0.69272098559252704        11.450138486386056        11.233816291480919     
 F -0.99352458719159420        8.7626774369400255        11.684370862898071     
 F  0.34634209567860103        7.5408729109591812        13.662917251011987     
 F -0.71346340563652688        8.5942026321054925        16.089737775242437     
 F  -1.8434376654815059        6.9178629412988490        17.834616562875858     
 F -0.33397443993868886        5.1092072721272812        19.233101022763083     
 F   2.4213182737514476        5.0680066538281396        18.872459725662289     
 F   3.5745881097267342        6.7684523537127639        17.161863712228268     
 F   2.3660699334497268        5.6304079358528956        14.817433446295217     
 F   3.7701667029710637        4.4700641808819057        12.890769007556049     
 F   5.2803601964975018        5.9577157774863938        11.139470369418103     
 F   5.5097159176869930        8.6796814431250553        11.536825252977696     
 F   4.2125006542757095        9.8706712197956445        13.561810207527573     
 F   5.3936668431279626        8.7024496095488075        15.939994057106638     
 F   6.6494943922102223        10.221418426766263        17.729597265227699     
 F   5.2670388843377740        12.017171169158521        19.270211258592138     
 F   2.5254625233147241        12.190239615407330        19.031987531678595     
 F   1.2204040935732858        10.623429600451617        17.267235764445342     
 C   1.3827797445756991        9.5673934236117688        14.398848670902121     
 C   1.4801472658070858        10.935550418776977        14.130022546484611     
 C  0.78119881583885242        11.591822311723382        13.110750970421028     
 C  -3.9860539620695176E-002   10.859318612653587        12.259810148024709     
 C -0.17706003726294442        9.4900245148004867        12.485063328184205     
 C  0.52041675182374991        8.8873621420723730        13.528447441327923     
 C   1.4981204212507342        7.7249497868119423        16.479016416344074     
 C  0.12475161953991479        7.7345042582224934        16.736571096463596     
 C -0.49816106552796829        6.8771114946536924        17.649756552001104     
 C  0.26436272509444664        5.9629180288562331        18.370374717122445     
 C   1.6460814671421575        5.9468270615840417        18.185401049445190     
 C   2.2210682924970828        6.8303355167271578        17.277910105254286     
 C   3.2412008024121484        7.8263673489122905        14.336749346707668     
 C   3.1657805524746951        6.4537074064048152        14.077582347882174     
 C   3.8600786180226301        5.8107425500301746        13.046683084167707     
 C   4.6346488420469250        6.5568940892673577        12.164626596473207     
 C   4.7381237770933007        7.9333795966725367        12.366419216138166     
 C   4.0570434009465810        8.5204893550109659        13.431353695111632     
 C   3.2322085390708404        9.6220166580379232        16.463870336748318     
 C   4.6118234901778390        9.5499134653002873        16.668119051613726     
 C   5.3031533113927196        10.326984098547184        17.601845776896550     
 C   4.6064684005652827        11.234911585191075        18.390663168321755     
 C   3.2205292425222818        11.321641122398050        18.258902212022271     
 C   2.5751629539228849        10.509832226684047        17.327728051477425     
 B   2.3359438830589063        8.6903315966062991        15.435168567873315     
 C   6.3623758912827544       0.19939785664934487        11.507959444015349     
 H   7.2760911403359723      -0.28809961182883398        11.870899116882772     
 H   6.0361339952350654      -0.34825174147913424        10.612351616494010     
 H   5.5863363031967150        6.8787513186192334E-002   12.270377291941230     
 C   5.2694473460478886        2.2798724755875885        10.630144458608374     
 H   4.4921878976013270        2.2424736381386143        11.401629292826245     
 H   4.9139649855949870        1.7097721281521332        9.7624717123423235     
 H   5.3946863250859538        3.3286362538200631        10.331023612843444     
 C   7.6469095853775872        1.7578829206781856        10.042500101755595     
 H   7.2881433492435086        1.2141321072303404        9.1575420322833381     
 H   8.5979795409217736        1.3073125156887608        10.351398774759835     
 H   7.8482095008468704        2.7896181766636987        9.7281231255618739     
 C   2.5325142276013626        10.120339922138765        7.9069852495412425     
 H   1.6010468361530557        10.599532960108661        7.5804764148523844     
 H   2.8908711763047044        10.673734232038303        8.7865133676497038     
 H   3.2751523072850501        10.254677481327006        7.1130068692203610     
 C   3.6709165694576020        8.0543427318204852        8.7613156938756376     
 H   4.4182475442261744        8.0801741265363773        7.9610168417894585     
 H   4.0561459589738096        8.6401402772675375        9.6051903177633999     
 H   3.5607313201676605        7.0107844353034041        9.0824213171551609     
 C   1.3081313574493161        8.5579553840126188        9.4186884833361031     
 H   1.6910186232244384        9.1034854479924405        10.292600022262992     
 H  0.34661410886291594        9.0052643194700064        9.1388477430966208     
 H   1.1205530141815476        7.5252501542424000        9.7387123773428321     
         276

 Dy   9.1113604471388925        2.5077926154782477        14.040858497132403     
 C   7.4040290038973939        4.3796915749588825        13.728188587655607     
 C   6.7595759860034086        3.3758664203903308        14.558611816778331     
 C   6.5103647814906758        2.2519308389569295        13.708923550288729     
 H   5.9827947146958680        1.3568748793977794        14.016970551269159     
 C   6.9756588821970746        2.4960648596916104        12.393291451718568     
 C   7.5417380059808607        3.8048291132709178        12.422516932933425     
 H   7.9343169805049989        4.3267107497632420        11.557792634259419     
 C   8.0899460901277376        5.7115872656395661        14.082998654670229     
 C   9.4557453396112194        5.3861348344676907        14.733842980680745     
 H   10.122909281770076        4.8523565011986296        14.027064648058024     
 H   9.3703344224827614        4.8176107470034948        15.673446591079152     
 H   10.017459769803343        6.2963627887900673        14.983461364521556     
 C   7.2588421123811973        6.6374617386103498        14.984963547741181     
 H   7.0306555760162688        6.2250654034955017        15.969345833580862     
 H   6.3078047591031021        6.8889662056828929        14.501862447762532     
 H   7.8108460270024143        7.5712173875328519        15.153493642356572     
 C   8.3900390032085710        6.5219873772128656        12.805494695649751     
 H   9.0974317048611102        6.0094231555102127        12.144070497312821     
 H   8.8480532834305965        7.4806045571531028        13.075359917756225     
 H   7.4783985448833459        6.7296382224582647        12.233343457548397     
 C   6.3088640936178679        3.3673191506805003        16.030823962351651     
 C   5.8966247776877747        1.9435319516419400        16.468019210156669     
 H   5.0228343167072156        1.5782129581431210        15.917416616855895     
 H   5.6282029056944429        1.9599028848271085        17.532226096928106     
 H   6.7038004487150404        1.2076522929515925        16.343224241875710     
 C   5.0547166501682161        4.2525121124550340        16.197527541486362     
 H   5.2243407073654335        5.2929500556724562        15.910771093081761     
 H   4.7147985935544474        4.2436629689143857        17.242183172495427     
 H   4.2392897132876115        3.8660400803580264        15.572734840907041     
 C   7.4204580188848608        3.7982520349589155        17.008552740517690     
 H   8.2982065953492690        3.1284640618615467        16.950567027034754     
 H   7.0594666383643974        3.7172895054198412        18.039313611241727     
 H   7.7716564352620310        4.8233193641986025        16.871604349446439     
 C   6.5940416645656130        1.6789767322229421        11.162837534951173     
 C   10.861446124796169       0.66120358747501751        13.829699228493185     
 C   11.442023268980362        1.6495987810517301        14.726864551620084     
 C   11.735380399144162        2.7932187576299330        13.915233550019387     
 H   12.232690739212970        3.6877664786791451        14.270933566509408     
 C   11.355283520308218        2.5761451984605470        12.569550082299976     
 C   10.798391729100064        1.2636837249750246        12.531987380579611     
 H   10.454394187955787       0.76267572378057558        11.634309607374263     
 C   10.148340424585170      -0.67088709632030219        14.114129070527570     
 C   8.7705769930616118      -0.32695505051366042        14.726231507966071     
 H   8.1265473674586932       0.21967971130398264        14.003720019376633     
 H   8.8464345324207585       0.23368093322369513        15.672947301752508     
 H   8.1798797636344585       -1.2235976077069375        14.951607123374188     
 C   9.8839924496302256       -1.4475816149447303        12.805587478695273     
 H   9.3920146572229495       -2.3988335531720488        13.039952468909201     
 H   10.816966986422434       -1.6706291952643744        12.275714140647887     
 H   9.2243388423098924      -0.90927708904329885        12.114093216098446     
 C   10.933440588120995       -1.6256700309310039        15.028393084310736     
 H   11.124873730110538       -1.2304132540130865        16.027581983210656     
 H   11.901045844985077       -1.8759422730935136        14.578179569157385     
 H   10.366368842394111       -2.5564004182241078        15.159167736188039     
 C   11.865982209354129        1.6207255714575493        16.212873699481321     
 C   13.125817234772763       0.73663493735874974        16.359367327911578     
 H   13.935036940226208        1.1291108306721602        15.729487106399541     
 H   13.478062400726047       0.73790279953114146        17.399902647883014     
 H   12.954828434408263      -0.30303092777792107        16.067182700204672     
 C   12.265117786328435        3.0402015540691956        16.679491713717844     
 H   11.448760494844274        3.7663238774369878        16.559107238865899     
 H   13.142199106695692        3.4269886004878338        16.146093676278731     
 H   12.520655073992465        3.0088376434392528        17.746274991949413     
 C   10.761185058609618        1.1593895388334967        17.192354825952574     
 H   9.8815005545917867        1.8241156035966180        17.155979842833595     
 H   11.133290550190488        1.2179827808828769        18.225596509537304     
 H   10.417157460135455       0.13381651998145705        17.033990677697609     
 C   11.768203812739468        3.4271668277896765        11.374639568156752     
 C   13.092828147677988        2.8324742986442604        10.837464701386812     
 H   12.962576592661433        1.7897146479382293        10.521614745011016     
 H   13.867612021699690        2.8561860861847004        11.611143708890781     
 H   13.453039896893692        3.4095526474371001        9.9753295107818332     
 C   12.006257642530741        4.8947505492061554        11.768262062549319     
 H   11.080183931325646        5.3995635441717447        12.070064436578297     
 H   12.411713506761288        5.4491851838831753        10.910299500512748     
 H   12.724598273656735        4.9942794735269302        12.588036960197746     
 C   10.720652487129593        3.3770368174744192        10.258904563482709     
 H   10.552690057558033        2.3556966918882201        9.9034048707383668     
 H   11.056895278836226        3.9701608003148374        9.4003563192315713     
 H   9.7593404978232918        3.7844528376412865        10.592378832980497     
 Dy -0.23385482572990282        7.7847496243411021        5.4364724302409879     
 C   1.4746701932783806        5.9170938304318863        5.7440300877925594     
 C   2.1144993954605811        6.9106505741478950        4.8976468579827559     
 C   2.3733940984492907        8.0417184920122171        5.7342162875340712     
 H   2.9002974804634190        8.9324067735033026        5.4129778251953100     
 C   1.9208414987948583        7.8116738804889039        7.0571246481132155     
 C   1.3528202013076491        6.5040413744066568        7.0458257928822796     
 H  0.96901964869428159        5.9904375587072014        7.9190134912440051     
 C  0.77453755447803763        4.5887283200671263        5.4061408898812084     
 C -0.58573370304043004        4.9239201075745731        4.7486734105391983     
 H  -1.2509464267796215        5.4695948332947770        5.4495665956101460     
 H -0.49121427382510857        5.4832881515288614        3.8042143123764665     
 H  -1.1589234106496120        4.0190032745558693        4.5069738912834332     
 C   1.5972033998787645        3.6411066705056485        4.5193976118482180     
 H   1.8435337544536579        4.0406774762183222        3.5342903174043170     
 H   2.5390351176492274        3.3791177011953879        5.0144382659718927     
 H   1.0311405191973853        2.7152438246165720        4.3539212475055145     
 C  0.46149750038719095        3.7992953908633469        6.6933123111183166     
 H -0.24188711773339175        4.3293384483399322        7.3451243443283518     
 H  -6.5801262603343014E-003   2.8425874455779256        6.4348845454692185     
 H   1.3688804691016332        3.5882684969279168        7.2711540182765289     
 C   2.5718840901255713        6.8974786789889491        3.4274594345962894     
 C   2.9759521956619626        8.3175291460735910        2.9690002880573108     
 H   3.8429411171794987        8.7015564019885261        3.5185534957929137     
 H   3.2507250697802568        8.2872177292033999        1.9067364564108344     
 H   2.1602488991631565        9.0467278274094376        3.0772695131082552     
 C   3.8331559418929220        6.0169838133632965        3.2894277578157447     
 H   3.6635503454286287        4.9796475316570579        3.5888791381376257     
 H   4.1856954821612264        6.0126208941897312        2.2490169515595397     
 H   4.6391728438405684        6.4161991091675716        3.9184375427503468     
 C   1.4770356028839216        6.4381773999660421        2.4442417306073674     
 H  0.60284181290692984        7.1130386036978885        2.4617841711707986     
 H   1.8616263837983420        6.4805754848880888        1.4195923716513354     
 H   1.1185919256850034        5.4199194626246703        2.6087474871462497     
 C   2.3237595054803166        8.6387109030090397        8.2745582300385490     
 C  -1.9653394045577854        9.6408173443950655        5.6666255172527382     
 C  -2.5675818488115665        8.6486092240471439        4.7881776623293479     
 C  -2.8554927974219866        7.5139142096490978        5.6142942359749117     
 H  -3.3654688878147705        6.6204556133762544        5.2747004471412158     
 C  -2.4498519669607162        7.7390678949792724        6.9507514809594610     
 C  -1.8829265449345371        9.0478148249004668        6.9678159254013989     
 H  -1.5201221494414026        9.5536410026014931        7.8552775424457835     
 C  -1.2494904892447511        10.967472073318739        5.3616154128162714     
 C  0.12616997240772743        10.616299182120487        4.7487921226899736     
 H  0.77015791603993433        10.072919366572583        5.4726674495316017     
 H   4.7531375732749216E-002   10.049567709246311        3.8056175703144879     
 H  0.71738286879988622        11.510752647348736        4.5140016604188018     
 C -0.98140369847496967        11.761259456839527        6.6591894082488743     
 H -0.48829314175938604        12.708537655140354        6.4114606019715099     
 H  -1.9132331553440500        11.992428444717964        7.1874022844522605     
 H -0.32166691616937421        11.231540753557024        7.3569930619543991     
 C  -2.0353396672341040        11.910374745384729        4.4372141297815455     
 H  -2.2247792673924236        11.504123578541318        3.4419792604140413     
 H  -3.0033283107292159        12.163452823799600        4.8846374543431681     
 H  -1.4699799458514828        12.840583014148246        4.2965597036182421     
 C  -2.9980303921086766        8.6606869969515774        3.3039654221161987     
 C  -4.2431994273349254        9.5617676681867341        3.1405833561738037     
 H  -5.0608721455061856        9.1884415275827305        3.7710859494356570     
 H  -4.5911070940952161        9.5524189746010180        2.0986039170314164     
 H  -4.0591271468406500        10.602215451094199        3.4206499946417668     
 C  -3.4217523361349746        7.2410328365671273        2.8607870139273959     
 H  -2.6180344728389020        6.5021050556979265        2.9880624066562054     
 H  -4.3024328384938881        6.8775275250401053        3.4040533098628436     
 H  -3.6826616961377421        7.2613758051268755        1.7951155748659604     
 C  -1.8831537670931215        9.0854476115196601        2.3190602704333485     
 H  -1.0112699413681858        8.4105102819164763        2.3758538944911636     
 H  -2.2490006653078036        9.0063127039823225        1.2849012000317250     
 H  -1.5269654430695530        10.110297527268175        2.4554980047794168     
 C  -2.8412568378770375        6.8972050381049188        8.1591887824145566     
 C  -4.1385736450490631        7.5132440405913119        8.7365170710682261     
 H  -3.9823326468795273        8.5538875875016238        9.0467932914322535     
 H  -4.9394848516780101        7.5008205460628128        7.9894391582864657     
 H  -4.4784518745507080        6.9425793460718799        9.6104952528174667     
 C  -3.1146263960970617        5.4330674362560005        7.7766324141548306     
 H  -2.2089404779490911        4.9144640912215705        7.4391150488959266     
 H  -3.4946411917595679        4.8857393435470646        8.6505514810592850     
 H  -3.8657153543567340        5.3440845425311814        6.9861690774028355     
 C  -1.7595745235856188        6.9319050074730972        9.2419374154947374     
 H  -1.5623878202098556        7.9513417212837760        9.5859466546487297     
 H  -2.0791117393567733        6.3490653485543014        10.113774402340962     
 H -0.81691810839309942        6.5055229094437559        8.8811849780477790     
 F   6.5582241501042517       -1.4202959870814258        4.6465475331313320     
 F   7.9777976115994518       -2.6433557429418455        6.5159631484624159     
 F   9.6039560258006933       -1.1980920416755241        8.2336970198220918     
 F   9.9074397635479006        1.4936923051211299        7.8288664110119566     
 F   8.5620359423994916        2.7518337867633740        5.8743065623402186     
 F   9.6407836400372009        1.6847966070453946        3.4445957546058152     
 F   10.806809867110001        3.3066889707003129        1.6760748936856948     
 F   9.3326076760201389        5.1264110752107488       0.24347159912792066     
 F   6.5805845500362752        5.2262091755378597       0.60367961297046546     
 F   5.3918620104801640        3.5713488195212535        2.3299243408363139     
 F   6.6030348594808945        4.6965311949016417        4.6767608716698783     
 F   5.1794152693316180        5.9011682863794919        6.5584433430188582     
 F   3.5935335973849640        4.4539218996169794        8.2855538437417273     
 F   3.3248001420095195        1.7397490681686019        7.9067634610449256     
 F   4.6557820638013920       0.50107140677047413        5.9277410068406544     
 F   3.5260377680590920        1.6583016214681985        3.5308745097932368     
 F   2.2714093204038601       0.11948958280586239        1.7574493020588462     
 F   3.6534413836858377       -1.7045642008405759       0.24709531502826479     
 F   6.3953787117206140       -1.8814573473477978       0.49860907041686509     
 F   7.6951242515047138      -0.30480132148144878        2.2536037711244425     
 C   7.5124619718317769       0.74100274883438788        5.1143762416139342     
 C   7.4089280340697350      -0.63067912604827681        5.3644517795706115     
 C   8.1163112240212651       -1.3056733773989957        6.3655814842275511     
 C   8.9454944239338889      -0.58958138935638849        7.2224750680713843     
 C   9.0839907629995871       0.78291730610228449        7.0200488953247868     
 C   8.3812803467504242        1.4044580886028653        5.9913081064102061     
 C   7.4465252420487262        2.5842487942666437        3.0330698390833537     
 C   8.8201594903021618        2.5483510729288819        2.7809107305624825     
 C   9.4625448521013702        3.3798333595707066        1.8568228601173284     
 C   8.7199011177614167        4.2992327751775266        1.1220698012235986     
 C   7.3387286371686935        4.3442330491859140        1.3055568856091533     
 C   6.7442219797680840        3.4838252434832033        2.2218265885174091     
 C   5.6779947968171252        2.5213143982745723        5.1557608498114620     
 C   5.7719987395119885        3.8945015254438360        5.4054598132012703     
 C   5.0651747870924488        4.5605806101793549        6.4128482194778975     
 C   4.2548328755520473        3.8370585218053268        7.2812600106449104     
 C   4.1332340257978837        2.4606888321146734        7.0899050357910358     
 C   4.8309993898950090        1.8495723362449201        6.0492296750937422     
 C   5.6840091878655565       0.71465846954922019        3.0367598269463745     
 C   4.3063835608495573       0.79398438609340627        2.8216177159439502     
 C   3.6163319390870186        7.6478891870741979E-003   1.8943277975696062     
 C   4.3125834901040534      -0.91434756669350559        1.1208739896260616     
 C   5.6977563645029186       -1.0040397213081640        1.2594623330953212     
 C   6.3412204076685503      -0.18414706234063355        2.1844994867329541     
 B   6.5819447051807680        1.6369257796573651        4.0733524812028215     
 F   2.3232181793694999        11.736579936665470        14.844025990195131     
 F  0.92321604448284689        12.927885352210904        12.938354749213170     
 F -0.69298803824155042        11.454026909875966        11.235505655146932     
 F -0.99349719526188329        8.7660784527403948        11.682150241162480     
 F  0.34693364494990842        7.5414680633000764        13.658677185135124     
 F -0.71507973138477432        8.5956313939731128        16.085488657649673     
 F  -1.8480963572883067        6.9237020503583775        17.832110448546640     
 F -0.34156677145819980        5.1145228303678607        19.233858024073694     
 F   2.4135291892312640        5.0688497451884933        18.873841988422562     
 F   3.5698628808536479        6.7655606869146050        17.161974486898888     
 F   2.3618250298110390        5.6284748262571096        14.817058784817316     
 F   3.7670949223680434        4.4649713061060980        12.893446217138536     
 F   5.2825347150498647        5.9497906285022601        11.143724389440099     
 F   5.5149720765202250        8.6712160411200827        11.540020048689536     
 F   4.2155860475850595        9.8654849902850366        13.561871061147793     
 F   5.3929043041603295        8.6991945937254034        15.941558275296428     
 F   6.6479105654214514        10.221076247557868        17.729431265038510     
 F   5.2645150735589832        12.018539842739679        19.267258197500432     
 F   2.5228585827148060        12.190143469665738        19.028297347107966     
 F   1.2189574576767233        10.621428027960565        17.264686262279810     
 C   1.3838657373791268        9.5668810530924855        14.396911676671650     
 C   1.4814050129812291        10.935385708940377        14.129781304093832     
 C  0.78176451251382073        11.593103595631151        13.111935185214451     
 C  -3.9661592351847158E-002   10.861819250673594        12.260323354380285     
 C -0.17667796759041457        9.4922151883041774        12.483590926135893     
 C  0.52126229822102843        8.8880842064124259        13.525791620993305     
 C   1.4951747977187597        7.7242882798992243        16.477067989797575     
 C  0.12172852672508441        7.7358152994183156        16.733913482910562     
 C -0.50284204197348670        6.8805481798041361        17.647940620294087     
 C  0.25804152758462118        5.9661321851811104        18.369966543896769     
 C   1.6397552924460974        5.9478288944972260        18.185370315102354     
 C   2.2164088787189247        6.8294133244344675        17.277161005617472     
 C   3.2405813074289087        7.8229246551844422        14.336565105563366     
 C   3.1637934464345245        6.4502359356343062        14.078018086100739     
 C   3.8588640319710215        5.8056368504111964        13.048696759029957     
 C   4.6359072285823864        6.5501980289664985        12.167546475800563     
 C   4.7407880846741621        7.9266588678529102        12.368694906344032     
 C   4.0586541927082909        8.5154408511527730        13.432019948001876     
 C   3.2312387782174903        9.6195216610746286        16.463102784835478     
 C   4.6107482768859169        9.5476532152390536        16.668135408993333     
 C   5.3015820718496238        10.326113430692457        17.601101916714445     
 C   4.6044437556530511        11.234911547017539        18.388538157386950     
 C   3.2185103872554097        11.321011755486085        18.256361787981927     
 C   2.5737053046471958        10.507981902265390        17.325914247244800     
 B   2.3352172702688239        8.6883506170957574        15.433676022446956     
 C   6.3628244065537736       0.19772823404231860        11.514396099295393     
 H   7.2779055022945878      -0.28914322689183614        11.874505532332252     
 H   6.0339604466289884      -0.35050523865249572        10.620171660828209     
 H   5.5894455740238396        6.7028730708529466E-002   12.279356856751034     
 C   5.2665078105148790        2.2769725248841550        10.637936893690231     
 H   4.4914663282301692        2.2404899635639426        11.411560795792592     
 H   4.9088282648966217        1.7056312989591389        9.7720653355922789     
 H   5.3906099482845207        3.3253270530214696        10.337084414271896     
 C   7.6428683470877949        1.7561923536080517        10.045151445808060     
 H   7.2823276605968239        1.2120654123816839        9.1611564713486757     
 H   8.5947386245077375        1.3059765186661672        10.351995521893906     
 H   7.8431081132814544        2.7879283388794986        9.7300925513408743     
 C   2.5335468807668793        10.120109812644460        7.9108387421149837     
 H   1.6033212929421201        10.599840127233975        7.5817400184724386     
 H   2.8898085366868815        10.673359182581086        8.7912733010323709     
 H   3.2784275306865571        10.253897130210090        7.1189352319587602     
 C   3.6687463430825198        8.0533229958365613        8.7673375167931837     
 H   4.4181042814861522        8.0797246570428385        7.9689796462399505     
 H   4.0519893603735211        8.6382361871174851        9.6126997744770843     
 H   3.5575024721730126        7.0094872223039246        9.0872002931944866     
 C   1.3049997555592605        8.5584891374715273        9.4198735170335706     
 H   1.6862822890878404        9.1041567665899521        10.294361440712549     
 H  0.34420237407333309        9.0059679026512978        9.1379398602893200     
 H   1.1164539201262049        7.5259531689924355        9.7398327901191717     
         276

 Dy   9.1138921724674873        2.5087391972429427        14.041854877281002     
 C   7.4063123211764532        4.3803159473051672        13.729562390243073     
 C   6.7626551436206599        3.3774786133665442        14.561773548964318     
 C   6.5123800960732678        2.2527391701278323        13.713505277639904     
 H   5.9850415346043224        1.3580776013529652        14.023039392181259     
 C   6.9761871052918965        2.4954203087263060        12.397078354253011     
 C   7.5423330506315711        3.8041488479950236        12.424342747405497     
 H   7.9338159699263402        4.3251696589607862        11.558656394754873     
 C   8.0934000396287118        5.7120619081661177        14.082393970095806     
 C   9.4588923118851174        5.3860399720724370        14.733593493875111     
 H   10.125738892351233        4.8511234072566056        14.027281710760100     
 H   9.3729591975306512        4.8184827196163722        15.673738292958859     
 H   10.021555200634459        6.2959181996372493        14.982213647424070     
 C   7.2631121331401980        6.6400297940593367        14.982925943638692     
 H   7.0336229034471538        6.2290372179465194        15.967555568894845     
 H   6.3127271764970612        6.8922067807867551        14.498943981546587     
 H   7.8162826047672525        7.5732079933992127        15.150762219168293     
 C   8.3943432591943488        6.5202730207202340        12.803754303308216     
 H   9.1012345914425872        6.0059615998139257        12.143179398502202     
 H   8.8533121755639357        7.4787941549539028        13.072237303815673     
 H   7.4829586572998821        6.7280665546294518        12.231238883651748     
 C   6.3118382242028090        3.3710924185146753        16.033951076327142     
 C   5.9008415386403641        1.9476315140723528        16.473480751425882     
 H   5.0275677778746308        1.5802796215084343        15.923357335080604     
 H   5.6322325924717083        1.9653926481316433        17.537605996166860     
 H   6.7089378592344335        1.2125477875446742        16.350020691232682     
 C   5.0569144781315858        4.2556241715636718        16.198300686931375     
 H   5.2262709403509291        5.2957765695468080        15.910218759778694     
 H   4.7161317345532945        4.2480354304605950        17.242663859082757     
 H   4.2422432327567394        3.8677834371788200        15.573384493830412     
 C   7.4221809796416807        3.8050587563771447        17.011667267192752     
 H   8.2998173883864670        3.1351007124390078        16.957055640041286     
 H   7.0595376631445728        3.7275806546463381        18.042038796154852     
 H   7.7736360570051346        4.8295979728380649        16.871933360751260     
 C   6.5926229185095089        1.6772432722095707        11.167927270580414     
 C   10.862571552125273       0.66151982248788899        13.828970593832427     
 C   11.445043180272796        1.6502932605874254        14.724455187044487     
 C   11.737740459794310        2.7931639424186745        13.911549933008462     
 H   12.236049518467571        3.6876938405639499        14.265810102878344     
 C   11.355334593023080        2.5753521034439038        12.566692507589535     
 C   10.797699765478725        1.2631712198962091        12.530955448568202     
 H   10.452041570818759       0.76171341260994530        11.634191490867842     
 C   10.149397742490281      -0.67018367979479709        14.115224852088710     
 C   8.7718170672305700      -0.32578090322585895        14.727459175348097     
 H   8.1277475849446663       0.22063908703420818        14.004911770099886     
 H   8.8478924180963165       0.23523656145997854        15.673947572795985     
 H   8.1811306025603496       -1.2223072534999517        14.953479563625294     
 C   9.8847088890100494       -1.4484056232232130        12.807658597595225     
 H   9.3927454797071199       -2.3993641984751353        13.043232281847159     
 H   10.817562193833416       -1.6720627560041637        12.277848236547547     
 H   9.2249279554614603      -0.91092197583180323        12.115669110000706     
 C   10.934732309274606       -1.6238259420711263        15.030337376917993     
 H   11.126109834380422       -1.2275125260522699        16.029118308279340     
 H   11.902324157311334       -1.8743316120256954        14.580260258691006     
 H   10.367876834740674       -2.5545275786693327        15.162136352021742     
 C   11.869595896818611        1.6229726887357940        16.210300049673656     
 C   13.128282827943476       0.73758933300048757        16.358281835659316     
 H   13.938196778374722        1.1285419904505234        15.728384669796196     
 H   13.480110851605298       0.73956377998614342        17.398957694446551     
 H   12.956313381256747      -0.30215825885211844        16.067103874275706     
 C   12.270668682484740        3.0425290944970378        16.674843197706409     
 H   11.455295552480363        3.7696384731451715        16.553862371971185     
 H   13.147991064659717        3.4274160098161319        16.140559866814876     
 H   12.526699165746294        3.0121730479831683        17.741524206906618     
 C   10.763985065662965        1.1646921755442727        17.190262496439775     
 H   9.8848518193637940        1.8301380300544261        17.152056689106303     
 H   11.135508627538574        1.2252226036938991        18.223585504268335     
 H   10.419077960700337       0.13911433523928221        17.033876327059058     
 C   11.766124858275523        3.4255933075710194        11.370531673061953     
 C   13.088061830384559        2.8288464693098989        10.829348971689020     
 H   12.955264839364235        1.7863083589935418        10.513987121796621     
 H   13.865398895466436        2.8514070624393693        11.600434252584023     
 H   13.446302589835422        3.4053530402210122        9.9660908747596100     
 C   12.007685097672383        4.8928056213468549        11.763176039066989     
 H   11.083632173150010        5.3989842697997714        12.068506983710764     
 H   12.410657419294484        5.4466094239090221        10.903693048588558     
 H   12.729242335031165        4.9912089543365346        12.580087648661763     
 C   10.715148634298068        3.3770752388717349        10.258097752778021     
 H   10.544286428170041        2.3559601398934609        9.9036301536063167     
 H   11.049664935220001        3.9693000105795941        9.3982945945611593     
 H   9.7556920752293514        3.7862979455352002        10.594388677716905     
 Dy -0.23190718166963462        7.7853105808066756        5.4370241755962656     
 C   1.4768504554022079        5.9179491776221260        5.7454100242722301     
 C   2.1168664148317600        6.9121407183715604        4.8999395418663259     
 C   2.3749764119222814        8.0428990705563823        5.7371904105185054     
 H   2.9017656616707059        8.9339166995330270        5.4166735879334924     
 C   1.9216645790516527        7.8120409283919026        7.0596726235392335     
 C   1.3539317394787174        6.5042810936511746        7.0473969087840098     
 H  0.96967832307760671        5.9902143107873345        7.9201330809627111     
 C  0.77780522921665218        4.5891684587171078        5.4066998765550762     
 C -0.58311618725562608        4.9232897330420533        4.7500510096555839     
 H  -1.2483522981002539        5.4682110741148326        5.4514044729908635     
 H -0.48967941492402084        5.4830201161245613        3.8057286646426269     
 H  -1.1554231568288624        4.0178316282574960        4.5082465970373296     
 C   1.6009281934756157        3.6430944756462624        4.5187516089447097     
 H   1.8452875433936695        4.0433614445647050        3.5334407849648728     
 H   2.5437555638239591        3.3823052223476613        5.0125160803954367     
 H   1.0360876787334627        2.7164369222135361        4.3536279202353585     
 C  0.46614735420592129        3.7984135886517172        6.6934018250137326     
 H -0.23734217387815690        4.3272902467404881        7.3460281388354014     
 H  -1.2455484371710623E-003   2.8414943279138285        6.4344735830063176     
 H   1.3740177289316504        3.5877888019907918        7.2705928871191041     
 C   2.5731482723766934        6.9004741876314437        3.4294175887918978     
 C   2.9777092010358541        8.3207588561542707        2.9722725412030768     
 H   3.8453754400943820        8.7034345880667718        3.5216122902690832     
 H   3.2516864470212234        8.2913848236504268        1.9097832489358360     
 H   2.1626906488658015        9.0504805104040713        3.0819513564294723     
 C   3.8337114963208716        6.0195000423874259        3.2886069086932883     
 H   3.6641763042483508        4.9819640208890217        3.5872619425273369     
 H   4.1847572617693087        6.0160380444876100        2.2476960131361468     
 H   4.6408114913261702        6.4177158323711163        3.9168397934434012     
 C   1.4764473474746105        6.4433239630745742        2.4472730014777659     
 H  0.60185005591494045        7.1176186687227867        2.4686057827263985     
 H   1.8584635493150266        6.4889474563104548        1.4219034709998950     
 H   1.1188771520463630        5.4244461746120241        2.6097448423174159     
 C   2.3229930512790564        8.6386194367103002        8.2778871680375872     
 C  -1.9645726892216244        9.6411183583228706        5.6654674624369274     
 C  -2.5651490115859787        8.6491335327834769        4.7856571012167528     
 C  -2.8536227238449290        7.5138674841513744        5.6107999373496886     
 H  -3.3626618316756405        6.6203062142713627        5.2700575081239434     
 C  -2.4499355521665112        7.7385220391292355        6.9479390495716329     
 C  -1.8837010672505927        9.0475408507061719        6.9664338355399833     
 H  -1.5223237526401476        9.5530863300338815        7.8546201748253202     
 C  -1.2490167261495100        10.968190776686811        5.3618955423900907     
 C  0.12667674964139322        10.617570342816977        4.7488481577919472     
 H  0.77075145278789037        10.073915998322519        5.4725071619203298     
 H   4.8021575988258770E-002   10.051262373328607        3.8054588539719778     
 H  0.71780803738325238        11.512190937374045        4.5146339857335391     
 C -0.98096616619607202        11.760694844337859        6.6602472437661131     
 H -0.48788647926372192        12.708227749452860        6.4134372431619955     
 H  -1.9127930493761955        11.991350320367179        7.1887107160489911     
 H -0.32118393073252011        11.230281958978344        7.3574898156646382     
 C  -2.0350726728886559        11.911974047851338        4.4384646044613643     
 H  -2.2250716787995857        11.506498793943132        3.4430337694696269     
 H  -3.0028544800916857        12.164926513505979        4.8864335205606171     
 H  -1.4695847333196883        12.842182902403534        4.2982796669779360     
 C  -2.9952828011001591        8.6624564320862838        3.3013524051081125     
 C  -4.2418887113692927        9.5618607202566928        3.1396002927469930     
 H  -5.0586574469792840        9.1867848366633496        3.7702111911253606     
 H  -4.5903487847510860        9.5531211033639565        2.0978054586980677     
 H  -4.0590392109662732        10.602276302967658        3.4206444620854017     
 C  -3.4167396286223473        7.2427155865022925        2.8563654821501885     
 H  -2.6118314259022131        6.5050052877188742        2.9830683906977717     
 H  -4.2970115516139114        6.8771497444313177        3.3988937493609632     
 H  -3.6772794976377066        7.2638476269475518        1.7906185108344526     
 C  -1.8815631854013510        9.0904440880836628        2.3166183340568431     
 H  -1.0089212909076288        8.4164997343387711        2.3714689647373626     
 H  -2.2482281062641496        9.0129745849803218        1.2826476963255313     
 H  -1.5264897280428829        10.115403460959309        2.4547870390199527     
 C  -2.8428465226304480        6.8960914297053035        8.1554877467199471     
 C  -4.1421708184637289        7.5105335442741641        8.7298832629411365     
 H  -3.9878948228272137        8.5513770616933371        9.0404374276143589     
 H  -4.9412093934810892        7.4971301953416534        7.9809065855129075     
 H  -4.4834458772204941        6.9394703983008164        9.6030814305368359     
 C  -3.1135594558205240        5.4316339769564124        7.7723247327811054     
 H  -2.2063524988772540        4.9140186355102466        7.4375503998610988     
 H  -3.4954455074983963        4.8838858253534791        8.6451373731305647     
 H  -3.8622100177157770        5.3417360651614816        6.9796943717802646     
 C  -1.7635817072482052        6.9321579569848346        9.2405660726299228     
 H  -1.5685977215471687        7.9517998148242155        9.5852550977964661     
 H  -2.0842016604801792        6.3486526889317352        10.111535869478271     
 H -0.81954483927442379        6.5072229171430509        8.8817792151953796     
 F   6.5602835485899211       -1.4209291177918939        4.6459328247998872     
 F   7.9786777933955619       -2.6418463681362390        6.5177089297802251     
 F   9.6037474580322844       -1.1945838335701127        8.2347629014208188     
 F   9.9064601757253232        1.4970744058970935        7.8275826701067421     
 F   8.5613374837651630        2.7529670532856891        5.8715826647112230     
 F   9.6394638693448211        1.6872764759178391        3.4422499511775175     
 F   10.803212970343390        3.3125807419846631        1.6751529976175181     
 F   9.3267392541226997        5.1311462093399749       0.24429125660991732     
 F   6.5743883609398210        5.2268971346030293       0.60411119919213885     
 F   5.3879451926315181        3.5692081628548329        2.3294173394174238     
 F   6.5981455696694669        4.6955635165092309        4.6762266361166089     
 F   5.1760792666184203        5.8968391845539019        6.5613296982886391     
 F   3.5961045611281746        4.4465128860568077        8.2904556820613688     
 F   3.3301668928080246        1.7318326513041769        7.9101782432861540     
 F   4.6583721086506422       0.49673252415335917        5.9274213160666243     
 F   3.5252770635026067        1.6551049481428959        3.5314935978365978     
 F   2.2708665512006618       0.11778729349328484        1.7566517200327421     
 F   3.6531714442791143       -1.7044365463101609       0.24449896102184498     
 F   6.3950789748174248       -1.8812490692018848       0.49574535161144939     
 F   7.6948572978687242      -0.30512895303387333        2.2514259510692654     
 C   7.5130784862141837       0.74106048947086500        5.1127341746542907     
 C   7.4101956935159485      -0.63046914229059370        5.3637470598128658     
 C   8.1171183490886207       -1.3043064063649643        6.3659635164506945     
 C   8.9455474411510405      -0.58714586807711766        7.2226881314399209     
 C   9.0836577677968275       0.78522158710852341        7.0190958356730491     
 C   8.3812482300687048        1.4055929419678979        5.9894659631436697     
 C   7.4440396008221743        2.5844334914910143        3.0316729812968815     
 C   8.8176951526820009        2.5503765016541284        2.7793871850438454     
 C   9.4588446704565730        3.3834754454602778        1.8559723395801928     
 C   8.7149054197027489        4.3023424905367635        1.1219017543288876     
 C   7.3336715850025955        4.3453749934783952        1.3053081088570146     
 C   6.7404078650170955        3.4835288926485259        2.2210433760473847     
 C   5.6769410990944786        2.5187489728344024        5.1554223583761702     
 C   5.7695088480522472        3.8919042929193517        5.4057958944225302     
 C   5.0636723993162276        4.5562440694012221        6.4149841788387647     
 C   4.2561288883831185        3.8310030979005161        7.2845061918877789     
 C   4.1358339026010480        2.4546321509745481        7.0923293064130677     
 C   4.8322278984437466        1.8453289877795165        6.0497388069105913     
 C   5.6835323555872934       0.71298649005387871        3.0357503048583330     
 C   4.3058118280884736       0.79186633618382185        2.8211165800093227     
 C   3.6158377004073303        6.2000424399418046E-003   1.8932413746721133     
 C   4.3122499357822655      -0.91488177391405534        1.1188912543745213     
 C   5.6974541173132138       -1.0044205661403154        1.2572687982044037     
 C   6.3408884532673184      -0.18502860859327158        2.1827798475924309     
 B   6.5811376964309591        1.6358259026046766        4.0720118365052409     
 F   2.3248870954456899        11.735580624059235        14.844352199508249     
 F  0.92322115881500066        12.929469784613213        12.941736230532399     
 F -0.69325509089057369        11.457915333365873        11.237195018812947     
 F -0.99346980333217239        8.7694794685407622        11.679929619426888     
 F  0.34752519422121581        7.5420632156409706        13.654437119258262     
 F -0.71669605713302176        8.5970601558407349        16.081239540056909     
 F  -1.8527550490951077        6.9295411594179068        17.829604334217422     
 F -0.34915910297771069        5.1198383886084411        19.234615025384301     
 F   2.4057401047110800        5.0696928365488461        18.875224251182832     
 F   3.5651376519805615        6.7626690201164461        17.162085261569509     
 F   2.3575801261723512        5.6265417166613245        14.816684123339417     
 F   3.7640231417650227        4.4598784313302913        12.896123426721022     
 F   5.2847092336022286        5.9418654795181256        11.147978409462096     
 F   5.5202282353534571        8.6627506391151101        11.543214844401378     
 F   4.2186714408944095        9.8602987607744268        13.561931914768012     
 F   5.3921417651926955        8.6959395779019992        15.943122493486220     
 F   6.6463267386326805        10.220734068349474        17.729265264849321     
 F   5.2619912627801924        12.019908516320836        19.264305136408730     
 F   2.5202546421148879        12.190047323924146        19.024607162537336     
 F   1.2175108217801609        10.619426455469515        17.262136760114277     
 C   1.3849517301825547        9.5663686825732004        14.394974682441179     
 C   1.4826627601553724        10.935220999103779        14.129540061703056     
 C  0.78233020918878915        11.594384879538918        13.113119400007875     
 C  -3.9462645082999140E-002   10.864319888693601        12.260836560735861     
 C -0.17629589791788472        9.4944058618078682        12.482118524087582     
 C  0.52210784461830706        8.8888062707524806        13.523135800658686     
 C   1.4922291741867852        7.7236267729865062        16.475119563251074     
 C  0.11870543391025404        7.7371263406141386        16.731255869357529     
 C -0.50752301841900505        6.8839848649545798        17.646124688587069     
 C  0.25172033007479577        5.9693463415059878        18.369558370671090     
 C   1.6334291177500373        5.9488307274104093        18.185339580759521     
 C   2.2117494649407665        6.8284911321417772        17.276411905980659     
 C   3.2399618124456686        7.8194819614565949        14.336380864419063     
 C   3.1618063403943535        6.4467644648637972        14.078453824319304     
 C   3.8576494459194128        5.8005311507922190        13.050710433892206     
 C   4.6371656151178486        6.5435019686656384        12.170466355127918     
 C   4.7434523922550236        7.9199381390332837        12.370970596549897     
 C   4.0602649844700016        8.5103923472945802        13.432686200892121     
 C   3.2302690173641406        9.6170266641113322        16.462335232922634     
 C   4.6096730635939949        9.5453929651778200        16.668151766372937     
 C   5.3000108323065280        10.325242762837732        17.600358056532336     
 C   4.6024191107408194        11.234911508844004        18.386413146452146     
 C   3.2164915319885377        11.320382388574119        18.253821363941579     
 C   2.5722476553715072        10.506131577846734        17.324100443012174     
 B   2.3344906574787414        8.6863696375852157        15.432183477020597     
 C   6.3632729218247936       0.19605861143529232        11.520832754575437     
 H   7.2797198642532033      -0.29018684195483824        11.878111947781731     
 H   6.0317868980229115      -0.35275873582585715        10.627991705162408     
 H   5.5925548448509632        6.5269948230866584E-002   12.288336421560839     
 C   5.2635682749818686        2.2740725741807215        10.645729328772088     
 H   4.4907447588590124        2.2385062889892708        11.421492298758942     
 H   4.9036915441982565        1.7014904697661444        9.7816589588422342     
 H   5.3865335714830875        3.3220178522228760        10.343145215700348     
 C   7.6388271087980018        1.7545017865379178        10.047802789860524     
 H   7.2765119719501392        1.2099987175330276        9.1647709104140116     
 H   8.5914977080937014        1.3046405216435735        10.352592269027978     
 H   7.8380067257160375        2.7862385010952990        9.7320619771198729     
 C   2.5345795339323955        10.119879703150156        7.9146922346887258     
 H   1.6055957497311844        10.600147294359290        7.5830036220924928     
 H   2.8887458970690592        10.672984133123869        8.7960332344150380     
 H   3.2817027540880641        10.253116779093174        7.1248635946971595     
 C   3.6665761167074375        8.0523032598526374        8.7733593397107281     
 H   4.4179610187461300        8.0792751875492996        7.9769424506904416     
 H   4.0478327617732326        8.6363320969674326        9.6202092311907670     
 H   3.5542736241783648        7.0081900093044460        9.0919792692338124     
 C   1.3018681536692049        8.5590228909304376        9.4210585507310380     
 H   1.6815459549512424        9.1048280851874619        10.296122859162107     
 H  0.34179063928375031        9.0066714858325909        9.1370319774820210     
 H   1.1123548260708624        7.5266561837424710        9.7409532028955113     
         276

 Dy   9.1164238977960821        2.5096857790076377        14.042851257429604     
 C   7.4085956384555116        4.3809403196514509        13.730936192830537     
 C   6.7657343012379103        3.3790908063427576        14.564935281150305     
 C   6.5143954106558608        2.2535475012987352        13.718087004991078     
 H   5.9872883545127760        1.3592803233081507        14.029108233093359     
 C   6.9767153283867192        2.4947757577610012        12.400865256787453     
 C   7.5429280952822815        3.8034685827191290        12.426168561877569     
 H   7.9333149593476815        4.3236285681583313        11.559520155250327     
 C   8.0968539891296842        5.7125365506926684        14.081789285521383     
 C   9.4620392841590153        5.3859451096771842        14.733344007069475     
 H   10.128568502932392        4.8498903133145816        14.027498773462176     
 H   9.3755839725785410        4.8193546922292496        15.674029994838566     
 H   10.025650631465574        6.2954736104844304        14.980965930326583     
 C   7.2673821538991987        6.6425978495083244        14.980888339536204     
 H   7.0365902308780397        6.2330090323975371        15.965765304208828     
 H   6.3176495938910202        6.8954473558906164        14.496025515330642     
 H   7.8217191825320915        7.5751985992655726        15.148030795980015     
 C   8.3986475151801283        6.5185586642276014        12.802013910966679     
 H   9.1050374780240642        6.0025000441176397        12.142288299691582     
 H   8.8585710676972766        7.4769837527547036        13.069114689875120     
 H   7.4875187697164192        6.7264948868006398        12.229134309755100     
 C   6.3148123547877502        3.3748656863488509        16.037078190302630     
 C   5.9050582995929526        1.9517310765027656        16.478942292695091     
 H   5.0323012390420461        1.5823462848737475        15.929298053305313     
 H   5.6362622792489727        1.9708824114361780        17.542985895405611     
 H   6.7140752697538266        1.2174432821377559        16.356817140589651     
 C   5.0591123060949545        4.2587362306723087        16.199073832376389     
 H   5.2282011733364238        5.2986030834211597        15.909666426475624     
 H   4.7174648755521416        4.2524078920068051        17.243144545670091     
 H   4.2451967522258665        3.8695267939996141        15.574034146753782     
 C   7.4239039403984997        3.8118654777953740        17.014781793867815     
 H   8.3014281814236632        3.1417373630164693        16.963544253047818     
 H   7.0596086879247482        3.7378718038728347        18.044763981067980     
 H   7.7756156787482382        4.8358765814775282        16.872262372056081     
 C   6.5912041724534038        1.6755098121961991        11.173017006209655     
 C   10.863696979454375       0.66183605750076036        13.828241959171667     
 C   11.448063091565229        1.6509877401231210        14.722045822468889     
 C   11.740100520444457        2.7931091272074164        13.907866315997536     
 H   12.239408297722171        3.6876212024487547        14.260686639247281     
 C   11.355385665737943        2.5745590084272605        12.563834932879095     
 C   10.797007801857387        1.2626587148173938        12.529923516556790     
 H   10.449688953681733       0.76075110143931490        11.634073374361421     
 C   10.150455060395393      -0.66948026326929200        14.116320633649849     
 C   8.7730571413995282      -0.32460675593805749        14.728686842730122     
 H   8.1289478024306412       0.22159846276443368        14.006103520823141     
 H   8.8493503037718746       0.23679218969626195        15.674947843839462     
 H   8.1823814414862426       -1.2210168992929660        14.955352003876401     
 C   9.8854253283898732       -1.4492296315016959        12.809729716495175     
 H   9.3934763021912904       -2.3998948437782213        13.046512094785118     
 H   10.818157401244397       -1.6734963167439527        12.279982332447208     
 H   9.2255170686130299      -0.91256686262030762        12.117245003902966     
 C   10.936024030428218       -1.6219818532112489        15.032281669525249     
 H   11.127345938650306       -1.2246117980914533        16.030654633348025     
 H   11.903602469637590       -1.8727209509578773        14.582340948224628     
 H   10.369384827087234       -2.5526547391145575        15.165104967855447     
 C   11.873209584283090        1.6252198060140390        16.207726399865987     
 C   13.130748421114189       0.73854372864222539        16.357196343407054     
 H   13.941356616523237        1.1279731502288863        15.727282233192852     
 H   13.482159302484549       0.74122476044114538        17.398012741010088     
 H   12.957798328105230      -0.30128558992631582        16.067025048346736     
 C   12.276219578641042        3.0448566349248800        16.670194681694973     
 H   11.461830610116452        3.7729530688533557        16.548617505076471     
 H   13.153783022623742        3.4278434191444300        16.135026057351020     
 H   12.532743257500123        3.0155084525270839        17.736773421863827     
 C   10.766785072716312        1.1699948122550490        17.188170166926977     
 H   9.8882030841358013        1.8361604565122340        17.148133535379010     
 H   11.137726704886662        1.2324624265049213        18.221574498999370     
 H   10.420998461265219       0.14441215049710734        17.033761976420507     
 C   11.764045903811578        3.4240197873523619        11.366423777967155     
 C   13.083295513091130        2.8252186399755375        10.821233241991230     
 H   12.947953086067036        1.7829020700488543        10.506359498582228     
 H   13.863185769233182        2.8466280386940381        11.589724796277267     
 H   13.439565282777153        3.4011534330049247        9.9568522387373868     
 C   12.009112552814024        4.8908606934875545        11.758090015584658     
 H   11.087080414974372        5.3984049954277973        12.066949530843230     
 H   12.409601331827679        5.4440336639348681        10.897086596664368     
 H   12.733886396405595        4.9881384351461389        12.572138337125780     
 C   10.709644781466540        3.3771136602690501        10.257290942073334     
 H   10.535882798782049        2.3562235878987021        9.9038554364742648     
 H   11.042434591603774        3.9684392208443513        9.3962328698907491     
 H   9.7520436526354111        3.7881430534291138        10.596398522453311     
 Dy -0.22995953760936638        7.7858715372722482        5.4375759209515424     
 C   1.4790307175260351        5.9188045248123657        5.7467899607519000     
 C   2.1192334342029389        6.9136308625952267        4.9022322257498958     
 C   2.3765587253952720        8.0440796491005457        5.7401645335029405     
 H   2.9032338428779929        8.9354266255627497        5.4203693506716748     
 C   1.9224876593084470        7.8124079762949021        7.0622205989652507     
 C   1.3550432776497854        6.5045208128956915        7.0489680246857409     
 H  0.97033699746093172        5.9899910628674666        7.9212526706814161     
 C  0.78107290395526685        4.5896085973670893        5.4072588632289449     
 C -0.58049867147082201        4.9226593585095335        4.7514286087719695     
 H  -1.2457581694208866        5.4668273149348883        5.4532423503715810     
 H -0.48814455602293311        5.4827520807202612        3.8072430169087874     
 H  -1.1519229030081128        4.0166599819591235        4.5095193027912259     
 C   1.6046529870724671        3.6450822807868763        4.5181056060412006     
 H   1.8470413323336810        4.0460454129110879        3.5325912525254286     
 H   2.5484760099986907        3.3854927434999342        5.0105938948189808     
 H   1.0410348382695405        2.7176300198105001        4.3533345929652034     
 C  0.47079720802465169        3.7975317864400875        6.6934913389091495     
 H -0.23279723002292205        4.3252420451410449        7.3469319333424519     
 H   4.0890293859921732E-003   2.8404012102497314        6.4340626205434166     
 H   1.3791549887616679        3.5873091070536671        7.2700317559616785     
 C   2.5744124546278155        6.9034696962739384        3.4313757429875058     
 C   2.9794662064097457        8.3239885662349522        2.9755447943488429     
 H   3.8478097630092658        8.7053127741450194        3.5246710847452527     
 H   3.2526478242621906        8.2955519180974555        1.9128300414608375     
 H   2.1651323985684465        9.0542331933987050        3.0866331997506897     
 C   3.8342670507488217        6.0220162714115562        3.2877860595708315     
 H   3.6648022630680730        4.9842805101209855        3.5856447469170485     
 H   4.1838190413773901        6.0194551947854880        2.2463750747127533     
 H   4.6424501388117729        6.4192325555746610        3.9152420441364559     
 C   1.4758590920652996        6.4484705261831063        2.4503042723481649     
 H  0.60085829892295106        7.1221987337476858        2.4754273942819984     
 H   1.8553007148317111        6.4973194277328208        1.4242145703484543     
 H   1.1191623784077225        5.4289728865993778        2.6107421974885821     
 C   2.3222265970777958        8.6385279704115625        8.2812161060366272     
 C  -1.9638059738854632        9.6414193722506756        5.6643094076211167     
 C  -2.5627161743603906        8.6496578415198098        4.7831365401041568     
 C  -2.8517526502678709        7.5138207586536518        5.6073056387244664     
 H  -3.3598547755365105        6.6201568151664709        5.2654145691066709     
 C  -2.4500191373723057        7.7379761832791978        6.9451266181838056     
 C  -1.8844755895666485        9.0472668765118751        6.9650517456785677     
 H  -1.5245253558388927        9.5525316574662700        7.8539628072048568     
 C  -1.2485429630542690        10.968909480054883        5.3621756719639100     
 C  0.12718352687505899        10.618841503513469        4.7489041928939217     
 H  0.77134498953584640        10.074912630072458        5.4723468743090580     
 H   4.8511776243768324E-002   10.052957037410902        3.8053001376294677     
 H  0.71823320596661866        11.513629227399356        4.5152663110482756     
 C -0.98052863391717449        11.760130231836191        6.6613050792833519     
 H -0.48747981676805779        12.707917843765365        6.4154138843524802     
 H  -1.9123529434083408        11.990272196016393        7.1900191476457227     
 H -0.32070094529566601        11.229023164399663        7.3579865693748774     
 C  -2.0348056785432078        11.913573350317948        4.4397150791411830     
 H  -2.2253640902067477        11.508874009344947        3.4440882785252125     
 H  -3.0023806494541554        12.166400203212357        4.8882295867780652     
 H  -1.4691895207878938        12.843782790658825        4.2999996303376298     
 C  -2.9925352100916416        8.6642258672209884        3.2987393881000258     
 C  -4.2405779954036609        9.5619537723266514        3.1386172293201819     
 H  -5.0564427484523815        9.1851281457439686        3.7693364328150643     
 H  -4.5895904754069550        9.5538232321268950        2.0970070003647190     
 H  -4.0589512750918963        10.602337154841116        3.4206389295290363     
 C  -3.4117269211097194        7.2443983364374569        2.8519439503729811     
 H  -2.6056283789655241        6.5079055197398219        2.9780743747393381     
 H  -4.2915902647339346        6.8767719638225300        3.3937341888590828     
 H  -3.6718972991376706        7.2663194487682290        1.7861214468029447     
 C  -1.8799726037095803        9.0954405646476637        2.3141763976803373     
 H  -1.0065726404470721        8.4224891867610658        2.3670840349835616     
 H  -2.2474555472204956        9.0196364659783193        1.2803941926193376     
 H  -1.5260140130162128        10.120509394650444        2.4540760732604880     
 C  -2.8444362073838589        6.8949778213056883        8.1517867110253359     
 C  -4.1457679918783938        7.5078230479570163        8.7232494548140469     
 H  -3.9934569987748998        8.5488665358850504        9.0340815637964660     
 H  -4.9429339352841675        7.4934398446204940        7.9723740127393494     
 H  -4.4884398798902794        6.9363614505297528        9.5956676082562051     
 C  -3.1124925155439866        5.4302005176568242        7.7680170514073801     
 H  -2.2037645198054174        4.9135731797989219        7.4359857508262701     
 H  -3.4962498232372248        4.8820323071598937        8.6397232652018463     
 H  -3.8587046810748205        5.3393875877917818        6.9732196661576937     
 C  -1.7675888909107913        6.9324109064965720        9.2391947297651082     
 H  -1.5748076228844816        7.9522579083646558        9.5845635409442025     
 H  -2.0892915816035855        6.3482400293091681        10.109297336615580     
 H -0.82217157015574827        6.5089229248423459        8.8823734523429803     
 F   6.5623429470755905       -1.4215622485023622        4.6453181164684425     
 F   7.9795579751916712       -2.6403369933306324        6.5194547110980343     
 F   9.6035388902638736       -1.1910756254647015        8.2358287830195440     
 F   9.9054805879027459        1.5004565066730571        7.8262989292015268     
 F   8.5606390251308326        2.7541003198080038        5.8688587670822283     
 F   9.6381440986524396        1.6897563447902835        3.4399041477492203     
 F   10.799616073576777        3.3184725132690138        1.6742311015493412     
 F   9.3208708322252605        5.1358813434692010       0.24511091409191399     
 F   6.5681921718433669        5.2275850936681989       0.60454278541381212     
 F   5.3840283747828721        3.5670675061884127        2.3289103379985341     
 F   6.5932562798580383        4.6945958381168209        4.6756924005633396     
 F   5.1727432639052218        5.8925100827283128        6.5642160535584200     
 F   3.5986755248713846        4.4391038724966370        8.2953575203810086     
 F   3.3355336436065293        1.7239162344397518        7.9135930255273825     
 F   4.6609621534998924       0.49239364153624426        5.9271016252925941     
 F   3.5245163589461215        1.6519082748175933        3.5321126858799583     
 F   2.2703237819974640       0.11608500418070730        1.7558541380066377     
 F   3.6529015048723905       -1.7043088917797458       0.24190260701542518     
 F   6.3947792379142347       -1.8810407910559719       0.49288163280603370     
 F   7.6945903442327337      -0.30545658458629782        2.2492481310140882     
 C   7.5136950005965906       0.74111823010734201        5.1110921076946472     
 C   7.4114633529621612      -0.63025915853291048        5.3630423400551201     
 C   8.1179254741559763       -1.3029394353309329        6.3663455486738378     
 C   8.9456004583681921      -0.58471034679784684        7.2229011948084567     
 C   9.0833247725940680       0.78752586811476244        7.0181427760213113     
 C   8.3812161133869836        1.4067277953329305        5.9876238198771334     
 C   7.4415539595956233        2.5846181887153845        3.0302761235104096     
 C   8.8152308150618399        2.5524019303793750        2.7778636395252079     
 C   9.4551444888117757        3.3871175313498485        1.8551218190430570     
 C   8.7099097216440811        4.3054522058960005        1.1217337074341767     
 C   7.3286145328364984        4.3465169377708754        1.3050593321048762     
 C   6.7365937502661071        3.4832325418138481        2.2202601635773602     
 C   5.6758874013718321        2.5161835473942320        5.1550838669408785     
 C   5.7670189565925050        3.8893070603948674        5.4061319756437900     
 C   5.0621700115400055        4.5519075286230901        6.4171201381996328     
 C   4.2574249012141898        3.8249476739957053        7.2877523731306466     
 C   4.1384337794042123        2.4485754698344233        7.0947535770350987     
 C   4.8334564069924841        1.8410856393141128        6.0502479387274395     
 C   5.6830555233090294       0.71131451055853723        3.0347407827702910     
 C   4.3052400953273899       0.78974828627423743        2.8206154440746958     
 C   3.6153434617276416        4.7521956928094104E-003   1.8921549517746203     
 C   4.3119163814604766      -0.91541598113460521        1.1169085191229813     
 C   5.6971518701235100       -1.0048014109724666        1.2550752633134863     
 C   6.3405564988660856      -0.18591015484590959        2.1810602084519082     
 B   6.5803306876811503        1.6347260255519882        4.0706711918076603     
 F   2.3265560115218800        11.734581311453002        14.844678408821364     
 F  0.92322627314715455        12.931054217015522        12.945117711851630     
 F -0.69352214353959696        11.461803756855783        11.238884382478961     
 F -0.99344241140246137        8.7728804843411314        11.677708997691298     
 F  0.34811674349252320        7.5426583679818657        13.650197053381397     
 F -0.71831238288126920        8.5984889177083570        16.076990422464146     
 F  -1.8574137409019085        6.9353802684774362        17.827098219888203     
 F -0.35675143449722163        5.1251539468490215        19.235372026694908     
 F   2.3979510201908965        5.0705359279091988        18.876606513943106     
 F   3.5604124231074752        6.7597773533182881        17.162196036240129     
 F   2.3533352225336635        5.6246086070655386        14.816309461861518     
 F   3.7609513611620020        4.4547855565544836        12.898800636303511     
 F   5.2868837521545915        5.9339403305339919        11.152232429484092     
 F   5.5254843941866891        8.6542852371101375        11.546409640113218     
 F   4.2217568342037595        9.8551125312638188        13.561992768388231     
 F   5.3913792262250624        8.6926845620785933        15.944686711676010     
 F   6.6447429118439088        10.220391889141080        17.729099264660132     
 F   5.2594674520014006        12.021277189901994        19.261352075317024     
 F   2.5176507015149694        12.189951178182554        19.020916977966706     
 F   1.2160641858835985        10.617424882978463        17.259587257948745     
 C   1.3860377229859824        9.5658563120539171        14.393037688210709     
 C   1.4839205073295159        10.935056289267179        14.129298819312277     
 C  0.78289590586375757        11.595666163446685        13.114303614801297     
 C  -3.9263697814151122E-002   10.866820526713608        12.261349767091437     
 C -0.17591382824535487        9.4965965353115607        12.480646122039269     
 C  0.52295339101558558        8.8895283350925336        13.520479980324069     
 C   1.4892835506548106        7.7229652660737882        16.473171136704572     
 C  0.11568234109542368        7.7384373818099617        16.728598255804492     
 C -0.51220399486452350        6.8874215501050244        17.644308756880047     
 C  0.24539913256497037        5.9725604978308660        18.369150197445414     
 C   1.6271029430539774        5.9498325603235935        18.185308846416689     
 C   2.2070900511626084        6.8275689398490869        17.275662806343842     
 C   3.2393423174624285        7.8160392677287476        14.336196623274761     
 C   3.1598192343541829        6.4432929940932882        14.078889562537869     
 C   3.8564348598678038        5.7954254511732408        13.052724108754456     
 C   4.6384240016533100        6.5368059083647791        12.173386234455272     
 C   4.7461166998358850        7.9132174102136563        12.373246286755764     
 C   4.0618757762317124        8.5053438434363855        13.433352453782366     
 C   3.2292992565107910        9.6145316671480376        16.461567681009793     
 C   4.6085978503020737        9.5431327151165846        16.668168123752544     
 C   5.2984395927634331        10.324372094983005        17.599614196350231     
 C   4.6003944658285878        11.234911470670468        18.384288135517345     
 C   3.2144726767216656        11.319753021662152        18.251280939901232     
 C   2.5707900060958182        10.504281253428079        17.322286638779548     
 B   2.3337640446886585        8.6843886580746723        15.430690931594238     
 C   6.3637214370958137       0.19438898882826605        11.527269409855480     
 H   7.2815342262118188      -0.29123045701784039        11.881718363231210     
 H   6.0296133494168345      -0.35501223299921864        10.635811749496607     
 H   5.5956641156780877        6.3511165753203716E-002   12.297315986370643     
 C   5.2606287394488591        2.2711726234772880        10.653521763853947     
 H   4.4900231894878555        2.2365226144145991        11.431423801725289     
 H   4.8985548234998912        1.6973496405731501        9.7912525820921896     
 H   5.3824571946816544        3.3187086514242825        10.349206017128800     
 C   7.6347858705082086        1.7528112194677836        10.050454133912991     
 H   7.2706962833034545        1.2079320226843711        9.1683853494793475     
 H   8.5882567916796653        1.3033045246209798        10.353189016162052     
 H   7.8329053381506206        2.7845486633110990        9.7340314028988733     
 C   2.5356121870979123        10.119649593655851        7.9185457272624671     
 H   1.6078702065202488        10.600454461484604        7.5842672257125470     
 H   2.8876832574512368        10.672609083666652        8.8007931677977069     
 H   3.2849779774895715        10.252336427976259        7.1307919574355587     
 C   3.6644058903323549        8.0512835238687135        8.7793811626282743     
 H   4.4178177560061078        8.0788257180557608        7.9849052551409336     
 H   4.0436761631729441        8.6344280068173784        9.6277186879044514     
 H   3.5510447761837169        7.0068927963049665        9.0967582452731381     
 C   1.2987365517791496        8.5595566443893478        9.4222435844285055     
 H   1.6768096208146444        9.1054994037849717        10.297884277611665     
 H  0.33937890449416747        9.0073750690138841        9.1361240946747202     
 H   1.1082557320155200        7.5273591984925075        9.7420736156718526     
         276

 Dy   9.1189556231246787        2.5106323607723326        14.043847637578203     
 C   7.4108789557345709        4.3815646919977356        13.732309995418003     
 C   6.7688134588551616        3.3807029993189710        14.568097013336292     
 C   6.5164107252384538        2.2543558324696380        13.722668732342253     
 H   5.9895351744212304        1.3604830452633365        14.035177074005460     
 C   6.9772435514815410        2.4941312067956969        12.404652159321895     
 C   7.5435231399329918        3.8027883174432349        12.427994376349643     
 H   7.9328139487690228        4.3220874773558755        11.560383915745780     
 C   8.1003079386306585        5.7130111932192200        14.081184600946960     
 C   9.4651862564329132        5.3858502472819305        14.733094520263840     
 H   10.131398113513550        4.8486572193725586        14.027715836164251     
 H   9.3782087476264309        4.8202266648421261        15.674321696718275     
 H   10.029746062296688        6.2950290213316125        14.979718213229095     
 C   7.2716521746581995        6.6451659049573122        14.978850735433715     
 H   7.0395575583089256        6.2369808468485539        15.963975039522809     
 H   6.3225720112849793        6.8986879309944777        14.493107049114695     
 H   7.8271557602969297        7.5771892051319334        15.145299372791737     
 C   8.4029517711659061        6.5168443077349689        12.800273518625142     
 H   9.1088403646055429        5.9990384884213537        12.141397200880965     
 H   8.8638299598306158        7.4751733505555036        13.065992075934567     
 H   7.4920788821329554        6.7249232189718269        12.227029735858451     
 C   6.3177864853726913        3.3786389541830264        16.040205304278121     
 C   5.9092750605455411        1.9558306389331783        16.484403833964304     
 H   5.0370347002094604        1.5844129482390608        15.935238771530022     
 H   5.6402919660262372        1.9763721747407128        17.548365794644361     
 H   6.7192126802732197        1.2223387767308376        16.363613589946624     
 C   5.0613101340583233        4.2618482897809455        16.199846977821405     
 H   5.2301314063219193        5.3014295972955106        15.909114093172557     
 H   4.7187980165509886        4.2567803535530153        17.243625232257422     
 H   4.2481502716949944        3.8712701508204077        15.574683799677153     
 C   7.4256269011553195        3.8186721992136032        17.017896320542874     
 H   8.3030389744608613        3.1483740135939304        16.970032866054350     
 H   7.0596797127049236        3.7481629530993317        18.047489165981105     
 H   7.7775953004913418        4.8421551901169906        16.872591383360898     
 C   6.5897854263972997        1.6737763521828277        11.178106741838898     
 C   10.864822406783478       0.66215229251363172        13.827513324510909     
 C   11.451083002857663        1.6516822196588166        14.719636457893293     
 C   11.742460581094605        2.7930543119961579        13.904182698986610     
 H   12.242767076976772        3.6875485643335599        14.255563175616215     
 C   11.355436738452806        2.5737659134106177        12.560977358168653     
 C   10.796315838236049        1.2621462097385785        12.528891584545381     
 H   10.447336336544705       0.75978879026868462        11.633955257855000     
 C   10.151512378300504      -0.66877684674378690        14.117416415210988     
 C   8.7742972155684864      -0.32343260865025603        14.729914510112147     
 H   8.1301480199166143       0.22255783849465921        14.007295271546393     
 H   8.8508081894474326       0.23834781793254536        15.675948114882937     
 H   8.1836322804121338       -1.2197265450859800        14.957224444127506     
 C   9.8861417677696988       -1.4500536397801786        12.811800835395127     
 H   9.3942071246754608       -2.4004254890813077        13.049791907723076     
 H   10.818752608655377       -1.6749298774837420        12.282116428346868     
 H   9.2261061817645995      -0.91421174940881200        12.118820897805223     
 C   10.937315751581831       -1.6201377643513715        15.034225962132505     
 H   11.128582042920192       -1.2217110701306366        16.032190958416709     
 H   11.904880781963845       -1.8711102898900591        14.584421637758251     
 H   10.370892819433797       -2.5507818995597824        15.168073583689150     
 C   11.876823271747570        1.6274669232922838        16.205152750058321     
 C   13.133214014284903       0.73949812428396311        16.356110851154789     
 H   13.944516454671753        1.1274043100072495        15.726179796589507     
 H   13.484207753363798       0.74288574089614723        17.397067787573626     
 H   12.959283274953712      -0.30041292100051320        16.066946222417769     
 C   12.281770474797344        3.0471841753527222        16.665546165683537     
 H   11.468365667752540        3.7762676645615394        16.543372638181758     
 H   13.159574980587767        3.4282708284727281        16.129492247887161     
 H   12.538787349253951        3.0188438570709994        17.732022636821036     
 C   10.769585079769659        1.1752974489658250        17.186077837414182     
 H   9.8915543489078086        1.8421828829700422        17.144210381651718     
 H   11.139944782234748        1.2397022493159435        18.219563493730405     
 H   10.422918961830101       0.14970996575493251        17.033647625781956     
 C   11.761966949347631        3.4224462671337048        11.362315882872355     
 C   13.078529195797701        2.8215908106411756        10.813117512293438     
 H   12.940641332769840        1.7794957811041670        10.498731875367833     
 H   13.860972642999927        2.8418490149487070        11.579015339970510     
 H   13.432827975718885        3.3969538257888372        9.9476136027151636     
 C   12.010540007955665        4.8889157656282549        11.753003992102327     
 H   11.090528656798735        5.3978257210558240        12.065392077975696     
 H   12.408545244360873        5.4414579039607149        10.890480144740179     
 H   12.738530457780024        4.9850679159557432        12.564189025589798     
 C   10.704140928635015        3.3771520816663658        10.256484131368646     
 H   10.527479169394057        2.3564870359039429        9.9040807193422129     
 H   11.035204247987547        3.9675784311091085        9.3941711452203371     
 H   9.7483952300414707        3.7899881613230275        10.598408367189718     
 Dy -0.22801189354909818        7.7864324937378218        5.4381276663068201     
 C   1.4812109796498623        5.9196598720026063        5.7481698972315698     
 C   2.1216004535741178        6.9151210068188922        4.9045249096334658     
 C   2.3781410388682627        8.0452602276447109        5.7431386564873748     
 H   2.9047020240852799        8.9369365515924741        5.4240651134098572     
 C   1.9233107395652411        7.8127750241979008        7.0647685743912687     
 C   1.3561548158208536        6.5047605321402093        7.0505391405874711     
 H  0.97099567184425684        5.9897678149475997        7.9223722604001221     
 C  0.78434057869388141        4.5900487360170708        5.4078178499028127     
 C -0.57788115568601806        4.9220289839770146        4.7528062078883551     
 H  -1.2431640407415192        5.4654435557549430        5.4550802277522985     
 H -0.48660969712184532        5.4824840453159611        3.8087573691749479     
 H  -1.1484226491873630        4.0154883356607511        4.5107920085451223     
 C   1.6083777806693182        3.6470700859274907        4.5174596031376923     
 H   1.8487951212736924        4.0487293812574707        3.5317417200859849     
 H   2.5531964561734224        3.3886802646522072        5.0086717092425248     
 H   1.0459819978056182        2.7188231174074642        4.3530412656950483     
 C  0.47544706184338209        3.7966499842284578        6.6935808528045655     
 H -0.22825228616768720        4.3231938435416017        7.3478357278495015     
 H   9.4236072091554088E-003   2.8393080925856342        6.4336516580805165     
 H   1.3842922485916851        3.5868294121165425        7.2694706248042529     
 C   2.5756766368789377        6.9064652049164321        3.4333338971831142     
 C   2.9812232117836373        8.3272182763156319        2.9788170474946085     
 H   3.8502440859241496        8.7071909602232651        3.5277298792214227     
 H   3.2536092015031572        8.2997190125444842        1.9158768339858390     
 H   2.1675741482710911        9.0579858763933387        3.0913150430719067     
 C   3.8348226051767718        6.0245325004356856        3.2869652104483746     
 H   3.6654282218877956        4.9865969993529493        3.5840275513067597     
 H   4.1828808209854715        6.0228723450833668        2.2450541362893603     
 H   4.6440887862973748        6.4207492787782048        3.9136442948295107     
 C   1.4752708366559886        6.4536170892916394        2.4533355432185635     
 H  0.59986654193096167        7.1267787987725839        2.4822490058375983     
 H   1.8521378803483959        6.5056913991551868        1.4265256696970139     
 H   1.1194476047690820        5.4334995985867316        2.6117395526597482     
 C   2.3214601428765356        8.6384365041128230        8.2845450440356654     
 C  -1.9630392585493019        9.6417203861784806        5.6631513528053068     
 C  -2.5602833371348028        8.6501821502561409        4.7806159789915617     
 C  -2.8498825766908129        7.5137740331559284        5.6038113400992442     
 H  -3.3570477193973804        6.6200074160615792        5.2607716300893976     
 C  -2.4501027225781007        7.7374303274291600        6.9423141867959774     
 C  -1.8852501118827041        9.0469929023175784        6.9636696558171529     
 H  -1.5267269590376378        9.5519769848986567        7.8533054395843935     
 C  -1.2480691999590279        10.969628183422955        5.3624558015377293     
 C  0.12769030410872476        10.620112664209959        4.7489602279958953     
 H  0.77193852628380255        10.075909261822394        5.4721865866977870     
 H   4.9001976499277886E-002   10.054651701493196        3.8051414212869576     
 H  0.71865837454998482        11.515067517424665        4.5158986363630129     
 C -0.98009110163827684        11.759565619334523        6.6623629148005907     
 H -0.48707315427239367        12.707607938077871        6.4173905255429649     
 H  -1.9119128374404863        11.989194071665606        7.1913275792424534     
 H -0.32021795985881185        11.227764369820983        7.3584833230851157     
 C  -2.0345386841977597        11.915172652784557        4.4409655538210018     
 H  -2.2256565016139098        11.511249224746761        3.4451427875807981     
 H  -3.0019068188166251        12.167873892918735        4.8900256529955142     
 H  -1.4687943082560992        12.845382678914113        4.3017195936973236     
 C  -2.9897876190831245        8.6659953023556948        3.2961263710919395     
 C  -4.2392672794380282        9.5620468243966101        3.1376341658933713     
 H  -5.0542280499254799        9.1834714548245877        3.7684616745047674     
 H  -4.5888321660628240        9.5545253608898335        2.0962085420313703     
 H  -4.0588633392175204        10.602398006714576        3.4206333969726712     
 C  -3.4067142135970920        7.2460810863726222        2.8475224185957737     
 H  -2.5994253320288352        6.5108057517607696        2.9730803587809049     
 H  -4.2861689778539587        6.8763941832137432        3.3885746283572025     
 H  -3.6665151006376351        7.2687912705889053        1.7816243827714369     
 C  -1.8783820220178098        9.1004370412116664        2.3117344613038320     
 H  -1.0042239899865151        8.4284786391833588        2.3626991052297606     
 H  -2.2466829881768415        9.0262983469763185        1.2781406889131439     
 H  -1.5255382979895427        10.125615328341578        2.4533651075010234     
 C  -2.8460258921372694        6.8938642129060730        8.1480856753307247     
 C  -4.1493651652930588        7.5051125516398685        8.7166156466869573     
 H  -3.9990191747225863        8.5463560100767637        9.0277256999785731     
 H  -4.9446584770872457        7.4897494938993336        7.9638414399657904     
 H  -4.4934338825600655        6.9332525027586893        9.5882537859755743     
 C  -3.1114255752674493        5.4287670583572361        7.7637093700336548     
 H  -2.2011765407335804        4.9131277240875972        7.4344211017914414     
 H  -3.4970541389760532        4.8801787889663082        8.6343091572731261     
 H  -3.8551993444338639        5.3370391104220829        6.9667449605351228     
 C  -1.7715960745733776        6.9326638560083103        9.2378233869002937     
 H  -1.5810175242217945        7.9527160019050953        9.5838719840919389     
 H  -2.0943815027269914        6.3478273696866019        10.107058803752889     
 H -0.82479830103707263        6.5106229325416409        8.8829676894905791     
 F   6.5644023455612608       -1.4221953792128303        4.6447034081369978     
 F   7.9804381569877814       -2.6388276185250259        6.5212004924158435     
 F   9.6033303224954647       -1.1875674173592901        8.2368946646182692     
 F   9.9045010000801685        1.5038386074490206        7.8250151882963115     
 F   8.5599405664965023        2.7552335863303190        5.8661348694532327     
 F   9.6368243279600598        1.6922362136627280        3.4375583443209226     
 F   10.796019176810166        3.3243642845533641        1.6733092054811642     
 F   9.3150024103278213        5.1406164775984271       0.24593057157391063     
 F   6.5619959827469128        5.2282730527333685       0.60497437163548540     
 F   5.3801115569342262        3.5649268495219926        2.3284033365796439     
 F   6.5883669900466106        4.6936281597244101        4.6751581650100693     
 F   5.1694072611920232        5.8881809809027228        6.5671024088282008     
 F   3.6012464886145947        4.4316948589364653        8.3002593587006501     
 F   3.3409003944050339        1.7159998175753270        7.9170078077686110     
 F   4.6635521983491417       0.48805475891912942        5.9267819345185639     
 F   3.5237556543896362        1.6487116014922905        3.5327317739233188     
 F   2.2697810127942661       0.11438271486812976        1.7550565559805336     
 F   3.6526315654656671       -1.7041812372493308       0.23930625300900535     
 F   6.3944795010110456       -1.8808325129100592       0.49001791400061800     
 F   7.6943233905967441      -0.30578421613872236        2.2470703109589110     
 C   7.5143115149789974       0.74117597074381913        5.1094500407350036     
 C   7.4127310124083747      -0.63004917477522737        5.3623376202973736     
 C   8.1187325992233337       -1.3015724642969015        6.3667275808969803     
 C   8.9456534755853419      -0.58227482551857612        7.2231142581769934     
 C   9.0829917773913085       0.78983014912100136        7.0171897163695736     
 C   8.3811839967052641        1.4078626486979631        5.9857816766105971     
 C   7.4390683183690713        2.5848028859397552        3.0288792657239374     
 C   8.8127664774416790        2.5544273591046216        2.7763400940065708     
 C   9.4514443071669767        3.3907596172394197        1.8542712985059211     
 C   8.7049140235854150        4.3085619212552375        1.1215656605394657     
 C   7.3235574806704005        4.3476588820633566        1.3048105553527378     
 C   6.7327796355151177        3.4829361909791703        2.2194769511073353     
 C   5.6748337036491856        2.5136181219540621        5.1547453755055868     
 C   5.7645290651327636        3.8867098278703827        5.4064680568650498     
 C   5.0606676237637842        4.5475709878449573        6.4192560975605000     
 C   4.2587209140452611        3.8188922500908951        7.2909985543735152     
 C   4.1410336562073757        2.4425187886942985        7.0971778476571297     
 C   4.8346849155412226        1.8368422908487092        6.0507570705442886     
 C   5.6825786910307663       0.70964253106319575        3.0337312606822491     
 C   4.3046683625663063       0.78763023636465301        2.8201143081400688     
 C   3.6148492230479530        3.3043489456770162E-003   1.8910685288771274     
 C   4.3115828271386878      -0.91595018835515496        1.1149257838714410     
 C   5.6968496229338053       -1.0051822558046177        1.2528817284225686     
 C   6.3402245444648528      -0.18679170109854762        2.1793405693113850     
 B   6.5795236789313414        1.6336261484992998        4.0693305471100798     
 F   2.3282249275980700        11.733581998846768        14.845004618134482     
 F  0.92323138747930833        12.932638649417830        12.948499193170861     
 F -0.69378919618862023        11.465692180345693        11.240573746144976     
 F -0.99341501947275046        8.7762815001415007        11.675488375955705     
 F  0.34870829276383059        7.5432535203227600        13.645956987504535     
 F -0.71992870862951663        8.5999176795759773        16.072741304871382     
 F  -1.8620724327087095        6.9412193775369655        17.824592105558988     
 F -0.36434376601673252        5.1304695050896010        19.236129028005518     
 F   2.3901619356707129        5.0713790192695525        18.877988776703376     
 F   3.5556871942343888        6.7568856865201292        17.162306810910746     
 F   2.3490903188949752        5.6226754974697535        14.815934800383618     
 F   3.7578795805589813        4.4496926817786768        12.901477845885998     
 F   5.2890582707069544        5.9260151815498583        11.156486449506088     
 F   5.5307405530199212        8.6458198351051649        11.549604435825060     
 F   4.2248422275131094        9.8499263017532090        13.562053622008452     
 F   5.3906166872574293        8.6894295462551892        15.946250929865800     
 F   6.6431590850551379        10.220049709932685        17.728933264470943     
 F   5.2569436412226098        12.022645863483152        19.258399014225322     
 F   2.5150467609150513        12.189855032440962        19.017226793396077     
 F   1.2146175499870360        10.615423310487412        17.257037755783212     
 C   1.3871237157894103        9.5653439415346337        14.391100693980238     
 C   1.4851782545036591        10.934891579430579        14.129057576921499     
 C  0.78346160253872588        11.596947447354454        13.115487829594720     
 C  -3.9064750545303104E-002   10.869321164733615        12.261862973447013     
 C -0.17553175857282502        9.4987872088152514        12.479173719990959     
 C  0.52379893741286421        8.8902503994325865        13.517824159989450     
 C   1.4863379271228361        7.7223037591610701        16.471222710158070     
 C  0.11265924828059330        7.7397484230057838        16.725940642251459     
 C -0.51688497131004185        6.8908582352554681        17.642492825173029     
 C  0.23907793505514494        5.9757746541557433        18.368742024219738     
 C   1.6207767683579173        5.9508343932367778        18.185278112073856     
 C   2.2024306373844502        6.8266467475563966        17.274913706707029     
 C   3.2387228224791884        7.8125965740009002        14.336012382130459     
 C   3.1578321283140123        6.4398215233227791        14.079325300756434     
 C   3.8552202738161951        5.7903197515542635        13.054737783616705
[truncated: 1,412,191 more chars]
