# Supplementary material for: Unraveling the Contributions to Spin–Lattice Relaxation in Kramers Single-Molecule Magnets
Source: J Am Chem Soc. 2022 Dec 9;144(50):22965–75. doi: 10.1021/jacs.2c08876 (PMC9782788; doi:10.1021/jacs.2c08876)
Supplement: Supplementary file 2 — ja2c08876_si_002.zip [file ja2c08876_si_002.zip › phonon_Dy/mol-12/mode-1-10/12/Cart_disp.xyz]

         276

 Dy   9.1418890630365688        2.5153011032614376        14.080601662884010     
 C   7.4180110970389563        4.3607953654010743        13.724248441300794     
 C   6.7974989510484747        3.3790220691015342        14.599504080086984     
 C   6.5373309557912664        2.2265320324682567        13.790568813517089     
 H   6.0233625946848672        1.3373054862011047        14.137426816532804     
 C   6.9745681468037404        2.4318273527202288        12.458348628580406     
 C   7.5315302874109005        3.7441482351614139        12.435659126095066     
 H   7.8973313872540087        4.2413820909020190        11.545176847406166     
 C   8.1089276081213679        5.7070864980959097        14.016120765862626     
 C   9.4892191876634602        5.4106899961637236        14.650538125501505     
 H   10.140762127528973        4.8460936965212573        13.952625205221738     
 H   9.4291569618479620        4.8857485151684799        15.617809650175802     
 H   10.056608457173041        6.3323578164487353        14.842898170979433     
 C   7.2946353090715501        6.6665941074811705        14.898590179498195     
 H   7.1020800465578553        6.2976514718205108        15.909656346283530     
 H   6.3253115599785472        6.8856408505742506        14.434410698861413     
 H   7.8422669656481281        7.6138112486723264        15.005850264138825     
 C   8.3893187662220328        6.4652352908178381        12.701312306854293     
 H   9.0806291807611093        5.9187744108675400        12.049486480397746     
 H   8.8597208067620734        7.4311179436527981        12.923404574974047     
 H   7.4700499242641429        6.6568214727241113        12.136506509067241     
 C   6.3930043159790744        3.4081844519744902        16.085574912871415     
 C   6.0143505433083924        1.9906193615684951        16.576435187603266     
 H   5.1347490308372929        1.5895952350888536        16.057385460379869     
 H   5.7714598779059925        2.0331305373989119        17.646456216476810     
 H   6.8332566608289422        1.2671390297268696        16.454058998387243     
 C   5.1382600299553856        4.2889599286488851        16.269870504165478     
 H   5.2955602513238675        5.3238406086866821        15.954599885333797     
 H   4.8281203399033448        4.3018923049621591        17.324484676928087     
 H   4.3056815974762737        3.8857021912906973        15.677404804458725     
 C   7.5350376912227564        3.8836422025806026        17.009132091167924     
 H   8.4280123770628883        3.2334395865841166        16.930775060706043     
 H   7.2212112982878418        3.8165775396472492        18.057476603030068     
 H   7.8543255694782914        4.9135297069525539        16.832107998423183     
 C   6.5836672336506288        1.5762198599621851        11.256186245817281     
 C   10.892468256946096       0.66947799459181068        13.880088689753938     
 C   11.478738053543152        1.6741891779335962        14.756115433640176     
 C   11.762311363931541        2.8052441236698957        13.922695060636553     
 H   12.258957075240776        3.7076672460647413        14.259003009091234     
 C   11.368115970820378        2.5659691987584639        12.585136767837630     
 C   10.814148203278013        1.2515070041857308        12.574738742686106     
 H   10.461927885470168       0.73527469518934196        11.689067147626568     
 C   10.192871620987056      -0.66366519282105507        14.192025673489006     
 C   8.8251392224742613      -0.32631532281541359        14.829691748236202     
 H   8.1649259938584358       0.21540123384876469        14.118087420049910     
 H   8.9154716097475948       0.23636590976613939        15.773177186313708     
 H   8.2447133189187838       -1.2275468829753384        15.065099149438408     
 C   9.9051784919595711       -1.4574741100040840        12.898110271628044     
 H   9.4143207566804872       -2.4046138681626124        13.153470192005113     
 H   10.828721996394655       -1.6900524898310580        12.355532209846695     
 H   9.2350626326974101      -0.92712265065609212        12.210508025559784     
 C   11.010850785158258       -1.6003618501867436        15.095049646913949     
 H   11.237330347759878       -1.1883561791561401        16.080761047239161     
 H   11.963526674674609       -1.8513464651142637        14.613460265137105     
 H   10.454621632063388       -2.5325030058140010        15.261226236557889     
 C   11.926068337422018        1.6683397609245676        16.235815248254791     
 C   13.211563435689792       0.81632523139996682        16.360662893811082     
 H   13.998403925245729        1.2261986361275237        15.712340969777639     
 H   13.584418826677135       0.82580389450827441        17.394368529406684     
 H   13.057316104256509      -0.22726257739747202        16.072382294318547     
 C   12.295941314344924        3.1013222131218550        16.685765488203945     
 H   11.460806059030478        3.8072668881576512        16.567567483931853     
 H   13.158148801438694        3.5052547605394966        16.140708368897133     
 H   12.563344727224347        3.0848784150114086        17.750014296359048     
 C   10.852949557271279        1.1854675208656482        17.241648766008975     
 H   9.9582417470614715        1.8312059239538290        17.224940329716670     
 H   11.249482504924883        1.2535456313807682        18.265451468050216     
 H   10.525912964050049       0.15255110364992908        17.094083799540044     
 C   11.749550754360611        3.3997022952599938        11.367256280758765     
 C   13.036516074800268        2.7745490785501601        10.775887347561328     
 H   12.872499721230428        1.7326247795287713        10.473923264022666     
 H   13.847732771647609        2.7893666533403105        11.512368994715793     
 H   13.367183245699513        3.3389112282195570        9.8941025461663337     
 C   12.036478848605126        4.8656206513210352        11.733874406883515     
 H   11.138629788595454        5.3938524999195865        12.077422994747941     
 H   12.408626832481282        5.4039218369018016        10.850287686988112     
 H   12.798146982932350        4.9560592410322117        12.514698112167091     
 C   10.649842961188277        3.3611768703899370        10.301928454920873     
 H   10.440114588510330        2.3396406601302551        9.9716320443965447     
 H   10.956797652409302        3.9341692534004529        9.4194142306074742     
 H   9.7155176396714360        3.7956771587775724        10.676132993397005     
 Dy -0.25510293951057555        7.7723941725317482        5.4029606584542096     
 C   1.4821970299188354        5.9461531087488844        5.7623782585292140     
 C   2.0920780854172203        6.9227484094659273        4.8725482979530881     
 C   2.3536354269529456        8.0840349591818281        5.6692588377820439     
 H   2.8619452778015808        8.9722112198593251        5.3101910357290354     
 C   1.9299304340969410        7.8880848695758834        7.0079197218758367     
 C   1.3780290953556731        6.5737804283192798        7.0470156490082969     
 H   1.0237907329926770        6.0821678108648083        7.9457496982130218     
 C  0.78678935054941201        4.5979191607844285        5.4868232723668706     
 C -0.59190174621205949        4.8914411879121751        4.8471364515120907     
 H  -1.2463924510161599        5.4607335343457670        5.5399169267086137     
 H -0.52990144960336139        5.4086342814377160        3.8753029596136970     
 H  -1.1609310321102067        3.9690913751968209        4.6618723570458416     
 C   1.5993513419788616        3.6239828635211371        4.6182153252271823     
 H   1.7991999750384693        3.9800996860645821        3.6037918169525538     
 H   2.5652632006738916        3.4068957283587880        5.0894857745600204     
 H   1.0484364011231879        2.6772094506507598        4.5198114340233229     
 C  0.50043635153223709        3.8578340477593969        6.8112603439653414     
 H -0.18900652739371809        4.4172992773072215        7.4547217833330439     
 H   2.5168668711131305E-002   2.8910825172669576        6.6010968808639383     
 H   1.4174683599224722        3.6684855264557599        7.3803775381989460     
 C   2.4973603045157113        6.8774334312062235        3.3866207029373747     
 C   2.8607883386127479        8.2935087141281016        2.8752371893346123     
 H   3.7351351858097268        8.7138262785697158        3.3899507137964533     
 H   3.1053555742825529        8.2395524458148337        1.8058373978330113     
 H   2.0323083804301900        9.0083828693628902        2.9859154222448936     
 C   3.7617709207248975        6.0065525231631822        3.2231325615994799     
 H   3.6096965531356626        4.9733843504307194        3.5487183364606163     
 H   4.0807893768334678        5.9847056304498585        2.1715562546762981     
 H   4.5855410403882200        6.4235167075098110        3.8184979296103005     
 C   1.3665961493623309        6.3724516254973969        2.4638828862106479     
 H  0.47069868885281568        7.0192503401670958        2.5169678654238079     
 H   1.6913383818793004        6.4150753499578537        1.4179732929116471     
 H   1.0511900497600872        5.3445603427003521        2.6626474679853418     
 C   2.3319941177039212        8.7531307169975143        8.2002573372360814     
 C  -1.9941217412755297        9.6278799001350741        5.6082945188425057     
 C  -2.5934066450123048        8.6182529741594625        4.7467552437081961     
 C  -2.8725351477967931        7.4942763374794996        5.5920125216175833     
 H  -3.3761843377952068        6.5911719853744382        5.2679956775031336     
 C  -2.4624740361894948        7.7423448467188427        6.9232724058214554     
 C  -1.9030075434065383        9.0549567820035648        6.9173603392480940     
 H  -1.5396205574343631        9.5769747048858846        7.7952769019563108     
 C  -1.2967621365636735        10.958916368920233        5.2794622075765343     
 C   6.8083128227063319E-002   10.619884961663935        4.6364800298107900     
 H  0.73068591981541597        10.080063857142409        5.3464375744409036     
 H  -2.6362250257130071E-002   10.053828599872372        3.6955652493295714     
 H  0.64653812557160817        11.521135038980027        4.3944207027047231     
 C  -1.0030972347905034        11.764936382695307        6.5648176372805720     
 H -0.51343543248910217        12.709978552170847        6.2984286697600478     
 H  -1.9239946423531376        12.002066022702950        7.1099240880400005     
 H -0.32954084721888666        11.241165938714943        7.2541174837032694     
 C  -2.1207650021989735        11.885629730633998        4.3718675872188593     
 H  -2.3474595043881954        11.465527798025573        3.3894363003234904     
 H  -3.0731805174183866        12.136198239351398        4.8537959122788257     
 H  -1.5687844306176439        12.819070855837642        4.1971607454393300     
 C  -3.0470189311103595        8.6111170668567407        3.2689103796180463     
 C  -4.3270269590350425        9.4689968507224798        3.1346143813348291     
 H  -5.1166063740132381        9.0685041680928400        3.7848405830671208     
 H  -4.6985503814237166        9.4521615446556559        2.1004845051872389     
 H  -4.1681198143684481        10.514077554646017        3.4139648434327929     
 C  -3.4279157597872660        7.1762792900035111        2.8363678082037160     
 H  -2.5980126172662903        6.4654854775307173        2.9596429232453754     
 H  -4.2906642289759729        6.7847433605528789        3.3887511995939041     
 H  -3.6994206924785380        7.1835119886488297        1.7730454733575447     
 C  -1.9714094281441361        9.0735702623689356        2.2566104452207933     
 H  -1.0790005498284787        8.4249979785880775        2.2854372837904529     
 H  -2.3663104092783529        8.9892435851543944        1.2333571094592970     
 H  -1.6405354794555440        10.107722408243644        2.3877880224559509     
 C  -2.8283052668074946        6.9160513248151299        8.1516434410585319     
 C  -4.0991682912555873        7.5531025102534892        8.7678749528853750     
 H  -3.9202057713545591        8.5940893736495951        9.0657201141434651     
 H  -4.9268192565600577        7.5438095216961250        8.0480653383017113     
 H  -4.4163281113940283        6.9928495913300424        9.6575360975460143     
 C  -3.1346157590308272        5.4509998294355402        7.7949007969079975     
 H  -2.2483327327906433        4.9145901914772381        7.4312485376379955     
 H  -3.4908535928974027        4.9187750727041966        8.6894507069978459     
 H  -3.9159440821588287        5.3640592046761428        7.0319326299098597     
 C  -1.7064379391760920        6.9493130186125160        9.1955633512478379     
 H  -1.4784307269881136        7.9710996791901350        9.5143463909123014     
 H  -2.0020641967315402        6.3861606283093311        10.089103512195527     
 H -0.78374580071550282        6.5018685743664708        8.8051401198312256     
 F   6.5704906361082154       -1.3981377205736376        4.6482148149090081     
 F   8.0304047488401480       -2.6429980860609241        6.4723889307187958     
 F   9.6341663269084883       -1.2119980394129921        8.2236714161032101     
 F   9.8781077480370545        1.4970959450726591        7.8940398262361553     
 F   8.4860608496709027        2.7850669363901224        5.9921586331552765     
 F   9.6435301324857789        1.7328523851020206        3.5990074554251863     
 F   10.854279359804353        3.2580771317916044        1.7819880157199908     
 F   9.4227129525339421        5.0209972106259277       0.23003843774497046     
 F   6.6649845298256825        5.1706705632614405       0.54738395807678464     
 F   5.4302341965501624        3.6123455238939415        2.3332485797199780     
 F   6.5365935796460777        4.7422624011808150        4.7159226083910450     
 F   5.1305367252627834        5.9233891225402608        6.6288280718474839     
 F   3.5925748405293572        4.4515684070843280        8.3734666307720094     
 F   3.3060615512857212        1.7392078321040743        7.9523951303187843     
 F   4.6075533275023899       0.53138747332601133        5.9332606075492418     
 F   3.5238982470255613        1.6798936985931894        3.4960227849476810     
 F   2.3378950288930529       0.11898823322159051        1.6841686945252927     
 F   3.7906030971010836       -1.6875470279631866       0.21574644631706483     
 F   6.5243656828535066       -1.8385378862212658       0.55784292531092861     
 F   7.7537090510099986      -0.22933804326618396        2.3347501786249367     
 C   7.4777855267917435       0.77408386885721348        5.1768774198309142     
 C   7.4047191763210778      -0.60797270319448526        5.3865725606400359     
 C   8.1346186050223910       -1.2973796035911169        6.3629659961512264     
 C   8.9530362379239481      -0.58830522481634007        7.2363137923706180     
 C   9.0585111827382878       0.79343454360656263        7.0752520894316806     
 C   8.3316147064203552        1.4308782838239544        6.0730383376137489     
 C   7.4611838167310918        2.6260686408014093        3.1083832096279540     
 C   8.8391154031012320        2.5710671921016828        2.8828863749644755     
 C   9.5068181166585788        3.3525397913064316        1.9312863609657913     
 C   8.7863220010238443        4.2441612006545659        1.1404294229526433     
 C   7.4033713473755132        4.3166527533483148        1.3060981359084742     
 C   6.7837327914769485        3.5067742744855561        2.2541546815550233     
 C   5.6344498591614895        2.5585863689350083        5.1920805635181875     
 C   5.7189967862268487        3.9307396270396007        5.4488681851758507     
 C   5.0227892955650146        4.5837232899237064        6.4720898128438993     
 C   4.2334834640245607        3.8461396438119460        7.3483533938380985     
 C   4.1061360584703550        2.4721866551153324        7.1386373195213562     
 C   4.7886664007622919        1.8763226614696364        6.0785660093306966     
 C   5.7051961192791563       0.76037670570809524        3.0615608531097349     
 C   4.3327891081983356       0.82300580162614334        2.8085671260687639     
 C   3.6799930626134456        2.4852565600214205E-002   1.8628233500707323     
 C   4.4115675617007799      -0.89079855442483602        1.1128405050950085     
 C   5.7937074139059126      -0.96431555570471839        1.2921300756079688     
 C   6.3997138300064265      -0.12941051838199874        2.2288150934171154     
 B   6.5653955913663005        1.6822932343365313        4.1283619135417711     
 F   2.3315154384761057        11.709466202835575        14.825124703613422     
 F  0.88010938531264593        12.931675787720369        12.979797549539350     
 F -0.72348158180538902        11.481025089132933        11.244798871991168     
 F -0.96576402236591063        8.7752631466014623        11.605981123407050     
 F  0.42658725504932210        7.5109005924781167        13.521249552154179     
 F -0.72308057559493555        8.5698791429105867        15.907423436875757     
 F  -1.9211152782644070        7.0252823141245333        17.715988576797038     
 F -0.47746880066495523        5.2673534385005745        19.256875391379950     
 F   2.2815679854618449        5.1388429799374107        18.941003824289375     
 F   3.5050246819407858        6.7160323377859026        17.162547167816978     
 F   2.4026592307910044        5.5737539056128576        14.786565370970180     
 F   3.8009182266403165        4.4034772465724350        12.861039671349804     
 F   5.3059706449820911        5.8860705952015184        11.098313201379431     
 F   5.5734695313328633        8.6030412376897623        11.514534600165472     
 F   4.2869737841916420        9.7991226382482353        13.547533650636561     
 F   5.3949763675413918        8.6688753017630482        15.987248041661065     
 F   6.5715770673686258        10.239059803967155        17.799522014341626     
 F   5.1069430237165720        12.033191346385745        19.269362646214084     
 F   2.3726976654526859        12.163658588122155        18.931762649845759     
 F   1.1522365488471633        10.544712272507049        17.155077795643152     
 C   1.4297633367760134        9.5316653435533727        14.316718881536620     
 C   1.5005034149592842        10.910983550789867        14.092732592884317     
 C  0.77333249183758579        11.588261269480720        13.106471200795589     
 C  -4.3593942583793940E-002   10.868940245191515        12.240324542823188     
 C -0.14842808810819855        9.4894664612459660        12.417281630292901     
 C  0.57779324110171892        8.8641936565308193        13.427158255625159     
 C   1.4658007656344487        7.6883870237678336        16.391700330504921     
 C   8.7739540149786119E-002   7.7336504158804580        16.618260625051242     
 C -0.57317944852193825        6.9430218594090940        17.565924412207764     
 C  0.15434605283605740        6.0537399423852900        18.352387387203425     
 C   1.5377456281899549        5.9922805297287054        18.187495717610833     
 C   2.1508342365833188        6.8111154679968724        17.243219848592762     
 C   3.2842761623192787        7.7644381450724218        14.301670450209366     
 C   3.2077089264073351        6.3913394377761357        14.046470766222285     
 C   3.8987240639441474        5.7438273669558617        13.016146107876525     
 C   4.6724619059268822        6.4873444314863562        12.130620431929531     
 C   4.7911837144044966        7.8622751441343244        12.338456539379889     
 C   4.1160858005653127        8.4523918939794012        13.406462783942489     
 C   3.2068679306741568        9.5684681618628726        16.428551920717315     
 C   4.5801608039824488        9.5172011976053543        16.678713649893190     
 C   5.2281198785910838        10.320260213363488        17.623811647529646     
 C   4.4904641201533986        11.229611773430078        18.375189592205494     
 C   3.1077101030201106        11.293033223562555        18.197525431614348     
 C   2.5067203856388800        10.454198785106195        17.261073012142990     
 B   2.3512446567002541        8.6362152018418552        15.367606356012192     
 C   6.3549138821088338       0.10740762209537233        11.656649888507728     
 H   7.2737551303413328      -0.37052100265627208        12.017935772054766     
 H   6.0103087678549816      -0.47002983144502852        10.786603591124736     
 H   5.5950540499882919        3.9214539637520071E-003   12.438429421027903     
 C   5.2540863687555426        2.1582712270580457        10.717322808378796     
 H   4.4812478199647350        2.1444592386476882        11.493725151991795     
 H   4.8942918179608688        1.5627026546971392        9.8680413871425916     
 H   5.3766555750631593        3.1976987870481848        10.385549572885703     
 C   7.6269609067352366        1.6174302695995193        10.130370428934089     
 H   7.2626920494045635        1.0423898657807811        9.2671224254797657     
 H   8.5804621592912511        1.1771825120385926        10.447902239652649     
 H   7.8253519643771199        2.6385995059189886        9.7793089914014697     
 C   2.5519343750862800        10.220063503831051        7.7877557623690414     
 H   1.6270085707412270        10.693504736638552        7.4369275446450986     
 H   2.9082554700268486        10.803924648448035        8.6491998643030925     
 H   3.2997839220593312        10.320721314919604        6.9939752167191953     
 C   3.6696289334997529        8.1776794499493501        8.7259129345838815     
 H   4.4305329806488993        8.1845430539604838        7.9378750227195649     
 H   4.0414742540307937        8.7814621305983138        9.5643815857696506     
 H   3.5527727317642741        7.1411281704733165        9.0692860885092710     
 C   1.3032126384499303        8.7155697686218332        9.3398822455897541     
 H   1.6780621162810063        9.2943360065727951        10.196425683221078     
 H  0.34576830412082443        9.1543481780871012        9.0327621736289743     
 H   1.1094758624266317        7.6953506754171563        9.6970513535911991     
         276

 Dy   9.1411221498402639        2.5152096534016866        14.078913418641010     
 C   7.4179969875655960        4.3619274875828493        13.724857589394775     
 C   6.7965265500813965        3.3793479445588379        14.598407986577348     
 C   6.5365872414510147        2.2280444721439610        13.787861068561023     
 H   6.0220082466579532        1.3386447724474941        14.133224655543250     
 C   6.9747811505018538        2.4348458627792064        12.456231840497647     
 C   7.5322191867346113        3.7469781994841211        12.435549760778606     
 H   7.8990303637429609        4.2451861966043438        11.546066764897464     
 C   8.1090147170719771        5.7074539292310584        14.019283254930679     
 C   9.4884895869430164        5.4094337793603460        14.654628522218777     
 H   10.140718368415376        4.8460369085725192        13.956412296174175     
 H   9.4270032673940687        4.8826032185440935        15.620679007784883     
 H   10.055879652053891        6.3304246883199564        14.849552015527294     
 C   7.2941266554647326        6.6659079056723263        14.902297566679596     
 H   7.0993990212600417        6.2952137127395655        15.912103741242593     
 H   6.3259129451529628        6.8867792908608418        14.436907746441685     
 H   7.8423268920452944        7.6122787373752612        15.012413006093228     
 C   8.3906460548670925        6.4675585881897995        12.705999308591606     
 H   9.0826101729405533        5.9222683813907873        12.053948351600315     
 H   8.8607150982355023        7.4330491536680539        12.930065557930989     
 H   7.4718353890200637        6.6599908098621752        12.140716984322303     
 C   6.3896895440364965        3.4072731672600431        16.083775499538074     
 C   6.0097292833131375        1.9894948598012911        16.572652851111702     
 H   5.1305733334810135        1.5896461202511609        16.052169233671084     
 H   5.7655059353285942        2.0311160837616820        17.642358680270998     
 H   6.8283250733790650        1.2656333412660303        16.450556195368755     
 C   5.1347422093550383        4.2880711555717834        16.266485299665028     
 H   5.2925783440215950        5.3231440351982764        15.952242745730276     
 H   4.8228541948855543        4.3002925766236340        17.320513807682651     
 H   4.3032480591075792        3.8852420927903020        15.672366202158152     
 C   7.5298255958329072        3.8814147106249872        17.010037481637930     
 H   8.4220053258883656        3.2301818055212266        16.933711242924442     
 H   7.2131453727257222        3.8147004827038278        18.057386008914587     
 H   7.8507859992904097        4.9109027724066951        16.834181519365792     
 C   6.5837603313795467        1.5808376655712115        11.253045730962748     
 C   10.891254778537331       0.66915914473983240        13.877350626292673     
 C   11.477808287702743        1.6731680019502115        14.753930080166491     
 C   11.761672833887216        2.8046264108045200        13.921216900002417     
 H   12.258651392215766        3.7066504162609029        14.258062497872825     
 C   11.367489670109229        2.5662400702385750        12.583500161147615     
 C   10.813152790482713        1.2519620887015510        12.572291594977358     
 H   10.460845415453340       0.73635605326771458        11.686293835662026     
 C   10.190962256538496      -0.66381526303836591        14.188459577809276     
 C   8.8227831332543154      -0.32599506501398551        14.824887036437303     
 H   8.1633671277842410       0.21590297044059326        14.112726575233223     
 H   8.9124571215839197       0.23669834940990220        15.768465773398692     
 H   8.2418468928323350       -1.2269623129498226        15.059986280210529     
 C   9.9043341216570511       -1.4572266877346611        12.894105467651391     
 H   9.4134246984528627       -2.4044840460040100        13.148778249731706     
 H   10.828312808119339       -1.6895113933246606        12.352181535156653     
 H   9.2347031771235049      -0.92672383861200369        12.206160053257396     
 C   11.007367791652479       -1.6010740325659933        15.092300106565965     
 H   11.232078348158375       -1.1895888145107423        16.078562991558343     
 H   11.960786126888010       -1.8520930571928806        14.612320437198205     
 H   10.450661390283893       -2.5331360245680736        15.257013896289507     
 C   11.924148137257967        1.6666331866346902        16.233896075873815     
 C   13.208015803595154       0.81262703539042724        16.360272467840428     
 H   13.996183527439307        1.2211735937882644        15.712867545627731     
 H   13.579715540643356       0.82190713389591830        17.394361749299563     
 H   13.052637204818643      -0.23078919423875371        16.072098666834162     
 C   12.296065406790991        3.0989644422975746        16.684057244676207     
 H   11.462164298111995        3.8062141163340732        16.565571011610142     
 H   13.159088904090751        3.5014696753354029        16.139317491427057     
 H   12.563023472088901        3.0820769977959754        17.748402095625728     
 C   10.849201334454198        1.1857544127772734        17.238556370152313     
 H   9.9554100668695895        1.8326581358733109        17.220315359254329     
 H   11.244338330392591        1.2539394356991804        18.262855418543879     
 H   10.521051339023783       0.15320371904385302        17.091044838256359     
 C   11.749859720940371        3.4006034658208808        11.366393076600223     
 C   13.037901783256125        2.7763569907545564        10.776531496343264     
 H   12.874810038812820        1.7344573862658379        10.474019551107766     
 H   13.848062796280237        2.7912739178589310        11.514094893532516     
 H   13.369454886141741        3.3411834170156078        9.8953923035904428     
 C   12.035396024843900        4.8664936678575019        11.734067982622106     
 H   11.136741968279273        5.3939642698206018        12.076587830979198     
 H   12.408464339955241        5.4054122762586241        10.851306342087087     
 H   12.795862765880898        4.9570490968998291        12.515980261107829     
 C   10.651732281635885        3.3619813941633558        10.299535217137558     
 H   10.443222273146318        2.3405224961197257        9.9682882705740212     
 H   10.959633430645781        3.9357105938255992        9.4178428176375544     
 H   9.7166142558008453        3.7956694750889319        10.672548238797102     
 Dy -0.25345624060346145        7.7731802320618870        5.4048017706501321     
 C   1.4824747667239608        5.9449567489901058        5.7618748309362831     
 C   2.0939092567307420        6.9225905609671257        4.8744910311196428     
 C   2.3550980545696598        8.0822733093865970        5.6733989471649755     
 H   2.8643033422968589        8.9706739753504401        5.3164391040238037     
 C   1.9297229114088752        7.8843744344924334        7.0111443608155115     
 C   1.3771021121045923        6.5703653913970035        7.0474274909725150     
 H   1.0212497810927548        6.0775143238809672        7.9447487647801829     
 C  0.78715706316742773        4.5975916603435580        5.4829568492447480     
 C -0.59080808931803686        4.8928760215355389        4.8426265791983623     
 H  -1.2458419112005226        5.4607614715392341        5.5359507733679054     
 H -0.52750663314412249        5.4122865643209837        3.8722028329316838     
 H  -1.1597805748909520        3.9712354762752611        4.6545092454838901     
 C   1.6003613829529120        3.6254353954125467        4.6130806386871814     
 H   1.8019428006912321        3.9839337660761842        3.6000618822433088     
 H   2.5653679303750780        3.4064630833463001        5.0851567434576772     
 H   1.0490557548877211        2.6794690986281395        4.5114289265163858     
 C  0.49988436512060391        3.8546425742511055        6.8053897964916148     
 H -0.19028707375413134        4.4122867753790240        7.4495130497349242     
 H   2.5181602309506994E-002   2.8883298283832772        6.5926629753553323     
 H   1.4165801433304355        3.6643307664982303        7.3747480228555977     
 C   2.5014657484715412        6.8793343461881076        3.3892500857790031     
 C   2.8670736330773758        8.2956786487495808        2.8809070202144769     
 H   3.7412557792526804        8.7137762405641297        3.3972984912391269     
 H   3.1129124622297284        8.2431858383183698        1.8117963885194031     
 H   2.0394379312776318        9.0114259221636068        2.9918876797844267     
 C   3.7655068381116839        6.0078289563804272        3.2262010666735561     
 H   3.6125770303962277        4.9743924562616249        3.5502412178613802     
 H   4.0857532159822796        5.9871265387262156        2.1750330079934423     
 H   4.5887142248065178        6.4236058445537623        3.8230155854752192     
 C   1.3719416454156170        6.3772818831533886        2.4638102096916032     
 H  0.47700831795792453        7.0253137728511046        2.5162551641778372     
 H   1.6989039316302579        6.4208619481310754        1.4187475766531994     
 H   1.0546457114647410        5.3496863122927740        2.6602516754947372     
 C   2.3313524508323629        8.7473822864084685        8.2049710632759165     
 C  -1.9924526098387942        9.6286170765264156        5.6108636523182742     
 C  -2.5913855540345918        8.6199280792747448        4.7480701963054752     
 C  -2.8711220082049356        7.4952442134386619        5.5920783177478830     
 H  -3.3748064484544460        6.5925913470430615        5.2669380342798560     
 C  -2.4618680082897941        7.7420172423768525        6.9238026301620073     
 C  -1.9022358501777550        9.0545174918901203        6.9194684915973346     
 H  -1.5393061179943386        9.5756416180013826        7.7980797236946451     
 C  -1.2942564252691551        10.959559765150580        5.2836539067106667     
 C   7.1139503606196253E-002   10.620087020895710        4.6421124449853410     
 H  0.73283758065102866        10.080005622138899        5.3527009819120570     
 H  -2.2520508880983239E-002   10.054123954565757        3.7010202504760641     
 H  0.65020791330803196        11.521047406406055        4.4005894481848484     
 C  -1.0018812982910574        11.764583152652017        6.5698535764841592     
 H -0.51205631920391714        12.709813535613074        6.3046732587277665     
 H  -1.9233245362123268        12.001260706498465        7.1141905273396331     
 H -0.32900225503535480        11.240307041083444        7.2594102887288976     
 C  -2.1164136371470956        11.887346772111517        4.3755100567509393     
 H  -2.3414132159605554        11.468170151671904        3.3923798010446937     
 H  -3.0695457578926688        12.138003075485720        4.8558768092472775     
 H  -1.5637256426197974        12.820626430229758        4.2026466823561837     
 C  -3.0437452268577201        8.6141263939018931        3.2698792266405281     
 C  -4.3224423676603472        9.4736633072166807        3.1346179110487347     
 H  -5.1131552530298148        9.0740040287915207        3.7838904238924589     
 H  -4.6929507242540520        9.4573850547818061        2.1001509382794432     
 H  -4.1626438002297448        10.518502705030462        3.4142974412263323     
 C  -3.4261037763508631        7.1800217923122416        2.8362623089567376     
 H  -2.5971527959639142        6.4681865260453622        2.9595656926283866     
 H  -4.2896262733878752        6.7892692345946033        3.3879684369567866     
 H  -3.6969680831114875        7.1881467260189353        1.7727998592235132     
 C  -1.9665194705840541        9.0756630727956722        2.2590003555684697     
 H  -1.0749094242672970        8.4260704294811859        2.2886426353993481     
 H  -2.3602131543667295        8.9920956053951890        1.2352582628760604     
 H  -1.6347142631282434        10.109382944302212        2.3909602318442849     
 C  -2.8294297507869950        6.9147749279597344        8.1509103974179506     
 C  -4.1022177109696605        7.5502964378752360        8.7643169163563908     
 H  -3.9249807679151134        8.5913261265997107        9.0628670138625367     
 H  -4.9279698988568787        7.5405529676981109        8.0425742574688819     
 H  -4.4209325003527979        6.9894033947358150        9.6529599086253963     
 C  -3.1332962088011778        5.4496731719866869        7.7926950733582210     
 H  -2.2455867263270148        4.9144502497510567        7.4311724684904439     
 H  -3.4912842675621598        4.9165672307882637        8.6858815133223022     
 H  -3.9123810447764371        5.3623559283579851        7.0277020405977373     
 C  -1.7102969234953442        6.9485185029090664        9.1974706516007387     
 H  -1.4844915520503947        7.9702492093569495        9.5177189370434441     
 H  -2.0074435501998238        6.3841820664348097        10.089665496843990     
 H -0.78619243536378003        6.5025612934301238        8.8091206338863337     
 F   6.5704951313537183       -1.3994355731121675        4.6479470383206909     
 F   8.0280384465169448       -2.6425631564632881        6.4750913760013189     
 F   9.6325932415225761       -1.2102502770944954        8.2244924607687722     
 F   9.8792804724658243        1.4979403933078719        7.8903960332033813     
 F   8.4896500667170329        2.7837452588654794        5.9854488603258247     
 F   9.6429968766556371        1.7311935568609227        3.5905831293557284     
 F   10.850826816139653        3.2622752551223448        1.7764157907978229     
 F   9.4164471621390202        5.0276884440939371       0.23095599305871697     
 F   6.6589056741072756        5.1736538815948121       0.55032821668797072     
 F   5.4271405418920686        3.6096534916753811        2.3329302673501275     
 F   6.5384488566943899        4.7396855373491329        4.7138042508890052     
 F   5.1319798516522654        5.9209793501845454        6.6261747419869872     
 F   3.5933940674951006        4.4494633776429096        8.3705415429163885     
 F   3.3086085060614630        1.7368599688479731        7.9511379815274594     
 F   4.6107417777721151       0.52857000521310005        5.9328887202816034     
 F   3.5237770117102922        1.6778550927393490        3.4979510976029671     
 F   2.3344079127076340       0.11850261390703083        1.6875934502941392     
 F   3.7836640296083042       -1.6883595902479314       0.21653498355069889     
 F   6.5178264132259045       -1.8406213758338186       0.55402211692460068     
 F   7.7506997249439378      -0.23320949664267454        2.3300395122333590     
 C   7.4797043033584671       0.77244713504701534        5.1732597408321723     
 C   7.4053099170423744      -0.60904502920986991        5.3852551056592413     
 C   8.1339453734925424       -1.2973842009713015        6.3632113802219852     
 C   8.9526750523895888      -0.58763837665956120        7.2356857751662176     
 C   9.0596852631905254       0.79359996603322036        7.0722060118308141     
 C   8.3340883534323424        1.4298977300724096        6.0683991830736108     
 C   7.4597051956290077        2.6240330576419821        3.1041984837647822     
 C   8.8374283061752301        2.5705390147606164        2.8773305290887845     
 C   9.5034943989372795        3.3549970954865169        1.9273080297622274     
 C   8.7815022474431217        4.2478476939884846        1.1394610277977777     
 C   7.3986220962153428        4.3183743514279396        1.3059964403678668     
 C   6.7806130164662086        3.5055379176850354        2.2523033131621353     
 C   5.6363109967274774        2.5559531427699351        5.1901630304022639     
 C   5.7208999164531837        3.9281485522024671        5.4467985909434997     
 C   5.0244578538085198        4.5812651937030493        6.4697685209838598     
 C   4.2349397384502563        3.8438689605401715        7.3459725790513000     
 C   4.1082709198776808        2.4697947596232623        7.1369279865214494     
 C   4.7911516027835486        1.8737121406687796        6.0772519321639038     
 C   5.7039937230249969       0.75758920005154906        3.0600179451751544     
 C   4.3312973110025714       0.82091931587663114        2.8090693147821351     
 C   3.6766617348332180        2.3557977755417486E-002   1.8640726455764280     
 C   4.4065182918244066      -0.89213626720443451        1.1126473587460992     
 C   5.7888191872788513      -0.96641601743453598        1.2898386280150611     
 C   6.3966895725691630      -0.13241180945572190        2.2260834213407503     
 B   6.5659809444320816        1.6796948984867663        4.1252092485155494     
 F   2.3316012503436325        11.710522095745199        14.826167630736443     
 F  0.88226625257080216        12.931961595665589        12.978739853918810     
 F -0.72203702042190410        11.480841707217056        11.244841020248762     
 F -0.96714246343179600        8.7758242166485196        11.609123392774144     
 F  0.42278203932574365        7.5126075117214830        13.526848914040167     
 F -0.72316543110890175        8.5715953840240005        15.915051962636623     
 F  -1.9188619397576423        7.0219550336540841        17.721042836085754     
 F -0.47295139866047076        5.2613065755661133        19.255951623407821     
 F   2.2858293202942610        5.1355962456080713        18.938060411324116     
 F   3.5068490232245031        6.7176412552028895        17.162551766172260     
 F   2.3993440496503999        5.5759100187663346        14.787977643219167     
 F   3.7983055272457968        4.4050240871163755        12.863463161513986     
 F   5.3054512040511890        5.8868790521713148        11.101859966789064     
 F   5.5721215062422011        8.6039103572597870        11.516767311305228     
 F   4.2843300153541177        9.8008848869968919        13.548268777248190     
 F   5.3946440026820488        8.6694147616141439        15.985432818799771     
 F   6.5749185942346360        10.238057972384173        17.795967676819714     
 F   5.1140644829750554        12.032869373277791        19.268371505450890     
 F   2.3794245291358163        12.164953988476856        18.935482329337681     
 F   1.1551386035196727        10.547947588532409        17.159793368325325     
 C   1.4277942546471973        9.5332724178745440        14.320147423024231     
 C   1.4999258190126243        10.912154245746413        14.094512655727559     
 C  0.77392380187388798        11.588887770960572        13.107099664454559     
 C  -4.3337640891542191E-002   10.869334386871621        12.241478445307717     
 C -0.14972596118055037        9.4902610996499828        12.420155374470557     
 C  0.57522035787686798        8.8656048033269155        13.431293177793181     
 C   1.4663857801790718        7.6899836345005879        16.395384185505606     
 C   8.8532061634101919E-002   7.7341519724160976        16.623245983878299     
 C -0.57106687112817123        6.9409291809739795        17.569480443099977     
 C  0.15763446732053796        6.0503238014225440        18.353143893070392     
 C   1.5409482589939438        5.9903584978410871        18.187380227182558     
 C   2.1527151445566517        6.8117537031309450        17.244692176552952     
 C   3.2819055710797880        7.7663296624596683        14.303359910633775     
 C   3.2049170205966435        6.3932428214378918        14.048178853681778     
 C   3.8963666865300084        5.7453861312429346        13.018377742892872     
 C   4.6710116880202959        6.4884782932701057        12.133342697921288     
 C   4.7894632251922387        7.8634781116743655        12.340651164789856     
 C   4.1136974577009751        8.4540297906806110        13.407940518012532     
 C   3.2077955447953186        9.5702723377344725        16.430049198349373     
 C   4.5813676136400456        9.5180457234686706        16.678189645062080     
 C   5.2313216163910816        10.320291673873518        17.622453002934254     
 C   4.4955557084547113        11.229876750657390        18.375219517184128     
 C   3.1126444606518140        11.294243340085140        18.199705122220621     
 C   2.5096323368065891        10.456332843638558        17.263770932628290     
 B   2.3502253035416576        8.6382276787513881        15.370462075706024     
 C   6.3554439629123873       0.11142276591061176        11.651468195631125     
 H   7.2745069575265804      -0.36676519838695093        12.011846184703485     
 H   6.0108392872118586      -0.46472965095741037        10.780628007910169     
 H   5.5957064074382066        6.5491830576920179E-003   12.433169662257001     
 C   5.2538255801836060        2.1633363067383211        10.715691243168925     
 H   4.4815422745666602        2.1486656725210991        11.492596385071739     
 H   4.8934776240981472        1.5686068381523408        9.8661206715400631     
 H   5.3761303806837972        3.2030874401072711        10.384944555383548     
 C   7.6265439072659262        1.6238612036789057        10.126904882993527     
 H   7.2619291233701713        1.0502536346562292        9.2629084594928131     
 H   8.5802037076278648        1.1832214132631931        10.443285927904933     
 H   7.8247093555527121        2.6455589962317543        9.7774389971321405     
 C   2.5513247963199648        10.214996786423431        7.7950659591284612     
 H   1.6265065438879911        10.688913656305917        7.4445472494224818     
 H   2.9070143314745032        10.797283860317522        8.6577315161543567     
 H   3.2996986695111445        10.317146000349053        7.0020017263026935     
 C   3.6689337360663665        8.1711557064485341        8.7297907105696115     
 H   4.4298685668687554        8.1791672932665396        7.9418190952307324     
 H   4.0407530297678438        8.7737296063792556        9.5690503322191276     
 H   3.5520405643863167        7.1341569591650025        9.0716154915553293     
 C   1.3023625137383801        8.7078758631019912        9.3442373192711852     
 H   1.6770522246803685        9.2850284401529066        10.201850896630519     
 H  0.34496648718157502        9.1471402392696977        9.0377486931198021     
 H   1.1085950370950075        7.6870917045209310        9.6995265492504998     
         276

 Dy   9.1403552366439591        2.5151182035419355        14.077225174398011     
 C   7.4179828780922357        4.3630596097646253        13.725466737488754     
 C   6.7955541491143183        3.3796738200161420        14.597311893067710     
 C   6.5358435271107629        2.2295569118196656        13.785153323604957     
 H   6.0206538986310401        1.3399840586938836        14.129022494553698     
 C   6.9749941541999672        2.4378643728381841        12.454115052414888     
 C   7.5329080860583222        3.7498081638068279        12.435440395462146     
 H   7.9007293402319130        4.2489903023066677        11.546956682388764     
 C   8.1091018260225880        5.7078213603662062        14.022445743998732     
 C   9.4877599862225743        5.4081775625569684        14.658718918936048     
 H   10.140674609301778        4.8459801206237811        13.960199387126613     
 H   9.4248495729401753        4.8794579219197072        15.623548365393962     
 H   10.055150846934740        6.3284915601911775        14.856205860075153     
 C   7.2936180018579151        6.6652217038634811        14.906004953861000     
 H   7.0967179959622282        6.2927759536586203        15.914551136201654     
 H   6.3265143303273783        6.8879177311474322        14.439404794021957     
 H   7.8423868184424599        7.6107462260781951        15.018975748047632     
 C   8.3919733435121540        6.4698818855617608        12.710686310328917     
 H   9.0845911651199973        5.9257623519140354        12.058410222802884     
 H   8.8617093897089294        7.4349803636833087        12.936726540887934     
 H   7.4736208537759854        6.6631601470002391        12.144927459577367     
 C   6.3863747720939186        3.4063618825455961        16.081976086204733     
 C   6.0051080233178835        1.9883703580340872        16.568870514620134     
 H   5.1263976361247341        1.5896970054134683        16.046953006962298     
 H   5.7595519927511960        2.0291016301244524        17.638261144065190     
 H   6.8233934859291878        1.2641276528051910        16.447053392350270     
 C   5.1312243887546902        4.2871823824946818        16.263100095164575     
 H   5.2895964367193216        5.3224474617098707        15.949885606126752     
 H   4.8175880498677630        4.2986928482851079        17.316542938437220     
 H   4.3008145207388839        3.8847819942899062        15.667327599857579     
 C   7.5246135004430590        3.8791872186693714        17.010942872107936     
 H   8.4159982747138447        3.2269240244583366        16.936647425142837     
 H   7.2050794471636026        3.8128234257604068        18.057295414799107     
 H   7.8472464291025270        4.9082758378608364        16.836255040308401     
 C   6.5838534291084647        1.5854554711802380        11.249905216108214     
 C   10.890041300128564       0.66884029488785424        13.874612562831407     
 C   11.476878521862334        1.6721468259668268        14.751744726692808     
 C   11.761034303842893        2.8040086979391443        13.919738739368281     
 H   12.258345709190756        3.7056335864570649        14.257121986654413     
 C   11.366863369398081        2.5665109417186862        12.581863554457600     
 C   10.812157377687415        1.2524171732173710        12.569844447268611     
 H   10.459762945436513       0.73743741134608709        11.683520523697485     
 C   10.189052892089935      -0.66396533325567675        14.184893482129546     
 C   8.8204270440343713      -0.32567480721255743        14.820082324638404     
 H   8.1618082617100463       0.21640470703242182        14.107365730416536     
 H   8.9094426334202463       0.23703078905366501        15.763754360483675     
 H   8.2389804667458861       -1.2263777429243068        15.054873410982649     
 C   9.9034897513545310       -1.4569792654652383        12.890100663674737     
 H   9.4125286402252364       -2.4043542238454076        13.144086307458297     
 H   10.827903619844022       -1.6889702968182634        12.348830860466609     
 H   9.2343437215495996      -0.92632502656791538        12.201812080955005     
 C   11.003884798146698       -1.6017862149452431        15.089550566217982     
 H   11.226826348556873       -1.1908214498653447        16.076364935877521     
 H   11.958045579101409       -1.8528396492714978        14.611180609259307     
 H   10.446701148504397       -2.5337690433221467        15.252801556021126     
 C   11.922227937093918        1.6649266123448128        16.231976903492843     
 C   13.204468171500517       0.80892883938088778        16.359882041869774     
 H   13.993963129632887        1.2161485514490051        15.713394121477823     
 H   13.575012254609577       0.81801037328356230        17.394354969192438     
 H   13.047958305380774      -0.23431581108003535        16.071815039349779     
 C   12.296189499237057        3.0966066714732943        16.682349001148470     
 H   11.463522537193510        3.8051613445104953        16.563574539288428     
 H   13.160029006742809        3.4976845901313092        16.137926613956981     
 H   12.562702216953456        3.0792755805805423        17.746789894892409     
 C   10.845453111637120        1.1860413046888987        17.235463974295655     
 H   9.9525783866777076        1.8341103477927927        17.215690388791987     
 H   11.239194155860297        1.2543332400175924        18.260259369037545     
 H   10.516189713997518       0.15385633443777696        17.088005876972669     
 C   11.750168687520130        3.4015046363817678        11.365529872441684     
 C   13.039287491711983        2.7781649029589532        10.777175645125201     
 H   12.877120356395210        1.7362899930029045        10.474115838192864     
 H   13.848392820912863        2.7931811823775510        11.515820792349238     
 H   13.371726526583970        3.3434556058116587        9.8966820610145501     
 C   12.034313201082673        4.8673666843939678        11.734261558360696     
 H   11.134854147963091        5.3940760397216181        12.075752667210455     
 H   12.408301847429200        5.4069027156154466        10.852324997186061     
 H   12.793578548829446        4.9580389527674464        12.517262410048566     
 C   10.653621602083494        3.3627859179367743        10.297141979354244     
 H   10.446329957782305        2.3414043321091964        9.9649444967514960     
 H   10.962469208882258        3.9372519342507455        9.4162714046676363     
 H   9.7177108719302563        3.7956617914002919        10.668963484197198     
 Dy -0.25180954169634734        7.7739662915920267        5.4066428828460538     
 C   1.4827525035290863        5.9437603892313282        5.7613714033433512     
 C   2.0957404280442637        6.9224327124683231        4.8764337642861966     
 C   2.3565606821863745        8.0805116595913642        5.6775390565479071     
 H   2.8666614067921370        8.9691367308415568        5.3226871723185729     
 C   1.9295153887208094        7.8806639994089842        7.0143689997551855     
 C   1.3761751288535116        6.5669503544747281        7.0478393329367339     
 H   1.0187088291928326        6.0728608368971271        7.9437478313473431     
 C  0.78752477578544333        4.5972641599026867        5.4790904261226254     
 C -0.58971443242401422        4.8943108551589027        4.8381167068846329     
 H  -1.2452913713848854        5.4607894087327011        5.5319846200271972     
 H -0.52511181668488349        5.4159388472042505        3.8691027062496701     
 H  -1.1586301176716973        3.9733795773537017        4.6471461339219386     
 C   1.6013714239269625        3.6268879273039563        4.6079459521471806     
 H   1.8046856263439950        3.9877678460877859        3.5963319475340638     
 H   2.5654726600762641        3.4060304383338118        5.0808277123553340     
 H   1.0496751086522542        2.6817287466055193        4.5030464190094488     
 C  0.49933237870897068        3.8514511007428140        6.7995192490178891     
 H -0.19156762011454456        4.4072742734508266        7.4443043161368045     
 H   2.5194535907882686E-002   2.8855771394995964        6.5842290698467263     
 H   1.4156919267383987        3.6601760065407007        7.3691185075122494     
 C   2.5055711924273707        6.8812352611699925        3.3918794686206311     
 C   2.8733589275420042        8.2978485833710582        2.8865768510943415     
 H   3.7473763726956344        8.7137262025585436        3.4046462686818009     
 H   3.1204693501769034        8.2468192308219077        1.8177553792057946     
 H   2.0465674821250737        9.0144689749643252        2.9978599373239603     
 C   3.7692427554984702        6.0091053895976714        3.2292695717476327     
 H   3.6154575076567927        4.9754005620925312        3.5517640992621442     
 H   4.0907170551310923        5.9895474470025727        2.1785097613105866     
 H   4.5918874092248156        6.4236949815977136        3.8275332413401379     
 C   1.3772871414689032        6.3821121408093804        2.4637375331725591     
 H  0.48331794706303344        7.0313772055351142        2.5155424629318670     
 H   1.7064694813812153        6.4266485463042970        1.4195218603947517     
 H   1.0581013731693945        5.3548122818851960        2.6578558830041326     
 C   2.3307107839608046        8.7416338558194244        8.2096847893157516     
 C  -1.9907834784020586        9.6293542529177554        5.6134327857940427     
 C  -2.5893644630568784        8.6216031843900289        4.7493851489027543     
 C  -2.8697088686130781        7.4962120893978250        5.5921441138781827     
 H  -3.3734285591136852        6.5940107087116848        5.2658803910565783     
 C  -2.4612619803900939        7.7416896380348632        6.9243328545025591     
 C  -1.9014641569489716        9.0540782017766777        6.9215766439465751     
 H  -1.5389916785543141        9.5743085311168787        7.8008825454329802     
 C  -1.2917507139746367        10.960203161380928        5.2878456058447991     
 C   7.4195878985329200E-002   10.620289080127485        4.6477448601598930     
 H  0.73498924148664146        10.079947387135389        5.3589643893832104     
 H  -1.8678767504836408E-002   10.054419309259142        3.7064752516225568     
 H  0.65387770104445575        11.520959773832084        4.4067581936649729     
 C  -1.0006653617916115        11.764229922608729        6.5748895156877456     
 H -0.51067720591873211        12.709648519055301        6.3109178476954852     
 H  -1.9226544300715160        12.000455390293979        7.1184569666392656     
 H -0.32846366285182294        11.239448143451943        7.2647030937545258     
 C  -2.1120622720952174        11.889063813589036        4.3791525262830193     
 H  -2.3353669275329154        11.470812505318236        3.3953233017658970     
 H  -3.0659109983669515        12.139807911620045        4.8579577062157293     
 H  -1.5586668546219511        12.822182004621876        4.2081326192730373     
 C  -3.0404715226050807        8.6171357209470472        3.2708480736630094     
 C  -4.3178577762856509        9.4783297637108799        3.1346214407626398     
 H  -5.1097041320463914        9.0795038894902014        3.7829402647177965     
 H  -4.6873510670843874        9.4626085649079545        2.0998173713716475     
 H  -4.1571677860910423        10.522927855414910        3.4146300390198712     
 C  -3.4242917929144601        7.1837642946209721        2.8361568097097596     
 H  -2.5962929746615382        6.4708875745600070        2.9594884620113984     
 H  -4.2885883177997783        6.7937951086363286        3.3871856743196695     
 H  -3.6945154737444370        7.1927814633890401        1.7725542450894816     
 C  -1.9616295130239723        9.0777558832224088        2.2613902659161456     
 H  -1.0708182987061152        8.4271428803742943        2.2918479870082433     
 H  -2.3541158994551057        8.9949476256359855        1.2371594162928237     
 H  -1.6288930468009428        10.111043480360777        2.3941324412326188     
 C  -2.8305542347664949        6.9134985311043398        8.1501773537773676     
 C  -4.1052671306837345        7.5474903654969827        8.7607588798274065     
 H  -3.9297557644756678        8.5885628795498263        9.0600139135816082     
 H  -4.9291205411536998        7.5372964137000977        8.0370831766360524     
 H  -4.4255368893115676        6.9859571981415876        9.6483837197047801     
 C  -3.1319766585715283        5.4483465145378336        7.7904893498084453     
 H  -2.2428407198633860        4.9143103080248762        7.4310963993428913     
 H  -3.4917149422269165        4.9143593888723318        8.6823123196467584     
 H  -3.9088180073940455        5.3606526520398265        7.0234714512856149     
 C  -1.7141559078145965        6.9477239872056167        9.1993779519536396     
 H  -1.4905523771126756        7.9693987395237631        9.5210914831745868     
 H  -2.0128229036681069        6.3822035045602883        10.090227481492455     
 H -0.78863907001205713        6.5032540124937768        8.8131011479414401     
 F   6.5704996265992213       -1.4007334256506974        4.6476792617323737     
 F   8.0256721441937433       -2.6421282268656521        6.4777938212838428     
 F   9.6310201561366640       -1.2085025147759987        8.2253135054343343     
 F   9.8804531968945923        1.4987848415430844        7.8867522401706065     
 F   8.4932392837631632        2.7824235813408364        5.9787390874963728     
 F   9.6424636208254935        1.7295347286198246        3.5821588032862706     
 F   10.847374272474951        3.2664733784530857        1.7708435658756549     
 F   9.4101813717440983        5.0343796775619456       0.23187354837246349     
 F   6.6528268183888688        5.1766371999281846       0.55327247529915680     
 F   5.4240468872339749        3.6069614594568207        2.3326119549802775     
 F   6.5403041337427021        4.7371086735174517        4.7116858933869663     
 F   5.1334229780417475        5.9185695778288299        6.6235214121264896     
 F   3.5942132944608440        4.4473583482014902        8.3676164550607659     
 F   3.3111554608372042        1.7345121055918722        7.9498808327361354     
 F   4.6139302280418404       0.52575253710018877        5.9325168330139650     
 F   3.5236557763950236        1.6758164868855088        3.4998794102582531     
 F   2.3309207965222152       0.11801699459247117        1.6910182060629855     
 F   3.7767249621155248       -1.6891721525326764       0.21732352078433292     
 F   6.5112871435983033       -1.8427048654463714       0.55020130853827287     
 F   7.7476903988778760      -0.23708095001916513        2.3253288458417809     
 C   7.4816230799251908       0.77081040123681710        5.1696420618334304     
 C   7.4059006577636719      -0.61011735522525457        5.3839376506784458     
 C   8.1332721419626921       -1.2973887983514860        6.3634567642927440     
 C   8.9523138668552313      -0.58697152850278245        7.2350577579618163     
 C   9.0608593436427611       0.79376538845987821        7.0691599342299485     
 C   8.3365620004443297        1.4289171763208650        6.0637600285334727     
 C   7.4582265745269236        2.6219974744825549        3.1000137579016109     
 C   8.8357412092492282        2.5700108374195505        2.8717746832130935     
 C   9.5001706812159785        3.3574543996666018        1.9233296985586634     
 C   8.7766824938624008        4.2515341873224042        1.1384926326429123     
 C   7.3938728450551725        4.3200959495075635        1.3058947448272591     
 C   6.7774932414554687        3.5043015608845143        2.2504519447692473     
 C   5.6381721342934652        2.5533199166048623        5.1882454972863403     
 C   5.7228030466795179        3.9255574773653334        5.4447289967111487     
 C   5.0261264120520250        4.5788070974823913        6.4674472291238194     
 C   4.2363960128759519        3.8415982772683974        7.3435917642645006     
 C   4.1104057812850057        2.4674028641311918        7.1352186535215427     
 C   4.7936368048048061        1.8711016198679227        6.0759378549971101     
 C   5.7027913267708383       0.75480169439500278        3.0584750372405738     
 C   4.3298055138068072       0.81883283012711905        2.8095715034955062     
 C   3.6733304070529900        2.2263389910620768E-002   1.8653219410821238     
 C   4.4014690219480341      -0.89347397998403288        1.1124542123971899     
 C   5.7839309606517908      -0.96851647916435368        1.2875471804221537     
 C   6.3936653151318996      -0.13541310052944502        2.2233517492643853     
 B   6.5665662974978618        1.6770965626370016        4.1220565834893277     
 F   2.3316870622111590        11.711577988654824        14.827210557859463     
 F  0.88442311982895827        12.932247403610807        12.977682158298270     
 F -0.72059245903841918        11.480658325301182        11.244883168506353     
 F -0.96852090449768136        8.7763852866955769        11.612265662141237     
 F  0.41897682360216515        7.5143144309648493        13.532448275926155     
 F -0.72325028662286783        8.5733116251374124        15.922680488397489     
 F  -1.9166086012508776        7.0186277531836350        17.726097095374467     
 F -0.46843399665598623        5.2552597126316511        19.255027855435689     
 F   2.2900906551266766        5.1323495112787310        18.935116998358858     
 F   3.5086733645082200        6.7192501726198772        17.162556364527543     
 F   2.3960288685097950        5.5780661319198117        14.789389915468155     
 F   3.7956928278512767        4.4065709276603169        12.865886651678169     
 F   5.3049317631202868        5.8876875091411121        11.105406732198695     
 F   5.5707734811515390        8.6047794768298100        11.519000022444983     
 F   4.2816862465165944        9.8026471357455502        13.549003903859816     
 F   5.3943116378227058        8.6699542214652414        15.983617595938474     
 F   6.5782601211006453        10.237056140801190        17.792413339297802     
 F   5.1211859422335388        12.032547400169834        19.267380364687696     
 F   2.3861513928189471        12.166249388831558        18.939202008829604     
 F   1.1580406581921818        10.551182904557770        17.164508941007497     
 C   1.4258251725183813        9.5348794921957136        14.323575964511841     
 C   1.4993482230659647        10.913324940702958        14.096292718570803     
 C  0.77451511191019029        11.589514272440423        13.107728128113528     
 C  -4.3081339199290448E-002   10.869728528551727        12.242632347792243     
 C -0.15102383425290222        9.4910557380540013        12.423029118648214     
 C  0.57264747465201704        8.8670159501230117        13.435428099961204     
 C   1.4669707947236950        7.6915802452333422        16.399068040506286     
 C   8.9324583118417733E-002   7.7346535289517373        16.628231342705355     
 C -0.56895429373440409        6.9388365025388650        17.573036473992186     
 C  0.16092288180501851        6.0469076604597989        18.353900398937355     
 C   1.5441508897979330        5.9884364659534679        18.187264736754287     
 C   2.1545960525299845        6.8123919382650175        17.246164504513143     
 C   3.2795349798402973        7.7682211798469156        14.305049371058184     
 C   3.2021251147859515        6.3951462050996470        14.049886941141269     
 C   3.8940093091158698        5.7469448955300084        13.020609377909217     
 C   4.6695614701137096        6.4896121550538544        12.136064963913046     
 C   4.7877427359799807        7.8646810792144066        12.342845790199823     
 C   4.1113091148366365        8.4556676873818226        13.409418252082574     
 C   3.2087231589164800        9.5720765136060706        16.431546475981428     
 C   4.5825744232976424        9.5188902493319851        16.677665640230970     
 C   5.2345233541910803        10.320323134383548        17.621094358338862     
 C   4.5006472967560249        11.230141727884702        18.375249442162758     
 C   3.1175788182835169        11.295453456607728        18.201884812826897     
 C   2.5125442879742983        10.458466902170921        17.266468853113594     
 B   2.3492059503830611        8.6402401556609210        15.373317795399855     
 C   6.3559740437159400       0.11543790972585119        11.646286502754521     
 H   7.2752587847118271      -0.36300939411762978        12.005756597352203     
 H   6.0113698065687364      -0.45942947046979216        10.774652424695603     
 H   5.5963587648881212        9.1769121516320287E-003   12.427909903486100     
 C   5.2535647916116703        2.1684013864185965        10.714059677959053     
 H   4.4818367291685846        2.1528721063945104        11.491467618151683     
 H   4.8926634302354248        1.5745110216075426        9.8641999559375346     
 H   5.3756051863044352        3.2084760931663570        10.384339537881393     
 C   7.6261269077966167        1.6302921377582922        10.123439337052966     
 H   7.2611661973357791        1.0581174035316776        9.2586944935058586     
 H   8.5799452559644784        1.1892603144877938        10.438669616157217     
 H   7.8240667467283034        2.6525184865445199        9.7755690028628095     
 C   2.5507152175536496        10.209930069015810        7.8023761558878810     
 H   1.6260045170347550        10.684322575973283        7.4521669541998650     
 H   2.9057731929221582        10.790643072187009        8.6662631680056208     
 H   3.2996134169629578        10.313570685778503        7.0100282358861916     
 C   3.6682385386329801        8.1646319629477180        8.7336684865553398     
 H   4.4292041530886115        8.1737915325725954        7.9457631677418989     
 H   4.0400318055048929        8.7659970821601991        9.5737190786686046     
 H   3.5513083970083592        7.1271857478566893        9.0739448946013876     
 C   1.3015123890268301        8.7001819575821475        9.3485923929526162     
 H   1.6760423330797309        9.2757208737330181        10.207276110039960     
 H  0.34416467024232561        9.1399323004522959        9.0427352126106282     
 H   1.1077142117633834        7.6788327336247058        9.7020017449098006     
         276

 Dy   9.1395883234476543        2.5150267536821844        14.075536930155010     
 C   7.4179687686188753        4.3641917319464012        13.726075885582734     
 C   6.7945817481472410        3.3799996954734457        14.596215799558074     
 C   6.5350998127705111        2.2310693514953699        13.782445578648892     
 H   6.0192995506041260        1.3413233449402731        14.124820333564147     
 C   6.9752071578980805        2.4408828828971623        12.451998264332129     
 C   7.5335969853820330        3.7526381281295347        12.435331030145687     
 H   7.9024283167208651        4.2527944080089926        11.547846599880062     
 C   8.1091889349731989        5.7081887915013549        14.025608233066786     
 C   9.4870303855021323        5.4069213457535907        14.662809315653320     
 H   10.140630850188181        4.8459233326750422        13.963986478079049     
 H   9.4226958784862820        4.8763126252953217        15.626417723003042     
 H   10.054422041815590        6.3265584320623987        14.862859704623014     
 C   7.2931093482510976        6.6645355020546369        14.909712341042402     
 H   7.0940369706644146        6.2903381945776751        15.916998531160715     
 H   6.3271157155017939        6.8890561714340226        14.441901841602229     
 H   7.8424467448396262        7.6092137147811298        15.025538490002036     
 C   8.3933006321572137        6.4722051829337230        12.715373312066230     
 H   9.0865721572994396        5.9292563224372827        12.062872094005451     
 H   8.8627036811823583        7.4369115736985645        12.943387523844876     
 H   7.4754063185319062        6.6663294841383030        12.149137934832430     
 C   6.3830600001513407        3.4054505978311496        16.080176672871392     
 C   6.0004867633226295        1.9872458562668833        16.565088178128569     
 H   5.1222219387684547        1.5897478905757756        16.041736780253512     
 H   5.7535980501737978        2.0270871764872225        17.634163607859382     
 H   6.8184618984793106        1.2626219643443517        16.443550589331785     
 C   5.1277065681543430        4.2862936094175810        16.259714890664124     
 H   5.2866145294170481        5.3217508882214650        15.947528466523231     
 H   4.8123219048499726        4.2970931199465827        17.312572069191788     
 H   4.2983809823701895        3.8843218957895109        15.662288997557006     
 C   7.5194014050532099        3.8769597267137561        17.011848262577946     
 H   8.4099912235393219        3.2236662433954466        16.939583607361232     
 H   7.1970135216014830        3.8109463688169853        18.057204820683630     
 H   7.8437068589146453        4.9056489033149777        16.838328561251011     
 C   6.5839465268373827        1.5900732767892645        11.246764701253682     
 C   10.888827821719799       0.66852144503587596        13.871874499370142     
 C   11.475948756021925        1.6711256499834422        14.749559373219123     
 C   11.760395773798567        2.8033909850737690        13.918260578734145     
 H   12.258040026165745        3.7046167566532264        14.256181475436003     
 C   11.366237068686932        2.5667818131987974        12.580226947767587     
 C   10.811161964892115        1.2528722577331912        12.567397299559863     
 H   10.458680475419685       0.73851876942445971        11.680747211732944     
 C   10.187143527641373      -0.66411540347298759        14.181327386449816     
 C   8.8180709548144254      -0.32535454941112929        14.815277612839505     
 H   8.1602493956358497       0.21690644362425035        14.102004885599847     
 H   8.9064281452565712       0.23736322869742782        15.759042947568657     
 H   8.2361140406594373       -1.2257931728987910        15.049760541754770     
 C   9.9026453810520110       -1.4567318431958156        12.886095859698084     
 H   9.4116325819976101       -2.4042244016868053        13.139394365184890     
 H   10.827494431568704       -1.6884292003118659        12.345480185776568     
 H   9.2339842659756943      -0.92592621452382706        12.197464108652616     
 C   11.000401804640919       -1.6024983973244928        15.086801025869997     
 H   11.221574348955372       -1.1920540852199470        16.074166880196703     
 H   11.955305031314809       -1.8535862413501147        14.610040781320407     
 H   10.442740906724902       -2.5344020620762193        15.248589215752745     
 C   11.920307736929868        1.6632200380549353        16.230057731111870     
 C   13.200920539405880       0.80523064337134831        16.359491615899120     
 H   13.991742731826465        1.2111235091097459        15.713920697327914     
 H   13.570308968575798       0.81411361267120619        17.394348189085317     
 H   13.043279405942908      -0.23784242792131702        16.071531411865394     
 C   12.296313591683123        3.0942489006490139        16.680640757620736     
 H   11.464880776275027        3.8041085726869173        16.561578066966717     
 H   13.160969109394866        3.4938995049272155        16.136535736486902     
 H   12.562380961818011        3.0764741633651091        17.745177694159089     
 C   10.841704888820042        1.1863281966005239        17.232371578438997     
 H   9.9497467064858256        1.8355625597122747        17.211065418329646     
 H   11.234049981328003        1.2547270443360046        18.257663319531208     
 H   10.511328088971254       0.15450894983170091        17.084966915688984     
 C   11.750477654099889        3.4024058069426548        11.364666668283144     
 C   13.040673200167840        2.7799728151633496        10.777819793907138     
 H   12.879430673977600        1.7381225997399712        10.474212125277964     
 H   13.848722845545492        2.7950884468961710        11.517546691165959     
 H   13.373998167026198        3.3457277946077095        9.8979718184386591     
 C   12.033230377321445        4.8682397009304337        11.734455134099289     
 H   11.132966327646910        5.3941878096226334        12.074917503441714     
 H   12.408139354903158        5.4083931549722690        10.853343652285037     
 H   12.791294331777994        4.9590288086350629        12.518544558989305     
 C   10.655510922531102        3.3635904417101932        10.294748741570929     
 H   10.449437642418292        2.3422861680986671        9.9616007229289725     
 H   10.965304987118737        3.9387932746758918        9.4146999916977183     
 H   9.7188074880596673        3.7956541077116519        10.665378729597295     
 Dy -0.25016284278923323        7.7747523511221663        5.4084839950419763     
 C   1.4830302403342117        5.9425640294725506        5.7608679757504193     
 C   2.0975715993577855        6.9222748639695215        4.8783764974527513     
 C   2.3580233098030887        8.0787500097961331        5.6816791659308388     
 H   2.8690194712874146        8.9675994863326718        5.3289352406133412     
 C   1.9293078660327434        7.8769535643255351        7.0175936386948594     
 C   1.3752481456024308        6.5635353175524518        7.0482511749009520     
 H   1.0161678772929104        6.0682073499132869        7.9427468979145042     
 C  0.78789248840345905        4.5969366594618162        5.4752240030005028     
 C -0.58862077552999148        4.8957456887822666        4.8336068345709045     
 H  -1.2447408315692483        5.4608173459261682        5.5280184666864889     
 H -0.52271700022564449        5.4195911300875181        3.8660025795676569     
 H  -1.1574796604524427        3.9755236784321424        4.6397830223599872     
 C   1.6023814649010131        3.6283404591953663        4.6028112656071798     
 H   1.8074284519967578        3.9916019260993876        3.5926020128248188     
 H   2.5655773897774505        3.4055977933213240        5.0764986812529909     
 H   1.0502944624167874        2.6839883945828991        4.4946639115025118     
 C  0.49878039229733750        3.8482596272345226        6.7936487015441624     
 H -0.19284816647495778        4.4022617715226291        7.4390955825386857     
 H   2.5207469506258375E-002   2.8828244506159155        6.5757951643381203     
 H   1.4148037101463620        3.6560212465831712        7.3634889921689011     
 C   2.5096766363832002        6.8831361761518775        3.3945088514622594     
 C   2.8796442220066325        8.3000185179925374        2.8922466819742061     
 H   3.7534969661385880        8.7136761645529592        3.4119940461244749     
 H   3.1280262381240789        8.2504526233254438        1.8237143698921863     
 H   2.0536970329725155        9.0175120277650418        3.0038321948634934     
 C   3.7729786728852561        6.0103818228149164        3.2323380768217089     
 H   3.6183379849173578        4.9764086679234376        3.5532869806629082     
 H   4.0956808942799050        5.9919683552789307        2.1819865146277304     
 H   4.5950605936431144        6.4237841186416649        3.8320508972050566     
 C   1.3826326375221896        6.3869423984653730        2.4636648566535144     
 H  0.48962757616814234        7.0374406382191230        2.5148297616858963     
 H   1.7140350311321728        6.4324351444775179        1.4202961441363040     
 H   1.0615570348740482        5.3599382514776179        2.6554600905135275     
 C   2.3300691170892462        8.7358854252303786        8.2143985153555867     
 C  -1.9891143469653230        9.6300914293090969        5.6160019192698112     
 C  -2.5873433720791650        8.6232782895053131        4.7507001015000334     
 C  -2.8682957290212201        7.4971799653569882        5.5922099100084823     
 H  -3.3720506697729240        6.5954300703803082        5.2648227478333007     
 C  -2.4606559524903933        7.7413620336928730        6.9248630788431109     
 C  -1.9006924637201883        9.0536389116632332        6.9236847962958157     
 H  -1.5386772391142896        9.5729754442323749        7.8036853671713153     
 C  -1.2892450026801183        10.960846557611275        5.2920373049789324     
 C   7.7252254364462133E-002   10.620491139359260        4.6533772753344440     
 H  0.73714090232225415        10.079889152131878        5.3652277968543638     
 H  -1.4837026128689576E-002   10.054714663952527        3.7119302527690499     
 H  0.65754748878087943        11.520872141258112        4.4129269391450983     
 C -0.99944942529216552        11.763876692565439        6.5799254548913320     
 H -0.50929809263354708        12.709483502497529        6.3171624366632040     
 H  -1.9219843239307053        11.999650074089494        7.1227234059388973     
 H -0.32792507066829113        11.238589245820442        7.2699958987801541     
 C  -2.1077109070433395        11.890780855066556        4.3827949958150993     
 H  -2.3293206391052754        11.473454858964567        3.3982668024870999     
 H  -3.0622762388412337        12.141612747754367        4.8600386031841811     
 H  -1.5536080666241046        12.823737579013994        4.2136185561898909     
 C  -3.0371978183524413        8.6201450479922013        3.2718169206854912     
 C  -4.3132731849109556        9.4829962202050808        3.1346249704765454     
 H  -5.1062530110629680        9.0850037501888821        3.7819901055431346     
 H  -4.6817514099147237        9.4678320750341047        2.0994838044638517     
 H  -4.1516917719523398        10.527353005799357        3.4149626368134105     
 C  -3.4224798094780571        7.1875067969297017        2.8360513104627811     
 H  -2.5954331533591621        6.4735886230746518        2.9594112313944096     
 H  -4.2875503622116815        6.7983209826780540        3.3864029116825525     
 H  -3.6920628643773865        7.1974162007591458        1.7723086309554501     
 C  -1.9567395554638902        9.0798486936491472        2.2637801762638219     
 H  -1.0667271731449335        8.4282153312674026        2.2950533386171386     
 H  -2.3480186445434819        8.9977996458767819        1.2390605697095869     
 H  -1.6230718304736425        10.112704016419345        2.3973046506209528     
 C  -2.8316787187459953        6.9122221342489443        8.1494443101367864     
 C  -4.1083165503978076        7.5446842931187295        8.7572008432984223     
 H  -3.9345307610362221        8.5857996324999419        9.0571608133006798     
 H  -4.9302711834505208        7.5340398597020846        8.0315920958032230     
 H  -4.4301412782703373        6.9825110015473610        9.6438075307841640     
 C  -3.1306571083418788        5.4470198570889803        7.7882836262586697     
 H  -2.2400947133997575        4.9141703662986957        7.4310203301953397     
 H  -3.4921456168916731        4.9121515469563999        8.6787431259712129     
 H  -3.9052549700116534        5.3589493757216689        7.0192408619734925     
 C  -1.7180148921338487        6.9469294715021670        9.2012852523065405     
 H  -1.4966132021749565        7.9685482696905776        9.5244640293057294     
 H  -2.0182022571363905        6.3802249426857669        10.090789466140919     
 H -0.79108570466033434        6.5039467315574289        8.8170816619965482     
 F   6.5705041218447233       -1.4020312781892272        4.6474114851440564     
 F   8.0233058418705419       -2.6416932972680165        6.4804962665663668     
 F   9.6294470707507518       -1.2067547524575017        8.2261345500998946     
 F   9.8816259213233621        1.4996292897782970        7.8831084471378317     
 F   8.4968285008092934        2.7811019038161935        5.9720293146669219     
 F   9.6419303649953498        1.7278759003787267        3.5737344772168127     
 F   10.843921728810251        3.2706715017838262        1.7652713409534873     
 F   9.4039155813491764        5.0410709110299550       0.23279110368620998     
 F   6.6467479626704629        5.1796205182615562       0.55621673391034276     
 F   5.4209532325758820        3.6042694272382603        2.3322936426104275     
 F   6.5421594107910153        4.7345318096857696        4.7095675358849274     
 F   5.1348661044312296        5.9161598054731144        6.6208680822659929     
 F   3.5950325214265875        4.4452533187600718        8.3646913672051433     
 F   3.3137024156129455        1.7321642423357710        7.9486236839448106     
 F   4.6171186783115648       0.52293506898727737        5.9321449457463267     
 F   3.5235345410797545        1.6737778810316684        3.5018077229135391     
 F   2.3274336803367959       0.11753137527791149        1.6944429618318320     
 F   3.7697858946227454       -1.6899847148174214       0.21811205801796699     
 F   6.5047478739707021       -1.8447883550589241       0.54638050015194495     
 F   7.7446810728118152      -0.24095240339565574        2.3206181794502032     
 C   7.4835418564919145       0.76917366742661897        5.1660243828346886     
 C   7.4064913984849685      -0.61118968124063922        5.3826201956976512     
 C   8.1325989104328436       -1.2973933957316706        6.3637021483635037     
 C   8.9519526813208739      -0.58630468034600358        7.2344297407574158     
 C   9.0620334240949987       0.79393081088653594        7.0661138566290820     
 C   8.3390356474563170        1.4279366225693204        6.0591208739933347     
 C   7.4567479534248404        2.6199618913231282        3.0958290320384392     
 C   8.8340541123232263        2.5694826600784846        2.8662188373374029     
 C   9.4968469634946793        3.3599117038466870        1.9193513673550997     
 C   8.7718627402816782        4.2552206806563238        1.1375242374880468     
 C   7.3891235938950022        4.3218175475871874        1.3057930492866514     
 C   6.7743734664447288        3.5030652040839931        2.2486005763763592     
 C   5.6400332718594530        2.5506866904397896        5.1863279641704167     
 C   5.7247061769058520        3.9229664025281998        5.4426594024787978     
 C   5.0277949702955302        4.5763490012617343        6.4651259372637799     
 C   4.2378522873016475        3.8393275939966234        7.3412109494777020     
 C   4.1125406426923314        2.4650109686391213        7.1335093205216360     
 C   4.7961220068260637        1.8684910990670658        6.0746237778303174     
 C   5.7015889305166789       0.75201418873845660        3.0569321293059932     
 C   4.3283137166110430       0.81674634437760685        2.8100736922088774     
 C   3.6699990792727619        2.0968802065824049E-002   1.8665712365878198     
 C   4.3964197520716608      -0.89481169276363126        1.1122610660482803     
 C   5.7790427340247295      -0.97061694089417128        1.2852557328292460     
 C   6.3906410576946362      -0.13841439160316818        2.2206200771880202     
 B   6.5671516505636429        1.6744982267872368        4.1189039184631060     
 F   2.3317728740786858        11.712633881564448        14.828253484982483     
 F  0.88657998708711450        12.932533211556027        12.976624462677732     
 F -0.71914789765493414        11.480474943385305        11.244925316763947     
 F -0.96989934556356672        8.7769463567426342        11.615407931508331     
 F  0.41517160787858670        7.5160213502082156        13.538047637812143     
 F -0.72333514213683403        8.5750278662508261        15.930309014158356     
 F  -1.9143552627441127        7.0153004727131867        17.731151354663183     
 F -0.46391659465150176        5.2492128496971899        19.254104087463560     
 F   2.2943519899590927        5.1291027769493907        18.932173585393599     
 F   3.5104977057919373        6.7208590900368650        17.162560962882825     
 F   2.3927136873691905        5.5802222450732888        14.790802187717141     
 F   3.7930801284567570        4.4081177682042574        12.868310141842352     
 F   5.3044123221893846        5.8884959661109084        11.108953497608328     
 F   5.5694254560608769        8.6056485963998348        11.521232733584739     
 F   4.2790424776790701        9.8044093844942068        13.549739030471445     
 F   5.3939792729633620        8.6704936813163371        15.981802373077180     
 F   6.5816016479666555        10.236054309218208        17.788859001775890     
 F   5.1283074014920222        12.032225427061878        19.266389223924502     
 F   2.3928782565020774        12.167544789186259        18.942921688321523     
 F   1.1609427128646912        10.554418220583129        17.169224513689674     
 C   1.4238560903895654        9.5364865665168850        14.327004505999451     
 C   1.4987706271193049        10.914495635659504        14.098072781414045     
 C  0.77510642194649249        11.590140773920275        13.108356591772498     
 C  -4.2825037507038706E-002   10.870122670231833        12.243786250276772     
 C -0.15232170732525407        9.4918503764580198        12.425902862825870     
 C  0.57007459142716610        8.8684270969191079        13.439563022129224     
 C   1.4675558092683181        7.6931768559660965        16.402751895506970     
 C   9.0117104602733533E-002   7.7351550854873770        16.633216701532412     
 C -0.56684171634063707        6.9367438241037496        17.576592504884395     
 C  0.16421129628949910        6.0434915194970529        18.354656904804319     
 C   1.5473535206019222        5.9865144340658496        18.187149246326012     
 C   2.1564769605033174        6.8130301733990901        17.247636832473333     
 C   3.2771643886008071        7.7701126972341621        14.306738831482594     
 C   3.1993332089752600        6.3970495887614032        14.051595028600762     
 C   3.8916519317017308        5.7485036598170813        13.022841012925564     
 C   4.6681112522071233        6.4907460168376039        12.138787229904805     
 C   4.7860222467677218        7.8658840467544477        12.345040415609789     
 C   4.1089207719722989        8.4573055840830325        13.410895986152617     
 C   3.2096507730376418        9.5738806894776705        16.433043753613482     
 C   4.5837812329552392        9.5197347751952996        16.677141635399856     
 C   5.2377250919910789        10.320354594893580        17.619735713743470     
 C   4.5057388850573377        11.230406705112015        18.375279367141392     
 C   3.1225131759152203        11.296663573130314        18.204064503433173     
 C   2.5154562391420070        10.460600960703283        17.269166773598897     
 B   2.3481865972244651        8.6422526325704521        15.376173515093685     
 C   6.3565041245194926       0.11945305354109062        11.641104809877918     
 H   7.2760106118970747      -0.35925358984830857        11.999667010000922     
 H   6.0119003259256134      -0.45412928998217394        10.768676841481037     
 H   5.5970111223380359        1.1804641245572040E-002   12.422650144715197     
 C   5.2533040030397338        2.1734664660988718        10.712428112749183     
 H   4.4821311837705089        2.1570785402679218        11.490338851231629     
 H   4.8918492363727033        1.5804152050627442        9.8622792403350061     
 H   5.3750799919250731        3.2138647462254433        10.383734520379239     
 C   7.6257099083273063        1.6367230718376786        10.119973791112404     
 H   7.2604032713013869        1.0659811724071258        9.2544805275189059     
 H   8.5796868043010921        1.1952992157123945        10.434053304409503     
 H   7.8234241379038956        2.6594779768572852        9.7736990085934803     
 C   2.5501056387873344        10.204863351608189        7.8096863526473008     
 H   1.6255024901815189        10.679731495640649        7.4597866589772481     
 H   2.9045320543698132        10.784002284056498        8.6747948198568849     
 H   3.2995281644147711        10.309995371207952        7.0180547454696889     
 C   3.6675433411995937        8.1581082194469019        8.7375462625410680     
 H   4.4285397393084676        8.1684157718786530        7.9497072402530655     
 H   4.0393105812419430        8.7582645579411409        9.5783878251180816     
 H   3.5505762296304018        7.1202145365483762        9.0762742976474460     
 C   1.3006622643152799        8.6924880520623056        9.3529474666340473     
 H   1.6750324414790931        9.2664133073131278        10.212701323449402     
 H  0.34336285330307620        9.1327243616348941        9.0477217321014560     
 H   1.1068333864317594        7.6705737627284805        9.7044769405691014     
         276

 Dy   9.1388214102513476        2.5149353038224338        14.073848685912010     
 C   7.4179546591455150        4.3653238541281771        13.726685033676715     
 C   6.7936093471801628        3.3803255709307494        14.595119706048438     
 C   6.5343560984302593        2.2325817911710746        13.779737833692828     
 H   6.0179452025772120        1.3426626311866625        14.120618172574595     
 C   6.9754201615961939        2.4439013929561400        12.449881476249370     
 C   7.5342858847057448        3.7554680924522419        12.435221664829225     
 H   7.9041272932098163        4.2565985137113174        11.548736517371362     
 C   8.1092760439238099        5.7085562226365028        14.028770722134839     
 C   9.4863007847816885        5.4056651289502131        14.666899712370592     
 H   10.140587091074583        4.8458665447263041        13.967773569031486     
 H   9.4205421840323886        4.8731673286709354        15.629287080612121     
 H   10.053693236696439        6.3246253039336198        14.869513549170874     
 C   7.2926006946442801        6.6638493002457917        14.913419728223806     
 H   7.0913559453666011        6.2879004354967298        15.919445926119776     
 H   6.3277171006762094        6.8901946117206130        14.444398889182501     
 H   7.8425066712367917        7.6076812034840637        15.032101231956439     
 C   8.3946279208022752        6.4745284803056844        12.720060313803542     
 H   9.0885531494788836        5.9327502929605309        12.067333965208020     
 H   8.8636979726557854        7.4388427837138194        12.950048506801819     
 H   7.4771917832878270        6.6694988212763668        12.153348410087494     
 C   6.3797452282087628        3.4045393131167025        16.078377259538051     
 C   5.9958655033273756        1.9861213544996794        16.561305841637001     
 H   5.1180462414121752        1.5897987757380829        16.036520553544726     
 H   5.7476441075964004        2.0250727228499930        17.630066071653570     
 H   6.8135303110294334        1.2611162758835124        16.440047786313301     
 C   5.1241887475539949        4.2854048363404793        16.256329686163671     
 H   5.2836326221147756        5.3210543147330585        15.945171326919708     
 H   4.8070557598321821        4.2954933916080567        17.308601199946352     
 H   4.2959474440014951        3.8838617972891156        15.657250395256431     
 C   7.5141893096633607        3.8747322347581403        17.012753653047952     
 H   8.4039841723648010        3.2204084623325562        16.942519789579627     
 H   7.1889475960393634        3.8090693118735639        18.057114226568149     
 H   7.8401672887267635        4.9030219687691190        16.840402082193620     
 C   6.5840396245662998        1.5946910823982907        11.243624186399149     
 C   10.887614343311034       0.66820259518389769        13.869136435908876     
 C   11.475018990181514        1.6701044740000575        14.747374019745440     
 C   11.759757243754242        2.8027732722083933        13.916782418100009     
 H   12.257734343140735        3.7035999268493880        14.255240964217592     
 C   11.365610767975781        2.5670526846789086        12.578590341077572     
 C   10.810166552096815        1.2533273422490112        12.564950151851114     
 H   10.457598005402859       0.73960012750283233        11.677973899768402     
 C   10.185234163192813      -0.66426547369029842        14.177761290770086     
 C   8.8157148655944813      -0.32503429160970121        14.810472901040606     
 H   8.1586905295616550       0.21740818021607891        14.096644040783159     
 H   8.9034136570928961       0.23769566834119063        15.754331534653641     
 H   8.2332476145729885       -1.2252086028732752        15.044647672526891     
 C   9.9018010107494909       -1.4564844209263927        12.882091055721430     
 H   9.4107365237699856       -2.4040945795282029        13.134702422911481     
 H   10.827085243293388       -1.6878881038054685        12.342129511086526     
 H   9.2336248104017891      -0.92552740247973864        12.193116136350227     
 C   10.996918811135140       -1.6032105797037426        15.084051485522014     
 H   11.216322349353870       -1.1932867205745494        16.071968824515881     
 H   11.952564483528210       -1.8543328334287319        14.608900953381507     
 H   10.438780664945407       -2.5350350808302924        15.244376875484363     
 C   11.918387536765817        1.6615134637650579        16.228138558730894     
 C   13.197372907311243       0.80153244736180873        16.359101189928467     
 H   13.989522334020043        1.2060984667704866        15.714447273178006     
 H   13.565605682542017       0.81021685205885008        17.394341408978196     
 H   13.038600506505041      -0.24136904476259868        16.071247784381011     
 C   12.296437684129190        3.0918911298247336        16.678932514092999     
 H   11.466239015356544        3.8030558008633393        16.559581594645007     
 H   13.161909212046924        3.4901144197231218        16.135144859016826     
 H   12.562059706682565        3.0736727461496760        17.743565493425770     
 C   10.837956666002963        1.1866150885121491        17.229279182582339     
 H   9.9469150262939436        1.8370147716317564        17.206440447867305     
 H   11.228905806795709        1.2551208486544168        18.255067270024874     
 H   10.506466463944989       0.15516156522562485        17.081927954405298     
 C   11.750786620679648        3.4033069775035418        11.363803464124603     
 C   13.042058908623696        2.7817807273677464        10.778463942689076     
 H   12.881740991559992        1.7399552064770378        10.474308412363062     
 H   13.849052870178120        2.7969957114147914        11.519272589982682     
 H   13.376269807468425        3.3479999834037608        9.8992615758627664     
 C   12.032147553560218        4.8691127174668996        11.734648709837879     
 H   11.131078507330727        5.3942995795236497        12.074082339672971     
 H   12.407976862377117        5.4098835943290924        10.854362307384012     
 H   12.789010114726542        4.9600186645026803        12.519826707930044     
 C   10.657400242978710        3.3643949654836121        10.292355503787615     
 H   10.452545327054281        2.3431680040881373        9.9582569491064472     
 H   10.968140765355216        3.9403346151010381        9.4131285787277985     
 H   9.7199041041890784        3.7956464240230114        10.661793974997391     
 Dy -0.24851614388211912        7.7755384106523060        5.4103251072378979     
 C   1.4833079771393372        5.9413676697137721        5.7603645481574874     
 C   2.0994027706713072        6.9221170154707199        4.8803192306193051     
 C   2.3594859374198034        8.0769883600009020        5.6858192753137704     
 H   2.8713775357826927        8.9660622418237885        5.3351833089081095     
 C   1.9291003433446776        7.8732431292420859        7.0208182776345343     
 C   1.3743211623513500        6.5601202806301764        7.0486630168651701     
 H   1.0136269253929879        6.0635538629294459        7.9417459644816653     
 C  0.78826020102147465        4.5966091590209457        5.4713575798783802     
 C -0.58752711863596885        4.8971805224056313        4.8290969622571751     
 H  -1.2441902917536112        5.4608452831196352        5.5240523133457806     
 H -0.52032218376640560        5.4232434129707849        3.8629024528856437     
 H  -1.1563292032331880        3.9776677795105830        4.6324199107980357     
 C   1.6033915058750636        3.6297929910867759        4.5976765790671790     
 H   1.8101712776495207        3.9954360061109897        3.5888720781155738     
 H   2.5656821194786366        3.4051651483088357        5.0721696501506477     
 H   1.0509138161813205        2.6862480425602793        4.4862814039955747     
 C  0.49822840588570433        3.8450681537262312        6.7877781540704358     
 H -0.19412871283537100        4.3972492695944316        7.4338868489405661     
 H   2.5220403104634068E-002   2.8800717617322347        6.5673612588295134     
 H   1.4139154935543252        3.6518664866256416        7.3578594768255527     
 C   2.5137820803390301        6.8850370911337615        3.3971382343038878     
 C   2.8859295164712608        8.3021884526140166        2.8979165128540711     
 H   3.7596175595815415        8.7136261265473731        3.4193418235671489     
 H   3.1355831260712539        8.2540860158289799        1.8296733605785778     
 H   2.0608265838199573        9.0205550805657602        3.0098044524030265     
 C   3.7767145902720425        6.0116582560321605        3.2354065818957851     
 H   3.6212184621779229        4.9774167737543440        3.5548098620636721     
 H   4.1006447334287177        5.9943892635552878        2.1854632679448747     
 H   4.5982337780614122        6.4238732556856162        3.8365685530699754     
 C   1.3879781335754757        6.3917726561213648        2.4635921801344702     
 H  0.49593720527325125        7.0435040709031327        2.5141170604399261     
 H   1.7216005808831303        6.4382217426507395        1.4210704278778563     
 H   1.0650126965787019        5.3650642210700399        2.6530642980229229     
 C   2.3294274502176879        8.7301369946413327        8.2191122413954218     
 C  -1.9874452155285875        9.6308286057004384        5.6185710527455797     
 C  -2.5853222811014516        8.6249533946205972        4.7520150540973125     
 C  -2.8668825894293626        7.4981478413161513        5.5922757061387820     
 H  -3.3706727804321632        6.5968494320489315        5.2637651046100231     
 C  -2.4600499245906926        7.7410344293508837        6.9253933031836628     
 C  -1.8999207704914050        9.0531996215497905        6.9257929486450562     
 H  -1.5383627996742653        9.5716423573478728        7.8064881889096496     
 C  -1.2867392913855997        10.961489953841621        5.2962290041130649     
 C   8.0308629743595067E-002   10.620693198591034        4.6590096905089959     
 H  0.73929256315786696        10.079830917128369        5.3714912043255172     
 H  -1.0995284752542751E-002   10.055010018645913        3.7173852539155425     
 H  0.66121727651730322        11.520784508684141        4.4190956846252236     
 C -0.99823348879271956        11.763523462522150        6.5849613940949192     
 H -0.50791897934836205        12.709318485939754        6.3234070256309218     
 H  -1.9213142177898945        11.998844757885010        7.1269898452385299     
 H -0.32738647848475927        11.237730348188943        7.2752887038057823     
 C  -2.1033595419914617        11.892497896544075        4.3864374653471794     
 H  -2.3232743506776354        11.476097212610899        3.4012103032083032     
 H  -3.0586414793155159        12.143417583888692        4.8621195001526321     
 H  -1.5485492786262582        12.825293153406109        4.2191044931067445     
 C  -3.0339241140998019        8.6231543750373554        3.2727857677079730     
 C  -4.3086885935362602        9.4876626766992818        3.1346285001904510     
 H  -5.1028018900795455        9.0905036108875628        3.7810399463684723     
 H  -4.6761517527450591        9.4730555851602549        2.0991502375560560     
 H  -4.1462157578136365        10.531778156183803        3.4152952346069494     
 C  -3.4206678260416545        7.1912492992384323        2.8359458112158031     
 H  -2.5945733320567856        6.4762896715892966        2.9593340007774214     
 H  -4.2865124066235838        6.8028468567197793        3.3856201490454354     
 H  -3.6896102550103360        7.2020509381292506        1.7720630168214184     
 C  -1.9518495979038084        9.0819415040758837        2.2661700866114978     
 H  -1.0626360475837517        8.4292877821605092        2.2982586902260338     
 H  -2.3419213896318585        9.0006516661175784        1.2409617231263503     
 H  -1.6172506141463419        10.114364552477912        2.4004768600092867     
 C  -2.8328032027254957        6.9109457373935497        8.1487112664962034     
 C  -4.1113659701118808        7.5418782207404762        8.7536428067694381     
 H  -3.9393057575967765        8.5830363854500558        9.0543077130197513     
 H  -4.9314218257473419        7.5307833057040705        8.0261010149703917     
 H  -4.4347456672291070        6.9790648049531336        9.6392313418635460     
 C  -3.1293375581122289        5.4456931996401261        7.7860779027088931     
 H  -2.2373487069361286        4.9140304245725153        7.4309442610477872     
 H  -3.4925762915564298        4.9099437050404671        8.6751739322956691     
 H  -3.9016919326292618        5.3572460994035112        7.0150102726613692     
 C  -1.7218738764531007        6.9461349557987173        9.2031925526594414     
 H  -1.5026740272372376        7.9676977998573912        9.5278365754368703     
 H  -2.0235816106046740        6.3782463808112455        10.091351450789384     
 H -0.79353233930861145        6.5046394506210818        8.8210621760516563     
 F   6.5705086170902263       -1.4033291307277571        4.6471437085557392     
 F   8.0209395395473404       -2.6412583676703805        6.4831987118488907     
 F   9.6278739853648378       -1.2050069901390050        8.2269555947654567     
 F   9.8827986457521302        1.5004737380135096        7.8794646541050577     
 F   8.5004177178554237        2.7797802262915505        5.9653195418374700     
 F   9.6413971091652080        1.7262170721376286        3.5653101511473553     
 F   10.840469185145549        3.2748696251145666        1.7596991160313193     
 F   9.3976497909542545        5.0477621444979635       0.23370865899995649     
 F   6.6406691069520560        5.1826038365949278       0.55916099252152884     
 F   5.4178595779177883        3.6015773950196994        2.3319753302405770     
 F   6.5440146878393275        4.7319549458540875        4.7074491783828876     
 F   5.1363092308207117        5.9137500331173998        6.6182147524054962     
 F   3.5958517483923309        4.4431482893186534        8.3617662793495224     
 F   3.3162493703886868        1.7298163790796699        7.9473665351534866     
 F   4.6203071285812900       0.52011760087436609        5.9317730584786883     
 F   3.5234133057644854        1.6717392751778279        3.5037360355688252     
 F   2.3239465641513770       0.11704575596335183        1.6978677176006782     
 F   3.7628468271299660       -1.6907972771021662       0.21890059525160105     
 F   6.4982086043431000       -1.8468718446714767       0.54255969176561702     
 F   7.7416717467457543      -0.24482385677214635        2.3159075130586255     
 C   7.4854606330586382       0.76753693361642084        5.1624067038359467     
 C   7.4070821392062651      -0.61226200725602387        5.3813027407168557     
 C   8.1319256789029932       -1.2973979931118549        6.3639475324342625     
 C   8.9515914957865164      -0.58563783218922483        7.2338017235530154     
 C   9.0632075045472362       0.79409623331319379        7.0630677790282164     
 C   8.3415092944683042        1.4269560688177756        6.0544817194531966     
 C   7.4552693323227563        2.6179263081637010        3.0916443061752674     
 C   8.8323670153972245        2.5689544827374187        2.8606629914617119     
 C   9.4935232457733800        3.3623690080267719        1.9153730361515358     
 C   8.7670429867009574        4.2589071739902424        1.1365558423331812     
 C   7.3843743427348318        4.3235391456668122        1.3056913537460439     
 C   6.7712536914339889        3.5018288472834724        2.2467492079834712     
 C   5.6418944094254408        2.5480534642747168        5.1844104310544923     
 C   5.7266093071321871        3.9203753276910662        5.4405898082464468     
 C   5.0294635285390354        4.5738909050410772        6.4628046454037396     
 C   4.2393085617273432        3.8370569107248493        7.3388301346909026     
 C   4.1146755040996572        2.4626190731470508        7.1317999875217302     
 C   4.7986072088473204        1.8658805782662089        6.0733097006635237     
 C   5.7003865342625204       0.74922668308191043        3.0553892213714127     
 C   4.3268219194152797       0.81465985862809465        2.8105758809222485     
 C   3.6666677514925343        1.9674214221027331E-002   1.8678205320935155     
 C   4.3913704821952884      -0.89614940554322975        1.1120679196993710     
 C   5.7741545073976681      -0.97271740262398898        1.2829642852363383     
 C   6.3876168002573719      -0.14141568267689134        2.2178884051116552     
 B   6.5677370036294231        1.6718998909374718        4.1157512534368843     
 F   2.3318586859462127        11.713689774474073        14.829296412105505     
 F  0.88873685434527072        12.932819019501247        12.975566767057192     
 F -0.71770333627144922        11.480291561469430        11.244967465021539     
 F -0.97127778662945208        8.7775074267896915        11.618550200875426     
 F  0.41136639215500820        7.5177282694515819        13.543646999698133     
 F -0.72341999765080023        8.5767441073642381        15.937937539919222     
 F  -1.9121019242373480        7.0119731922427375        17.736205613951896     
 F -0.45939919264701723        5.2431659867627278        19.253180319491431     
 F   2.2986133247915084        5.1258560426200512        18.929230172428340     
 F   3.5123220470756547        6.7224680074538528        17.162565561238104     
 F   2.3893985062285861        5.5823783582267650        14.792214459966127     
 F   3.7904674290622373        4.4096646087481988        12.870733632006534     
 F   5.3038928812584825        5.8893044230807057        11.112500263017960     
 F   5.5680774309702148        8.6065177159698596        11.523465444724495     
 F   4.2763987088415458        9.8061716332428652        13.550474157083071     
 F   5.3936469081040190        8.6710331411674346        15.979987150215885     
 F   6.5849431748326657        10.235052477635225        17.785304664253974     
 F   5.1354288607505056        12.031903453953921        19.265398083161308     
 F   2.3996051201852082        12.168840189540962        18.946641367813445     
 F   1.1638447675372006        10.557653536608489        17.173940086371847     
 C   1.4218870082607493        9.5380936408380546        14.330433047487061     
 C   1.4981930311726452        10.915666330616050        14.099852844257287     
 C  0.77569773198279479        11.590767275400127        13.108985055431468     
 C  -4.2568735814786957E-002   10.870516811911939        12.244940152761298     
 C -0.15361958039760593        9.4926450148620365        12.428776607003526     
 C  0.56750170820231505        8.8698382437152041        13.443697944297247     
 C   1.4681408238129414        7.6947734666988508        16.406435750507651     
 C   9.0909626087049333E-002   7.7356566420230166        16.638202060359465     
 C -0.56472913894687005        6.9346511456686351        17.580148535776608     
 C  0.16749971077397965        6.0400753785343069        18.355413410671282     
 C   1.5505561514059112        5.9845924021782304        18.187033755897737     
 C   2.1583578684766502        6.8136684085331627        17.249109160433527     
 C   3.2747937973613164        7.7720042146214086        14.308428291907003     
 C   3.1965413031645680        6.3989529724231584        14.053303116060254     
 C   3.8892945542875919        5.7500624241041551        13.025072647941911     
 C   4.6666610343005370        6.4918798786213534        12.141509495896562     
 C   4.7843017575554638        7.8670870142944898        12.347235041019756     
 C   4.1065324291079612        8.4589434807842441        13.412373720222659     
 C   3.2105783871588036        9.5756848653492685        16.434541031245537     
 C   4.5849880426128360        9.5205793010586142        16.676617630568746     
 C   5.2409268297910767        10.320386055403610        17.618377069148078     
 C   4.5108304733586513        11.230671682339327        18.375309292120022     
 C   3.1274475335469236        11.297873689652901        18.206244194039449     
 C   2.5183681903097161        10.462735019235646        17.271864694084201     
 B   2.3471672440658686        8.6442651094799849        15.379029234787515     
 C   6.3570342053230462       0.12346819735633005        11.635923117001314     
 H   7.2767624390823222      -0.35549778557898742        11.993577422649638     
 H   6.0124308452824904      -0.44882910949455573        10.762701258266469     
 H   5.5976634797879496        1.4432370339512050E-002   12.417390385944294     
 C   5.2530432144677981        2.1785315457791472        10.710796547539312     
 H   4.4824256383724332        2.1612849741413327        11.489210084311573     
 H   4.8910350425099809        1.5863193885179458        9.8603585247324759     
 H   5.3745547975457111        3.2192533992845296        10.383129502877084     
 C   7.6252929088579968        1.6431540059170651        10.116508245171842     
 H   7.2596403452669938        1.0738449412825739        9.2502665615319515     
 H   8.5794283526377058        1.2013381169369950        10.429436992661786     
 H   7.8227815290794869        2.6664374671700508        9.7718290143241511     
 C   2.5494960600210197        10.199796634200567        7.8169965494067197     
 H   1.6250004633282829        10.675140415308014        7.4674063637546313     
 H   2.9032909158174682        10.777361495925986        8.6833264717081491     
 H   3.2994429118665849        10.306420056637402        7.0260812550531870     
 C   3.6668481437662073        8.1515844759460840        8.7414240385267963     
 H   4.4278753255283227        8.1630400111847088        7.9536513127642321     
 H   4.0385893569789930        8.7505320337220844        9.5830565715675569     
 H   3.5498440622524443        7.1132433252400631        9.0786037006935043     
 C   1.2998121396037297        8.6847941465424636        9.3573025403154784     
 H   1.6740225498784556        9.2571057408932393        10.218126536858842     
 H  0.34256103636382679        9.1255164228174905        9.0527082515922839     
 H   1.1059525611001353        7.6623147918322552        9.7069521362284021     
         276

 Dy   9.1380544970550428        2.5148438539626827        14.072160441669009     
 C   7.4179405496721547        4.3664559763099531        13.727294181770695     
 C   6.7926369462130847        3.3806514463880535        14.594023612538800     
 C   6.5336123840900076        2.2340942308467788        13.777030088736762     
 H   6.0165908545502989        1.3440019174330520        14.116416011585043     
 C   6.9756331652943073        2.4469199030151176        12.447764688166609     
 C   7.5349747840294556        3.7582980567749487        12.435112299512765     
 H   7.9058262696987684        4.2604026194136422        11.549626434862660     
 C   8.1093631528744208        5.7089236537716506        14.031933211202892     
 C   9.4855711840612464        5.4044089121468355        14.670990109087862     
 H   10.140543331960986        4.8458097567775651        13.971560659983924     
 H   9.4183884895784953        4.8700220320465490        15.632156438221202     
 H   10.052964431577289        6.3226921758048409        14.876167393718735     
 C   7.2920920410374626        6.6631630984369465        14.917127115405208     
 H   7.0886749200687875        6.2854626764157846        15.921893321078837     
 H   6.3283184858506250        6.8913330520072034        14.446895936762774     
 H   7.8425665976339571        7.6061486921869985        15.038663973910843     
 C   8.3959552094473349        6.4768517776776466        12.724747315540853     
 H   9.0905341416583259        5.9362442634837782        12.071795836410587     
 H   8.8646922641292143        7.4407739937290742        12.956709489758762     
 H   7.4789772480437486        6.6726681584144307        12.157558885342556     
 C   6.3764304562661849        3.4036280284022555        16.076577846204710     
 C   5.9912442433321207        1.9849968527324755        16.557523505145433     
 H   5.1138705440558958        1.5898496609003903        16.031304326835940     
 H   5.7416901650190022        2.0230582692127630        17.625968535447761     
 H   6.8085987235795562        1.2596105874226731        16.436544983294816     
 C   5.1206709269536468        4.2845160632633776        16.252944481663221     
 H   5.2806507148125021        5.3203577412446528        15.942814187316186     
 H   4.8017896148143908        4.2938936632695306        17.304630330700920     
 H   4.2935139056327998        3.8834016987887199        15.652211792955859     
 C   7.5089772142735116        3.8725047428025245        17.013659043517958     
 H   8.3979771211902801        3.2171506812696662        16.945455971798022     
 H   7.1808816704772438        3.8071922549301425        18.057023632452669     
 H   7.8366277185388817        4.9003950342232603        16.842475603136226     
 C   6.5841327222952177        1.5993088880073172        11.240483671544617     
 C   10.886400864902267       0.66788374533191952        13.866398372447611     
 C   11.474089224341105        1.6690832980166730        14.745188666271757     
 C   11.759118713709919        2.8021555593430176        13.915304257465872     
 H   12.257428660115725        3.7025830970455496        14.254300452999182     
 C   11.364984467264632        2.5673235561590197        12.576953734387557     
 C   10.809171139301517        1.2537824267648312        12.562503004142368     
 H   10.456515535386032       0.74068148558120483        11.675200587803861     
 C   10.183324798744252      -0.66441554390760926        14.174195195090356     
 C   8.8133587763745354      -0.32471403380827313        14.805668189241707     
 H   8.1571316634874602       0.21790991680790747        14.091283195966472     
 H   8.9003991689292228       0.23802810798495344        15.749620121738623     
 H   8.2303811884865397       -1.2246240328477596        15.039534803299013     
 C   9.9009566404469709       -1.4562369986569699        12.878086251744778     
 H   9.4098404655423593       -2.4039647573696010        13.130010480638072     
 H   10.826676055018071       -1.6873470072990711        12.338778836396484     
 H   9.2332653548278838      -0.92512859043565032        12.188768164047838     
 C   10.993435817629360       -1.6039227620829926        15.081301945174030     
 H   11.211070349752369       -1.1945193559291516        16.069770768835063     
 H   11.949823935741611       -1.8550794255073491        14.607761125442609     
 H   10.434820423165911       -2.5356680995843650        15.240164535215980     
 C   11.916467336601766        1.6598068894751803        16.226219386349921     
 C   13.193825275216605       0.79783425135226926        16.358710763957813     
 H   13.987301936213621        1.2010734244312273        15.714973849028098     
 H   13.560902396508238       0.80632009144649408        17.394334628871071     
 H   13.033921607067173      -0.24489566160388035        16.070964156896625     
 C   12.296561776575256        3.0895333590004532        16.677224270565265     
 H   11.467597254438060        3.8020030290397613        16.557585122323292     
 H   13.162849314698981        3.4863293345190280        16.133753981546750     
 H   12.561738451547120        3.0708713289342429        17.741953292692450     
 C   10.834208443185883        1.1869019804237744        17.226186786725677     
 H   9.9440833461020617        1.8384669835512384        17.201815477404963     
 H   11.223761632263415        1.2555146529728287        18.252471220518537     
 H   10.501604838918723       0.15581418061954880        17.078888993121609     
 C   11.751095587259407        3.4042081480644284        11.362940259966063     
 C   13.043444617079555        2.7835886395721428        10.779108091471011     
 H   12.884051309142382        1.7417878132141045        10.474404699448161     
 H   13.849382894810747        2.7989029759334114        11.520998488799405     
 H   13.378541447910655        3.3502721721998117        9.9005513332868738     
 C   12.031064729798992        4.8699857340033654        11.734842285576470     
 H   11.129190687014546        5.3944113494246650        12.073247175904228     
 H   12.407814369851076        5.4113740336859149        10.855380962482986     
 H   12.786725897675090        4.9610085203702976        12.521108856870780     
 C   10.659289563426318        3.3651994892570309        10.289962266004300     
 H   10.455653011690268        2.3440498400776080        9.9549131752839237     
 H   10.970976543591693        3.9418759555261844        9.4115571657578805     
 H   9.7210007203184894        3.7956387403343714        10.658209220397488     
 Dy -0.24686944497500501        7.7763244701824457        5.4121662194338205     
 C   1.4835857139444626        5.9401713099549944        5.7598611205645556     
 C   2.1012339419848289        6.9219591669719183        4.8822619637858597     
 C   2.3609485650365181        8.0752267102056710        5.6899593846967029     
 H   2.8737356002779708        8.9645249973149035        5.3414313772028779     
 C   1.9288928206566118        7.8695326941586368        7.0240429165742082     
 C   1.3733941791002693        6.5567052437079001        7.0490748588293881     
 H   1.0110859734930657        6.0589003759456057        7.9407450310488263     
 C  0.78862791363949036        4.5962816585800752        5.4674911567562576     
 C -0.58643346174194622        4.8986153560289951        4.8245870899434466     
 H  -1.2436397519379740        5.4608732203131023        5.5200861600050724     
 H -0.51792736730716660        5.4268956958540526        3.8598023262036301     
 H  -1.1551787460139336        3.9798118805890237        4.6250567992360843     
 C   1.6044015468491142        3.6312455229781859        4.5925418925271781     
 H   1.8129141033022835        3.9992700861225914        3.5851421434063289     
 H   2.5657868491798230        3.4047325032963478        5.0678406190483045     
 H   1.0515331699458537        2.6885076905376590        4.4778988964886377     
 C  0.49767641947407115        3.8418766802179398        6.7819076065967101     
 H -0.19540925919578422        4.3922367676662342        7.4286781153424464     
 H   2.5233336703009757E-002   2.8773190728485543        6.5589273533209074     
 H   1.4130272769622885        3.6477117266681121        7.3522299614822035     
 C   2.5178875242948595        6.8869380061156464        3.3997676171455158     
 C   2.8922148109358887        8.3043583872354958        2.9035863437339358     
 H   3.7657381530244951        8.7135760885417870        3.4266896010098229     
 H   3.1431400140184294        8.2577194083325178        1.8356323512649695     
 H   2.0679561346673991        9.0235981333664768        3.0157767099425601     
 C   3.7804505076588284        6.0129346892494056        3.2384750869698613     
 H   3.6240989394384875        4.9784248795852495        3.5563327434644356     
 H   4.1056085725775295        5.9968101718316449        2.1889400212620189     
 H   4.6014069624797100        6.4239623927295675        3.8410862089348941     
 C   1.3933236296287619        6.3966029137773566        2.4635195036154256     
 H  0.50224683437836015        7.0495675035871415        2.5134043591939554     
 H   1.7291661306340878        6.4440083408239612        1.4218447116194084     
 H   1.0684683582833556        5.3701901906624627        2.6506685055323183     
 C   2.3287857833461296        8.7243885640522869        8.2238259674352570     
 C  -1.9857760840918519        9.6315657820917782        5.6211401862213481     
 C  -2.5833011901237386        8.6266284997358813        4.7533300066945907     
 C  -2.8654694498375046        7.4991157172753145        5.5923415022690817     
 H  -3.3692948910914025        6.5982687937175548        5.2627074613867455     
 C  -2.4594438966909924        7.7407068250088935        6.9259235275242146     
 C  -1.8991490772626216        9.0527603314363461        6.9279011009942968     
 H  -1.5380483602342407        9.5703092704633690        7.8092910106479838     
 C  -1.2842335800910814        10.962133350071968        5.3004207032471973     
 C   8.3365005122728000E-002   10.620895257822809        4.6646421056835470     
 H  0.74144422399347965        10.079772682124858        5.3777546117966706     
 H  -7.1535433763959197E-003   10.055305373339298        3.7228402550620352     
 H  0.66488706425372701        11.520696876110168        4.4252644301053481     
 C -0.99701755229327360        11.763170232478862        6.5899973332985056     
 H -0.50653986606317702        12.709153469381981        6.3296516145986406     
 H  -1.9206441116490838        11.998039441680525        7.1312562845381624     
 H -0.32684788630122741        11.236871450557443        7.2805815088314105     
 C  -2.0990081769395839        11.894214938021594        4.3900799348792594     
 H  -2.3172280622499954        11.478739566257230        3.4041538039295065     
 H  -3.0550067197897985        12.145222420023016        4.8642003971210839     
 H  -1.5434904906284119        12.826848727798227        4.2245904300235990     
 C  -3.0306504098471625        8.6261637020825077        3.2737546147304548     
 C  -4.3041040021615649        9.4923291331934809        3.1346320299043566     
 H  -5.0993507690961222        9.0960034715862417        3.7800897871938099     
 H  -4.6705520955753954        9.4782790952864051        2.0988166706482603     
 H  -4.1407397436749340        10.536203306568250        3.4156278324004887     
 C  -3.4188558426052515        7.1949918015471628        2.8358403119688247     
 H  -2.5937135107544096        6.4789907201039405        2.9592567701604326     
 H  -4.2854744510354870        6.8073727307615037        3.3848373864083183     
 H  -3.6871576456432855        7.2066856754993562        1.7718174026873870     
 C  -1.9469596403437266        9.0840343145026203        2.2685599969591741     
 H  -1.0585449220225700        8.4303602330536176        2.3014640418349290     
 H  -2.3358241347202346        9.0035036863583731        1.2428628765431136     
 H  -1.6114293978190413        10.116025088536478        2.4036490693976207     
 C  -2.8339276867049961        6.9096693405381542        8.1479782228556221     
 C  -4.1144153898259539        7.5390721483622229        8.7500847702404538     
 H  -3.9440807541573308        8.5802731384001714        9.0514546127388229     
 H  -4.9325724680441629        7.5275267517060573        8.0206099341375623     
 H  -4.4393500561878767        6.9756186083589062        9.6346551529429298     
 C  -3.1280180078825794        5.4443665421912728        7.7838721791591174     
 H  -2.2346027004725002        4.9138904828463348        7.4308681919002355     
 H  -3.4930069662211869        4.9077358631245351        8.6716047386201254     
 H  -3.8981288952468702        5.3555428230853526        7.0107796833492468     
 C  -1.7257328607723530        6.9453404400952676        9.2050998530123405     
 H  -1.5087348522995185        7.9668473300242049        9.5312091215680130     
 H  -2.0289609640729576        6.3762678189367241        10.091913435437849     
 H -0.79597897395688866        6.5053321696847348        8.8250426901067645     
 F   6.5705131123357292       -1.4046269832662870        4.6468759319674220     
 F   8.0185732372241389       -2.6408234380727444        6.4859011571314147     
 F   9.6263008999789257       -1.2032592278205083        8.2277766394310188     
 F   9.8839713701809000        1.5013181862487222        7.8758208610722829     
 F   8.5040069349015539        2.7784585487669076        5.9586097690080182     
 F   9.6408638533350643        1.7245582438965308        3.5568858250778974     
 F   10.837016641480849        3.2790677484453070        1.7541268911091514     
 F   9.3913840005593325        5.0544533779659719       0.23462621431370301     
 F   6.6345902512336492        5.1855871549282995       0.56210525113271481     
 F   5.4147659232596945        3.5988853628011390        2.3316570178707270     
 F   6.5458699648876397        4.7293780820224063        4.7053308208808486     
 F   5.1377523572101946        5.9113402607616843        6.6155614225449986     
 F   3.5966709753580743        4.4410432598772340        8.3588411914938998     
 F   3.3187963251644281        1.7274685158235688        7.9461093863621626     
 F   4.6234955788510153       0.51730013276145470        5.9314011712110499     
 F   3.5232920704492163        1.6697006693239878        3.5056643482241112     
 F   2.3204594479659577       0.11656013664879217        1.7012924733695247     
 F   3.7559077596371866       -1.6916098393869112       0.21968913248523508     
 F   6.4916693347154988       -1.8489553342840295       0.53873888337928921     
 F   7.7386624206796926      -0.24869531014863694        2.3111968466670474     
 C   7.4873794096253619       0.76590019980622270        5.1587890248372039     
 C   7.4076728799275617      -0.61333433327140841        5.3799852857360611     
 C   8.1312524473731447       -1.2974025904920394        6.3641929165050222     
 C   8.9512303102521589      -0.58497098403244596        7.2331737063486141     
 C   9.0643815849994738       0.79426165573985152        7.0600217014273499     
 C   8.3439829414802915        1.4259755150662310        6.0498425649130585     
 C   7.4537907112206732        2.6158907250042738        3.0874595803120957     
 C   8.8306799184712226        2.5684263053963523        2.8551071455860213     
 C   9.4901995280520790        3.3648263122068567        1.9113947049479718     
 C   8.7622232331202348        4.2625936673241620        1.1355874471783156     
 C   7.3796250915746615        4.3252607437464361        1.3055896582054363     
 C   6.7681339164232490        3.5005924904829513        2.2448978395905828     
 C   5.6437555469914287        2.5454202381096440        5.1824928979385687     
 C   5.7285124373585212        3.9177842528539326        5.4385202140140958     
 C   5.0311320867825406        4.5714328088204201        6.4604833535437001     
 C   4.2407648361530388        3.8347862274530748        7.3364493199041041     
 C   4.1168103655069830        2.4602271776549807        7.1300906545218234     
 C   4.8010924108685780        1.8632700574653520        6.0719956234967309     
 C   5.6991841380083610       0.74643917742536425        3.0538463134368321     
 C   4.3253301222195155       0.81257337287858245        2.8110780696356197     
 C   3.6633364237123063        1.8379626376230612E-002   1.8690698275992113     
 C   4.3863212123189150      -0.89748711832282813        1.1118747733504617     
 C   5.7692662807706077      -0.97481786435380668        1.2806728376434307     
 C   6.3845925428201085      -0.14441697375061446        2.2151567330352901     
 B   6.5683223566952043        1.6693015550877071        4.1125985884106626     
 F   2.3319444978137391        11.714745667383697        14.830339339228525     
 F  0.89089372160342695        12.933104827446465        12.974509071436652     
 F -0.71625877488796430        11.480108179553554        11.245009613279132     
 F -0.97265622769533744        8.7780684968367488        11.621692470242520     
 F  0.40756117643142975        7.5194351886949482        13.549246361584121     
 F -0.72350485316476643        8.5784603484776500        15.945566065680088     
 F  -1.9098485857305834        7.0086459117722884        17.741259873240612     
 F -0.45488179064253276        5.2371191238282666        19.252256551519299     
 F   2.3028746596239245        5.1226093082907109        18.926286759463082     
 F   3.5141463883593715        6.7240769248708396        17.162570159593386     
 F   2.3860833250879812        5.5845344713802421        14.793626732215115     
 F   3.7878547296677172        4.4112114492921402        12.873157122170717     
 F   5.3033734403275794        5.8901128800505029        11.116047028427593     
 F   5.5667294058795527        8.6073868355398844        11.525698155864250     
 F   4.2737549400040216        9.8079338819915218        13.551209283694698     
 F   5.3933145432446761        8.6715726010185303        15.978171927354591     
 F   6.5882847016986750        10.234050646052243        17.781750326732062     
 F   5.1425503200089882        12.031581480845967        19.264406942398114     
 F   2.4063319838683386        12.170135589895663        18.950361047305368     
 F   1.1667468222097097        10.560888852633850        17.178655659054019     
 C   1.4199179261319335        9.5397007151592259        14.333861588974672     
 C   1.4976154352259854        10.916837025572596        14.101632907100528     
 C  0.77628904201909710        11.591393776879979        13.109613519090439     
 C  -4.2312434122535214E-002   10.870910953592045        12.246094055245827     
 C -0.15491745346995778        9.4934396532660550        12.431650351181181     
 C  0.56492882497746411        8.8712493905113003        13.447832866465269     
 C   1.4687258383575645        7.6963700774316051        16.410119605508335     
 C   9.1702147571365134E-002   7.7361581985586563        16.643187419186521     
 C -0.56261656155310291        6.9325584672335205        17.583704566668818     
 C  0.17078812525846021        6.0366592375715618        18.356169916538246     
 C   1.5537587822099004        5.9826703702906112        18.186918265469465     
 C   2.1602387764499831        6.8143066436672353        17.250581488393717     
 C   3.2724232061218261        7.7738957320086559        14.310117752331413     
 C   3.1937493973538764        6.4008563560849145        14.055011203519745     
 C   3.8869371768734529        5.7516211883912280        13.027304282958257     
 C   4.6652108163939507        6.4930137404051029        12.144231761888321     
 C   4.7825812683432050        7.8682899818345309        12.349429666429723     
 C   4.1041440862436236        8.4605813774854539        13.413851454292702     
 C   3.2115060012799654        9.5774890412208684        16.436038308877595     
 C   4.5861948522704337        9.5214238269219287        16.676093625737636     
 C   5.2441285675910754        10.320417515913640        17.617018424552686     
 C   4.5159220616599640        11.230936659566639        18.375339217098652     
 C   3.1323818911786270        11.299083806175487        18.208423884645722     
 C   2.5212801414774253        10.464869077768009        17.274562614569504     
 B   2.3461478909072726        8.6462775863895178        15.381884954481345     
 C   6.3575642861265989       0.12748334117156948        11.630741424124711     
 H   7.2775142662675698      -0.35174198130966627        11.987487835298356     
 H   6.0129613646393683      -0.44352892900693752        10.756725675051904     
 H   5.5983158372378643        1.7060099433452061E-002   12.412130627173392     
 C   5.2527824258958615        2.1835966254594226        10.709164982329440     
 H   4.4827200929743585        2.1654914080147440        11.488081317391517     
 H   4.8902208486472594        1.5922235719731477        9.8584378091299474     
 H   5.3740296031663490        3.2246420523436155        10.382524485374930     
 C   7.6248759093886864        1.6495849399964515        10.113042699231279     
 H   7.2588774192326015        1.0817087101580223        9.2460525955449970     
 H   8.5791699009743194        1.2073770181615957        10.424820680914072     
 H   7.8221389202550791        2.6733969574828165        9.7699590200548201     
 C   2.5488864812547045        10.194729916792946        7.8243067461661395     
 H   1.6244984364750470        10.670549334975380        7.4750260685320145     
 H   2.9020497772651228        10.770720707795473        8.6918581235594132     
 H   3.2993576593183982        10.302844742066851        7.0341077646366852     
 C   3.6661529463328209        8.1450607324452680        8.7453018145125263     
 H   4.4272109117481788        8.1576642504907646        7.9575953852753987     
 H   4.0378681327160431        8.7427995095030262        9.5877253180170339     
 H   3.5491118948744869        7.1062721139317500        9.0809331037395626     
 C   1.2989620148921797        8.6771002410226217        9.3616576139969094     
 H   1.6730126582778178        9.2477981744733508        10.223551750268282     
 H  0.34175921942457738        9.1183084840000888        9.0576947710831099     
 H   1.1050717357685111        7.6540558209360299        9.7094273318877029     
         276

 Dy   9.1372875838587380        2.5147524041029317        14.070472197426009     
 C   7.4179264401987934        4.3675880984917281        13.727903329864676     
 C   6.7916645452460065        3.3809773218453572        14.592927519029164     
 C   6.5328686697497558        2.2356066705224835        13.774322343780696     
 H   6.0152365065233848        1.3453412036794414        14.112213850595490     
 C   6.9758461689924207        2.4499384130740953        12.445647900083850     
 C   7.5356636833531665        3.7611280210976554        12.435002934196305     
 H   7.9075252461877206        4.2642067251159661        11.550516352353958     
 C   8.1094502618250299        5.7092910849067993        14.035095700270945     
 C   9.4848415833408044        5.4031526953434579        14.675080505805134     
 H   10.140499572847387        4.8457529688288270        13.975347750936360     
 H   9.4162347951246037        4.8668767354221627        15.635025795830281     
 H   10.052235626458138        6.3207590476760620        14.882821238266594     
 C   7.2915833874306459        6.6624768966281023        14.920834502586610     
 H   7.0859938947709740        6.2830249173348394        15.924340716037898     
 H   6.3289198710250396        6.8924714922937946        14.449392984343048     
 H   7.8426265240311235        7.6046161808899324        15.045226715865248     
 C   8.3972824980923964        6.4791750750496080        12.729434317278166     
 H   9.0925151338377699        5.9397382340070264        12.076257707613156     
 H   8.8656865556026432        7.4427052037443300        12.963370472715704     
 H   7.4807627127996694        6.6758374955524946        12.161769360597619     
 C   6.3731156843236070        3.4027167436878090        16.074778432871369     
 C   5.9866229833368667        1.9838723509652716        16.553741168653868     
 H   5.1096948466996164        1.5899005460626976        16.026088100127154     
 H   5.7357362224416040        2.0210438155755335        17.621870999241953     
 H   6.8036671361296790        1.2581048989618338        16.433042180276331     
 C   5.1171531063532996        4.2836272901862769        16.249559277162767     
 H   5.2776688075102287        5.3196611677562471        15.940457047712663     
 H   4.7965234697966004        4.2922939349310054        17.300659461455485     
 H   4.2910803672641054        3.8829416002883246        15.647173190655286     
 C   7.5037651188836634        3.8702772508469092        17.014564433987964     
 H   8.3919700700157573        3.2138929002067762        16.948392154016418     
 H   7.1728157449151242        3.8053151979867215        18.056933038337192     
 H   7.8330881483510000        4.8977680996774016        16.844549124078835     
 C   6.5842258200241357        1.6039266936163437        11.237343156690082     
 C   10.885187386493502       0.66756489547994124        13.863660308986345     
 C   11.473159458500696        1.6680621220332883        14.743003312798072     
 C   11.758480183665593        2.8015378464776419        13.913826096831736     
 H   12.257122977090715        3.7015662672417116        14.253359941780770     
 C   11.364358166553483        2.5675944276391309        12.575317127697542     
 C   10.808175726506217        1.2542375112806514        12.560055856433619     
 H   10.455433065369204       0.74176284365957745        11.672427275839318     
 C   10.181415434295690      -0.66456561412492010        14.170629099410625     
 C   8.8110026871545912      -0.32439377600684499        14.800863477442809     
 H   8.1555727974132655       0.21841165339973601        14.085922351149783     
 H   8.8973846807655477       0.23836054762871625        15.744908708823607     
 H   8.2275147624000908       -1.2240394628222437        15.034421934071133     
 C   9.9001122701444508       -1.4559895763875470        12.874081447768125     
 H   9.4089444073147330       -2.4038349352109987        13.125318538364665     
 H   10.826266866742754       -1.6868059107926736        12.335428161706441     
 H   9.2329058992539785      -0.92472977839156201        12.184420191745449     
 C   10.989952824123581       -1.6046349444622423        15.078552404826047     
 H   11.205818350150867       -1.1957519912837540        16.067572713154242     
 H   11.947083387955011       -1.8558260175859660        14.606621297503709     
 H   10.430860181386416       -2.5363011183384376        15.235952194947599     
 C   11.914547136437717        1.6581003151853029        16.224300213968949     
 C   13.190277643121968       0.79413605534272969        16.358320337987159     
 H   13.985081538407199        1.1960483820919681        15.715500424878190     
 H   13.556199110474459       0.80242333083413797        17.394327848763950     
 H   13.029242707629306      -0.24842227844516201        16.070680529412243     
 C   12.296685869021323        3.0871755881761729        16.675516027037528     
 H   11.468955493519577        3.8009502572161833        16.555588650001582     
 H   13.163789417351039        3.4825442493149343        16.132363104076671     
 H   12.561417196411675        3.0680699117188097        17.740341091959131     
 C   10.830460220368805        1.1871888723353998        17.223094390869019     
 H   9.9412516659101797        1.8399191954707201        17.197190506942622     
 H   11.218617457731121        1.2559084572912409        18.249875171012203     
 H   10.496743213892458       0.15646679601347274        17.075850031837923     
 C   11.751404553839166        3.4051093186253154        11.362077055807523     
 C   13.044830325535411        2.7853965517765396        10.779752240252948     
 H   12.886361626724774        1.7436204199511713        10.474500986533261     
 H   13.849712919443375        2.8008102404520314        11.522724387616128     
 H   13.380813088352882        3.3525443609958625        9.9018410907109828     
 C   12.029981906037765        4.8708587505398313        11.735035861315062     
 H   11.127302866698365        5.3945231193256813        12.072412012135485     
 H   12.407651877325035        5.4128644730427373        10.856399617581960     
 H   12.784441680623639        4.9619983762379150        12.522391005811519     
 C   10.661178883873927        3.3660040130304498        10.287569028220986     
 H   10.458760696326255        2.3449316760670786        9.9515694014613985     
 H   10.973812321828172        3.9434172959513312        9.4099857527879625     
 H   9.7220973364479004        3.7956310566457314        10.654624465797584     
 Dy -0.24522274606789093        7.7771105297125853        5.4140073316297421     
 C   1.4838634507495880        5.9389749501962168        5.7593576929716237     
 C   2.1030651132983507        6.9218013184731157        4.8842046969524144     
 C   2.3624111926532323        8.0734650604104399        5.6940994940796346     
 H   2.8760936647732489        8.9629877528060202        5.3476794454976462     
 C   1.9286852979685458        7.8658222590751876        7.0272675555138822     
 C   1.3724671958491885        6.5532902067856238        7.0494867007936071     
 H   1.0085450215931435        6.0542468889617647        7.9397440976159865     
 C  0.78899562625750597        4.5959541581392047        5.4636247336341350     
 C -0.58533980484792347        4.9000501896523589        4.8200772176297173     
 H  -1.2430892121223369        5.4609011575065693        5.5161200066643650     
 H -0.51553255084792760        5.4305479787373194        3.8567021995216169     
 H  -1.1540282887946789        3.9819559816674643        4.6176936876741328     
 C   1.6054115878231647        3.6326980548695955        4.5874072059871773     
 H   1.8156569289550466        4.0031041661341931        3.5814122086970834     
 H   2.5658915788810095        3.4042998582838595        5.0635115879459613     
 H   1.0521525237103868        2.6907673385150388        4.4695163889817007     
 C  0.49712443306243792        3.8386852067096484        6.7760370591229835     
 H -0.19668980555619747        4.3872242657380367        7.4234693817443267     
 H   2.5246270301385449E-002   2.8745663839648734        6.5504934478123014     
 H   1.4121390603702517        3.6435569667105825        7.3466004461388552     
 C   2.5219929682506894        6.8888389210975314        3.4023969999871442     
 C   2.8985001054005171        8.3065283218569732        2.9092561746138004     
 H   3.7718587464674491        8.7135260505362027        3.4340373784524965     
 H   3.1506969019656044        8.2613528008360539        1.8415913419513610     
 H   2.0750856855148410        9.0266411861671951        3.0217489674820932     
 C   3.7841864250456148        6.0142111224666497        3.2415435920439375     
 H   3.6269794166990525        4.9794329854161559        3.5578556248651996     
 H   4.1105724117263422        5.9992310801080020        2.1924167745791632     
 H   4.6045801468980079        6.4240515297735188        3.8456038647998128     
 C   1.3986691256820483        6.4014331714333483        2.4634468270963814     
 H  0.50855646348346895        7.0556309362711511        2.5126916579479852     
 H   1.7367316803850450        6.4497949389971829        1.4226189953609607     
 H   1.0719240199880093        5.3753161602548847        2.6482727130417132     
 C   2.3281441164745713        8.7186401334632428        8.2285396934750921     
 C  -1.9841069526551163        9.6323029584831197        5.6237093196971166     
 C  -2.5812800991460252        8.6283036048511654        4.7546449592918698     
 C  -2.8640563102456471        7.5000835932344776        5.5924072983993813     
 H  -3.3679170017506417        6.5996881553861781        5.2616498181634679     
 C  -2.4588378687912917        7.7403792206669033        6.9264537518647664     
 C  -1.8983773840338383        9.0523210413229016        6.9300092533435373     
 H  -1.5377339207942162        9.5689761835788669        7.8120938323863189     
 C  -1.2817278687965630        10.962776746302314        5.3046124023813297     
 C   8.6421380501860934E-002   10.621097317054584        4.6702745208580980     
 H  0.74359588482909245        10.079714447121349        5.3840180192678240     
 H  -3.3118020002490881E-003   10.055600728032683        3.7282952562085283     
 H  0.66855685199015069        11.520609243536198        4.4314331755854734     
 C -0.99580161579382764        11.762817002435572        6.5950332725020928     
 H -0.50516075277799188        12.708988452824208        6.3358962035663593     
 H  -1.9199740055082730        11.997234125476039        7.1355227238377950     
 H -0.32630929411769555        11.236012552925942        7.2858743138570388     
 C  -2.0946568118877060        11.895931979499114        4.3937224044113385     
 H  -2.3111817738223555        11.481381919903562        3.4070973046507098     
 H  -3.0513719602640808        12.147027256157338        4.8662812940895357     
 H  -1.5384317026305654        12.828404302190345        4.2300763669404526     
 C  -3.0273767055945231        8.6291730291276618        3.2747234617529366     
 C  -4.2995194107868695        9.4969955896876819        3.1346355596182618     
 H  -5.0958996481126988        9.1015033322849224        3.7791396280191480     
 H  -4.6649524384057308        9.4835026054125535        2.0984831037404645     
 H  -4.1352637295362307        10.540628456952698        3.4159604301940276     
 C  -3.4170438591688486        7.1987343038558933        2.8357348127218467     
 H  -2.5928536894520335        6.4816917686185853        2.9591795395434439     
 H  -4.2844364954473892        6.8118986048032291        3.3840546237712013     
 H  -3.6847050362762350        7.2113204128694619        1.7715717885533553     
 C  -1.9420696827836446        9.0861271249293569        2.2709499073068500     
 H  -1.0544537964613883        8.4314326839467260        2.3046693934438243     
 H  -2.3297268798086113        9.0063557065991695        1.2447640299598768     
 H  -1.6056081814917407        10.117685624595046        2.4068212787859546     
 C  -2.8350521706844964        6.9083929436827587        8.1472451792150409     
 C  -4.1174648095400279        7.5362660759839697        8.7465267337114696     
 H  -3.9488557507178847        8.5775098913502870        9.0486015124578945     
 H  -4.9337231103409840        7.5242701977080442        8.0151188533047328     
 H  -4.4439544451466464        6.9721724117646788        9.6300789640223137     
 C  -3.1266984576529300        5.4430398847424195        7.7816664556093418     
 H  -2.2318566940088713        4.9137505411201534        7.4307921227526839     
 H  -3.4934376408859436        4.9055280212086032        8.6680355449445816     
 H  -3.8945658578644782        5.3538395467671949        7.0065490940371244     
 C  -1.7295918450916052        6.9445459243918179        9.2070071533652413     
 H  -1.5147956773617997        7.9659968601910194        9.5345816676991557     
 H  -2.0343403175412411        6.3742892570622027        10.092475420086313     
 H -0.79842560860516576        6.5060248887483869        8.8290232041618726     
 F   6.5705176075812313       -1.4059248358048169        4.6466081553791048     
 F   8.0162069349009357       -2.6403885084751089        6.4886036024139386     
 F   9.6247278145930135       -1.2015114655020114        8.2285976840965809     
 F   9.8851440946096698        1.5021626344839349        7.8721770680395089     
 F   8.5075961519476841        2.7771368712422646        5.9518999961785672     
 F   9.6403305975049225        1.7228994156554329        3.5484614990084395     
 F   10.833564097816147        3.2832658717760479        1.7485546661869837     
 F   9.3851182101644106        5.0611446114339813       0.23554376962744950     
 F   6.6285113955152433        5.1885704732616720       0.56504950974390089     
 F   5.4116722686016008        3.5961933305825786        2.3313387055008770     
 F   6.5477252419359520        4.7268012181907242        4.7032124633788097     
 F   5.1391954835996767        5.9089304884059688        6.6129080926845019     
 F   3.5974902023238178        4.4389382304358156        8.3559161036382790     
 F   3.3213432799401694        1.7251206525674676        7.9448522375708377     
 F   4.6266840291207405       0.51448266464854342        5.9310292839434116     
 F   3.5231708351339472        1.6676620634701473        3.5075926608793973     
 F   2.3169723317805389       0.11607451733423249        1.7047172291383712     
 F   3.7489686921444076       -1.6924224016716563       0.22047766971886915     
 F   6.4851300650878976       -1.8510388238965823       0.53491807499296129     
 F   7.7356530946136317      -0.25256676352512752        2.3064861802754697     
 C   7.4892981861920855       0.76426346599602457        5.1551713458384620     
 C   7.4082636206488583      -0.61440665928679306        5.3786678307552656     
 C   8.1305792158432943       -1.2974071878722240        6.3644383005757810     
 C   8.9508691247178014      -0.58430413587566721        7.2325456891442137     
 C   9.0655556654517095       0.79442707816650937        7.0569756238264842     
 C   8.3464565884922788        1.4249949613146864        6.0452034103729204     
 C   7.4523120901185891        2.6138551418448466        3.0832748544489244     
 C   8.8289928215452207        2.5678981280552864        2.8495512997103303     
 C   9.4868758103307798        3.3672836163869420        1.9074163737444079     
 C   8.7574034795395139        4.2662801606580807        1.1346190520234503     
 C   7.3748758404144912        4.3269823418260600        1.3054879626648286     
 C   6.7650141414125091        3.4993561336824306        2.2430464711976947     
 C   5.6456166845574165        2.5427870119445712        5.1805753648226451     
 C   5.7304155675848554        3.9151931780167990        5.4364506197817448     
 C   5.0328006450260458        4.5689747125997622        6.4581620616836606     
 C   4.2422211105787344        3.8325155441813008        7.3340685051173047     
 C   4.1189452269143088        2.4578352821629101        7.1283813215219167     
 C   4.8035776128898346        1.8606595366644951        6.0706815463299382     
 C   5.6979817417542016       0.74365167176881808        3.0523034055022515     
 C   4.3238383250237513       0.81048688712907024        2.8115802583489908     
 C   3.6600050959320782        1.7085038531433894E-002   1.8703191231049072     
 C   4.3812719424425426      -0.89882483110242661        1.1116816270015524     
 C   5.7643780541435463      -0.97691832608362428        1.2783813900505230     
 C   6.3815682853828450      -0.14741826482433762        2.2124250609589251     
 B   6.5689077097609845        1.6667032192379423        4.1094459233844409     
 F   2.3320303096812660        11.715801560293322        14.831382266351545     
 F  0.89305058886158306        12.933390635391685        12.973451375816111     
 F -0.71481421350447938        11.479924797637679        11.245051761536724     
 F -0.97403466876122269        8.7786295668838061        11.624834739609614     
 F  0.40375596070785130        7.5211421079383154        13.554845723470109     
 F -0.72358970867873262        8.5801765895910638        15.953194591440955     
 F  -1.9075952472238185        7.0053186313018392        17.746314132529328     
 F -0.45036438863804823        5.2310722608938045        19.251332783547170     
 F   2.3071359944563401        5.1193625739613715        18.923343346497820     
 F   3.5159707296430889        6.7256858422878274        17.162574757948668     
 F   2.3827681439473767        5.5866905845337191        14.795039004464101     
 F   3.7852420302731975        4.4127582898360806        12.875580612334900     
 F   5.3028539993966772        5.8909213370202993        11.119593793837225     
 F   5.5653813807888897        8.6082559551099074        11.527930867004006     
 F   4.2711111711664973        9.8096961307401802        13.551944410306326     
 F   5.3929821783853331        8.6721120608696260        15.976356704493297     
 F   6.5916262285646852        10.233048814469260        17.778195989210150     
 F   5.1496717792674715        12.031259507738010        19.263415801634920     
 F   2.4130588475514694        12.171430990250364        18.954080726797287     
 F   1.1696488768822191        10.564124168659211        17.183371231736192     
 C   1.4179488440031174        9.5413077894803955        14.337290130462282     
 C   1.4970378392793258        10.918007720529140        14.103412969943772     
 C  0.77688035205539929        11.592020278359831        13.110241982749409     
 C  -4.2056132430283472E-002   10.871305095272151        12.247247957730353     
 C -0.15621532654230963        9.4942342916700735        12.434524095358839     
 C  0.56235594175261316        8.8726605373073983        13.451967788633290     
 C   1.4693108529021877        7.6979666881643585        16.413803460509016     
 C   9.2494669055680948E-002   7.7366597550942968        16.648172778013578     
 C -0.56050398415933589        6.9304657887984060        17.587260597561027     
 C  0.17407653974294079        6.0332430966088157        18.356926422405209     
 C   1.5569614130138896        5.9807483384029929        18.186802775041190     
 C   2.1621196844233159        6.8149448788013078        17.252053816353907     
 C   3.2700526148823355        7.7757872493959024        14.311807212755822     
 C   3.1909574915431849        6.4027597397466707        14.056719290979238     
 C   3.8845797994593139        5.7531799526783018        13.029535917974604     
 C   4.6637605984873645        6.4941476021888516        12.146954027880078     
 C   4.7808607791309470        7.8694929493745720        12.351624291839689     
 C   4.1017557433792851        8.4622192741866655        13.415329188362746     
 C   3.2124336154011273        9.5792932170924683        16.437535586509650     
 C   4.5874016619280304        9.5222683527852432        16.675569620906522     
 C   5.2473303053910740        10.320448976423672        17.615659779957294     
 C   4.5210136499612776        11.231201636793953        18.375369142077286     
 C   3.1373162488103303        11.300293922698074        18.210603575251998     
 C   2.5241920926451344        10.467003136300372        17.277260535054808     
 B   2.3451285377486761        8.6482900632990507        15.384740674175175     
 C   6.3580943669301515       0.13149848498680891        11.625559731248106     
 H   7.2782660934528174      -0.34798617704034512        11.981398247947075     
 H   6.0134918839962452      -0.43822874851931937        10.750750091837336     
 H   5.5989681946877790        1.9687828527392072E-002   12.406870868402491     
 C   5.2525216373239259        2.1886617051396984        10.707533417119569     
 H   4.4830145475762828        2.1696978418881550        11.486952550471461     
 H   4.8894066547845370        1.5981277554283493        9.8565170935274189     
 H   5.3735044087869879        3.2300307054027018        10.381919467872775     
 C   7.6244589099193769        1.6560158740758379        10.109577153290719     
 H   7.2581144931982093        1.0895724790334704        9.2418386295580444     
 H   8.5789114493109331        1.2134159193861964        10.420204369166356     
 H   7.8214963114306704        2.6803564477955817        9.7680890257854909     
 C   2.5482769024883893        10.189663199385325        7.8316169429255593     
 H   1.6239964096218109        10.665958254642746        7.4826457733093976     
 H   2.9008086387127778        10.764079919664960        8.7003897754106774     
 H   3.2992724067702115        10.299269427496300        7.0421342742201833     
 C   3.6654577488994344        8.1385369889444519        8.7491795904982546     
 H   4.4265464979680349        8.1522884897968204        7.9615394577865661     
 H   4.0371469084530922        8.7350669852839697        9.5923940644665109     
 H   3.5483797274965294        7.0993009026234359        9.0832625067856210     
 C   1.2981118901806294        8.6694063355027779        9.3660126876783405     
 H   1.6720027666771800        9.2384906080534606        10.228976963677724     
 H  0.34095740248532791        9.1111005451826870        9.0626812905739378     
 H   1.1041909104368870        7.6457968500398046        9.7119025275470037     
         276

 Dy   9.1365206706624331        2.5146609542431806        14.068783953183010     
 C   7.4179123307254331        4.3687202206735041        13.728512477958656     
 C   6.7906921442789292        3.3813031973026613        14.591831425519528     
 C   6.5321249554095040        2.2371191101981882        13.771614598824630     
 H   6.0138821584964708        1.3466804899258309        14.108011689605938     
 C   6.9760591726905341        2.4529569231330730        12.443531112001091     
 C   7.5363525826768782        3.7639579854203622        12.434893568879843     
 H   7.9092242226766727        4.2680108308182909        11.551406269845257     
 C   8.1095373707756409        5.7096585160419471        14.038258189338999     
 C   9.4841119826203606        5.4018964785400803        14.679170902522404     
 H   10.140455813733791        4.8456961808800880        13.979134841888797     
 H   9.4140811006707104        4.8637314387977773        15.637895153439361     
 H   10.051506821338988        6.3188259195472831        14.889475082814453     
 C   7.2910747338238284        6.6617906948192571        14.924541889768014     
 H   7.0833128694731595        6.2805871582538941        15.926788110996961     
 H   6.3295212561994552        6.8936099325803850        14.451890031923320     
 H   7.8426864504282889        7.6030836695928672        15.051789457819652     
 C   8.3986097867374561        6.4814983724215693        12.734121319015477     
 H   9.0944961260172121        5.9432322045302737        12.080719578815723     
 H   8.8666808470760703        7.4446364137595848        12.970031455672649     
 H   7.4825481775555911        6.6790068326905585        12.165979835852683     
 C   6.3698009123810291        3.4018054589733620        16.072979019538028     
 C   5.9820017233416127        1.9827478491980677        16.549958832162300     
 H   5.1055191493433369        1.5899514312250052        16.020871873418368     
 H   5.7297822798642057        2.0190293619383040        17.617773463036141     
 H   6.7987355486798018        1.2565992105009944        16.429539377257846     
 C   5.1136352857529515        4.2827385171091752        16.246174072662317     
 H   5.2746869002079562        5.3189645942678414        15.938099908109141     
 H   4.7912573247788099        4.2906942065924794        17.296688592210053     
 H   4.2886468288954100        3.8824815017879293        15.642134588354713     
 C   7.4985530234938143        3.8680497588912934        17.015469824457970     
 H   8.3859630188412364        3.2106351191438858        16.951328336234813     
 H   7.1647498193530046        3.8034381410433000        18.056842444221711     
 H   7.8295485781631173        4.8951411651315428        16.846622645021444     
 C   6.5843189177530537        1.6085444992253701        11.234202641835550     
 C   10.883973908084737       0.66724604562796297        13.860922245525080     
 C   11.472229692660287        1.6670409460499036        14.740817959324389     
 C   11.757841653621268        2.8009201336122662        13.912347936197600     
 H   12.256817294065705        3.7005494374378731        14.252419430562361     
 C   11.363731865842333        2.5678652991192421        12.573680521007526     
 C   10.807180313710919        1.2546925957964714        12.557608708724873     
 H   10.454350595352377       0.74284420173795007        11.669653963874778     
 C   10.179506069847129      -0.66471568434223083        14.167063003730895     
 C   8.8086465979346453      -0.32407351820541691        14.796058765643910     
 H   8.1540139313390707       0.21891338999156457        14.080561506333096     
 H   8.8943701926018743       0.23869298727247906        15.740197295908589     
 H   8.2246483363136420       -1.2234548927967279        15.029309064843254     
 C   9.8992678998419308       -1.4557421541181241        12.870076643791471     
 H   9.4080483490871067       -2.4037051130523963        13.120626596091256     
 H   10.825857678467438       -1.6862648142862762        12.332077487016399     
 H   9.2325464436800733      -0.92433096634747369        12.180072219443060     
 C   10.986469830617802       -1.6053471268414921        15.075802864478062     
 H   11.200566350549366       -1.1969846266383564        16.065374657473420     
 H   11.944342840168410       -1.8565726096645832        14.605481469564809     
 H   10.426899939606921       -2.5369341370925107        15.231739854679217     
 C   11.912626936273666        1.6563937408954255        16.222381041587976     
 C   13.186730011027331       0.79043785933319022        16.357929912016505     
 H   13.982861140600777        1.1910233397527090        15.716027000728282     
 H   13.551495824440680       0.79852657022178197        17.394321068656829     
 H   13.024563808191438      -0.25194889528644371        16.070396901927857     
 C   12.296809961467389        3.0848178173518925        16.673807783509790     
 H   11.470313732601094        3.7998974853926053        16.553592177679871     
 H   13.164729520003096        3.4787591641108406        16.130972226606595     
 H   12.561095941276228        3.0652684945033766        17.738728891225811     
 C   10.826711997551726        1.1874757642470251        17.220001995012360     
 H   9.9384199857182978        1.8413714073902021        17.192565536480281     
 H   11.213473283198827        1.2563022616096529        18.247279121505866     
 H   10.491881588866192       0.15711941140739669        17.072811070554234     
 C   11.751713520418924        3.4060104891862024        11.361213851648982     
 C   13.046216033991270        2.7872044639809359        10.780396389034886     
 H   12.888671944307164        1.7454530266882380        10.474597273618359     
 H   13.850042944076003        2.8027175049706519        11.524450286432849     
 H   13.383084728795110        3.3548165497919133        9.9031308481350901     
 C   12.028899082276538        4.8717317670762972        11.735229437053652     
 H   11.125415046382184        5.3946348892266975        12.071576848366744     
 H   12.407489384798994        5.4143549123995598        10.857418272680937     
 H   12.782157463572188        4.9629882321055323        12.523673154752256     
 C   10.663068204321533        3.3668085368038683        10.285175790437671     
 H   10.461868380962244        2.3458135120565489        9.9482256276388750     
 H   10.976648100064651        3.9449586363764775        9.4084143398180426     
 H   9.7231939525773097        3.7956233729570910        10.651039711197681     
 Dy -0.24357604716077683        7.7778965892427250        5.4158484438256647     
 C   1.4841411875547135        5.9377785904374383        5.7588542653786927     
 C   2.1048962846118724        6.9216434699743141        4.8861474301189682     
 C   2.3638738202699470        8.0717034106152088        5.6982396034625662     
 H   2.8784517292685265        8.9614505082971370        5.3539275137924145     
 C   1.9284777752804800        7.8621118239917385        7.0304921944535570     
 C   1.3715402125981080        6.5498751698633484        7.0498985427578251     
 H   1.0060040696932213        6.0495934019779245        7.9387431641831476     
 C  0.78936333887552168        4.5956266576983333        5.4597583105120124     
 C -0.58424614795390084        4.9014850232757228        4.8155673453159888     
 H  -1.2425386723066998        5.4609290947000364        5.5121538533236567     
 H -0.51313773438868870        5.4342002616205871        3.8536020728396037     
 H  -1.1528778315754242        3.9841000827459050        4.6103305761121813     
 C   1.6064216287972151        3.6341505867610056        4.5822725194471765     
 H   1.8183997546078094        4.0069382461457952        3.5776822739878384     
 H   2.5659963085821955        3.4038672132713717        5.0591825568436191     
 H   1.0527718774749200        2.6930269864924186        4.4611338814747636     
 C  0.49657244665080474        3.8354937332013570        6.7701665116492569     
 H -0.19797035191661069        4.3822117638098392        7.4182606481462070     
 H   2.5259203899761138E-002   2.8718136950811926        6.5420595423036954     
 H   1.4112508437782150        3.6394022067530529        7.3409709307955069     
 C   2.5260984122065189        6.8907398360794154        3.4050263828287721     
 C   2.9047853998651454        8.3086982564784524        2.9149260054936650     
 H   3.7779793399104027        8.7134760125306165        3.4413851558951705     
 H   3.1582537899127798        8.2649861933395901        1.8475503326377527     
 H   2.0822152363622823        9.0296842389679135        3.0277212250216263     
 C   3.7879223424324011        6.0154875556838947        3.2446120971180137     
 H   3.6298598939596176        4.9804410912470622        3.5593785062659635     
 H   4.1155362508751550        6.0016519883843591        2.1958935278963070     
 H   4.6077533313163066        6.4241406668174701        3.8501215206647315     
 C   1.4040146217353344        6.4062634290893410        2.4633741505773368     
 H  0.51486609258857785        7.0616943689551599        2.5119789567020145     
 H   1.7442972301360025        6.4555815371704046        1.4233932791025130     
 H   1.0753796816926631        5.3804421298473066        2.6458769205511086     
 C   2.3275024496030130        8.7128917028741970        8.2332534195149272     
 C  -1.9824378212183809        9.6330401348744612        5.6262784531728851     
 C  -2.5792590081683118        8.6299787099664478        4.7559599118891489     
 C  -2.8626431706537891        7.5010514691936407        5.5924730945296810     
 H  -3.3665391124098809        6.6011075170548015        5.2605921749401903     
 C  -2.4582318408915915        7.7400516163249140        6.9269839762053182     
 C  -1.8976056908050549        9.0518817512094589        6.9321174056927779     
 H  -1.5374194813541917        9.5676430966943631        7.8148966541246541     
 C  -1.2792221575020446        10.963420142532662        5.3088041015154630     
 C   8.9477755880993881E-002   10.621299376286359        4.6759069360326500     
 H  0.74574754566470514        10.079656212117838        5.3902814267389774     
 H   5.2993937589774359E-004   10.055896082726068        3.7337502573550210     
 H  0.67222663972657448        11.520521610962225        4.4376019210655988     
 C -0.99458567929438169        11.762463772392282        6.6000692117056792     
 H -0.50378163949280685        12.708823436266435        6.3421407925340780     
 H  -1.9193038993674623        11.996428809271555        7.1397891631374266     
 H -0.32577070193416369        11.235153655294443        7.2911671188826670     
 C  -2.0903054468358282        11.897649020976633        4.3973648739434186     
 H  -2.3051354853947155        11.484024273549894        3.4100408053719131     
 H  -3.0477372007383634        12.148832092291663        4.8683621910579875     
 H  -1.5333729146327191        12.829959876582461        4.2355623038573063     
 C  -3.0241030013418841        8.6321823561728159        3.2756923087754184     
 C  -4.2949348194121733        9.5016620461818828        3.1346390893321674     
 H  -5.0924485271292754        9.1070031929836031        3.7781894688444857     
 H  -4.6593527812360662        9.4887261155387037        2.0981495368326688     
 H  -4.1297877153975282        10.545053607337143        3.4162930279875670     
 C  -3.4152318757324460        7.2024768061646229        2.8356293134748682     
 H  -2.5919938681496575        6.4843928171332301        2.9591023089264556     
 H  -4.2833985398592924        6.8164244788449544        3.3832718611340842     
 H  -3.6822524269091845        7.2159551502395667        1.7713261744193236     
 C  -1.9371797252235627        9.0882199353560935        2.2733398176545259     
 H  -1.0503626709002065        8.4325051348398343        2.3078747450527195     
 H  -2.3236296248969874        9.0092077268399660        1.2466651833766402     
 H  -1.5997869651644401        10.119346160653613        2.4099934881742886     
 C  -2.8361766546639968        6.9071165468273641        8.1465121355744579     
 C  -4.1205142292541010        7.5334600036057173        8.7429686971824854     
 H  -3.9536307472784391        8.5747466443004026        9.0457484121769660     
 H  -4.9348737526378050        7.5210136437100301        8.0096277724719034     
 H  -4.4485588341054161        6.9687262151704514        9.6255027751016975     
 C  -3.1253789074232805        5.4417132272935662        7.7794607320595652     
 H  -2.2291106875452429        4.9136105993939729        7.4307160536051313     
 H  -3.4938683155507002        4.9033201792926704        8.6644663512690379     
 H  -3.8910028204820866        5.3521362704490372        7.0023185047250021     
 C  -1.7334508294108575        6.9437514086883683        9.2089144537181422     
 H  -1.5208565024240805        7.9651463903578330        9.5379542138302984     
 H  -2.0397196710095242        6.3723106951876813        10.093037404734778     
 H -0.80087224325344297        6.5067176078120399        8.8330037182169789     
 F   6.5705221028267342       -1.4072226883433467        4.6463403787907875     
 F   8.0138406325777343       -2.6399535788774728        6.4913060476964617     
 F   9.6231547292071014       -1.1997637031835147        8.2294187287621430     
 F   9.8863168190384378        1.5030070827191475        7.8685332750067341     
 F   8.5111853689938162        2.7758151937176216        5.9451902233491154     
 F   9.6397973416747789        1.7212405874143348        3.5400371729389817     
 F   10.830111554151445        3.2874639951067883        1.7429824412648158     
 F   9.3788524197694887        5.0678358449019898       0.23646132494119601     
 F   6.6224325397968364        5.1915537915950436       0.56799376835508686     
 F   5.4085786139435070        3.5935012983640182        2.3310203931310265     
 F   6.5495805189842642        4.7242243543590421        4.7010941058767708     
 F   5.1406386099891588        5.9065207160502533        6.6102547628240051     
 F   3.5983094292895612        4.4368332009943963        8.3529910157826563     
 F   3.3238902347159107        1.7227727893113665        7.9435950887795137     
 F   4.6298724793904658       0.51166519653563203        5.9306573966757732     
 F   3.5230495998186782        1.6656234576163071        3.5095209735346828     
 F   2.3134852155951200       0.11558889801967283        1.7081419849072175     
 F   3.7420296246516283       -1.6932349639564011       0.22126620695250321     
 F   6.4785907954602955       -1.8531223135091350       0.53109726660663348     
 F   7.7326437685475709      -0.25643821690161811        2.3017755138838920     
 C   7.4912169627588092       0.76262673218582644        5.1515536668397202     
 C   7.4088543613701558      -0.61547898530217771        5.3773503757744709     
 C   8.1299059843134458       -1.2974117852524085        6.3646836846465407     
 C   8.9505079391834439      -0.58363728771888834        7.2319176719398133     
 C   9.0667297459039471       0.79459250059316711        7.0539295462256177     
 C   8.3489302355042661        1.4240144075631416        6.0405642558327823     
 C   7.4508334690165059        2.6118195586854194        3.0790901285857526     
 C   8.8273057246192188        2.5673699507142205        2.8439954538346397     
 C   9.4835520926094805        3.3697409205670268        1.9034380425408441     
 C   8.7525837259587931        4.2699666539920003        1.1336506568685847     
 C   7.3701265892543208        4.3287039399056839        1.3053862671242211     
 C   6.7618943664017701        3.4981197768819094        2.2411951028048067     
 C   5.6474778221234043        2.5401537857794985        5.1786578317067216     
 C   5.7323186978111904        3.9126021031796654        5.4343810255493938     
 C   5.0344692032695511        4.5665166163791051        6.4558407698236202     
 C   4.2436773850044300        3.8302448609095268        7.3316876903305062     
 C   4.1210800883216345        2.4554433866708396        7.1266719885220100     
 C   4.8060628149110922        1.8580490158636380        6.0693674691631445     
 C   5.6967793455000431       0.74086416611227190        3.0507604975676710     
 C   4.3223465278279871       0.80840040137955804        2.8120824470623620     
 C   3.6566737681518502        1.5790450686637175E-002   1.8715684186106030     
 C   4.3762226725661693      -0.90016254388202499        1.1114884806526428     
 C   5.7594898275164859      -0.97901878781344198        1.2760899424576153     
 C   6.3785440279455816      -0.15041955589806077        2.2096933888825601     
 B   6.5694930628267656        1.6641048833881773        4.1062932583582192     
 F   2.3321161215487924        11.716857453202946        14.832425193474565     
 F  0.89520745611973929        12.933676443336905        12.972393680195571     
 F -0.71336965212099435        11.479741415721803        11.245093909794317     
 F -0.97541310982710805        8.7791906369308634        11.627977008976709     
 F  0.39995074498427280        7.5228490271816817        13.560445085356097     
 F -0.72367456419269871        8.5818928307044757        15.960823117201821     
 F  -1.9053419087170538        7.0019913508313900        17.751368391818040     
 F -0.44584698663356376        5.2250253979593433        19.250409015575038     
 F   2.3113973292887562        5.1161158396320312        18.920399933532561     
 F   3.5177950709268062        6.7272947597048152        17.162579356303951     
 F   2.3794529628067722        5.5888466976871962        14.796451276713089     
 F   3.7826293308786778        4.4143051303800220        12.878004102499084     
 F   5.3023345584657751        5.8917297939900966        11.123140559246858     
 F   5.5640333556982275        8.6091250746799322        11.530163578143762     
 F   4.2684674023289730        9.8114583794888368        13.552679536917953     
 F   5.3926498135259902        8.6726515207207235        15.974541481632002     
 F   6.5949677554306954        10.232046982886278        17.774641651688238     
 F   5.1567932385259549        12.030937534630054        19.262424660871726     
 F   2.4197857112345997        12.172726390605066        18.957800406289209     
 F   1.1725509315547282        10.567359484684571        17.188086804418365     
 C   1.4159797618743015        9.5429148638015668        14.340718671949892     
 C   1.4964602433326659        10.919178415485685        14.105193032787014     
 C  0.77747166209170160        11.592646779839683        13.110870446408379     
 C  -4.1799830738031729E-002   10.871699236952256        12.248401860214882     
 C -0.15751319961466148        9.4950289300740902        12.437397839536494     
 C  0.55978305852776222        8.8740716841034946        13.456102710801312     
 C   1.4698958674468110        7.6995632988971128        16.417487315509700     
 C   9.3287190539996748E-002   7.7371613116299365        16.653158136840631     
 C -0.55839140676556887        6.9283731103632915        17.590816628453236     
 C  0.17736495422742135        6.0298269556460697        18.357682928272176     
 C   1.5601640438178785        5.9788263065153737        18.186687284612916     
 C   2.1640005923966488        6.8155831139353813        17.253526144314101     
 C   3.2676820236428452        7.7776787667831488        14.313496673180230     
 C   3.1881655857324929        6.4046631234084259        14.058427378438731     
 C   3.8822224220451753        5.7547387169653756        13.031767552990949     
 C   4.6623103805807782        6.4952814639726011        12.149676293871837     
 C   4.7791402899186890        7.8706959169146131        12.353818917249656     
 C   4.0993674005149474        8.4638571708878754        13.416806922432787     
 C   3.2133612295222891        9.5810973929640664        16.439032864141705     
 C   4.5886084715856272        9.5231128786485577        16.675045616075412     
 C   5.2505320431910718        10.320480436933702        17.614301135361902     
 C   4.5261052382625904        11.231466614021265        18.375399067055916     
 C   3.1422506064420337        11.301504039220660        18.212783265858274     
 C   2.5271040438128436        10.469137194832735        17.279958455540108     
 B   2.3441091845900801        8.6503025402085818        15.387596393869007     
 C   6.3586244477337051       0.13551362880204834        11.620378038371504     
 H   7.2790179206380650      -0.34423037277102397        11.975308660595793     
 H   6.0140224033531222      -0.43292856803170116        10.744774508622770     
 H   5.5996205521376936        2.2315557621332083E-002   12.401611109631588     
 C   5.2522608487519893        2.1937267848199737        10.705901851909699     
 H   4.4833090021782072        2.1739042757615663        11.485823783551405     
 H   4.8885924609218154        1.6040319388835509        9.8545963779248904     
 H   5.3729792144076258        3.2354193584617881        10.381314450370621     
 C   7.6240419104500665        1.6624468081552244        10.106111607350156     
 H   7.2573515671638171        1.0974362479089186        9.2376246635710899     
 H   8.5786529976475467        1.2194548206107969        10.415588057418640     
 H   7.8208537026062626        2.6873159381083473        9.7662190315161617     
 C   2.5476673237220742        10.184596481977703        7.8389271396849791     
 H   1.6234943827685748        10.661367174310111        7.4902654780867817     
 H   2.8995675001604329        10.757439131534447        8.7089214272619415     
 H   3.2991871542220252        10.295694112925750        7.0501607838036815     
 C   3.6647625514660485        8.1320132454436340        8.7530573664839828     
 H   4.4258820841878910        8.1469127291028762        7.9654835302977327     
 H   4.0364256841901422        8.7273344610649115        9.5970628109159879     
 H   3.5476475601185720        7.0923296913151228        9.0855919098316793     
 C   1.2972617654690792        8.6617124299829360        9.3703677613597716     
 H   1.6709928750765424        9.2291830416335721        10.234402177087164     
 H  0.34015558554607850        9.1038926063652834        9.0676678100647656     
 H   1.1033100851052628        7.6375378791435793        9.7143777232063044     
         276

 Dy   9.1357537574661265        2.5145695043834295        14.067095708940009     
 C   7.4178982212520728        4.3698523428552800        13.729121626052637     
 C   6.7897197433118510        3.3816290727599649        14.590735332009892     
 C   6.5313812410692531        2.2386315498738925        13.768906853868565     
 H   6.0125278104695568        1.3480197761722201        14.103809528616386     
 C   6.9762721763886475        2.4559754331920507        12.441414323918332     
 C   7.5370414820005891        3.7667879497430694        12.434784203563384     
 H   7.9109231991656239        4.2718149365206157        11.552296187336555     
 C   8.1096244797262518        5.7100259471770949        14.041420678407052     
 C   9.4833823818999186        5.4006402617367026        14.683261299239676     
 H   10.140412054620192        4.8456393929313499        13.982921932841235     
 H   9.4119274062168170        4.8605861421733909        15.640764511048440     
 H   10.050778016219837        6.3168927914185042        14.896128927362314     
 C   7.2905660802170109        6.6611044930104120        14.928249276949416     
 H   7.0806318441753460        6.2781493991729489        15.929235505956022     
 H   6.3301226413738707        6.8947483728669754        14.454387079503592     
 H   7.8427463768254553        7.6015511582958011        15.058352199774054     
 C   8.3999370753825175        6.4838216697935316        12.738808320752788     
 H   9.0964771181966562        5.9467261750535219        12.085181450018291     
 H   8.8676751385494992        7.4465676237748406        12.976692438629591     
 H   7.4843336423115119        6.6821761698286224        12.170190311107746     
 C   6.3664861404384503        3.4008941742589149        16.071179606204687     
 C   5.9773804633463579        1.9816233474308638        16.546176495670736     
 H   5.1013434519870575        1.5900023163873125        16.015655646709583     
 H   5.7238283372868084        2.0170149083010740        17.613675926830332     
 H   6.7938039612299246        1.2550935220401549        16.426036574239362     
 C   5.1101174651526033        4.2818497440320735        16.242788868161863     
 H   5.2717049929056827        5.3182680207794357        15.935742768505618     
 H   4.7859911797610186        4.2890944782539533        17.292717722964618     
 H   4.2862132905267156        3.8820214032875340        15.637095986054140     
 C   7.4933409281039651        3.8658222669356781        17.016375214927979     
 H   8.3799559676667137        3.2073773380809958        16.954264518453208     
 H   7.1566838937908850        3.8015610840998786        18.056751850106235     
 H   7.8260090079752356        4.8925142305856841        16.848696165964054     
 C   6.5844120154819716        1.6131623048343966        11.231062126981017     
 C   10.882760429675971       0.66692719577598480        13.858184182063814     
 C   11.471299926819876        1.6660197700665189        14.738632605850706     
 C   11.757203123576943        2.8003024207468910        13.910869775563464     
 H   12.256511611040695        3.6995326076340347        14.251478919343949     
 C   11.363105565131184        2.5681361705993533        12.572043914317511     
 C   10.806184900915619        1.2551476803122916        12.555161561016124     
 H   10.453268125335549       0.74392555981632258        11.666880651910235     
 C   10.177596705398569      -0.66486575455954167        14.163496908051165     
 C   8.8062905087147012      -0.32375326040398877        14.791254053845011     
 H   8.1524550652648760       0.21941512658339313        14.075200661516408     
 H   8.8913557044381992       0.23902542691624187        15.735485882993572     
 H   8.2217819102271932       -1.2228703227712121        15.024196195615374     
 C   9.8984235295394107       -1.4554947318487013        12.866071839814818     
 H   9.4071522908594822       -2.4035752908937940        13.115934653817849     
 H   10.825448490192121       -1.6857237177798787        12.328726812326357     
 H   9.2321869881061698      -0.92393215430338527        12.175724247140671     
 C   10.982986837112021       -1.6060593092207418        15.073053324130079     
 H   11.195314350947864       -1.1982172619929587        16.063176601792602     
 H   11.941602292381811       -1.8573192017432001        14.604341641625910     
 H   10.422939697827426       -2.5375671558465833        15.227527514410836     
 C   11.910706736109615        1.6546871666055480        16.220461869207000     
 C   13.183182378932694       0.78673966332365064        16.357539486045848     
 H   13.980640742794355        1.1859982974134498        15.716553576578374     
 H   13.546792538406901       0.79462980960942586        17.394314288549705     
 H   13.019884908753571      -0.25547551212772535        16.070113274443475     
 C   12.296934053913455        3.0824600465276122        16.672099539982057     
 H   11.471671971682609        3.7988447135690273        16.551595705358160     
 H   13.165669622655152        3.4749740789067469        16.129581349136519     
 H   12.560774686140784        3.0624670772879434        17.737116690492492     
 C   10.822963774734646        1.1877626561586503        17.216909599155699     
 H   9.9355883055264158        1.8428236193096841        17.187940566017939     
 H   11.208329108666533        1.2566960659280650        18.244683071999532     
 H   10.487019963839929       0.15777202680132063        17.069772109270549     
 C   11.752022486998683        3.4069116597470894        11.360350647490442     
 C   13.047601742447126        2.7890123761853327        10.781040537816821     
 H   12.890982261889555        1.7472856334253046        10.474693560703459     
 H   13.850372968708630        2.8046247694892719        11.526176185249572     
 H   13.385356369237339        3.3570887385879642        9.9044206055591992     
 C   12.027816258515310        4.8726047836127631        11.735423012792243     
 H   11.123527226066001        5.3947466591277129        12.070741684598001     
 H   12.407326892272952        5.4158453517563823        10.858436927779911     
 H   12.779873246520737        4.9639780879731497        12.524955303692995     
 C   10.664957524769141        3.3676130605772872        10.282782552654357     
 H   10.464976065598231        2.3466953480460195        9.9448818538163497     
 H   10.979483878301128        3.9464999768016238        9.4068429268481246     
 H   9.7242905687067207        3.7956156892684509        10.647454956597779     
 Dy -0.24192934825366272        7.7786826487728646        5.4176895560215863     
 C   1.4844189243598389        5.9365822306786606        5.7583508377857608     
 C   2.1067274559253941        6.9214856214755125        4.8880901632855229     
 C   2.3653364478866612        8.0699417608199777        5.7023797128454978     
 H   2.8808097937638046        8.9599132637882519        5.3601755820871828     
 C   1.9282702525924142        7.8584013889082893        7.0337168333932309     
 C   1.3706132293470272        6.5464601329410721        7.0503103847220432     
 H   1.0034631177932989        6.0449399149940843        7.9377422307503087     
 C  0.78973105149353728        4.5952991572574629        5.4558918873898898     
 C -0.58315249105987821        4.9029198568990866        4.8110574730022595     
 H  -1.2419881324910627        5.4609570318935035        5.5081876999829484     
 H -0.51074291792944970        5.4378525445038539        3.8505019461575900     
 H  -1.1517273743561696        3.9862441838243456        4.6029674645502299     
 C   1.6074316697712656        3.6356031186524151        4.5771378329071757     
 H   1.8211425802605723        4.0107723261573973        3.5739523392785935     
 H   2.5661010382833820        3.4034345682588834        5.0548535257412759     
 H   1.0533912312394531        2.6952866344697983        4.4527513739678266     
 C  0.49602046023917157        3.8323022596930656        6.7642959641755303     
 H -0.19925089827702391        4.3771992618816418        7.4130519145480873     
 H   2.5272137498136830E-002   2.8690610061975117        6.5336256367950885     
 H   1.4103626271861782        3.6352474467955234        7.3353414154521586     
 C   2.5302038561623483        6.8926407510613004        3.4076557656704005     
 C   2.9110706943297733        8.3108681910999316        2.9205958363735296     
 H   3.7840999333533563        8.7134259745250304        3.4487329333378445     
 H   3.1658106778599553        8.2686195858431280        1.8535093233241442     
 H   2.0893447872097242        9.0327272917686301        3.0336934825611594     
 C   3.7916582598191870        6.0167639889011388        3.2476806021920899     
 H   3.6327403712201827        4.9814491970779677        3.5609013876667275     
 H   4.1205000900239668        6.0040728966607162        2.1993702812134512     
 H   4.6109265157346044        6.4242298038614214        3.8546391765296502     
 C   1.4093601177886206        6.4110936867453328        2.4633014740582926     
 H  0.52117572169368676        7.0677578016391696        2.5112662554560443     
 H   1.7518627798869599        6.4613681353436263        1.4241675628440653     
 H   1.0788353433973166        5.3855680994397286        2.6434811280605039     
 C   2.3268607827314547        8.7071432722851512        8.2379671455547623     
 C  -1.9807686897816452        9.6337773112658027        5.6288475866486536     
 C  -2.5772379171905984        8.6316538150817319        4.7572748644864280     
 C  -2.8612300310619316        7.5020193451528039        5.5925388906599807     
 H  -3.3651612230691201        6.6025268787234248        5.2595345317169127     
 C  -2.4576258129918909        7.7397240119829238        6.9275142005458710     
 C  -1.8968339975762714        9.0514424610960145        6.9342255580420185     
 H  -1.5371050419141672        9.5663100098098592        7.8176994758629883     
 C  -1.2767164462075260        10.964063538763009        5.3129958006495954     
 C   9.2534131260126815E-002   10.621501435518134        4.6815393512072010     
 H  0.74789920650031783        10.079597977114329        5.3965448342101308     
 H   4.3716807520445752E-003   10.056191437419455        3.7392052585015136     
 H  0.67589642746299827        11.520433978388255        4.4437706665457233     
 C -0.99336974279493573        11.762110542348992        6.6051051509092655     
 H -0.50240252620762182        12.708658419708662        6.3483853815017968     
 H  -1.9186337932266515        11.995623493067070        7.1440556024370592     
 H -0.32523210975063183        11.234294757662942        7.2964599239082943     
 C  -2.0859540817839499        11.899366062454153        4.4010073434754986     
 H  -2.2990891969670759        11.486666627196225        3.4129843060931160     
 H  -3.0441024412126456        12.150636928425985        4.8704430880264393     
 H  -1.5283141266348725        12.831515450974578        4.2410482407741599     
 C  -3.0208292970892447        8.6351916832179683        3.2766611557979002     
 C  -4.2903502280374779        9.5063285026760820        3.1346426190460730     
 H  -5.0889974061458521        9.1125030536822837        3.7772393096698238     
 H  -4.6537531240664025        9.4939496256648539        2.0978159699248726     
 H  -4.1243117012588248        10.549478757721591        3.4166256257811063     
 C  -3.4134198922960430        7.2062193084733535        2.8355238142278902     
 H  -2.5911340468472814        6.4870938656478749        2.9590250783094669     
 H  -4.2823605842711956        6.8209503528866788        3.3824890984969671     
 H  -3.6797998175421340        7.2205898876096724        1.7710805602852921     
 C  -1.9322897676634809        9.0903127457828301        2.2757297280022022     
 H  -1.0462715453390248        8.4335775857329427        2.3110800966616143     
 H  -2.3175323699853636        9.0120597470807606        1.2485663367934035     
 H  -1.5939657488371395        10.121006696712179        2.4131656975626226     
 C  -2.8373011386434972        6.9058401499719686        8.1457790919338766     
 C  -4.1235636489681742        7.5306539312274641        8.7394106606535011     
 H  -3.9584057438389935        8.5719833972505182        9.0428953118960358     
 H  -4.9360243949346270        7.5177570897120169        8.0041366916390722     
 H  -4.4531632230641858        6.9652800185762249        9.6209265861810795     
 C  -3.1240593571936310        5.4403865698447129        7.7772550085097896     
 H  -2.2263646810816140        4.9134706576677925        7.4306399844575797     
 H  -3.4942989902154569        4.9011123373767385        8.6608971575934941     
 H  -3.8874397830996950        5.3504329941308795        6.9980879154128797     
 C  -1.7373098137301097        6.9429568929849186        9.2108217540710431     
 H  -1.5269173274863614        7.9642959205246475        9.5413267599614411     
 H  -2.0450990244778078        6.3703321333131600        10.093599389383243     
 H -0.80331887790172007        6.5074103268756929        8.8369842322720871     
 F   6.5705265980722372       -1.4085205408818766        4.6460726022024703     
 F   8.0114743302545328       -2.6395186492798368        6.4940084929789856     
 F   9.6215816438211874       -1.1980159408650177        8.2302397734277051     
 F   9.8874895434672077        1.5038515309543601        7.8648894819739592     
 F   8.5147745860399464        2.7744935161929787        5.9384804505196644     
 F   9.6392640858446352        1.7195817591732370        3.5316128468695238     
 F   10.826659010486745        3.2916621184375288        1.7374102163426479     
 F   9.3725866293745668        5.0745270783699983       0.23737888025494253     
 F   6.6163536840784296        5.1945371099284152       0.57093802696627294     
 F   5.4054849592854133        3.5908092661454578        2.3307020807611765     
 F   6.5514357960325773        4.7216474905273600        4.6989757483747310     
 F   5.1420817363786409        5.9041109436945378        6.6076014329635075     
 F   3.5991286562553046        4.4347281715529778        8.3500659279270355     
 F   3.3264371894916520        1.7204249260552653        7.9423379399881888     
 F   4.6330609296601901       0.50884772842272075        5.9302855094081348     
 F   3.5229283645034091        1.6635848517624667        3.5114492861899689     
 F   2.3099980994097007       0.11510327870511315        1.7115667406760640     
 F   3.7350905571588489       -1.6940475262411461       0.22205474418613724     
 F   6.4720515258326943       -1.8552058031216878       0.52727645822030556     
 F   7.7296344424815091      -0.26030967027810870        2.2970648474923139     
 C   7.4931357393255329       0.76098999837562820        5.1479359878409783     
 C   7.4094451020914525      -0.61655131131756236        5.3760329207936755     
 C   8.1292327527835955       -1.2974163826325931        6.3649290687172995     
 C   8.9501467536490864      -0.58297043956210959        7.2312896547354120     
 C   9.0679038263561846       0.79475792301982495        7.0508834686247521     
 C   8.3514038825162533        1.4230338538115970        6.0359251012926451     
 C   7.4493548479144218        2.6097839755259922        3.0749054027225808     
 C   8.8256186276932169        2.5668417733731541        2.8384396079589487     
 C   9.4802283748881813        3.3721982247471121        1.8994597113372802     
 C   8.7477639723780705        4.2736531473259189        1.1326822617137191     
 C   7.3653773380941505        4.3304255379853087        1.3052845715836134     
 C   6.7587745913910302        3.4968834200813887        2.2393437344119187     
 C   5.6493389596893921        2.5375205596144257        5.1767402985907980     
 C   5.7342218280375246        3.9100110283425322        5.4323114313170429     
 C   5.0361377615130563        4.5640585201584480        6.4535194779635807     
 C   4.2451336594301257        3.8279741776377527        7.3293068755437067     
 C   4.1232149497289603        2.4530514911787691        7.1249626555221033     
 C   4.8085480169323498        1.8554384950627811        6.0680533919963517     
 C   5.6955769492458836       0.73807666045572562        3.0492175896330904     
 C   4.3208547306322229       0.80631391563004595        2.8125846357757331     
 C   3.6533424403716226        1.4495862841840457E-002   1.8728177141162987     
 C   4.3711734026897968      -0.90150025666162337        1.1112953343037335     
 C   5.7546016008894245      -0.98111924954325958        1.2737984948647076     
 C   6.3755197705083182      -0.15342084697178393        2.2069617168061955     
 B   6.5700784158925458        1.6615065475384125        4.1031405933319975     
 F   2.3322019334163193        11.717913346112573        14.833468120597585     
 F  0.89736432337789551        12.933962251282123        12.971335984575031     
 F -0.71192509073750943        11.479558033805928        11.245136058051909     
 F -0.97679155089299341        8.7797517069779207        11.631119278343803     
 F  0.39614552926069435        7.5245559464250480        13.566044447242085     
 F -0.72375941970666491        8.5836090718178895        15.968451642962689     
 F  -1.9030885702102891        6.9986640703609408        17.756422651106757     
 F -0.44132958462907923        5.2189785350248812        19.249485247602909     
 F   2.3156586641211718        5.1128691053026909        18.917456520567303     
 F   3.5196194122105235        6.7289036771218020        17.162583954659230     
 F   2.3761377816661673        5.5910028108406733        14.797863548962075     
 F   3.7800166314841577        4.4158519709239625        12.880427592663265     
 F   5.3018151175348729        5.8925382509598938        11.126687324656491     
 F   5.5626853306075654        8.6099941942499569        11.532396289283517     
 F   4.2658236334914488        9.8132206282374952        13.553414663529582     
 F   5.3923174486666463        8.6731909805718193        15.972726258770708     
 F   6.5983092822967055        10.231045151303293        17.771087314166326     
 F   5.1639146977844383        12.030615561522097        19.261433520108532     
 F   2.4265125749177301        12.174021790959769        18.961520085781132     
 F   1.1754529862272376        10.570594800709932        17.192802377100538     
 C   1.4140106797454854        9.5445219381227364        14.344147213437504     
 C   1.4958826473860063        10.920349110442231        14.106973095630256     
 C  0.77806297212800390        11.593273281319535        13.111498910067349     
 C  -4.1543529045779980E-002   10.872093378632362        12.249555762699408     
 C -0.15881107268701330        9.4958235684781087        12.440271583714150     
 C  0.55721017530291128        8.8754828308995908        13.460237632969333     
 C   1.4704808819914341        7.7011599096298671        16.421171170510380     
 C   9.4079712024312548E-002   7.7376628681655761        16.658143495667687     
 C -0.55627882937180173        6.9262804319281761        17.594372659345449     
 C  0.18065336871190191        6.0264108146833246        18.358439434139139     
 C   1.5633666746218677        5.9769042746277554        18.186571794184641     
 C   2.1658815003699816        6.8162213490694539        17.254998472274291     
 C   3.2653114324033545        7.7795702841703962        14.315186133604641     
 C   3.1853736799218013        6.4065665070701820        14.060135465898222     
 C   3.8798650446310363        5.7562974812524486        13.033999188007297     
 C   4.6608601626741928        6.4964153257563506        12.152398559863595     
 C   4.7774198007064301        7.8718988844546542        12.356013542659625     
 C   4.0969790576506098        8.4654950675890870        13.418284656502831     
 C   3.2142888436434509        9.5829015688356662        16.440530141773760     
 C   4.5898152812432240        9.5239574045118722        16.674521611244302     
 C   5.2537337809910705        10.320511897443733        17.612942490766510     
 C   4.5311968265639040        11.231731591248577        18.375428992034550     
 C   3.1471849640737370        11.302714155743248        18.214962956464547     
 C   2.5300159949805527        10.471271253365098        17.282656376025411     
 B   2.3430898314314836        8.6523150171181147        15.390452113562837     
 C   6.3591545285372577       0.13952877261728777        11.615196345494899     
 H   7.2797697478233117      -0.34047456850170282        11.969219073244512     
 H   6.0145529227099992      -0.42762838754408294        10.738798925408203     
 H   5.6002729095876083        2.4943286715272094E-002   12.396351350860686     
 C   5.2520000601800536        2.1987918645002491        10.704270286699828     
 H   4.4836034567801315        2.1781107096349777        11.484695016631349     
 H   4.8877782670590939        1.6099361223387527        9.8526756623223601     
 H   5.3724540200282638        3.2408080115208744        10.380709432868466     
 C   7.6236249109807570        1.6688777422346106        10.102646061409594     
 H   7.2565886411294249        1.1053000167843670        9.2334106975841372     
 H   8.5783945459841604        1.2254937218353976        10.410971745670926     
 H   7.8202110937818539        2.6942754284211130        9.7643490372468307     
 C   2.5470577449557590        10.179529764570082        7.8462373364443989     
 H   1.6229923559153390        10.656776093977477        7.4978851828641648     
 H   2.8983263616080874        10.750798343403934        8.7174530791132074     
 H   3.2991019016738385        10.292118798355199        7.0581872933871788     
 C   3.6640673540326620        8.1254895019428179        8.7569351424697111     
 H   4.4252176704077471        8.1415369684089338        7.9694276028088993     
 H   4.0357044599271923        8.7196019368458551        9.6017315573654649     
 H   3.5469153927406145        7.0853584800068097        9.0879213128777376     
 C   1.2964116407575292        8.6540185244630941        9.3747228350412026     
 H   1.6699829834759046        9.2198754752136836        10.239827390496606     
 H  0.33935376860682909        9.0966846675478816        9.0726543295555935     
 H   1.1024292597736389        7.6292789082473540        9.7168529188656052     
         276

 Dy   9.1349868442698217        2.5144780545236789        14.065407464697008     
 C   7.4178841117787124        4.3709844650370560        13.729730774146615     
 C   6.7887473423447728        3.3819549482172691        14.589639238500254     
 C   6.5306375267290013        2.2401439895495971        13.766199108912499     
 H   6.0111734624426436        1.3493590624186096        14.099607367626835     
 C   6.9764851800867609        2.4589939432510284        12.439297535835573     
 C   7.5377303813243000        3.7696179140657762        12.434674838246924     
 H   7.9126221756545760        4.2756190422229396        11.553186104827855     
 C   8.1097115886768627        5.7103933783122436        14.044583167475105     
 C   9.4826527811794765        5.3993840449333250        14.687351695956949     
 H   10.140368295506596        4.8455826049826110        13.986709023793672     
 H   9.4097737117629237        4.8574408455490046        15.643633868657520     
 H   10.050049211100687        6.3149596632897254        14.902782771910173     
 C   7.2900574266101934        6.6604182912015677        14.931956664130819     
 H   7.0779508188775324        6.2757116400920037        15.931682900915083     
 H   6.3307240265482863        6.8958868131535658        14.456884127083864     
 H   7.8428063032226207        7.6000186469987359        15.064914941728459     
 C   8.4012643640275773        6.4861449671654929        12.743495322490102     
 H   9.0984581103761002        5.9502201455767691        12.089643321220858     
 H   8.8686694300229263        7.4484988337900955        12.983353421586534     
 H   7.4861191070674327        6.6853455069666863        12.174400786362810     
 C   6.3631713684958724        3.3999828895444679        16.069380192871346     
 C   5.9727592033511039        1.9804988456636599        16.542394159179167     
 H   5.0971677546307781        1.5900532015496198        16.010439420000793     
 H   5.7178743947094102        2.0150004546638445        17.609578390624524     
 H   6.7888723737800474        1.2535878335793156        16.422533771220873     
 C   5.1065996445522561        4.2809609709549727        16.239403663661413     
 H   5.2687230856034093        5.3175714472910292        15.933385628902096     
 H   4.7807250347432282        4.2874947499154281        17.288746853719186     
 H   4.2837797521580203        3.8815613047871382        15.632057383753567     
 C   7.4881288327141160        3.8635947749800623        17.017280605397985     
 H   8.3739489164921928        3.2041195570181058        16.957200700671603     
 H   7.1486179682287654        3.7996840271564571        18.056661255990754     
 H   7.8224694377873538        4.8898872960398254        16.850769686906663     
 C   6.5845051132108896        1.6177801104434228        11.227921612126485     
 C   10.881546951267206       0.66660834592400653        13.855446118602549     
 C   11.470370160979467        1.6649985940831342        14.736447252377021     
 C   11.756564593532620        2.7996847078815152        13.909391614929328     
 H   12.256205928015685        3.6985157778301962        14.250538408125539     
 C   11.362479264420035        2.5684070420794645        12.570407307627496     
 C   10.805189488120321        1.2556027648281116        12.552714413307376     
 H   10.452185655318724       0.74500691789469520        11.664107339945694     
 C   10.175687340950008      -0.66501582477685250        14.159930812371435     
 C   8.8039344194947553      -0.32343300260256069        14.786449342046112     
 H   8.1508961991906812       0.21991686317522166        14.069839816699719     
 H   8.8883412162745259       0.23935786656000468        15.730774470078556     
 H   8.2189154841407444       -1.2222857527456963        15.019083326387495     
 C   9.8975791592368907       -1.4552473095792784        12.862067035838164     
 H   9.4062562326318560       -2.4034454687351916        13.111242711544440     
 H   10.825039301916805       -1.6851826212734813        12.325376137636313     
 H   9.2318275325322645      -0.92353334225929695        12.171376274838282     
 C   10.979503843606242       -1.6067714915999916        15.070303783782094     
 H   11.190062351346361       -1.1994498973475609        16.060978546111780     
 H   11.938861744595211       -1.8580657938218172        14.603201813687011     
 H   10.418979456047930       -2.5382001746006564        15.223315174142455     
 C   11.908786535945564        1.6529805923156706        16.218542696826027     
 C   13.179634746838056       0.78304146731411117        16.357149060075194     
 H   13.978420344987935        1.1809732550741905        15.717080152428466     
 H   13.542089252373120       0.79073304899706987        17.394307508442584     
 H   13.015206009315705      -0.25900212896900704        16.069829646959089     
 C   12.297058146359522        3.0801022757033323        16.670391296454319     
 H   11.473030210764126        3.7977919417454493        16.549599233036446     
 H   13.166609725307209        3.4711889937026532        16.128190471666443     
 H   12.560453431005337        3.0596656600725103        17.735504489759172     
 C   10.819215551917567        1.1880495480702755        17.213817203299040     
 H   9.9327566253345321        1.8442758312291658        17.183315595555598     
 H   11.203184934134240        1.2570898702464770        18.242087022493195     
 H   10.482158338813663       0.15842464219524457        17.066733147986859     
 C   11.752331453578444        3.4078128303079764        11.359487443331902     
 C   13.048987450902983        2.7908202883897291        10.781684686598759     
 H   12.893292579471947        1.7491182401623713        10.474789847788559     
 H   13.850702993341258        2.8065320340078919        11.527902084066294     
 H   13.387628009679567        3.3593609273840150        9.9057103629833065     
 C   12.026733434754084        4.8734778001492289        11.735616588530835     
 H   11.121639405749820        5.3948584290287291        12.069906520829258     
 H   12.407164399746911        5.4173357911132056        10.859455582878885     
 H   12.777589029469285        4.9649679438407670        12.526237452633731     
 C   10.666846845216750        3.3684175843507060        10.280389314871043     
 H   10.468083750234218        2.3475771840354902        9.9415380799938262     
 H   10.982319656537607        3.9480413172267701        9.4052715138782066     
 H   9.7253871848361317        3.7956080055798109        10.643870201997874     
 Dy -0.24028264934654861        7.7794687083030043        5.4195306682175088     
 C   1.4846966611649643        5.9353858709198830        5.7578474101928290     
 C   2.1085586272389159        6.9213277729767109        4.8900328964520767     
 C   2.3667990755033759        8.0681801110247466        5.7065198222284295     
 H   2.8831678582590827        8.9583760192793687        5.3664236503819520     
 C   1.9280627299043482        7.8546909538248402        7.0369414723329049     
 C   1.3696862460959465        6.5430450960187967        7.0507222266862621     
 H   1.0009221658933767        6.0402864280102433        7.9367412973174698     
 C  0.79009876411155300        4.5949716568165924        5.4520254642677672     
 C -0.58205883416585547        4.9043546905224513        4.8065476006885310     
 H  -1.2414375926754255        5.4609849690869705        5.5042215466422402     
 H -0.50834810147021070        5.4415048273871216        3.8474018194755768     
 H  -1.1505769171369149        3.9883882849027863        4.5956043529882784     
 C   1.6084417107453162        3.6370556505438247        4.5720031463671749     
 H   1.8238854059133351        4.0146064061689986        3.5702224045693485     
 H   2.5662057679845685        3.4030019232463955        5.0505244946389327     
 H   1.0540105850039863        2.6975462824471785        4.4443688664608896     
 C  0.49546847382753834        3.8291107861847742        6.7584254167018045     
 H -0.20053144463743713        4.3721867599534443        7.4078431809499676     
 H   2.5285071096512519E-002   2.8663083173138308        6.5251917312864824     
 H   1.4094744105941415        3.6310926868379938        7.3297119001088102     
 C   2.5343093001181782        6.8945416660431853        3.4102851485120285     
 C   2.9173559887944016        8.3130381257214090        2.9262656672533947     
 H   3.7902205267963103        8.7133759365194461        3.4560807107805185     
 H   3.1733675658071303        8.2722529783466641        1.8594683140105359     
 H   2.0964743380571660        9.0357703445693485        3.0396657401006930     
 C   3.7953941772059734        6.0180404221183839        3.2507491072661661     
 H   3.6356208484807473        4.9824573029088741        3.5624242690674910     
 H   4.1254639291727795        6.0064938049370733        2.2028470345305955     
 H   4.6140997001529023        6.4243189409053727        3.8591568323945689     
 C   1.4147056138419070        6.4159239444013245        2.4632287975392479     
 H  0.52748535079879566        7.0738212343231783        2.5105535542100736     
 H   1.7594283296379174        6.4671547335168480        1.4249418465856174     
 H   1.0822910051019703        5.3906940690321505        2.6410853355698989     
 C   2.3262191158598964        8.7013948416961053        8.2426808715945974     
 C  -1.9790995583449096        9.6345144876571425        5.6314167201244221     
 C  -2.5752168262128849        8.6333289201970160        4.7585898170837071     
 C  -2.8598168914700741        7.5029872211119661        5.5926046867902803     
 H  -3.3637833337283594        6.6039462403920481        5.2584768884936350     
 C  -2.4570197850921907        7.7393964076409345        6.9280444248864228     
 C  -1.8960623043474880        9.0510031709825718        6.9363337103912590     
 H  -1.5367906024741427        9.5649769229253572        7.8205022976013225     
 C  -1.2742107349130076        10.964706934993355        5.3171874997837278     
 C   9.5590506639259748E-002   10.621703494749909        4.6871717663817529     
 H  0.75005086733593063        10.079539742110818        5.4028082416812842     
 H   8.2134221281914069E-003   10.056486792112841        3.7446602596480068     
 H  0.67956621519942195        11.520346345814282        4.4499394120258486     
 C -0.99215380629548966        11.761757312305704        6.6101410901128528     
 H -0.50102341292243679        12.708493403150889        6.3546299704695155     
 H  -1.9179636870858408        11.994818176862585        7.1483220417366917     
 H -0.32469351756709997        11.233435860031443        7.3017527289339226     
 C  -2.0816027167320721        11.901083103931672        4.4046498130075786     
 H  -2.2930429085394359        11.489308980842557        3.4159278068143193     
 H  -3.0404676816869283        12.152441764560310        4.8725239849948911     
 H  -1.5232553386370262        12.833071025366696        4.2465341776910135     
 C  -3.0175555928366053        8.6382010102631224        3.2776300028203820     
 C  -4.2857656366627825        9.5109949591702829        3.1346461487599782     
 H  -5.0855462851624296        9.1180029143809627        3.7762891504951615     
 H  -4.6481534668967379        9.4991731357910041        2.0974824030170769     
 H  -4.1188356871201224        10.553903908106037        3.4169582235746452     
 C  -3.4116079088596400        7.2099618107820840        2.8354183149809118     
 H  -2.5902742255449054        6.4897949141625197        2.9589478476924786     
 H  -4.2813226286830979        6.8254762269284042        3.3817063358598500     
 H  -3.6773472081750835        7.2252246249797771        1.7708349461512605     
 C  -1.9273998101033989        9.0924055562095667        2.2781196383498781     
 H  -1.0421804197778433        8.4346500366260511        2.3142854482705095     
 H  -2.3114351150737402        9.0149117673215571        1.2504674902101667     
 H  -1.5881445325098389        10.122667232770747        2.4163379069509565     
 C  -2.8384256226229971        6.9045637531165731        8.1450460482932936     
 C  -4.1266130686822473        7.5278478588492108        8.7358526241245169     
 H  -3.9631807403995478        8.5692201502006338        9.0400422116151073     
 H  -4.9371750372314480        7.5145005357140038        7.9986456108062436     
 H  -4.4577676120229555        6.9618338219819975        9.6163503972604634     
 C  -3.1227398069639816        5.4390599123958587        7.7750492849600139     
 H  -2.2236186746179856        4.9133307159416120        7.4305639153100271     
 H  -3.4947296648802135        4.8989044954608065        8.6573279639179503     
 H  -3.8838767457173033        5.3487297178127209        6.9938573261007573     
 C  -1.7411687980493620        6.9421623772814689        9.2127290544239422     
 H  -1.5329781525486426        7.9634454506914611        9.5446993060925838     
 H  -2.0504783779460913        6.3683535714386386        10.094161374031707     
 H -0.80576551254999729        6.5081030459393450        8.8409647463271952     
 F   6.5705310933177392       -1.4098183934204065        4.6458048256141531     
 F   8.0091080279313314       -2.6390837196822008        6.4967109382615096     
 F   9.6200085584352752       -1.1962681785465210        8.2310608180932672     
 F   9.8886622678959757        1.5046959791895727        7.8612456889411853     
 F   8.5183638030860767        2.7731718386683357        5.9317706776902126     
 F   9.6387308300144934        1.7179229309321389        3.5231885208000659     
 F   10.823206466822043        3.2958602417682692        1.7318379914204800     
 F   9.3663208389796448        5.0812183118380077       0.23829643556868901     
 F   6.6102748283600228        5.1975204282617868       0.57388228557745902     
 F   5.4023913046273195        3.5881172339268970        2.3303837683913264     
 F   6.5532910730808895        4.7190706266956788        4.6968573908726921     
 F   5.1435248627681238        5.9017011713388223        6.6049481031030108     
 F   3.5999478832210481        4.4326231421115594        8.3471408400714129     
 F   3.3289841442673938        1.7180770627991642        7.9410807911968648     
 F   4.6362493799299154       0.50603026030980935        5.9299136221404964     
 F   3.5228071291881404        1.6615462459086263        3.5133775988452549     
 F   2.3065109832242818       0.11461765939055349        1.7149914964449102     
 F   3.7281514896660695       -1.6948600885258911       0.22284328141977131     
 F   6.4655122562050931       -1.8572892927342404       0.52345564983397763     
 F   7.7266251164154482      -0.26418112365459934        2.2923541811007362     
 C   7.4950545158922566       0.75935326456543006        5.1443183088422364     
 C   7.4100358428127491      -0.61762363733294701        5.3747154658128808     
 C   8.1285595212537469       -1.2974209800127776        6.3651744527880583     
 C   8.9497855681147289      -0.58230359140533072        7.2306616375310115     
 C   9.0690779068084222       0.79492334544648269        7.0478373910238856     
 C   8.3538775295282406        1.4220533000600524        6.0312859467525071     
 C   7.4478762268123377        2.6077483923665650        3.0707206768594091     
 C   8.8239315307672150        2.5663135960320882        2.8328837620832577     
 C   9.4769046571668802        3.3746555289271969        1.8954813801337163     
 C   8.7429442187973496        4.2773396406598385        1.1317138665588535     
 C   7.3606280869339802        4.3321471360649326        1.3051828760430060     
 C   6.7556548163802903        3.4956470632808676        2.2374923660190307     
 C   5.6512000972553800        2.5348873334493525        5.1748227654748735     
 C   5.7361249582638587        3.9074199535053986        5.4302418370846919     
 C   5.0378063197565615        4.5616004239377910        6.4511981861035412     
 C   4.2465899338558213        3.8257034943659782        7.3269260607569082     
 C   4.1253498111362861        2.4506595956866990        7.1232533225221966     
 C   4.8110332189536065        1.8528279742619242        6.0667393148295581     
 C   5.6943745529917251       0.73528915479917945        3.0476746816985099     
 C   4.3193629334364596       0.80422742988053375        2.8130868244891043     
 C   3.6500111125913945        1.3201274997043738E-002   1.8740670096219945     
 C   4.3661241328134235      -0.90283796944122185        1.1111021879548242     
 C   5.7497133742623632      -0.98321971127307728        1.2715070472718000     
 C   6.3724955130710539      -0.15642213804550709        2.2042300447298304     
 B   6.5706637689583269        1.6589082116886478        4.0999879283057767     
 F   2.3322877452838462        11.718969239022197        14.834511047720605     
 F  0.89952119063605174        12.934248059227343        12.970278288954491     
 F -0.71048052935402450        11.479374651890051        11.245178206309502     
 F -0.97816999195887877        8.7803127770249780        11.634261547710897     
 F  0.39234031353711590        7.5262628656684143        13.571643809128075     
 F -0.72384427522063111        8.5853253129313014        15.976080168723556     
 F  -1.9008352317035242        6.9953367898904917        17.761476910395469     
 F -0.43681218262459476        5.2129316720904200        19.248561479630776     
 F   2.3199199989535879        5.1096223709733515        18.914513107602044     
 F   3.5214437534942404        6.7305125945387898        17.162588553014512     
 F   2.3728226005255628        5.5931589239941504        14.799275821211062     
 F   3.7774039320896380        4.4173988114679039        12.882851082827449     
 F   5.3012956766039698        5.8933467079296902        11.130234090066121     
 F   5.5613373055169033        8.6108633138199817        11.534629000423273     
 F   4.2631798646539254        9.8149828769861518        13.554149790141208     
 F   5.3919850838073033        8.6737304404229167        15.970911035909413     
 F   6.6016508091627149        10.230043319720311        17.767532976644414     
 F   5.1710361570429217        12.030293588414143        19.260442379345342     
 F   2.4332394386008609        12.175317191314470        18.965239765273051     
 F   1.1783550408997467        10.573830116735293        17.197517949782711     
 C   1.4120415976166694        9.5461290124439078        14.347575754925114     
 C   1.4953050514393464        10.921519805398777        14.108753158473499     
 C  0.77865428216430610        11.593899782799387        13.112127373726318     
 C  -4.1287227353528237E-002   10.872487520312468        12.250709665183937     
 C -0.16010894575936516        9.4966182068821272        12.443145327891807     
 C  0.55463729207806034        8.8768939776956870        13.464372555137356     
 C   1.4710658965360572        7.7027565203626214        16.424855025511064     
 C   9.4872233508628348E-002   7.7381644247012158        16.663128854494744     
 C -0.55416625197803471        6.9241877534930616        17.597928690237659     
 C  0.18394178319638249        6.0229946737205786        18.359195940006103     
 C   1.5665693054258569        5.9749822427401362        18.186456303756369     
 C   2.1677624083433145        6.8168595842035264        17.256470800234482     
 C   3.2629408411638638        7.7814618015576427        14.316875594029050     
 C   3.1825817741111093        6.4084698907319373        14.061843553357715     
 C   3.8775076672168973        5.7578562455395224        13.036230823023644     
 C   4.6594099447676065        6.4975491875400992        12.155120825855352     
 C   4.7756993114941722        7.8731018519946963        12.358208168069591     
 C   4.0945907147862721        8.4671329642902968        13.419762390572872     
 C   3.2152164577646127        9.5847057447072643        16.442027419405818     
 C   4.5910220909008208        9.5248019303751867        16.673997606413192     
 C   5.2569355187910691        10.320543357953763        17.611583846171118     
 C   4.5362884148652167        11.231996568475891        18.375458917013180     
 C   3.1521193217054404        11.303924272265833        18.217142647070823     
 C   2.5329279461482619        10.473405311897460        17.285354296510715     
 B   2.3420704782728872        8.6543274940276476        15.393307833256667     
 C   6.3596846093408104       0.14354391643252720        11.610014652618297     
 H   7.2805215750085592      -0.33671876423238167        11.963129485893230     
 H   6.0150834420668771      -0.42232820705646473        10.732823342193637     
 H   5.6009252670375229        2.7571015809212108E-002   12.391091592089785     
 C   5.2517392716081170        2.2038569441805245        10.702638721489956     
 H   4.4838979113820558        2.1823171435083886        11.483566249711293     
 H   4.8869640731963715        1.6158403057939543        9.8507549467198317     
 H   5.3719288256489017        3.2461966645799603        10.380104415366311     
 C   7.6232079115114466        1.6753086763139970        10.099180515469032     
 H   7.2558257150950327        1.1131637856598151        9.2291967315971828     
 H   8.5781360943207723        1.2315326230599983        10.406355433923210     
 H   7.8195684849574461        2.7012349187338787        9.7624790429775015     
 C   2.5464481661894438        10.174463047162462        7.8535475332038178     
 H   1.6224903290621029        10.652185013644843        7.5055048876415480     
 H   2.8970852230557425        10.744157555273421        8.7259847309644716     
 H   3.2990166491256518        10.288543483784649        7.0662138029706769     
 C   3.6633721565992756        8.1189657584420019        8.7608129184554393     
 H   4.4245532566276031        8.1361612077149896        7.9733716753200659     
 H   4.0349832356642423        8.7118694126267968        9.6064003038149419     
 H   3.5461832253626571        7.0783872686984965        9.0902507159237960     
 C   1.2955615160459790        8.6463246189432521        9.3790779087226337     
 H   1.6689730918752670        9.2105679087937933        10.245252603906046     
 H  0.33855195166757968        9.0894767287304798        9.0776408490464195     
 H   1.1015484344420148        7.6210199373511287        9.7193281145249060     
         276

 Dy   9.1342199310735168        2.5143866046639278        14.063719220454008     
 C   7.4178700023053521        4.3721165872188310        13.730339922240596     
 C   6.7877749413776947        3.3822808236745727        14.588543144990618     
 C   6.5298938123887496        2.2416564292253014        13.763491363956433     
 H   6.0098191144157296        1.3506983486649990        14.095405206637281     
 C   6.9766981837848743        2.4620124533100061        12.437180747752814     
 C   7.5384192806480108        3.7724478783884829        12.434565472930464     
 H   7.9143211521435282        4.2794231479252645        11.554076022319153     
 C   8.1097986976274736        5.7107608094473914        14.047745656543158     
 C   9.4819231804590327        5.3981278281299474        14.691442092674219     
 H   10.140324536392997        4.8455258170338729        13.990496114746108     
 H   9.4076200173090303        4.8542955489246182        15.646503226266599     
 H   10.049320405981538        6.3130265351609465        14.909436616458034     
 C   7.2895487730033759        6.6597320893927225        14.935664051312221     
 H   7.0752697935797189        6.2732738810110584        15.934130295874144     
 H   6.3313254117227018        6.8970252534401570        14.459381174664136     
 H   7.8428662296197871        7.5984861357016706        15.071477683682863     
 C   8.4025916526726370        6.4884682645374543        12.748182324227413     
 H   9.1004391025555424        5.9537141161000173        12.094105192423427     
 H   8.8696637214963552        7.4504300438053512        12.990014404543476     
 H   7.4879045718233543        6.6885148441047502        12.178611261617872     
 C   6.3598565965532945        3.3990716048300214        16.067580779538005     
 C   5.9681379433558499        1.9793743438964559        16.538611822687603     
 H   5.0929920572744987        1.5901040867119272        16.005223193292007     
 H   5.7119204521320119        2.0129860010266145        17.605480854418712     
 H   6.7839407863301702        1.2520821451184763        16.419030968202389     
 C   5.1030818239519080        4.2800721978778711        16.236018459160963     
 H   5.2657411783011367        5.3168748738026235        15.931028489298575     
 H   4.7754588897254377        4.2858950215769021        17.284775984473750     
 H   4.2813462137893259        3.8811012062867429        15.627018781452994     
 C   7.4829167373242678        3.8613672830244470        17.018185995867992     
 H   8.3679418653176700        3.2008617759552158        16.960136882889998     
 H   7.1405520426666458        3.7978069702130361        18.056570661875273     
 H   7.8189298675994721        4.8872603614939667        16.852843207849272     
 C   6.5845982109398076        1.6223979160524493        11.224781097271951     
 C   10.880333472858441       0.66628949607202825        13.852708055141283     
 C   11.469440395139058        1.6639774180997495        14.734261898903338     
 C   11.755926063488294        2.7990669950161395        13.907913454295192     
 H   12.255900244990674        3.6974989480263583        14.249597896907128     
 C   11.361852963708886        2.5686779135595756        12.568770700937481     
 C   10.804194075325022        1.2560578493439318        12.550267265598629     
 H   10.451103185301896       0.74608827597306770        11.661334027981152     
 C   10.173777976501446      -0.66516589499416334        14.156364716691705     
 C   8.8015783302748112      -0.32311274480113261        14.781644630247213     
 H   8.1493373331164847       0.22041859976705022        14.064478971883032     
 H   8.8853267281108508       0.23969030620376747        15.726063057163538     
 H   8.2160490580542955       -1.2217011827201805        15.013970457159616     
 C   9.8967347889343706       -1.4549998873098557        12.858062231861512     
 H   9.4053601744042297       -2.4033156465765892        13.106550769271033     
 H   10.824630113641486       -1.6846415247670838        12.322025462946272     
 H   9.2314680769583592      -0.92313453021520864        12.167028302535892     
 C   10.976020850100461       -1.6074836739792413        15.067554243434111     
 H   11.184810351744860       -1.2006825327021633        16.058780490430962     
 H   11.936121196808612       -1.8588123859004342        14.602061985748112     
 H   10.415019214268435       -2.5388331933547290        15.219102833874073     
 C   11.906866335781515        1.6512740180257932        16.216623524445055     
 C   13.176087114743419       0.77934327130457159        16.356758634104541     
 H   13.976199947181513        1.1759482127349312        15.717606728278557     
 H   13.537385966339341       0.78683628838471376        17.394300728335462     
 H   13.010527109877836      -0.26252874581028868        16.069546019474707     
 C   12.297182238805588        3.0777445048790519        16.668683052926585     
 H   11.474388449845643        3.7967391699218713        16.547602760714735     
 H   13.167549827959267        3.4674039084985595        16.126799594196363     
 H   12.560132175869892        3.0568642428570771        17.733892289025853     
 C   10.815467329100489        1.1883364399819007        17.210724807442382     
 H   9.9299249451426501        1.8457280431486478        17.178690625093257     
 H   11.198040759601946        1.2574836745648892        18.239490972986861     
 H   10.477296713787398       0.15907725758916852        17.063694186703174     
 C   11.752640420158203        3.4087140008688634        11.358624239173361     
 C   13.050373159358841        2.7926282005941254        10.782328835380696     
 H   12.895602897054337        1.7509508468994379        10.474886134873657     
 H   13.851033017973887        2.8084392985265123        11.529627982883017     
 H   13.389899650121794        3.3616331161800659        9.9070001204074156     
 C   12.025650610992857        4.8743508166856948        11.735810164269425     
 H   11.119751585433638        5.3949701989297445        12.069071357060517     
 H   12.407001907220870        5.4188262304700281        10.860474237977861     
 H   12.775304812417833        4.9659577997083835        12.527519601574470     
 C   10.668736165664358        3.3692221081241249        10.277996077087728     
 H   10.471191434870207        2.3484590200249609        9.9381943061713027     
 H   10.985155434774086        3.9495826576519164        9.4037001009082868     
 H   9.7264838009655428        3.7956003218911705        10.640285447397972     
 Dy -0.23863595043943453        7.7802547678331440        5.4213717804134314     
 C   1.4849743979700898        5.9341895111611045        5.7573439825998971     
 C   2.1103897985524376        6.9211699244779084        4.8919756296186314     
 C   2.3682617031200901        8.0664184612295156        5.7106599316113611     
 H   2.8855259227543608        8.9568387747704836        5.3726717186767203     
 C   1.9278552072162825        7.8509805187413910        7.0401661112725797     
 C   1.3687592628448657        6.5396300590965204        7.0511340686504802     
 H  0.99838121399345447        6.0356329410264031        7.9357403638846300     
 C  0.79046647672956860        4.5946441563757219        5.4481590411456446     
 C -0.58096517727183283        4.9057895241458152        4.8020377283748017     
 H  -1.2408870528597884        5.4610129062804376        5.5002553933015319     
 H -0.50595328501097170        5.4451571102703884        3.8443016927935636     
 H  -1.1494264599176602        3.9905323859812269        4.5882412414263269     
 C   1.6094517517193667        3.6385081824352348        4.5668684598271740     
 H   1.8266282315660980        4.0184404861806007        3.5664924698601035     
 H   2.5663104976857545        3.4025692782339072        5.0461954635365895     
 H   1.0546299387685194        2.6998059304245583        4.4359863589539525     
 C  0.49491648741590516        3.8259193126764832        6.7525548692280779     
 H -0.20181199099785035        4.3671742580252468        7.4026344473518479     
 H   2.5298004694888212E-002   2.8635556284301504        6.5167578257778764     
 H   1.4085861940021047        3.6269379268804642        7.3240823847654619     
 C   2.5384147440740077        6.8964425810250694        3.4129145313536569     
 C   2.9236412832590299        8.3152080603428882        2.9319354981332593     
 H   3.7963411202392638        8.7133258985138600        3.4634284882231920     
 H   3.1809244537543058        8.2758863708502020        1.8654273046969274     
 H   2.1036038889046078        9.0388133973700651        3.0456379976402261     
 C   3.7991300945927597        6.0193168553356280        3.2538176123402422     
 H   3.6385013257413124        4.9834654087397805        3.5639471504682549     
 H   4.1304277683215922        6.0089147132134313        2.2063237878477397     
 H   4.6172728845712001        6.4244080779493249        3.8636744882594876     
 C   1.4200511098951931        6.4207542020573163        2.4631561210202038     
 H  0.53379497990390457        7.0798846670071880        2.5098408529641030     
 H   1.7669938793888749        6.4729413316900688        1.4257161303271697     
 H   1.0857466668066240        5.3958200386245725        2.6386895430792943     
 C   2.3255774489883381        8.6956464111070613        8.2473945976344325     
 C  -1.9774304269081742        9.6352516640484840        5.6339858536001906     
 C  -2.5731957352351720        8.6350040253123002        4.7599047696809862     
 C  -2.8584037518782162        7.5039550970711293        5.5926704829205800     
 H  -3.3624054443875981        6.6053656020606715        5.2574192452703574     
 C  -2.4564137571924900        7.7390688032989443        6.9285746492269746     
 C  -1.8952906111187047        9.0505638808691273        6.9384418627404996     
 H  -1.5364761630341182        9.5636438360408533        7.8233051193396577     
 C  -1.2717050236184892        10.965350331223702        5.3213791989178603     
 C   9.8646882018392695E-002   10.621905553981684        4.6928041815563040     
 H  0.75220252817154332        10.079481507107309        5.4090716491524375     
 H   1.2055163504338239E-002   10.056782146806226        3.7501152607944994     
 H  0.68323600293584574        11.520258713240311        4.4561081575059740     
 C -0.99093786979604370        11.761404082262414        6.6151770293164391     
 H -0.49964429963725171        12.708328386593116        6.3608745594372342     
 H  -1.9172935809450300        11.994012860658099        7.1525884810363243     
 H -0.32415492538356810        11.232576962399943        7.3070455339595508     
 C  -2.0772513516801943        11.902800145409191        4.4082922825396587     
 H  -2.2869966201117959        11.491951334488888        3.4188713075355226     
 H  -3.0368329221612105        12.154246600694632        4.8746048819633430     
 H  -1.5181965506391797        12.834626599758812        4.2520201146078671     
 C  -3.0142818885839660        8.6412103373082765        3.2785988498428633     
 C  -4.2811810452880872        9.5156614156644839        3.1346496784738838     
 H  -5.0820951641790062        9.1235027750796434        3.7753389913204995     
 H  -4.6425538097270742        9.5043966459171525        2.0971488361092812     
 H  -4.1133596729814190        10.558329058490484        3.4172908213681845     
 C  -3.4097959254232375        7.2137043130908145        2.8353128157339338     
 H  -2.5894144042425293        6.4924959626771646        2.9588706170754899     
 H  -4.2802846730950010        6.8300021009701295        3.3809235732227330     
 H  -3.6748945988080330        7.2298593623498828        1.7705893320172290     
 C  -1.9225098525433171        9.0944983666363033        2.2805095486975544     
 H  -1.0380892942166615        8.4357224875191594        2.3174907998794048     
 H  -2.3053378601621164        9.0177637875623535        1.2523686436269301     
 H  -1.5823233161825383        10.124327768829314        2.4195101163392905     
 C  -2.8395501066024975        6.9032873562611785        8.1443130046527124     
 C  -4.1296624883963213        7.5250417864709576        8.7322945875955327     
 H  -3.9679557369601022        8.5664569031507494        9.0371891113341789     
 H  -4.9383256795282691        7.5112439817159897        7.9931545299734132     
 H  -4.4623720009817252        6.9583876253877701        9.6117742083398472     
 C  -3.1214202567343321        5.4377332549470054        7.7728435614102374     
 H  -2.2208726681543567        4.9131907742154306        7.4304878461624755     
 H  -3.4951603395449706        4.8966966535448737        8.6537587702424066     
 H  -3.8803137083349113        5.3470264414945632        6.9896267367886349     
 C  -1.7450277823686142        6.9413678615780201        9.2146363547768431     
 H  -1.5390389776109235        7.9625949808582757        9.5480718522237247     
 H  -2.0558577314143749        6.3663750095641172        10.094723358680172     
 H -0.80821214719827439        6.5087957650029979        8.8449452603823033     
 F   6.5705355885632422       -1.4111162459589364        4.6455370490258359     
 F   8.0067417256081299       -2.6386487900845652        6.4994133835440335     
 F   9.6184354730493631       -1.1945204162280243        8.2318818627588275     
 F   9.8898349923247455        1.5055404274247854        7.8576018959084104     
 F   8.5219530201322069        2.7718501611436932        5.9250609048607608     
 F   9.6381975741843497        1.7162641026910410        3.5147641947306081     
 F   10.819753923157343        3.3000583650990101        1.7262657664983121     
 F   9.3600550485847229        5.0879095453060161       0.23921399088243553     
 F   6.6041959726416168        5.2005037465951593       0.57682654418864499     
 F   5.3992976499692258        3.5854252017083366        2.3300654560214760     
 F   6.5551463501292018        4.7164937628639967        4.6947390333706531     
 F   5.1449679891576059        5.8992913989831068        6.6022947732425141     
 F   3.6007671101867915        4.4305181126701401        8.3442157522157920     
 F   3.3315310990431350        1.7157291995430632        7.9398236424055399     
 F   4.6394378301996406       0.50321279219689807        5.9295417348728581     
 F   3.5226858938728713        1.6595076400547861        3.5153059115005409     
 F   2.3030238670388625       0.11413204007599381        1.7184162522137567     
 F   3.7212124221732901       -1.6956726508106359       0.22363181865340537     
 F   6.4589729865774910       -1.8593727823467932       0.51963484144764982     
 F   7.7236157903493874      -0.26805257703108992        2.2876435147091585     
 C   7.4969732924589811       0.75771653075523193        5.1407006298434945     
 C   7.4106265835340457      -0.61869596334833166        5.3733980108320862     
 C   8.1278862897238966       -1.2974255773929622        6.3654198368588180     
 C   8.9494243825803714      -0.58163674324855186        7.2300336203266111     
 C   9.0702519872606580       0.79508876787314053        7.0447913134230200     
 C   8.3563511765402279        1.4210727463085076        6.0266467922123690     
 C   7.4463976057102546        2.6057128092071378        3.0665359509962378     
 C   8.8222444338412132        2.5657854186910223        2.8273279162075671     
 C   9.4735809394455810        3.3771128331072822        1.8915030489301523     
 C   8.7381244652166270        4.2810261339937572        1.1307454714039882     
 C   7.3558788357738099        4.3338687341445565        1.3050811805023983     
 C   6.7525350413695504        3.4944107064803469        2.2356409976261427     
 C   5.6530612348213678        2.5322541072842797        5.1729052323589499     
 C   5.7380280884901937        3.9048288786682650        5.4281722428523400     
 C   5.0394748780000667        4.5591423277171330        6.4488768942435009     
 C   4.2480462082815169        3.8234328110942042        7.3245452459701088     
 C   4.1274846725436118        2.4482677001946285        7.1215439895222898     
 C   4.8135184209748640        1.8502174534610674        6.0654252376627653     
 C   5.6931721567375657       0.73250164914263327        3.0461317737639293     
 C   4.3178711362406954       0.80214094413102155        2.8135890132024755     
 C   3.6466797848111665        1.1906687152247020E-002   1.8753163051276904     
 C   4.3610748629370510      -0.90417568222082023        1.1109090416059146     
 C   5.7448251476353027      -0.98532017300289487        1.2692155996788925     
 C   6.3694712556337905      -0.15942342911923021        2.2014983726534654     
 B   6.5712491220241080        1.6563098758388828        4.0968352632795551     
 F   2.3323735571513726        11.720025131931822        14.835553974843625     
 F  0.90167805789420785        12.934533867172563        12.969220593333951     
 F -0.70903596797053958        11.479191269974176        11.245220354567094     
 F -0.97954843302476413        8.7808738470720353        11.637403817077990     
 F  0.38853509781353740        7.5279697849117806        13.577243171014063     
 F -0.72392913073459730        8.5870415540447151        15.983708694484422     
 F  -1.8985818931967595        6.9920095094200434        17.766531169684185     
 F -0.43229478062011029        5.2068848091559579        19.247637711658648     
 F   2.3241813337860036        5.1063756366440112        18.911569694636785     
 F   3.5232680947779578        6.7321215119557776        17.162593151369794     
 F   2.3695074193849583        5.5953150371476275        14.800688093460050     
 F   3.7747912326951183        4.4189456520118444        12.885274572991632     
 F   5.3007762356730677        5.8941551648994874        11.133780855475754     
 F   5.5599892804262412        8.6117324333900047        11.536861711563029     
 F   4.2605360958164011        9.8167451257348084        13.554884916752837     
 F   5.3916527189479604        8.6742699002740125        15.969095813048117     
 F   6.6049923360287250        10.229041488137328        17.763978639122502     
 F   5.1781576163014051        12.029971615306186        19.259451238582148     
 F   2.4399663022839913        12.176612591669171        18.968959444764973     
 F   1.1812570955722561        10.577065432760653        17.202233522464887     
 C   1.4100725154878535        9.5477360867650773        14.351004296412723     
 C   1.4947274554926866        10.922690500355323        14.110533221316741     
 C  0.77924559220060841        11.594526284279238        13.112755837385288     
 C  -4.1030925661276495E-002   10.872881661992574        12.251863567668464     
 C -0.16140681883171701        9.4974128452861439        12.446019072069463     
 C  0.55206440885320940        8.8783051244917832        13.468507477305378     
 C   1.4716509110806806        7.7043531310953757        16.428538880511745     
 C   9.5664754992944162E-002   7.7386659812368555        16.668114213321800     
 C -0.55205367458426768        6.9220950750579471        17.601484721129868     
 C  0.18723019768086305        6.0195785327578335        18.359952445873066     
 C   1.5697719362298459        5.9730602108525179        18.186340813328094     
 C   2.1696433163166473        6.8174978193375990        17.257943128194672     
 C   3.2605702499243736        7.7833533189448900        14.318565054453458     
 C   3.1797898683004178        6.4103732743936934        14.063551640817208     
 C   3.8751502898027583        5.7594150098265953        13.038462458039989     
 C   4.6579597268610202        6.4986830493238488        12.157843091847111     
 C   4.7739788222819142        7.8743048195347374        12.360402793479558     
 C   4.0922023719219336        8.4687708609915067        13.421240124642916     
 C   3.2161440718857746        9.5865099205788642        16.443524697037873     
 C   4.5922289005584176        9.5256464562385013        16.673473601582078     
 C   5.2601372565910669        10.320574818463793        17.610225201575727     
 C   4.5413800031665295        11.232261545703203        18.375488841991814     
 C   3.1570536793371438        11.305134388788421        18.219322337677099     
 C   2.5358398973159710        10.475539370429823        17.288052216996018     
 B   2.3410511251142911        8.6563399709371804        15.396163552950497     
 C   6.3602146901443639       0.14755906024776666        11.604832959741692     
 H   7.2812734021938068      -0.33296295996306052        11.957039898541947     
 H   6.0156139614237540      -0.41702802656884652        10.726847758979069     
 H   5.6015776244874376        3.0198744903152119E-002   12.385831833318882     
 C   5.2514784830361814        2.2089220238607998        10.701007156280086     
 H   4.4841923659839811        2.1865235773817999        11.482437482791239     
 H   4.8861498793336500        1.6217444892491559        9.8488342311173032     
 H   5.3714036312695397        3.2515853176390466        10.379499397864157     
 C   7.6227909120421371        1.6817396103933835        10.095714969528471     
 H   7.2550627890606405        1.1210275545352633        9.2249827656102301     
 H   8.5778776426573859        1.2375715242845988        10.401739122175494     
 H   7.8189258761330374        2.7081944090466439        9.7606090487081723     
 C   2.5458385874231291        10.169396329754841        7.8608577299632376     
 H   1.6219883022088668        10.647593933312208        7.5131245924189312     
 H   2.8958440845033975        10.737516767142910        8.7345163828157357     
 H   3.2989313965774656        10.284968169214098        7.0742403125541751     
 C   3.6626769591658892        8.1124420149411858        8.7646906944411693     
 H   4.4238888428474592        8.1307854470210454        7.9773157478312324     
 H   4.0342620114012915        8.7041368884077404        9.6110690502644172     
 H   3.5454510579846996        7.0714160573901825        9.0925801189698543     
 C   1.2947113913344290        8.6386307134234084        9.3834329824040648     
 H   1.6679632002746292        9.2012603423739048        10.250677817315488     
 H  0.33775013472833026        9.0822687899130763        9.0826273685372474     
 H   1.1006676091103906        7.6127609664549034        9.7218033101842067     
         276

 Dy   9.1334530178772120        2.5142951548041768        14.062030976211007     
 C   7.4178558928319918        4.3732487094006069        13.730949070334576     
 C   6.7868025404106174        3.3826066991318764        14.587447051480982     
 C   6.5291500980484978        2.2431688689010061        13.760783619000369     
 H   6.0084647663888155        1.3520376349113885        14.091203045647729     
 C   6.9769111874829877        2.4650309633689838        12.435063959670055     
 C   7.5391081799717226        3.7752778427111902        12.434456107614002     
 H   7.9160201286324794        4.2832272536275893        11.554965939810451     
 C   8.1098858065780846        5.7111282405825401        14.050908145611212     
 C   9.4811935797385907        5.3968716113265698        14.695532489391491     
 H   10.140280777279401        4.8454690290851339        13.994283205698546     
 H   9.4054663228551370        4.8511502523002328        15.649372583875680     
 H   10.048591600862387        6.3110934070321676        14.916090461005894     
 C   7.2890401193965584        6.6590458875838783        14.939371438493625     
 H   7.0725887682819053        6.2708361219301132        15.936577690833206     
 H   6.3319267968971173        6.8981636937267474        14.461878222244408     
 H   7.8429261560169525        7.5969536244046045        15.078040425637266     
 C   8.4039189413176985        6.4907915619094165        12.752869325964726     
 H   9.1024200947349865        5.9572080866232646        12.098567063625994     
 H   8.8706580129697841        7.4523612538206061        12.996675387500419     
 H   7.4896900365792751        6.6916841812428141        12.182821736872935     
 C   6.3565418246107166        3.3981603201155743        16.065781366204661     
 C   5.9635166833605959        1.9782498421292520        16.534829486196035     
 H   5.0888163599182192        1.5901549718742345        16.000006966583221     
 H   5.7059665095546137        2.0109715473893850        17.601383318212903     
 H   6.7790091988802930        1.2505764566576369        16.415528165183904     
 C   5.0995640033515608        4.2791834248007694        16.232633254660509     
 H   5.2627592709988633        5.3161783003142178        15.928671349695051     
 H   4.7701927447076464        4.2842952932383769        17.280805115228318     
 H   4.2789126754206306        3.8806411077863476        15.621980179152422     
 C   7.4777046419344186        3.8591397910688312        17.019091386337998     
 H   8.3619348141431491        3.1976039948923254        16.963073065108393     
 H   7.1324861171045262        3.7959299132696147        18.056480067759797     
 H   7.8153902974115903        4.8846334269481080        16.854916728791878     
 C   6.5846913086687255        1.6270157216614758        11.221640582417418     
 C   10.879119994449676       0.66597064622005009        13.849969991680018     
 C   11.468510629298647        1.6629562421163651        14.732076545429653     
 C   11.755287533443969        2.7984492821507638        13.906435293661055     
 H   12.255594561965664        3.6964821182225198        14.248657385688718     
 C   11.361226662997735        2.5689487850396868        12.567134094247466     
 C   10.803198662529724        1.2565129338597518        12.547820117889881     
 H   10.450020715285069       0.74716963405144032        11.658560716016611     
 C   10.171868612052887      -0.66531596521147418        14.152798621011975     
 C   8.7992222410548653      -0.32279248699970448        14.776839918448314     
 H   8.1477784670422899       0.22092033635887878        14.059118127066345     
 H   8.8823122399471757       0.24002274584753028        15.721351644248521     
 H   8.2131826319678467       -1.2211166126946646        15.008857587931738     
 C   9.8958904186318506       -1.4547524650404329        12.854057427884859     
 H   9.4044641161766034       -2.4031858244179873        13.101858826997624     
 H   10.824220925366170       -1.6841004282606864        12.318674788256230     
 H   9.2311086213844540      -0.92273571817112021        12.162680330233503     
 C   10.972537856594682       -1.6081958563584910        15.064804703086127     
 H   11.179558352143358       -1.2019151680567657        16.056582434750140     
 H   11.933380649022013       -1.8595589779790513        14.600922157809212     
 H   10.411058972488940       -2.5394662121088016        15.214890493605692     
 C   11.904946135617465        1.6495674437359156        16.214704352064079     
 C   13.172539482648782       0.77564507529503213        16.356368208133887     
 H   13.973979549375091        1.1709231703956720        15.718133304128649     
 H   13.532682680305562       0.78293952777235765        17.394293948228341     
 H   13.005848210439970      -0.26605536265157037        16.069262391990321     
 C   12.297306331251654        3.0753867340547716        16.666974809398848     
 H   11.475746688927160        3.7956863980982929        16.545606288393024     
 H   13.168489930611324        3.4636188232944658        16.125408716726287     
 H   12.559810920734447        3.0540628256416440        17.732280088292534     
 C   10.811719106283411        1.1886233318935260        17.207632411585724     
 H   9.9270932649507682        1.8471802550681296        17.174065654630915     
 H   11.192896585069652        1.2578774788833011        18.236894923480524     
 H   10.472435088761133       0.15972987298309246        17.060655225419485     
 C   11.752949386737962        3.4096151714297505        11.357761035014821     
 C   13.051758867814698        2.7944361127985222        10.782972984162633     
 H   12.897913214636727        1.7527834536365046        10.474982421958757     
 H   13.851363042606515        2.8103465630451323        11.531353881699738     
 H   13.392171290564024        3.3639053049761167        9.9082898778315229     
 C   12.024567787231630        4.8752238332221607        11.736003740008016     
 H   11.117863765117457        5.3950819688307607        12.068236193291774     
 H   12.406839414694829        5.4203166698268506        10.861492893076836     
 H   12.773020595366381        4.9669476555760008        12.528801750515209     
 C   10.670625486111966        3.3700266318975438        10.275602839304414     
 H   10.474299119506194        2.3493408560144311        9.9348505323487775     
 H   10.987991213010563        3.9511239980770627        9.4021286879383688     
 H   9.7275804170949538        3.7955926382025305        10.636700692798067     
 Dy -0.23698925153232042        7.7810408273632836        5.4232128926093530     
 C   1.4852521347752152        5.9329931514023269        5.7568405550069652     
 C   2.1122209698659593        6.9210120759791067        4.8939183627851861     
 C   2.3697243307368048        8.0646568114342845        5.7148000409942936     
 H   2.8878839872496385        8.9553015302616004        5.3789197869714886     
 C   1.9276476845282167        7.8472700836579419        7.0433907502122537     
 C   1.3678322795937849        6.5362150221742441        7.0515459106146983     
 H  0.99584026209353227        6.0309794540425621        7.9347394304517911     
 C  0.79083418934758432        4.5943166559348514        5.4442926180235220     
 C -0.57987152037781020        4.9072243577691790        4.7975278560610732     
 H  -1.2403365130441513        5.4610408434739055        5.4962892399608236     
 H -0.50355846855173281        5.4488093931536561        3.8412015661115499     
 H  -1.1482760026984058        3.9926764870596676        4.5808781298643755     
 C   1.6104617926934173        3.6399607143266444        4.5617337732871732     
 H   1.8293710572188608        4.0222745661922028        3.5627625351508585     
 H   2.5664152273869409        3.4021366332214193        5.0418664324342464     
 H   1.0552492925330526        2.7020655784019381        4.4276038514470155     
 C  0.49436450100427198        3.8227278391681918        6.7466843217543513     
 H -0.20309253735826358        4.3621617560970485        7.3974257137537283     
 H   2.5310938293263901E-002   2.8608029395464696        6.5083239202692695     
 H   1.4076979774100680        3.6227831669229347        7.3184528694221136     
 C   2.5425201880298371        6.8983434960069543        3.4155439141952852     
 C   2.9299265777236583        8.3173779949643674        2.9376053290131239     
 H   3.8024617136822174        8.7132758605082739        3.4707762656658661     
 H   3.1884813417014808        8.2795197633537381        1.8713862953833191     
 H   2.1107334397520496        9.0418564501707834        3.0516102551797593     
 C   3.8028660119795457        6.0205932885528730        3.2568861174143184     
 H   3.6413818030018774        4.9844735145706869        3.5654700318690189     
 H   4.1353916074704049        6.0113356214897884        2.2098005411648836     
 H   4.6204460689894988        6.4244972149932762        3.8681921441244063     
 C   1.4253966059484795        6.4255844597133089        2.4630834445011591     
 H  0.54010460900901347        7.0859480996911968        2.5091281517181327     
 H   1.7745594291398323        6.4787279298632905        1.4264904140687220     
 H   1.0892023285112777        5.4009460082169953        2.6362937505886896     
 C   2.3249357821167798        8.6898979805180154        8.2521083236742658     
 C  -1.9757612954714385        9.6359888404398255        5.6365549870759581     
 C  -2.5711746442574586        8.6366791304275843        4.7612197222782644     
 C  -2.8569906122863586        7.5049229730302924        5.5927362790508797     
 H  -3.3610275550468374        6.6067849637292948        5.2563616020470798     
 C  -2.4558077292927898        7.7387411989569550        6.9291048735675265     
 C  -1.8945189178899213        9.0501245907556829        6.9405500150897401     
 H  -1.5361617235940936        9.5623107491563513        7.8261079410779928     
 C  -1.2691993123239707        10.965993727454048        5.3255708980519936     
 C  0.10170325739752563        10.622107613213458        4.6984365967308550     
 H  0.75435418900715612        10.079423272103798        5.4153350566235909     
 H   1.5896904880485070E-002   10.057077501499611        3.7555702619409921     
 H  0.68690579067226953        11.520171080666339        4.4622769029860985     
 C -0.98972193329659774        11.761050852219125        6.6202129685200255     
 H -0.49826518635206668        12.708163370035344        6.3671191484049521     
 H  -1.9166234748042192        11.993207544453615        7.1568549203359559     
 H -0.32361633320003624        11.231718064768442        7.3123383389851790     
 C  -2.0728999866283164        11.904517186886711        4.4119347520717387     
 H  -2.2809503316841560        11.494593688135220        3.4218148082567259     
 H  -3.0331981626354927        12.156051436828957        4.8766857789317939     
 H  -1.5131377626413334        12.836182174150929        4.2575060515247216     
 C  -3.0110081843313266        8.6442196643534306        3.2795676968653451     
 C  -4.2765964539133918        9.5203278721586830        3.1346532081877894     
 H  -5.0786440431955828        9.1290026357783240        3.7743888321458372     
 H  -4.6369541525574096        9.5096201560433027        2.0968152692014854     
 H  -4.1078836588427166        10.562754208874932        3.4176234191617234     
 C  -3.4079839419868345        7.2174468153995441        2.8352073164869553     
 H  -2.5885545829401533        6.4951970111918094        2.9587933864585012     
 H  -4.2792467175069042        6.8345279750118548        3.3801408105856159     
 H  -3.6724419894409825        7.2344940997199885        1.7703437178831973     
 C  -1.9176198949832350        9.0965911770630399        2.2828994590452303     
 H  -1.0339981686554798        8.4367949384122678        2.3206961514883000     
 H  -2.2992406052504930        9.0206158078031500        1.2542697970436933     
 H  -1.5765020998552377        10.125988304887880        2.4226823257276244     
 C  -2.8406745905819979        6.9020109594057830        8.1435799610121293     
 C  -4.1327119081103945        7.5222357140927043        8.7287365510665484     
 H  -3.9727307335206565        8.5636936561008650        9.0343360110532505     
 H  -4.9394763218250901        7.5079874277179766        7.9876634491405838     
 H  -4.4669763899404948        6.9549414287935427        9.6071980194192310     
 C  -3.1201007065046826        5.4364065974981521        7.7706378378604617     
 H  -2.2181266616907283        4.9130508324892501        7.4304117770149238     
 H  -3.4955910142097273        4.8944888116289418        8.6501895765668628     
 H  -3.8767506709525197        5.3453231651764055        6.9853961474765116     
 C  -1.7488867666878662        6.9405733458745704        9.2165436551297439     
 H  -1.5450998026732046        7.9617445110250893        9.5514443983548674     
 H  -2.0612370848826584        6.3643964476895958        10.095285343328635     
 H -0.81065878184655160        6.5094884840666509        8.8489257744374115     
 F   6.5705400838087451       -1.4124140984974662        4.6452692724375186     
 F   8.0043754232849267       -2.6382138604869292        6.5021158288265575     
 F   9.6168623876634491       -1.1927726539095274        8.2327029074243896     
 F   9.8910077167535135        1.5063848756599980        7.8539581028756364     
 F   8.5255422371783371        2.7705284836190502        5.9183511320313098     
 F   9.6376643183542061        1.7146052744499429        3.5063398686611502     
 F   10.816301379492641        3.3042564884297505        1.7206935415761444     
 F   9.3537892581898010        5.0946007787740255       0.24013154619618204     
 F   6.5981171169232100        5.2034870649285310       0.57977080279983106     
 F   5.3962039953111320        3.5827331694897762        2.3297471436516259     
 F   6.5570016271775140        4.7139168990323146        4.6926206758686142     
 F   5.1464111155470880        5.8968816266273922        6.5996414433820165     
 F   3.6015863371525350        4.4284130832287216        8.3412906643601694     
 F   3.3340780538188763        1.7133813362869621        7.9385664936142160     
 F   4.6426262804693659       0.50039532408398668        5.9291698476052197     
 F   3.5225646585576023        1.6574690342009457        3.5172342241558270     
 F   2.2995367508534437       0.11364642076143415        1.7218410079826032     
 F   3.7142733546805107       -1.6964852130953809       0.22442035588703943     
 F   6.4524337169498898       -1.8614562719593459       0.51581403306132190     
 F   7.7206064642833256      -0.27192403040758051        2.2829328483175804     
 C   7.4988920690257048       0.75607979694503380        5.1370829508447517     
 C   7.4112173242553423      -0.61976828936371631        5.3720805558512907     
 C   8.1272130581940480       -1.2974301747731467        6.3656652209295768     
 C   8.9490631970460139      -0.58096989509177310        7.2294056031222098     
 C   9.0714260677128955       0.79525419029979827        7.0417452358221535     
 C   8.3588248235522151        1.4200921925569630        6.0220076376722309     
 C   7.4449189846081705        2.6036772260477106        3.0623512251330660     
 C   8.8205573369152113        2.5652572413499564        2.8217720703318760     
 C   9.4702572217242817        3.3795701372873670        1.8875247177265886     
 C   8.7333047116359062        4.2847126273276768        1.1297770762491226     
 C   7.3511295846136404        4.3355903322241804        1.3049794849617906     
 C   6.7494152663588105        3.4931743496798258        2.2337896292332546     
 C   5.6549223723873556        2.5296208811192069        5.1709876992430264     
 C   5.7399312187165279        3.9022378038311314        5.4261026486199890     
 C   5.0411434362435719        4.5566842314964759        6.4465556023834614     
 C   4.2495024827072125        3.8211621278224301        7.3221644311833103     
 C   4.1296195339509376        2.4458758047025579        7.1198346565223831     
 C   4.8160036229961207        1.8476069326602105        6.0641111604959725     
 C   5.6919697604834063       0.72971414348608710        3.0445888658293487     
 C   4.3163793390449312       0.80005445838150935        2.8140912019158471     
 C   3.6433484570309389        1.0612099307450301E-002   1.8765656006333862     
 C   4.3560255930606777      -0.90551339500041861        1.1107158952570053     
 C   5.7399369210082414      -0.98742063473271258        1.2669241520859849     
 C   6.3664469981965270      -0.16242472019295337        2.1987667005771003     
 B   6.5718344750898883        1.6537115399891180        4.0936825982533334     
 F   2.3324593690188995        11.721081024841446        14.836596901966647     
 F  0.90383492515236408        12.934819675117783        12.968162897713411     
 F -0.70759140658705455        11.479007888058300        11.245262502824687     
 F -0.98092687409064949        8.7814349171190909        11.640546086445084     
 F  0.38472988208995895        7.5296767041551469        13.582842532900051     
 F -0.72401398624856350        8.5887577951581271        15.991337220245288     
 F  -1.8963285546899948        6.9886822289495942        17.771585428972902     
 F -0.42777737861562576        5.2008379462214966        19.246713943686515     
 F   2.3284426686184196        5.1031289023146718        18.908626281671527     
 F   3.5250924360616751        6.7337304293727653        17.162597749725073     
 F   2.3661922382443534        5.5974711503011036        14.802100365709036     
 F   3.7721785333005982        4.4204924925557858        12.887698063155815     
 F   5.3002567947421655        5.8949636218692838        11.137327620885387     
 F   5.5586412553355782        8.6126015529600295        11.539094422702783     
 F   4.2578923269788769        9.8185073744834668        13.555620043364463     
 F   5.3913203540886174        8.6748093601251082        15.967280590186823     
 F   6.6083338628947352        10.228039656554346        17.760424301600587     
 F   5.1852790755598877        12.029649642198230        19.258460097818954     
 F   2.4466931659671221        12.177907992023872        18.972679124256896     
 F   1.1841591502447653        10.580300748786014        17.206949095147060     
 C   1.4081034333590374        9.5493431610862487        14.354432837900333     
 C   1.4941498595460270        10.923861195311868        14.112313284159983     
 C  0.77983690223691060        11.595152785759090        13.113384301044260     
 C  -4.0774623969024745E-002   10.873275803672680        12.253017470152992     
 C -0.16270469190406886        9.4982074836901624        12.448892816247119     
 C  0.54949152562835846        8.8797162712878794        13.472642399473399     
 C   1.4722359256253037        7.7059497418281300        16.432222735512429     
 C   9.6457276477259962E-002   7.7391675377724951        16.673099572148853     
 C -0.54994109719050055        6.9200023966228326        17.605040752022077     
 C  0.19051861216534360        6.0161623917950875        18.360708951740030     
 C   1.5729745670338351        5.9711381789648987        18.186225322899819     
 C   2.1715242242899802        6.8181360544716716        17.259415456154866     
 C   3.2581996586848829        7.7852448363321365        14.320254514877869     
 C   3.1769979624897258        6.4122766580554496        14.065259728276699     
 C   3.8727929123886193        5.7609737741136691        13.040694093056336     
 C   4.6565095089544339        6.4998169111075983        12.160565357838868     
 C   4.7722583330696553        7.8755077870747785        12.362597418889525     
 C   4.0898140290575959        8.4704087576927183        13.422717858712959     
 C   3.2170716860069364        9.5883140964504641        16.445021974669928     
 C   4.5934357102160144        9.5264909821018158        16.672949596750968     
 C   5.2633389943910656        10.320606278973825        17.608866556980335     
 C   4.5464715914678431        11.232526522930515        18.375518766970444     
 C   3.1619880369688471        11.306344505311007        18.221502028283375     
 C   2.5387518484836802        10.477673428962186        17.290750137481322     
 B   2.3400317719556947        8.6583524478467115        15.399019272644328     
 C   6.3607447709479166       0.15157420406300609        11.599651266865090     
 H   7.2820252293790544      -0.32920715569373937        11.950950311190665     
 H   6.0161444807806310      -0.41172784608122837        10.720872175764503     
 H   5.6022299819373522        3.2826473997092126E-002   12.380572074547979     
 C   5.2512176944642448        2.2139871035410752        10.699375591070215     
 H   4.4844868205859054        2.1907300112552113        11.481308715871183     
 H   4.8853356854709276        1.6276486727043575        9.8469135155147729     
 H   5.3708784368901776        3.2569739706981329        10.378894380362002     
 C   7.6223739125728267        1.6881705444727699        10.092249423587909     
 H   7.2542998630262474        1.1288913234107116        9.2207687996232757     
 H   8.5776191909939996        1.2436104255091995        10.397122810427780     
 H   7.8182832673086295        2.7151538993594095        9.7587390544388413     
 C   2.5452290086568139        10.164329612347219        7.8681679267226574     
 H   1.6214862753556307        10.643002852979572        7.5207442971963143     
 H   2.8946029459510525        10.730875979012398        8.7430480346669999     
 H   3.2988461440292789        10.281392854643547        7.0822668221376732     
 C   3.6619817617325028        8.1059182714403679        8.7685684704268976     
 H   4.4232244290673144        8.1254096863271013        7.9812598203423990     
 H   4.0335407871383415        8.6964043641886821        9.6157377967138942     
 H   3.5447188906067422        7.0644448460818694        9.0949095220159126     
 C   1.2938612666228788        8.6309368079035664        9.3877880560854958     
 H   1.6669533086739916        9.1919527759540163        10.256103030724928     
 H  0.33694831778908085        9.0750608510956745        9.0876138880280752     
 H   1.0997867837787665        7.6045019955586781        9.7242785058435075     
         276

 Dy   9.1326861046809071        2.5142037049444257        14.060342731968007     
 C   7.4178417833586305        4.3743808315823829        13.731558218428557     
 C   6.7858301394435392        3.3829325745891805        14.586350957971344     
 C   6.5284063837082460        2.2446813085767103        13.758075874044303     
 H   6.0071104183619024        1.3533769211577780        14.087000884658178     
 C   6.9771241911811011        2.4680494734279614        12.432947171587296     
 C   7.5397970792954334        3.7781078070338969        12.434346742297542     
 H   7.9177191051214315        4.2870313593299132        11.555855857301751     
 C   8.1099729155286937        5.7114956717176879        14.054070634679265     
 C   9.4804639790181486        5.3956153945231922        14.699622886108763     
 H   10.140237018165804        4.8454122411363958        13.998070296650983     
 H   9.4033126284012454        4.8480049556758464        15.652241941484759     
 H   10.047862795743237        6.3091602789033887        14.922744305553755     
 C   7.2885314657897409        6.6583596857750331        14.943078825675027     
 H   7.0699077429840917        6.2683983628491680        15.939025085792268     
 H   6.3325281820715329        6.8993021340133378        14.464375269824680     
 H   7.8429860824141189        7.5954211131075393        15.084603167591670     
 C   8.4052462299627582        6.4931148592813779        12.757556327702037     
 H   9.1044010869144287        5.9607020571465128        12.103028934828563     
 H   8.8716523044432112        7.4542924638358610        13.003336370457363     
 H   7.4914755013351959        6.6948535183808779        12.187032212127999     
 C   6.3532270526681387        3.3972490354011273        16.063981952871320     
 C   5.9588954233653411        1.9771253403620481        16.531047149704467     
 H   5.0846406625619398        1.5902058570365418        15.994790739874436     
 H   5.7000125669772155        2.0089570937521550        17.597285782007095     
 H   6.7740776114304158        1.2490707681967976        16.412025362165419     
 C   5.0960461827512127        4.2782946517236677        16.229248050160059     
 H   5.2597773636965899        5.3154817268258121        15.926314210091530     
 H   4.7649265996898560        4.2826955648998508        17.276834245982887     
 H   4.2764791370519362        3.8801810092859519        15.616941576851849     
 C   7.4724925465445695        3.8569122991132154        17.019996776808004     
 H   8.3559277629686282        3.1943462138294354        16.966009247326788     
 H   7.1244201915424066        3.7940528563261933        18.056389473644316     
 H   7.8118507272237085        4.8820064924022493        16.856990249734487     
 C   6.5847844063976435        1.6316335272705023        11.218500067562886     
 C   10.877906516040909       0.66565179636807181        13.847231928218754     
 C   11.467580863458238        1.6619350661329804        14.729891191955970     
 C   11.754649003399646        2.7978315692853881        13.904957133026919     
 H   12.255288878940654        3.6954652884186814        14.247716874470308     
 C   11.360600362286586        2.5692196565197984        12.565497487557451     
 C   10.802203249734424        1.2569680183755718        12.545372970181134     
 H   10.448938245268241       0.74825099212981294        11.655787404052070     
 C   10.169959247604325      -0.66546603542878502        14.149232525332245     
 C   8.7968661518349212      -0.32247222919827639        14.772035206649415     
 H   8.1462196009680952       0.22142207295070732        14.053757282249656     
 H   8.8792977517835023       0.24035518549129309        15.716640231333503     
 H   8.2103162058813997       -1.2205320426691488        15.003744718703858     
 C   9.8950460483293305       -1.4545050427710100        12.850052623908205     
 H   9.4035680579489789       -2.4030560022593850        13.097166884724217     
 H   10.823811737090853       -1.6835593317542890        12.315324113566186     
 H   9.2307491658105487      -0.92233690612703190        12.158332357931114     
 C   10.969054863088903       -1.6089080387377408        15.062055162738142     
 H   11.174306352541857       -1.2031478034113681        16.054384379069322     
 H   11.930640101235412       -1.8603055700576683        14.599782329870314     
 H   10.407098730709444       -2.5400992308628747        15.210678153337311     
 C   11.903025935453414        1.6478608694460382        16.212785179683106     
 C   13.168991850554143       0.77194687928549266        16.355977782163233     
 H   13.971759151568669        1.1658981280564127        15.718659879978739     
 H   13.527979394271783       0.77904276716000165        17.394287168121217     
 H   13.001169311002101      -0.26958197949285201        16.068978764505939     
 C   12.297430423697723        3.0730289632304912        16.665266565871114     
 H   11.477104928008675        3.7946336262747149        16.543609816071310     
 H   13.169430033263382        3.4598337380903721        16.124017839256211     
 H   12.559489665599001        3.0512614084262113        17.730667887559214     
 C   10.807970883466330        1.1889102238051514        17.204540015729062     
 H   9.9242615847588862        1.8486324669876115        17.169440684168574     
 H   11.187752410537358        1.2582712832017133        18.234298873974190     
 H   10.467573463734867       0.16038248837701641        17.057616264135799     
 C   11.753258353317721        3.4105163419906375        11.356897830856282     
 C   13.053144576270556        2.7962440250029186        10.783617132944569     
 H   12.900223532219119        1.7546160603735712        10.475078709043856     
 H   13.851693067239141        2.8122538275637523        11.533079780516461     
 H   13.394442931006251        3.3661774937721676        9.9095796352556320     
 C   12.023484963470404        4.8760968497586266        11.736197315746606     
 H   11.115975944801276        5.3951937387317761        12.067401029523031     
 H   12.406676922168788        5.4218071091836730        10.862511548175810     
 H   12.770736378314929        4.9679375114436182        12.530083899455946     
 C   10.672514806559574        3.3708311556709627        10.273209601521099     
 H   10.477406804142181        2.3502226920039018        9.9315067585262540     
 H   10.990826991247042        3.9526653385022090        9.4005572749684507     
 H   9.7286770332243631        3.7955849545138904        10.633115938198165     
 Dy -0.23534255262520631        7.7818268868934233        5.4250540048052756     
 C   1.4855298715803404        5.9317967916435492        5.7563371274140342     
 C   2.1140521411794810        6.9208542274803051        4.8958610959517399     
 C   2.3711869583535190        8.0628951616390534        5.7189401503772253     
 H   2.8902420517449166        8.9537642857527153        5.3851678552662570     
 C   1.9274401618401507        7.8435596485744927        7.0466153891519276     
 C   1.3669052963427042        6.5327999852519687        7.0519577525789172     
 H  0.99329931019360995        6.0263259670587219        7.9337384970189522     
 C  0.79120190196559992        4.5939891554939800        5.4404261949013994     
 C -0.57877786348378757        4.9086591913925428        4.7930179837473439     
 H  -1.2397859732285141        5.4610687806673726        5.4923230866201154     
 H -0.50116365209249381        5.4524616760369229        3.8381014394295367     
 H  -1.1471255454791511        3.9948205881381083        4.5735150183024240     
 C   1.6114718336674676        3.6414132462180544        4.5565990867471724     
 H   1.8321138828716239        4.0261086462038040        3.5590326004416131     
 H   2.5665199570881274        3.4017039882089311        5.0375374013319032     
 H   1.0558686462975857        2.7043252263793178        4.4192213439400785     
 C  0.49381251459263875        3.8195363656599004        6.7408137742806256     
 H -0.20437308371867682        4.3571492541688510        7.3922169801556086     
 H   2.5323871891639593E-002   2.8580502506627887        6.4998900147606635     
 H   1.4068097608180312        3.6186284069654051        7.3128233540787644     
 C   2.5466256319856670        6.9002444109888392        3.4181732970369132     
 C   2.9362118721882862        8.3195479295858448        2.9432751598929885     
 H   3.8085823071251714        8.7132258225026895        3.4781240431085401     
 H   3.1960382296486562        8.2831531558572742        1.8773452860697106     
 H   2.1178629905994915        9.0448995029715000        3.0575825127192928     
 C   3.8066019293663320        6.0218697217701180        3.2599546224883946     
 H   3.6442622802624425        4.9854816204015924        3.5669929132697828     
 H   4.1403554466192167        6.0137565297661455        2.2132772944820278     
 H   4.6236192534077967        6.4245863520372275        3.8727097999893250     
 C   1.4307421020017657        6.4304147173693007        2.4630107679821149     
 H  0.54641423811412226        7.0920115323752064        2.5084154504721621     
 H   1.7821249788907898        6.4845145280365122        1.4272646978102743     
 H   1.0926579902159315        5.4060719778094173        2.6338979580980850     
 C   2.3242941152452210        8.6841495499289696        8.2568220497141009     
 C  -1.9740921640347029        9.6367260168311653        5.6391241205517266     
 C  -2.5691535532797452        8.6383542355428666        4.7625346748755435     
 C  -2.8555774726945007        7.5058908489894556        5.5928020751811793     
 H  -3.3596496657060766        6.6082043253979181        5.2553039588238022     
 C  -2.4552017013930891        7.7384135946149648        6.9296350979080783     
 C  -1.8937472246611380        9.0496853006422402        6.9426581674389807     
 H  -1.5358472841540691        9.5609776622718474        7.8289107628163270     
 C  -1.2666936010294523        10.966637123684395        5.3297625971861260     
 C  0.10475963277665856        10.622309672445231        4.7040690119054069     
 H  0.75650584984276881        10.079365037100288        5.4215984640947443     
 H   1.9738646256631898E-002   10.057372856192996        3.7610252630874847     
 H  0.69057557840869332        11.520083448092368        4.4684456484662238     
 C -0.98850599679715179        11.760697622175837        6.6252489077236127     
 H -0.49688607306688165        12.707998353477571        6.3733637373726708     
 H  -1.9159533686634085        11.992402228249130        7.1611213596355885     
 H -0.32307774101650438        11.230859167136943        7.3176311440108073     
 C  -2.0685486215764386        11.906234228364230        4.4155772216038187     
 H  -2.2749040432565160        11.497236041781552        3.4247583089779292     
 H  -3.0295634031097753        12.157856272963279        4.8787666759002457     
 H  -1.5080789746434868        12.837737748543047        4.2629919884415752     
 C  -3.0077344800786872        8.6472289913985829        3.2805365438878269     
 C  -4.2720118625386956        9.5249943286528840        3.1346567379016945     
 H  -5.0751929222121595        9.1345024964770047        3.7734386729711753     
 H  -4.6313544953877459        9.5148436661694529        2.0964817022936897     
 H  -4.1024076447040141        10.567179359259377        3.4179560169552627     
 C  -3.4061719585504315        7.2211893177082747        2.8351018172399773     
 H  -2.5876947616377772        6.4978980597064542        2.9587161558415129     
 H  -4.2782087619188065        6.8390538490535793        3.3793580479484988     
 H  -3.6699893800739321        7.2391288370900932        1.7700981037491659     
 C  -1.9127299374231532        9.0986839874897765        2.2852893693929066     
 H  -1.0299070430942980        8.4378673893053762        2.3239015030971952     
 H  -2.2931433503388692        9.0234678280439446        1.2561709504604566     
 H  -1.5706808835279371        10.127648840946447        2.4258545351159584     
 C  -2.8417990745614983        6.9007345625503875        8.1428469173715481     
 C  -4.1357613278244676        7.5194296417144511        8.7251785145375642     
 H  -3.9775057300812109        8.5609304090509806        9.0314829107723220     
 H  -4.9406269641219112        7.5047308737199634        7.9821723683077535     
 H  -4.4715807788992645        6.9514952321993153        9.6026218304986131     
 C  -3.1187811562750332        5.4350799400492988        7.7684321143106860     
 H  -2.2153806552270994        4.9129108907630696        7.4303357078673713     
 H  -3.4960216888744839        4.8922809697130099        8.6466203828913191     
 H  -3.8731876335701281        5.3436198888582469        6.9811655581643892     
 C  -1.7527457510071185        6.9397788301711207        9.2184509554826448     
 H  -1.5511606277354855        7.9608940411919029        9.5548169444860100     
 H  -2.0666164383509420        6.3624178858150744        10.095847327977101     
 H -0.81310541649482870        6.5101812031303030        8.8529062884925178     
 F   6.5705445790542480       -1.4137119510359961        4.6450014958492023     
 F   8.0020091209617252       -2.6377789308892932        6.5048182741090805     
 F   9.6152893022775370       -1.1910248915910306        8.2335239520899517     
 F   9.8921804411822833        1.5072293238952106        7.8503143098428616     
 F   8.5291314542244674        2.7692068060944073        5.9116413592018580     
 F   9.6371310625240643        1.7129464462088451        3.4979155425916924     
 F   10.812848835827941        3.3084546117604909        1.7151213166539765     
 F   9.3475234677948791        5.1012920122420340       0.24104910150992853     
 F   6.5920382612048032        5.2064703832619026       0.58271506141101703     
 F   5.3931103406530383        3.5800411372712158        2.3294288312817759     
 F   6.5588569042258262        4.7113400352006334        4.6905023183665744     
 F   5.1478542419365700        5.8944718542716767        6.5969881135215198     
 F   3.6024055641182784        4.4263080537873023        8.3383655765045468     
 F   3.3366250085946176        1.7110334730308610        7.9373093448228920     
 F   4.6458147307390911       0.49757785597107540        5.9287979603375813     
 F   3.5224434232423332        1.6554304283471053        3.5191625368111130     
 F   2.2960496346680244       0.11316080144687447        1.7252657637514495     
 F   3.7073342871877313       -1.6972977753801259       0.22520889312067346     
 F   6.4458944473222886       -1.8635397615718987       0.51199322467499409     
 F   7.7175971382172648      -0.27579548378407109        2.2782221819260027     
 C   7.5008108455924285       0.75444306313483567        5.1334652718460099     
 C   7.4118080649766389      -0.62084061537910096        5.3707631008704961     
 C   8.1265398266641977       -1.2974347721533313        6.3659106050003365     
 C   8.9487020115116565      -0.58030304693499424        7.2287775859178094     
 C   9.0726001481651330       0.79541961272645600        7.0386991582212879     
 C   8.3612984705642024        1.4191116388054184        6.0173684831320928     
 C   7.4434403635060873        2.6016416428882834        3.0581664992698943     
 C   8.8188702399892094        2.5647290640088900        2.8162162244561855     
 C   9.4669335040029807        3.3820274414674523        1.8835463865230246     
 C   8.7284849580551835        4.2883991206615963        1.1288086810942570     
 C   7.3463803334534701        4.3373119303038052        1.3048777894211832     
 C   6.7462954913480706        3.4919379928793046        2.2319382608403666     
 C   5.6567835099533434        2.5269876549541341        5.1690701661271028     
 C   5.7418343489428620        3.8996467289939978        5.4240330543876381     
 C   5.0428119944870771        4.5542261352758189        6.4442343105234219     
 C   4.2509587571329082        3.8188914445506561        7.3197836163965109     
 C   4.1317543953582634        2.4434839092104874        7.1181253235224764     
 C   4.8184888250173783        1.8449964118593536        6.0627970833291789     
 C   5.6907673642292478       0.72692663782954092        3.0430459578947682     
 C   4.3148875418491670       0.79796797263199715        2.8145933906292182     
 C   3.6400171292507109        9.3175114626535827E-003   1.8778148961390819     
 C   4.3509763231843053      -0.90685110778001710        1.1105227489080960     
 C   5.7350486943811809      -0.98952109646253028        1.2646327044930772     
 C   6.3634227407592636      -0.16542601126667653        2.1960350285007353     
 B   6.5724198281556694        1.6511132041393533        4.0905299332271117     
 F   2.3325451808864259        11.722136917751071        14.837639829089667     
 F  0.90599179241052030        12.935105483063001        12.967105202092871     
 F -0.70614684520356963        11.478824506142425        11.245304651082279     
 F -0.98230531515653485        8.7819959871661482        11.643688355812179     
 F  0.38092466636638050        7.5313836233985132        13.588441894786039     
 F -0.72409884176252970        8.5904740362715408        15.998965746006155     
 F  -1.8940752161832299        6.9853549484791451        17.776639688261614     
 F -0.42325997661114129        5.1947910832870345        19.245790175714387     
 F   2.3327040034508353        5.0998821679853314        18.905682868706265     
 F   3.5269167773453920        6.7353393467897522        17.162602348080355     
 F   2.3628770571037490        5.5996272634545807        14.803512637958024     
 F   3.7695658339060785        4.4220393330997272        12.890121553319997     
 F   5.2997373538112633        5.8957720788390811        11.140874386295019     
 F   5.5572932302449161        8.6134706725300543        11.541327133842540     
 F   4.2552485581413526        9.8202696232321234        13.556355169976092     
 F   5.3909879892292745        8.6753488199762057        15.965465367325528     
 F   6.6116753897607445        10.227037824971363        17.756869964078675     
 F   5.1924005348183710        12.029327669090273        19.257468957055760     
 F   2.4534200296502524        12.179203392378573        18.976398803748818     
 F   1.1870612049172746        10.583536064811375        17.211664667829233     
 C   1.4061343512302216        9.5509502354074201        14.357861379387945     
 C   1.4935722635993671        10.925031890268414        14.114093347003227     
 C  0.78042821227321291        11.595779287238942        13.114012764703229     
 C  -4.0518322276773003E-002   10.873669945352786        12.254171372637519     
 C -0.16400256497642068        9.4990021220941809        12.451766560424776     
 C  0.54691864240350752        8.8811274180839757        13.476777321641421     
 C   1.4728209401699268        7.7075463525608834        16.435906590513110     
 C   9.7249797961575762E-002   7.7396690943081348        16.678084930975910     
 C -0.54782851979673353        6.9179097181877180        17.608596782914290     
 C  0.19380702664982416        6.0127462508323415        18.361465457606997     
 C   1.5761771978378243        5.9692161470772804        18.186109832471548     
 C   2.1734051322633130        6.8187742896057442        17.260887784115056     
 C   3.2558290674453927        7.7871363537193830        14.321943975302277     
 C   3.1742060566790342        6.4141800417172048        14.066967815736191     
 C   3.8704355349744808        5.7625325384007420        13.042925728072682     
 C   4.6550592910478477        6.5009507728913469        12.163287623830627     
 C   4.7705378438573973        7.8767107546148196        12.364792044299492     
 C   4.0874256861932583        8.4720466543939281        13.424195592783001     
 C   3.2179993001280982        9.5901182723220622        16.446519252301982     
 C   4.5946425198736112        9.5273355079651303        16.672425591919858     
 C   5.2665407321910642        10.320637739483855        17.607507912384943     
 C   4.5515631797691558        11.232791500157829        18.375548691949078     
 C   3.1669223946005505        11.307554621833594        18.223681718889647     
 C   2.5416637996513893        10.479807487494551        17.293448057966621     
 B   2.3390124187970986        8.6603649247562444        15.401874992338159     
 C   6.3612748517514692       0.15558934787824552        11.594469573988485     
 H   7.2827770565643020      -0.32545135142441822        11.944860723839383     
 H   6.0166750001375089      -0.40642766559361015        10.714896592549938     
 H   5.6028823393872669        3.5454203091032144E-002   12.375312315777078     
 C   5.2509569058923091        2.2190521832213510        10.697744025860343     
 H   4.4847812751878298        2.1949364451286222        11.480179948951127     
 H   4.8845214916082060        1.6335528561595594        9.8449927999122444     
 H   5.3703532425108165        3.2623626237572187        10.378289362859848     
 C   7.6219569131035172        1.6946014785521564        10.088783877647346     
 H   7.2535369369918552        1.1367550922861598        9.2165548336363230     
 H   8.5773607393306133        1.2496493267338002        10.392506498680063     
 H   7.8176406584842209        2.7221133896721752        9.7568690601695121     
 C   2.5446194298904987        10.159262894939598        7.8754781234820772     
 H   1.6209842485023949        10.638411772646938        7.5283640019736975     
 H   2.8933618073987071        10.724235190881885        8.7515796865182640     
 H   3.2987608914810922        10.277817540072997        7.0902933317211714     
 C   3.6612865642991164        8.0993945279395518        8.7724462464126258     
 H   4.4225600152871705        8.1200339256331571        7.9852038928535665     
 H   4.0328195628753916        8.6886718399696257        9.6204065431633712     
 H   3.5439867232287847        7.0574736347735563        9.0972389250619727     
 C   1.2930111419113286        8.6232429023837245        9.3921431297669269     
 H   1.6659434170733538        9.1826452095341260        10.261528244134368     
 H  0.33614650084983144        9.0678529122782727        9.0926004075189013     
 H   1.0989059584471423        7.5962430246624528        9.7267537015028065     
         276

 Dy   9.1319191914846005        2.5141122550846751        14.058654487725008     
 C   7.4178276738852702        4.3755129537641588        13.732167366522537     
 C   6.7848577384764610        3.3832584500464842        14.585254864461708     
 C   6.5276626693679942        2.2461937482524150        13.755368129088238     
 H   6.0057560703349884        1.3547162074041674        14.082798723668626     
 C   6.9773371948792144        2.4710679834869391        12.430830383504537     
 C   7.5404859786191443        3.7809377713566037        12.434237376981082     
 H   7.9194180816103836        4.2908354650322380        11.556745774793049     
 C   8.1100600244793046        5.7118631028528357        14.057233123747318     
 C   9.4797343782977048        5.3943591777198145        14.703713282826033     
 H   10.140193259052205        4.8453554531876568        14.001857387603419     
 H   9.4011589339473520        4.8448596590514601        15.655111299093839     
 H   10.047133990624086        6.3072271507746089        14.929398150101614     
 C   7.2880228121829234        6.6576734839661880        14.946786212856431     
 H   7.0672267176862782        6.2659606037682227        15.941472480751329     
 H   6.3331295672459484        6.9004405742999282        14.466872317404952     
 H   7.8430460088112843        7.5938886018104732        15.091165909546074     
 C   8.4065735186078197        6.4954381566533392        12.762243329439348     
 H   9.1063820790938728        5.9641960276697601        12.107490806031130     
 H   8.8726465959166401        7.4562236738511167        13.009997353414306     
 H   7.4932609660911176        6.6980228555189418        12.191242687383061     
 C   6.3499122807255608        3.3963377506866808        16.062182539537979     
 C   5.9542741633700871        1.9760008385948442        16.527264813212902     
 H   5.0804649652056604        1.5902567421988492        15.989574513165650     
 H   5.6940586243998181        2.0069426401149255        17.593188245801283     
 H   6.7691460239805394        1.2475650797359583        16.408522559146935     
 C   5.0925283621508646        4.2774058786465670        16.225862845659606     
 H   5.2567954563943173        5.3147851533374055        15.923957070488006     
 H   4.7596604546720647        4.2810958365613248        17.272863376737451     
 H   4.2740455986832409        3.8797209107855566        15.611902974551276     
 C   7.4672804511547204        3.8546848071576001        17.020902167278013     
 H   8.3499207117941054        3.1910884327665454        16.968945429545183     
 H   7.1163542659802870        3.7921757993827718        18.056298879528835     
 H   7.8083111570358259        4.8793795578563905        16.859063770677096     
 C   6.5848775041265615        1.6362513328795285        11.215359552708353     
 C   10.876693037632144       0.66533294651609354        13.844493864757489     
 C   11.466651097617829        1.6609138901495957        14.727705838482287     
 C   11.754010473355320        2.7972138564200129        13.903478972392783     
 H   12.254983195915644        3.6944484586148429        14.246776363251897     
 C   11.359974061575437        2.5694905279999096        12.563860880867436     
 C   10.801207836939126        1.2574231028913920        12.542925822472386     
 H   10.447855775251416       0.74933235020818545        11.653014092087528     
 C   10.168049883155764      -0.66561610564609586        14.145666429652515     
 C   8.7945100626149753      -0.32215197139684831        14.767230494850516     
 H   8.1446607348939004       0.22192380954253588        14.048396437432968     
 H   8.8762832636198272       0.24068762513505590        15.711928818418487     
 H   8.2074497797949508       -1.2199474726436330        14.998631849475979     
 C   9.8942016780268105       -1.4542576205015871        12.846047819931552     
 H   9.4026719997213526       -2.4029261801007826        13.092474942450808     
 H   10.823402548815537       -1.6830182352478915        12.311973438876144     
 H   9.2303897102366435      -0.92193809408294358        12.153984385628725     
 C   10.965571869583123       -1.6096202211169905        15.059305622390159     
 H   11.169054352940355       -1.2043804387659705        16.052186323388501     
 H   11.927899553448812       -1.8610521621362854        14.598642501931414     
 H   10.403138488929949       -2.5407322496169473        15.206465813068929     
 C   11.901105735289363        1.6461542951561607        16.210866007302133     
 C   13.165444218459506       0.76824868327595308        16.355587356192579     
 H   13.969538753762247        1.1608730857171534        15.719186455828831     
 H   13.523276108238003       0.77514600654764554        17.394280388014096     
 H   12.996490411564235      -0.27310859633413370        16.068695137021553     
 C   12.297554516143789        3.0706711924062109        16.663558322343377     
 H   11.478463167090192        3.7935808544511369        16.541613343749599     
 H   13.170370135915439        3.4560486528862784        16.122626961786132     
 H   12.559168410463556        3.0484599912107782        17.729055686825895     
 C   10.804222660649252        1.1891971157167767        17.201447619872404     
 H   9.9214299045670042        1.8500846789070933        17.164815713706233     
 H   11.182608236005064        1.2586650875201253        18.231702824467853     
 H   10.462711838708604       0.16103510377094035        17.054577302852110     
 C   11.753567319897479        3.4114175125515245        11.356034626697740     
 C   13.054530284726413        2.7980519372073154        10.784261281726506     
 H   12.902533849801509        1.7564486671106379        10.475174996128954     
 H   13.852023091871770        2.8141610920823728        11.534805679333184     
 H   13.396714571448481        3.3684496825682184        9.9108693926797393     
 C   12.022402139709175        4.8769698662950924        11.736390891485199     
 H   11.114088124485093        5.3953055086327923        12.066565865754290     
 H   12.406514429642746        5.4232975485404955        10.863530203274786     
 H   12.768452161263477        4.9689273673112355        12.531366048396684     
 C   10.674404127007183        3.3716356794443811        10.270816363737785     
 H   10.480514488778169        2.3511045279933724        9.9281629847037287     
 H   10.993662769483519        3.9542066789273553        9.3989858619985309     
 H   9.7297736493537741        3.7955772708252500        10.629531183598260     
 Dy -0.23369585371809221        7.7826129464235629        5.4268951170011972     
 C   1.4858076083854659        5.9306004318847707        5.7558336998211024     
 C   2.1158833124930028        6.9206963789815035        4.8978038291182946     
 C   2.3726495859702337        8.0611335118438223        5.7230802597601569     
 H   2.8926001162401946        8.9522270412438321        5.3914159235610253     
 C   1.9272326391520849        7.8398492134910436        7.0498400280916025     
 C   1.3659783130916234        6.5293849483296924        7.0523695945431353     
 H  0.99075835829368775        6.0216724800748818        7.9327375635861133     
 C  0.79156961458361563        4.5936616550531095        5.4365597717792760     
 C -0.57768420658976483        4.9100940250159075        4.7885081114336154     
 H  -1.2392354334128770        5.4610967178608396        5.4883569332794071     
 H -0.49876883563325486        5.4561139589201906        3.8350013127475235     
 H  -1.1459750882598965        3.9969646892165489        4.5661519067404726     
 C   1.6124818746415182        3.6428657781094640        4.5514644002071716     
 H   1.8348567085243868        4.0299427262154062        3.5553026657323681     
 H   2.5666246867893134        3.4012713431964432        5.0332083702295600     
 H   1.0564880000621191        2.7065848743566980        4.4108388364331415     
 C  0.49326052818100558        3.8163448921516090        6.7349432268068989     
 H -0.20565363007909004        4.3521367522406535        7.3870082465574889     
 H   2.5336805490015282E-002   2.8552975617791079        6.4914561092520575     
 H   1.4059215442259945        3.6144736470078755        7.3071938387354161     
 C   2.5507310759414965        6.9021453259707233        3.4208026798785416     
 C   2.9424971666529145        8.3217178642073240        2.9489449907728535     
 H   3.8147029005681250        8.7131757844971034        3.4854718205512141     
 H   3.2035951175958313        8.2867865483608121        1.8833042767561023     
 H   2.1249925414469333        9.0479425557722184        3.0635547702588259     
 C   3.8103378467531184        6.0231461549873622        3.2630231275624708     
 H   3.6471427575230075        4.9864897262324988        3.5685157946705468     
 H   4.1453192857680294        6.0161774380425026        2.2167540477991721     
 H   4.6267924378260945        6.4246754890811788        3.8772274558542437     
 C   1.4360875980550518        6.4352449750252925        2.4629380914630703     
 H  0.55272386721923117        7.0980749650592152        2.5077027492261919     
 H   1.7896905286417473        6.4903011262097339        1.4280389815518266     
 H   1.0961136519205850        5.4111979474018392        2.6315021656074800     
 C   2.3236524483736627        8.6784011193399238        8.2615357757539361     
 C  -1.9724230325979675        9.6374631932225068        5.6416932540274951     
 C  -2.5671324623020317        8.6400293406581508        4.7638496274728226     
 C  -2.8541643331026432        7.5068587249486187        5.5928678713114790     
 H  -3.3582717763653158        6.6096236870665415        5.2542463156005237     
 C  -2.4545956734933889        7.7380859902729755        6.9301653222486301     
 C  -1.8929755314323546        9.0492460105287957        6.9447663197882221     
 H  -1.5355328447140446        9.5596445753873436        7.8317135845546613     
 C  -1.2641878897349339        10.967280519914743        5.3339542963202584     
 C  0.10781600815579150        10.622511731677006        4.7097014270799580     
 H  0.75865751067838161        10.079306802096777        5.4278618715658977     
 H   2.3580387632778730E-002   10.057668210886382        3.7664802642339779     
 H  0.69424536614511700        11.519995815518396        4.4746143939463483     
 C -0.98729006029770583        11.760344392132547        6.6302848469271991     
 H -0.49550695978169657        12.707833336919798        6.3796083263403895     
 H  -1.9152832625225980        11.991596912044646        7.1653877989352210     
 H -0.32253914883297252        11.230000269505442        7.3229239490364355     
 C  -2.0641972565245603        11.907951269841750        4.4192196911358987     
 H  -2.2688577548288760        11.499878395427883        3.4277018096991321     
 H  -3.0259286435840576        12.159661109097604        4.8808475728686975     
 H  -1.5030201866456405        12.839293322935163        4.2684779253584288     
 C  -3.0044607758260478        8.6502383184437370        3.2815053909103087     
 C  -4.2674272711640002        9.5296607851470831        3.1346602676156001     
 H  -5.0717418012287370        9.1400023571756854        3.7724885137965130     
 H  -4.6257548382180813        9.5200671762956031        2.0961481353858940     
 H  -4.0969316305653107        10.571604509643825        3.4182886147488016     
 C  -3.4043599751140290        7.2249318200170052        2.8349963179929989     
 H  -2.5868349403354012        6.5005991082210990        2.9586389252245242     
 H  -4.2771708063307097        6.8435797230953046        3.3785752853113817     
 H  -3.6675367707068816        7.2437635744601989        1.7698524896151342     
 C  -1.9078399798630714        9.1007767979165131        2.2876792797405825     
 H  -1.0258159175331163        8.4389398401984845        2.3271068547060905     
 H  -2.2870460954272454        9.0263198482847411        1.2580721038772200     
 H  -1.5648596672006365        10.129309377005015        2.4290267445042923     
 C  -2.8429235585409987        6.8994581656949929        8.1421138737309651     
 C  -4.1388107475385407        7.5166235693361978        8.7216204780085800     
 H  -3.9822807266417652        8.5581671620010962        9.0286298104913936     
 H  -4.9417776064187322        7.5014743197219493        7.9766812874749240     
 H  -4.4761851678580342        6.9480490356050888        9.5980456415779969     
 C  -3.1174616060453837        5.4337532826004447        7.7662263907609095     
 H  -2.2126346487634709        4.9127709490368892        7.4302596387198196     
 H  -3.4964523635392406        4.8900731277970770        8.6430511892157753     
 H  -3.8696245961877360        5.3419166125400892        6.9769349688522668     
 C  -1.7566047353263707        6.9389843144676711        9.2203582558355457     
 H  -1.5572214527977664        7.9600435713587174        9.5581894906171527     
 H  -2.0719957918192251        6.3604393239405530        10.096409312625566     
 H -0.81555205114310592        6.5108739221939560        8.8568868025476259     
 F   6.5705490742997501       -1.4150098035745258        4.6447337192608851     
 F   7.9996428186385238       -2.6373440012916576        6.5075207193916045     
 F   9.6137162168916248       -1.1892771292725339        8.2343449967555138     
 F   9.8933531656110514        1.5080737721304232        7.8466705168100868     
 F   8.5327206712705976        2.7678851285697643        5.9049315863724061     
 F   9.6365978066939206        1.7112876179677470        3.4894912165222345     
 F   10.809396292163239        3.3126527350912314        1.7095490917318086     
 F   9.3412576773999572        5.1079832457100425       0.24196665682367505     
 F   6.5859594054863972        5.2094537015952742       0.58565932002220311     
 F   5.3900166859949445        3.5773491050526549        2.3291105189119254     
 F   6.5607121812741394        4.7087631713689513        4.6883839608645355     
 F   5.1492973683260521        5.8920620819159613        6.5943347836610222     
 F   3.6032247910840214        4.4242030243458839        8.3354404886489259     
 F   3.3391719633703589        1.7086856097747598        7.9360521960315671     
 F   4.6490031810088155       0.49476038785816406        5.9284260730699430     
 F   3.5223221879270641        1.6533918224932651        3.5210908494663991     
 F   2.2925625184826055       0.11267518213231481        1.7286905195202960     
 F   3.7003952196949519       -1.6981103376648707       0.22599743035430753     
 F   6.4393551776946865       -1.8656232511844513       0.50817241628866616     
 F   7.7145878121512030      -0.27966693716056173        2.2735115155344245     
 C   7.5027296221591522       0.75280632932463742        5.1298475928472680     
 C   7.4123988056979364      -0.62191294139448561        5.3694456458897006     
 C   8.1258665951343492       -1.2974393695335158        6.3661559890710953     
 C   8.9483408259772990      -0.57963619877821548        7.2281495687134090     
 C   9.0737742286173706       0.79558503515311385        7.0356530806204214     
 C   8.3637721175761914        1.4181310850538735        6.0127293285919547     
 C   7.4419617424040032        2.5996060597288562        3.0539817734067225     
 C   8.8171831430632075        2.5642008866678241        2.8106603785804944     
 C   9.4636097862816815        3.3844847456475371        1.8795680553194607     
 C   8.7236652044744627        4.2920856139955150        1.1278402859393915     
 C   7.3416310822932997        4.3390335283834292        1.3047760938805755     
 C   6.7431757163373307        3.4907016360787839        2.2300868924474786     
 C   5.6586446475193313        2.5243544287890614        5.1671526330111792     
 C   5.7437374791691971        3.8970556541568642        5.4219634601552871     
 C   5.0444805527305823        4.5517680390551618        6.4419130186633815     
 C   4.2524150315586038        3.8166207612788821        7.3174028016097123     
 C   4.1338892567655892        2.4410920137184169        7.1164159905225697     
 C   4.8209740270386359        1.8423858910584967        6.0614830061623861     
 C   5.6895649679750884       0.72413913217299464        3.0415030499601876     
 C   4.3133957446534037       0.79588148688248506        2.8150955793425894     
 C   3.6366858014704828        8.0229236178568641E-003   1.8790641916447779     
 C   4.3459270533079319      -0.90818882055961547        1.1103296025591864     
 C   5.7301604677541196      -0.99162155819234787        1.2623412569001695     
 C   6.3603984833219993      -0.16842730234039968        2.1933033564243702     
 B   6.5730051812214496        1.6485148682895883        4.0873772682008900     
 F   2.3326309927539528        11.723192810660695        14.838682756212688     
 F  0.90814865966867653        12.935391291008221        12.966047506472330     
 F -0.70470228382008471        11.478641124226549        11.245346799339872     
 F -0.98368375622242021        8.7825570572132055        11.646830625179273     
 F  0.37711945064280200        7.5330905426418795        13.594041256672028     
 F -0.72418369727649579        8.5921902773849528        16.006594271767021     
 F  -1.8918218776764653        6.9820276680086959        17.781693947550330     
 F -0.41874257460665676        5.1887442203525733        19.244866407742254     
 F   2.3369653382832514        5.0966354336559911        18.902739455741006     
 F   3.5287411186291093        6.7369482642067400        17.162606946435638     
 F   2.3595618759631440        5.6017833766080578        14.804924910207010     
 F   3.7669531345115583        4.4235861736436677        12.892545043484180     
 F   5.2992179128803611        5.8965805358088783        11.144421151704652     
 F   5.5559452051542539        8.6143397921000791        11.543559844982294     
 F   4.2526047893038283        9.8220318719807818        13.557090296587718     
 F   5.3906556243699306        8.6758882798273014        15.963650144464234     
 F   6.6150169166267547        10.226035993388381        17.753315626556763     
 F   5.1995219940768544        12.029005695982317        19.256477816292566     
 F   2.4601468933333832        12.180498792733276        18.980118483240737     
 F   1.1899632595897838        10.586771380836735        17.216380240511405     
 C   1.4041652691014055        9.5525573097285896        14.361289920875555     
 C   1.4929946676527075        10.926202585224960        14.115873409846468     
 C  0.78101952230951521        11.596405788718794        13.114641228362199     
 C  -4.0262020584521260E-002   10.874064087032892        12.255325275122047     
 C -0.16530043804877254        9.4997967604981977        12.454640304602432     
 C  0.54434575917865657        8.8825385648800719        13.480912243809444     
 C   1.4734059547145502        7.7091429632936377        16.439590445513794     
 C   9.8042319445891563E-002   7.7401706508437744        16.683070289802966     
 C -0.54571594240296650        6.9158170397526026        17.612152813806500     
 C  0.19709544113430474        6.0093301098695964        18.362221963473960     
 C   1.5793798286418133        5.9672941151896612        18.185994342043273     
 C   2.1752860402366458        6.8194125247398167        17.262360112075246     
 C   3.2534584762059020        7.7890278711066303        14.323633435726686     
 C   3.1714141508683422        6.4160834253789609        14.068675903195684     
 C   3.8680781575603418        5.7640913026878158        13.045157363089029     
 C   4.6536090731412614        6.5020846346750965        12.166009889822385     
 C   4.7688173546451393        7.8779137221548616        12.366986669709458     
 C   4.0850373433289207        8.4736845510951397        13.425673326853044     
 C   3.2189269142492600        9.5919224481936620        16.448016529934037     
 C   4.5958493295312079        9.5281800338284448        16.671901587088744     
 C   5.2697424699910620        10.320669199993885        17.606149267789551     
 C   4.5566547680704694        11.233056477385141        18.375578616927708     
 C   3.1718567522322538        11.308764738356180        18.225861409495923     
 C   2.5445757508190985        10.481941546026913        17.296145978451925     
 B   2.3379930656385022        8.6623774016657773        15.404730712031990     
 C   6.3618049325550228       0.15960449169348495        11.589287881111883     
 H   7.2835288837495487      -0.32169554715509707        11.938771136488102     
 H   6.0172055194943859      -0.40112748510599194        10.708921009335370     
 H   5.6035346968371815        3.8081932184972148E-002   12.370052557006176     
 C   5.2506961173203726        2.2241172629016264        10.696112460650474     
 H   4.4850757297897541        2.1991428790020335        11.479051182031071     
 H   4.8837072977454836        1.6394570396147610        9.8430720843097159     
 H   5.3698280481314544        3.2677512768163051        10.377684345357693     
 C   7.6215399136342068        1.7010324126315428        10.085318331706784     
 H   7.2527740109574630        1.1446188611616082        9.2123408676493685     
 H   8.5771022876672269        1.2556882279584007        10.387890186932347     
 H   7.8169980496598130        2.7290728799849404        9.7549990659001811     
 C   2.5440098511241835        10.154196177531977        7.8827883202414970     
 H   1.6204822216491588        10.633820692314304        7.5359837067510806     
 H   2.8921206688463621        10.717594402751372        8.7601113383695282     
 H   3.2986756389329059        10.274242225502448        7.0983198413046686     
 C   3.6605913668657299        8.0928707844387358        8.7763240223983541     
 H   4.4218956015070265        8.1146581649392147        7.9891479653647330     
 H   4.0320983386124416        8.6809393157505674        9.6250752896128482     
 H   3.5432545558508277        7.0505024234652431        9.0995683281080311     
 C   1.2921610171997786        8.6155489968638825        9.3964982034483580     
 H   1.6649335254727162        9.1733376431142375        10.266953457543810     
 H  0.33534468391058203        9.0606449734608692        9.0975869270097292     
 H   1.0980251331155184        7.5879840537662275        9.7292288971621073     
         276

 Dy   9.1311522782882957        2.5140208052249240        14.056966243482007     
 C   7.4178135644119099        4.3766450759459339        13.732776514616518     
 C   6.7838853375093828        3.3835843255037883        14.584158770952072     
 C   6.5269189550277424        2.2477061879281197        13.752660384132172     
 H   6.0044017223080743        1.3560554936505569        14.078596562679072     
 C   6.9775501985773278        2.4740864935459168        12.428713595421778     
 C   7.5411748779428551        3.7837677356793105        12.434128011664622     
 H   7.9211170580993358        4.2946395707345628        11.557635692284348     
 C   8.1101471334299156        5.7122305339879844        14.060395612815372     
 C   9.4790047775772628        5.3931029609164369        14.707803679543305     
 H   10.140149499938609        4.8452986652389187        14.005644478555856     
 H   9.3990052394934587        4.8417143624270738        15.657980656702918     
 H   10.046405185504936        6.3052940226458301        14.936051994649473     
 C   7.2875141585761058        6.6569872821573437        14.950493600037833     
 H   7.0645456923884646        6.2635228446872775        15.943919875710391     
 H   6.3337309524203640        6.9015790145865195        14.469369364985225     
 H   7.8431059352084498        7.5923560905134080        15.097728651500478     
 C   8.4079008072528794        6.4977614540253015        12.766930331176662     
 H   9.1083630712733168        5.9676899981930083        12.111952677233699     
 H   8.8736408873900672        7.4581548838663716        13.016658336371249     
 H   7.4950464308470384        6.7011921926570057        12.195453162638126     
 C   6.3465975087829829        3.3954264659722337        16.060383126204638     
 C   5.9496529033748331        1.9748763368276403        16.523482476721334     
 H   5.0762892678493818        1.5903076273611565        15.984358286456864     
 H   5.6881046818224199        2.0049281864776956        17.589090709595474     
 H   6.7642144365306622        1.2460593912751190        16.405019756128450     
 C   5.0890105415505174        4.2765171055694653        16.222477641159156     
 H   5.2538135490920439        5.3140885798489998        15.921599930884485     
 H   4.7543943096542742        4.2794961082227996        17.268892507492019     
 H   4.2716120603145464        3.8792608122851613        15.606864372250703     
 C   7.4620683557648722        3.8524573152019843        17.021807557748019     
 H   8.3439136606195845        3.1878306517036554        16.971881611763578     
 H   7.1082883404181674        3.7902987424393508        18.056208285413359     
 H   7.8047715868479441        4.8767526233105318        16.861137291619706     
 C   6.5849706018554794        1.6408691384885550        11.212219037853819     
 C   10.875479559223379       0.66501409666411537        13.841755801296223     
 C   11.465721331777420        1.6598927141662110        14.725520485008602     
 C   11.753371943310995        2.7965961435546371        13.902000811758647     
 H   12.254677512890634        3.6934316288110050        14.245835852033487     
 C   11.359347760864289        2.5697613994800208        12.562224274177421     
 C   10.800212424143826        1.2578781874072120        12.540478674763639     
 H   10.446773305234588       0.75041370828655807        11.650240780122987     
 C   10.166140518707202      -0.66576617586340670        14.142100333972785     
 C   8.7921539733950311      -0.32183171359542018        14.762425783051617     
 H   8.1431018688197057       0.22242554613436444        14.043035592616281     
 H   8.8732687754561539       0.24102006477881871        15.707217405503471     
 H   8.2045833537085020       -1.2193629026181172        14.993518980248099     
 C   9.8933573077242905       -1.4540101982321643        12.842043015954898     
 H   9.4017759414937263       -2.4027963579421803        13.087783000177399     
 H   10.822993360540220       -1.6824771387414943        12.308622764186103     
 H   9.2300302546627382      -0.92153928203885527        12.149636413326336     
 C   10.962088876077344       -1.6103324034962403        15.056556082042174     
 H   11.163802353338854       -1.2056130741205726        16.049988267707679     
 H   11.925159005662213       -1.8617987542149026        14.597502673992514     
 H   10.399178247150454       -2.5413652683710204        15.202253472800548     
 C   11.899185535125314        1.6444477208662833        16.208946834921161     
 C   13.161896586364868       0.76455048726641361        16.355196930221926     
 H   13.967318355955825        1.1558480433778942        15.719713031678923     
 H   13.518572822204224       0.77124924593528954        17.394273607906975     
 H   12.991811512126366      -0.27663521317541534        16.068411509537171     
 C   12.297678608589855        3.0683134215819305        16.661850078815640     
 H   11.479821406171709        3.7925280826275589        16.539616871427889     
 H   13.171310238567496        3.4522635676821847        16.121236084316056     
 H   12.558847155328110        3.0456585739953450        17.727443486092575     
 C   10.800474437832174        1.1894840076284019        17.198355224015746     
 H   9.9185982243751223        1.8515368908265752        17.160190743243891     
 H   11.177464061472770        1.2590588918385375        18.229106774961519     
 H   10.457850213682338       0.16168771916486430        17.051538341568424     
 C   11.753876286477238        3.4123186831124115        11.355171422539200     
 C   13.055915993182271        2.7998598494117117        10.784905430508443     
 H   12.904844167383901        1.7582812738477045        10.475271283214054     
 H   13.852353116504398        2.8160683566009928        11.536531578149907     
 H   13.398986211890708        3.3707218713642693        9.9121591501038466     
 C   12.021319315947949        4.8778428828315592        11.736584467223789     
 H   11.112200304168912        5.3954172785338086        12.065730701985547     
 H   12.406351937116705        5.4247879878973189        10.864548858373761     
 H   12.766167944212025        4.9699172231788529        12.532648197337421     
 C   10.676293447454791        3.3724402032178000        10.268423125954470     
 H   10.483622173414156        2.3519863639828431        9.9248192108812052     
 H   10.996498547719998        3.9557480193525016        9.3974144490286129     
 H   9.7308702654831851        3.7955695871366100        10.625946428998358     
 Dy -0.23204915481097813        7.7833990059537026        5.4287362291971197     
 C   1.4860853451905913        5.9294040721259931        5.7553302722281705     
 C   2.1177144838065245        6.9205385304827010        4.8997465622848484     
 C   2.3741122135869484        8.0593718620485895        5.7272203691430885     
 H   2.8949581807354727        8.9506897967349488        5.3976639918557936     
 C   1.9270251164640191        7.8361387784075935        7.0530646670312764     
 C   1.3650513298405427        6.5259699114074170        7.0527814365073533     
 H  0.98821740639376543        6.0170189930910407        7.9317366301532735     
 C  0.79193732720163124        4.5933341546122390        5.4326933486571534     
 C -0.57659054969574219        4.9115288586392714        4.7839982391198861     
 H  -1.2386848935972397        5.4611246550543067        5.4843907799386988     
 H -0.49637401917401586        5.4597662418034574        3.8319011860655099     
 H  -1.1448246310406418        3.9991087902949891        4.5587887951785211     
 C   1.6134919156155687        3.6443183100008736        4.5463297136671708     
 H   1.8375995341771496        4.0337768062270083        3.5515727310231231     
 H   2.5667294164904999        3.4008386981839549        5.0288793391272169     
 H   1.0571073538266522        2.7088445223340778        4.4024563289262044     
 C  0.49270854176937240        3.8131534186433176        6.7290726793331723     
 H -0.20693417643950326        4.3471242503124561        7.3817995129593692     
 H   2.5349739088390975E-002   2.8525448728954275        6.4830222037434515     
 H   1.4050333276339577        3.6103188870503460        7.3015643233920677     
 C   2.5548365198973264        6.9040462409526082        3.4234320627201695     
 C   2.9487824611175428        8.3238877988288031        2.9546148216527182     
 H   3.8208234940110786        8.7131257464915173        3.4928195979938876     
 H   3.2111520055430067        8.2904199408643482        1.8892632674424938     
 H   2.1321220922943751        9.0509856085729368        3.0695270277983591     
 C   3.8140737641399043        6.0244225882046072        3.2660916326365474     
 H   3.6500232347835722        4.9874978320634051        3.5700386760713103     
 H   4.1502831249168421        6.0185983463188597        2.2202308011163163     
 H   4.6299656222443923        6.4247646261251301        3.8817451117191624     
 C   1.4414330941083382        6.4400752326812842        2.4628654149440261     
 H  0.55903349632434007        7.1041383977432249        2.5069900479802212     
 H   1.7972560783927047        6.4960877243829556        1.4288132652933787     
 H   1.0995693136252387        5.4163239169942612        2.6291063731168753     
 C   2.3230107815021044        8.6726526887508797        8.2662495017937712     
 C  -1.9707539011612318        9.6382003696138483        5.6442623875032636     
 C  -2.5651113713243188        8.6417044457734349        4.7651645800701017     
 C  -2.8527511935107857        7.5078266009077819        5.5929336674417787     
 H  -3.3568938870245550        6.6110430487351648        5.2531886723772461     
 C  -2.4539896455936883        7.7377583859309853        6.9306955465891820     
 C  -1.8922038382035713        9.0488067204153531        6.9468744721374627     
 H  -1.5352184052740201        9.5583114885028415        7.8345164062929964     
 C  -1.2616821784404155        10.967923916145089        5.3381459954543908     
 C  0.11087238353492443        10.622713790908781        4.7153338422545099     
 H  0.76080917151399430        10.079248567093268        5.4341252790370511     
 H   2.7422129008925562E-002   10.057963565579767        3.7719352653804705     
 H  0.69791515388154080        11.519908182944425        4.4807831394264737     
 C -0.98607412379825987        11.759991162089257        6.6353207861307864     
 H -0.49412784649651154        12.707668320362025        6.3858529153081083     
 H  -1.9146131563817872        11.990791595840159        7.1696542382348536     
 H -0.32200055664944072        11.229141371873943        7.3282167540620637     
 C  -2.0598458914726825        11.909668311319269        4.4228621606679788     
 H  -2.2628114664012360        11.502520749074215        3.4306453104203354     
 H  -3.0222938840583402        12.161465945231928        4.8829284698371493     
 H  -1.4979613986477942        12.840848897327280        4.2739638622752825     
 C  -3.0011870715734084        8.6532476454888911        3.2824742379327905     
 C  -4.2628426797893049        9.5343272416412841        3.1346637973295057     
 H  -5.0682906802453136        9.1455022178743643        3.7715383546218506     
 H  -4.6201551810484167        9.5252906864217515        2.0958145684780982     
 H  -4.0914556164266083        10.576029660028270        3.4186212125423410     
 C  -3.4025479916776260        7.2286743223257357        2.8348908187460209     
 H  -2.5859751190330251        6.5033001567357438        2.9585616946075359     
 H  -4.2761328507426120        6.8481055971370299        3.3777925226742642     
 H  -3.6650841613398311        7.2483983118303037        1.7696068754811025     
 C  -1.9029500223029894        9.1028696083432497        2.2900691900882584     
 H  -1.0217247919719346        8.4400122910915929        2.3303122063149857     
 H  -2.2809488405156220        9.0291718685255375        1.2599732572939832     
 H  -1.5590384508733359        10.130969913063581        2.4321989538926263     
 C  -2.8440480425204990        6.8981817688395974        8.1413808300903838     
 C  -4.1418601672526147        7.5138174969579445        8.7180624414795957     
 H  -3.9870557232023196        8.5554039149512118        9.0257767102104651     
 H  -4.9429282487155533        7.4982177657239362        7.9711902066420937     
 H  -4.4807895568168039        6.9446028390108614        9.5934694526573807     
 C  -3.1161420558157342        5.4324266251515914        7.7640206672111338     
 H  -2.2098886422998421        4.9126310073107078        7.4301835695722671     
 H  -3.4968830382039977        4.8878652858811451        8.6394819955402316     
 H  -3.8660615588053444        5.3402133362219315        6.9727043795401444     
 C  -1.7604637196456230        6.9381897987642214        9.2222655561884448     
 H  -1.5632822778600475        7.9591931015255311        9.5615620367482954     
 H  -2.0773751452875087        6.3584607620660307        10.096971297274029     
 H -0.81799868579138302        6.5115666412576090        8.8608673166027341     
 F   6.5705535695452530       -1.4163076561130556        4.6444659426725678     
 F   7.9972765163153223       -2.6369090716940216        6.5102231646741284     
 F   9.6121431315057126       -1.1875293669540370        8.2351660414210759     
 F   9.8945258900398212        1.5089182203656359        7.8430267237773128     
 F   8.5363098883167279        2.7665634510451214        5.8982218135429552     
 F   9.6360645508637788        1.7096287897266491        3.4810668904527766     
 F   10.805943748498537        3.3168508584219722        1.7039768668096409     
 F   9.3349918870050352        5.1146744791780518       0.24288421213742156     
 F   6.5798805497679904        5.2124370199286467       0.58860357863338919     
 F   5.3869230313368508        3.5746570728340945        2.3287922065420754     
 F   6.5625674583224516        4.7061863075372692        4.6862656033624965     
 F   5.1507404947155351        5.8896523095602458        6.5916814538005255     
 F   3.6040440180497648        4.4220979949044645        8.3325154007933033     
 F   3.3417189181461002        1.7063377465186587        7.9347950472402431     
 F   4.6521916312785407       0.49194291974525273        5.9280541858023046     
 F   3.5222009526117950        1.6513532166394247        3.5230191621216851     
 F   2.2890754022971866       0.11218956281775515        1.7321152752891422     
 F   3.6934561522021725       -1.6989228999496158       0.22678596758794159     
 F   6.4328159080670853       -1.8677067407970041       0.50435160790233824     
 F   7.7115784860851422      -0.28353839053705232        2.2688008491428469     
 C   7.5046483987258759       0.75116959551443929        5.1262299138485261     
 C   7.4129895464192330      -0.62298526740987026        5.3681281909089060     
 C   8.1251933636044988       -1.2974439669137003        6.3664013731418541     
 C   8.9479796404429415      -0.57896935062143662        7.2275215515090077     
 C   9.0749483090696064       0.79575045757977159        7.0326070030195558     
 C   8.3662457645881787        1.4171505313023289        6.0080901740518167     
 C   7.4404831213019191        2.5975704765694290        3.0497970475435512     
 C   8.8154960461372056        2.5636727093267582        2.8051045327048039     
 C   9.4602860685603822        3.3869420498276219        1.8755897241158968     
 C   8.7188454508937419        4.2957721073294346        1.1268718907845261     
 C   7.3368818311331294        4.3407551264630531        1.3046743983399680     
 C   6.7400559413265908        3.4894652792782628        2.2282355240545906     
 C   5.6605057850853191        2.5217212026239886        5.1652350998952548     
 C   5.7456406093955312        3.8944645793197306        5.4198938659229361     
 C   5.0461491109740875        4.5493099428345039        6.4395917268033420     
 C   4.2538713059843003        3.8143500780071076        7.3150219868229129     
 C   4.1360241181729140        2.4387001182263468        7.1147066575226630     
 C   4.8234592290598926        1.8397753702576398        6.0601689289955925     
 C   5.6883625717209299       0.72135162651644846        3.0399601420256070     
 C   4.3119039474576395       0.79379500113297286        2.8155977680559605     
 C   3.6333544736902548        6.7283357730601456E-003   1.8803134871504736     
 C   4.3408777834315595      -0.90952653333921396        1.1101364562102771     
 C   5.7252722411270591      -0.99372201992216558        1.2600498093072618     
 C   6.3573742258847359      -0.17142859341412281        2.1905716843480052     
 B   6.5735905342872307        1.6459165324398235        4.0842246031746683     
 F   2.3327168046214792        11.724248703570320        14.839725683335708     
 F  0.91030552692683264        12.935677098953441        12.964989810851790     
 F -0.70325772243659979        11.478457742310674        11.245388947597464     
 F -0.98506219728830557        8.7831181272602628        11.649972894546368     
 F  0.37331423491922355        7.5347974618852458        13.599640618558016     
 F -0.72426855279046198        8.5939065184983647        16.014222797527889     
 F  -1.8895685391697006        6.9787003875382467        17.786748206839043     
 F -0.41422517260217229        5.1826973574181112        19.243942639770125     
 F   2.3412266731156670        5.0933886993266517        18.899796042775748     
 F   3.5305654599128267        6.7385571816237277        17.162611544790920     
 F   2.3562466948225396        5.6039394897615349        14.806337182455998     
 F   3.7643404351170386        4.4251330141876091        12.894968533648363     
 F   5.2986984719494581        5.8973889927786747        11.147967917114284     
 F   5.5545971800635918        8.6152089116701021        11.545792556122050     
 F   4.2499610204663041        9.8237941207294384        13.557825423199345     
 F   5.3903232595105877        8.6764277396783989        15.961834921602939     
 F   6.6183584434927649        10.225034161805398        17.749761289034851     
 F   5.2066434533353378        12.028683722874362        19.255486675529372     
 F   2.4668737570165136        12.181794193087978        18.983838162732660     
 F   1.1928653142622931        10.590006696862096        17.221095813193578     
 C   1.4021961869725894        9.5541643840497610        14.364718462363165     
 C   1.4924170717060476        10.927373280181506        14.117653472689710     
 C  0.78161083234581741        11.597032290198646        13.115269692021169     
 C  -4.0005718892269518E-002   10.874458228712999        12.256479177606574     
 C -0.16659831112112439        9.5005913989022162        12.457514048780087     
 C  0.54177287595380563        8.8839497116761681        13.485047165977464     
 C   1.4739909692591733        7.7107395740263920        16.443274300514474     
 C   9.8834840930207377E-002   7.7406722073794141        16.688055648630023     
 C -0.54360336500919937        6.9137243613174881        17.615708844698709     
 C  0.20038385561878530        6.0059139689068504        18.362978469340923     
 C   1.5825824594458024        5.9653720833020420        18.185878851614998     
 C   2.1771669482099787        6.8200507598738893        17.263832440035436     
 C   3.2510878849664113        7.7909193884938768        14.325322896151096     
 C   3.1686222450576507        6.4179868090407162        14.070383990655175     
 C   3.8657207801462028        5.7656500669748896        13.047388998105374     
 C   4.6521588552346751        6.5032184964588460        12.168732155814142     
 C   4.7670968654328805        7.8791166896949028        12.369181295119425     
 C   4.0826490004645821        8.4753224477963496        13.427151060923086     
 C   3.2198545283704214        9.5937266240652601        16.449513807566095     
 C   4.5970561391888047        9.5290245596917611        16.671377582257634     
 C   5.2729442077910607        10.320700660503917        17.604790623194159     
 C   4.5617463563717822        11.233321454612453        18.375608541906338     
 C   3.1767911098639567        11.309974854878767        18.228041100102200     
 C   2.5474877019868076        10.484075604559276        17.298843898937228     
 B   2.3369737124799057        8.6643898785753102        15.407586431725820     
 C   6.3623350133585754       0.16361963550872438        11.584106188235278     
 H   7.2842807109347962      -0.31793974288577587        11.932681549136820     
 H   6.0177360388512628      -0.39582730461837373        10.702945426120804     
 H   5.6041870542870962        4.0709661278912165E-002   12.364792798235273     
 C   5.2504353287484369        2.2291823425819017        10.694480895440602     
 H   4.4853701843916793        2.2033493128754444        11.477922415111015     
 H   4.8828931038827621        1.6453612230699626        9.8411513687071874     
 H   5.3693028537520924        3.2731399298753914        10.377079327855538     
 C   7.6211229141648973        1.7074633467109293        10.081852785766223     
 H   7.2520110849230708        1.1524826300370563        9.2081269016624141     
 H   8.5768438360038406        1.2617271291830015        10.383273875184633     
 H   7.8163554408354043        2.7360323702977061        9.7531290716308519     
 C   2.5434002723578684        10.149129460124357        7.8900985170009159     
 H   1.6199801947959227        10.629229611981669        7.5436034115284638     
 H   2.8908795302940171        10.710953614620859        8.7686429902207923     
 H   3.2985903863847192        10.270666910931897        7.1063463508881668     
 C   3.6598961694323435        8.0863470409379197        8.7802017983840841     
 H   4.4212311877268826        8.1092824042452705        7.9930920378758996     
 H   4.0313771143494908        8.6732067915315110        9.6297440360623252     
 H   3.5425223884728703        7.0435312121569291        9.1018977311540894     
 C   1.2913108924882284        8.6078550913440388        9.4008532771297890     
 H   1.6639236338720784        9.1640300766943490        10.272378670953250     
 H  0.33454286697133262        9.0534370346434674        9.1025734465005570     
 H   1.0971443077838943        7.5797250828700022        9.7317040928214080     
         276

 Dy   9.1303853650919908        2.5139293553651729        14.055277999239006     
 C   7.4177994549385495        4.3777771981277098        13.733385662710498     
 C   6.7829129365423055        3.3839102009610920        14.583062677442435     
 C   6.5261752406874907        2.2492186276038240        13.749952639176106     
 H   6.0030473742811612        1.3573947798969463        14.074394401689521     
 C   6.9777632022754412        2.4771050036048949        12.426596807339017     
 C   7.5418637772665669        3.7865977000020177        12.434018646348161     
 H   7.9228160345882870        4.2984436764368876        11.558525609775646     
 C   8.1102342423805265        5.7125979651231322        14.063558101883425     
 C   9.4782751768568207        5.3918467441130593        14.711894076260577     
 H   10.140105740825010        4.8452418772901797        14.009431569508294     
 H   9.3968515450395653        4.8385690658026883        15.660850014311999     
 H   10.045676380385785        6.3033608945170512        14.942705839197334     
 C   7.2870055049692883        6.6563010803484985        14.954200987219236     
 H   7.0618646670906511        6.2610850856063323        15.946367270669452     
 H   6.3343323375947795        6.9027174548731098        14.471866412565497     
 H   7.8431658616056161        7.5908235792163419        15.104291393454881     
 C   8.4092280958979408        6.5000847513972628        12.771617332913973     
 H   9.1103440634527590        5.9711839687162556        12.116414548436266     
 H   8.8746351788634961        7.4600860938816274        13.023319319328191     
 H   7.4968318956029592        6.7043615297950696        12.199663637893188     
 C   6.3432827368404050        3.3945151812577867        16.058583712871297     
 C   5.9450316433795782        1.9737518350604364        16.519700140229769     
 H   5.0721135704931024        1.5903585125234638        15.979142059748078     
 H   5.6821507392450217        2.0029137328404660        17.584993173389666     
 H   6.7592828490807850        1.2445537028142797        16.401516953109965     
 C   5.0854927209501692        4.2756283324923636        16.219092436658702     
 H   5.2508316417897705        5.3133920063605942        15.919242791280961     
 H   4.7491281646364838        4.2778963798842735        17.264921638246584     
 H   4.2691785219458511        3.8788007137847655        15.601825769950128     
 C   7.4568562603750230        3.8502298232463690        17.022712948218025     
 H   8.3379066094450618        3.1845728706407650        16.974817793981973     
 H   7.1002224148560478        3.7884216854959294        18.056117691297878     
 H   7.8012320166600624        4.8741256887646731        16.863210812562315     
 C   6.5850636995843965        1.6454869440975814        11.209078522999286     
 C   10.874266080814612       0.66469524681213710        13.839017737834958     
 C   11.464791565937009        1.6588715381828263        14.723335131534919     
 C   11.752733413266672        2.7959784306892614        13.900522651124511     
 H   12.254371829865624        3.6924147990071665        14.244895340815075     
 C   11.358721460153138        2.5700322709601320        12.560587667487408     
 C   10.799217011348528        1.2583332719230322        12.538031527054891     
 H   10.445690835217761       0.75149506636493069        11.647467468158444     
 C   10.164231154258642      -0.66591624608071753        14.138534238293055     
 C   8.7897978841750852      -0.32151145579399210        14.757621071252718     
 H   8.1415430027455109       0.22292728272619300        14.037674747799594     
 H   8.8702542872924788       0.24135250442258152        15.702505992588453     
 H   8.2017169276220532       -1.2187783325926016        14.988406111020220     
 C   9.8925129374217704       -1.4537627759627414        12.838038211978246     
 H   9.4008798832661018       -2.4026665357835779        13.083091057903992     
 H   10.822584172264904       -1.6819360422350969        12.305272089496061     
 H   9.2296707990888329      -0.92114046999476684        12.145288441023947     
 C   10.958605882571565       -1.6110445858754903        15.053806541694192     
 H   11.158550353737352       -1.2068457094751750        16.047790212026861     
 H   11.922418457875613       -1.8625453462935195        14.596362846053616     
 H   10.395218005370959       -2.5419982871250930        15.198041132532166     
 C   11.897265334961263        1.6427411465764059        16.207027662540185     
 C   13.158348954270231       0.76085229125687404        16.354806504251272     
 H   13.965097958149403        1.1508230010386349        15.720239607529015     
 H   13.513869536170445       0.76735248532293343        17.394266827799850     
 H   12.987132612688500      -0.28016183001669703        16.068127882052785     
 C   12.297802701035922        3.0659556507576502        16.660141835287906     
 H   11.481179645253224        3.7914753108039809        16.537620399106174     
 H   13.172250341219554        3.4484784824780910        16.119845206845980     
 H   12.558525900192665        3.0428571567799119        17.725831285359256     
 C   10.796726215015093        1.1897708995400271        17.195262828159084     
 H   9.9157665441832403        1.8529891027460570        17.155565772781550     
 H   11.172319886940477        1.2594526961569494        18.226510725455181     
 H   10.452988588656073       0.16234033455878824        17.048499380284735     
 C   11.754185253056997        3.4132198536732981        11.354308218380661     
 C   13.057301701638128        2.8016677616161085        10.785549579290379     
 H   12.907154484966291        1.7601138805847711        10.475367570299154     
 H   13.852683141137025        2.8179756211196128        11.538257476966628     
 H   13.401257852332936        3.3729940601603206        9.9134489075279557     
 C   12.020236492186722        4.8787158993680251        11.736778042962380     
 H   11.110312483852731        5.3955290484348239        12.064895538216804     
 H   12.406189444590664        5.4262784272541413        10.865567513472735     
 H   12.763883727160573        4.9709070790464702        12.533930346278160     
 C   10.678182767902399        3.3732447269912189        10.266029888171156     
 H   10.486729858050143        2.3528681999723133        9.9214754370586800     
 H   10.999334325956477        3.9572893597776480        9.3958430360586949     
 H   9.7319668816125962        3.7955619034479700        10.622361674398453     
 Dy -0.23040245590386402        7.7841850654838423        5.4305773413930414     
 C   1.4863630819957168        5.9282077123672154        5.7548268446352386     
 C   2.1195456551200462        6.9203806819838993        4.9016892954514031     
 C   2.3755748412036626        8.0576102122533584        5.7313604785260202     
 H   2.8973162452307504        8.9491525522260638        5.4039120601505619     
 C   1.9268175937759533        7.8324283433241444        7.0562893059709504     
 C   1.3641243465894619        6.5225548744851407        7.0531932784715714     
 H  0.98567645449384322        6.0123655061072006        7.9307356967204345     
 C  0.79230503981964695        4.5930066541713686        5.4288269255350308     
 C -0.57549689280171956        4.9129636922626352        4.7794883668061576     
 H  -1.2381343537816025        5.4611525922477737        5.4804246265979906     
 H -0.49397920271477691        5.4634185246867251        3.8288010593834967     
 H  -1.1436741738213871        4.0012528913734302        4.5514256836165696     
 C   1.6145019565896193        3.6457708418922836        4.5411950271271699     
 H   1.8403423598299125        4.0376108862386104        3.5478427963138781     
 H   2.5668341461916864        3.4004060531714670        5.0245503080248737     
 H   1.0577267075911854        2.7111041703114576        4.3940738214192674     
 C  0.49215655535773917        3.8099619451350262        6.7232021318594466     
 H -0.20821472279991649        4.3421117483842586        7.3765907793612495     
 H   2.5362672686766664E-002   2.8497921840117466        6.4745882982348446     
 H   1.4041451110419210        3.6061641270928164        7.2959348080487194     
 C   2.5589419638531559        6.9059471559344932        3.4260614455617979     
 C   2.9550677555821707        8.3260577334502823        2.9602846525325828     
 H   3.8269440874540326        8.7130757084859312        3.5001673754365616     
 H   3.2187088934901817        8.2940533333678843        1.8952222581288856     
 H   2.1392516431418169        9.0540286613736534        3.0754992853378926     
 C   3.8178096815266906        6.0256990214218513        3.2691601377106236     
 H   3.6529037120441372        4.9885059378943106        3.5715615574720743     
 H   4.1552469640656540        6.0210192545952168        2.2237075544334601     
 H   4.6331388066626911        6.4248537631690814        3.8862627675840811     
 C   1.4467785901616244        6.4449054903372769        2.4627927384249815     
 H  0.56534312542944898        7.1102018304272336        2.5062773467342510     
 H   1.8048216281436622        6.5018743225561773        1.4295875490349310     
 H   1.1030249753298924        5.4214498865866831        2.6267105806262707     
 C   2.3223691146305461        8.6669042581618339        8.2709632278336063     
 C  -1.9690847697244962        9.6389375460051880        5.6468315209790321     
 C  -2.5630902803466054        8.6433795508887190        4.7664795326673808     
 C  -2.8513380539189277        7.5087944768669450        5.5929994635720783     
 H  -3.3555159976837943        6.6124624104037881        5.2521310291539685     
 C  -2.4533836176939881        7.7374307815889960        6.9312257709297338     
 C  -1.8914321449747880        9.0483674303019086        6.9489826244867032     
 H  -1.5349039658339956        9.5569784016183377        7.8373192280313315     
 C  -1.2591764671458969        10.968567312375436        5.3423376945885241     
 C  0.11392875891405738        10.622915850140556        4.7209662574290610     
 H  0.76296083234960710        10.079190332089757        5.4403886865082045     
 H   3.1263870385072390E-002   10.058258920273152        3.7773902665269632     
 H  0.70158494161796459        11.519820550370452        4.4869518849065990     
 C -0.98485818729881391        11.759637932045969        6.6403567253343727     
 H -0.49274873321132651        12.707503303804252        6.3920975042758270     
 H  -1.9139430502409764        11.989986279635675        7.1739206775344853     
 H -0.32146196446590886        11.228282474242443        7.3335095590876920     
 C  -2.0554945264208047        11.911385352796788        4.4265046302000588     
 H  -2.2567651779735960        11.505163102720546        3.4335888111415387     
 H  -3.0186591245326224        12.163270781366251        4.8850093668056012     
 H  -1.4929026106499477        12.842404471719398        4.2794497991921361     
 C  -2.9979133673207690        8.6562569725340435        3.2834430849552723     
 C  -4.2582580884146095        9.5389936981354850        3.1346673270434113     
 H  -5.0648395592618902        9.1510020785730450        3.7705881954471887     
 H  -4.6145555238787530        9.5305141965479017        2.0954810015703025     
 H  -4.0859796022879049        10.580454810412718        3.4189538103358799     
 C  -3.4007360082412230        7.2324168246344653        2.8347853194990424     
 H  -2.5851152977306486        6.5060012052503877        2.9584844639905472     
 H  -4.2750948951545151        6.8526314711787544        3.3770097600371471     
 H  -3.6626315519727806        7.2530330492004094        1.7693612613470711     
 C  -1.8980600647429076        9.1049624187699880        2.2924591004359347     
 H  -1.0176336664107528        8.4410847419846995        2.3335175579238809     
 H  -2.2748515856039981        9.0320238887663322        1.2618744107107465     
 H  -1.5532172345460353        10.132630449122148        2.4353711632809603     
 C  -2.8451725264999994        6.8969053719842019        8.1406477864498008     
 C  -4.1449095869666879        7.5110114245796913        8.7145044049506115     
 H  -3.9918307197628740        8.5526406679013256        9.0229236099295367     
 H  -4.9440788910123743        7.4949612117259230        7.9656991258092642     
 H  -4.4853939457755736        6.9411566424166340        9.5888932637367628     
 C  -3.1148225055860843        5.4310999677027381        7.7618149436613582     
 H  -2.2071426358362136        4.9124910655845273        7.4301075004247155     
 H  -3.4973137128687544        4.8856574439652132        8.6359128018646878     
 H  -3.8624985214229528        5.3385100599037729        6.9684737902280220     
 C  -1.7643227039648752        6.9373952830607717        9.2241728565413457     
 H  -1.5693431029223284        7.9583426316923456        9.5649345828794381     
 H  -2.0827544987557922        6.3564822001915093        10.097533281922495     
 H -0.82044532043966023        6.5122593603212620        8.8648478306578422     
 F   6.5705580647907560       -1.4176055086515855        4.6441981660842506     
 F   7.9949102139921200       -2.6364741420963855        6.5129256099566524     
 F   9.6105700461197987       -1.1857816046355403        8.2359870860866380     
 F   9.8956986144685892        1.5097626686008485        7.8393829307445380     
 F   8.5398991053628581        2.7652417735204784        5.8915120407135033     
 F   9.6355312950336351        1.7079699614855510        3.4726425643833192     
 F   10.802491204833837        3.3210489817527127        1.6984046418874730     
 F   9.3287260966101133        5.1213657126460603       0.24380176745116808     
 F   6.5738016940495836        5.2154203382620183       0.59154783724457516     
 F   5.3838293766787571        3.5719650406155341        2.3284738941722254     
 F   6.5644227353707638        4.7036094437055880        4.6841472458604567     
 F   5.1521836211050172        5.8872425372045303        6.5890281239400288     
 F   3.6048632450155083        4.4199929654630461        8.3295903129376825     
 F   3.3442658729218415        1.7039898832625575        7.9335378984489182     
 F   4.6553800815482660       0.48912545163234139        5.9276822985346662     
 F   3.5220797172965259        1.6493146107855843        3.5249474747769711     
 F   2.2855882861117673       0.11170394350319547        1.7355400310579887     
 F   3.6865170847093931       -1.6997354622343608       0.22757450482157562     
 F   6.4262766384394840       -1.8697902304095568       0.50053079951601043     
 F   7.7085691600190813      -0.28740984391354291        2.2640901827512692     
 C   7.5065671752925995       0.74953286170424116        5.1226122348497842     
 C   7.4135802871405296      -0.62405759342525480        5.3668107359281105     
 C   8.1245201320746503       -1.2974485642938847        6.3666467572126137     
 C   8.9476184549085840      -0.57830250246465786        7.2268935343046072     
 C   9.0761223895218439       0.79591588000642943        7.0295609254186893     
 C   8.3687194116001660        1.4161699775507843        6.0034510195116786     
 C   7.4390045001998359        2.5955348934100022        3.0456123216803794     
 C   8.8138089492112037        2.5631445319856918        2.7995486868291128     
 C   9.4569623508390812        3.3893993540077072        1.8716113929123330     
 C   8.7140256973130192        4.2994586006633533        1.1259034956296605     
 C   7.3321325799729591        4.3424767245426779        1.3045727027993603     
 C   6.7369361663158509        3.4882289224777421        2.2263841556617021     
 C   5.6623669226513069        2.5190879764589158        5.1633175667793312     
 C   5.7475437396218654        3.8918735044825969        5.4178242716905851     
 C   5.0478176692175927        4.5468518466138468        6.4372704349433025     
 C   4.2553275804099959        3.8120793947353335        7.3126411720361144     
 C   4.1381589795802398        2.4363082227342763        7.1129973245227571     
 C   4.8259444310811501        1.8371648494567829        6.0588548518287997     
 C   5.6871601754667704       0.71856412085990229        3.0384172340910265     
 C   4.3104121502618753       0.79170851538346065        2.8160999567693317     
 C   3.6300231459100272        5.4337479282634271E-003   1.8815627826561694     
 C   4.3358285135551862      -0.91086424611881234        1.1099433098613678     
 C   5.7203840144999978      -0.99582248165198317        1.2577583617143542     
 C   6.3543499684474725      -0.17442988448784597        2.1878400122716402     
 B   6.5741758873530109        1.6433181965900587        4.0810719381484466     
 F   2.3328026164890061        11.725304596479944        14.840768610458728     
 F  0.91246239418498887        12.935962906898659        12.963932115231252     
 F -0.70181316105311475        11.478274360394797        11.245431095855057     
 F -0.98644063835419082        8.7836791973073201        11.653115163913462     
 F  0.36950901919564511        7.5365043811286121        13.605239980444004     
 F -0.72435340830442818        8.5956227596117785        16.021851323288754     
 F  -1.8873152006629359        6.9753731070677976        17.791802466127759     
 F -0.40970777059768776        5.1766504944836500        19.243018871797993     
 F   2.3454880079480831        5.0901419649973114        18.896852629810489     
 F   3.5323898011965436        6.7401660990407146        17.162616143146199     
 F   2.3529315136819351        5.6060956029150120        14.807749454704984     
 F   3.7617277357225190        4.4266798547315496        12.897392023812545     
 F   5.2981790310185559        5.8981974497484719        11.151514682523917     
 F   5.5532491549729297        8.6160780312401268        11.548025267261806     
 F   4.2473172516287798        9.8255563694780967        13.558560549810974     
 F   5.3899908946512447        8.6769671995294946        15.960019698741645     
 F   6.6216999703587742        10.224032330222416        17.746206951512939     
 F   5.2137649125938212        12.028361749766406        19.254495534766178     
 F   2.4736006206996444        12.183089593442679        18.987557842224582     
 F   1.1957673689348023        10.593242012887455        17.225811385875751     
 C   1.4002271048437736        9.5557714583709306        14.368147003850776     
 C   1.4918394757593880        10.928543975138052        14.119433535532952     
 C  0.78220214238211971        11.597658791678498        13.115898155680139     
 C  -3.9749417200017768E-002   10.874852370393105        12.257633080091102     
 C -0.16789618419347624        9.5013860373062347        12.460387792957743     
 C  0.53919999272895458        8.8853608584722643        13.489182088145487     
 C   1.4745759838037964        7.7123361847591463        16.446958155515158     
 C   9.9627362414523177E-002   7.7411737639150537        16.693041007457076     
 C -0.54149078761543235        6.9116316828823736        17.619264875590922     
 C  0.20367227010326586        6.0024978279441044        18.363734975207887     
 C   1.5857850902497916        5.9634500514144237        18.185763361186726     
 C   2.1790478561833115        6.8206889950079619        17.265304767995630     
 C   3.2487172937269211        7.7928109058811232        14.327012356575505     
 C   3.1658303392469587        6.4198901927024723        14.072092078114668     
 C   3.8633634027320638        5.7672088312619625        13.049620633121721     
 C   4.6507086373280888        6.5043523582425955        12.171454421805901     
 C   4.7653763762206225        7.8803196572349439        12.371375920529392     
 C   4.0802606576002445        8.4769603444975612        13.428628794993129     
 C   3.2207821424915832        9.5955307999368600        16.451011085198150     
 C   4.5982629488464024        9.5298690855550756        16.670853577426524     
 C   5.2761459455910593        10.320732121013947        17.603431978598767     
 C   4.5668379446730958        11.233586431839765        18.375638466884972     
 C   3.1817254674956601        11.311184971401353        18.230220790708472     
 C   2.5503996531545168        10.486209663091639        17.301541819422532     
 B   2.3359543593213097        8.6664023554848413        15.410442151419650     
 C   6.3628650941621281       0.16763477932396381        11.578924495358676     
 H   7.2850325381200438      -0.31418393861645472        11.926591961785538     
 H   6.0182665582081407      -0.39052712413075552        10.696969842906237     
 H   5.6048394117370108        4.3337390372852176E-002   12.359533039464370     
 C   5.2501745401765003        2.2342474222621771        10.692849330230731     
 H   4.4856646389936037        2.2075557467488558        11.476793648190959     
 H   4.8820789100200397        1.6512654065251644        9.8392306531046572     
 H   5.3687776593727303        3.2785285829344772        10.376474310353384     
 C   7.6207059146955869        1.7138942807903157        10.078387239825661     
 H   7.2512481588886786        1.1603463989125045        9.2039129356754614     
 H   8.5765853843404543        1.2677660304076022        10.378657563436917     
 H   7.8157128320109965        2.7429918606104717        9.7512590773615226     
 C   2.5427906935915532        10.144062742716734        7.8974087137603357     
 H   1.6194781679426868        10.624638531649035        7.5512231163058470     
 H   2.8896383917416717        10.704312826490346        8.7771746420720564     
 H   3.2985051338365325        10.267091596361347        7.1143728604716649     
 C   3.6592009719989571        8.0798232974371018        8.7840795743698123     
 H   4.4205667739467387        8.1039066435513263        7.9970361103870662     
 H   4.0306558900865408        8.6654742673124527        9.6344127825118022     
 H   3.5417902210949128        7.0365600008486160        9.1042271342001477     
 C   1.2904607677766782        8.6001611858241969        9.4052083508112201     
 H   1.6629137422714408        9.1547225102744605        10.277803884362692     
 H  0.33374105003208321        9.0462290958260656        9.1075599659913831     
 H   1.0962634824522701        7.5714661119737769        9.7341792884807088     
         276

 Dy   9.1296184518956860        2.5138379055054219        14.053589754996006     
 C   7.4177853454651892        4.3789093203094858        13.733994810804479     
 C   6.7819405355752274        3.3842360764183956        14.581966583932799     
 C   6.5254315263472389        2.2507310672795287        13.747244894220040     
 H   6.0016930262542472        1.3587340661433358        14.070192240699969     
 C   6.9779762059735546        2.4801235136638726        12.424480019256258     
 C   7.5425526765902777        3.7894276643247244        12.433909281031701     
 H   7.9245150110772391        4.3022477821392116        11.559415527266944     
 C   8.1103213513311374        5.7129653962582800        14.066720590951478     
 C   9.4775455761363769        5.3905905273096817        14.715984472977848     
 H   10.140061981711414        4.8451850893414417        14.013218660460730     
 H   9.3946978505856720        4.8354237691783020        15.663719371921077     
 H   10.044947575266635        6.3014277663882723        14.949359683745193     
 C   7.2864968513624717        6.6556148785396534        14.957908374400638     
 H   7.0591836417928366        6.2586473265253870        15.948814665628513     
 H   6.3349337227691942        6.9038558951597002        14.474363460145771     
 H   7.8432257880027816        7.5892910679192767        15.110854135409285     
 C   8.4105553845430006        6.5024080487692251        12.776304334651284     
 H   9.1123250556322031        5.9746779392395037        12.120876419638835     
 H   8.8756294703369250        7.4620173038968822        13.029980302285134     
 H   7.4986173603588808        6.7075308669331335        12.203874113148251     
 C   6.3399679648978262        3.3936038965433402        16.056784299537956     
 C   5.9404103833843243        1.9726273332932325        16.515917803738201     
 H   5.0679378731368230        1.5904093976857712        15.973925833039292     
 H   5.6761967966676234        2.0008992792032361        17.580895637183854     
 H   6.7543512616309078        1.2430480143534401        16.398014150091480     
 C   5.0819749003498211        4.2747395594152628        16.215707232158252     
 H   5.2478497344874979        5.3126954328721885        15.916885651677440     
 H   4.7438620196186925        4.2762966515457475        17.260950769001152     
 H   4.2667449835771567        3.8783406152843702        15.596787167649556     
 C   7.4516441649851739        3.8480023312907532        17.023618338688031     
 H   8.3318995582705409        3.1813150895778750        16.977753976200368     
 H   7.0921564892939282        3.7865446285525080        18.056027097182401     
 H   7.7976924464721806        4.8714987542188144        16.865284333504924     
 C   6.5851567973133145        1.6501047497066079        11.205938008144754     
 C   10.873052602405847       0.66437639696015893        13.836279674373692     
 C   11.463861800096600        1.6578503621994416        14.721149778061235     
 C   11.752094883222346        2.7953607178238857        13.899044490490375     
 H   12.254066146840614        3.6913979692033281        14.243954829596666     
 C   11.358095159441989        2.5703031424402432        12.558951060797392     
 C   10.798221598553228        1.2587883564388522        12.535584379346142     
 H   10.444608365200933       0.75257642444330319        11.644694156193903     
 C   10.162321789810081      -0.66606631629802826        14.134968142613324     
 C   8.7874417949551411      -0.32119119799256396        14.752816359453819     
 H   8.1399841366713162       0.22342901931802153        14.032313902982905     
 H   8.8672397991288037       0.24168494406634433        15.697794579673436     
 H   8.1988505015356044       -1.2181937625670858        14.983293241792341     
 C   9.8916685671192504       -1.4535153536933185        12.834033408001593     
 H   9.3999838250384755       -2.4025367136249756        13.078399115630583     
 H   10.822174983989587       -1.6813949457286994        12.301921414806017     
 H   9.2293113435149277      -0.92074165795067853        12.140940468721558     
 C   10.955122889065784       -1.6117567682547400        15.051057001346207     
 H   11.153298354135851       -1.2080783448297774        16.045592156346039     
 H   11.919677910089014       -1.8632919383721367        14.595223018114716     
 H   10.391257763591463       -2.5426313058791656        15.193828792263785     
 C   11.895345134797212        1.6410345722865285        16.205108490159212     
 C   13.154801322175594       0.75715409524733457        16.354416078280614     
 H   13.962877560342982        1.1457979586993758        15.720766183379107     
 H   13.509166250136666       0.76345572471057732        17.394260047692729     
 H   12.982453713250633      -0.28368844685797867        16.067844254568403     
 C   12.297926793481988        3.0635978799333703        16.658433591760168     
 H   11.482537884334741        3.7904225389804029        16.535623926784464     
 H   13.173190443871610        3.4446933972739973        16.118454329375901     
 H   12.558204645057220        3.0400557395644787        17.724219084625936     
 C   10.792977992198015        1.1900577914516524        17.192170432302426     
 H   9.9129348639913584        1.8544413146655390        17.150940802319209     
 H   11.167175712408183        1.2598465004753616        18.223914675948848     
 H   10.448126963629807       0.16299294995271219        17.045460419001049     
 C   11.754494219636756        3.4141210242341851        11.353445014222119     
 C   13.058687410093984        2.8034756738205049        10.786193728072316     
 H   12.909464802548682        1.7619464873218378        10.475463857384252     
 H   13.853013165769653        2.8198828856382332        11.539983375783351     
 H   13.403529492775165        3.3752662489563714        9.9147386649520630     
 C   12.019153668425496        4.8795889159044910        11.736971618700972     
 H   11.108424663536550        5.3956408183358402        12.064060374448063     
 H   12.406026952064623        5.4277688666109638        10.866586168571711     
 H   12.761599510109122        4.9718969349140876        12.535212495218898     
 C   10.680072088350006        3.3740492507646378        10.263636650387841     
 H   10.489837542686132        2.3537500359617840        9.9181316632361565     
 H   11.002170104192954        3.9588307002027943        9.3942716230887751     
 H   9.7330634977420072        3.7955542197593295        10.618776919798551     
 Dy -0.22875575699674991        7.7849711250139819        5.4324184535889639     
 C   1.4866408188008422        5.9270113526084369        5.7543234170423068     
 C   2.1213768264335680        6.9202228334850977        4.9036320286179578     
 C   2.3770374688203773        8.0558485624581273        5.7355005879089518     
 H   2.8996743097260285        8.9476153077171805        5.4101601284453302     
 C   1.9266100710878873        7.8287179082406952        7.0595139449106252     
 C   1.3631973633383812        6.5191398375628644        7.0536051204357904     
 H  0.98313550259392102        6.0077120191233604        7.9297347632875956     
 C  0.79267275243766255        4.5926791537304981        5.4249605024129082     
 C -0.57440323590769682        4.9143985258859990        4.7749784944924283     
 H  -1.2375838139659654        5.4611805294412408        5.4764584732572832     
 H -0.49158438625553796        5.4670708075699919        3.8257009327014830     
 H  -1.1425237166021325        4.0033969924518704        4.5440625720546182     
 C   1.6155119975636698        3.6472233737836932        4.5360603405871691     
 H   1.8430851854826753        4.0414449662502117        3.5441128616046331     
 H   2.5669388758928724        3.3999734081589787        5.0202212769225305     
 H   1.0583460613557185        2.7133638182888373        4.3856913139123304     
 C  0.49160456894610599        3.8067704716267348        6.7173315843857200     
 H -0.20949526916032971        4.3370992464560612        7.3713820457631298     
 H   2.5375606285142356E-002   2.8470394951280658        6.4661543927262386     
 H   1.4032568944498842        3.6020093671352869        7.2903052927053711     
 C   2.5630474078089853        6.9078480709163772        3.4286908284034263     
 C   2.9613530500467991        8.3282276680717597        2.9659544834124474     
 H   3.8330646808969862        8.7130256704803468        3.5075151528792357     
 H   3.2262657814373572        8.2976867258714222        1.9011812488152771     
 H   2.1463811939892588        9.0570717141743717        3.0814715428774258     
 C   3.8215455989134766        6.0269754546390963        3.2722286427846998     
 H   3.6557841893047023        4.9895140437252170        3.5730844388728382     
 H   4.1602108032144667        6.0234401628715739        2.2271843077506044     
 H   4.6363119910809889        6.4249429002130327        3.8907804234489998     
 C   1.4521240862149107        6.4497357479932687        2.4627200619059373     
 H  0.57165275453455788        7.1162652631112433        2.5055646454882803     
 H   1.8123871778946197        6.5076609207293989        1.4303618327764833     
 H   1.1064806370345461        5.4265758561791051        2.6243147881356657     
 C   2.3217274477589878        8.6611558275727880        8.2756769538734414     
 C  -1.9674156382877608        9.6396747223965296        5.6494006544548006     
 C  -2.5610691893688919        8.6450546560040031        4.7677944852646599     
 C  -2.8499249143270702        7.5097623528261082        5.5930652597023780     
 H  -3.3541381083430335        6.6138817720724115        5.2510733859306908     
 C  -2.4527775897942874        7.7371031772470058        6.9317559952702865     
 C  -1.8906604517460044        9.0479281401884641        6.9510907768359438     
 H  -1.5345895263939711        9.5556453147338338        7.8401220497696658     
 C  -1.2566707558513786        10.969210708605782        5.3465293937226566     
 C  0.11698513429319031        10.623117909372331        4.7265986726036120     
 H  0.76511249318521979        10.079132097086248        5.4466520939793579     
 H   3.5105611761219221E-002   10.058554274966539        3.7828452676734563     
 H  0.70525472935438827        11.519732917796482        4.4931206303867235     
 C -0.98364225079936796        11.759284702002679        6.6453926645379591     
 H -0.49136961992614142        12.707338287246479        6.3983420932435457     
 H  -1.9132729441001657        11.989180963431190        7.1781871168341178     
 H -0.32092337228237700        11.227423576610942        7.3388023641133193     
 C  -2.0511431613689268        11.913102394274308        4.4301470997321379     
 H  -2.2507188895459560        11.507805456366878        3.4365323118627420     
 H  -3.0150243650069046        12.165075617500575        4.8870902637740530     
 H  -1.4878438226521014        12.843960046111514        4.2849357361089897     
 C  -2.9946396630681296        8.6592662995791976        3.2844119319777541     
 C  -4.2536734970399142        9.5436601546296842        3.1346708567573165     
 H  -5.0613884382784669        9.1565019392717257        3.7696380362725264     
 H  -4.6089558667090884        9.5357377066740519        2.0951474346625067     
 H  -4.0805035881492024        10.584879960797165        3.4192864081294192     
 C  -3.3989240248048205        7.2361593269431959        2.8346798202520644     
 H  -2.5842554764282726        6.5087022537650325        2.9584072333735585     
 H  -4.2740569395664183        6.8571573452204797        3.3762269974000301     
 H  -3.6601789426057301        7.2576677865705150        1.7691156472130394     
 C  -1.8931701071828257        9.1070552291967246        2.2948490107836106     
 H  -1.0135425408495711        8.4421571928778079        2.3367229095327762     
 H  -2.2687543306923743        9.0348759090071287        1.2637755641275099     
 H  -1.5473960182187347        10.134290985180714        2.4385433726692942     
 C  -2.8462970104794998        6.8956289751288073        8.1399147428092196     
 C  -4.1479590066807610        7.5082053522014380        8.7109463684216273     
 H  -3.9966057163234279        8.5498774208514412        9.0200705096486065     
 H  -4.9452295333091962        7.4917046577279089        7.9602080449764347     
 H  -4.4899983347343433        6.9377104458224066        9.5843170748161466     
 C  -3.1135029553564348        5.4297733102538848        7.7596092201115816     
 H  -2.2043966293725847        4.9123511238583468        7.4300314312771638     
 H  -3.4977443875335110        4.8834496020492804        8.6323436081891440     
 H  -3.8589354840405607        5.3368067835856152        6.9642432009158997     
 C  -1.7681816882841275        6.9366007673573220        9.2260801568942465     
 H  -1.5754039279846093        7.9574921618591592        9.5683071290105808     
 H  -2.0881338522240758        6.3545036383169879        10.098095266570960     
 H -0.82289195508793733        6.5129520793849141        8.8688283447129503     
 F   6.5705625600362580       -1.4189033611901154        4.6439303894959334     
 F   7.9925439116689185       -2.6360392124987500        6.5156280552391763     
 F   9.6089969607338865       -1.1840338423170433        8.2368081307522001     
 F   9.8968713388973590        1.5106071168360611        7.8357391377117631     
 F   8.5434883224089901        2.7639200959958354        5.8848022678840524     
 F   9.6349980392034915        1.7063111332444532        3.4642182383138613     
 F   10.799038661169135        3.3252471050834531        1.6928324169653051     
 F   9.3224603062151914        5.1280569461140688       0.24471932276491457     
 F   6.5677228383311776        5.2184036565953900       0.59449209585576124     
 F   5.3807357220206633        3.5692730083969737        2.3281555818023749     
 F   6.5662780124190760        4.7010325798739059        4.6820288883584178     
 F   5.1536267474944992        5.8848327648488148        6.5863747940795312     
 F   3.6056824719812517        4.4178879360216277        8.3266652250820599     
 F   3.3468128276975828        1.7016420200064564        7.9322807496575942     
 F   4.6585685318179912       0.48630798351943005        5.9273104112670278     
 F   3.5219584819812568        1.6472760049317441        3.5268757874322567     
 F   2.2821011699263485       0.11121832418863581        1.7389647868268352     
 F   3.6795780172166141       -1.7005480245191056       0.22836304205520969     
 F   6.4197373688118820       -1.8718737200221096       0.49670999112968250     
 F   7.7055598339530196      -0.29128129729003349        2.2593795163596910     
 C   7.5084859518593232       0.74789612789404303        5.1189945558510423     
 C   7.4141710278618262      -0.62512991944063945        5.3654932809473159     
 C   8.1238469005448000       -1.2974531616740692        6.3668921412833726     
 C   8.9472572693742265      -0.57763565430787900        7.2262655171002059     
 C   9.0772964699740815       0.79608130243308717        7.0265148478178237     
 C   8.3711930586121532        1.4151894237992395        5.9988118649715405     
 C   7.4375258790977519        2.5934993102505750        3.0414275958172077     
 C   8.8121218522852018        2.5626163546446259        2.7939928409534218     
 C   9.4536386331177820        3.3918566581877920        1.8676330617087691     
 C   8.7092059437322984        4.3031450939972729        1.1249351004747949     
 C   7.3273833288127888        4.3441983226223018        1.3044710072587526     
 C   6.7338163913051110        3.4869925656772209        2.2245327872688141     
 C   5.6642280602172947        2.5164547502938430        5.1614000336634076     
 C   5.7494468698482004        3.8892824296454638        5.4157546774582341     
 C   5.0494862274610979        4.5443937503931897        6.4349491430832622     
 C   4.2567838548356915        3.8098087114635595        7.3102603572493150     
 C   4.1402938409875656        2.4339163272422057        7.1112879915228504     
 C   4.8284296331024077        1.8345543286559258        6.0575407746620069     
 C   5.6859577792126110       0.71577661520335611        3.0368743261564459     
 C   4.3089203530661111       0.78962202963394845        2.8166021454827028     
 C   3.6266918181297991        4.1391600834667086E-003   1.8828120781618654     
 C   4.3307792436788137      -0.91220195889841071        1.1097501635124583     
 C   5.7154957878729364      -0.99792294338180088        1.2554669141214465     
 C   6.3513257110102090      -0.17743117556156912        2.1851083401952756     
 B   6.5747612404187921        1.6407198607402937        4.0779192731222249     
 F   2.3328884283565330        11.726360489389570        14.841811537581748     
 F  0.91461926144314509        12.936248714843879        12.962874419610712     
 F -0.70036859966962983        11.478090978478923        11.245473244112649     
 F -0.98781907942007618        8.7842402673543774        11.656257433280556     
 F  0.36570380347206660        7.5382113003719793        13.610839342329992     
 F -0.72443826381839438        8.5973390007251904        16.029479849049622     
 F  -1.8850618621561710        6.9720458265973484        17.796856725416475     
 F -0.40519036859320329        5.1706036315491879        19.242095103825864     
 F   2.3497493427804987        5.0868952306679711        18.893909216845231     
 F   3.5342141424802609        6.7417750164577024        17.162620741501481     
 F   2.3496163325413302        5.6082517160684890        14.809161726953970     
 F   3.7591150363279988        4.4282266952754910        12.899815513976728     
 F   5.2976595900876537        5.8990059067182692        11.155061447933550     
 F   5.5519011298822676        8.6169471508101516        11.550257978401561     
 F   4.2446734827912556        9.8273186182267533        13.559295676422600     
 F   5.3896585297919017        8.6775066593805903        15.958204475880351     
 F   6.6250414972247844        10.223030498639432        17.742652613991027     
 F   5.2208863718523046        12.028039776658449        19.253504394002984     
 F   2.4803274843827747        12.184384993797380        18.991277521716501     
 F   1.1986694236073117        10.596477328912815        17.230526958557924     
 C   1.3982580227149575        9.5573785326921019        14.371575545338386     
 C   1.4912618798127282        10.929714670094597        14.121213598376196     
 C  0.78279345241842202        11.598285293158350        13.116526619339108     
 C  -3.9493115507766026E-002   10.875246512073211        12.258786982575629     
 C -0.16919405726582809        9.5021806757102514        12.463261537135400     
 C  0.53662710950410364        8.8867720052683623        13.493317010313508     
 C   1.4751609983484197        7.7139327954919006        16.450642010515839     
 C  0.10041988389883898        7.7416753204506934        16.698026366284132     
 C -0.53937821022166521        6.9095390044472591        17.622820906483131     
 C  0.20696068458774644        5.9990816869813592        18.364491481074850     
 C   1.5889877210537806        5.9615280195268046        18.185647870758451     
 C   2.1809287641566444        6.8213272301420353        17.266777095955820     
 C   3.2463467024874304        7.7947024232683706        14.328701816999915     
 C   3.1630384334362671        6.4217935763642284        14.073800165574159     
 C   3.8610060253179248        5.7687675955490363        13.051852268138068     
 C   4.6492584194215025        6.5054862200263441        12.174176687797660     
 C   4.7636558870083636        7.8815226247749850        12.373570545939360     
 C   4.0778723147359068        8.4785982411987710        13.430106529063172     
 C   3.2217097566127451        9.5973349758084598        16.452508362830205     
 C   4.5994697585039992        9.5307136114183901        16.670329572595410     
 C   5.2793476833910571        10.320763581523979        17.602073334003375     
 C   4.5719295329744085        11.233851409067078        18.375668391863602     
 C   3.1866598251273635        11.312395087923941        18.232400481314748     
 C   2.5533116043222259        10.488343721624002        17.304239739907835     
 B   2.3349350061627132        8.6684148323943742        15.413297871113480     
 C   6.3633951749656816       0.17164992313920324        11.573742802482071     
 H   7.2857843653052914      -0.31042813434713357        11.920502374434257     
 H   6.0187970775650177      -0.38522694364313731        10.690994259691671     
 H   5.6054917691869255        4.5965119466792187E-002   12.354273280693469     
 C   5.2499137516045646        2.2393125019424525        10.691217765020861     
 H   4.4859590935955280        2.2117621806222671        11.475664881270903     
 H   4.8812647161573182        1.6571695899803660        9.8373099375021287     
 H   5.3682524649933683        3.2839172359935636        10.375869292851229     
 C   7.6202889152262774        1.7203252148697019        10.074921693885099     
 H   7.2504852328542864        1.1682101677879528        9.1996989696885070     
 H   8.5763269326770679        1.2738049316322027        10.374041251689203     
 H   7.8150702231865878        2.7499513509232369        9.7493890830921917     
 C   2.5421811148252380        10.138996025309114        7.9047189105197555     
 H   1.6189761410894508        10.620047451316401        7.5588428210832310     
 H   2.8883972531893267        10.697672038359833        8.7857062939233206     
 H   3.2984198812883463        10.263516281790796        7.1223993700551631     
 C   3.6585057745655711        8.0732995539362857        8.7879573503555406     
 H   4.4199023601665948        8.0985308828573821        8.0009801828982337     
 H   4.0299346658235908        8.6577417430933963        9.6390815289612792     
 H   3.5410580537169554        7.0295887895403029        9.1065565372462061     
 C   1.2896106430651282        8.5924672803043549        9.4095634244926512     
 H   1.6619038506708030        9.1454149438545702        10.283229097772132     
 H  0.33293923309283380        9.0390211570086620        9.1125464854822109     
 H   1.0953826571206460        7.5632071410775517        9.7366544841400096     
         276

 Dy   9.1288515386993812        2.5137464556456708        14.051901510753005     
 C   7.4177712359918289        4.3800414424912617        13.734603958898457     
 C   6.7809681346081492        3.3845619518756997        14.580870490423163     
 C   6.5246878120069871        2.2522435069552329        13.744537149263977     
 H   6.0003386782273331        1.3600733523897253        14.065990079710417     
 C   6.9781892096716680        2.4831420237228503        12.422363231173499     
 C   7.5432415759139886        3.7922576286474312        12.433799915715241     
 H   7.9262139875661912        4.3060518878415364        11.560305444758244     
 C   8.1104084602817483        5.7133328273934287        14.069883080019531     
 C   9.4768159754159349        5.3893343105063041        14.720074869695120     
 H   10.140018222597815        4.8451283013927027        14.017005751413167     
 H   9.3925441561317786        4.8322784725539156        15.666588729530158     
 H   10.044218770147484        6.2994946382594934        14.956013528293054     
 C   7.2859881977556542        6.6549286767308091        14.961615761582042     
 H   7.0565026164950231        6.2562095674444418        15.951262060587574     
 H   6.3355351079436097        6.9049943354462906        14.476860507726043     
 H   7.8432857143999479        7.5877585566222105        15.117416877363690     
 C   8.4118826731880620        6.5047313461411864        12.780991336388597     
 H   9.1143060478116453        5.9781719097627510        12.125338290841402     
 H   8.8766237618103521        7.4639485139121380        13.036641285242077     
 H   7.5004028251148016        6.7107002040711974        12.208084588403315     
 C   6.3366531929552483        3.3926926118288931        16.054984886204615     
 C   5.9357891233890703        1.9715028315260286        16.512135467246637     
 H   5.0637621757805436        1.5904602828480785        15.968709606330506     
 H   5.6702428540902252        1.9988848255660066        17.576798100978046     
 H   6.7494196741810306        1.2415423258926008        16.394511347072992     
 C   5.0784570797494739        4.2738507863381612        16.212322027657798     
 H   5.2448678271852245        5.3119988593837828        15.914528512073916     
 H   4.7385958746009020        4.2746969232072223        17.256979899755716     
 H   4.2643114452084614        3.8778805167839749        15.591748565348983     
 C   7.4464320695953248        3.8457748393351379        17.024523729158037     
 H   8.3258925070960181        3.1780573085149850        16.980690158418764     
 H   7.0840905637318086        3.7846675716090865        18.055936503066921     
 H   7.7941528762842989        4.8688718196729557        16.867357854447530     
 C   6.5852498950422325        1.6547225553156344        11.202797493290221     
 C   10.871839123997082       0.66405754710818066        13.833541610912427     
 C   11.462932034256191        1.6568291862160571        14.718964424587551     
 C   11.751456353178021        2.7947430049585100        13.897566329856238     
 H   12.253760463815603        3.6903811393994896        14.243014318378254     
 C   11.357468858730840        2.5705740139203543        12.557314454107377     
 C   10.797226185757930        1.2592434409546724        12.533137231637395     
 H   10.443525895184106       0.75365778252167581        11.641920844229361     
 C   10.160412425361519      -0.66621638651533910        14.131402046933594     
 C   8.7850857057351952      -0.32087094019113588        14.748011647654920     
 H   8.1384252705971196       0.22393075590985009        14.026953058166217     
 H   8.8642253109651303       0.24201738371010714        15.693083166758418     
 H   8.1959840754491555       -1.2176091925415700        14.978180372564463     
 C   9.8908241968167303       -1.4532679314238959        12.830028604024939     
 H   9.3990877668108492       -2.4024068914663737        13.073707173357176     
 H   10.821765795714269       -1.6808538492223020        12.298570740115975     
 H   9.2289518879410224      -0.92034284590659021        12.136592496419167     
 C   10.951639895560005       -1.6124689506339898        15.048307460998224     
 H   11.148046354534348       -1.2093109801843798        16.043394100665221     
 H   11.916937362302415       -1.8640385304507536        14.594083190175816     
 H   10.387297521811968       -2.5432643246332387        15.189616451995404     
 C   11.893424934633162        1.6393279979966509        16.203189317778239     
 C   13.151253690080956       0.75345589923779499        16.354025652309961     
 H   13.960657162536561        1.1407729163601166        15.721292759229199     
 H   13.504462964102887       0.75955896409822132        17.394253267585608     
 H   12.977774813812765      -0.28721506369926036        16.067560627084017     
 C   12.298050885928054        3.0612401091090899        16.656725348232435     
 H   11.483896123416258        3.7893697671568249        16.533627454462753     
 H   13.174130546523667        3.4409083120699036        16.117063451905825     
 H   12.557883389921773        3.0372543223490456        17.722606883892617     
 C   10.789229769380936        1.1903446833632776        17.189078036445768     
 H   9.9101031837994764        1.8558935265850207        17.146315831856867     
 H   11.162031537875890        1.2602403047937736        18.221318626442510     
 H   10.443265338603542       0.16364556534663613        17.042421457717360     
 C   11.754803186216517        3.4150221947950721        11.352581810063580     
 C   13.060073118549843        2.8052835860249017        10.786837876854253     
 H   12.911775120131074        1.7637790940589044        10.475560144469352     
 H   13.853343190402281        2.8217901501568532        11.541709274600073     
 H   13.405801133217393        3.3775384377524222        9.9160284223761721     
 C   12.018070844664269        4.8804619324409568        11.737165194439562     
 H   11.106536843220368        5.3957525882368556        12.063225210679320     
 H   12.405864459538583        5.4292593059677863        10.867604823670685     
 H   12.759315293057670        4.9728867907817040        12.536494644159635     
 C   10.681961408797614        3.3748537745380567        10.261243412604527     
 H   10.492945227322119        2.3546318719512547        9.9147878894136312     
 H   11.005005882429433        3.9603720406279406        9.3927002101188570     
 H   9.7341601138714182        3.7955465360706895        10.615192165198646     
 Dy -0.22710905808963580        7.7857571845441216        5.4342595657848856     
 C   1.4869185556059676        5.9258149928496593        5.7538199894493749     
 C   2.1232079977470897        6.9200649849862961        4.9055747617845116     
 C   2.3785000964370915        8.0540869126628962        5.7396406972918843     
 H   2.9020323742213066        8.9460780632082955        5.4164081967400994     
 C   1.9264025483998215        7.8250074731572461        7.0627385838502992     
 C   1.3622703800873004        6.5157248006405890        7.0540169624000084     
 H  0.98059455069399870        6.0030585321395193        7.9287338298547567     
 C  0.79304046505567827        4.5923516532896276        5.4210940792907856     
 C -0.57330957901367419        4.9158333595093628        4.7704686221786998     
 H  -1.2370332741503283        5.4612084666347078        5.4724923199165749     
 H -0.48918956979629896        5.4707230904532596        3.8226008060194698     
 H  -1.1413732593828780        4.0055410935303115        4.5366994604926667     
 C   1.6165220385377204        3.6486759056751032        4.5309256540471683     
 H   1.8458280111354382        4.0452790462618138        3.5403829268953881     
 H   2.5670436055940589        3.3995407631464909        5.0158922458201873     
 H   1.0589654151202517        2.7156234662662171        4.3773088064053933     
 C  0.49105258253447281        3.8035789981184434        6.7114610369119934     
 H -0.21077581552074293        4.3320867445278637        7.3661733121650101     
 H   2.5388539883518045E-002   2.8442868062443849        6.4577204872176326     
 H   1.4023686778578475        3.5978546071777573        7.2846757773620219     
 C   2.5671528517648152        6.9097489858982621        3.4313202112450543     
 C   2.9676383445114274        8.3303976026932389        2.9716243142923120     
 H   3.8391852743399397        8.7129756324747607        3.5148629303219097     
 H   3.2338226693845322        8.3013201183749583        1.9071402395016688     
 H   2.1535107448367006        9.0601147669750883        3.0874438004169589     
 C   3.8252815163002629        6.0282518878563405        3.2752971478587760     
 H   3.6586646665652673        4.9905221495561234        3.5746073202736022     
 H   4.1651746423632794        6.0258610711479319        2.2306610610677486     
 H   4.6394851754992867        6.4250320372569840        3.8952980793139185     
 C   1.4574695822681969        6.4545660056492604        2.4626473853868927     
 H  0.57796238363966679        7.1223286957952521        2.5048519442423101     
 H   1.8199527276455771        6.5134475189026197        1.4311361165180356     
 H   1.1099362987391999        5.4317018257715279        2.6219189956450610     
 C   2.3210857808874295        8.6554073969837422        8.2803906799132765     
 C  -1.9657465068510251        9.6404118987878711        5.6519697879305690     
 C  -2.5590480983911785        8.6467297611192873        4.7691094378619381     
 C  -2.8485117747352122        7.5107302287852704        5.5931310558326777     
 H  -3.3527602190022723        6.6153011337410348        5.2500157427074132     
 C  -2.4521715618945872        7.7367755729050165        6.9322862196108384     
 C  -1.8898887585172210        9.0474888500750215        6.9531989291851843     
 H  -1.5342750869539465        9.5543122278493318        7.8429248715080000     
 C  -1.2541650445568602        10.969854104836129        5.3507210928567890     
 C  0.12004150967232324        10.623319968604106        4.7322310877781639     
 H  0.76726415402083259        10.079073862082737        5.4529155014505113     
 H   3.8947353137366053E-002   10.058849629659925        3.7883002688199490     
 H  0.70892451709081206        11.519645285222509        4.4992893758668489     
 C -0.98242631429992189        11.758931471959389        6.6504286037415463     
 H -0.48999050664095639        12.707173270688706        6.4045866822112636     
 H  -1.9126028379593549        11.988375647226706        7.1824535561337504     
 H -0.32038478009884513        11.226564678979443        7.3440951691389476     
 C  -2.0467917963170490        11.914819435751827        4.4337895692642180     
 H  -2.2446726011183160        11.510447810013209        3.4394758125839453     
 H  -3.0113896054811873        12.166880453634898        4.8891711607425039     
 H  -1.4827850346542548        12.845515620503631        4.2904216730258442     
 C  -2.9913659588154902        8.6622756266243517        3.2853807790002354     
 C  -4.2490889056652188        9.5483266111238851        3.1346743864712221     
 H  -5.0579373172950435        9.1620017999704064        3.7686878770978645     
 H  -4.6033562095394247        9.5409612168002020        2.0948138677547110     
 H  -4.0750275740104991        10.589305111181611        3.4196190059229581     
 C  -3.3971120413684175        7.2399018292519264        2.8345743210050860     
 H  -2.5833956551258965        6.5114033022796773        2.9583300027565702     
 H  -4.2730189839783206        6.8616832192622050        3.3754442347629130     
 H  -3.6577263332386796        7.2623025239406198        1.7688700330790079     
 C  -1.8882801496227437        9.1091480396234612        2.2972389211312869     
 H  -1.0094514152883893        8.4432296437709162        2.3399282611416714     
 H  -2.2626570757807509        9.0377279292479251        1.2656767175442731     
 H  -1.5415748018914341        10.135951521239281        2.4417155820576282     
 C  -2.8474214944589997        6.8943525782734119        8.1391816991686365     
 C  -4.1510084263948341        7.5053992798231848        8.7073883318926431     
 H  -4.0013807128839822        8.5471141738015568        9.0172174093676780     
 H  -4.9463801756060173        7.4884481037298958        7.9547169641436044     
 H  -4.4946027236931130        6.9342642492281792        9.5797408858955304     
 C  -3.1121834051267854        5.4284466528050315        7.7574034965618059     
 H  -2.2016506229089563        4.9122111821321663        7.4299553621296113     
 H  -3.4981750621982677        4.8812417601333484        8.6287744145136003     
 H  -3.8553724466581691        5.3351035072674575        6.9600126116037764     
 C  -1.7720406726033795        6.9358062516538723        9.2279874572471474     
 H  -1.5814647530468904        7.9566416920259737        9.5716796751417217     
 H  -2.0935132056923593        6.3525250764424666        10.098657251219423     
 H -0.82533858973621455        6.5136447984485670        8.8728088587680585     
 F   6.5705670552817610       -1.4202012137286453        4.6436626129076162     
 F   7.9901776093457162       -2.6356042829011139        6.5183305005217003     
 F   9.6074238753479744       -1.1822860799985466        8.2376291754177604     
 F   9.8980440633261271        1.5114515650712737        7.8320953446789892     
 F   8.5470775394551204        2.7625984184711925        5.8780924950546005     
 F   9.6344647833733497        1.7046523050033551        3.4557939122444035     
 F   10.795586117504435        3.3294452284141935        1.6872601920431372     
 F   9.3161945158202695        5.1347481795820782       0.24563687807866108     
 F   6.5616439826127708        5.2213869749287616       0.59743635446694721     
 F   5.3776420673625696        3.5665809761784133        2.3278372694325249     
 F   6.5681332894673883        4.6984557160422238        4.6799105308563789     
 F   5.1550698738839813        5.8824229924931002        6.5837214642190345     
 F   3.6065016989469951        4.4157829065802083        8.3237401372264390     
 F   3.3493597824733246        1.6992941567503554        7.9310236008662693     
 F   4.6617569820877165       0.48349051540651872        5.9269385239993895     
 F   3.5218372466659882        1.6452373990779037        3.5288041000875427     
 F   2.2786140537409292       0.11073270487407613        1.7423895425956815     
 F   3.6726389497238348       -1.7013605868038506       0.22915157928884375     
 F   6.4131980991842807       -1.8739572096346624       0.49288918274335464     
 F   7.7025505078869587      -0.29515275066652408        2.2546688499681133     
 C   7.5104047284260469       0.74625939408384490        5.1153768768522996     
 C   7.4147617685831229      -0.62620224545602410        5.3641758259665204     
 C   8.1231736690149514       -1.2974577590542538        6.3671375253541322     
 C   8.9468960838398690      -0.57696880615110024        7.2256374998958055     
 C   9.0784705504263190       0.79624672485974501        7.0234687702169571     
 C   8.3736667056241405        1.4142088700476949        5.9941727104314024     
 C   7.4360472579956687        2.5914637270911478        3.0372428699540359     
 C   8.8104347553592000        2.5620881773035600        2.7884369950777312     
 C   9.4503149153964827        3.3943139623678773        1.8636547305052051     
 C   8.7043861901515758        4.3068315873311915        1.1239667053199294     
 C   7.3226340776526184        4.3459199207019257        1.3043693117181452     
 C   6.7306966162943711        3.4857562088767002        2.2226814188759261     
 C   5.6660891977832826        2.5138215241287698        5.1594825005474840     
 C   5.7513500000745346        3.8866913548083302        5.4136850832258832     
 C   5.0511547857046031        4.5419356541725326        6.4326278512232227     
 C   4.2582401292613872        3.8075380281917854        7.3078795424625165     
 C   4.1424287023948914        2.4315244317501352        7.1095786585229437     
 C   4.8309148351236644        1.8319438078550689        6.0562266974952133     
 C   5.6847553829584525       0.71298910954680994        3.0353314182218654     
 C   4.3074285558703469       0.78753554388443625        2.8171043341960740     
 C   3.6233604903495711        2.8445722386699901E-003   1.8840613736675611     
 C   4.3257299738024404      -0.91353967167800920        1.1095570171635489     
 C   5.7106075612458760       -1.0000234051116186        1.2531754665285391     
 C   6.3483014535729456      -0.18043246663529228        2.1823766681189105     
 B   6.5753465934845723        1.6381215248905290        4.0747666080960032     
 F   2.3329742402240594        11.727416382299195        14.842854464704770     
 F  0.91677612870130132        12.936534522789099        12.961816723990172     
 F -0.69892403828614491        11.477907596563046        11.245515392370242     
 F -0.98919752048596155        8.7848013374014347        11.659399702647649     
 F  0.36189858774848815        7.5399182196153456        13.616438704215980     
 F -0.72452311933236058        8.5990552418386041        16.037108374810487     
 F  -1.8828085236494063        6.9687185461269001        17.801910984705188     
 F -0.40067296658871876        5.1645567686147267        19.241171335853732     
 F   2.3540106776129148        5.0836484963386317        18.890965803879972     
 F   3.5360384837639782        6.7433839338746902        17.162625339856763     
 F   2.3463011514007257        5.6104078292219652        14.810573999202958     
 F   3.7565023369334791        4.4297735358194315        12.902239004140911     
 F   5.2971401491567516        5.8998143636880656        11.158608213343181     
 F   5.5505531047916055        8.6178162703801764        11.552490689541317     
 F   4.2420297139537322        9.8290808669754117        13.560030803034229     
 F   5.3893261649325588        8.6780461192316878        15.956389253019054     
 F   6.6283830240907946        10.222028667056449        17.739098276469111     
 F   5.2280078311107872        12.027717803550493        19.252513253239790     
 F   2.4870543480659055        12.185680394152081        18.994997201208424     
 F   1.2015714782798208        10.599712644938176        17.235242531240100     
 C   1.3962889405861416        9.5589856070132715        14.375004086825996     
 C   1.4906842838660685        10.930885365051143        14.122993661219438     
 C  0.78338476245472421        11.598911794638202        13.117155082998080     
 C  -3.9236813815514283E-002   10.875640653753317        12.259940885060157     
 C -0.17049193033817994        9.5029753141142699        12.466135281313056     
 C  0.53405422627925270        8.8881831520644585        13.497451932481530     
 C   1.4757460128930429        7.7155294062246549        16.454325865516523     
 C  0.10121240538315478        7.7421768769863331        16.703011725111189     
 C -0.53726563282789819        6.9074463260121446        17.626376937375341     
 C  0.21024909907222700        5.9956655460186132        18.365247986941814     
 C   1.5921903518577698        5.9596059876391863        18.185532380330176     
 C   2.1828096721299772        6.8219654652761079        17.268249423916011     
 C   3.2439761112479402        7.7965939406556171        14.330391277424324     
 C   3.1602465276255751        6.4236969600259837        14.075508253033652     
 C   3.8586486479037858        5.7703263598361092        13.054083903154414
[truncated: 1,412,191 more chars]
