# Supplementary material for: Unraveling the Contributions to Spin–Lattice Relaxation in Kramers Single-Molecule Magnets
Source: J Am Chem Soc. 2022 Dec 9;144(50):22965–75. doi: 10.1021/jacs.2c08876 (PMC9782788; doi:10.1021/jacs.2c08876)
Supplement: Supplementary file 2 — ja2c08876_si_002.zip [file ja2c08876_si_002.zip › phonon_Dy/mol-12/mode-1-10/13/Cart_disp.xyz]

         276

 Dy   9.0971570445672185        2.5122224674132609        14.049594930867354     
 C   7.4085147932347306        4.3972206629883202        13.753327353977301     
 C   6.7360168721278120        3.3810247607727870        14.547264290841980     
 C   6.5004449498182728        2.2765206870448713        13.669066893807065     
 H   5.9590501123565760        1.3788519382073785        13.945429742526409     
 C   6.9962731303410068        2.5443019192209189        12.368468696125055     
 C   7.5699213619596231        3.8496913481528030        12.436715805586767     
 H   7.9855107441056878        4.3883951692431697        11.592150775178235     
 C   8.1064186919152768        5.7110711468047644        14.155714967820494     
 C   9.4687364385048358        5.3499815694872730        14.795020411353136     
 H   10.132037765862002        4.8342131317934411        14.071192970043104     
 H   9.3770047311732370        4.7514102745263358        15.717352823549097     
 H   10.040111292692657        6.2455132809194627        15.077370212180831     
 C   7.2885740105035000        6.6094931529085565        15.097028082532077     
 H   7.0662436064703380        6.1608912674292879        16.068012852589213     
 H   6.3364908162940692        6.8853384590426403        14.629064781829477     
 H   7.8484900344916957        7.5326139550078128        15.298216102238435     
 C   8.4103891629470855        6.5667229866946011        12.907176888839652     
 H   9.1178161421397768        6.0783389556038614        12.226204457989796     
 H   8.8688706254029803        7.5149536506194208        13.213495440822918     
 H   7.4997543529392763        6.7972599199339907        12.341885340295708     
 C   6.2668822950745700        3.3362633165146498        16.013470347379190     
 C   5.7931968717301698        1.9120642605135865        16.389684464050887     
 H   4.9125900857525266        1.6027984624922909        15.811208321696082     
 H   5.5091659689661876        1.9006411955705211        17.450190007320813     
 H   6.5727408896835371        1.1484227684071679        16.249086427304434     
 C   5.0459745327772660        4.2620233608988665        16.217760803740244     
 H   5.2439016588322689        5.3051660241215330        15.958825732612800     
 H   4.7181839479350645        4.2344898148681391        17.266558903184379     
 H   4.2097732580753044        3.9182548249785740        15.593849732876460     
 C   7.3923487439645568        3.6788060418636466        17.015247272434564     
 H   8.2448881829194534        2.9765157984854249        16.928040638058093     
 H   7.0253162418298905        3.5623120541751705        18.041641052555004     
 H   7.7830614500705559        4.6986349125974476        16.929546344458046     
 C   6.6292853268776950        1.7458945589536643        11.120814622180518     
 C   10.841156785501555       0.66570506547749930        13.808084629834743     
 C   11.419817725909889        1.6354760472433314        14.728688186011627     
 C   11.723680175077059        2.7927472547672543        13.940042777313023     
 H   12.223555727778946        3.6778893370393964        14.316223795604081     
 C   11.349454360080761        2.6030334563386379        12.588123133497700     
 C   10.788106244131948        1.2939037053379061        12.522165837451599     
 H   10.447834609676141       0.81246383381680731        11.612079052022754     
 C   10.121954292544130      -0.67100224330190827        14.055974779677781     
 C   8.7423564219626542      -0.33797761683732236        14.670537114329937     
 H   8.1033489299860335       0.22999918603802555        13.959582378423324     
 H   8.8166534561886003       0.19864472795290405        15.631884613686971     
 H   8.1471884849590417       -1.2381933828769696        14.870448272254258     
 C   9.8661114749153818       -1.4155489832003527        12.725799031787991     
 H   9.3653108331775332       -2.3692920045915735        12.931525043413364     
 H   10.804387831466558       -1.6314015992307651        12.201925934093786     
 H   9.2188720901213763      -0.85659035524764149        12.038731011628322     
 C   10.900204057288235       -1.6516115598156367        14.948594200340983     
 H   11.087961799304106       -1.2850084692333723        15.960063980565515     
 H   11.869532654418556       -1.8901522248951146        14.495590266813435     
 H   10.330793249469778       -2.5853236162003821        15.049189318435797     
 C   11.844417325036993        1.5745785468292408        16.214345702175461     
 C   13.105449266595357       0.68705191301396429        16.328919389401708     
 H   13.906967154749895        1.0875203014032422        15.693190142634519     
 H   13.472520329646144       0.66961370653399577        17.364345869364055     
 H   12.927066759550735      -0.34716136458158264        16.020867533341089     
 C   12.240752799173984        2.9847555616851995        16.718309620614974     
 H   11.422925680757089        3.7128866706261778        16.616867248651307     
 H   13.117432614137659        3.3871872052648806        16.194973517107286     
 H   12.495957673250086        2.9290530682189040        17.785126224162131     
 C   10.745262853993818        1.0819866898404900        17.185713585671269     
 H   9.8680246799836535        1.7514527913367914        17.179068564132493     
 H   11.125715349688969        1.1011577587479406        18.218731158725387     
 H   10.396736981463828        6.3133227021935509E-002   16.992672065428739     
 C   11.780161553434091        3.4658719087265255        11.408371442496311     
 C   13.106617387939085        2.8649510430731526        10.883093272925805     
 H   12.972665007793525        1.8234838561397255        10.564006684431261     
 H   13.874088076378973        2.8816875092880863        11.664173934516132     
 H   13.478129197403140        3.4410185305673133        10.025674678254223     
 C   12.020174602914896        4.9277594413882291        11.820939100244138     
 H   11.089535761060674        5.4344562718519143        12.106901660729196     
 H   12.448659781278337        5.4892240926385458        10.977612827765414     
 H   12.719585658600550        5.0156290045154499        12.659063485048094     
 C   10.748146092634149        3.4378259161071525        10.276644456179865     
 H   10.591419156262859        2.4258495253380570        9.8865433579315916     
 H   11.094522755205988        4.0591532180502234        9.4415412487684822     
 H   9.7797014791124486        3.8301570797943003        10.607803347532858     
 Dy -0.23002724437262165        7.7861182834767746        5.4517988709718148     
 C   1.5041450246487897        5.9483265273497254        5.7884991483715114     
 C   2.1211870911579775        6.9358076666456689        4.9168801477122948     
 C   2.3774655012064749        8.0843600933831681        5.7318922084885093     
 H   2.8907932549135857        8.9755590569632364        5.3889946191421494     
 C   1.9433953926026724        7.8700643503451966        7.0640042711964375     
 C   1.3894778043756275        6.5563472530288038        7.0808508287788090     
 H   1.0218864851222556        6.0539719766495965        7.9678757482503801     
 C  0.81921373616424953        4.6037221982455323        5.4830214526309300     
 C -0.53856861862377647        4.9037954120853975        4.8010951875596843     
 H  -1.2206820288991720        5.4556973197346350        5.4819576073810907     
 H -0.44217265484433615        5.4425395736620672        3.8451525050321664     
 H  -1.0938760470653781        3.9832759876568282        4.5749604195383959     
 C   1.6637329666639036        3.6356318973941559        4.6376321567697874     
 H   1.9170125164780225        4.0023909317223696        3.6406546046684420     
 H   2.6039642928717579        3.4035965463073756        5.1511388415782049     
 H   1.1129487493939725        2.6952851681445886        4.5012199559997992     
 C  0.49729339924140614        3.8518430550473894        6.7910161952019994     
 H -0.21323601219104218        4.4014884704723602        7.4192682327449875     
 H   3.3310097311873253E-002   2.8861183518043041        6.5582108096170613     
 H   1.3995401022994598        3.6606374666900217        7.3840190086321194     
 C   2.5797179673493815        6.8943888987726201        3.4466975454930684     
 C   2.9354224708158241        8.3145284315916737        2.9412842700889348     
 H   3.7904859415454411        8.7454849848694032        3.4769560070261876     
 H   3.2092975218293924        8.2606374225824268        1.8789881134481239     
 H   2.0951231895327056        9.0203745320905657        3.0267188101619844     
 C   3.8730944703900860        6.0509775510567128        3.3584343729928272     
 H   3.7243887626411163        5.0154855214139769        3.6776477836622128     
 H   4.2520249058444195        6.0323053566163622        2.3268695536398396     
 H   4.6506782998392060        6.4872696596486659        4.0018631195067602     
 C   1.5091975124710189        6.3585212648449474        2.4699437957027333     
 H  0.61221471867836674        7.0047941131448237        2.4533699081854508     
 H   1.9001066938272775        6.3725414020618460        1.4454193276747291     
 H   1.1841701897604764        5.3349385576231825        2.6734294549337698     
 C   2.3478420922136984        8.7144756250462301        8.2688580836688281     
 C  -1.9750641200917680        9.6367591583235370        5.6296791984975014     
 C  -2.5739291091216181        8.6187483915493672        4.7787837403222486     
 C  -2.8504710258967898        7.5023210897182135        5.6338474629799125     
 H  -3.3545307172787981        6.5960982376300148        5.3186520628663638     
 C  -2.4442801937590959        7.7638026784881653        6.9640736545504272     
 C  -1.8856182342950905        9.0778234817568606        6.9468850892829277     
 H  -1.5230334793359690        9.6097385050527251        7.8198596121071908     
 C  -1.2665946385033666        10.957617861058081        5.2792161977032261     
 C  0.10478744147317207        10.592175756708496        4.6648400215731876     
 H  0.75909622221613526        10.079065605342596        5.4026906458485753     
 H   2.1438873493912380E-002   9.9919168845639685        3.7421328197327703     
 H  0.68950727291130420        11.481442366954539        4.3935824597511246     
 C -0.98328134802648781        11.789423388613088        6.5498151032683989     
 H -0.49624462718934170        12.730954052860460        6.2666291986933080     
 H  -1.9070418280252921        12.034342988165966        7.0857132234831415     
 H -0.31111740438556662        11.281725115853362        7.2529387276394131     
 C  -2.0648881980644478        11.871384177424190        4.3340365869479776     
 H  -2.2598572898365856        11.435184231651286        3.3518964155280080     
 H  -3.0307001992461959        12.132443797340549        4.7819411314921680     
 H  -1.5064051259173692        12.801172571916560        4.1609495754997452     
 C  -3.0114967245707356        8.5925261454815622        3.2963854992775778     
 C  -4.2613257886410114        9.4843947560125006        3.1115992648000286     
 H  -5.0774529978188960        9.1199119255229952        3.7490449351065287     
 H  -4.6075357263965309        9.4497976326621256        2.0689712101460929     
 H  -4.0845365110134351        10.532334068615224        3.3685491136471351     
 C  -3.4339097944714987        7.1602763058194876        2.8955175694550133     
 H  -2.6272960441871782        6.4276660255570377        3.0386030605323979     
 H  -4.3104495577476438        6.8091844482566222        3.4540424271399384     
 H  -3.7010578049685776        7.1528306505404622        1.8310965585004273     
 C  -1.9012229766001711        8.9902908996918587        2.2937395146122812     
 H  -1.0264237396617499        8.3204944028277161        2.3700738608049674     
 H  -2.2693984390670225        8.8753524246254614        1.2629240403950341     
 H  -1.5494753277004745        10.021989720904847        2.3954569205203233     
 C  -2.8221965432488449        6.9380785725973393        8.1892842738420129     
 C  -4.1206650740976132        7.5487347954259940        8.7704112342151426     
 H  -3.9693641074952097        8.5909880214782355        9.0768234845867433     
 H  -4.9250844555505209        7.5284337307862605        8.0270194013883600     
 H  -4.4534675706607603        6.9783540613715482        9.6480931679595567     
 C  -3.0890543017298189        5.4666137589346837        7.8294016146880505     
 H  -2.1853698656225471        4.9513512693509814        7.4806578595123074     
 H  -3.4475748357474618        4.9282149859090545        8.7184476709330703     
 H  -3.8558259077498556        5.3614944515989773        7.0550833791482930     
 C  -1.7313520062928722        6.9993500265145263        9.2614736549673626     
 H  -1.5236173670650353        8.0297716949053761        9.5658259394373548     
 H  -2.0468359374908744        6.4505145356762448        10.158449871973621     
 H -0.79462337776872616        6.5541270507138023        8.9063616621767512     
 F   6.6198213847252436       -1.4430075430682230        4.5864183688148481     
 F   8.0479406620427181       -2.6823146458660454        6.4386385659355758     
 F   9.6535676855967001       -1.2439382996188926        8.1857452609809407     
 F   9.9316138502830409        1.4546155542663564        7.8235344183384647     
 F   8.5704371851082790        2.7321965192972986        5.8916036098802609     
 F   9.6379712937510043        1.7605322087035922        3.4311758840070712     
 F   10.746237869034484        3.4372708776701639        1.6746987478913915     
 F   9.2136121435042799        5.2238143127168097       0.26768401869782260     
 F   6.4601734557530204        5.2397974042882351       0.63863777829203328     
 F   5.3326331557929763        3.5596231017147946        2.3835047447465842     
 F   6.5804652115814699        4.6593375377096891        4.7826490981271492     
 F   5.1708554684933183        5.7825148589440936        6.7390614027599405     
 F   3.6142621520943354        4.2683114779764573        8.4142337734317501     
 F   3.3557738335113152        1.5566704403181466        7.9382354699769602     
 F   4.6801122586230530       0.40584915257228493        5.8987223810075369     
 F   3.5357555513004977        1.6841261071685720        3.5650679855325991     
 F   2.2565088277603746       0.25503530721912437        1.7193684261120825     
 F   3.6018646661598264       -1.5367134339312671       0.14133214998818849     
 F   6.3353499927581689       -1.8084784564766445       0.41479125505435444     
 F   7.6717091101865797      -0.30602020564308668        2.2141530020104794     
 C   7.5453189125214619       0.72106249437170888        5.0938486686673299     
 C   7.4607720295016975      -0.65666490090228746        5.3186795499726918     
 C   8.1738060748620018       -1.3407721428642279        6.3100199436710378     
 C   8.9918222845049929      -0.62860920305835477        7.1812001592673136     
 C   9.1162899865291429       0.74878231396626160        7.0009223734688542     
 C   8.4074497415054736        1.3800672052378398        5.9819784029304666     
 C   7.4170745331777823        2.6084578465732382        3.0498907271252227     
 C   8.7890591491021706        2.6098223367779751        2.7843597171462156     
 C   9.4011189143645257        3.4671961925082191        1.8630311362982792     
 C   8.6276166863585804        4.3686019176691877        1.1380344533819517     
 C   7.2468999195991577        4.3750046965708256        1.3315804044213495     
 C   6.6847274982301164        3.4994541496393992        2.2545763844082982     
 C   5.6838455734040103        2.4615274957422706        5.2025041869743944     
 C   5.7699916579898005        3.8260407101980252        5.4988944956370736     
 C   5.0705626282426719        4.4471091937641347        6.5401982941370642     
 C   4.2729057601411187        3.6847222063086265        7.3874744018159300     
 C   4.1550465586447203        2.3148802259065797        7.1458552277962912     
 C   4.8490738586802848        1.7495427810529589        6.0763745040630770     
 C   5.6787288893116710       0.72153583595834325        3.0354377955170961     
 C   4.3019028486579840       0.83442610181540722        2.8227599981442890     
 C   3.5975000529217129       0.10287251915496505        1.8609600078289004     
 C   4.2757877087628957      -0.80598916115574792        1.0564733222064100     
 C   5.6577413315811818      -0.93857751036465575        1.2021033440065212     
 C   6.3188765726671781      -0.16233886747442094        2.1544682916423841     
 B   6.5862820554294208        1.6228775632019439        4.0831857181326994     
 F   2.4086821591860299        11.711107462225216        14.713111514198966     
 F  0.98990915976492300        12.879001569546572        12.802643182690462     
 F -0.68767361457964826        11.390809019480216        11.172831105284546     
 F  -1.0181253927035245        8.7161157623277337        11.690896075729169     
 F  0.34169625729450376        7.5193974691115484        13.671657075752478     
 F -0.69763197448481395        8.6890785798370747        16.055972596871012     
 F  -1.8773580119362783        7.0920477275920719        17.837559672272359     
 F -0.42057384020724309        5.2679220507721807        19.281875717807811     
 F   2.3301146949344815        5.1293601766228996        18.909887780645903     
 F   3.5357132133075209        6.7690128354428740        17.179455623452164     
 F   2.3342173912741360        5.6063477919095437        14.881993982641509     
 F   3.7486761663576273        4.3506921355382255        13.030657782548236     
 F   5.3142958100879909        5.7563125869617373        11.240429038183605     
 F   5.5850039397305276        8.4770084746609893        11.547893635745069     
 F   4.2683923250330498        9.7705285500347827        13.497043677434178     
 F   5.4132131288345917        8.6940575605292523        15.943068454548774     
 F   6.6550700468740951        10.247120573654881        17.712526841794212     
 F   5.2585966046941932        12.079903150966521        19.204907914223046     
 F   2.5201342052701836        12.249121478613048        18.932782949888544     
 F   1.2369844280193367        10.671966513334633        17.165472548148756     
 C   1.4234148142699987        9.5472293781448148        14.337933892221068     
 C   1.5414148002848089        10.906609467144870        14.032324593138005     
 C  0.83192747438232806        11.550318284773748        13.012321050036132     
 C  -2.1448467774076347E-002   10.811756528429509        12.197779368863973     
 C -0.17466862252110368        9.4495679056163393        12.457376949485385     
 C  0.53603861317829937        8.8596560272710949        13.499124477861749     
 C   1.4884077227113393        7.7655420953984144        16.466509695705000     
 C  0.11510860294835415        7.8193140703495070        16.721426251139700     
 C -0.53440152054836876        7.0009964836878797        17.652320140824347     
 C  0.19981610957878376        6.0782026920185839        18.392010881775061     
 C   1.5805566235479813        6.0171161837255998        18.206805421303955     
 C   2.1834240064677397        6.8684145123243825        17.286471240227272     
 C   3.2569553755858620        7.7702233763715212        14.341305491415593     
 C   3.1625940269558326        6.3897138890080463        14.129089881623180     
 C   3.8631725800260170        5.6955146804185457        13.135104446816442     
 C   4.6645138005245412        6.3953764193909715        12.238351017121600     
 C   4.7856351006911622        7.7769757904963406        12.392138039579217     
 C   4.0963028049530896        8.4170441985678934        13.421420226846877     
 C   3.2511785929965522        9.6343873430499460        16.417937963053252     
 C   4.6270741987211395        9.5603806480887332        16.643161094574108     
 C   5.3104817428983910        10.354429785742258        17.569355855697847     
 C   4.6079300244485175        11.279163532447422        18.333650973295928     
 C   3.2239673273647997        11.366654030171585        18.182594038404140     
 C   2.5886318299934361        10.545561466556189        17.253248945798628     
 B   2.3559469535601294        8.6848340020989383        15.402840272444616     
 C   6.4133592579059533       0.25430004413056728        11.442623161498023     
 H   7.3323968603245895      -0.22823937795541852        11.797873084220692     
 H   6.0960013446332963      -0.27921739989514266        10.534788267591010     
 H   5.6373466481747672        9.8536705216021384E-002   12.200578143852256     
 C   5.2970029612463136        2.3377832305358885        10.604265815417374     
 H   4.5244845849749780        2.2970471311999883        11.379706280511499     
 H   4.9397474838493434        1.7641628783806023        9.7406881340386668     
 H   5.4156072512281987        3.3861791245906119        10.304457384221280     
 C   7.6779572273660506        1.8551697749865304        10.006067163642424     
 H   7.3212306912224436        1.3283973983284401        9.1096204729149513     
 H   8.6324707008087582        1.4050234592109021        10.303006648000274     
 H   7.8707333823138255        2.8951756754328652        9.7138381113979104     
 C   2.5696855298788162        10.186748013294439        7.8790264732028223     
 H   1.6471067442982319        10.663266878987159        7.5248081385611503     
 H   2.9142288926046747        10.757832251006990        8.7527903653465025     
 H   3.3273186405333575        10.300438285651730        7.0960122208123968     
 C   3.6865353042705542        8.1274343803106017        8.7788492400721037     
 H   4.4441826518514667        8.1497427135535911        7.9878300641307209     
 H   4.0621993322898611        8.7138006455277583        9.6271244447937576     
 H   3.5703847060531158        7.0841109906283046        9.1014997287159467     
 C   1.3221035819455604        8.6612559800782858        9.4101277458149983     
 H   1.7025381071261589        9.2202378556260083        10.276542371966292     
 H  0.36609268382314242        9.1107032842392108        9.1144374724875661     
 H   1.1239847173876176        7.6357116516794123        9.7471621033834008     
         276

 Dy   9.0986267322943810        2.5122849493459189        14.049457023225186     
 C   7.4089754989515813        4.3965315202907336        13.752482556437457     
 C   6.7381185751067676        3.3812505016465280        14.548780186794595     
 C   6.5015455357766712        2.2755336939917452        13.672434244836500     
 H   5.9609113884460765        1.3781139018534543        13.950827435237176     
 C   6.9954008848622573        2.5416967009548621        12.370845904665062     
 C   7.5686907075558976        3.8472441568259406        12.436553606295721     
 H   7.9828007527520555        4.3848486210284365        11.590691996280931     
 C   8.1066312466761925        5.7112393455044703        14.151897746790654     
 C   9.4690309752423243        5.3517607740177180        14.791886693777824     
 H   10.132430224831753        4.8347503720810936        14.069051672754473     
 H   9.3774586482530804        4.7549818899340570        15.715245022489512     
 H   10.040207345797526        6.2479223795671475        15.072300454668621     
 C   7.2883684218250844        6.6116619988283425        15.090813574561786     
 H   7.0653544031769000        6.1652915185679040        16.062542422232990     
 H   6.3365332386527085        6.8864920189058116        14.621829125261346     
 H   7.8482388074466831        7.5351413083939729        15.290160552287858     
 C   8.4106629317558923        6.5639718992727243        12.901570661477697     
 H   9.1179377862502875        6.0738546988902931        12.221830430312762     
 H   8.8694074259443632        7.5126930752863448        13.205651880487416     
 H   7.5000545962614407        6.7934073347115609        12.335826873989348     
 C   6.2698736241772171        3.3389480885731952        16.015276162320461     
 C   5.7996332953138268        1.9148675137991280        16.395239663736941     
 H   4.9195223356504858        1.6021891862844264        15.818300951921485     
 H   5.5163267218357799        1.9052512090247111        17.455905781572802     
 H   6.5808350907909299        1.1528528930123136        16.255832252840090     
 C   5.0470709870358244        4.2624814162092663        16.216981084261054     
 H   5.2435026811545757        5.3054031798613845        15.956257300645328     
 H   4.7184146225156880        4.2362602110343150        17.265484322626133     
 H   4.2121351366766575        3.9161670947937846        15.592988884155000     
 C   7.3942710959376177        3.6868203579438790        17.015846903841240     
 H   8.2480373414521022        2.9861042068274695        16.931113541408887     
 H   7.0270450690906685        3.5731482715053531        18.042342235963275     
 H   7.7830850858530614        4.7067527177693442        16.926747948098914     
 C   6.6270975199452593        1.7420286296131169        11.124442688507823     
 C   10.842508880665017       0.66557486208123662        13.808946769369438     
 C   11.421833976451142        1.6363905277944599        14.727874194919369     
 C   11.724973204475459        2.7927543853470107        13.937697230845064     
 H   12.225020112127027        3.6783614026868254        14.312422245060029     
 C   11.349761139906592        2.6014511149397403        12.586337208524681     
 C   10.788412929293951        1.2922389547961175        12.522347335004577     
 H   10.447456803449015       0.80968573496380669        11.613155144838403     
 C   10.123590794517716      -0.67078546099517644        14.059211228688612     
 C   8.7441394727682891      -0.33707424433479882        14.673690134226351     
 H   8.1048689171054580       0.22977102502039107        13.962146785687965     
 H   8.8185798757028770       0.20086322668732862        15.634237829403290     
 H   8.1491983005705801       -1.2370764878563723        14.875067946885586     
 C   9.8672204554650715       -1.4173978172711164        12.730409789803341     
 H   9.3668652711250555       -2.3709282756115231        12.937930358569544     
 H   10.805195351437646       -1.6337930472543825        12.206255573191390     
 H   9.2193221616762724      -0.85971815797397577        12.042971890022505     
 C   10.902253400175956       -1.6497612567134419        14.953167432321646     
 H   11.090178227125392       -1.2814084900841132        15.963900778218376     
 H   11.871491807644759       -1.8889585289846893        14.500343938790719     
 H   10.333024426819962       -2.5833156044351360        15.055578824073519     
 C   11.846579675492194        1.5775600332441297        16.213500007098453     
 C   13.107207342955443       0.68981738292372496        16.330116138651523     
 H   13.909318595468264        1.0894291758001968        15.694674259841767     
 H   13.473411968463914       0.67352645532035360        17.365840222259063     
 H   12.928900327348156      -0.34469304206365875        16.023159643905576     
 C   12.243636317378597        2.9882261234327516        16.714974170466689     
 H   11.426177938752275        3.7165529096791734        16.612405788093621     
 H   13.120408526154769        3.3893054978245178        16.190869382226701     
 H   12.499005770813353        2.9340429183430961        17.781758427038657     
 C   10.746898966340613        1.0874476233033730        17.185417948831496     
 H   9.8697038531456620        1.7568926598871253        17.176737181949360     
 H   11.126759532918470        1.1091709566979941        18.218471124685294     
 H   10.398334155566875        6.8256736247259128E-002   16.994703690850617     
 C   11.778939980060176        3.4634645986140860        11.405452480250894     
 C   13.104498030738002        2.8622388570513992        10.878377125439519     
 H   12.969967061047761        1.8207735090462445        10.559598800495930     
 H   13.873100335775032        2.8789787310093176        11.658309586342837     
 H   13.474853540260186        3.4381853542459764        10.020385829073936     
 C   12.019906991438180        4.9255255184213356        11.816779441314697     
 H   11.090102642121233        5.4325378531563135        12.104592563661390     
 H   12.446495641312444        5.4864494192085314        10.972265225825524     
 H   12.721229507765690        5.0136403722089051        12.653127365344782     
 C   10.745120256509463        3.4347979875947106        10.275515418333601     
 H   10.586961612511221        2.4224209180671372        9.8874540184323152     
 H   11.090472278302633        4.0544453602428812        9.4388634848905149     
 H   9.7775889032698089        3.8284254000548237        10.607635075226161     
 Dy -0.22963433022240523        7.7862181374596631        5.4511980725418567     
 C   1.5033253617174174        5.9470214966609047        5.7866896762864650     
 C   2.1215628121844614        6.9349968552878805        4.9166062883908888     
 C   2.3777366251105128        8.0825821868778700        5.7329006493361181     
 H   2.8917089205532638        8.9738544205991566        5.3913025082662616     
 C   1.9425146219893199        7.8672549412232815        7.0644246826700821     
 C   1.3879783856735490        6.5538038748710514        7.0795709117545016     
 H   1.0194407456158545        6.0507282813765162        7.9657685123156732     
 C  0.81796022950152336        4.6031045459316067        5.4793451204956050     
 C -0.54014161810916794        4.9046125345001004        4.7988873784435757     
 H  -1.2214170101893844        5.4559770676586590        5.4808894200067586     
 H -0.44416427812304848        5.4444965919341168        3.8435599010792294     
 H  -1.0960783390983651        3.9847108581122686        4.5719429048518174     
 C   1.6615239264037021        3.6365019775919145        4.6315266286526562     
 H   1.9138647150588077        4.0051104494510827        3.6350815305734026     
 H   2.6021339679630509        3.4033288603974583        5.1437271571249523     
 H   1.1103424857449664        2.6966410302472772        4.4937670223940378     
 C  0.49689856044431452        3.8489511311746987        6.7861578551664401     
 H -0.21330508431158920        4.3972665088859060        7.4158321766762709     
 H   3.2915959480211844E-002   2.8836138711937562        6.5519212076707989     
 H   1.3995482985885737        3.6568751097207790        7.3782074197671124     
 C   2.5797055281635273        6.8954420403761851        3.4463230862069119     
 C   2.9379760586702988        8.3156473803399749        2.9436517469310832     
 H   3.7938389972016089        8.7438520115488316        3.4799535198073746     
 H   3.2116573123992258        8.2632165662475838        1.8812895683537600     
 H   2.0991119999250216        9.0228180017548993        3.0306508983056633     
 C   3.8712642102936128        6.0500327328792807        3.3547377874972364     
 H   3.7215346294264084        5.0143885686957201        3.6727241927028969     
 H   4.2484269685426845        6.0323462785843942        2.3225806420088069     
 H   4.6505946212849540        6.4841711490856753        3.9972125158768557     
 C   1.5074129403688707        6.3640480405335618        2.4695680737090844     
 H  0.61144854629219803        7.0115803571799464        2.4558371048013981     
 H   1.8972338279808361        6.3804546976298679        1.4448213096781273     
 H   1.1809768444651105        5.3405456164694636        2.6704945630957435     
 C   2.3464080266166514        8.7106599490547492        8.2701417723870243     
 C  -1.9743478697142205        9.6370523718054564        5.6311790979905201     
 C  -2.5728818949384391        8.6203987257951571        4.7784972680888247     
 C  -2.8501610923999325        7.5028867280654410        5.6318215120420962     
 H  -3.3542355089638578        6.5972712866858600        5.3150616003749249     
 C  -2.4445838579809154        7.7624021825577092        6.9625638164545309     
 C  -1.8857160065218794        9.0762408566557529        6.9475170041304262     
 H  -1.5235483938008643        9.6067672281598799        7.8214332983379817     
 C  -1.2655973021118634        10.958326182681535        5.2834201973310249     
 C  0.10600860118999955        10.593763276188042        4.6690544371596188     
 H  0.75982736793171202        10.079057282929076        5.4061413997493455     
 H   2.2890558682507091E-002   9.9953078250227740        3.7452594423591035     
 H  0.69102860328074311        11.483339367981841        4.3997931173789304     
 C -0.98305620586524256        11.787845808273909        6.5556011691725944     
 H -0.49572505416914470        12.729740261268207        6.2744637612143643     
 H  -1.9072193626008735        12.031923823688331        7.0911902060106167     
 H -0.31149998434370080        11.278838259364941        7.2582904704682347     
 C  -2.0633306732192960        11.873813496562200        4.3395706064936022     
 H  -2.2581911121365259        11.439343763616332        3.3567169104889851     
 H  -3.0291894556290879        12.134436355575415        4.7876147674999530     
 H  -1.5044653031545365        12.803623060504730        4.1682460709135780     
 C  -3.0099991306450775        8.5964650185954739        3.2959805903170833     
 C  -4.2600262557860171        9.4882913172421990        3.1127535503406740     
 H  -5.0759595456451896        9.1228413983501682        3.7498845583298963     
 H  -4.6064868019782264        9.4551393383879514        2.0702133079903544     
 H  -4.0832396620424829        10.535846393301210        3.3711524979299567     
 C  -3.4317981093008840        7.1648189573374186        2.8924545821454699     
 H  -2.6249720515387578        6.4322580466703663        3.0345778230510585     
 H  -4.3084223357209623        6.8124882679131602        3.4499951031255196     
 H  -3.6985233399770250        7.1589994548159854        1.8279483901092515     
 C  -1.8998423416172876        8.9965476782524494        2.2942729714903827     
 H  -1.0249614546089048        8.3267920325088429        2.3690473835631369     
 H  -2.2681467826659656        8.8838990028927025        1.2633468472650107     
 H  -1.5482071189609274        10.027936891330352        2.3982456850054388     
 C  -2.8236264634062778        6.9357008133528328        8.1866691885622576     
 C  -4.1226396546695856        7.5461471087891150        8.7667263836196696     
 H  -3.9716811872487314        8.5883798420369200        9.0734152157836512     
 H  -4.9263218378978193        7.5259459663337402        8.0225806174011982     
 H  -4.4562149866561933        6.9756326412752454        9.6439891255182637     
 C  -3.0900128243652198        5.4645064050108729        7.8254708502492720     
 H  -2.1857720025173233        4.9493732737311129        7.4781113242710404     
 H  -3.4501694482697158        4.9255351483328793        8.7134286290607648     
 H  -3.8552687790879125        5.3599194129346781        7.0496952523742484     
 C  -1.7339652872562854        6.9960536604159760        9.2600854401342865     
 H  -1.5274188601234702        8.0259876242864276        9.5666245081422456     
 H  -2.0499767039211911        6.4453182784333780        10.155544538633180     
 H -0.79652613356434221        6.5522068459600886        8.9052810991145819     
 F   6.6173593425398947       -1.4420619044820235        4.5892404145312389     
 F   8.0446975640593887       -2.6799138882781537        6.4430285294572602     
 F   9.6510245322763772       -1.2405935242901007        8.1884626134026153     
 F   9.9301112695995108        1.4575840220418841        7.8234158957005748     
 F   8.5698075853825397        2.7335183626272972        5.8899215882145599     
 F   9.6377159798575995        1.7574893892824157        3.4311431365085192     
 F   10.748187399908277        3.4325093137069764        1.6744909863606536     
 F   9.2178013935608423        5.2203646910802739       0.26671929496392655     
 F   6.4643351537382463        5.2393243805702676       0.63701934589245690     
 F   5.3344195531727419        3.5595671906051916        2.3806736241254036     
 F   6.5801269070330131        4.6609069170515642        4.7771944161383049     
 F   5.1702826577212742        5.7871487997681870        6.7308964063538204     
 F   3.6139970134818298        4.2753692949904316        8.4092703284431405     
 F   3.3558351741757768        1.5634494466513420        7.9376863042027272     
 F   4.6796727623367449       0.40930860049705992        5.9000774050669840     
 F   3.5350414507714816        1.6818758808859626        3.5635440381586392     
 F   2.2570910216315894       0.24774733420468803        1.7210331953015894     
 F   3.6043625202141101       -1.5450676759176081       0.14584140203826637     
 F   6.3382615076353339       -1.8120649175764283       0.41812303018085528     
 F   7.6727997811616895      -0.30605755090073211        2.2154721944496245     
 C   7.5438610198016995       0.72207682928578598        5.0943824272267673     
 C   7.4585601275639632      -0.65530261703228199        5.3207567455252640     
 C   8.1711734698401717       -1.3386071132807567        6.3129126303658065     
 C   8.9895217966415828      -0.62592715598947524        7.1833278237180780     
 C   9.1145751267918378       0.75118034787493437        7.0015927816661296     
 C   8.4061316367632042        1.3816272054156007        5.9818922451244925     
 C   7.4178013762533643        2.6073028031252199        3.0486306253871875     
 C   8.7898748648761220        2.6073564022030946        2.7837302041614378     
 C   9.4030801567579285        3.4639206766282147        1.8624655663280909     
 C   8.6307321985111223        4.3660663751523758        1.1371858067056209     
 C   7.2499742398278055        4.3738086974893235        1.3302045954550981     
 C   6.6865579878817174        3.4985837990811857        2.2527039308727463     
 C   5.6832369252578721        2.4637472132368345        5.2000654726856599     
 C   5.7693450446279870        3.8286845812029706        5.4943235858816619     
 C   5.0698425198522941        4.4514818023514557        6.5344715782123659     
 C   4.2723909197609862        3.6905223949120183        7.3831375366302394     
 C   4.1547358950433280        2.3203536518749468        7.1437849993826372     
 C   4.8485386878056422        1.7532712542729358        6.0751700021596653     
 C   5.6788498545558861       0.72069037378928469        3.0352010404621472     
 C   4.3019553644392374       0.83176860105643180        2.8225525432538840     
 C   3.5982933756260715        9.7676933632430782E-002   1.8623024704466877     
 C   4.2775274315334171      -0.81156734359880078        1.0590985350019306     
 C   5.6596514090703574      -0.94196487436147658        1.2043132329936859     
 C   6.3198941780968765      -0.16369374109352300        2.1554539596547553     
 B   6.5858230852920459        1.6232500109089083        4.0822918628769314     
 F   2.4049096350180603        11.712081292165358        14.719755100792709     
 F  0.98657603830046536        12.881921088400482        12.810443205412366     
 F -0.68801945155745037        11.395136441046976        11.176471641877470     
 F  -1.0168857652525292        8.7196342015884767        11.689792597480157     
 F  0.34213559145866623        7.5206795445232428        13.669736061458551     
 F -0.69898926005428619        8.6848348491041616        16.056173664632116     
 F  -1.8772925367459199        7.0853821764482463        17.836535376787307     
 F -0.41890118622564421        5.2618467572241387        19.279701933514286     
 F   2.3319486942932657        5.1265875824592850        18.908500169862815     
 F   3.5360031280229016        6.7679727279770132        17.178614799025684     
 F   2.3343243021093749        5.6068742107481864        14.878634824306930     
 F   3.7486755699772418        4.3548782316338777        13.024600367152496     
 F   5.3133601109017929        5.7636089443435239        11.236870011753027     
 F   5.5830791942199820        8.4841792323824521        11.548458395105845     
 F   4.2666776291534552        9.7737205031941130        13.500303302705925     
 F   5.4119689259105890        8.6933379074420394        15.943462211043094     
 F   6.6542369247648319        10.245715703587511        17.713322262899670     
 F   5.2581353849037953        12.077245587629527        19.207139510059402     
 F   2.5194892419624391        12.246143734443207        18.936451614378324     
 F   1.2356490887332374        10.668839117318615        17.169668383205650     
 C   1.4217631582664836        9.5480582507364122        14.340301683174456     
 C   1.5387916350718729        10.907998866283666        14.037125055968563     
 C  0.82958903529139327        11.552841935488949        13.017657021233074     
 C  -2.2299439822310481E-002   10.815009855947714        12.201060530046460     
 C -0.17465446887281028        9.4523574718018377        12.458245927703416     
 C  0.53555346134961934        8.8612940555301787        13.499661088917941     
 C   1.4878623894021179        7.7632809525496391        16.466453082445678     
 C  0.11453267129274156        7.8155324441616942        16.721253328662332     
 C -0.53422783955328024        6.9960050740388260        17.651556385285730     
 C  0.20083102122612800        6.0735634135741732        18.390786212913444     
 C   1.5816187045840691        6.0139523691381367        18.205724445691025     
 C   2.1836754259468516        6.8661877952420802        17.285780998605738     
 C   3.2559508236830421        7.7718256321938126        14.341013199779692     
 C   3.1620578661177161        6.3916985501082060        14.126667013312627     
 C   3.8625927768077846        5.6994890790324844        13.131388164885793     
 C   4.6634609878880724        6.4011086817794896        12.235686753853754     
 C   4.7841920421645705        7.7824437257182817        12.391648589979217     
 C   4.0949036118693627        8.4204494800396805        13.422150088771700     
 C   3.2498906740015943        9.6328955598621917        16.419965938568510     
 C   4.6259353386418018        9.5590662014278802        16.644414717508951     
 C   5.3095653874830235        10.352752767633351        17.570720000694042     
 C   4.6071483175350743        11.276950921723866        18.335757829220039     
 C   3.2230888237792685        11.364183106363720        18.185520298670927     
 C   2.5874482089434174        10.543127391016052        17.256338069601149     
 B   2.3546924855585392        8.6844155389956175        15.403934296316825     
 C   6.4109670699196508       0.25097056684404695        11.448142804971905     
 H   7.3302166010106742      -0.23159765492114004        11.802786631261114     
 H   6.0922472351512580      -0.28345784098501875        10.541403450553130     
 H   5.6358843757153583        9.6433671747347932E-002   12.207210948940137     
 C   5.2945963430498386        2.3338727100422720        10.608287099855575     
 H   4.5226172013263906        2.2936241704457840        11.384278457165458     
 H   4.9366605066921974        1.7599940506516307        9.7451350810913340     
 H   5.4131344730405848        3.3821437607725766        10.307906976152346     
 C   7.6749904118651999        1.8497137337965661        10.008816780966447     
 H   7.3175408330971576        1.3219607905765052        9.1132816045562386     
 H   8.6296118220694957        1.3996703130768873        10.305635115835178     
 H   7.8678217025925816        2.8893063572699371        9.7152416611287578     
 C   2.5681883933728744        10.183347070413648        7.8817731344205528     
 H   1.6455998087671457        10.660187691537093        7.5280338136427307     
 H   2.9126890829234382        10.753496082748530        8.7561424921455959     
 H   3.3258566520614692        10.297877122544573        7.0989368801912347     
 C   3.6849947882986278        8.1234228902917227        8.7800802007834218     
 H   4.4428357545111945        8.1461069698799911        7.9892763845713297     
 H   4.0604418541139573        8.7094511955622291        9.6286560482920294     
 H   3.5687719399607163        7.0799906383122426        9.1022184497516712     
 C   1.3203089100592289        8.6562777639856208        9.4109705444851670     
 H   1.7003044159832637        9.2146351967534592        10.277961750938472     
 H  0.36427464789877706        9.1056775901142029        9.1153402270354640     
 H   1.1223784493079443        7.6304346319700747        9.7471317615530904     
         276

 Dy   9.1000964200215417        2.5123474312785770        14.049319115583019     
 C   7.4094362046684319        4.3958423775931470        13.751637758897612     
 C   6.7402202780857223        3.3814762425202693        14.550296082747208     
 C   6.5026461217350686        2.2745467009386187        13.675801595865936     
 H   5.9627726645355779        1.3773758654995301        13.956225127947944     
 C   6.9945286393835069        2.5390914826888049        12.373223113205071     
 C   7.5674600531521730        3.8447969654990777        12.436391407004676     
 H   7.9800907613984240        4.3813020728137042        11.589233217383626     
 C   8.1068438014371065        5.7114075442041754        14.148080525760813     
 C   9.4693255119798145        5.3535399785481630        14.788752976202515     
 H   10.132822683801503        4.8352876123687460        14.066910375465842     
 H   9.3779125653329238        4.7585535053417782        15.713137221429928     
 H   10.040303398902395        6.2503314782148323        15.067230697156411     
 C   7.2881628331466697        6.6138308447481284        15.084599066591494     
 H   7.0644651998834629        6.1696917697065201        16.057071991876768     
 H   6.3365756610113477        6.8876455787689830        14.614593468693215     
 H   7.8479875804016705        7.5376686617801330        15.282105002337282     
 C   8.4109367005647009        6.5612208118508475        12.895964434115742     
 H   9.1180594303607965        6.0693704421767247        12.217456402635728     
 H   8.8699442264857460        7.5104324999532688        13.197808320151916     
 H   7.5003548395836050        6.7895547494891302        12.329768407682987     
 C   6.2728649532798642        3.3416328606317403        16.017081977261732     
 C   5.8060697188974837        1.9176707670846695        16.400794863422995     
 H   4.9264545855484450        1.6015799100765618        15.825393582146889     
 H   5.5234874747053722        1.9098612224789009        17.461621555824795     
 H   6.5889292918983235        1.1572830176174593        16.262578078375746     
 C   5.0481674412943827        4.2629394715196662        16.216201364781867     
 H   5.2431037034768826        5.3056403356012360        15.953688868677855     
 H   4.7186452970963106        4.2380306072004901        17.264409742067883     
 H   4.2144970152780115        3.9140793646089955        15.592128035433541     
 C   7.3961934479106786        3.6948346740241109        17.016446535247912     
 H   8.2511864999847528        2.9956926151695140        16.934186444759678     
 H   7.0287738963514457        3.5839844888355357        18.043043419371550     
 H   7.7831087216355659        4.7148705229412409        16.923949551739778     
 C   6.6249097130128236        1.7381627002725692        11.128070754835129     
 C   10.843860975828477       0.66544465868497393        13.809808908904133     
 C   11.423850226992396        1.6373050083455887        14.727060203827113     
 C   11.726266233873858        2.7927615159267671        13.935351684377103     
 H   12.226484496475109        3.6788334683342541        14.308620694515975     
 C   11.350067919732423        2.5998687735408428        12.584551283551662     
 C   10.788719614455957        1.2905742042543289        12.522528832557555     
 H   10.447078997221888       0.80690763611080596        11.614231237654053     
 C   10.125227296491301      -0.67056867868844461        14.062447677699444     
 C   8.7459225235739240      -0.33617087183227529        14.676843154122766     
 H   8.1063889042248842       0.22954286400275659        13.964711192952606     
 H   8.8205062952171520       0.20308172542175318        15.636591045119610     
 H   8.1512081161821186       -1.2359595928357749        14.879687621516915     
 C   9.8683294360147613       -1.4192466513418802        12.735020547818690     
 H   9.3684197090725778       -2.3725645466314726        12.944335673725723     
 H   10.806002871408735       -1.6361844952779996        12.210585212288994     
 H   9.2197722332311685      -0.86284596070030994        12.047212768416689     
 C   10.904302743063678       -1.6479109536112468        14.957740664302310     
 H   11.092394654946679       -1.2778085109348538        15.967737575871238     
 H   11.873450960870962       -1.8877648330742638        14.505097610768003     
 H   10.335255604170149       -2.5813075926698894        15.061968329711243     
 C   11.848742025947395        1.5805415196590187        16.212654312021446     
 C   13.108965419315526       0.69258285283348553        16.331312887901337     
 H   13.911670036186635        1.0913380501971517        15.696158377049015     
 H   13.474303607281685       0.67743920410671143        17.367334575154072     
 H   12.930733895145577      -0.34222471954573491        16.025451754470065     
 C   12.246519835583211        2.9916966851803042        16.711638720318401     
 H   11.429430196747461        3.7202191487321690        16.607944327535936     
 H   13.123384438171877        3.3914237903841551        16.186765247346116     
 H   12.502053868376620        2.9390327684672881        17.778390629915183     
 C   10.748535078687407        1.0929085567662562        17.185122311991723     
 H   9.8713830263076705        1.7623325284374589        17.174405799766227     
 H   11.127803716147971        1.1171841546480477        18.218211090645198     
 H   10.399931329669920        7.3380245472582761E-002   16.996735316272495     
 C   11.777718406686262        3.4610572885016464        11.402533518005477     
 C   13.102378673536919        2.8595266710296463        10.873660977953232     
 H   12.967269114301997        1.8180631619527634        10.555190916560599     
 H   13.872112595171092        2.8762699527305489        11.652445238169543     
 H   13.471577883117233        3.4353521779246394        10.015096979893650     
 C   12.019639379961465        4.9232915954544421        11.812619782385257     
 H   11.090669523181790        5.4306194344607137        12.102283466593585     
 H   12.444331501346550        5.4836747457785169        10.966917623885635     
 H   12.722873356930828        5.0116517399023603        12.647191245641469     
 C   10.742094420384777        3.4317700590822686        10.274386380487337     
 H   10.582504068759581        2.4189923107962179        9.8883646789330371     
 H   11.086421801399275        4.0497375024355389        9.4361857210125457     
 H   9.7754763274271674        3.8266937203153470        10.607466802919467     
 Dy -0.22924141607218884        7.7863179914425507        5.4505972741118986     
 C   1.5025056987860452        5.9457164659720849        5.7848802042014178     
 C   2.1219385332109453        6.9341860439300911        4.9163324290694828     
 C   2.3780077490145510        8.0808042803725719        5.7339090901837260     
 H   2.8926245861929414        8.9721497842350768        5.3936103973903746     
 C   1.9416338513759674        7.8644455321013664        7.0648450941437257     
 C   1.3864789669714706        6.5512604967132999        7.0782909947301942     
 H   1.0169950061094533        6.0474845861034368        7.9636612763809662     
 C  0.81670672283879708        4.6024868936176802        5.4756687883602790     
 C -0.54171461759455941        4.9054296569148033        4.7966795693274671     
 H  -1.2221519914795966        5.4562568155826829        5.4798212326324265     
 H -0.44615590140176076        5.4464536102061665        3.8419672971262928     
 H  -1.0982806311313518        3.9861457285677089        4.5689253901652380     
 C   1.6593148861435003        3.6373720577896735        4.6254211005355250     
 H   1.9107169136395930        4.0078299671797950        3.6295084564783631     
 H   2.6003036430543438        3.4030611744875410        5.1363154726717006     
 H   1.1077362220959603        2.6979968923499653        4.4863140887882773     
 C  0.49650372164722284        3.8460592073020075        6.7812995151308808     
 H -0.21337415643213622        4.3930445472994508        7.4123961206075544     
 H   3.2521821648550435E-002   2.8811093905832079        6.5456316057245365     
 H   1.3995564948776877        3.6531127527515364        7.3723958309021054     
 C   2.5796930889776735        6.8964951819797502        3.4459486269207553     
 C   2.9405296465247730        8.3167663290882743        2.9460192237732321     
 H   3.7971920528577767        8.7422190382282619        3.4829510325885620     
 H   3.2140171029690592        8.2657957099127408        1.8835910232593960     
 H   2.1031008103173376        9.0252614714192330        3.0345829864493421     
 C   3.8694339501971395        6.0490879147018495        3.3510412020016451     
 H   3.7186804962117010        5.0132916159774634        3.6678006017435809     
 H   4.2448290312409487        6.0323872005524262        2.3182917303777737     
 H   4.6505109427307030        6.4810726385226838        3.9925619122469516     
 C   1.5056283682667226        6.3695748162221761        2.4691923517154359     
 H  0.61068237390602942        7.0183666012150692        2.4583043014173458     
 H   1.8943609621343946        6.3883679931978898        1.4442232916815254     
 H   1.1777834991697449        5.3461526753157438        2.6675596712577176     
 C   2.3449739610196043        8.7068442730632682        8.2714254611052223     
 C  -1.9736316193366730        9.6373455852873740        5.6326789974835387     
 C  -2.5718346807552601        8.6220490600409452        4.7782107958554008     
 C  -2.8498511589030748        7.5034523664126684        5.6297955611042791     
 H  -3.3539403006489175        6.5984443357417044        5.3114711378834860     
 C  -2.4448875222027349        7.7610016866272531        6.9610539783586338     
 C  -1.8858137787486684        9.0746582315546434        6.9481489189779255     
 H  -1.5240633082657593        9.6037959512670348        7.8230069845687726     
 C  -1.2645999657203604        10.959034504304990        5.2876241969588227     
 C  0.10722976090682707        10.595350795667590        4.6732688527460500     
 H  0.76055851364728877        10.079048960515557        5.4095921536501148     
 H   2.4342243871101798E-002   9.9986987654815795        3.7483860649854361     
 H  0.69254993365018214        11.485236369009145        4.4060037750067353     
 C -0.98283106370399742        11.786268227934730        6.5613872350767890     
 H -0.49520548114894769        12.728526469675952        6.2822983237354197     
 H  -1.9073968971764552        12.029504659210694        7.0966671885380919     
 H -0.31188256430183492        11.275951402876521        7.2636422132970555     
 C  -2.0617731483741442        11.876242815700211        4.3451046260392259     
 H  -2.2565249344364666        11.443503295581378        3.3615374054499627     
 H  -3.0276787120119799        12.136428913810281        4.7932884035077370     
 H  -1.5025254803917039        12.806073549092902        4.1755425663274108     
 C  -3.0085015367194194        8.6004038917093872        3.2955756813565884     
 C  -4.2587267229310237        9.4921878784718992        3.1139078358813195     
 H  -5.0744660934714831        9.1257708711773411        3.7507241815532639     
 H  -4.6054378775599210        9.4604810441137772        2.0714554058346160     
 H  -4.0819428130715307        10.539358717987197        3.3737558822127789     
 C  -3.4296864241302698        7.1693616088553505        2.8893915948359270     
 H  -2.6226480588903374        6.4368500677836957        3.0305525855697186     
 H  -4.3063951136942817        6.8157920875696982        3.4459477791111008     
 H  -3.6959888749854723        7.1651682590915096        1.8248002217180759     
 C  -1.8984617066344038        9.0028044568130401        2.2948064283684846     
 H  -1.0234991695560594        8.3330896621899679        2.3680209063213065     
 H  -2.2668951262649082        8.8924455811599454        1.2637696541349870     
 H  -1.5469389102213804        10.033884061755860        2.4010344494905538     
 C  -2.8250563835637106        6.9333230541083273        8.1840541032825005     
 C  -4.1246142352415571        7.5435594221522368        8.7630415330241966     
 H  -3.9739982670022531        8.5857716625956026        9.0700069469805591     
 H  -4.9275592202451168        7.5234582018812199        8.0181418334140364     
 H  -4.4589624026516264        6.9729112211789435        9.6398850830769689     
 C  -3.0909713470006208        5.4623990510870621        7.8215400858104935     
 H  -2.1861741394120995        4.9473952781112454        7.4755647890297725     
 H  -3.4527640607919694        4.9228553107567041        8.7084095871884593     
 H  -3.8547116504259695        5.3583443742703780        7.0443071256002048     
 C  -1.7365785682196986        6.9927572943174257        9.2586972253012103     
 H  -1.5312203531819051        8.0222035536674792        9.5674230768471347     
 H  -2.0531174703515078        6.4401220211905112        10.152639205292740     
 H -0.79842888935995815        6.5502866412063749        8.9042005360524143     
 F   6.6148973003545457       -1.4411162658958241        4.5920624602476297     
 F   8.0414544660760576       -2.6775131306902615        6.4474184929789455     
 F   9.6484813789560544       -1.2372487489613091        8.1911799658242916     
 F   9.9286086889159808        1.4605524898174118        7.8232973730626840     
 F   8.5691779856568022        2.7348402059572954        5.8882395665488598     
 F   9.6374606659641948        1.7544465698612393        3.4311103890099668     
 F   10.750136930782070        3.4277477497437894        1.6742832248299158     
 F   9.2219906436174028        5.2169150694437390       0.26575457123003043     
 F   6.4684968517234731        5.2388513568523001       0.63540091349288053     
 F   5.3362059505525075        3.5595112794955885        2.3778425035042230     
 F   6.5797886024845553        4.6624762963934385        4.7717397341494605     
 F   5.1697098469492291        5.7917827405922795        6.7227314099477002     
 F   3.6137318748693246        4.2824271120044068        8.4043068834545309     
 F   3.3558965148402384        1.5702284529845372        7.9371371384284943     
 F   4.6792332660504368       0.41276804842183490        5.9014324291264311     
 F   3.5343273502424659        1.6796256546033530        3.5620200907846793     
 F   2.2576732155028045       0.24045936119025166        1.7226979644910962     
 F   3.6068603742683933       -1.5534219179039490       0.15035065408834425     
 F   6.3411730225124998       -1.8156513786762121       0.42145480530735607     
 F   7.6738904521367992      -0.30609489615837759        2.2167913868887692     
 C   7.5424031270819372       0.72309116419986297        5.0949161857862046     
 C   7.4563482256262290      -0.65394033316227651        5.3228339410778363     
 C   8.1685408648183415       -1.3364420836972857        6.3158053170605752     
 C   8.9872213087781727      -0.62324510892059570        7.1854554881688424     
 C   9.1128602670545327       0.75357838178360725        7.0022631898634051     
 C   8.4048135320209365        1.3831872055933618        5.9818060873185184     
 C   7.4185282193289455        2.6061477596772011        3.0473705236491524     
 C   8.7906905806500717        2.6048904676282136        2.7831006911766600     
 C   9.4050413991513313        3.4606451607482103        1.8618999963579026     
 C   8.6338477106636624        4.3635308326355640        1.1363371600292900     
 C   7.2530485600564525        4.3726126984078224        1.3288287864888468     
 C   6.6883884775333193        3.4977134485229726        2.2508314773371945     
 C   5.6826282771117338        2.4659669307313985        5.1976267583969262     
 C   5.7686984312661735        3.8313284522079156        5.4897526761262494     
 C   5.0691224114619171        4.4558544109387768        6.5287448622876676     
 C   4.2718760793808546        3.6963225835154101        7.3788006714445489     
 C   4.1544252314419357        2.3258270778433143        7.1417147709689841     
 C   4.8480035169309996        1.7569997274929128        6.0739655002562527     
 C   5.6789708198001012       0.71984491162022612        3.0349642854071988     
 C   4.3020078802204909       0.82911110029745649        2.8223450883634786     
 C   3.5990866983304302        9.2481348109896527E-002   1.8636449330644751     
 C   4.2792671543039384      -0.81714552604185364        1.0617237477974510     
 C   5.6615614865595330      -0.94535223835829729        1.2065231219808505     
 C   6.3209117835265758      -0.16504861471262502        2.1564396276671269     
 B   6.5853641151546700        1.6236224586158730        4.0813980076211633     
 F   2.4011371108500907        11.713055122105501        14.726398687386451     
 F  0.98324291683600773        12.884840607254391        12.818243228134270     
 F -0.68836528853525247        11.399463862613736        11.180112178470393     
 F  -1.0156461378015340        8.7231526408492215        11.688689119231144     
 F  0.34257492562282865        7.5219616199349373        13.667815047164623     
 F -0.70034654562375842        8.6805911183712503        16.056374732393220     
 F  -1.8772270615555617        7.0787166253044198        17.835511081302258     
 F -0.41722853224404527        5.2557714636760968        19.277528149220764     
 F   2.3337826936520498        5.1238149882956705        18.907112559079732     
 F   3.5362930427382819        6.7669326205111524        17.177773974599209     
 F   2.3344312129446134        5.6074006295868291        14.875275665972351     
 F   3.7486749735968568        4.3590643277295289        13.018542951756759     
 F   5.3124244117155959        5.7709053017253096        11.233310985322451     
 F   5.5811544487094364        8.4913499901039149        11.549023154466621     
 F   4.2649629332738606        9.7769124563534433        13.503562927977670     
 F   5.4107247229865854        8.6926182543548247        15.943855967537415     
 F   6.6534038026555686        10.244310833520142        17.714117684005128     
 F   5.2576741651133974        12.074588024292531        19.209371105895762     
 F   2.5188442786546950        12.243165990273363        18.940120278868108     
 F   1.2343137494471379        10.665711721302596        17.173864218262544     
 C   1.4201115022629682        9.5488871233280115        14.342669474127844     
 C   1.5361684698589368        10.909388265422463        14.041925518799122     
 C  0.82725059620045838        11.555365586204148        13.022992992430018     
 C  -2.3150411870544618E-002   10.818263183465922        12.204341691228949     
 C -0.17464031522451687        9.4551470379873361        12.459114905921448     
 C  0.53506830952093942        8.8629320837892607        13.500197699974134     
 C   1.4873170560928966        7.7610198097008647        16.466396469186357     
 C  0.11395673963712896        7.8117508179738815        16.721080406184967     
 C -0.53405415855819161        6.9910136643897722        17.650792629747109     
 C  0.20184593287347227        6.0689241351297634        18.389561544051823     
 C   1.5826807856201570        6.0107885545506727        18.204643470078096     
 C   2.1839268454259630        6.8639610781597771        17.285090756984204     
 C   3.2549462717802227        7.7734278880161050        14.340720908143789     
 C   3.1615217052795996        6.3936832112083666        14.124244145002075     
 C   3.8620129735895525        5.7034634776464239        13.127671882955143     
 C   4.6624081752516036        6.4068409441680085        12.233022490585910     
 C   4.7827489836379788        7.7879116609402219        12.391159140379218     
 C   4.0935044187856366        8.4238547615114658        13.422879950696522     
 C   3.2486027550066363        9.6314037766744374        16.421993914083767     
 C   4.6247964785624642        9.5577517547670254        16.645668340443795     
 C   5.3086490320676569        10.351075749524444        17.572084145690241     
 C   4.6063666106216319        11.274738311000313        18.337864685144147     
 C   3.2222103201937373        11.361712182555856        18.188446558937713     
 C   2.5862645878933987        10.540693315475915        17.259427193403670     
 B   2.3534380175569494        8.6839970758922949        15.405028320189034     
 C   6.4085748819333475       0.24764108955752662        11.453662448445787     
 H   7.3280363416967589      -0.23495593188686156        11.807700178301536     
 H   6.0884931256692187      -0.28769828207489484        10.548018633515250     
 H   5.6344221032559494        9.4330638278674467E-002   12.213843754028016     
 C   5.2921897248533636        2.3299621895486551        10.612308384293776     
 H   4.5207498176778032        2.2902012096915803        11.388850633819416     
 H   4.9335735295350513        1.7558252229226592        9.7495820281440011     
 H   5.4106616948529709        3.3781083969545418        10.311356568083413     
 C   7.6720235963643493        1.8442576926066021        10.011566398290467     
 H   7.3138509749718708        1.3155241828245705        9.1169427361975259     
 H   8.6267529433302350        1.3943171669428724        10.308263583670081     
 H   7.8649100228713378        2.8834370391070085        9.7166452108596069     
 C   2.5666912568669322        10.179946127532856        7.8845197956382833     
 H   1.6440928732360593        10.657108504087029        7.5312594887243121     
 H   2.9111492732422017        10.749159914490070        8.7594946189446894     
 H   3.3243946635895814        10.295315959437415        7.1018615395700726     
 C   3.6834542723267014        8.1194114002728437        8.7813111614947399     
 H   4.4414888571709223        8.1424712262063927        7.9907227050119394     
 H   4.0586843759380535        8.7051017455966981        9.6301876517903011     
 H   3.5671591738683168        7.0758702859961797        9.1029371707873956     
 C   1.3185142381728971        8.6512995478929557        9.4118133431553357     
 H   1.6980707248403684        9.2090325378809084        10.279381129910652     
 H  0.36245661197441176        9.1006518959891949        9.1162429815833619     
 H   1.1207721812282709        7.6251576122607361        9.7471014197227817     
         276

 Dy   9.1015661077487042        2.5124099132112345        14.049181207940851     
 C   7.4098969103852834        4.3951532348955604        13.750792961357766     
 C   6.7423219810646779        3.3817019833940107        14.551811978699821     
 C   6.5037467076934670        2.2735597078854926        13.679168946895372     
 H   5.9646339406250783        1.3766378291456058        13.961622820658711     
 C   6.9936563939047574        2.5364862644227482        12.375600321745079     
 C   7.5662293987484475        3.8423497741722152        12.436229207713630     
 H   7.9773807700447916        4.3777555245989710        11.587774438486321     
 C   8.1070563561980222        5.7115757429038805        14.144263304730973     
 C   9.4696200487173030        5.3553191830786071        14.785619258627205     
 H   10.133215142771254        4.8358248526563985        14.064769078177211     
 H   9.3783664824127673        4.7621251207494995        15.711029420370343     
 H   10.040399452007264        6.2527405768625171        15.062160939644201     
 C   7.2879572444682550        6.6159996906679144        15.078384558621202     
 H   7.0635759965900249        6.1740920208451353        16.051601561520545     
 H   6.3366180833699870        6.8887991386321543        14.607357812125084     
 H   7.8477363533566580        7.5401960151662930        15.274049452386706     
 C   8.4112104693735095        6.5584697244289716        12.890358206753785     
 H   9.1181810744713072        6.0648861854631564        12.213082374958693     
 H   8.8704810270271288        7.5081719246201928        13.189964759816416     
 H   7.5006550829057694        6.7857021642667004        12.323709941376627     
 C   6.2758562823825113        3.3443176326902853        16.018887792203000     
 C   5.8125061424811406        1.9204740203702111        16.406350063109045     
 H   4.9333868354464032        1.6009706338686973        15.832486212372292     
 H   5.5306482275749644        1.9144712359330907        17.467337330076784     
 H   6.5970234930057163        1.1617131422226050        16.269323903911399     
 C   5.0492638955529410        4.2633975268300652        16.215421645302676     
 H   5.2427047257991894        5.3058774913410875        15.951120436710383     
 H   4.7188759716769342        4.2398010033666651        17.263335161509634     
 H   4.2168588938793654        3.9119916344242061        15.591267186712081     
 C   7.3981157998837404        3.7028489901043433        17.017046166654588     
 H   8.2543356585174035        3.0052810235115586        16.937259348110473     
 H   7.0305027236122237        3.5948207061657182        18.043744602779825     
 H   7.7831323574180704        4.7229883281131375        16.921151155380642     
 C   6.6227219060803888        1.7342967709320218        11.131698821162432     
 C   10.845213070991939       0.66531445528871125        13.810671048438827     
 C   11.425866477533649        1.6382194888967172        14.726246212734857     
 C   11.727559263272257        2.7927686465065236        13.933006137909144     
 H   12.227948880823190        3.6793055339816831        14.304819143971923     
 C   11.350374699558255        2.5982864321419457        12.582765358578644     
 C   10.789026299617960        1.2889094537125401        12.522710330110533     
 H   10.446701190994762       0.80412953725780523        11.615307330469701     
 C   10.126863798464887      -0.67035189638171278        14.065684126710275     
 C   8.7477055743795606      -0.33526749932975175        14.679996174019180     
 H   8.1079088913443087       0.22931470298512208        13.967275600217247     
 H   8.8224327147314270       0.20530022415617777        15.638944260835931     
 H   8.1532179317936571       -1.2348426978151776        14.884307296148243     
 C   9.8694384165644493       -1.4210954854126439        12.739631305834040     
 H   9.3699741470201001       -2.3742008176514227        12.950740988881902     
 H   10.806810391379823       -1.6385759433016169        12.214914851386595     
 H   9.2202223047860645      -0.86597376342664412        12.051453646810872     
 C   10.906352085951401       -1.6460606505090520        14.962313896282975     
 H   11.094611082767967       -1.2742085317855945        15.971574373524101     
 H   11.875410114097164       -1.8865711371638383        14.509851282745288     
 H   10.337486781520333       -2.5792995809046433        15.068357835348966     
 C   11.850904376402596        1.5835230060739074        16.211808616944442     
 C   13.110723495675611       0.69534832274324621        16.332509637151151     
 H   13.914021476905004        1.0932469245941066        15.697642494256263     
 H   13.475195246099455       0.68135195289306938        17.368828928049084     
 H   12.932567462942998      -0.33975639702781102        16.027743865034555     
 C   12.249403353787825        2.9951672469278567        16.708303270170113     
 H   11.432682454742647        3.7238853877851645        16.603482866978254     
 H   13.126360350188987        3.3935420829437919        16.182661112465535     
 H   12.505101965939888        2.9440226185914802        17.775022832791709     
 C   10.750171191034202        1.0983694902291394        17.184826675151946     
 H   9.8730621994696790        1.7677723969877928        17.172074417583094     
 H   11.128847899377474        1.1251973525981009        18.217951056605106     
 H   10.401528503772967        7.8503754697906380E-002   16.998766941694374     
 C   11.776496833312347        3.4586499783892068        11.399614555760058     
 C   13.100259316335835        2.8568144850078934        10.868944830466944     
 H   12.964571167556233        1.8153528148592823        10.550783032625269     
 H   13.871124854567151        2.8735611744517802        11.646580889996248     
 H   13.468302225974281        3.4325190016033025        10.009808130713363     
 C   12.019371768484749        4.9210576724875477        11.808460123455816     
 H   11.091236404242347        5.4287010157651130        12.099974369525780     
 H   12.442167361380655        5.4809000723485024        10.961570021945745     
 H   12.724517206095966        5.0096631075958156        12.641255125938159     
 C   10.739068584260092        3.4287421305698267        10.273257342641074     
 H   10.578046525007943        2.4155637035252981        9.8892753394337607     
 H   11.082371324495920        4.0450296446281966        9.4335079571345766     
 H   9.7733637515845277        3.8249620405758709        10.607298530612770     
 Dy -0.22884850192197242        7.7864178454254391        5.4499964756819406     
 C   1.5016860358546729        5.9444114352832651        5.7830707321163715     
 C   2.1223142542374291        6.9333752325723026        4.9160585697480768     
 C   2.3782788729185889        8.0790263738672738        5.7349175310313347     
 H   2.8935402518326190        8.9704451478709970        5.3959182865144877     
 C   1.9407530807626152        7.8616361229794514        7.0652655056173703     
 C   1.3849795482693921        6.5487171185555475        7.0770110777058868     
 H   1.0145492666030520        6.0442408908303564        7.9615540404462593     
 C  0.81545321617607092        4.6018692413037545        5.4719924562249531     
 C -0.54328761707995099        4.9062467793295061        4.7944717602113585     
 H  -1.2228869727698088        5.4565365635067060        5.4787530452580944     
 H -0.44814752468047303        5.4484106284782161        3.8403746931733558     
 H  -1.1004829231643387        3.9875805990231488        4.5659078754786586     
 C   1.6571058458832988        3.6382421379874326        4.6193155724183939     
 H   1.9075691122203782        4.0105494849085073        3.6239353823833236     
 H   2.5984733181456368        3.4027934885776232        5.1289037882184481     
 H   1.1051299584469543        2.6993527544526539        4.4788611551825168     
 C  0.49610888285013122        3.8431672834293167        6.7764411750953215     
 H -0.21344322855268325        4.3888225857129965        7.4089600645388369     
 H   3.2127683816889033E-002   2.8786049099726601        6.5393420037782741     
 H   1.3995646911668016        3.6493503957822937        7.3665842420370975     
 C   2.5796806497918197        6.8975483235833144        3.4455741676345988     
 C   2.9430832343792472        8.3178852778365737        2.9483867006153806     
 H   3.8005451085139450        8.7405860649076921        3.4859485453697490     
 H   3.2163768935388926        8.2683748535778978        1.8858924781650319     
 H   2.1070896207096537        9.0277049410835684        3.0385150745930205     
 C   3.8676036901006663        6.0481430965244174        3.3473446165060539     
 H   3.7158263629969932        5.0121946632592067        3.6628770107842650     
 H   4.2412310939392137        6.0324281225204590        2.3140028187467410     
 H   4.6504272641764519        6.4779741279596923        3.9879113086170470     
 C   1.5038437961645743        6.3751015919107905        2.4688166297217871     
 H  0.60991620151986070        7.0251528452501919        2.4607714980332931     
 H   1.8914880962879532        6.3962812887659117        1.4436252736849235     
 H   1.1745901538743790        5.3517597341620240        2.6646247794196913     
 C   2.3435398954225568        8.7030285970717856        8.2727091498234202     
 C  -1.9729153689591254        9.6376387987692915        5.6341788969765574     
 C  -2.5707874665720811        8.6236993942867333        4.7779243236219777     
 C  -2.8495412254062176        7.5040180047598959        5.6277696101664620     
 H  -3.3536450923339767        6.5996173847975488        5.3078806753920462     
 C  -2.4451911864245544        7.7596011906967970        6.9595441402627376     
 C  -1.8859115509754574        9.0730756064535356        6.9487808338254240     
 H  -1.5245782227306546        9.6008246743741896        7.8245806707995627     
 C  -1.2636026293288574        10.959742825928444        5.2918281965866205     
 C  0.10845092062365455        10.596938315147137        4.6774832683324821     
 H  0.76128965936286552        10.079040638102038        5.4130429075508850     
 H   2.5793929059696508E-002   10.002089705940385        3.7515126876117693     
 H  0.69407126401962105        11.487133370036448        4.4122144326345403     
 C -0.98260592154275228        11.784690647595554        6.5671733009809845     
 H -0.49468590812875063        12.727312678083699        6.2901328862564752     
 H  -1.9075744317520367        12.027085494733058        7.1021441710655671     
 H -0.31226514425996910        11.273064546388099        7.2689939561258763     
 C  -2.0602156235289928        11.878672134838220        4.3506386455848496     
 H  -2.2548587567364069        11.447662827546424        3.3663579004109399     
 H  -3.0261679683948719        12.138421472045147        4.7989620395155219     
 H  -1.5005856576288712        12.808524037681073        4.1828390617412445     
 C  -3.0070039427937614        8.6043427648232989        3.2951707723960935     
 C  -4.2574271900760294        9.4960844397015975        3.1150621214219649     
 H  -5.0729726412977776        9.1287003440045140        3.7515638047766311     
 H  -4.6043889531416164        9.4658227498396048        2.0726975036788775     
 H  -4.0806459641005786        10.542871042673182        3.3763592664956010     
 C  -3.4275747389596551        7.1739042603732814        2.8863286075263841     
 H  -2.6203240662419169        6.4414420888970243        3.0265273480883788     
 H  -4.3043678916676011        6.8190959072262363        3.4419004550966821     
 H  -3.6934544099939202        7.1713370633670328        1.8216520533269001     
 C  -1.8970810716515203        9.0090612353736308        2.2953398852465861     
 H  -1.0220368845032142        8.3393872918710947        2.3669944290794760     
 H  -2.2656434698638512        8.9009921594271884        1.2641924610049635     
 H  -1.5456707014818332        10.039831232181367        2.4038232139756692     
 C  -2.8264863037211434        6.9309452948638217        8.1814390180027452     
 C  -4.1265888158135295        7.5409717355153587        8.7593566824287237     
 H  -3.9763153467557748        8.5831634831542853        9.0665986781774652     
 H  -4.9287966025924153        7.5209704374286996        8.0137030494268728     
 H  -4.4617098186470594        6.9701898010826406        9.6357810406356759     
 C  -3.0919298696360218        5.4602916971632514        7.8176093213717142     
 H  -2.1865762763068757        4.9454172824913778        7.4730182537885046     
 H  -3.4553586733142234        4.9201754731805289        8.7033905453161555     
 H  -3.8541545217640265        5.3567693356060779        7.0389189988261602     
 C  -1.7391918491831118        6.9894609282188753        9.2573090104681359     
 H  -1.5350218462403400        8.0184194830485325        9.5682216455520237     
 H  -2.0562582367818245        6.4349257639476436        10.149733871952300     
 H -0.80033164515557420        6.5483664364526604        8.9031199729902450     
 F   6.6124352581691976       -1.4401706273096249        4.5948845059640204     
 F   8.0382113680927283       -2.6751123731023698        6.4518084565006300     
 F   9.6459382256357316       -1.2339039736325172        8.1938973182459662     
 F   9.9271061082324490        1.4635209575929398        7.8231788504247941     
 F   8.5685483859310629        2.7361620492872936        5.8865575448831589     
 F   9.6372053520707919        1.7514037504400626        3.4310776415114148     
 F   10.752086461655862        3.4229861857806019        1.6740754632991777     
 F   9.2261798936739634        5.2134654478072040       0.26478984749613432     
 F   6.4726585497086999        5.2383783331343317       0.63378248109330415     
 F   5.3379923479322731        3.5594553683859851        2.3750113828830428     
 F   6.5794502979360985        4.6640456757353128        4.7662850521606162     
 F   5.1691370361771849        5.7964166814163729        6.7145664135415810     
 F   3.6134667362568189        4.2894849290183812        8.3993434384659231     
 F   3.3559578555047000        1.5770074593177323        7.9365879726542605     
 F   4.6787937697641286       0.41622749634660988        5.9027874531858773     
 F   3.5336132497134498        1.6773754283207436        3.5604961434107194     
 F   2.2582554093740193       0.23317138817581529        1.7243627336806031     
 F   3.6093582283226771       -1.5617761598902900       0.15485990613842210     
 F   6.3440845373896648       -1.8192378397759958       0.42478658043385692     
 F   7.6749811231119089      -0.30613224141602302        2.2181105793279143     
 C   7.5409452343621757       0.72410549911394007        5.0954499443456411     
 C   7.4541363236884948      -0.65257804929227103        5.3249111366304085     
 C   8.1659082597965114       -1.3342770541138147        6.3186980037553440     
 C   8.9849208209147626      -0.62056306185171617        7.1875831526196068     
 C   9.1111454073172258       0.75597641569228013        7.0029335980606806     
 C   8.4034954272786671        1.3847472057711230        5.9817199295125452     
 C   7.4192550624045275        2.6049927162291824        3.0461104219111172     
 C   8.7915062964240231        2.6024245330533331        2.7824711781918823     
 C   9.4070026415447341        3.4573696448682059        1.8613344263877145     
 C   8.6369632228162043        4.3609952901187521        1.1354885133529589     
 C   7.2561228802851003        4.3714166993263213        1.3274529775225954     
 C   6.6902189671849213        3.4968430979647596        2.2489590238016426     
 C   5.6820196289655955        2.4681866482259629        5.1951880441081917     
 C   5.7680518179043609        3.8339723232128611        5.4851817663708369     
 C   5.0684023030715393        4.4602270195260987        6.5230181463629702     
 C   4.2713612390007221        3.7021227721188019        7.3744638062588583     
 C   4.1541145678405424        2.3313005038116814        7.1396445425553310     
 C   4.8474683460563570        1.7607282007128897        6.0727609983528410     
 C   5.6790917850443163       0.71899944945116745        3.0347275303522503     
 C   4.3020603960017443       0.82645359953848108        2.8221376334730737     
 C   3.5998800210347888        8.7285762587362259E-002   1.8649873956822627     
 C   4.2810068770744598      -0.82272370848490650        1.0643489605929717     
 C   5.6634715640487086      -0.94873960235511812        1.2087330109680154     
 C   6.3219293889562742      -0.16640348833172708        2.1574252956794986     
 B   6.5849051450172951        1.6239949063228374        4.0805041523653953     
 F   2.3973645866821216        11.714028952045643        14.733042273980196     
 F  0.97990979537154999        12.887760126108301        12.826043250856175     
 F -0.68871112551305458        11.403791284180496        11.183752715063317     
 F  -1.0144065103505386        8.7266710801099645        11.687585640982133     
 F  0.34301425978699113        7.5232436953466326        13.665894032870698     
 F -0.70170383119323065        8.6763473876383390        16.056575800154324     
 F  -1.8771615863652034        7.0720510741605942        17.834486785817205     
 F -0.41555587826244639        5.2496961701280549        19.275354364927239     
 F   2.3356166930108335        5.1210423941320569        18.905724948296644     
 F   3.5365829574536622        6.7658925130452907        17.176933150172729     
 F   2.3345381237798524        5.6079270484254717        14.871916507637771     
 F   3.7486743772164712        4.3632504238251801        13.012485536361019     
 F   5.3114887125293988        5.7782016591070953        11.229751958891875     
 F   5.5792297031988909        8.4985207478253777        11.549587913827397     
 F   4.2632482373942659        9.7801044095127736        13.506822553249417     
 F   5.4094805200625826        8.6918986012676118        15.944249724031733     
 F   6.6525706805463045        10.242905963452774        17.714913105110586     
 F   5.2572129453229994        12.071930460955537        19.211602701732119     
 F   2.5181993153469504        12.240188246103520        18.943788943357891     
 F   1.2329784101610386        10.662584325286577        17.178060053319438     
 C   1.4184598462594531        9.5497159959196107        14.345037265081233     
 C   1.5335453046460008        10.910777664561257        14.046725981629679     
 C  0.82491215710952348        11.557889236919349        13.028328963626960     
 C  -2.4001383918778752E-002   10.821516510984127        12.207622852411438     
 C -0.17462616157622346        9.4579366041728363        12.459983884139481     
 C  0.53458315769225939        8.8645701120483427        13.500734311030326     
 C   1.4867717227836752        7.7587586668520894        16.466339855927036     
 C  0.11338080798151635        7.8079691917860687        16.720907483707599     
 C -0.53388047756310308        6.9860222547407185        17.650028874208491     
 C  0.20286084452081651        6.0642848566853527        18.388336875190205     
 C   1.5837428666562448        6.0076247399632097        18.203562494465164     
 C   2.1841782649050749        6.8617343610774739        17.284400515362670     
 C   3.2539417198774028        7.7750301438383964        14.340428616507888     
 C   3.1609855444414827        6.3956678723085272        14.121821276691522     
 C   3.8614331703713201        5.7074378762603626        13.123955601024495     
 C   4.6613553626151338        6.4125732065565266        12.230358227318064     
 C   4.7813059251113872        7.7933795961621621        12.390669690779220     
 C   4.0921052257019097        8.4272600429832512        13.423609812621345     
 C   3.2473148360116784        9.6299119934866830        16.424021889599025     
 C   4.6236576184831266        9.5564373081061706        16.646921963378638     
 C   5.3077326766522903        10.349398731415535        17.573448290686439     
 C   4.6055849037081886        11.272525700276757        18.339971541068259     
 C   3.2213318166082061        11.359241258747989        18.191372819204496     
 C   2.5850809668433801        10.538259239935778        17.262516317206192     
 B   2.3521835495553591        8.6835786127889740        15.406122344061243     
 C   6.4061826939470441       0.24431161227100631        11.459182091919667     
 H   7.3258560823828436      -0.23831420885258309        11.812613725341958     
 H   6.0847390161871804      -0.29193872316477093        10.554633816477370     
 H   5.6329598307965396        9.2227604810001002E-002   12.220476559115896     
 C   5.2897831066568894        2.3260516690550386        10.616329668731975     
 H   4.5188824340292149        2.2867782489373765        11.393422810473377     
 H   4.9304865523779062        1.7516563951936877        9.7540289751966682     
 H   5.4081889166653569        3.3740730331365065        10.314806160014479     
 C   7.6690567808634986        1.8388016514166379        10.014316015614488     
 H   7.3101611168465848        1.3090875750726358        9.1206038678388133     
 H   8.6238940645909725        1.3889640208088576        10.310892051504984     
 H   7.8619983431500948        2.8775677209440804        9.7180487605904542     
 C   2.5651941203609905        10.176545184652067        7.8872664568560138     
 H   1.6425859377049732        10.654029316636963        7.5344851638058925     
 H   2.9096094635609653        10.744823746231610        8.7628467457437829     
 H   3.3229326751176935        10.292754796330259        7.1047861989489105     
 C   3.6819137563547746        8.1153999102539647        8.7825421222060562     
 H   4.4401419598306493        8.1388354825327927        7.9921690254525481     
 H   4.0569268977621498        8.7007522956311689        9.6317192552885729     
 H   3.5655464077759174        7.0717499336801168        9.1036558918231218     
 C   1.3167195662865656        8.6463213318002907        9.4126561418255044     
 H   1.6958370336974731        9.2034298790083593        10.280800508882832     
 H  0.36063857605004646        9.0956262018641869        9.1171457361312580     
 H   1.1191659131485976        7.6198805925513984        9.7470710778924712     
         276

 Dy   9.1030357954758667        2.5124723951438925        14.049043300298685     
 C   7.4103576161021341        4.3944640921979738        13.749948163817921     
 C   6.7444236840436327        3.3819277242677517        14.553327874652435     
 C   6.5048472936518644        2.2725727148323664        13.682536297924807     
 H   5.9664952167145788        1.3758997927916816        13.967020513369480     
 C   6.9927841484260069        2.5338810461566914        12.377977530285088     
 C   7.5649987443447229        3.8399025828453528        12.436067008422585     
 H   7.9746707786911593        4.3742089763842378        11.586315659589017     
 C   8.1072689109589380        5.7117439416035864        14.140446083701134     
 C   9.4699145854547915        5.3570983876090521        14.782485541051894     
 H   10.133607601741005        4.8363620929440509        14.062627780888580     
 H   9.3788203994926107        4.7656967361572198        15.708921619310757     
 H   10.040495505112132        6.2551496755102018        15.057091182131993     
 C   7.2877516557898403        6.6181685365877003        15.072170050650911     
 H   7.0626867932965869        6.1784922719837514        16.046131131164323     
 H   6.3366605057286263        6.8899526984953248        14.600122155556953     
 H   7.8474851263116454        7.5427233685524531        15.265993902436128     
 C   8.4114842381823163        6.5557186370070948        12.884751979391829     
 H   9.1183027185818162        6.0604019287495881        12.208708347281659     
 H   8.8710178275685116        7.5059113492871168        13.182121199480914     
 H   7.5009553262279338        6.7818495790442705        12.317651475070267     
 C   6.2788476114851592        3.3470024047488303        16.020693607144270     
 C   5.8189425660647975        1.9232772736557526        16.411905262795099     
 H   4.9403190853443624        1.6003613576608329        15.839578842597694     
 H   5.5378089804445567        1.9190812493872804        17.473053104328773     
 H   6.6051176941131100        1.1661432668277509        16.276069729447055     
 C   5.0503603498114993        4.2638555821404651        16.214641925823486     
 H   5.2423057481214963        5.3061146470809391        15.948552004742909     
 H   4.7191066462575577        4.2415713995328401        17.262260580951388     
 H   4.2192207724807185        3.9099039042394170        15.590406337990620     
 C   7.4000381518568012        3.7108633061845753        17.017645798061263     
 H   8.2574848170500523        3.0148694318536027        16.940332251461264     
 H   7.0322315508730018        3.6056569234959008        18.044445786188099     
 H   7.7831559932005758        4.7311061332850333        16.918352759021509     
 C   6.6205340991479531        1.7304308415914742        11.135326887489738     
 C   10.846565166155401       0.66518425189244856        13.811533187973520     
 C   11.427882728074902        1.6391339694478457        14.725432221642601     
 C   11.728852292670657        2.7927757770862800        13.930660591441185     
 H   12.229413265171271        3.6797775996291122        14.301017593427870     
 C   11.350681479384086        2.5967040907430481        12.580979433605625     
 C   10.789332984779964        1.2872447031707515        12.522891827663509     
 H   10.446323384767638       0.80135143840480461        11.616383423285351     
 C   10.128500300438471      -0.67013511407498094        14.068920575721105     
 C   8.7494886251851955      -0.33436412682722821        14.683149193915595     
 H   8.1094288784637332       0.22908654196748759        13.969840007481890     
 H   8.8243591342457020       0.20751872289060236        15.641297476552250     
 H   8.1552277474051955       -1.2337258027945803        14.888926970779572     
 C   9.8705473971141391       -1.4229443194834077        12.744242063849390     
 H   9.3715285849676206       -2.3758370886713722        12.957146304038082     
 H   10.807617911350912       -1.6409673913252341        12.219244490484199     
 H   9.2206723763409624      -0.86910156615297829        12.055694525205057     
 C   10.908401428839122       -1.6442103474068572        14.966887128263640     
 H   11.096827510589254       -1.2706085526363353        15.975411171176964     
 H   11.877369267323367       -1.8853774412534128        14.514604954722572     
 H   10.339717958870519       -2.5772915691393972        15.074747340986690     
 C   11.853066726857797        1.5865044924887963        16.210962921867434     
 C   13.112481572035694       0.69811379265300677        16.333706386400966     
 H   13.916372917623375        1.0951557989910614        15.699126611463511     
 H   13.476086884917224       0.68526470167942721        17.370323280944092     
 H   12.934401030740419      -0.33728807450988718        16.030035975599045     
 C   12.252286871992437        2.9986378086754093        16.704967820021825     
 H   11.435934712737833        3.7275516268381605        16.599021406420569     
 H   13.129336262206095        3.3956603755034291        16.178556977584950     
 H   12.508150063503157        2.9490124687156722        17.771655035668235     
 C   10.751807303380994        1.1038304236920227        17.184531038312173     
 H   9.8747413726316893        1.7732122655381264        17.169743035399961     
 H   11.129892082606975        1.1332105505481544        18.217691022565010     
 H   10.403125677876012        8.3627263923230000E-002   17.000798567116252     
 C   11.775275259938432        3.4562426682767673        11.396695593514641     
 C   13.098139959134750        2.8541022989861400        10.864228682980658     
 H   12.961873220810469        1.8126424677658013        10.546375148689938     
 H   13.870137113963210        2.8708523961730115        11.640716541822952     
 H   13.465026568831327        3.4296858252819655        10.004519281533078     
 C   12.019104157008034        4.9188237495206542        11.804300464526378     
 H   11.091803285302904        5.4267825970695123        12.097665272457975     
 H   12.440003221414761        5.4781253989184879        10.956222420005854     
 H   12.726161055261104        5.0076744752892708        12.635319006234846     
 C   10.736042748135407        3.4257142020573847        10.272128304794808     
 H   10.573588981256304        2.4121350962543788        9.8901859999344843     
 H   11.078320847592565        4.0403217868208543        9.4308301932566074     
 H   9.7712511757418881        3.8232303608363942        10.607130258306073     
 Dy -0.22845558777175601        7.7865176994083276        5.4493956772519825     
 C   1.5008663729233005        5.9431064045944453        5.7812612600313251     
 C   2.1226899752639130        6.9325644212145132        4.9157847104266708     
 C   2.3785499968226271        8.0772484673619758        5.7359259718789435     
 H   2.8944559174722966        8.9687405115069190        5.3982261756385999     
 C   1.9398723101492628        7.8588267138575372        7.0656859170910149     
 C   1.3834801295673136        6.5461737403977951        7.0757311606815794     
 H   1.0121035270966510        6.0409971955572770        7.9594468045115523     
 C  0.81419970951334464        4.6012515889898289        5.4683161240896281     
 C -0.54486061656534246        4.9070639017442090        4.7922639510952498     
 H  -1.2236219540600211        5.4568163114307300        5.4776848578837622     
 H -0.45013914795918536        5.4503676467502657        3.8387820892204192     
 H  -1.1026852151973254        3.9890154694785891        4.5628903607920792     
 C   1.6548968056230973        3.6391122181851911        4.6132100443012627     
 H   1.9044213108011634        4.0132690026372195        3.6183623082882841     
 H   2.5966429932369297        3.4025258026677059        5.1214921037651955     
 H   1.1025236947979482        2.7007086165553424        4.4714082215767554     
 C  0.49571404405303954        3.8402753595566255        6.7715828350597622     
 H -0.21351230067323027        4.3846006241265423        7.4055240084701204     
 H   3.1733545985227624E-002   2.8761004293621117        6.5330524018320117     
 H   1.3995728874559155        3.6455880388130510        7.3607726531720905     
 C   2.5796682106059659        6.8986014651868794        3.4451997083484422     
 C   2.9456368222337219        8.3190042265848749        2.9507541774575290     
 H   3.8038981641701128        8.7389530915871223        3.4889460581509364     
 H   3.2187366841087259        8.2709539972430548        1.8881939330706679     
 H   2.1110784311019697        9.0301484107479020        3.0424471627366994     
 C   3.8657734300041930        6.0471982783469853        3.3436480310104630     
 H   3.7129722297822854        5.0110977105409500        3.6579534198249490     
 H   4.2376331566374787        6.0324690444884910        2.3097139071157078     
 H   4.6503435856222008        6.4748756173967008        3.9832607049871429     
 C   1.5020592240624262        6.3806283675994049        2.4684409077281386     
 H  0.60915002913369209        7.0319390892853146        2.4632386946492404     
 H   1.8886152304415118        6.4041945843339336        1.4430272556883217     
 H   1.1713968085790132        5.3573667930083051        2.6616898875816650     
 C   2.3421058298255097        8.6992129210803046        8.2739928385416182     
 C  -1.9721991185815781        9.6379320122512091        5.6356787964695760     
 C  -2.5697402523889021        8.6253497285325214        4.7776378513885538     
 C  -2.8492312919093599        7.5045836431071233        5.6257436592286458     
 H  -3.3533498840190363        6.6007904338533931        5.3042902129006073     
 C  -2.4454948506463738        7.7582006947663409        6.9580343021668405     
 C  -1.8860093232022466        9.0714929813524279        6.9494127486729234     
 H  -1.5250931371955498        9.5978533974813445        7.8261543570303536     
 C  -1.2626052929373541        10.960451147551899        5.2960321962144183     
 C  0.10967208034048206        10.598525834626683        4.6816976839189133     
 H  0.76202080507844239        10.079032315688517        5.4164936614516543     
 H   2.7245614248291215E-002   10.005480646399191        3.7546393102381019     
 H  0.69559259438905996        11.489030371063750        4.4184250902623452     
 C -0.98238077938150703        11.783113067256375        6.5729593668851800     
 H -0.49416633510855362        12.726098886491446        6.2979674487775306     
 H  -1.9077519663276181        12.024666330255423        7.1076211535930431     
 H -0.31264772421810322        11.270177689899679        7.2743456989546971     
 C  -2.0586580986838410        11.881101453976230        4.3561726651304742     
 H  -2.2531925790363476        11.451822359511469        3.3711783953719170     
 H  -3.0246572247777634        12.140414030280013        4.8046356755233059     
 H  -1.4986458348660385        12.810974526269243        4.1901355571550774     
 C  -3.0055063488681029        8.6082816379372122        3.2947658634355985     
 C  -4.2561276572210351        9.4999810009312977        3.1162164069626104     
 H  -5.0714791891240711        9.1316298168316852        3.7524034279999987     
 H  -4.6033400287233111        9.4711644555654306        2.0739396015231391     
 H  -4.0793491151296255        10.546383367359169        3.3789626507784232     
 C  -3.4254630537890405        7.1784469118912133        2.8832656202168407     
 H  -2.6180000735934965        6.4460341100103529        3.0225021106070393     
 H  -4.3023406696409205        6.8223997268827743        3.4378531310822629     
 H  -3.6909199450023675        7.1775058676425569        1.8185038849357245     
 C  -1.8957004366686365        9.0153180139342215        2.2958733421246880     
 H  -1.0205745994503688        8.3456849215522215        2.3659679518376455     
 H  -2.2643918134627938        8.9095387376944313        1.2646152678749401     
 H  -1.5444024927422861        10.045778402606873        2.4066119784607847     
 C  -2.8279162238785762        6.9285675356193162        8.1788239327229881     
 C  -4.1285633963855020        7.5383840488784797        8.7556718318332525     
 H  -3.9786324265092969        8.5805553037129698        9.0631904093743731     
 H  -4.9300339849397128        7.5184826729761793        8.0092642654397110     
 H  -4.4644572346424924        6.9674683809863378        9.6316769981943811     
 C  -3.0928883922714228        5.4581843432394415        7.8136785569329357     
 H  -2.1869784132016519        4.9434392868715094        7.4704717185472376     
 H  -3.4579532858364770        4.9174956356043538        8.6983715034438500     
 H  -3.8535973931020835        5.3551942969417787        7.0335308720521166     
 C  -1.7418051301465249        6.9861645621203259        9.2559207956350598     
 H  -1.5388233392987749        8.0146354124295840        9.5690202142569145     
 H  -2.0593990032121412        6.4297295067047768        10.146828538611860     
 H -0.80223440095119014        6.5464462316989467        8.9020394099280775     
 F   6.6099732159838487       -1.4392249887234254        4.5977065516804112     
 F   8.0349682701093972       -2.6727116155144777        6.4561984200223153     
 F   9.6433950723154069       -1.2305591983037254        8.1966146706676408     
 F   9.9256035275489189        1.4664894253684675        7.8230603277869042     
 F   8.5679187862053254        2.7374838926172917        5.8848755232174579     
 F   9.6369500381773872        1.7483609310188861        3.4310448940128628     
 F   10.754035992529653        3.4182246218174144        1.6738677017684398     
 F   9.2303691437305257        5.2100158261706682       0.26382512376223821     
 F   6.4768202476939267        5.2379053094163641       0.63216404869372766     
 F   5.3397787453120387        3.5593994572763821        2.3721802622618622     
 F   6.5791119933876416        4.6656150550771871        4.7608303701717709     
 F   5.1685642254051407        5.8010506222404663        6.7064014171354609     
 F   3.6132015976443133        4.2965427460323564        8.3943799934773136     
 F   3.3560191961691617        1.5837864656509277        7.9360388068800276     
 F   4.6783542734778205       0.41968694427138487        5.9041424772453244     
 F   3.5328991491844342        1.6751252020381342        3.5589721960367595     
 F   2.2588376032452340       0.22588341516137894        1.7260275028701102     
 F   3.6118560823769603       -1.5701304018766309       0.15936915818849998     
 F   6.3469960522668298       -1.8228243008757798       0.42811835556035771     
 F   7.6760717940870187      -0.30616958667366850        2.2194297717670595     
 C   7.5394873416424133       0.72511983402801716        5.0959837029050785     
 C   7.4519244217507605      -0.65121576542226556        5.3269883321829807     
 C   8.1632756547746812       -1.3321120245303437        6.3215906904501118     
 C   8.9826203330513543      -0.61788101478283664        7.1897108170703712     
 C   9.1094305475799207       0.75837444960095290        7.0036040062579552     
 C   8.4021773225363994        1.3863072059488839        5.9816337717065711     
 C   7.4199819054801095        2.6038376727811641        3.0448503201730821     
 C   8.7923220121979746        2.5999585984784526        2.7818416652071045     
 C   9.4089638839381369        3.4540941289882015        1.8607688564175262     
 C   8.6400787349687462        4.3584597476019402        1.1346398666766280     
 C   7.2591972005137473        4.3702207002448201        1.3260771685563442     
 C   6.6920494568365232        3.4959727474065465        2.2470865702660907     
 C   5.6814109808194573        2.4704063657205269        5.1927493298194580     
 C   5.7674052045425475        3.8366161942178061        5.4806108566154252     
 C   5.0676821946811614        4.4645996281134197        6.5172914304382719     
 C   4.2708463986205896        3.7079229607221937        7.3701269410731678     
 C   4.1538039042391501        2.3367739297800485        7.1375743141416770     
 C   4.8469331751817153        1.7644566739328669        6.0715564964494284     
 C   5.6792127502885315       0.71815398728210889        3.0344907752973014     
 C   4.3021129117829977       0.82379609877950566        2.8219301785826687     
 C   3.6006733437391478        8.2090177064828004E-002   1.8663298583000500     
 C   4.2827465998449812      -0.82830189092795925        1.0669741733884923     
 C   5.6653816415378841      -0.95212696635193883        1.2109428999551801     
 C   6.3229469943859735      -0.16775836195082910        2.1584109636918702     
 B   6.5844461748799201        1.6243673540298020        4.0796102971096273     
 F   2.3935920625141520        11.715002781985786        14.739685860573939     
 F  0.97657667390709235        12.890679644962209        12.833843273578079     
 F -0.68905696249085668        11.408118705747256        11.187393251656241     
 F  -1.0131668828995433        8.7301895193707075        11.686482162733121     
 F  0.34345359395115355        7.5245257707583271        13.663973018576771     
 F -0.70306111676270300        8.6721036569054277        16.056776867915428     
 F  -1.8770961111748450        7.0653855230167677        17.833462490332153     
 F -0.41388322428084751        5.2436208765800130        19.273180580633717     
 F   2.3374506923696177        5.1182697999684423        18.904337337513560     
 F   3.5368728721690426        6.7648524055794299        17.176092325746250     
 F   2.3346450346150913        5.6084534672641144        14.868557349303192     
 F   3.7486737808360857        4.3674365199208314        13.006428120965280     
 F   5.3105530133432008        5.7854980164888810        11.226192932461299     
 F   5.5773049576883462        8.5056915055468405        11.550152673188173     
 F   4.2615335415146713        9.7832963626721021        13.510082178521165     
 F   5.4082363171385790        8.6911789481803972        15.944643480526054     
 F   6.6517375584370413        10.241501093385404        17.715708526216044     
 F   5.2567517255326015        12.069272897618543        19.213834297568479     
 F   2.5175543520392063        12.237210501933676        18.947457607847671     
 F   1.2316430708749391        10.659456929270558        17.182255888376329     
 C   1.4168081902559377        9.5505448685112082        14.347405056034621     
 C   1.5309221394330650        10.912167063700053        14.051526444460237     
 C  0.82257371801858870        11.560412887634550        13.033664934823904     
 C  -2.4852355967012886E-002   10.824769838502334        12.210904013593925     
 C -0.17461200792793005        9.4607261703583347        12.460852862357513     
 C  0.53409800586357947        8.8662081403074264        13.501270922086519     
 C   1.4862263894744538        7.7564975240033149        16.466283242667714     
 C  0.11280487632590376        7.8041875655982560        16.720734561230230     
 C -0.53370679656801445        6.9810308450916638        17.649265118669874     
 C  0.20387575616816075        6.0596455782409420        18.387112206328588     
 C   1.5848049476923325        6.0044609253757457        18.202481518852235     
 C   2.1844296843841868        6.8595076439951717        17.283710273741136     
 C   3.2529371679745833        7.7766323996606879        14.340136324871985     
 C   3.1604493836033662        6.3976525334086869        14.119398408380968     
 C   3.8608533671530876        5.7114122748743021        13.120239319093844     
 C   4.6603025499786650        6.4183054689450456        12.227693964050218     
 C   4.7798628665847955        7.7988475313841024        12.390180241179220     
 C   4.0907060326181828        8.4306653244550382        13.424339674546170     
 C   3.2460269170167204        9.6284202102989269        16.426049865114287     
 C   4.6225187584037890        9.5551228614453159        16.648175586313481     
 C   5.3068163212369228        10.347721713306628        17.574812435682638     
 C   4.6048031967947463        11.270313089553202        18.342078396992370     
 C   3.2204533130226749        11.356770334940125        18.194299079471282     
 C   2.5838973457933614        10.535825164395641        17.265605441008713     
 B   2.3509290815537689        8.6831601496856514        15.407216367933453     
 C   6.4037905059607416       0.24098213498448601        11.464701735393549     
 H   7.3236758230689283      -0.24167248581830461        11.817527272382380     
 H   6.0809849067051420      -0.29617916425464702        10.561248999439488     
 H   5.6314975583371307        9.0124571341327550E-002   12.227109364203777     
 C   5.2873764884604144        2.3221411485614216        10.620350953170176     
 H   4.5170150503806275        2.2833552881831727        11.397994987127335     
 H   4.9273995752207602        1.7474875674647163        9.7584759222493371     
 H   5.4057161384777430        3.3700376693184713        10.318255751945546     
 C   7.6660899653626480        1.8333456102266739        10.017065632938509     
 H   7.3064712587212979        1.3026509673207012        9.1242649994801006     
 H   8.6210351858517118        1.3836108746748428        10.313520519339887     
 H   7.8590866634288510        2.8716984027811518        9.7194523103213033     
 C   2.5636969838550483        10.173144241771276        7.8900131180737443     
 H   1.6410790021738868        10.650950129186899        7.5377108388874730     
 H   2.9080696538797293        10.740487577973148        8.7661988725428763     
 H   3.3214706866458057        10.290193633223103        7.1077108583277484     
 C   3.6803732403828482        8.1113884202350857        8.7837730829173744     
 H   4.4387950624903771        8.1351997388591943        7.9936153458931569     
 H   4.0551694195862469        8.6964028456656397        9.6332508587868446     
 H   3.5639336416835179        7.0676295813640539        9.1043746128588463     
 C   1.3149248944002339        8.6413431157076257        9.4134989404956730     
 H   1.6936033425545776        9.1978272201358102        10.282219887855012     
 H  0.35882054012568115        9.0906005077391789        9.1180484906791559     
 H   1.1175596450689240        7.6146035728420598        9.7470407360621625     
         276

 Dy   9.1045054832030292        2.5125348770765505        14.048905392656517     
 C   7.4108183218189847        4.3937749495003873        13.749103366278076     
 C   6.7465253870225883        3.3821534651414931        14.554843770605048     
 C   6.5059478796102628        2.2715857217792399        13.685903648954243     
 H   5.9683564928040802        1.3751617564377574        13.972418206080247     
 C   6.9919119029472574        2.5312758278906347        12.380354738825096     
 C   7.5637680899409974        3.8374553915184904        12.435904809131539     
 H   7.9719607873375278        4.3706624281695046        11.584856880691712     
 C   8.1074814657198520        5.7119121403032915        14.136628862671293     
 C   9.4702091221922799        5.3588775921394971        14.779351823476585     
 H   10.134000060710756        4.8368993332317034        14.060486483599947     
 H   9.3792743165724541        4.7692683515649410        15.706813818251172     
 H   10.040591558217001        6.2575587741578866        15.052021424619783     
 C   7.2875460671114247        6.6203373825074854        15.065955542680619     
 H   7.0617975900031489        6.1828925231223675        16.040660700808100     
 H   6.3367029280872655        6.8911062583584961        14.592886498988824     
 H   7.8472338992666328        7.5452507219386131        15.257938352485551     
 C   8.4117580069911249        6.5529675495852180        12.879145752029872     
 H   9.1184243626923269        6.0559176720360197        12.204334319604625     
 H   8.8715546281098945        7.5036507739540408        13.174277639145414     
 H   7.5012555695500982        6.7779969938218407        12.311593008763907     
 C   6.2818389405878063        3.3496871768073757        16.022499422085541     
 C   5.8253789896484545        1.9260805269412942        16.417460462481149     
 H   4.9472513352423215        1.5997520814529682        15.846671472823099     
 H   5.5449697333141490        1.9236912628414702        17.478768878580766     
 H   6.6132118952205028        1.1705733914328966        16.282815554982712     
 C   5.0514568040700576        4.2643136374508641        16.213862206344295     
 H   5.2419067704438032        5.3063518028207906        15.945983572775438     
 H   4.7193373208381804        4.2433417956990160        17.261186000393138     
 H   4.2215826510820724        3.9078161740546276        15.589545489269161     
 C   7.4019605038298621        3.7188776222648077        17.018245429467939     
 H   8.2606339755827030        3.0244578401956472        16.943405154812059     
 H   7.0339603781337798        3.6164931408260834        18.045146969596374     
 H   7.7831796289830804        4.7392239384569299        16.915554362662373     
 C   6.6183462922155174        1.7265649122509266        11.138954953817043     
 C   10.847917261318862       0.66505404849618588        13.812395327508215     
 C   11.429898978616157        1.6400484499989743        14.724618230550345     
 C   11.730145322069056        2.7927829076660364        13.928315044973225     
 H   12.230877649519353        3.6802496652765408        14.297216042883816     
 C   11.350988259209918        2.5951217493441505        12.579193508632608     
 C   10.789639669941970        1.2855799526289629        12.523073325216487     
 H   10.445945578540512       0.79857333955180387        11.617459516101000     
 C   10.130136802412057      -0.66991833176824911        14.072157024731936     
 C   8.7512716759908304      -0.33346075432470468        14.686302213812009     
 H   8.1109488655831594       0.22885838094985311        13.972404414746531     
 H   8.8262855537599769       0.20973722162502692        15.643650692268571     
 H   8.1572375630167340       -1.2326089077739828        14.893546645410900     
 C   9.8716563776638289       -1.4247931535541714        12.748852821864739     
 H   9.3730830229151429       -2.3774733596913218        12.963551619194261     
 H   10.808425431321998       -1.6433588393488514        12.223574129581802     
 H   9.2211224478958584      -0.87222936887931246        12.059935403599241     
 C   10.910450771726843       -1.6423600443046622        14.971460360244304     
 H   11.099043938410540       -1.2670085734870760        15.979247968829826     
 H   11.879328420549570       -1.8841837453429873        14.519358626699855     
 H   10.341949136220704       -2.5752835573741510        15.081136846624412     
 C   11.855229077312996        1.5894859789036853        16.210117226790427     
 C   13.114239648395779       0.70087926256276734        16.334903135650780     
 H   13.918724358341745        1.0970646733880163        15.700610728670759     
 H   13.476978523734996       0.68917745046578505        17.371817633839100     
 H   12.936234598537842      -0.33481975199196329        16.032328086163535     
 C   12.255170390197051        3.0021083704229619        16.701632369873540     
 H   11.439186970733019        3.7312178658911561        16.594559945862883     
 H   13.132312174223205        3.3977786680630659        16.174452842704365     
 H   12.511198161066424        2.9540023188398643        17.768287238544762     
 C   10.753443415727789        1.1092913571549059        17.184235401472399     
 H   9.8764205457936978        1.7786521340884602        17.167411653216828     
 H   11.130936265836478        1.1412237484982080        18.217430988524917     
 H   10.404722851979059        8.8750773148553619E-002   17.002830192538131     
 C   11.774053686564518        3.4538353581643273        11.393776631269223     
 C   13.096020601933667        2.8513901129643870        10.859512535494369     
 H   12.959175274064705        1.8099321206723202        10.541967264754607     
 H   13.869149373359271        2.8681436178942432        11.634852193649659     
 H   13.461750911688373        3.4268526489606286        9.9992304323527907     
 C   12.018836545531318        4.9165898265537606        11.800140805596937     
 H   11.092370166363462        5.4248641783739115        12.095356175390171     
 H   12.437839081448868        5.4753507254884735        10.950874818065964     
 H   12.727804904426241        5.0056858429827260        12.629382886531534     
 C   10.733016912010722        3.4226862735449428        10.270999266948545     
 H   10.569131437504666        2.4087064889834591        9.8910966604352080     
 H   11.074270370689208        4.0356139290135129        9.4281524293786383     
 H   9.7691385998992484        3.8214986810969176        10.606961985999378     
 Dy -0.22806267362153962        7.7866175533912161        5.4487948788220244     
 C   1.5000467099919284        5.9418013739056255        5.7794517879462788     
 C   2.1230656962903969        6.9317536098567247        4.9155108511052648     
 C   2.3788211207266650        8.0754705608566777        5.7369344127265522     
 H   2.8953715831119746        8.9670358751428392        5.4005340647627129     
 C   1.9389915395359103        7.8560173047356221        7.0661063285646586     
 C   1.3819807108652351        6.5436303622400427        7.0744512436572720     
 H   1.0096577875902497        6.0377535002841967        7.9573395685768453     
 C  0.81294620285061847        4.6006339366759033        5.4646397919543022     
 C -0.54643361605073393        4.9078810241589119        4.7900561419791412     
 H  -1.2243569353502333        5.4570960593547539        5.4766166705094301     
 H -0.45213077123789763        5.4523246650223154        3.8371894852674822     
 H  -1.1048875072303121        3.9904503399340294        4.5598728461054998     
 C   1.6526877653628955        3.6399822983829502        4.6071045161841315     
 H   1.9012735093819486        4.0159885203659327        3.6127892341932446     
 H   2.5948126683282227        3.4022581167577886        5.1140804193119429     
 H   1.0999174311489421        2.7020644786580306        4.4639552879709949     
 C  0.49531920525594791        3.8373834356839343        6.7667244950242029     
 H -0.21358137279377729        4.3803786625400880        7.4020879524014038     
 H   3.1339408153566214E-002   2.8735959487515639        6.5267627998857494     
 H   1.3995810837450293        3.6418256818438084        7.3549610643070835     
 C   2.5796557714201120        6.8996546067904445        3.4448252490622862     
 C   2.9481904100881962        8.3201231753331744        2.9531216542996774     
 H   3.8072512198262807        8.7373201182665525        3.4919435709321234     
 H   3.2210964746785589        8.2735331409082118        1.8904953879763038     
 H   2.1150672414942857        9.0325918804122356        3.0463792508803782     
 C   3.8639431699077198        6.0462534601695532        3.3399514455148718     
 H   3.7101180965675780        5.0100007578226933        3.6530298288656331     
 H   4.2340352193357438        6.0325099664565229        2.3054249954846751     
 H   4.6502599070679498        6.4717771068337093        3.9786101013572388     
 C   1.5002746519602781        6.3861551432880193        2.4680651857344897     
 H  0.60838385674752338        7.0387253333204374        2.4657058912651877     
 H   1.8857423645950706        6.4121078799019555        1.4424292376917198     
 H   1.1682034632836475        5.3629738518545853        2.6587549957436392     
 C   2.3406717642284627        8.6953972450888237        8.2752765272598161     
 C  -1.9714828682040306        9.6382252257331267        5.6371786959625947     
 C  -2.5686930382057231        8.6270000627783094        4.7773513791551299     
 C  -2.8489213584125022        7.5051492814543499        5.6237177082908287     
 H  -3.3530546757040960        6.6019634829092375        5.3006997504091684     
 C  -2.4457985148681933        7.7568001988358857        6.9565244640709443     
 C  -1.8861070954290355        9.0699103562513184        6.9500446635204218     
 H  -1.5256080516604449        9.5948821205884993        7.8277280432611445     
 C  -1.2616079565458511        10.961159469175353        5.3002361958422171     
 C  0.11089324005730955        10.600113354106229        4.6859120995053445     
 H  0.76275195079401914        10.079023993274998        5.4199444153524245     
 H   2.8697299436885922E-002   10.008871586857996        3.7577659328644346     
 H  0.69711392475849898        11.490927372091054        4.4246357478901501     
 C -0.98215563722026189        11.781535486917196        6.5787454327893755     
 H -0.49364676208835662        12.724885094899191        6.3058020112985860     
 H  -1.9079295009031998        12.022247165777786        7.1130981361205183     
 H -0.31303030417623734        11.267290833411257        7.2796974417835179     
 C  -2.0571005738386896        11.883530773114240        4.3617066846760979     
 H  -2.2515264013362883        11.455981891476515        3.3759988903328946     
 H  -3.0231464811606554        12.142406588514879        4.8103093115310909     
 H  -1.4967060121032059        12.813425014857415        4.1974320525689102     
 C  -3.0040087549424448        8.6122205110511239        3.2943609544751036     
 C  -4.2548281243660417        9.5038775621609961        3.1173706925032558     
 H  -5.0699857369503656        9.1345592896588581        3.7532430512233659     
 H  -4.6022911043050065        9.4765061612912564        2.0751816993674006     
 H  -4.0780522661586733        10.549895692045157        3.3815660350612449     
 C  -3.4233513686184263        7.1829895634091452        2.8802026329072978     
 H  -2.6156760809450756        6.4506261311236814        3.0184768731256995     
 H  -4.3003134476142399        6.8257035465393123        3.4338058070678441     
 H  -3.6883854800108149        7.1836746719180802        1.8153557165445486     
 C  -1.8943198016857530        9.0215747924948122        2.2964067990027894     
 H  -1.0191123143975236        8.3519825512333483        2.3649414745958151     
 H  -2.2631401570617369        8.9180853159616742        1.2650380747449164     
 H  -1.5431342840027391        10.051725573032380        2.4094007429459001     
 C  -2.8293461440360090        6.9261897763748106        8.1762088474432328     
 C  -4.1305379769574735        7.5357963622416015        8.7519869812377795     
 H  -3.9809495062628186        8.5779471242716525        9.0597821405712811     
 H  -4.9312713672870112        7.5159949085236590        8.0048254814525492     
 H  -4.4672046506379255        6.9647469608900359        9.6275729557530880     
 C  -3.0938469149068233        5.4560769893156307        7.8097477924941572     
 H  -2.1873805500964281        4.9414612912516418        7.4679251833059697     
 H  -3.4605478983587310        4.9148157980281786        8.6933524615715445     
 H  -3.8530402644401405        5.3536192582774786        7.0281427452780720     
 C  -1.7444184111099381        6.9828681960217756        9.2545325808019836     
 H  -1.5426248323572098        8.0108513418106355        9.5698187829618035     
 H  -2.0625397696424583        6.4245332494619092        10.143923205271420     
 H -0.80413715674680619        6.5445260269452330        8.9009588468659082     
 F   6.6075111737984997       -1.4382793501372260        4.6005285973968020     
 F   8.0317251721260661       -2.6703108579265860        6.4605883835439997     
 F   9.6408519189950841       -1.2272144229749335        8.1993320230893172     
 F   9.9241009468653889        1.4694578931439952        7.8229418051490143     
 F   8.5672891864795861        2.7388057359472899        5.8831935015517569     
 F   9.6366947242839824        1.7453181115977094        3.4310121465143109     
 F   10.755985523403446        3.4134630578542269        1.6736599402377019     
 F   9.2345583937870863        5.2065662045341332       0.26286040002834210     
 F   6.4809819456791526        5.2374322856983957       0.63054561629415129     
 F   5.3415651426918043        3.5593435461667791        2.3693491416406816     
 F   6.5787736888391839        4.6671844344190614        4.7553756881829266     
 F   5.1679914146330956        5.8056845630645588        6.6982364207293408     
 F   3.6129364590318080        4.3036005630463308        8.3894165484887058     
 F   3.3560805368336233        1.5905654719841229        7.9354896411057947     
 F   4.6779147771915124       0.42314639219615985        5.9054975013047715     
 F   3.5321850486554185        1.6728749757555246        3.5574482486627996     
 F   2.2594197971164491       0.21859544214694260        1.7276922720596171     
 F   3.6143539364312440       -1.5784846438629718       0.16387841023857785     
 F   6.3499075671439957       -1.8264107619755636       0.43145013068685856     
 F   7.6771624650621284      -0.30620693193131399        2.2207489642062046     
 C   7.5380294489226509       0.72613416894209426        5.0965174614645159     
 C   7.4497125198130263      -0.64985348155226008        5.3290655277355530     
 C   8.1606430497528510       -1.3299469949468727        6.3244833771448805     
 C   8.9803198451879442      -0.61519896771395699        7.1918384815211365     
 C   9.1077156878426155       0.76077248350962579        7.0042744144552307     
 C   8.4008592177941299        1.3878672061266450        5.9815476139005970     
 C   7.4207087485556906        2.6026826293331453        3.0435902184350474     
 C   8.7931377279719261        2.5974926639035720        2.7812121522223263     
 C   9.4109251263315397        3.4508186131081975        1.8602032864473379     
 C   8.6431942471212881        4.3559242050851283        1.1337912200002971     
 C   7.2622715207423951        4.3690247011633190        1.3247013595900927     
 C   6.6938799464881251        3.4951023968483335        2.2452141167305393     
 C   5.6808023326733190        2.4726260832150908        5.1903106155307235     
 C   5.7667585911807349        3.8392600652227515        5.4760399468600127     
 C   5.0669620862907836        4.4689722367007407        6.5115647145135735     
 C   4.2703315582404571        3.7137231493255856        7.3657900758874773     
 C   4.1534932406377578        2.3422473557484160        7.1355040857280239     
 C   4.8463980043070727        1.7681851471528438        6.0703519945460167     
 C   5.6793337155327466       0.71730852511305032        3.0342540202423529     
 C   4.3021654275642520       0.82113859802053035        2.8217227236922637     
 C   3.6014666664435064        7.6894591542293750E-002   1.8676723209178374     
 C   4.2844863226155026      -0.83388007337101211        1.0695993861840127     
 C   5.6672917190270597      -0.95551433034875966        1.2131527889423448     
 C   6.3239645998156719      -0.16911323556993116        2.1593966317042419     
 B   6.5839872047425443        1.6247398017367665        4.0787164418538593     
 F   2.3898195383461824        11.715976611925928        14.746329447167682     
 F  0.97324355244263472        12.893599163816118        12.841643296299983     
 F -0.68940279946865868        11.412446127314016        11.191033788249165     
 F  -1.0119272554485479        8.7337079586314523        11.685378684484109     
 F  0.34389292811531602        7.5258078461700224        13.662052004282843     
 F -0.70441840233217523        8.6678599261725164        16.056977935676532     
 F  -1.8770306359844866        7.0587199718729421        17.832438194847104     
 F -0.41221057029924862        5.2375455830319710        19.271006796340192     
 F   2.3392846917284018        5.1154972058048278        18.902949726730476     
 F   3.5371627868844233        6.7638122981135691        17.175251501319774     
 F   2.3347519454503298        5.6089798861027571        14.865198190968611     
 F   3.7486731844557006        4.3716226160164835        13.000370705569543     
 F   5.3096173141570038        5.7927943738706675        11.222633906030723     
 F   5.5753802121778007        8.5128622632683033        11.550717432548948     
 F   4.2598188456350767        9.7864883158314324        13.513341803792912     
 F   5.4069921142145763        8.6904592950931843        15.945037237020374     
 F   6.6509044363277772        10.240096223318035        17.716503947321502     
 F   5.2562905057422036        12.066615334281547        19.216065893404835     
 F   2.5169093887314617        12.234232757763834        18.951126272337454     
 F   1.2303077315888398        10.656329533254539        17.186451723433223     
 C   1.4151565342524226        9.5513737411028075        14.349772846988008     
 C   1.5282989742201289        10.913556462838848        14.056326907290796     
 C  0.82023527892765380        11.562936538349751        13.039000906020846     
 C  -2.5703328015247023E-002   10.828023166020539        12.214185174776414     
 C -0.17459785427963664        9.4635157365438349        12.461721840575544     
 C  0.53361285403489944        8.8678461685665084        13.501807533142710     
 C   1.4856810561652325        7.7542363811545396        16.466226629408393     
 C  0.11222894467029117        7.8004059394104432        16.720561638752866     
 C -0.53353311557292582        6.9760394354426101        17.648501363131253     
 C  0.20489066781550500        6.0550062997965322        18.385887537466971     
 C   1.5858670287284202        6.0012971107882827        18.201400543239306     
 C   2.1846811038632987        6.8572809269128685        17.283020032119602     
 C   3.2519326160717634        7.7782346554829802        14.339844033236083     
 C   3.1599132227652493        6.3996371945088475        14.116975540070417     
 C   3.8602735639348551        5.7153866734882417        13.116523037163196     
 C   4.6592497373421953        6.4240377313335637        12.225029700782374     
 C   4.7784198080582039        7.8043154666060435        12.389690791579220     
 C   4.0893068395344558        8.4340706059268236        13.425069536470993     
 C   3.2447389980217620        9.6269284271111726        16.428077840629545     
 C   4.6213798983244514        9.5538084147844629        16.649429209248325     
 C   5.3058999658215562        10.346044695197719        17.576176580678837     
 C   4.6040214898813030        11.268100478829648        18.344185252916478     
 C   3.2195748094371437        11.354299411132260        18.197225339738068     
 C   2.5827137247433427        10.533391088855504        17.268694564811234     
 B   2.3496746135521791        8.6827416865823306        15.408310391805662     
 C   6.4013983179744383       0.23765265769796567        11.470221378867430     
 H   7.3214955637550130      -0.24503076278402613        11.822440819422802     
 H   6.0772307972231037      -0.30041960534452311        10.567864182401609     
 H   5.6300352858777218        8.8021537872654099E-002   12.233742169291657     
 C   5.2849698702639403        2.3182306280678051        10.624372237608375     
 H   4.5151476667320400        2.2799323274289689        11.402567163781294     
 H   4.9243125980636151        1.7433187397357448        9.7629228693020043     
 H   5.4032433602901291        3.3660023055004360        10.321705343876612     
 C   7.6631231498617973        1.8278895690367096        10.019815250262532     
 H   7.3027814005960119        1.2962143595687663        9.1279261311213880     
 H   8.6181763071124493        1.3782577285408280        10.316148987174792     
 H   7.8561749837076071        2.8658290846182237        9.7208558600521506     
 C   2.5621998473491066        10.169743298890486        7.8927597792914748     
 H   1.6395720666428006        10.647870941736835        7.5409365139690534     
 H   2.9065298441984928        10.736151409714688        8.7695509993419716     
 H   3.3200086981739179        10.287632470115947        7.1106355177065863     
 C   3.6788327244109218        8.1073769302162066        8.7850040436286925     
 H   4.4374481651501050        8.1315639951855943        7.9950616663337657     
 H   4.0534119414103431        8.6920533957001105        9.6347824622851146     
 H   3.5623208755911184        7.0635092290479911        9.1050933338945708     
 C   1.3131302225139023        8.6363648996149607        9.4143417391658417     
 H   1.6913696514116823        9.1922245612632594        10.283639266827192     
 H  0.35700250420131585        9.0855748136141710        9.1189512452270538     
 H   1.1159533769892507        7.6093265531327221        9.7470103942318538     
         276

 Dy   9.1059751709301917        2.5125973590092081        14.048767485014348     
 C   7.4112790275358353        4.3930858068028007        13.748258568738231     
 C   6.7486270900015430        3.3823792060152345        14.556359666557663     
 C   6.5070484655686611        2.2705987287261138        13.689270999983679     
 H   5.9702177688935807        1.3744237200838332        13.977815898791015     
 C   6.9910396574685070        2.5286706096245779        12.382731947365105     
 C   7.5625374355372728        3.8350082001916275        12.435742609840494     
 H   7.9692507959838954        4.3671158799547722        11.583398101794407     
 C   8.1076940204807677        5.7120803390029975        14.132811641641453     
 C   9.4705036589297684        5.3606567966699421        14.776218105901275     
 H   10.134392519680508        4.8374365735193550        14.058345186311316     
 H   9.3797282336522958        4.7728399669726622        15.704706017191587     
 H   10.040687611321870        6.2599678728055714        15.046951667107573     
 C   7.2873404784330100        6.6225062284272713        15.059741034710328     
 H   7.0609083867097118        6.1872927742609836        16.035190270451878     
 H   6.3367453504459057        6.8922598182216674        14.585650842420693     
 H   7.8469826722216203        7.5477780753247732        15.249882802534975     
 C   8.4120317757999317        6.5502164621633421        12.873539524667917     
 H   9.1185460068028359        6.0514334153224514        12.199960291927590     
 H   8.8720914286512773        7.5013901986209657        13.166434078809914     
 H   7.5015558128722626        6.7741444085994100        12.305534542457547     
 C   6.2848302696904534        3.3523719488659207        16.024305237026812     
 C   5.8318154132321105        1.9288837802268357        16.423015662167202     
 H   4.9541835851402807        1.5991428052451038        15.853764103048501     
 H   5.5521304861837413        1.9283012762956599        17.484484652832755     
 H   6.6213060963278956        1.1750035160380423        16.289561380518364     
 C   5.0525532583286150        4.2647716927612640        16.213082486865105     
 H   5.2415077927661100        5.3065889585606429        15.943415140807964     
 H   4.7195679954188039        4.2451121918651911        17.260111419834892     
 H   4.2239445296834264        3.9057284438698385        15.588684640547701     
 C   7.4038828558029230        3.7268919383450401        17.018845060874611     
 H   8.2637831341153536        3.0340462485376918        16.946478058162850     
 H   7.0356892053945579        3.6273293581562660        18.045848153004648     
 H   7.7832032647655849        4.7473417436288265        16.912755966303241     
 C   6.6161584852830826        1.7226989829103792        11.142583020144349     
 C   10.849269356482324       0.66492384509992331        13.813257467042909     
 C   11.431915229157410        1.6409629305501030        14.723804239458088     
 C   11.731438351467455        2.7927900382457929        13.925969498505266     
 H   12.232342033867434        3.6807217309239699        14.293414492339764     
 C   11.351295039035749        2.5935394079452530        12.577407583659589     
 C   10.789946355103973        1.2839152020871740        12.523254822769465     
 H   10.445567772313385       0.79579524069880314        11.618535608916650     
 C   10.131773304385643      -0.66970154946151728        14.075393473742768     
 C   8.7530547267964653      -0.33255738182218114        14.689455233708424     
 H   8.1124688527025839       0.22863021993221863        13.974968822011173     
 H   8.8282119732742519       0.21195572035945148        15.646003907984889     
 H   8.1592473786282724       -1.2314920127533855        14.898166320042229     
 C   9.8727653582135186       -1.4266419876249350        12.753463579880089     
 H   9.3746374608626653       -2.3791096307112714        12.969956934350440     
 H   10.809232951293087       -1.6457502873724685        12.227903768679406     
 H   9.2215725194507545      -0.87535717160564663        12.064176281993424     
 C   10.912500114614565       -1.6405097412024674        14.976033592224969     
 H   11.101260366231827       -1.2634085943378166        15.983084766482689     
 H   11.881287573775774       -1.8829900494325618        14.524112298677140     
 H   10.344180313570890       -2.5732755456089045        15.087526352262135     
 C   11.857391427768198        1.5924674653185742        16.209271531713419     
 C   13.115997724755864       0.70364473247252801        16.336099884900595     
 H   13.921075799060114        1.0989735477849711        15.702094845878007     
 H   13.477870162552765       0.69309019925214299        17.373311986734109     
 H   12.938068166335263      -0.33235142947403945        16.034620196728021     
 C   12.258053908401665        3.0055789321705140        16.698296919725252     
 H   11.442439228728205        3.7348841049441517        16.590098485305198     
 H   13.135288086240314        3.3998969606227032        16.170348707823781     
 H   12.514246258629692        2.9589921689640568        17.764919441421288     
 C   10.755079528074583        1.1147522906177889        17.183939764632626     
 H   9.8780997189557063        1.7840920026387939        17.165080271033698     
 H   11.131980449065979        1.1492369464482615        18.217170954484821     
 H   10.406320026082104        9.3874282373877238E-002   17.004861817960009     
 C   11.772832113190603        3.4514280480518877        11.390857669023806     
 C   13.093901244732583        2.8486779269426341        10.854796388008083     
 H   12.956477327318941        1.8072217735788392        10.537559380819276     
 H   13.868161632755330        2.8654348396154745        11.628987845476363     
 H   13.458475254545421        3.4240194726392916        9.9939415831725054     
 C   12.018568934054604        4.9143559035868671        11.795981146667497     
 H   11.092937047424019        5.4229457596783108        12.093047078322366     
 H   12.435674941482974        5.4725760520584590        10.945527216126074     
 H   12.729448753591381        5.0036972106761821        12.623446766828222     
 C   10.729991075886035        3.4196583450325009        10.269870229102281     
 H   10.564673893753026        2.4052778817125398        9.8920073209359316     
 H   11.070219893785852        4.0309060712061706        9.4254746655006691     
 H   9.7670260240566087        3.8197670013574410        10.606793713692682     
 Dy -0.22766975947132320        7.7867174073741046        5.4481940803920663     
 C   1.4992270470605560        5.9404963432168048        5.7776423158612316     
 C   2.1234414173168807        6.9309427984989354        4.9152369917838588     
 C   2.3790922446307028        8.0736926543513796        5.7379428535741601     
 H   2.8962872487516522        8.9653312387787594        5.4028419538868260     
 C   1.9381107689225578        7.8532078956137070        7.0665267400383032     
 C   1.3804812921631566        6.5410869840822912        7.0731713266329654     
 H   1.0072120480838485        6.0345098050111172        7.9552323326421384     
 C  0.81169269618789230        4.6000162843619767        5.4609634598189762     
 C -0.54800661553612540        4.9086981465736148        4.7878483328630326     
 H  -1.2250919166404455        5.4573758072787770        5.4755484831350980     
 H -0.45412239451660996        5.4542816832943650        3.8355968813145456     
 H  -1.1070897992632989        3.9918852103894698        4.5568553314189213     
 C   1.6504787251026940        3.6408523785807088        4.6009989880670004     
 H   1.8981257079627338        4.0187080380946449        3.6072161600982051     
 H   2.5929823434195156        3.4019904308478708        5.1066687348586912     
 H   1.0973111674999361        2.7034203407607191        4.4565023543652336     
 C  0.49492436645885629        3.8344915118112435        6.7618661549886436     
 H -0.21365044491432431        4.3761567009536337        7.3986518963326864     
 H   3.0945270321904812E-002   2.8710914681410156        6.5204731979394870     
 H   1.3995892800341432        3.6380633248745657        7.3491494754420765     
 C   2.5796433322342582        6.9007077483940087        3.4444507897761296     
 C   2.9507439979426704        8.3212421240814738        2.9554891311418263     
 H   3.8106042754824490        8.7356871449459828        3.4949410837133108     
 H   3.2234562652483922        8.2761122845733688        1.8927968428819397     
 H   2.1190560518866017        9.0350353500765692        3.0503113390240570     
 C   3.8621129098112466        6.0453086419921211        3.3362548600192805     
 H   3.7072639633528701        5.0089038051044366        3.6481062379063172     
 H   4.2304372820340088        6.0325508884245549        2.3011360838536419     
 H   4.6501762285136987        6.4686785962707178        3.9739594977273343     
 C   1.4984900798581300        6.3916819189766336        2.4676894637408413     
 H  0.60761768436135477        7.0455115773555610        2.4681730878811350     
 H   1.8828694987486292        6.4200211754699774        1.4418312196951180     
 H   1.1650101179882817        5.3685809107008664        2.6558201039056129     
 C   2.3392376986314156        8.6915815690973428        8.2765602159780141     
 C  -1.9707666178264831        9.6385184392150443        5.6386785954556133     
 C  -2.5676458240225442        8.6286503970240993        4.7770649069217068     
 C  -2.8486114249156449        7.5057149198015773        5.6216917573530116     
 H  -3.3527594673891556        6.6031365319650819        5.2971092879177286     
 C  -2.4461021790900128        7.7553997029054296        6.9550146259750472     
 C  -1.8862048676558245        9.0683277311502106        6.9506765783679212     
 H  -1.5261229661253402        9.5919108436956542        7.8293017294919354     
 C  -1.2606106201543481        10.961867790798808        5.3044401954700149     
 C  0.11211439977413706        10.601700873585777        4.6901265150917766     
 H  0.76348309650959589        10.079015670861478        5.4233951692531939     
 H   3.0148984625480633E-002   10.012262527316802        3.7608925554907677     
 H  0.69863525512793789        11.492824373118356        4.4308464055179551     
 C -0.98193049505901664        11.779957906578018        6.5845314986935710     
 H -0.49312718906815955        12.723671303306938        6.3136365738196414     
 H  -1.9081070354787812        12.019828001300151        7.1185751186479935     
 H -0.31341288413437152        11.264403976922836        7.2850491846123386     
 C  -2.0555430489935378        11.885960092252249        4.3672407042217216     
 H  -2.2498602236362286        11.460141423441561        3.3808193852938717     
 H  -3.0216357375435474        12.144399146749745        4.8159829475388758     
 H  -1.4947661893403732        12.815875503445586        4.2047285479827430     
 C  -3.0025111610167867        8.6161593841650372        3.2939560455146091     
 C  -4.2535285915110475        9.5077741233906963        3.1185249780439013     
 H  -5.0684922847766591        9.1374887624860310        3.7540826744467335     
 H  -4.6012421798867011        9.4818478670170823        2.0764237972116621     
 H  -4.0767554171877212        10.553408016731142        3.3841694193440670     
 C  -3.4212396834478116        7.1875322149270762        2.8771396455977545     
 H  -2.6133520882966552        6.4552181522370100        3.0144516356443600     
 H  -4.2982862255875594        6.8290073661958495        3.4297584830534253     
 H  -3.6858510150192627        7.1898434761936043        1.8122075481533730     
 C  -1.8929391667028692        9.0278315710554029        2.2969402558808913     
 H  -1.0176500293446782        8.3582801809144733        2.3639149973539841     
 H  -2.2618885006606799        8.9266318942289153        1.2654608816148929     
 H  -1.5418660752631919        10.057672743457887        2.4121895074310151     
 C  -2.8307760641934419        6.9238120171303050        8.1735937621634775     
 C  -4.1325125575294459        7.5332086756047234        8.7483021306423066     
 H  -3.9832665860163403        8.5753389448303370        9.0563738717681890     
 H  -4.9325087496343087        7.5135071440711387        8.0003866974653874     
 H  -4.4699520666333585        6.9620255407937330        9.6234689133117932     
 C  -3.0948054375422243        5.4539696353918199        7.8058170280553787     
 H  -2.1877826869912038        4.9394832956317742        7.4653786480647017     
 H  -3.4631425108809846        4.9121359604520034        8.6883334196992390     
 H  -3.8524831357781970        5.3520442196131794        7.0227546185040275     
 C  -1.7470316920733515        6.9795718299232252        9.2531443659689074     
 H  -1.5464263254156447        8.0070672711916870        9.5706173516666944     
 H  -2.0656805360727750        6.4193369922190424        10.141017871930980     
 H -0.80603991254242213        6.5426058221915193        8.8998782838037407     
 F   6.6050491316131508       -1.4373337115510265        4.6033506431131928     
 F   8.0284820741427367       -2.6679101003386938        6.4649783470656841     
 F   9.6383087656747612       -1.2238696476461417        8.2020493755109918     
 F   9.9225983661818589        1.4724263609195229        7.8228232825111244     
 F   8.5666595867538486        2.7401275792772881        5.8815114798860568     
 F   9.6364394103905795        1.7422752921765330        3.4309793990157589     
 F   10.757935054277239        3.4087014938910394        1.6734521787069641     
 F   9.2387476438436469        5.2031165828975983       0.26189567629444599     
 F   6.4851436436643795        5.2369592619804282       0.62892718389457491     
 F   5.3433515400715699        3.5592876350571756        2.3665180210195014     
 F   6.5784353842907271        4.6687538137609366        4.7499210061940822     
 F   5.1674186038610515        5.8103185038886522        6.6900714243232215     
 F   3.6126713204193024        4.3106583800603060        8.3844531035000962     
 F   3.3561418774980853        1.5973444783173183        7.9349404753315609     
 F   4.6774752809052043       0.42660584012093483        5.9068525253642186     
 F   3.5314709481264024        1.6706247494729152        3.5559243012888397     
 F   2.2600019909876639       0.21130746913250620        1.7293570412491239     
 F   3.6168517904855277       -1.5868388858493128       0.16838766228865570     
 F   6.3528190820211607       -1.8299972230753474       0.43478190581335940     
 F   7.6782531360372381      -0.30624427718895941        2.2220681566453493     
 C   7.5365715562028885       0.72714850385617136        5.0970512200239533     
 C   7.4475006178752921      -0.64849119768225461        5.3311427232881252     
 C   8.1580104447310209       -1.3277819653634018        6.3273760638396492     
 C   8.9780193573245342      -0.61251692064507746        7.1939661459719009     
 C   9.1060008281053104       0.76317051741829856        7.0049448226525062     
 C   8.3995411130518622        1.3894272063044060        5.9814614560946229     
 C   7.4214355916312726        2.6015275858851266        3.0423301166970123     
 C   8.7939534437458775        2.5950267293286911        2.7805826392375486     
 C   9.4128863687249424        3.4475430972281931        1.8596377164771496     
 C   8.6463097592738301        4.3533886625683165        1.1329425733239662     
 C   7.2653458409710430        4.3678287020818169        1.3233255506238413     
 C   6.6957104361397262        3.4942320462901204        2.2433416631949874     
 C   5.6801936845271808        2.4748458007096548        5.1878719012419898     
 C   5.7661119778189214        3.8419039362276965        5.4714690371046011     
 C   5.0662419779004058        4.4733448452880626        6.5058379985888761     
 C   4.2698167178603255        3.7195233379289774        7.3614532107017867     
 C   4.1531825770363646        2.3477207817167831        7.1334338573143707     
 C   4.8458628334324301        1.7719136203728207        6.0691474926426041     
 C   5.6794546807769617       0.71646306294399165        3.0340172651874044     
 C   4.3022179433455054       0.81848109726155494        2.8215152688018583     
 C   3.6022599891478650        7.1699006019759481E-002   1.8690147835356248     
 C   4.2862260453860239      -0.83945825581406497        1.0722245989795334     
 C   5.6692017965162353      -0.95890169434558048        1.2153626779295097     
 C   6.3249822052453712      -0.17046810918903318        2.1603822997166136     
 B   6.5835282346051693        1.6251122494437311        4.0778225865980913     
 F   2.3860470141782129        11.716950441866071        14.752973033761425     
 F  0.96991043097817708        12.896518682670028        12.849443319021889     
 F -0.68974863644646078        11.416773548880776        11.194674324842088     
 F  -1.0106876279975525        8.7372263978921954        11.684275206235098     
 F  0.34433226227947844        7.5270899215817169        13.660130989988918     
 F -0.70577568790164746        8.6636161954396034        16.057179003437636     
 F  -1.8769651607941285        7.0520544207291165        17.831413899362051     
 F -0.41053791631764974        5.2314702894839291        19.268833012046670     
 F   2.3411186910871860        5.1127246116412133        18.901562115947389     
 F   3.5374527015998036        6.7627721906477074        17.174410676893295     
 F   2.3348588562855688        5.6095063049413998        14.861839032634032     
 F   3.7486725880753151        4.3758087121121347        12.994313290173803     
 F   5.3086816149708067        5.8000907312524532        11.219074879600146     
 F   5.5734554666672551        8.5200330209897679        11.551282191909724     
 F   4.2581041497554821        9.7896802689907627        13.516601429064657     
 F   5.4057479112905726        8.6897396420059696        15.945430993514693     
 F   6.6500713142185139        10.238691353250667        17.717299368426961     
 F   5.2558292859518065        12.063957770944553        19.218297489241195     
 F   2.5162644254237176        12.231255013593991        18.954794936827238     
 F   1.2289723923027402        10.653202137238521        17.190647558490117     
 C   1.4135048782489072        9.5522026136944049        14.352140637941396     
 C   1.5256758090071929        10.914945861977644        14.061127370121353     
 C  0.81789683983671901        11.565460189064950        13.044336877217789     
 C  -2.6554300063481157E-002   10.831276493538747        12.217466335958902     
 C -0.17458370063134324        9.4663053027293333        12.462590818793576     
 C  0.53312770220621952        8.8694841968255904        13.502344144198902     
 C   1.4851357228560111        7.7519752383057652        16.466170016149071     
 C  0.11165301301467856        7.7966243132226305        16.720388716275497     
 C -0.53335943457783730        6.9710480257935563        17.647737607592635     
 C  0.20590557946284924        6.0503670213521215        18.384662868605353     
 C   1.5869291097645082        5.9981332962008187        18.200319567626376     
 C   2.1849325233424106        6.8550542098305653        17.282329790498068     
 C   3.2509280641689440        7.7798369113052717        14.339551741600181     
 C   3.1593770619271329        6.4016218556090072        14.114552671759864     
 C   3.8596937607166226        5.7193610721021804        13.112806755232546     
 C   4.6581969247057264        6.4297699937220827        12.222365437514528     
 C   4.7769767495316131        7.8097834018279837        12.389201341979220     
 C   4.0879076464507298        8.4374758873986107        13.425799398395815     
 C   3.2434510790268041        9.6254366439234182        16.430105816144803     
 C   4.6202410382451138        9.5524939681236081        16.650682832183165     
 C   5.3049836104061887        10.344367677088812        17.577540725675036     
 C   4.6032397829678606        11.265887868106093        18.346292108840590     
 C   3.2186963058516129        11.351828487324395        18.200151600004855     
 C   2.5815301036933240        10.530957013315367        17.271783688613752     
 B   2.3484201455505889        8.6823232234790080        15.409404415677871     
 C   6.3990061299881358       0.23432318041144537        11.475741022341312     
 H   7.3193153044410968      -0.24838903974974766        11.827354366463224     
 H   6.0734766877410653      -0.30466004643439920        10.574479365363729     
 H   5.6285730134183121        8.5918504403980633E-002   12.240374974379538     
 C   5.2825632520674652        2.3143201075741882        10.628393522046576     
 H   4.5132802830834526        2.2765093666747651        11.407139340435254     
 H   4.9212256209064691        1.7391499120067733        9.7673698163546714     
 H   5.4007705821025151        3.3619669416824007        10.325154935807680     
 C   7.6601563343609467        1.8224335278467456        10.022564867586553     
 H   7.2990915424707259        1.2897777518168316        9.1315872627626735     
 H   8.6153174283731868        1.3729045824068131        10.318777455009695     
 H   7.8532633039863642        2.8599597664552956        9.7222594097829997     
 C   2.5607027108431648        10.166342356009695        7.8955064405092052     
 H   1.6380651311117143        10.644791754286770        7.5441621890506347     
 H   2.9049900345172563        10.731815241456228        8.7729031261410650     
 H   3.3185467097020300        10.285071307008788        7.1135601770854242     
 C   3.6772922084389954        8.1033654401973276        8.7862350043400088     
 H   4.4361012678098328        8.1279282515119959        7.9965079867743745     
 H   4.0516544632344393        8.6877039457345813        9.6363140657833863     
 H   3.5607081094987190        7.0593888767319282        9.1058120549302952     
 C   1.3113355506275706        8.6313866835222957        9.4151845378360122     
 H   1.6891359602687870        9.1866219023907103        10.285058645799372     
 H  0.35518446827695055        9.0805491194891630        9.1198539997749517     
 H   1.1143471089095773        7.6040495334233835        9.7469800524015433     
         276

 Dy   9.1074448586573542        2.5126598409418661        14.048629577372182     
 C   7.4117397332526860        4.3923966641052141        13.747413771198385     
 C   6.7507287929804987        3.3826049468889754        14.557875562510276     
 C   6.5081490515270586        2.2696117356729877        13.692638351013114     
 H   5.9720790449830812        1.3736856837299090        13.983213591501782     
 C   6.9901674119897574        2.5260653913585212        12.385109155905113     
 C   7.5613067811335473        3.8325610088647650        12.435580410549449     
 H   7.9665408046302639        4.3635693317400390        11.581939322897101     
 C   8.1079065752416835        5.7122485377027026        14.128994420611614     
 C   9.4707981956672569        5.3624360012003871        14.773084388325964     
 H   10.134784978650259        4.8379738138070074        14.056203889022685     
 H   9.3801821507321392        4.7764115823803834        15.702598216132001     
 H   10.040783664426739        6.2623769714532562        15.041881909595363     
 C   7.2871348897545953        6.6246750743470573        15.053526526740038     
 H   7.0600191834162738        6.1916930253995996        16.029719840095655     
 H   6.3367877728045450        6.8934133780848379        14.578415185852561     
 H   7.8467314451766077        7.5503054287109332        15.241827252584399     
 C   8.4123055446087402        6.5474653747414653        12.867933297305960     
 H   9.1186676509133466        6.0469491586088830        12.195586264250554     
 H   8.8726282291926601        7.4991296232878897        13.158590518474414     
 H   7.5018560561944279        6.7702918233769802        12.299476076151187     
 C   6.2878215987931005        3.3550567209244657        16.026111051968080     
 C   5.8382518368157674        1.9316870335123770        16.428570861853256     
 H   4.9611158350382389        1.5985335290372393        15.860856733273906     
 H   5.5592912390533327        1.9329112897498499        17.490200427084744     
 H   6.6294002974352892        1.1794336406431882        16.296307206054021     
 C   5.0536497125871733        4.2652297480716630        16.212302767385914     
 H   5.2411088150884169        5.3068261143004944        15.940846708840493     
 H   4.7197986699994274        4.2468825880313661        17.259036839276643     
 H   4.2263064082847794        3.9036407136850491        15.587823791826242     
 C   7.4058052077759839        3.7349062544252720        17.019444692281287     
 H   8.2669322926480024        3.0436346568797363        16.949550961513644     
 H   7.0374180326553359        3.6381655754864486        18.046549336412919     
 H   7.7832269005480903        4.7554595488007232        16.909957569944105     
 C   6.6139706783506469        1.7188330535698315        11.146211086471654     
 C   10.850621451645786       0.66479364170366062        13.814119606577604     
 C   11.433931479698664        1.6418774111012315        14.722990248365832     
 C   11.732731380865856        2.7927971688255493        13.923623952037305     
 H   12.233806418215515        3.6811937965713986        14.289612941795710     
 C   11.351601818861582        2.5919570665463554        12.575621658686570     
 C   10.790253040265977        1.2822504515453854        12.523436320322443     
 H   10.445189966086261       0.79301714184580252        11.619611701732298     
 C   10.133409806359229      -0.66948476715478544        14.078629922753599     
 C   8.7548377776021020      -0.33165400931965761        14.692608253604837     
 H   8.1139888398220084       0.22840205891458412        13.977533229275814     
 H   8.8301383927885286       0.21417421909387607        15.648357123701210     
 H   8.1612571942398109       -1.2303751177327882        14.902785994673556     
 C   9.8738743387632084       -1.4284908216956989        12.758074337895437     
 H   9.3761918988101876       -2.3807459017312209        12.976362249506620     
 H   10.810040471264175       -1.6481417353960857        12.232233407777008     
 H   9.2220225910056506      -0.87848497433198081        12.068417160387609     
 C   10.914549457502286       -1.6386594381002724        14.980606824205633     
 H   11.103476794053114       -1.2598086151885575        15.986921564135550     
 H   11.883246727001977       -1.8817963535221363        14.528865970654424     
 H   10.346411490921074       -2.5712675338436584        15.093915857899859     
 C   11.859553778223399        1.5954489517334631        16.208425836636412     
 C   13.117755801115948       0.70641020238228858        16.337296634150409     
 H   13.923427239778485        1.1008824221819260        15.703578963085254     
 H   13.478761801370535       0.69700294803850082        17.374806339629121     
 H   12.939901734132684      -0.32988310695611556        16.036912307292511     
 C   12.260937426606278        3.0090494939180665        16.694961469576963     
 H   11.445691486723391        3.7385503439971473        16.585637024747516     
 H   13.138263998257422        3.4020152531823404        16.166244572943196     
 H   12.517294356192959        2.9639820190882489        17.761551644297818     
 C   10.756715640421376        1.1202132240806721        17.183644127792853     
 H   9.8797788921177148        1.7895318711891277        17.162748888850565     
 H   11.133024632295482        1.1572501443983150        18.216910920444729     
 H   10.407917200185150        9.8997791599200871E-002   17.006893443381887     
 C   11.771610539816688        3.4490207379394482        11.387938706778387     
 C   13.091781887531500        2.8459657409208812        10.850080240521796     
 H   12.953779380573177        1.8045114264853581        10.533151496883947     
 H   13.867173892151390        2.8627260613367058        11.623123497303069     
 H   13.455199597402467        3.4211862963179547        9.9886527339922182     
 C   12.018301322577889        4.9121219806199727        11.791821487738057     
 H   11.093503928484576        5.4210273409827110        12.090737981254559     
 H   12.433510801517080        5.4698013786284436        10.940179614186183     
 H   12.731092602756519        5.0017085783696373        12.617510647124909     
 C   10.726965239761350        3.4166304165200585        10.268741191256018     
 H   10.560216350001387        2.4018492744416200        9.8929179814366552     
 H   11.066169416882497        4.0261982133988283        9.4227969016227000     
 H   9.7649134482139690        3.8180353216179643        10.606625441385985     
 Dy -0.22727684532110679        7.7868172613569921        5.4475932819621082     
 C   1.4984073841291838        5.9391913125279849        5.7758328437761852     
 C   2.1238171383433646        6.9301319871411469        4.9149631324624528     
 C   2.3793633685347411        8.0719147478460798        5.7389512944217689     
 H   2.8972029143913298        8.9636266024146796        5.4051498430109381     
 C   1.9372299983092054        7.8503984864917919        7.0669471515119469     
 C   1.3789818734610781        6.5385436059245388        7.0718914096086580     
 H   1.0047663085774474        6.0312661097380369        7.9531250967074305     
 C  0.81043918952516603        4.5993986320480511        5.4572871276836512     
 C -0.54957961502151687        4.9095152689883177        4.7856405237469239     
 H  -1.2258268979306577        5.4576555552028010        5.4744802957607668     
 H -0.45611401779532224        5.4562387015664147        3.8340042773616085     
 H  -1.1092920912962858        3.9933200808449101        4.5538378167323419     
 C   1.6482696848424925        3.6417224587784678        4.5948934599498701     
 H   1.8949779065435191        4.0214275558233572        3.6016430860031661     
 H   2.5911520185108086        3.4017227449379535        5.0992570504054386     
 H   1.0947049038509300        2.7047762028634077        4.4490494207594731     
 C  0.49452952766176461        3.8315995879385523        6.7570078149530843     
 H -0.21371951703487133        4.3719347393671786        7.3952158402639698     
 H   3.0551132490243403E-002   2.8685869875304677        6.5141835959932246     
 H   1.3995974763232570        3.6343009679053231        7.3433378865770695     
 C   2.5796308930484044        6.9017608899975738        3.4440763304899731     
 C   2.9532975857971451        8.3223610728297750        2.9578566079839748     
 H   3.8139573311386168        8.7340541716254130        3.4979385964944978     
 H   3.2258160558182256        8.2786914282385258        1.8950982977875759     
 H   2.1230448622789178        9.0374788197409028        3.0542434271677354     
 C   3.8602826497147733        6.0443638238146900        3.3325582745236892     
 H   3.7044098301381623        5.0078068523861798        3.6431826469470012     
 H   4.2268393447322730        6.0325918103925869        2.2968471722226091     
 H   4.6500925499594468        6.4655800857077264        3.9693088940974302     
 C   1.4967055077559817        6.3972086946652480        2.4673137417471924     
 H  0.60685151197518605        7.0522978213906837        2.4706402844970827     
 H   1.8799966329021878        6.4279344710379993        1.4412332016985161     
 H   1.1618167726929158        5.3741879695471466        2.6528852120675865     
 C   2.3378036330343681        8.6877658931058619        8.2778439046962120     
 C  -1.9700503674489356        9.6388116526969618        5.6401784949486320     
 C  -2.5665986098393652        8.6303007312698874        4.7767784346882829     
 C  -2.8483014914187872        7.5062805581488048        5.6196658064151954     
 H  -3.3524642590742153        6.6043095810209262        5.2935188254262897     
 C  -2.4464058433118323        7.7539992069749735        6.9535047878791509     
 C  -1.8863026398826135        9.0667451060491011        6.9513084932154197     
 H  -1.5266378805902354        9.5889395668028090        7.8308754157227254     
 C  -1.2596132837628449        10.962576112422262        5.3086441950978127     
 C  0.11333555949096455        10.603288393065323        4.6943409306782078     
 H  0.76421424222517265        10.079007348447959        5.4268459231539641     
 H   3.1600669814075340E-002   10.015653467775607        3.7640191781171004     
 H  0.70015658549737692        11.494721374145659        4.4370570631457600     
 C -0.98170535289777150        11.778380326238839        6.5903175645977665     
 H -0.49260761604796255        12.722457511714685        6.3214711363406977     
 H  -1.9082845700543627        12.017408836822515        7.1240521011754687     
 H -0.31379546409250564        11.261517120434416        7.2904009274411603     
 C  -2.0539855241483860        11.888389411390259        4.3727747237673462     
 H  -2.2481940459361693        11.464300955406607        3.3856398802548493     
 H  -3.0201249939264394        12.146391704984611        4.8216565835466598     
 H  -1.4928263665775403        12.818325992033758        4.2120250433965758     
 C  -3.0010135670911287        8.6200982572789489        3.2935511365541141     
 C  -4.2522290586560541        9.5116706846203947        3.1196792635845467     
 H  -5.0669988326029536        9.1404182353132040        3.7549222976701011     
 H  -4.6001932554683966        9.4871895727429099        2.0776658950559237     
 H  -4.0754585682167690        10.556920341417129        3.3867728036268892     
 C  -3.4191279982771974        7.1920748664450080        2.8740766582882116     
 H  -2.6110280956482348        6.4598101733503386        3.0104263981630202     
 H  -4.2962590035608788        6.8323111858523875        3.4257111590390066     
 H  -3.6833165500277101        7.1960122804691276        1.8090593797621972     
 C  -1.8915585317199857        9.0340883496159936        2.2974737127589928     
 H  -1.0161877442918330        8.3645778105956001        2.3628885201121537     
 H  -2.2606368442596225        8.9351784724961583        1.2658836884848692     
 H  -1.5405978665236448        10.063619913883393        2.4149782719161306     
 C  -2.8322059843508747        6.9214342578857995        8.1709786768837205     
 C  -4.1344871381014174        7.5306209889678444        8.7446172800468336     
 H  -3.9855836657698620        8.5727307653890197        9.0529656029650951     
 H  -4.9337461319816072        7.5110193796186184        7.9959479134782248     
 H  -4.4726994826287916        6.9593041206974302        9.6193648708705002     
 C  -3.0957639601776252        5.4518622814680091        7.8018862636166002     
 H  -2.1881848238859800        4.9375053000119058        7.4628321128234347     
 H  -3.4657371234032386        4.9094561228758282        8.6833143778269353     
 H  -3.8519260071162540        5.3504691809488794        7.0173664917299838     
 C  -1.7496449730367647        6.9762754638246749        9.2517561511358331     
 H  -1.5502278184740794        8.0032832005727403        9.5714159203715834     
 H  -2.0688213025030917        6.4141407349761748        10.138112538590539     
 H -0.80794266833803818        6.5406856174378056        8.8987977207415714     
 F   6.6025870894278027       -1.4363880729648271        4.6061726888295835     
 F   8.0252389761594056       -2.6655093427508016        6.4693683105873694     
 F   9.6357656123544384       -1.2205248723173499        8.2047667279326681     
 F   9.9210957854983288        1.4753948286950507        7.8227047598732344     
 F   8.5660299870281094        2.7414494226072863        5.8798294582203559     
 F   9.6361840964971748        1.7392324727553565        3.4309466515172065     
 F   10.759884585151031        3.4039399299278519        1.6732444171762262     
 F   9.2429368939002092        5.1996669612610624       0.26093095256054993     
 F   6.4893053416496063        5.2364862382624606       0.62730875149499854     
 F   5.3451379374513355        3.5592317239475726        2.3636869003983207     
 F   6.5780970797422693        4.6703231931028109        4.7444663242052378     
 F   5.1668457930890073        5.8149524447127448        6.6819064279171014     
 F   3.6124061818067972        4.3177161970742803        8.3794896585114884     
 F   3.3562032181625470        1.6041234846505135        7.9343913095573280     
 F   4.6770357846188961       0.43006528804570987        5.9082075494236648     
 F   3.5307568475973867        1.6683745231903058        3.5544003539148799     
 F   2.2605841848588786       0.20401949611806985        1.7310218104386308     
 F   3.6193496445398110       -1.5951931278356535       0.17289691433873358     
 F   6.3557305968983266       -1.8335836841751312       0.43811368093986025     
 F   7.6793438070123479      -0.30628162244660490        2.2233873490844944     
 C   7.5351136634831262       0.72816283877024834        5.0975849785833907     
 C   7.4452887159375578      -0.64712891381224913        5.3332199188406975     
 C   8.1553778397091907       -1.3256169357799306        6.3302687505344180     
 C   8.9757188694611241      -0.60983487357619792        7.1960938104226653     
 C   9.1042859683680035       0.76556855132697144        7.0056152308497808     
 C   8.3982230083095928        1.3909872064821671        5.9813752982886488     
 C   7.4221624347068547        2.6003725424371082        3.0410700149589771     
 C   8.7947691595198290        2.5925607947538105        2.7799531262527708     
 C   9.4148476111183452        3.4442675813481887        1.8590721465069613     
 C   8.6494252714263702        4.3508531200515046        1.1320939266476351     
 C   7.2684201611996899        4.3666327030003158        1.3219497416575900     
 C   6.6975409257913281        3.4933616957319074        2.2414692096594355     
 C   5.6795850363810425        2.4770655182042187        5.1854331869532553     
 C   5.7654653644571088        3.8445478072326416        5.4668981273491886     
 C   5.0655218695100288        4.4777174538753837        6.5001112826641778     
 C   4.2693018774801930        3.7253235265323692        7.3571163455160962     
 C   4.1528719134349723        2.3531942076851502        7.1313636289007176     
 C   4.8453276625577875        1.7756420935927977        6.0679429907391924     
 C   5.6795756460211777       0.71561760077493308        3.0337805101324555     
 C   4.3022704591267589       0.81582359650257963        2.8213078139114534     
 C   3.6030533118522241        6.6503420497225227E-002   1.8703572461534121     
 C   4.2879657681565453      -0.84503643825711772        1.0748498117750538     
 C   5.6711118740054109      -0.96228905834240119        1.2175725669166744     
 C   6.3259998106750697      -0.17182298280813524        2.1613679677289848     
 B   6.5830692644677935        1.6254846971506955        4.0769287313423233     
 F   2.3822744900102433        11.717924271806215        14.759616620355168     
 F  0.96657730951371945        12.899438201523937        12.857243341743793     
 F -0.69009447342426289        11.421100970447537        11.198314861435012     
 F  -1.0094480005465571        8.7407448371529384        11.683171727986085     
 F  0.34477159644364092        7.5283719969934122        13.658209975694991     
 F -0.70713297347111970        8.6593724647066921        16.057380071198740     
 F  -1.8768996856037701        7.0453888695852900        17.830389603876998     
 F -0.40886526233605086        5.2253949959358872        19.266659227753145     
 F   2.3429526904459697        5.1099520174775988        18.900174505164305     
 F   3.5377426163151839        6.7617320831818466        17.173569852466819     
 F   2.3349657671208077        5.6100327237800425        14.858479874299453     
 F   3.7486719916949296        4.3799948082077860        12.988255874778064     
 F   5.3077459157846096        5.8073870886342389        11.215515853169570     
 F   5.5715307211567096        8.5272037787112307        11.551846951270500     
 F   4.2563894538758875        9.7928722221500930        13.519861054336404     
 F   5.4045037083665699        8.6890199889187567        15.945824750009013     
 F   6.6492381921092507        10.237286483183297        17.718094789532419     
 F   5.2553680661614086        12.061300207607557        19.220529085077551     
 F   2.5156194621159731        12.228277269424147        18.958463601317018     
 F   1.2276370530166409        10.650074741222502        17.194843393547011     
 C   1.4118532222453919        9.5530314862860042        14.354508428894784     
 C   1.5230526437942569        10.916335261116439        14.065927832951910     
 C  0.81555840074578412        11.567983839780151        13.049672848414732     
 C  -2.7405272111715291E-002   10.834529821056952        12.220747497141391     
 C -0.17456954698304983        9.4690948689148335        12.463459797011609     
 C  0.53264255037753949        8.8711222250846742        13.502880755255095     
 C   1.4845903895467898        7.7497140954569899        16.466113402889750     
 C  0.11107708135906597        7.7928426870348178        16.720215793798129     
 C -0.53318575358274867        6.9660566161445017        17.646973852054014     
 C  0.20692049111019351        6.0457277429077108        18.383438199743736     
 C   1.5879911908005959        5.9949694816133556        18.199238592013444     
 C   2.1851839428215221        6.8528274927482631        17.281639548876530     
 C   3.2499235122661241        7.7814391671275640        14.339259449964279     
 C   3.1588409010890164        6.4036065167091678        14.112129803449312     
 C   3.8591139574983901        5.7233354707161199        13.109090473301896     
 C   4.6571441120692567        6.4355022561106008        12.219701174246682     
 C   4.7755336910050215        7.8152513370499239        12.388711892379220     
 C   4.0865084533670029        8.4408811688703960        13.426529260320638     
 C   3.2421631600318461        9.6239448607356639        16.432133791660064     
 C   4.6191021781657762        9.5511795214627533        16.651936455118008     
 C   5.3040672549908221        10.342690658979903        17.578904870671231     
 C   4.6024580760544174        11.263675257382539        18.348398964764698     
 C   3.2178178022660817        11.349357563516531        18.203077860271637     
 C   2.5803464826433054        10.528522937775231        17.274872812416273     
 B   2.3471656775489991        8.6819047603756871        15.410498439550080     
 C   6.3966139420018324       0.23099370312492506        11.481260665815194     
 H   7.3171350451271815      -0.25174731671546918        11.832267913503646     
 H   6.0697225782590269      -0.30890048752427529        10.581094548325849     
 H   5.6271107409589032        8.3815470935307182E-002   12.247007779467419     
 C   5.2801566338709911        2.3104095870805716        10.632414806484775     
 H   4.5114128994348652        2.2730864059205613        11.411711517089213     
 H   4.9181386437493240        1.7349810842778020        9.7718167634073385     
 H   5.3982978039149012        3.3579315778643659        10.328604527738745     
 C   7.6571895188600960        1.8169774866567814        10.025314484910574     
 H   7.2954016843454390        1.2833411440648970        9.1352483944039609     
 H   8.6124585496339261        1.3675514362727983        10.321405922844598     
 H   7.8503516242651203        2.8540904482923670        9.7236629595138471     
 C   2.5592055743372226        10.162941413128905        7.8982531017269357     
 H   1.6365581955806281        10.641712566836706        7.5473878641322152     
 H   2.9034502248360199        10.727479073197768        8.7762552529401585     
 H   3.3170847212301422        10.282510143901632        7.1164848364642621     
 C   3.6757516924670690        8.0993539501784486        8.7874659650513269     
 H   4.4347543704695598        8.1242925078383958        7.9979543072149841     
 H   4.0498969850585365        8.6833544957690503        9.6378456692816581     
 H   3.5590953434063191        7.0552685244158653        9.1065307759660197     
 C   1.3095408787412390        8.6264084674296306        9.4160273365061808     
 H   1.6869022691258917        9.1810192435181595        10.286478024771553     
 H  0.35336643235258519        9.0755234253641550        9.1207567543228496     
 H   1.1127408408299038        7.5987725137140458        9.7469497105712346     
         276

 Dy   9.1089145463845167        2.5127223228745237        14.048491669730014     
 C   7.4122004389695375        4.3917075214076275        13.746568973658540     
 C   6.7528304959594534        3.3828306877627168        14.559391458462889     
 C   6.5092496374854569        2.2686247426198616        13.696005702042550     
 H   5.9739403210725825        1.3729476473759845        13.988611284212549     
 C   6.9892951665110070        2.5234601730924644        12.387486364445122     
 C   7.5600761267298227        3.8301138175379026        12.435418211258403     
 H   7.9638308132766316        4.3600227835253058        11.580480543999798     
 C   8.1081191300025974        5.7124167364024077        14.125177199581772     
 C   9.4710927324047454        5.3642152057308321        14.769950670750655     
 H   10.135177437620010        4.8385110540946599        14.054062591734054     
 H   9.3806360678119827        4.7799831977881047        15.700490415072418     
 H   10.040879717531608        6.2647860701009401        15.036812152083153     
 C   7.2869293010761806        6.6268439202668432        15.047312018769746     
 H   7.0591299801228358        6.1960932765382148        16.024249409739429     
 H   6.3368301951631842        6.8945669379480092        14.571179529284430     
 H   7.8464802181315951        7.5528327820970933        15.233771702633822     
 C   8.4125793134175488        6.5447142873195894        12.862327069944005     
 H   9.1187892950238556        6.0424649018953147        12.191212236573520     
 H   8.8731650297340430        7.4968690479548137        13.150746958138912     
 H   7.5021562995165922        6.7664392381545504        12.293417609844827     
 C   6.2908129278957476        3.3577414929830112        16.027916866909351     
 C   5.8446882603994244        1.9344902867979186        16.434126061539306     
 H   4.9680480849361981        1.5979242528293747        15.867949363499308     
 H   5.5664519919229249        1.9375213032040397        17.495916201336733     
 H   6.6374944985426820        1.1838637652483339        16.303053031589677     
 C   5.0547461668457316        4.2656878033820629        16.211523047906724     
 H   5.2407098374107237        5.3070632700403459        15.938278276873021     
 H   4.7200293445800510        4.2486529841975420        17.257962258718393     
 H   4.2286682868861334        3.9015529835002596        15.586962943104782     
 C   7.4077275597490457        3.7429205705055044        17.020044323687962     
 H   8.2700814511806531        3.0532230652217809        16.952623864864435     
 H   7.0391468599161140        3.6490017928166312        18.047250519821194     
 H   7.7832505363305948        4.7635773539726198        16.907159173584972     
 C   6.6117828714182112        1.7149671242292841        11.149839152798959     
 C   10.851973546809248       0.66466343830739794        13.814981746112299     
 C   11.435947730239917        1.6427918916523601        14.722176257273576     
 C   11.734024410264254        2.7928042994053062        13.921278405569346     
 H   12.235270802563596        3.6816658622188276        14.285811391251658     
 C   11.351908598687412        2.5903747251474578        12.573835733713553     
 C   10.790559725427981        1.2805857010035968        12.523617817875420     
 H   10.444812159859135       0.79023904299280179        11.620687794547948     
 C   10.135046308332813      -0.66926798484805361        14.081866371764431     
 C   8.7566208284077369      -0.33075063681713407        14.695761273501251     
 H   8.1155088269414346       0.22817389789694964        13.980097636540457     
 H   8.8320648123028036       0.21639271782830066        15.650710339417529     
 H   8.1632670098513493       -1.2292582227121909        14.907405669304884     
 C   9.8749833193128964       -1.4303396557664625        12.762685095910786     
 H   9.3777463367577099       -2.3823821727511709        12.982767564662799     
 H   10.810847991235264       -1.6505331834197030        12.236563046874611     
 H   9.2224726625605484      -0.88161277705831498        12.072658038781793     
 C   10.916598800390007       -1.6368091349980776        14.985180056186298     
 H   11.105693221874400       -1.2562086360392981        15.990758361788412     
 H   11.885205880228179       -1.8806026576117107        14.533619642631708     
 H   10.348642668271260       -2.5692595220784122        15.100305363537581     
 C   11.861716128678600        1.5984304381483518        16.207580141559404     
 C   13.119513877476033       0.70917567229204925        16.338493383400223     
 H   13.925778680496855        1.1027912965788809        15.705063080292501     
 H   13.479653440188306       0.70091569682485866        17.376300692524129     
 H   12.941735301930105      -0.32741478443819172        16.039204417857000     
 C   12.263820944810892        3.0125200556656191        16.691626019428675     
 H   11.448943744718576        3.7422165830501428        16.581175564189831     
 H   13.141239910274532        3.4041335457419772        16.162140438062611     
 H   12.520342453756227        2.9689718692124409        17.758183847174344     
 C   10.758351752768171        1.1256741575435554        17.183348490953076     
 H   9.8814580652797233        1.7949717397394613        17.160417506667432     
 H   11.134068815524984        1.1652633423483683        18.216650886404633     
 H   10.409514374288197       0.10412130082452449        17.008925068803762     
 C   11.770388966442772        3.4466134278270086        11.385019744532970     
 C   13.089662530330417        2.8432535548991278        10.845364093035508     
 H   12.951081433827413        1.8018010793918771        10.528743612948617     
 H   13.866186151547449        2.8600172830579371        11.617259149129774     
 H   13.451923940259515        3.4183531199966177        9.9833638848119310     
 C   12.018033711101173        4.9098880576530792        11.787661828808616     
 H   11.094070809545133        5.4191089222871103        12.088428884186754     
 H   12.431346661551185        5.4670267051984291        10.934832012246293     
 H   12.732736451921657        4.9997199460630926        12.611574527421597     
 C   10.723939403636665        3.4136024880076166        10.267612153409752     
 H   10.555758806249749        2.3984206671707007        9.8938286419373789     
 H   11.062118939979140        4.0214903555914860        9.4201191377447309     
 H   9.7628008723713293        3.8163036418784877        10.606457169079290     
 Dy -0.22688393117089040        7.7869171153398806        5.4469924835321502     
 C   1.4975877211978115        5.9378862818391651        5.7740233716911389     
 C   2.1241928593698485        6.9293211757833575        4.9146892731410468     
 C   2.3796344924387789        8.0701368413407817        5.7399597352693776     
 H   2.8981185800310079        8.9619219660505998        5.4074577321350512     
 C   1.9363492276958529        7.8475890773698769        7.0673675629855914     
 C   1.3774824547589997        6.5360002277667864        7.0706114925843506     
 H   1.0023205690710462        6.0280224144649566        7.9510178607727235     
 C  0.80918568286243986        4.5987809797341255        5.4536107955483253     
 C -0.55115261450690833        4.9103323914030206        4.7834327146308153     
 H  -1.2265618792208699        5.4579353031268250        5.4734121083864347     
 H -0.45810564107403451        5.4581957198384643        3.8324116734086719     
 H  -1.1114943833292725        3.9947549513003500        4.5508203020457625     
 C   1.6460606445822910        3.6425925389762264        4.5887879318327389     
 H   1.8918301051243043        4.0241470735520695        3.5960700119081266     
 H   2.5893216936021020        3.4014550590280361        5.0918453659521861     
 H   1.0920986402019239        2.7061320649660958        4.4415964871537126     
 C  0.49413468886467299        3.8287076640658615        6.7521494749175250     
 H -0.21378858915541835        4.3677127777807243        7.3917797841952533     
 H   3.0156994658581997E-002   2.8660825069199198        6.5078939940469622     
 H   1.3996056726123709        3.6305386109360804        7.3375262977120626     
 C   2.5796184538625506        6.9028140316011388        3.4437018712038165     
 C   2.9558511736516193        8.3234800215780744        2.9602240848261232     
 H   3.8173103867947851        8.7324211983048432        3.5009361092756848     
 H   3.2281758463880590        8.2812705719036828        1.8973997526932118     
 H   2.1270336726712338        9.0399222894052365        3.0581755153114143     
 C   3.8584523896183001        6.0434190056372579        3.3288616890280984     
 H   3.7015556969234544        5.0067098996679231        3.6382590559876853     
 H   4.2232414074305380        6.0326327323606188        2.2925582605915764     
 H   4.6500088714051957        6.4624815751447349        3.9646582904675260     
 C   1.4949209356538335        6.4027354703538633        2.4669380197535435     
 H  0.60608533958901734        7.0590840654258065        2.4731074811130300     
 H   1.8771237670557464        6.4358477666060212        1.4406351837019145     
 H   1.1586234273975502        5.3797950283934268        2.6499503202295607     
 C   2.3363695674373210        8.6839502171143810        8.2791275934144100     
 C  -1.9693341170713881        9.6391048661788794        5.6416783944416506     
 C  -2.5655513956561862        8.6319510655156755        4.7764919624548590     
 C  -2.8479915579219295        7.5068461964960322        5.6176398554773783     
 H  -3.3521690507592750        6.6054826300767715        5.2899283629348508     
 C  -2.4467095075336518        7.7525987110445174        6.9519949497832538     
 C  -1.8864004121094027        9.0651624809479934        6.9519404080629190     
 H  -1.5271527950551307        9.5859682899099639        7.8324491019535163     
 C  -1.2586159473713419        10.963284434045717        5.3128481947256105     
 C  0.11455671920779206        10.604875912544870        4.6985553462646399     
 H  0.76494538794074940        10.078999026034440        5.4302966770547334     
 H   3.3052355002670050E-002   10.019044408234413        3.7671458007434331     
 H  0.70167791586681583        11.496618375172961        4.4432677207735649     
 C -0.98148021073652625        11.776802745899662        6.5961036305019620     
 H -0.49208804302776554        12.721243720122430        6.3293056988617531     
 H  -1.9084621046299444        12.014989672344880        7.1295290837029439     
 H -0.31417804405063982        11.258630263945994        7.2957526702699811     
 C  -2.0524279993032346        11.890818730528268        4.3783087433129699     
 H  -2.2465278682361096        11.468460487371653        3.3904603752158264     
 H  -3.0186142503093314        12.148384263219477        4.8273302195544447     
 H  -1.4908865438147076        12.820776480621928        4.2193215388104095     
 C  -2.9995159731654701        8.6240371303928622        3.2931462275936192     
 C  -4.2509295258010598        9.5155672458500948        3.1208335491251926     
 H  -5.0655053804292471        9.1433477081403751        3.7557619208934683     
 H  -4.5991443310500912        9.4925312784687357        2.0789079929001852     
 H  -4.0741617192458168        10.560432666103114        3.3893761879097113     
 C  -3.4170163131065827        7.1966175179629390        2.8710136709786687     
 H  -2.6087041029998144        6.4644021944636672        3.0064011606816807     
 H  -4.2942317815341982        6.8356150055089255        3.4216638350245878     
 H  -3.6807820850361579        7.2021810847446517        1.8059112113710216     
 C  -1.8901778967371019        9.0403451281765843        2.2980071696370947     
 H  -1.0147254592389876        8.3708754402767269        2.3618620428703232     
 H  -2.2593851878585656        8.9437250507634012        1.2663064953548457     
 H  -1.5393296577840976        10.069567084308900        2.4177670364012460     
 C  -2.8336359045083075        6.9190564986412939        8.1683635916039652     
 C  -4.1364617186733899        7.5280333023309662        8.7409324294513624     
 H  -3.9879007455233837        8.5701225859477024        9.0495573341620030     
 H  -4.9349835143289047        7.5085316151660981        7.9915091294910621     
 H  -4.4754468986242246        6.9565827006011283        9.6152608284292054     
 C  -3.0967224828130262        5.4497549275441983        7.7979554991778217     
 H  -2.1885869607807562        4.9355273043920382        7.4602855775821668     
 H  -3.4683317359254922        4.9067762852996539        8.6782953359546298     
 H  -3.8513688784543110        5.3488941422845802        7.0119783649559393     
 C  -1.7522582540001779        6.9729790977261255        9.2503679363027569     
 H  -1.5540293115325143        7.9994991299537919        9.5722144890764724     
 H  -2.0719620689334084        6.4089444777333080        10.135207205250099     
 H -0.80984542413365412        6.5387654126840911        8.8977171576794021     
 F   6.6001250472424537       -1.4354424343786278        4.6089947345459743     
 F   8.0219958781760763       -2.6631085851629099        6.4737582741090538     
 F   9.6332224590341138       -1.2171800969885580        8.2074840803543427     
 F   9.9195932048147988        1.4783632964705784        7.8225862372353445     
 F   8.5654003873023719        2.7427712659372845        5.8781474365546549     
 F   9.6359287826037701        1.7361896533341798        3.4309139040186545     
 F   10.761834116024824        3.3991783659646644        1.6730366556454883     
 F   9.2471261439567698        5.1962173396245275       0.25996622882665382     
 F   6.4934670396348322        5.2360132145444922       0.62569031909542216     
 F   5.3469243348311011        3.5591758128379696        2.3608557797771401     
 F   6.5777587751938125        4.6718925724446851        4.7390116422163935     
 F   5.1662729823169622        5.8195863855368382        6.6737414315109813     
 F   3.6121410431942915        4.3247740140882556        8.3745262135228788     
 F   3.3562645588270086        1.6109024909837089        7.9338421437830950     
 F   4.6765962883325880       0.43352473597048485        5.9095625734831119     
 F   3.5300427470683711        1.6661242969076964        3.5528764065409200     
 F   2.2611663787300937       0.19673152310363348        1.7326865796281377     
 F   3.6218474985940947       -1.6035473698219944       0.17740616638881146     
 F   6.3586421117754917       -1.8371701452749150       0.44144545606636104     
 F   7.6804344779874576      -0.30631896770425038        2.2247065415236396     
 C   7.5336557707633647       0.72917717368432544        5.0981187371428272     
 C   7.4430768139998236      -0.64576662994224365        5.3352971143932697     
 C   8.1527452346873623       -1.3234519061964596        6.3331614372291867     
 C   8.9734183815977140      -0.60715282650731839        7.1982214748734297     
 C   9.1025711086306984       0.76796658523564432        7.0062856390470563     
 C   8.3969049035673251        1.3925472066599283        5.9812891404826756     
 C   7.4228892777824367        2.5992174989890895        3.0398099132209420     
 C   8.7955848752937804        2.5900948601789300        2.7793236132679930     
 C   9.4168088535117480        3.4409920654681843        1.8585065765367730     
 C   8.6525407835789121        4.3483175775346927        1.1312452799713042     
 C   7.2714944814283378        4.3654367039188147        1.3205739326913386     
 C   6.6993714154429300        3.4924913451736943        2.2395967561238836     
 C   5.6789763882349042        2.4792852356987831        5.1829944726645216     
 C   5.7648187510952953        3.8471916782375870        5.4623272175937760     
 C   5.0648017611196510        4.4820900624627047        6.4943845667394795     
 C   4.2687870371000605        3.7311237151357610        7.3527794803304056     
 C   4.1525612498335800        2.3586676336535177        7.1292934004870636     
 C   4.8447924916831457        1.7793705668127746        6.0667384888357798     
 C   5.6796966112653928       0.71477213860587452        3.0335437550775071     
 C   4.3023229749080123       0.81316609574360421        2.8211003590210484     
 C   3.6038466345565827        6.1307834974690958E-002   1.8716997087711997     
 C   4.2897054909270667      -0.85061462070017058        1.0774750245705744     
 C   5.6730219514945865      -0.96567642233922202        1.2197824559038390     
 C   6.3270174161047690      -0.17317785642723726        2.1623536357413564     
 B   6.5826102943304186        1.6258571448576602        4.0760348760865552     
 F   2.3785019658422737        11.718898101746356        14.766260206948912     
 F  0.96324418804926171        12.902357720377847        12.865043364465697     
 F -0.69044031040206499        11.425428392014297        11.201955398027936     
 F  -1.0082083730955618        8.7442632764136832        11.682068249737075     
 F  0.34521093060780333        7.5296540724051066        13.656288961401065     
 F -0.70849025904059204        8.6551287339737808        16.057581138959844     
 F  -1.8768342104134117        7.0387233184414644        17.829365308391949     
 F -0.40719260835445198        5.2193197023878444        19.264485443459623     
 F   2.3447866898047538        5.1071794233139842        18.898786894381217     
 F   3.5380325310305647        6.7606919757159858        17.172729028040340     
 F   2.3350726779560462        5.6105591426186852        14.855120715964873     
 F   3.7486713953145441        4.3841809043034372        12.982198459382325     
 F   5.3068102165984117        5.8146834460160255        11.211956826738994     
 F   5.5696059756461640        8.5343745364326935        11.552411710631276     
 F   4.2546747579962929        9.7960641753094233        13.523120679608152     
 F   5.4032595054425672        8.6883003358315420        15.946218506503334     
 F   6.6484050699999866        10.235881613115929        17.718890210637877     
 F   5.2549068463710107        12.058642644270563        19.222760680913911     
 F   2.5149744988082290        12.225299525254304        18.962132265806801     
 F   1.2263017137305414        10.646947345206483        17.199039228603901     
 C   1.4102015662418768        9.5538603588776017        14.356876219848171     
 C   1.5204294785813210        10.917724660255235        14.070728295782470     
 C  0.81321996165484922        11.570507490495352        13.055008819611675     
 C  -2.8256244159949429E-002   10.837783148575159        12.224028658323880     
 C -0.17455539333475639        9.4718844351003320        12.464328775229641     
 C  0.53215739854885957        8.8727602533437562        13.503417366311288     
 C   1.4840450562375684        7.7474529526082154        16.466056789630429     
 C  0.11050114970345337        7.7890610608470050        16.720042871320761     
 C -0.53301207258766004        6.9610652064954479        17.646210096515397     
 C  0.20793540275753775        6.0410884644633009        18.382213530882119     
 C   1.5890532718366837        5.9918056670258917        18.198157616400515     
 C   2.1854353623006340        6.8506007756659599        17.280949307254996     
 C   3.2489189603633046        7.7830414229498555        14.338967158328376     
 C   3.1583047402508995        6.4055911778093284        14.109706935138759     
 C   3.8585341542801581        5.7273098693300595        13.105374191371247     
 C   4.6560912994327879        6.4412345184991189        12.217036910978836     
 C   4.7740906324784298        7.8207192722718650        12.388222442779222     
 C   4.0851092602832759        8.4442864503421813        13.427259122245463     
 C   3.2408752410368882        9.6224530775479096        16.434161767175322     
 C   4.6179633180864386        9.5498650748019003        16.653190078052852     
 C   5.3031508995754546        10.341013640870996        17.580269015667429     
 C   4.6016763691409750        11.261462646658984        18.350505820688809     
 C   3.2169392986805505        11.346886639708666        18.206004120538424     
 C   2.5791628615932867        10.526088862235094        17.277961936218794     
 B   2.3459112095474088        8.6814862972723645        15.411592463422290     
 C   6.3942217540155291       0.22766422583840473        11.486780309289076     
 H   7.3149547858132662      -0.25510559368119068        11.837181460544066     
 H   6.0659684687769886      -0.31314092861415138        10.587709731287967     
 H   5.6256484684994943        8.1712437466633717E-002   12.253640584555297     
 C   5.2777500156745161        2.3064990665869547        10.636436090922976     
 H   4.5095455157862769        2.2696634451663575        11.416283693743171     
 H   4.9150516665921780        1.7308122565488304        9.7762637104600056     
 H   5.3958250257272882        3.3538962140463306        10.332054119669813     
 C   7.6542227033592454        1.8115214454668174        10.028064102234595     
 H   7.2917118262201530        1.2769045363129623        9.1389095260452482     
 H   8.6095996708946636        1.3621982901387835        10.324034390679500     
 H   7.8474399445438774        2.8482211301294389        9.7250665092446962     
 C   2.5577084378312809        10.159540470248114        7.9009997629446671     
 H   1.6350512600495417        10.638633379386640        7.5506135392137956     
 H   2.9019104151547834        10.723142904939309        8.7796073797392520     
 H   3.3156227327582544        10.279948980794476        7.1194094958431000     
 C   3.6742111764951426        8.0953424601595696        8.7886969257626451     
 H   4.4334074731292876        8.1206567641647975        7.9994006276555929     
 H   4.0481395068826327        8.6790050458035211        9.6393772727799298     
 H   3.5574825773139196        7.0511481720998024        9.1072494970017441     
 C   1.3077462068549073        8.6214302513369656        9.4168701351763495     
 H   1.6846685779829964        9.1754165846456104        10.287897403743733     
 H  0.35154839642821989        9.0704977312391470        9.1216595088707475     
 H   1.1111345727502304        7.5934954940047072        9.7469193687409259     
         276

 Dy   9.1103842341116792        2.5127848048071817        14.048353762087848     
 C   7.4126611446863881        4.3910183787100410        13.745724176118696     
 C   6.7549321989384090        3.3830564286364577        14.560907354415503     
 C   6.5103502234438544        2.2676377495667350        13.699373053071985     
 H   5.9758015971620830        1.3722096110220603        13.994008976923316     
 C   6.9884229210322575        2.5208549548264076        12.389863572985130     
 C   7.5588454723260972        3.8276666262110401        12.435256011967358     
 H   7.9611208219229992        4.3564762353105726        11.579021765102492     
 C   8.1083316847635132        5.7125849351021136        14.121359978551933     
 C   9.4713872691422338        5.3659944102612771        14.766816953175345     
 H   10.135569896589761        4.8390482943823123        14.051921294445423     
 H   9.3810899848918261        4.7835548131958259        15.698382614012832     
 H   10.040975770636477        6.2671951687486249        15.031742394570943     
 C   7.2867237123977651        6.6290127661866292        15.041097510799455     
 H   7.0582407768293978        6.2004935276768309        16.018778979383207     
 H   6.3368726175218235        6.8957204978111806        14.563943872716299     
 H   7.8462289910865826        7.5553601354832534        15.225716152683244     
 C   8.4128530822263556        6.5419631998977126        12.856720842582050     
 H   9.1189109391343663        6.0379806451817464        12.186838208896486     
 H   8.8737018302754258        7.4946084726217377        13.142903397803412     
 H   7.5024565428387566        6.7625866529321197        12.287359143538465     
 C   6.2938042569983947        3.3604262650415562        16.029722681850622     
 C   5.8511246839830813        1.9372935400834601        16.439681261225360     
 H   4.9749803348341572        1.5973149766215102        15.875041993724711     
 H   5.5736127447925172        1.9421313166582295        17.501631975588726     
 H   6.6455886996500748        1.1882938898534796        16.309798857125330     
 C   5.0558426211042899        4.2661458586924628        16.210743328427537     
 H   5.2403108597330306        5.3073004257801975        15.935709844905547     
 H   4.7202600191606736        4.2504233803637170        17.256887678160147     
 H   4.2310301654874873        3.8994652533154706        15.586102094383321     
 C   7.4096499117221066        3.7509348865857364        17.020643955094638     
 H   8.2732306097133037        3.0628114735638254        16.955696768215230     
 H   7.0408756871768921        3.6598380101468142        18.047951703229469     
 H   7.7832741721130994        4.7716951591445165        16.904360777225836     
 C   6.6095950644857764        1.7111011948887365        11.153467219126265     
 C   10.853325641972710       0.66453323491113525        13.815843885646993     
 C   11.437963980781172        1.6437063722034886        14.721362266181320     
 C   11.735317439662653        2.7928114299850626        13.918932859101387     
 H   12.236735186911678        3.6821379278662567        14.282009840707605     
 C   11.352215378513245        2.5887923837485602        12.572049808740534     
 C   10.790866410589986        1.2789209504618080        12.523799315428398     
 H   10.444434353632008       0.78746094413980117        11.621763887363597     
 C   10.136682810306398      -0.66905120254132178        14.085102820775262     
 C   8.7584038792133718      -0.32984726431461053        14.698914293397666     
 H   8.1170288140608591       0.22794573687931516        13.982662043805098     
 H   8.8339912318170786       0.21861121656272522        15.653063555133850     
 H   8.1652768254628878       -1.2281413276915933        14.912025343936213     
 C   9.8760922998625862       -1.4321884898372264        12.767295853926136     
 H   9.3793007747052304       -2.3840184437711205        12.989172879818979     
 H   10.811655511206350       -1.6529246314433201        12.240892685972215     
 H   9.2229227341154445      -0.88474057978464915        12.076898917175976     
 C   10.918648143277728       -1.6349588318958828        14.989753288166963     
 H   11.107909649695687       -1.2526086568900388        15.994595159441275     
 H   11.887165033454382       -1.8794089617012852        14.538373314608993     
 H   10.350873845621445       -2.5672515103131657        15.106694869175305     
 C   11.863878479133801        1.6014119245632408        16.206734446482397     
 C   13.121271953836116       0.71194114220180982        16.339690132650041     
 H   13.928130121215226        1.1047001709758355        15.706547197499749     
 H   13.480545079006076       0.70482844561121660        17.377795045419138     
 H   12.943568869727528      -0.32494646192026783        16.041496528421490     
 C   12.266704463015506        3.0159906174131716        16.688290569280390     
 H   11.452196002713762        3.7458828221031388        16.576714103632145     
 H   13.144215822291640        3.4062518383016145        16.158036303182026     
 H   12.523390551319494        2.9739617193366330        17.754816050050870     
 C   10.759987865114965        1.1311350910064386        17.183052854113303     
 H   9.8831372384417335        1.8004116082897952        17.158086124484299     
 H   11.135112998754487        1.1732765402984218        18.216390852364540     
 H   10.411111548391242       0.10924481004984811        17.010956694225641     
 C   11.769167393068857        3.4442061177145691        11.382100782287553     
 C   13.087543173129333        2.8405413688773749        10.840647945549222     
 H   12.948383487081649        1.7990907322983960        10.524335729013286     
 H   13.865198410943510        2.8573085047791684        11.611394800956480     
 H   13.448648283116562        3.4155199436752808        9.9780750356316457     
 C   12.017766099624458        4.9076541346861857        11.783502169879176     
 H   11.094637690605692        5.4171905035915096        12.086119787118950     
 H   12.429182521585291        5.4642520317684147        10.929484410306403     
 H   12.734380301086794        4.9977313137565478        12.605638407718285     
 C   10.720913567511980        3.4105745594951746        10.266483115563489     
 H   10.551301262498109        2.3949920598997809        9.8947393024381025     
 H   11.058068463075784        4.0167824977841438        9.4174413738667617     
 H   9.7606882965286879        3.8145719621390111        10.606288896772593     
 Dy -0.22649101702067398        7.7870169693227691        5.4463916851021921     
 C   1.4967680582664391        5.9365812511503453        5.7722138996060925     
 C   2.1245685803963323        6.9285103644255690        4.9144154138196408     
 C   2.3799056163428172        8.0683589348354836        5.7409681761169855     
 H   2.8990342456706855        8.9602173296865200        5.4097656212591643     
 C   1.9354684570825005        7.8447796682479627        7.0677879744592360     
 C   1.3759830360569212        6.5334568496090348        7.0693315755600432     
 H  0.99987482956464502        6.0247787191918771        7.9489106248380166     
 C  0.80793217619971358        4.5981633274201998        5.4499344634129994     
 C -0.55272561399229980        4.9111495138177235        4.7812249055147067     
 H  -1.2272968605110823        5.4582150510508480        5.4723439210121025     
 H -0.46009726435274684        5.4601527381105139        3.8308190694557349     
 H  -1.1136966753622592        3.9961898217557903        4.5478027873591831     
 C   1.6438516043220892        3.6434626191739854        4.5826824037156078     
 H   1.8886823037050895        4.0268665912807817        3.5904969378130871     
 H   2.5874913686933949        3.4011873731181184        5.0844336814989335     
 H   1.0894923765529179        2.7074879270687844        4.4341435535479512     
 C  0.49373985006758131        3.8258157401931703        6.7472911348819657     
 H -0.21385766127596537        4.3634908161942700        7.3883437281265358     
 H   2.9762856826920592E-002   2.8635780263093715        6.5016043921006998     
 H   1.3996138689014848        3.6267762539668378        7.3317147088470556     
 C   2.5796060146766964        6.9038671732047039        3.4433274119176600     
 C   2.9584047615060935        8.3245989703263739        2.9625915616682721     
 H   3.8206634424509529        8.7307882249842734        3.5039336220568722     
 H   3.2305356369578919        8.2838497155688398        1.8997012075988478     
 H   2.1310224830635498        9.0423657590695701        3.0621076034550931     
 C   3.8566221295218268        6.0424741874598258        3.3251651035325072     
 H   3.6987015637087470        5.0056129469496664        3.6333354650283693     
 H   4.2196434701288030        6.0326736543286508        2.2882693489605432     
 H   4.6499251928509446        6.4593830645817434        3.9600076868376215     
 C   1.4931363635516854        6.4082622460424776        2.4665622977598951     
 H  0.60531916720284873        7.0658703094609292        2.4755746777289773     
 H   1.8742509012093049        6.4437610621740431        1.4400371657053126     
 H   1.1554300821021843        5.3854020872397079        2.6470154283915344     
 C   2.3349355018402740        8.6801345411229001        8.2804112821326061     
 C  -1.9686178666938408        9.6393980796607988        5.6431782939346693     
 C  -2.5645041814730072        8.6336013997614636        4.7762054902214359     
 C  -2.8476816244250722        7.5074118348432597        5.6156139045395612     
 H  -3.3518738424443346        6.6066556791326159        5.2863379004434110     
 C  -2.4470131717554713        7.7511982151140622        6.9504851116873576     
 C  -1.8864981843361917        9.0635798558468839        6.9525723229104175     
 H  -1.5276677095200257        9.5829970130171187        7.8340227881843072     
 C  -1.2576186109798388        10.963992755669171        5.3170521943534084     
 C  0.11577787892461956        10.606463432024416        4.7027697618510711     
 H  0.76567653365632626        10.078990703620921        5.4337474309555036     
 H   3.4504040191264754E-002   10.022435348693218        3.7702724233697662     
 H  0.70319924623625485        11.498515376200265        4.4494783784013698     
 C -0.98125506857528111        11.775225165560483        6.6018896964061566     
 H -0.49156847000756848        12.720029928530177        6.3371402613828085     
 H  -1.9086396392055258        12.012570507867244        7.1350060662304191     
 H -0.31456062400877394        11.255743407457574        7.3011044130988019     
 C  -2.0508704744580828        11.893248049666278        4.3838427628585936     
 H  -2.2448616905360503        11.472620019336699        3.3952808701768040     
 H  -3.0171035066922234        12.150376821454342        4.8330038555622288     
 H  -1.4889467210518750        12.823226969210099        4.2266180342242423     
 C  -2.9980183792398121        8.6279760035067738        3.2927413186331242     
 C  -4.2496299929460655        9.5194638070797932        3.1219878346658381     
 H  -5.0640119282555407        9.1462771809675480        3.7566015441168359     
 H  -4.5980954066317867        9.4978729841945615        2.0801500907444468     
 H  -4.0728648702748647        10.563944990789102        3.3919795721925334     
 C  -3.4149046279359681        7.2011601694808709        2.8679506836691253     
 H  -2.6063801103513939        6.4689942155769957        3.0023759232003409     
 H  -4.2922045595075167        6.8389188251654636        3.4176165110101691     
 H  -3.6782476200446053        7.2083498890201749        1.8027630429798458     
 C  -1.8887972617542184        9.0466019067371750        2.2985406265151962     
 H  -1.0132631741861424        8.3771730699578519        2.3608355656284927     
 H  -2.2581335314575082        8.9522716290306441        1.2667293022248223     
 H  -1.5380614490445506        10.075514254734408        2.4205558008863615     
 C  -2.8350658246657403        6.9166787393967883        8.1657485063242081     
 C  -4.1384362992453623        7.5254456156940881        8.7372475788558894     
 H  -3.9902178252769058        8.5675144065063868        9.0461490653589109     
 H  -4.9362208966762031        7.5060438507135778        7.9870703455039003     
 H  -4.4781943146196577        6.9538612805048254        9.6111567859879123     
 C  -3.0976810054484272        5.4476475736203875        7.7940247347390432     
 H  -2.1889890976755324        4.9335493087721707        7.4577390423408989     
 H  -3.4709263484477462        4.9040964477234787        8.6732762940823243     
 H  -3.8508117497923680        5.3473191036202801        7.0065902381818956     
 C  -1.7548715349635911        6.9696827316275751        9.2489797214696807     
 H  -1.5578308045909492        7.9957150593348434        9.5730130577813632     
 H  -2.0751028353637251        6.4037482204904412        10.132301871909659     
 H -0.81174817992927006        6.5368452079303774        8.8966365946172346     
 F   6.5976630050571048       -1.4344967957924284        4.6118167802623651     
 F   8.0187527801927452       -2.6607078275750178        6.4781482376307391     
 F   9.6306793057137909       -1.2138353216597664        8.2102014327760173     
 F   9.9180906241312687        1.4813317642461061        7.8224677145974546     
 F   8.5647707875766326        2.7440931092672831        5.8764654148889539     
 F   9.6356734687103671        1.7331468339130034        3.4308811565201025     
 F   10.763783646898615        3.3944168020014773        1.6728288941147504     
 F   9.2513153940133304        5.1927677179879925       0.25900150509275771     
 F   6.4976287376200590        5.2355401908265247       0.62407188669584568     
 F   5.3487107322108667        3.5591199017283666        2.3580246591559599     
 F   6.5774204706453556        4.6734619517865594        4.7335569602275491     
 F   5.1657001715449180        5.8242203263609307        6.6655764351048621     
 F   3.6118759045817859        4.3318318311022299        8.3695627685342693     
 F   3.3563258994914702        1.6176814973169040        7.9332929780088612     
 F   4.6761567920462799       0.43698418389525984        5.9109175975425590     
 F   3.5293286465393550        1.6638740706250867        3.5513524591669601     
 F   2.2617485726013085       0.18944355008919711        1.7343513488176447     
 F   3.6243453526483780       -1.6119016118083354       0.18191541843888934     
 F   6.3615536266526576       -1.8407566063746987       0.44477723119286189     
 F   7.6815251489625673      -0.30635631296189580        2.2260257339627847     
 C   7.5321978780436023       0.73019150859840254        5.0986524957022645     
 C   7.4408649120620893      -0.64440434607223818        5.3373743099458419     
 C   8.1501126296655322       -1.3212868766129886        6.3360541239239554     
 C   8.9711178937343039      -0.60447077943843885        7.2003491393241941     
 C   9.1008562488933933       0.77036461914431709        7.0069560472443317     
 C   8.3955867988250557        1.3941072068376892        5.9812029826767015     
 C   7.4236161208580178        2.5980624555410707        3.0385498114829068     
 C   8.7964005910677301        2.5876289256040490        2.7786941002832148     
 C   9.4187700959051508        3.4377165495881798        1.8579410065665847     
 C   8.6556562957314540        4.3457820350178809        1.1303966332949733     
 C   7.2745688016569847        4.3642407048373135        1.3191981237250874     
 C   6.7012019050945320        3.4916209946154813        2.2377243025883318     
 C   5.6783677400887669        2.4815049531933471        5.1805557583757871     
 C   5.7641721377334818        3.8498355492425320        5.4577563078383644     
 C   5.0640816527292731        4.4864626710500266        6.4886578508147812     
 C   4.2682721967199289        3.7369239037391528        7.3484426151447151     
 C   4.1522505862321868        2.3641410596218848        7.1272231720734105     
 C   4.8442573208085031        1.7830990400327515        6.0655339869323681     
 C   5.6798175765096079       0.71392667643681584        3.0333070000225586     
 C   4.3023754906892657       0.81050859498462879        2.8208929041306434     
 C   3.6046399572609413        5.6112249452156704E-002   1.8730421713889871     
 C   4.2914452136975880      -0.85619280314322344        1.0801002373660948     
 C   5.6749320289837621      -0.96906378633604284        1.2219923448910039     
 C   6.3280350215344674      -0.17453273004633929        2.1633393037537281     
 B   6.5821513241930436        1.6262295925646246        4.0751410208307872     
 F   2.3747294416743041        11.719871931686500        14.772903793542655     
 F  0.95991106658480407        12.905277239231756        12.872843387187602     
 F -0.69078614737986710        11.429755813581059        11.205595934620860     
 F  -1.0069687456445664        8.7477817156744262        11.680964771488062     
 F  0.34565026477196581        7.5309361478168011        13.654367947107138     
 F -0.70984754461006427        8.6508850032408695        16.057782206720947     
 F  -1.8767687352230535        7.0320577672976379        17.828341012906897     
 F -0.40551995437285304        5.2132444088398024        19.262311659166098     
 F   2.3466206891635379        5.1044068291503697        18.897399283598133     
 F   3.5383224457459450        6.7596518682501241        17.171888203613861     
 F   2.3351795887912852        5.6110855614573278        14.851761557630294     
 F   3.7486707989341590        4.3883670003990884        12.976141043986587     
 F   5.3058745174122146        5.8219798033978112        11.208397800308417     
 F   5.5676812301356184        8.5415452941541563        11.552976469992052     
 F   4.2529600621166992        9.7992561284687536        13.526380304879897     
 F   5.4020153025185635        8.6875806827443292        15.946612262997652     
 F   6.6475719478907234        10.234476743048560        17.719685631743335     
 F   5.2544456265806128        12.055985080933569        19.224992276750267     
 F   2.5143295355004844        12.222321781084460        18.965800930296584     
 F   1.2249663744444421        10.643819949190464        17.203235063660795     
 C   1.4085499102383614        9.5546892314692009        14.359244010801559     
 C   1.5178063133683850        10.919114059394030        14.075528758613027     
 C  0.81088152256391444        11.573031141210553        13.060344790808617     
 C  -2.9107216208183562E-002   10.841036476093365        12.227309819506367     
 C -0.17454123968646298        9.4746740012858321        12.465197753447672     
 C  0.53167224672017954        8.8743982816028382        13.503953977367480     
 C   1.4834997229283471        7.7451918097594401        16.466000176371107     
 C  0.10992521804784076        7.7852794346591923        16.719869948843396     
 C -0.53283839159257151        6.9560737968463942        17.645446340976779     
 C  0.20895031440488199        6.0364491860188902        18.380988862020502     
 C   1.5901153528727714        5.9886418524384286        18.197076640787586     
 C   2.1856867817797458        6.8483740585836568        17.280259065633462     
 C   3.2479144084604847        7.7846436787721469        14.338674866692475     
 C   3.1577685794127830        6.4075758389094881        14.107284066828207     
 C   3.8579543510619256        5.7312842679439981        13.101657909440597     
 C   4.6550384867963190        6.4469667808876379        12.214372647710992     
 C   4.7726475739518381        7.8261872074938053        12.387732993179222     
 C   4.0837100671995490        8.4476917318139684        13.427988984170286     
 C   3.2395873220419302        9.6209612943601552        16.436189742690580     
 C   4.6168244580071010        9.5485506281410455        16.654443700987695     
 C   5.3022345441600880        10.339336622762088        17.581633160663628     
 C   4.6008946622275317        11.259250035935430        18.352612676612917     
 C   3.2160607950950193        11.344415715900801        18.208930380805210     
 C   2.5779792405432680        10.523654786694957        17.281051060021316     
 B   2.3446567415458186        8.6810678341690437        15.412686487294499     
 C   6.3918295660292266       0.22433474855188443        11.492299952762957     
 H   7.3127745264993509      -0.25846387064691223        11.842095007584488     
 H   6.0622143592949493      -0.31738136970402747        10.594324914250087     
 H   5.6241861960400845        7.9609403997960265E-002   12.260273389643178     
 C   5.2753433974780410        2.3025885460933382        10.640457375361176     
 H   4.5076781321376895        2.2662404844121538        11.420855870397132     
 H   4.9119646894350319        1.7266434288198589        9.7807106575126728     
 H   5.3933522475396742        3.3498608502282954        10.335503711600879     
 C   7.6512558878583947        1.8060654042768531        10.030813719558617     
 H   7.2880219680948661        1.2704679285610276        9.1425706576865355     
 H   8.6067407921554029        1.3568451440047686        10.326662858514403     
 H   7.8445282648226335        2.8423518119665103        9.7264700589755435     
 C   2.5562113013253387        10.156139527367325        7.9037464241623976     
 H   1.6335443245184555        10.635554191936576        7.5538392142953761     
 H   2.9003706054735470        10.718806736680847        8.7829595065383455     
 H   3.3141607442863665        10.277387817687318        7.1223341552219379     
 C   3.6726706605232162        8.0913309701406906        8.7899278864739632     
 H   4.4320605757890155        8.1170210204911974        8.0008469480962017     
 H   4.0463820287067289        8.6746555958379918        9.6409088762781998     
 H   3.5558698112215201        7.0470278197837404        9.1079682180374686     
 C   1.3059515349685757        8.6164520352443006        9.4177129338465182     
 H   1.6824348868401009        9.1698139257730613        10.289316782715913     
 H  0.34973036050385459        9.0654720371141408        9.1225622634186454     
 H   1.1095283046705571        7.5882184742953696        9.7468890269106154     
         276

 Dy   9.1118539218388417        2.5128472867398397        14.048215854445679     
 C   7.4131218504032388        4.3903292360124544        13.744879378578851     
 C   6.7570339019173637        3.3832821695101991        14.562423250368116     
 C   6.5114508094022527        2.2666507565136089        13.702740404101421     
 H   5.9776628732515835        1.3714715746681361        13.999406669634084     
 C   6.9875506755535071        2.5182497365603509        12.392240781525139     
 C   7.5576148179223726        3.8252194348841773        12.435093812676312     
 H   7.9584108305693677        4.3529296870958403        11.577562986205187     
 C   8.1085442395244289        5.7127531338018187        14.117542757522093     
 C   9.4716818058797223        5.3677736147917221        14.763683235600034     
 H   10.135962355559512        4.8395855346699648        14.049779997156792     
 H   9.3815439019716695        4.7871264286035462        15.696274812953247     
 H   10.041071823741344        6.2696042673963097        15.026672637058732     
 C   7.2865181237193504        6.6311816121064151        15.034883002829163     
 H   7.0573515735359607        6.2048937788154470        16.013308549026984     
 H   6.3369150398804628        6.8968740576743519        14.556708216148168     
 H   7.8459777640415700        7.5578874888694134        15.217660602732668     
 C   8.4131268510351642        6.5392121124758358        12.851114615220093     
 H   9.1190325832448753        6.0334963884681780        12.182464181219451     
 H   8.8742386308168086        7.4923478972886617        13.135059837467912     
 H   7.5027567861609210        6.7587340677096899        12.281300677232105     
 C   6.2967955861010418        3.3631110371001012        16.031528496791893     
 C   5.8575611075667382        1.9400967933690016        16.445236460911413     
 H   4.9819125847321164        1.5967057004136458        15.882134623950115     
 H   5.5807734976621095        1.9467413301124192        17.507347749840715     
 H   6.6536829007574685        1.1927240144586253        16.316544682660986     
 C   5.0569390753628483        4.2666039140028618        16.209963608948346     
 H   5.2399118820553374        5.3075375815200490        15.933141412938076     
 H   4.7204906937412972        4.2521937765298921        17.255813097601898     
 H   4.2333920440888404        3.8973775231306811        15.585241245661862     
 C   7.4115722636951675        3.7589492026659688        17.021243586501310     
 H   8.2763797682459526        3.0723998819058700        16.958769671566021     
 H   7.0426045144376701        3.6706742274769968        18.048652886637743     
 H   7.7832978078956048        4.7798129643164131        16.901562380866704     
 C   6.6074072575533407        1.7072352655481891        11.157095285453570     
 C   10.854677737136170       0.66440303151487257        13.816706025181686     
 C   11.439980231322425        1.6446208527546173        14.720548275089063     
 C   11.736610469061054        2.7928185605648190        13.916587312633427     
 H   12.238199571259759        3.6826099935136853        14.278208290163551     
 C   11.352522158339076        2.5872100423496631        12.570263883767515     
 C   10.791173095751990        1.2772561999200194        12.523980812981375     
 H   10.444056547404882       0.78468284528680043        11.622839980179245     
 C   10.138319312279984      -0.66883442023458994        14.088339269786093     
 C   8.7601869300190067      -0.32894389181208694        14.702067313294080     
 H   8.1185488011802835       0.22771757586168065        13.985226451069739     
 H   8.8359176513313535       0.22082971529714981        15.655416770850168     
 H   8.1672866410744245       -1.2270244326709960        14.916645018567541     
 C   9.8772012804122760       -1.4340373239079900        12.771906611941485     
 H   9.3808552126527527       -2.3856547147910701        12.995578194975158     
 H   10.812463031177439       -1.6553160794669375        12.245222325069818     
 H   9.2233728056703406      -0.88786838251098332        12.081139795570161     
 C   10.920697486165452       -1.6331085287936877        14.994326520147627     
 H   11.110126077516975       -1.2490086777407796        15.998431957094137     
 H   11.889124186680585       -1.8782152657908597        14.543126986586277     
 H   10.353105022971629       -2.5652434985479196        15.113084374813027     
 C   11.866040829589002        1.6043934109781297        16.205888751405389     
 C   13.123030030196201       0.71470661211157038        16.340886881899856     
 H   13.930481561933595        1.1066090453727904        15.708031314706997     
 H   13.481436717823845       0.70874119439757444        17.379289398314146     
 H   12.945402437524949      -0.32247813940234399        16.043788638985976     
 C   12.269587981220118        3.0194611791607242        16.684955119132102     
 H   11.455448260708948        3.7495490611561344        16.572252643074460     
 H   13.147191734308750        3.4083701308612517        16.153932168301441     
 H   12.526438648882761        2.9789515694608251        17.751448252927396     
 C   10.761623977461760        1.1365960244693216        17.182757217273529     
 H   9.8848164116037420        1.8058514768401290        17.155754742301166     
 H   11.136157181983988        1.1812897382484753        18.216130818324444     
 H   10.412708722494289       0.11436831927517174        17.012988319647519     
 C   11.767945819694942        3.4417988076021295        11.379181820042135     
 C   13.085423815928250        2.8378291828556219        10.835931798062935     
 H   12.945685540335885        1.7963803852049149        10.519927845077955     
 H   13.864210670339569        2.8545997265003997        11.605530452783185     
 H   13.445372625973608        3.4126867673539438        9.9727861864513585     
 C   12.017498488147742        4.9054202117192922        11.779342510949737     
 H   11.095204571666249        5.4152720848959088        12.083810690051145     
 H   12.427018381619398        5.4614773583384002        10.924136808366512     
 H   12.736024150251932        4.9957426814500030        12.599702288014972     
 C   10.717887731387293        3.4075466309827327        10.265354077717225     
 H   10.546843718746471        2.3915634526288616        9.8956499629388244     
 H   11.054017986172429        4.0120746399768015        9.4147636099887926     
 H   9.7585757206860482        3.8128402823995349        10.606120624465897     
 Dy -0.22609810287045756        7.7871168233056576        5.4457908866722331     
 C   1.4959483953350670        5.9352762204615255        5.7704044275210453     
 C   2.1249443014228162        6.9276995530677796        4.9141415544982348     
 C   2.3801767402468550        8.0665810283301855        5.7419766169645943     
 H   2.8999499113103631        8.9585126933224402        5.4120735103832764     
 C   1.9345876864691482        7.8419702591260476        7.0682083859328797     
 C   1.3744836173548429        6.5309134714512824        7.0680516585357358     
 H  0.99742909005824376        6.0215350239187968        7.9468033889033096     
 C  0.80667866953698741        4.5975456751062733        5.4462581312776743     
 C -0.55429861347769138        4.9119666362324264        4.7790170963985981     
 H  -1.2280318418012945        5.4584947989748720        5.4712757336377704     
 H -0.46208888763145911        5.4621097563825636        3.8292264655027979     
 H  -1.1158989673952462        3.9976246922112306        4.5447852726726046     
 C   1.6416425640618877        3.6443326993717440        4.5765768755984766     
 H   1.8855345022858747        4.0295861090094949        3.5849238637180476     
 H   2.5856610437846879        3.4009196872082010        5.0770219970456818     
 H   1.0868861129039118        2.7088437891714729        4.4266906199421907     
 C  0.49334501127048969        3.8229238163204795        6.7424327948464065     
 H -0.21392673339651241        4.3592688546078158        7.3849076720578193     
 H   2.9368718995259186E-002   2.8610735456988237        6.4953147901544375     
 H   1.3996220651905986        3.6230138969975951        7.3259031199820477     
 C   2.5795935754908426        6.9049203148082681        3.4429529526315035     
 C   2.9609583493605682        8.3257179190746751        2.9649590385104205     
 H   3.8240164981071207        8.7291552516637037        3.5069311348380592     
 H   3.2328954275277253        8.2864288592339967        1.9020026625044837     
 H   2.1350112934558658        9.0448092287339037        3.0660396915987715     
 C   3.8547918694253536        6.0415293692823937        3.3214685180369159     
 H   3.6958474304940392        5.0045159942314088        3.6284118740690534     
 H   4.2160455328270681        6.0327145762966827        2.2839804373295105     
 H   4.6498415142966936        6.4562845540187519        3.9553570832077174     
 C   1.4913517914495373        6.4137890217310920        2.4661865757662462     
 H  0.60455299481668001        7.0726565534960519        2.4780418743449246     
 H   1.8713780353628635        6.4516743577420650        1.4394391477087107     
 H   1.1522367368068185        5.3910091460859881        2.6440805365535081     
 C   2.3335014362432265        8.6763188651314174        8.2816949708508041     
 C  -1.9679016163162932        9.6396912931427163        5.6446781934276880     
 C  -2.5634569672898282        8.6352517340072534        4.7759190179880120     
 C  -2.8473716909282145        7.5079774731904871        5.6135879536017450     
 H  -3.3515786341293938        6.6078287281884602        5.2827474379519721     
 C  -2.4473168359772908        7.7497977191836060        6.9489752735914605     
 C  -1.8865959565629806        9.0619972307457761        6.9532042377579169     
 H  -1.5281826239849210        9.5800257361242735        7.8355964744150981     
 C  -1.2566212745883356        10.964701077292625        5.3212561939812071     
 C  0.11699903864144706        10.608050951503964        4.7069841774375023     
 H  0.76640767937190302        10.078982381207402        5.4371981848562738     
 H   3.5955725379859464E-002   10.025826289152024        3.7733990459960989     
 H  0.70472057660569376        11.500412377227567        4.4556890360291748     
 C -0.98102992641403586        11.773647585221305        6.6076757623103521     
 H -0.49104889698737147        12.718816136937924        6.3449748239038639     
 H  -1.9088171737811073        12.010151343389609        7.1404830487578943     
 H -0.31494320396690811        11.252856550969152        7.3064561559276227     
 C  -2.0493129496129314        11.895677368804288        4.3893767824042182     
 H  -2.2431955128359906        11.476779551301744        3.4001013651377812     
 H  -3.0155927630751154        12.152369379689208        4.8386774915700137     
 H  -1.4870068982890423        12.825677457798271        4.2339145296380751     
 C  -2.9965207853141540        8.6319148766206872        3.2923364096726293     
 C  -4.2483304600910721        9.5233603683094934        3.1231421202064835     
 H  -5.0625184760818351        9.1492066537947210        3.7574411673402035     
 H  -4.5970464822134813        9.5032146899203873        2.0813921885887083     
 H  -4.0715680213039125        10.567457315475087        3.3945829564753551     
 C  -3.4127929427653538        7.2057028209988019        2.8648876963595824     
 H  -2.6040561177029735        6.4735862366903252        2.9983506857190014     
 H  -4.2901773374808361        6.8422226448220016        3.4135691869957503     
 H  -3.6757131550530526        7.2145186932956991        1.7996148745886702     
 C  -1.8874166267713346        9.0528586852977657        2.2990740833932981     
 H  -1.0118008891332970        8.3834706996389787        2.3598090883866623     
 H  -2.2568818750564512        8.9608182072978870        1.2671521090947986     
 H  -1.5367932403050035        10.081461425159914        2.4233445653714765     
 C  -2.8364957448231731        6.9143009801522828        8.1631334210444528     
 C  -4.1404108798173338        7.5228579290572091        8.7335627282604165     
 H  -3.9925349050304275        8.5649062270650695        9.0427407965558189     
 H  -4.9374582790235007        7.5035560862610575        7.9826315615167376     
 H  -4.4809417306150907        6.9511398604085226        9.6070527435466193     
 C  -3.0986395280838281        5.4455402196965768        7.7900939703002638     
 H  -2.1893912345703086        4.9315713131523022        7.4551925070996319     
 H  -3.4735209609700002        4.9014166101473036        8.6682572522100187     
 H  -3.8502546211304249        5.3457440649559809        7.0012021114078511     
 C  -1.7574848159270042        6.9663863655290248        9.2475915066366046     
 H  -1.5616322976493842        7.9919309887158958        9.5738116264862523     
 H  -2.0782436017940418        6.3985519632475736        10.129396538569219     
 H -0.81365093572488612        6.5349250031766637        8.8955560315550652     
 F   6.5952009628717558       -1.4335511572062289        4.6146388259787559     
 F   8.0155096822094141       -2.6583070699871261        6.4825382011524235     
 F   9.6281361523934681       -1.2104905463309745        8.2129187851976937     
 F   9.9165880434477369        1.4843002320216341        7.8223491919595647     
 F   8.5641411878508951        2.7454149525972813        5.8747833932232538     
 F   9.6354181548169624        1.7301040144918267        3.4308484090215505     
 F   10.765733177772407        3.3896552380382898        1.6726211325840126     
 F   9.2555046440698927        5.1893180963514567       0.25803678135886160     
 F   6.5017904356052858        5.2350671671085562       0.62245345429626930     
 F   5.3504971295906323        3.5590639906187631        2.3551935385347793     
 F   6.5770821660968979        4.6750313311284337        4.7281022782387048     
 F   5.1651273607728729        5.8288542671850241        6.6574114386987420     
 F   3.6116107659692807        4.3388896481162043        8.3645993235456615     
 F   3.3563872401559318        1.6244605036500994        7.9327438122346283     
 F   4.6757172957599717       0.44044363182003482        5.9122726216020061     
 F   3.5286145460103393        1.6616238443424773        3.5498285117929997     
 F   2.2623307664725232       0.18215557707476077        1.7360161180071516     
 F   3.6268432067026617       -1.6202558537946763       0.18642467048896721     
 F   6.3644651415298226       -1.8443430674744825       0.44810900631936268     
 F   7.6826158199376771      -0.30639365821954129        2.2273449264019294     
 C   7.5307399853238399       0.73120584351247964        5.0991862542617019     
 C   7.4386530101243551      -0.64304206220223270        5.3394515054984142     
 C   8.1474800246437020       -1.3191218470295176        6.3389468106187241     
 C   8.9688174058708938      -0.60178873236955932        7.2024768037749585     
 C   9.0991413891560864       0.77276265305298997        7.0076264554416072     
 C   8.3942686940827880        1.3956672070154503        5.9811168248707274     
 C   7.4243429639335998        2.5969074120930524        3.0372897097448717     
 C   8.7972163068416815        2.5851629910291685        2.7780645872984371     
 C   9.4207313382985536        3.4344410337081754        1.8573754365963964     
 C   8.6587718078839959        4.3432464925010690        1.1295479866186424     
 C   7.2776431218856326        4.3630447057558115        1.3178223147588359     
 C   6.7030323947461339        3.4907506440572682        2.2358518490527799     
 C   5.6777590919426286        2.4837246706879110        5.1781170440870534     
 C   5.7635255243716692        3.8524794202474775        5.4531853980829519     
 C   5.0633615443388953        4.4908352796373476        6.4829311348900838     
 C   4.2677573563397964        3.7427240923425447        7.3441057499590245     
 C   4.1519399226307945        2.3696144855902519        7.1251529436597574     
 C   4.8437221499338605        1.7868275132527287        6.0643294850289555     
 C   5.6799385417538231       0.71308121426775728        3.0330702449676097     
 C   4.3024280064705192       0.80785109422565349        2.8206854492402380     
 C   3.6054332799652999        5.0916663929622442E-002   1.8743846340067745     
 C   4.2931849364681094      -0.86177098558627618        1.0827254501616155     
 C   5.6768421064729369      -0.97245115033286356        1.2242022338781686     
 C   6.3290526269641667      -0.17588760366544134        2.1643249717660997     
 B   6.5816923540556678        1.6266020402715893        4.0742471655750192     
 F   2.3709569175063350        11.720845761626641        14.779547380136398     
 F  0.95657794512034644        12.908196758085664        12.880643409909506     
 F -0.69113198435766920        11.434083235147819        11.209236471213782     
 F  -1.0057291181935710        8.7513001549351692        11.679861293239050     
 F  0.34608959893612828        7.5322182232284964        13.652446932813211     
 F -0.71120483017953651        8.6466412725079582        16.057983274482051     
 F  -1.8767032600326952        7.0253922161538123        17.827316717421844     
 F -0.40384730039125416        5.2071691152917605        19.260137874872576     
 F   2.3484546885223221        5.1016342349867561        18.896011672815046     
 F   3.5386123604613253        6.7586117607842633        17.171047379187385     
 F   2.3352864996265237        5.6116119802959705        14.848402399295715     
 F   3.7486702025537735        4.3925530964947406        12.970083628590848     
 F   5.3049388182260175        5.8292761607795969        11.204838773877841     
 F   5.5657564846250729        8.5487160518756191        11.553541229352827     
 F   4.2512453662371046        9.8024480816280821        13.529639930151644     
 F   5.4007710995945608        8.6868610296571145        15.947006019491972     
 F   6.6467388257814601        10.233071872981190        17.720481052848793     
 F   5.2539844067902148        12.053327517596573        19.227223872586627     
 F   2.5136845721927403        12.219344036914618        18.969469594786364     
 F   1.2236310351583428        10.640692553174446        17.207430898717689     
 C   1.4068982542348463        9.5555181040607984        14.361611801754949     
 C   1.5151831481554490        10.920503458532826        14.080329221443584     
 C  0.80854308347297954        11.575554791925752        13.065680762005560     
 C  -2.9958188256417696E-002   10.844289803611572        12.230590980688856     
 C -0.17452708603816958        9.4774635674713306        12.466066731665704     
 C  0.53118709489149962        8.8760363098619219        13.504490588423673     
 C   1.4829543896191257        7.7429306669106657        16.465943563111786     
 C  0.10934928639222817        7.7814978084713795        16.719697026366028     
 C -0.53266471059748288        6.9510823871973404        17.644682585438158     
 C  0.20996522605222623        6.0318099075744795        18.379764193158884     
 C   1.5911774339088594        5.9854780378509647        18.195995665174657     
 C   2.1859382012588577        6.8461473415013545        17.279568824011928     
 C   3.2469098565576653        7.7862459345944393        14.338382575056572     
 C   3.1572324185746665        6.4095605000096487        14.104861198517654     
 C   3.8573745478436932        5.7352586665579377        13.097941627509949     
 C   4.6539856741598493        6.4526990432761560        12.211708384443146     
 C   4.7712045154252465        7.8316551427157455        12.387243543579222     
 C   4.0823108741158229        8.4510970132857537        13.428718846095109     
 C   3.2382994030469723        9.6194695111724009        16.438217718205838     
 C   4.6156855979277633        9.5472361814801907        16.655697323922539     
 C   5.3013181887447205        10.337659604653179        17.582997305659827     
 C   4.6001129553140894        11.257037425211875        18.354719532537029     
 C   3.2151822915094881        11.341944792092935        18.211856641071996     
 C   2.5767956194932493        10.521220711154820        17.284140183823837     
 B   2.3434022735442288        8.6806493710657211        15.413780511166708     
 C   6.3894373780429232       0.22100527126536412        11.497819596236839     
 H   7.3105942671854356      -0.26182214761263373        11.847008554624910     
 H   6.0584602498129110      -0.32162181079390356        10.600940097212208     
 H   5.6227239235806756        7.7506370529286800E-002   12.266906194731058     
 C   5.2729367792815669        2.2986780255997217        10.644478659799375     
 H   4.5058107484891021        2.2628175236579500        11.425428047051090     
 H   4.9088777122778868        1.7224746010908873        9.7851576045653399     
 H   5.3908794693520603        3.3458254864102601        10.338953303531946     
 C   7.6482890723575441        1.8006093630868889        10.033563336882638     
 H   7.2843321099695801        1.2640313208090928        9.1462317893278229     
 H   8.6038819134161404        1.3514919978707538        10.329291326349308     
 H   7.8416165851013897        2.8364824938035822        9.7278736087063926     
 C   2.5547141648193969        10.152738584486533        7.9064930853801281     
 H   1.6320373889873694        10.632475004486510        7.5570648893769574     
 H   2.8988307957923105        10.714470568422387        8.7863116333374389     
 H   3.3126987558144787        10.274826654580162        7.1252588146007758     
 C   3.6711301445512898        8.0873194801218116        8.7911588471852795     
 H   4.4307136784487424        8.1133852768175991        8.0022932685368104     
 H   4.0446245505308251        8.6703061458724626        9.6424404797764716     
 H   3.5542570451291207        7.0429074674676775        9.1086869390731930     
 C   1.3041568630822440        8.6114738191516356        9.4185557325166869     
 H   1.6802011956972056        9.1642112669005105        10.290736161688093     
 H  0.34791232457948928        9.0604463429891329        9.1234650179665433     
 H   1.1079220365908837        7.5829414545860310        9.7468586850803067     
         276

 Dy   9.1133236095660042        2.5129097686724973        14.048077946803511     
 C   7.4135825561200894        4.3896400933148678        13.744034581039005     
 C   6.7591356048963194        3.3835079103839405        14.563939146320731     
 C   6.5125513953606502        2.2656637634604828        13.706107755130859     
 H   5.9795241493410849        1.3707335383142119        14.004804362344853     
 C   6.9866784300747575        2.5156445182942941        12.394617990065147     
 C   7.5563841635186471        3.8227722435573148        12.434931613385269     
 H   7.9557008392157353        4.3493831388811071        11.576104207307882     
 C   8.1087567942853429        5.7129213325015247        14.113725536492252     
 C   9.4719763426172108        5.3695528193221671        14.760549518024725     
 H   10.136354814529263        4.8401227749576172        14.047638699868159     
 H   9.3819978190515130        4.7906980440112674        15.694167011893661     
 H   10.041167876846213        6.2720133660439945        15.021602879546522     
 C   7.2863125350409357        6.6333504580262010        15.028668494858872     
 H   7.0564623702425227        6.2092940299540631        16.007838118670762     
 H   6.3369574622391021        6.8980276175375224        14.549472559580037     
 H   7.8457265369965574        7.5604148422555735        15.209605052782091     
 C   8.4134006198439728        6.5364610250539599        12.845508387858137     
 H   9.1191542273553861        6.0290121317546097        12.178090153542417     
 H   8.8747754313581915        7.4900873219555866        13.127216277132412     
 H   7.5030570294830854        6.7548814824872601        12.275242210925745     
 C   6.2997869152036898        3.3657958091586462        16.033334311733160     
 C   5.8639975311503951        1.9429000466545432        16.450791660597464     
 H   4.9888448346300747        1.5960964242057811        15.889227254175518     
 H   5.5879342505317018        1.9513513435666090        17.513063524092704     
 H   6.6617771018648613        1.1971541390637712        16.323290508196642     
 C   5.0580355296214066        4.2670619693132616        16.209183889469156     
 H   5.2395129043776443        5.3077747372599005        15.930572980970602     
 H   4.7207213683219207        4.2539641726960671        17.254738517043652     
 H   4.2357539226901944        3.8952897929458921        15.584380396940402     
 C   7.4134946156682284        3.7669635187462012        17.021843217907985     
 H   8.2795289267786032        3.0819882902479141        16.961842574916815     
 H   7.0443333416984482        3.6815104448071794        18.049354070046018     
 H   7.7833214436781093        4.7879307694883098        16.898763984507568     
 C   6.6052194506209050        1.7033693362076414        11.160723351780875     
 C   10.856029832299631       0.66427282811860988        13.817568164716381     
 C   11.441996481863679        1.6455353333057459        14.719734283996807     
 C   11.737903498459453        2.7928256911445755        13.914241766165468     
 H   12.239663955607840        3.6830820591611144        14.274406739619499     
 C   11.352828938164908        2.5856277009507656        12.568477958794498     
 C   10.791479780913994        1.2755914493782308        12.524162310534352     
 H   10.443678741177758       0.78190474643379970        11.623916072994895     
 C   10.139955814253568      -0.66861763792785811        14.091575718796923     
 C   8.7619699808246434      -0.32804051930956341        14.705220333190494     
 H   8.1200687882997098       0.22748941484404617        13.987790858334380     
 H   8.8378440708456285       0.22304821403157438        15.657769986566489     
 H   8.1692964566859629       -1.2259075376503987        14.921264693198870     
 C   9.8783102609619657       -1.4358861579787536        12.776517369956835     
 H   9.3824096506002750       -2.3872909858110196        13.001983510131337     
 H   10.813270551148527       -1.6577075274905546        12.249551964167420     
 H   9.2238228772252384      -0.89099618523731750        12.085380673964345     
 C   10.922746829053173       -1.6312582256914929        14.998899752128292     
 H   11.112342505338262       -1.2454086985915203        16.002268754747000     
 H   11.891083339906787       -1.8770215698804342        14.547880658563560     
 H   10.355336200321815       -2.5632354867826734        15.119473880450752     
 C   11.868203180044203        1.6073748973930186        16.205043056328382     
 C   13.124788106556286       0.71747208202133106        16.342083631149670     
 H   13.932833002651964        1.1085179197697452        15.709515431914244     
 H   13.482328356641617       0.71265394318393227        17.380783751209158     
 H   12.947236005322370      -0.32000981688442010        16.046080749550466     
 C   12.272471499424732        3.0229317409082768        16.681619668983814     
 H   11.458700518704134        3.7532153002091300        16.567791182516778     
 H   13.150167646325858        3.4104884234208885        16.149828033420857     
 H   12.529486746446029        2.9839414195850171        17.748080455803922     
 C   10.763260089808552        1.1420569579322049        17.182461580433756     
 H   9.8864955847657505        1.8112913453904627        17.153423360118033     
 H   11.137201365213491        1.1893029361985288        18.215870784284352     
 H   10.414305896597334       0.11949182850049536        17.015019945069398     
 C   11.766724246321028        3.4393914974896895        11.376262857796718     
 C   13.083304458727167        2.8351169968338690        10.831215650576647     
 H   12.942987593590122        1.7936700381114339        10.515519961142624     
 H   13.863222929735628        2.8518909482216315        11.599666104609891     
 H   13.442096968830656        3.4098535910326069        9.9674973372710731     
 C   12.017230876671027        4.9031862887523978        11.775182852020297     
 H   11.095771452726806        5.4133536662003081        12.081501592983340     
 H   12.424854241653504        5.4587026849083857        10.918789206426622     
 H   12.737667999417070        4.9937540491434582        12.593766168311660     
 C   10.714861895262608        3.4045187024702908        10.264225039870960     
 H   10.542386174994832        2.3881348453579418        9.8965606234395480     
 H   11.049967509269072        4.0073667821694592        9.4120858461108234     
 H   9.7564631448434085        3.8111086026600582        10.605952352159202     
 Dy -0.22570518872024117        7.7872166772885461        5.4451900882422750     
 C   1.4951287324036946        5.9339711897727057        5.7685949554359990     
 C   2.1253200224493001        6.9268887417099911        4.9138676951768288     
 C   2.3804478641508928        8.0648031218248875        5.7429850578122030     
 H   2.9008655769500407        8.9568080569583604        5.4143813995073895     
 C   1.9337069158557958        7.8391608500041325        7.0686287974065243     
 C   1.3729841986527644        6.5283700932935300        7.0667717415114284     
 H  0.99498335055184262        6.0182913286457174        7.9446961529686027     
 C  0.80542516287426114        4.5969280227923477        5.4425817991423484     
 C -0.55587161296308285        4.9127837586471292        4.7768092872824894     
 H  -1.2287668230915068        5.4587745468988960        5.4702075462634383     
 H -0.46408051091017144        5.4640667746546132        3.8276338615498613     
 H  -1.1181012594282329        3.9990595626666710        4.5417677579860252     
 C   1.6394335238016862        3.6452027795695030        4.5704713474813454     
 H   1.8823867008666599        4.0323056267382071        3.5793507896230081     
 H   2.5838307188759808        3.4006520012982837        5.0696103125924292     
 H   1.0842798492549057        2.7101996512741611        4.4192376863364293     
 C  0.49295017247339806        3.8200318924477883        6.7375744548108472     
 H -0.21399580551705943        4.3550468930213615        7.3814716159891027     
 H   2.8974581163597777E-002   2.8585690650882754        6.4890251882081751     
 H   1.3996302614797125        3.6192515400283525        7.3200915311170407     
 C   2.5795811363049888        6.9059734564118331        3.4425784933453474     
 C   2.9635119372150425        8.3268368678229745        2.9673265153525690     
 H   3.8273695537632890        8.7275222783431339        3.5099286476192466     
 H   3.2352552180975587        8.2890080028991537        1.9043041174101196     
 H   2.1390001038481818        9.0472526983982373        3.0699717797424504     
 C   3.8529616093288808        6.0405845511049616        3.3177719325413251     
 H   3.6929932972793313        5.0034190415131521        3.6234882831097370     
 H   4.2124475955253331        6.0327554982647147        2.2796915256984773     
 H   4.6497578357424425        6.4531860434557604        3.9507064795778128     
 C   1.4895672193473890        6.4193157974197064        2.4658108537725978     
 H  0.60378682243051141        7.0794427975311747        2.4805090709608719     
 H   1.8685051695164221        6.4595876533100869        1.4388411297121089     
 H   1.1490433915114528        5.3966162049322692        2.6411456447154822     
 C   2.3320673706461794        8.6725031891399365        8.2829786595690020     
 C  -1.9671853659387457        9.6399845066246339        5.6461780929207066     
 C  -2.5624097531066492        8.6369020682530415        4.7756325457545881     
 C  -2.8470617574313573        7.5085431115377137        5.6115620026639279     
 H  -3.3512834258144535        6.6090017772443046        5.2791569754605332     
 C  -2.4476205001991103        7.7483972232531499        6.9474654354955643     
 C  -1.8866937287897698        9.0604146056446666        6.9538361526054153     
 H  -1.5286975384498163        9.5770544592314284        7.8371701606458881     
 C  -1.2556239381968326        10.965409398916080        5.3254601936090049     
 C  0.11822019835827456        10.609638470983510        4.7111985930239344     
 H  0.76713882508747977        10.078974058793882        5.4406489387570431     
 H   3.7407410568454175E-002   10.029217229610829        3.7765256686224320     
 H  0.70624190697513267        11.502309378254870        4.4618996936569797     
 C -0.98080478425279072        11.772070004882126        6.6134618282145476     
 H -0.49052932396717447        12.717602345345670        6.3528093864249193     
 H  -1.9089947083566889        12.007732178911972        7.1459600312853695     
 H -0.31532578392504224        11.249969694480731        7.3118078987564434     
 C  -2.0477554247677796        11.898106687942297        4.3949108019498420     
 H  -2.2415293351359313        11.480939083266792        3.4049218600987587     
 H  -3.0140820194580069        12.154361937924074        4.8443511275777986     
 H  -1.4850670755262096        12.828127946386441        4.2412110250519079     
 C  -2.9950231913884955        8.6358537497345988        3.2919315007121344     
 C  -4.2470309272360778        9.5272569295391918        3.1242964057471290     
 H  -5.0610250239081287        9.1521361266218939        3.7582807905635707     
 H  -4.5959975577951768        9.5085563956462149        2.0826342864329699     
 H  -4.0702711723329603        10.570969640161074        3.3971863407581773     
 C  -3.4106812575947392        7.2102454725167338        2.8618247090500395     
 H  -2.6017321250545526        6.4781782578036538        2.9943254482376616     
 H  -4.2881501154541555        6.8455264644785396        3.4095218629813311     
 H  -3.6731786900615004        7.2206874975712223        1.7964667061974944     
 C  -1.8860359917884510        9.0591154638583564        2.2996075402713996     
 H  -1.0103386040804518        8.3897683293201055        2.3587826111448318     
 H  -2.2556302186553943        8.9693647855651299        1.2675749159647751     
 H  -1.5355250315654563        10.087408595585421        2.4261333298565919     
 C  -2.8379256649806059        6.9119232209077772        8.1605183357646958     
 C  -4.1423854603893062        7.5202702424203309        8.7298778776649435     
 H  -3.9948519847839492        8.5622980476237540        9.0393325277527250     
 H  -4.9386956613707991        7.5010683218085372        7.9781927775295758     
 H  -4.4836891466105238        6.9484184403122207        9.6029487011053245     
 C  -3.0995980507192287        5.4434328657727669        7.7861632058614854     
 H  -2.1897933714650848        4.9295933175324347        7.4526459718583640     
 H  -3.4761155734922538        4.8987367725711284        8.6632382103377150     
 H  -3.8496974924684819        5.3441690262916808        6.9958139846338065     
 C  -1.7600980968904174        6.9630899994304745        9.2462032918035302     
 H  -1.5654337907078191        7.9881469180969473        9.5746101951911431     
 H  -2.0813843682243589        6.3933557060047068        10.126491205228779     
 H -0.81555369152050206        6.5330047984229500        8.8944754684928977     
 F   6.5927389206864078       -1.4326055186200295        4.6174608716951466     
 F   8.0122665842260847       -2.6559063123992339        6.4869281646741079     
 F   9.6255929990731453       -1.2071457710021827        8.2156361376193683     
 F   9.9150854627642069        1.4872686997971618        7.8222306693216748     
 F   8.5635115881251558        2.7467367959272795        5.8731013715575529     
 F   9.6351628409235577        1.7270611950706503        3.4308156615229985     
 F   10.767682708646200        3.3848936740751023        1.6724133710532747     
 F   9.2596938941264533        5.1858684747149217       0.25707205762496549     
 F   6.5059521335905126        5.2345941433905887       0.62083502189669293     
 F   5.3522835269703979        3.5590080795091601        2.3523624179135987     
 F   6.5767438615484410        4.6766007104703080        4.7226475962498604     
 F   5.1645545500008287        5.8334882080091166        6.6492464422926219     
 F   3.6113456273567750        4.3459474651301795        8.3596358785570519     
 F   3.3564485808203934        1.6312395099832946        7.9321946464603954     
 F   4.6752777994736636       0.44390307974480980        5.9136276456614523     
 F   3.5279004454813232        1.6593736180598679        3.5483045644190399     
 F   2.2629129603437383       0.17486760406032439        1.7376808871966585     
 F   3.6293410607569450       -1.6286100957810172       0.19093392253904506     
 F   6.3673766564069876       -1.8479295285742663       0.45144078144586353     
 F   7.6837064909127868      -0.30643100347718671        2.2286641188410745     
 C   7.5292820926040775       0.73222017842655673        5.0997200128211393     
 C   7.4364411081866217      -0.64167977833222722        5.3415287010509864     
 C   8.1448474196218719       -1.3169568174460466        6.3418394973134919     
 C   8.9665169180074855      -0.59910668530067968        7.2046044682257229     
 C   9.0974265294187813       0.77516068696166274        7.0082968636388818     
 C   8.3929505893405185        1.3972272071932115        5.9810306670647533     
 C   7.4250698070091818        2.5957523686450337        3.0360296080068370     
 C   8.7980320226156330        2.5826970564542879        2.7774350743136593     
 C   9.4226925806919564        3.4311655178281715        1.8568098666262081     
 C   8.6618873200365378        4.3407109499842571        1.1286993399423113     
 C   7.2807174421142804        4.3618487066743103        1.3164465057925845     
 C   6.7048628843977358        3.4898802934990552        2.2339793955172285     
 C   5.6771504437964904        2.4859443881824750        5.1756783297983189     
 C   5.7628789110098557        3.8551232912524225        5.4486144883275403     
 C   5.0626414359485175        4.4952078882246687        6.4772044189653855     
 C   4.2672425159596639        3.7485242809459365        7.3397688847733340     
 C   4.1516292590294022        2.3750879115586190        7.1230827152461043     
 C   4.8431869790592179        1.7905559864727056        6.0631249831255438     
 C   5.6800595069980382       0.71223575209869872        3.0328334899126612     
 C   4.3024805222517735       0.80519359346667807        2.8204779943498330     
 C   3.6062266026696590        4.5721078407088181E-002   1.8757270966245618     
 C   4.2949246592386308      -0.86734916802932904        1.0853506629571359     
 C   5.6787521839621125      -0.97583851432968438        1.2264121228653333     
 C   6.3300702323938651      -0.17724247728454337        2.1653106397784714     
 B   6.5812333839182928        1.6269744879785537        4.0733533103192512     
 F   2.3671843933383654        11.721819591566785        14.786190966730141     
 F  0.95324482365588881        12.911116276939573        12.888443432631410     
 F -0.69147782133547120        11.438410656714579        11.212877007806705     
 F  -1.0044894907425759        8.7548185941959140        11.678757814990039     
 F  0.34652893310029070        7.5335002986401909        13.650525918519286     
 F -0.71256211574900874        8.6423975417750469        16.058184342243155     
 F  -1.8766377848423368        7.0187266650099867        17.826292421936795     
 F -0.40217464640965528        5.2010938217437186        19.257964090579051     
 F   2.3502886878811058        5.0988616408231415        18.894624062031962     
 F   3.5389022751767056        6.7575716533184025        17.170206554760906     
 F   2.3353934104617626        5.6121383991346123        14.845043240961134     
 F   3.7486696061733880        4.3967391925903918        12.964026213195108     
 F   5.3040031190398205        5.8365725181613826        11.201279747447265     
 F   5.5638317391145273        8.5558868095970819        11.554105988713602     
 F   4.2495306703575100        9.8056400347874124        13.532899555423391     
 F   5.3995268966705572        8.6861413765699016        15.947399775986293     
 F   6.6459057036721960        10.231667002913822        17.721276473954251     
 F   5.2535231869998169        12.050669954259579        19.229455468422984     
 F   2.5130396088849958        12.216366292744775        18.973138259276148     
 F   1.2222956958722433        10.637565157158427        17.211626733774580     
 C   1.4052465982313309        9.5563469766523976        14.363979592708336     
 C   1.5125599829425131        10.921892857671621        14.085129684274143     
 C  0.80620464438204464        11.578078442640953        13.071016733202503     
 C  -3.0809160304651834E-002   10.847543131129777        12.233872141871343     
 C -0.17451293238987617        9.4802531336568308        12.466935709883737     
 C  0.53070194306281959        8.8776743381210039        13.505027199479864     
 C   1.4824090563099046        7.7406695240618903        16.465886949852464     
 C  0.10877335473661558        7.7777161822835668        16.719524103888659     
 C -0.53249102960239436        6.9460909775482857        17.643918829899540     
 C  0.21098013769957047        6.0271706291300697        18.378539524297267     
 C   1.5922395149449471        5.9823142232635016        18.194914689561724     
 C   2.1861896207379696        6.8439206244190514        17.278878582390394     
 C   3.2459053046548454        7.7878481904167307        14.338090283420671     
 C   3.1566962577365496        6.4115451611098093        14.102438330207102     
 C   3.8567947446254607        5.7392330651718764        13.094225345579298     
 C   4.6529328615233805        6.4584313056646749        12.209044121175300     
 C   4.7697614568986548        7.8371230779376857        12.386754093979222     
 C   4.0809116810320960        8.4545022947575408        13.429448708019933     
 C   3.2370114840520143        9.6179777279846466        16.440245693721099     
 C   4.6145467378484248        9.5459217348193359        16.656950946857382     
 C   5.3004018333293539        10.335982586544272        17.584361450656026     
 C   4.5993312484006461        11.254824814488320        18.356826388461140     
 C   3.2143037879239569        11.339473868285070        18.214782901338779     
 C   2.5756119984432306        10.518786635614685        17.287229307626358     
 B   2.3421478055426386        8.6802309079624003        15.414874535038919     
 C   6.3870451900566207       0.21767579397884379        11.503339239710721     
 H   7.3084140078715203      -0.26518042457835528        11.851922101665332     
 H   6.0547061403308726      -0.32586225188377971        10.607555280174326     
 H   5.6212616511212667        7.5403337060613349E-002   12.273538999818939     
 C   5.2705301610850919        2.2947675051061047        10.648499944237576     
 H   4.5039433648405147        2.2593945629037462        11.430000223705049     
 H   4.9057907351207408        1.7183057733619160        9.7896045516180070     
 H   5.3884066911644464        3.3417901225922249        10.342402895463012     
 C   7.6453222568566934        1.7951533218969249        10.036312954206659     
 H   7.2806422518442941        1.2575947130571581        9.1498929209691102     
 H   8.6010230346768779        1.3461388517367390        10.331919794184211     
 H   7.8387049053801467        2.8306131756406541        9.7292771584372399     
 C   2.5532170283134552        10.149337641605744        7.9092397465978586     
 H   1.6305304534562830        10.629395817036446        7.5602905644585379     
 H   2.8972909861110741        10.710134400163927        8.7896637601365342     
 H   3.3112367673425909        10.272265491473005        7.1281834739796137     
 C   3.6695896285793634        8.0833079901029325        8.7923898078965976     
 H   4.4293667811084703        8.1097495331439990        8.0037395889774192     
 H   4.0428670723549223        8.6659566959069334        9.6439720832747433     
 H   3.5526442790367212        7.0387871151516146        9.1094056601089175     
 C   1.3023621911959125        8.6064956030589705        9.4193985311868555     
 H   1.6779675045543103        9.1586086080279614        10.292155540660275     
 H  0.34609428865512398        9.0554206488641249        9.1243677725144412     
 H   1.1063157685112102        7.5776644348766933        9.7468283432499963     
         276

 Dy   9.1147932972931667        2.5129722506051553        14.047940039161345     
 C   7.4140432618369401        4.3889509506172812        13.743189783499160     
 C   6.7612373078752741        3.3837336512576814        14.565455042273344     
 C   6.5136519813190485        2.2646767704073563        13.709475106160294     
 H   5.9813854254305854        1.3699955019602876        14.010202055055620     
 C   6.9858061845960080        2.5130393000282374        12.396995198605154     
 C   7.5551535091149224        3.8203250522304524        12.434769414094223     
 H   7.9529908478621030        4.3458365906663738        11.574645428410578     
 C   8.1089693490462587        5.7130895312012298        14.109908315462413     
 C   9.4722708793546992        5.3713320238526121        14.757415800449415     
 H   10.136747273499015        4.8406600152452688        14.045497402579528     
 H   9.3824517361313546        4.7942696594189886        15.692059210834076     
 H   10.041263929951082        6.2744224646916793        15.016533122034312     
 C   7.2861069463625210        6.6355193039459870        15.022453986888580     
 H   7.0555731669490847        6.2136942810926792        16.002367688314539     
 H   6.3369998845977413        6.8991811774006937        14.542236903011906     
 H   7.8454753099515457        7.5629421956417335        15.201549502831515     
 C   8.4136743886527796        6.5337099376320831        12.839902160496180     
 H   9.1192758714658968        6.0245278750410414        12.173716125865383     
 H   8.8753122318995743        7.4878267466225106        13.119372716796910     
 H   7.5033572728052498        6.7510288972648294        12.269183744619385     
 C   6.3027782443063369        3.3684805812171916        16.035140126674431     
 C   5.8704339547340521        1.9457032999400847        16.456346860283517     
 H   4.9957770845280338        1.5954871479979167        15.896319884400921     
 H   5.5950950034012941        1.9559613570207990        17.518779298344697     
 H   6.6698713029722541        1.2015842636689169        16.330036333732298     
 C   5.0591319838799649        4.2675200246236606        16.208404169989965     
 H   5.2391139266999511        5.3080118929997520        15.928004549003131     
 H   4.7209520429025433        4.2557345688622430        17.253663936485403     
 H   4.2381158012915483        3.8932020627611026        15.583519548218943     
 C   7.4154169676412893        3.7749778348264331        17.022442849314661     
 H   8.2826780853112538        3.0915766985899586        16.964915478267606     
 H   7.0460621689592262        3.6923466621373620        18.050055253454289     
 H   7.7833450794606138        4.7960485746602064        16.895965588148432     
 C   6.6030316436884702        1.6995034068670938        11.164351418108181     
 C   10.857381927463093       0.66414262472234731        13.818430304251075     
 C   11.444012732404932        1.6464498138568744        14.718920292904551     
 C   11.739196527857851        2.7928328217243319        13.911896219697507     
 H   12.241128339955923        3.6835541248085435        14.270605189075447     
 C   11.353135717990739        2.5840453595518680        12.566692033821479     
 C   10.791786466075999        1.2739266988364422        12.524343808087330     
 H   10.443300934950631       0.77912664758079908        11.624992165810545     
 C   10.141592316227154      -0.66840085562112628        14.094812167807754     
 C   8.7637530316302783      -0.32713714680703987        14.708373353086909     
 H   8.1215887754191343       0.22726125382641169        13.990355265599021     
 H   8.8397704903599053       0.22526671276599897        15.660123202282810     
 H   8.1713062722975014       -1.2247906426298014        14.925884367830198     
 C   9.8794192415116555       -1.4377349920495175        12.781128127972185     
 H   9.3839640885477973       -2.3889272568309692        13.008388825287517     
 H   10.814078071119615       -1.6600989755141720        12.253881603265024     
 H   9.2242729487801345      -0.89412398796365167        12.089621552358528     
 C   10.924796171940894       -1.6294079225892981        15.003472984108956     
 H   11.114558933159548       -1.2418087194422609        16.006105552399863     
 H   11.893042493132992       -1.8758278739700087        14.552634330540846     
 H   10.357567377672000       -2.5612274750174269        15.125863386088474     
 C   11.870365530499404        1.6103563838079076        16.204197361251374     
 C   13.126546182916369       0.72023755193109162        16.343280380399484     
 H   13.935184443370336        1.1104267941667001        15.710999549121492     
 H   13.483219995459386       0.71656669197029021        17.382278104104167     
 H   12.949069573119791      -0.31754149436649626        16.048372860114956     
 C   12.275355017629346        3.0264023026558289        16.678284218835525     
 H   11.461952776699320        3.7568815392621255        16.563329721959093     
 H   13.153143558342968        3.4126067159805258        16.145723898540272     
 H   12.532534844009296        2.9889312697092092        17.744712658680449     
 C   10.764896202155347        1.1475178913950881        17.182165943593983     
 H   9.8881747579277590        1.8167312139407965        17.151091977934904     
 H   11.138245548442992        1.1973161341485823        18.215610750244259     
 H   10.415903070700381       0.12461533772581898        17.017051570491276     
 C   11.765502672947113        3.4369841873772500        11.373343895551299     
 C   13.081185101526083        2.8324048108121156        10.826499503090361     
 H   12.940289646844358        1.7909596910179528        10.511112077207294     
 H   13.862235189131688        2.8491821699428628        11.593801756436596     
 H   13.438821311687702        3.4070204147112699        9.9622084880907860     
 C   12.016963265194311        4.9009523657855043        11.771023193090857     
 H   11.096338333787363        5.4114352475047083        12.079192495915533     
 H   12.422690101687611        5.4559280114783713        10.913441604486732     
 H   12.739311848582210        4.9917654168369134        12.587830048608348     
 C   10.711836059137923        3.4014907739578488        10.263096002024696     
 H   10.537928631243194        2.3847062380870225        9.8974712839402716     
 H   11.045917032365717        4.0026589243621169        9.4094080822328543     
 H   9.7543505690007688        3.8093769229205816        10.605784079852505     
 Dy -0.22531227457002476        7.7873165312714345        5.4445892898123169     
 C   1.4943090694723222        5.9326661590838849        5.7667854833509526     
 C   2.1256957434757839        6.9260779303522018        4.9135938358554228     
 C   2.3807189880549311        8.0630252153195894        5.7439934986598109     
 H   2.9017812425897187        8.9551034205942805        5.4166892886315026     
 C   1.9328261452424433        7.8363514408822175        7.0690492088801680     
 C   1.3714847799506860        6.5258267151357785        7.0654918244871219     
 H  0.99253761104544147        6.0150476333726370        7.9425889170338957     
 C  0.80417165621153497        4.5963103704784221        5.4389054670070225     
 C -0.55744461244847432        4.9136008810618321        4.7746014781663817     
 H  -1.2295018043817190        5.4590542948229190        5.4691393588891062     
 H -0.46607213418888371        5.4660237929266628        3.8260412575969243     
 H  -1.1203035514612196        4.0004944331221113        4.5387502432994458     
 C   1.6372244835414844        3.6460728597672620        4.5643658193642143     
 H   1.8792388994474452        4.0350251444669194        3.5737777155279686     
 H   2.5820003939672738        3.4003843153883659        5.0621986281391766     
 H   1.0816735856058997        2.7115555133768496        4.4117847527306688     
 C  0.49255533367630638        3.8171399685750975        6.7327161147752879     
 H -0.21406487763760645        4.3508249314349072        7.3780355599203862     
 H   2.8580443331936371E-002   2.8560645844777275        6.4827355862619127     
 H   1.3996384577688263        3.6154891830591098        7.3142799422520337     
 C   2.5795686971191349        6.9070265980153982        3.4422040340591908     
 C   2.9660655250695167        8.3279558165712739        2.9696939921947179     
 H   3.8307226094194569        8.7258893050225641        3.5129261604004336     
 H   3.2376150086673920        8.2915871465643107        1.9066055723157558     
 H   2.1429889142404979        9.0496961680625709        3.0739038678861292     
 C   3.8511313492324075        6.0396397329275295        3.3140753470457338     
 H   3.6901391640646239        5.0023220887948954        3.6185646921504211     
 H   4.2088496582235972        6.0327964202327466        2.2754026140674446     
 H   4.6496741571881905        6.4500875328927689        3.9460558759479087     
 C   1.4877826472452409        6.4248425731083207        2.4654351317789489     
 H  0.60302065004434269        7.0862290415662974        2.4829762675768192     
 H   1.8656323036699807        6.4675009488781088        1.4382431117155070     
 H   1.1458500462160870        5.4022232637785494        2.6382107528774559     
 C   2.3306333050491324        8.6686875131484555        8.2842623482872000     
 C  -1.9664691155611982        9.6402777201065515        5.6476779924137253     
 C  -2.5613625389234702        8.6385524024988296        4.7753460735211641     
 C  -2.8467518239344995        7.5091087498849411        5.6095360517261108     
 H  -3.3509882174995131        6.6101748263001490        5.2755665129690934     
 C  -2.4479241644209297        7.7469967273226938        6.9459555973996672     
 C  -1.8867915010165588        9.0588319805435589        6.9544680674529147     
 H  -1.5292124529147113        9.5740831823385832        7.8387438468766790     
 C  -1.2546266018053296        10.966117720539534        5.3296641932368027     
 C  0.11944135807510206        10.611225990463057        4.7154130086103656     
 H  0.76786997080305652        10.078965736380363        5.4440996926578133     
 H   3.8859095757048878E-002   10.032608170069635        3.7796522912487647     
 H  0.70776323734457169        11.504206379282174        4.4681103512847846     
 C -0.98057964209154558        11.770492424542947        6.6192478941187431     
 H -0.49000975094697741        12.716388553753417        6.3606439489459756     
 H  -1.9091722429322704        12.005313014434336        7.1514370138128447     
 H -0.31570836388317636        11.247082837992311        7.3171596415852651     
 C  -2.0461978999226282        11.900536007080307        4.4004448214954657     
 H  -2.2398631574358721        11.485098615231838        3.4097423550597359     
 H  -3.0125712758408989        12.156354496158940        4.8500247635855827     
 H  -1.4831272527633770        12.830578434974614        4.2485075204657408     
 C  -2.9935255974628374        8.6397926228485122        3.2915265917516399     
 C  -4.2457313943810835        9.5311534907688920        3.1254506912877744     
 H  -5.0595315717344231        9.1550655994490668        3.7591204137869383     
 H  -4.5949486333768714        9.5138981013720407        2.0838763842772314     
 H  -4.0689743233620081        10.574481964847061        3.3997897250409994     
 C  -3.4085695724241249        7.2147881240346647        2.8587617217404961     
 H  -2.5994081324061322        6.4827702789169823        2.9903002107563217     
 H  -4.2861228934274749        6.8488302841350768        3.4054745389669123     
 H  -3.6706442250699478        7.2268563018467464        1.7933185378063188     
 C  -1.8846553568055673        9.0653722424189471        2.3001409971495015     
 H  -1.0088763190276064        8.3960659590012305        2.3577561339030013     
 H  -2.2543785622543369        8.9779113638323711        1.2679977228347514     
 H  -1.5342568228259092        10.093355766010928        2.4289220943417074     
 C  -2.8393555851380388        6.9095454616632717        8.1579032504849405     
 C  -4.1443600409612777        7.5176825557834528        8.7261930270694705     
 H  -3.9971690645374709        8.5596898681824367        9.0359242589496329     
 H  -4.9399330437180966        7.4985805573560178        7.9737539935424131     
 H  -4.4864365626059577        6.9456970202159178        9.5988446586640315     
 C  -3.1005565733546296        5.4413255118489561        7.7822324414227069     
 H  -2.1901955083598610        4.9276153219125671        7.4500994366170961     
 H  -3.4787101860145078        4.8960569349949532        8.6582191684654095     
 H  -3.8491403638065385        5.3425939876273807        6.9904258578597629     
 C  -1.7627113778538306        6.9597936333319241        9.2448150769704540     
 H  -1.5692352837662540        7.9843628474779997        9.5754087638960321     
 H  -2.0845251346546756        6.3881594487618392        10.123585871888338     
 H -0.81745644731611811        6.5310845936692363        8.8933949054307284     
 F   6.5902768785010588       -1.4316598800338300        4.6202829174115374     
 F   8.0090234862427536       -2.6535055548113422        6.4913181281957932     
 F   9.6230498457528224       -1.2038009956733908        8.2183534900410447     
 F   9.9135828820806768        1.4902371675726895        7.8221121466837849     
 F   8.5628819883994183        2.7480586392572777        5.8714193498918519     
 F   9.6349075270301547        1.7240183756494736        3.4307829140244466     
 F   10.769632239519993        3.3801321101119148        1.6722056095225368     
 F   9.2638831441830138        5.1824188530783868       0.25610733389106943     
 F   6.5101138315757385        5.2341211196726203       0.61921658949711655     
 F   5.3540699243501635        3.5589521683995571        2.3495312972924185     
 F   6.5764055569999833        4.6781700898121832        4.7171929142610161     
 F   5.1639817392287846        5.8381221488332100        6.6410814458865026     
 F   3.6110804887442693        4.3530052821441538        8.3546724335684441     
 F   3.3565099214848551        1.6380185163164898        7.9316454806861625     
 F   4.6748383031873564       0.44736252766958479        5.9149826697208994     
 F   3.5271863449523075        1.6571233917772583        3.5467806170450800     
 F   2.2634951542149531       0.16757963104588802        1.7393456563861653     
 F   3.6318389148112287       -1.6369643377673582       0.19544317458912294     
 F   6.3702881712841535       -1.8515159896740501       0.45477255657236437     
 F   7.6847971618878974      -0.30646834873483220        2.2299833112802196     
 C   7.5278241998843152       0.73323451334063383        5.1002537713805767     
 C   7.4342292062488875      -0.64031749446222175        5.3436058966035587     
 C   8.1422148146000417       -1.3147917878625754        6.3447321840082607     
 C   8.9642164301440754      -0.59642463823180014        7.2067321326764873     
 C   9.0957116696814762       0.77755872087033562        7.0089672718361573     
 C   8.3916324845982508        1.3987872073709724        5.9809445092587792     
 C   7.4257966500847630        2.5945973251970149        3.0347695062688018     
 C   8.7988477383895844        2.5802311218794070        2.7768055613288816     
 C   9.4246538230853609        3.4278900019481671        1.8562442966560198     
 C   8.6650028321890780        4.3381754074674452        1.1278506932659804     
 C   7.2837917623429274        4.3606527075928092        1.3150706968263333     
 C   6.7066933740493369        3.4890099429408421        2.2321069419816766     
 C   5.6765417956503521        2.4881641056770389        5.1732396155095852     
 C   5.7622322976480431        3.8577671622573679        5.4440435785721277     
 C   5.0619213275581405        4.4995804968119906        6.4714777030406871     
 C   4.2667276755795323        3.7543244695493283        7.3354320195876435     
 C   4.1513185954280090        2.3805613375269865        7.1210124868324503     
 C   4.8426518081845753        1.7942844596926826        6.0619204812221312     
 C   5.6801804722422533       0.71139028992964004        3.0325967348577128     
 C   4.3025330380330269       0.80253609270770276        2.8202705394594281     
 C   3.6070199253740176        4.0525492884553919E-002   1.8770695592423492     
 C   4.2966643820091512      -0.87292735047238190        1.0879758757526565     
 C   5.6806622614512881      -0.97922587832650521        1.2286220118524982     
 C   6.3310878378235635      -0.17859735090364542        2.1662963077908426     
 B   6.5807744137809170        1.6273469356855181        4.0724594550634823     
 F   2.3634118691703958        11.722793421506926        14.792834553323884     
 F  0.94991170219143117        12.914035795793483        12.896243455353314     
 F -0.69182365831327330        11.442738078281339        11.216517544399629     
 F  -1.0032498632915805        8.7583370334566570        11.677654336741027     
 F  0.34696826726445318        7.5347823740518862        13.648604904225358     
 F -0.71391940131848097        8.6381538110421339        16.058385410004259     
 F  -1.8765723096519786        7.0120611138661602        17.825268126451743     
 F -0.40050199242805640        5.1950185281956767        19.255790306285530     
 F   2.3521226872398899        5.0960890466595270        18.893236451248878     
 F   3.5391921898920864        6.7565315458525408        17.169365730334430     
 F   2.3355003212970016        5.6126648179732550        14.841684082626555     
 F   3.7486690097930029        4.4009252886860430        12.957968797799371     
 F   5.3030674198536225        5.8438688755431691        11.197720721016688     
 F   5.5619069936039818        8.5630575673185447        11.554670748074377     
 F   4.2478159744779154        9.8088319879467427        13.536159180695137     
 F   5.3982826937465545        8.6854217234826869        15.947793532480611     
 F   6.6450725815629328        10.230262132846454        17.722071895059710     
 F   5.2530619672094199        12.048012390922583        19.231687064259344     
 F   2.5123946455772517        12.213388548574931        18.976806923765931     
 F   1.2209603565861440        10.634437761142408        17.215822568831474     
 C   1.4035949422278158        9.5571758492439969        14.366347383661724     
 C   1.5099368177295771        10.923282256810417        14.089930147104701     
 C  0.80386620529110986        11.580602093356154        13.076352704399445     
 C  -3.1660132352885971E-002   10.850796458647984        12.237153303053832     
 C -0.17449877874158276        9.4830426998423292        12.467804688101769     
 C  0.53021679123413967        8.8793123663800859        13.505563810536056     
 C   1.4818637230006833        7.7384083812131159        16.465830336593143     
 C  0.10819742308100297        7.7739345560957540        16.719351181411295     
 C -0.53231734860730573        6.9410995678992320        17.643155074360923     
 C  0.21199504934691471        6.0225313506856590        18.377314855435650     
 C   1.5933015959810348        5.9791504086760376        18.193833713948795     
 C   2.1864410402170815        6.8416939073367482        17.278188340768860     
 C   3.2449007527520259        7.7894504462390231        14.337797991784768     
 C   3.1561600968984331        6.4135298222099690        14.100015461896549     
 C   3.8562149414072282        5.7432074637858159        13.090509063648650     
 C   4.6518800488869108        6.4641635680531930        12.206379857907455     
 C   4.7683183983720632        7.8425910131596268        12.386264644379223     
 C   4.0795124879483691        8.4579075762293261        13.430178569944756     
 C   3.2357235650570564        9.6164859447968922        16.442273669236357     
 C   4.6134078777690872        9.5446072881584829        16.658204569792222     
 C   5.2994854779139873        10.334305568435363        17.585725595652221     
 C   4.5985495414872037        11.252612203764766        18.358933244385248     
 C   3.2134252843384261        11.337002944477206        18.217709161605566     
 C   2.5744283773932120        10.516352560074548        17.290318431428879     
 B   2.3408933375410488        8.6798124448590777        15.415968558911128     
 C   6.3846530020703174       0.21434631669232349        11.508858883184603     
 H   7.3062337485576041      -0.26853870154407677        11.856835648705754     
 H   6.0509520308488343      -0.33010269297365580        10.614170463136446     
 H   5.6197993786618579        7.3300303591939897E-002   12.280171804906820     
 C   5.2681235428886177        2.2908569846124882        10.652521228675775     
 H   4.5020759811919273        2.2559716021495424        11.434572400359009     
 H   4.9027037579635957        1.7141369456329445        9.7940514986706741     
 H   5.3859339129768324        3.3377547587741896        10.345852487394078     
 C   7.6423554413558428        1.7896972807069607        10.039062571530680     
 H   7.2769523937190073        1.2511581053052234        9.1535540526103958     
 H   8.5981641559376172        1.3407857056027241        10.334548262019114     
 H   7.8357932256589029        2.8247438574777255        9.7306807081680873     
 C   2.5517198918075130        10.145936698724952        7.9119864078155890     
 H   1.6290235179251968        10.626316629586380        7.5635162395401183     
 H   2.8957511764298376        10.705798231905467        8.7930158869356276     
 H   3.3097747788707030        10.269704328365847        7.1311081333584516     
 C   3.6680491126074370        8.0792965000840535        8.7936207686079157     
 H   4.4280198837681981        8.1061137894704007        8.0051859094180280     
 H   4.0411095941790185        8.6616072459414024        9.6455036867730151     
 H   3.5510315129443217        7.0346667628355517        9.1101243811446420     
 C   1.3005675193095807        8.6015173869663055        9.4202413298570242     
 H   1.6757338134114150        9.1530059491554123        10.293574919632455     
 H  0.34427625273075868        9.0503949547391169        9.1252705270623391     
 H   1.1047095004315368        7.5723874151673556        9.7467980014196876     
         276

 Dy   9.1162629850203292        2.5130347325378133        14.047802131519177     
 C   7.4145039675537916        4.3882618079196947        13.742344985959315     
 C   6.7633390108542297        3.3839593921314228        14.566970938225957     
 C   6.5147525672774460        2.2636897773542302        13.712842457189730     
 H   5.9832467015200868        1.3692574656063634        14.015599747766387     
 C   6.9849339391172576        2.5104340817621806        12.399372407145163     
 C   7.5539228547111970        3.8178778609035899        12.434607214803178     
 H   7.9502808565084715        4.3422900424516406        11.573186649513273     
 C   8.1091819038071726        5.7132577299009348        14.106091094432571     
 C   9.4725654160921877        5.3731112283830571        14.754282082874104     
 H   10.137139732468766        4.8411972555329212        14.043356105290897     
 H   9.3829056532111981        4.7978412748267099        15.689951409774492     
 H   10.041359983055951        6.2768315633393641        15.011463364522102     
 C   7.2859013576841063        6.6376881498657729        15.016239478918289     
 H   7.0546839636556467        6.2180945322312944        15.996897257958318     
 H   6.3370423069563806        6.9003347372638650        14.535001246443775     
 H   7.8452240829065332        7.5654695490278936        15.193493952880937     
 C   8.4139481574615882        6.5309588502102063        12.834295933134225     
 H   9.1193975155764058        6.0200436183274730        12.169342098188348     
 H   8.8758490324409571        7.4855661712894346        13.111529156461410     
 H   7.5036575161274142        6.7471763120423995        12.263125278313025     
 C   6.3057695734089840        3.3711653532757366        16.036945941615702     
 C   5.8768703783177090        1.9485065532256263        16.461902059969571     
 H   5.0027093344259930        1.5948778717900520        15.903412514626325     
 H   5.6022557562708863        1.9605713704749888        17.524495072596686     
 H   6.6779655040796477        1.2060143882740626        16.336782159267951     
 C   5.0602284381385232        4.2679780799340605        16.207624450510774     
 H   5.2387149490222571        5.3082490487396035        15.925436117035657     
 H   4.7211827174831669        4.2575049650284180        17.252589355927153     
 H   4.2404776798929014        3.8911143325763136        15.582658699497483     
 C   7.4173393196143511        3.7829921509066655        17.023042480721337     
 H   8.2858272438439027        3.1011651069320032        16.967988381618401     
 H   7.0477909962200043        3.7031828794675445        18.050756436862564     
 H   7.7833687152431192        4.8041663798321030        16.893167191789299     
 C   6.6008438367560345        1.6956374775265464        11.167979484435486     
 C   10.858734022626555       0.66401242132608462        13.819292443785770     
 C   11.446028982946187        1.6473642944080029        14.718106301812295     
 C   11.740489557256252        2.7928399523040883        13.909550673229548     
 H   12.242592724304004        3.6840261904559721        14.266803638531393     
 C   11.353442497816571        2.5824630181529704        12.564906108848460     
 C   10.792093151238003        1.2722619482946533        12.524525305640308     
 H   10.442923128723505       0.77634854872779835        11.626068258626193     
 C   10.143228818200740      -0.66818407331439444        14.098048616818586     
 C   8.7655360824359132      -0.32623377430451633        14.711526372983323     
 H   8.1231087625385605       0.22703309280877718        13.992919672863664     
 H   8.8416969098741802       0.22748521150042353        15.662476417999128     
 H   8.1733160879090399       -1.2236737476092041        14.930504042461527     
 C   9.8805282220613435       -1.4395838261202811        12.785738885987534     
 H   9.3855185264953196       -2.3905635278509192        13.014794140443696     
 H   10.814885591090704       -1.6624904235377891        12.258211242362627     
 H   9.2247230203350306      -0.89725179068998584        12.093862430752713     
 C   10.926845514828615       -1.6275576194871031        15.008046216089621     
 H   11.116775360980835       -1.2382087402930018        16.009942350052725     
 H   11.895001646359194       -1.8746341780595832        14.557388002518129     
 H   10.359798555022186       -2.5592194632521807        15.132252891726198     
 C   11.872527880954605        1.6133378702227963        16.203351666174367     
 C   13.128304259276455       0.72300302184085219        16.344477129649299     
 H   13.937535884088705        1.1123356685636550        15.712483666328740     
 H   13.484111634277157       0.72047944075664805        17.383772456999175     
 H   12.950903140917212      -0.31507317184857236        16.050664970679446     
 C   12.278238535833959        3.0298728644033814        16.674948768687237     
 H   11.465205034694506        3.7605477783151215        16.558868261401408     
 H   13.156119470360077        3.4147250085401630        16.141619763659687     
 H   12.535582941572564        2.9939211198334013        17.741344861556975     
 C   10.766532314502141        1.1529788248579713        17.181870306754206     
 H   9.8898539310897675        1.8221710824911301        17.148760595751771     
 H   11.139289731672495        1.2053293320986356        18.215350716204163     
 H   10.417500244803426       0.12973884695114260        17.019083195913154     
 C   11.764281099573198        3.4345768772648104        11.370424933305882     
 C   13.079065744325000        2.8296926247903627        10.821783355604074     
 H   12.937591700098594        1.7882493439244718        10.506704193271963     
 H   13.861247448527747        2.8464733916640941        11.587937408263302     
 H   13.435545654544748        3.4041872383899334        9.9569196389105006     
 C   12.016695653717596        4.8987184428186108        11.766863534161416     
 H   11.096905214847920        5.4095168288091076        12.076883398847729     
 H   12.420525961721715        5.4531533380483568        10.908094002546841     
 H   12.740955697747347        4.9897767845303687        12.581893928905036     
 C   10.708810223013238        3.3984628454454069        10.261966964178432     
 H   10.533471087491554        2.3812776308161028        9.8983819444409953     
 H   11.041866555462361        3.9979510665547751        9.4067303183548852     
 H   9.7522379931581291        3.8076452431811050        10.605615807545810     
 Dy -0.22491936041980837        7.7874163852543221        5.4439884913823589     
 C   1.4934894065409501        5.9313611283950651        5.7649760112659063     
 C   2.1260714645022678        6.9252671189944133        4.9133199765340168     
 C   2.3809901119589689        8.0612473088142913        5.7450019395074197     
 H   2.9026969082293963        8.9533987842302007        5.4189971777556147     
 C   1.9319453746290909        7.8335420317603033        7.0694696203538125     
 C   1.3699853612486075        6.5232833369780261        7.0642119074628145     
 H  0.99009187153904021        6.0118039380995576        7.9404816810991887     
 C  0.80291814954880869        4.5956927181644964        5.4352291348716975     
 C -0.55901761193386579        4.9144180034765350        4.7723936690502731     
 H  -1.2302367856719312        5.4593340427469430        5.4680711715147741     
 H -0.46806375746759599        5.4679808111987134        3.8244486536439877     
 H  -1.1225058434942066        4.0019293035775512        4.5357327286128664     
 C   1.6350154432812829        3.6469429399650206        4.5582602912470831     
 H   1.8760910980282304        4.0377446621956317        3.5682046414329291     
 H   2.5801700690585667        3.4001166294784486        5.0547869436859241     
 H   1.0790673219568936        2.7129113754795382        4.4043318191249083     
 C  0.49216049487921476        3.8142480447024063        6.7278577747397295     
 H -0.21413394975815347        4.3466029698484521        7.3745995038516687     
 H   2.8186305500274966E-002   2.8535601038671792        6.4764459843156503     
 H   1.3996466540579402        3.6117268260898672        7.3084683533870267     
 C   2.5795562579332811        6.9080797396189624        3.4418295747730343     
 C   2.9686191129239914        8.3290747653195751        2.9720614690368663     
 H   3.8340756650756247        8.7242563317019943        3.5159236731816210     
 H   3.2399747992372254        8.2941662902294695        1.9089070272213917     
 H   2.1469777246328139        9.0521396377269046        3.0778359560298076     
 C   3.8493010891359343        6.0386949147500983        3.3103787615501425     
 H   3.6872850308499161        5.0012251360766387        3.6136411011911052     
 H   4.2052517209218623        6.0328373422007786        2.2711137024364114     
 H   4.6495904786339395        6.4469890223297774        3.9414052723180046     
 C   1.4859980751430928        6.4303693487969351        2.4650594097853005     
 H  0.60225447765817408        7.0930152856014201        2.4854434641927670     
 H   1.8627594378235393        6.4754142444461316        1.4376450937189051     
 H   1.1426567009207211        5.4078303226248297        2.6352758610394300     
 C   2.3291992394520848        8.6648718371569746        8.2855460370053979     
 C  -1.9657528651836509        9.6405709335884691        5.6491778919067439     
 C  -2.5603153247402917        8.6402027367446177        4.7750596012877411     
 C  -2.8464418904376418        7.5096743882321686        5.6075101007882946     
 H  -3.3506930091845728        6.6113478753559933        5.2719760504776545     
 C  -2.4482278286427492        7.7455962313922377        6.9444457593037709     
 C  -1.8868892732433478        9.0572493554424494        6.9550999823004132     
 H  -1.5297273673796066        9.5711119054457381        7.8403175331074699     
 C  -1.2536292654138264        10.966826042162989        5.3338681928646006     
 C  0.12066251779192956        10.612813509942603        4.7196274241967968     
 H  0.76860111651863339        10.078957413966844        5.4475504465585827     
 H   4.0310780945643589E-002   10.035999110528442        3.7827789138750973     
 H  0.70928456771401061        11.506103380309476        4.4743210089125895     
 C -0.98035449993030033        11.768914844203771        6.6250339600229387     
 H -0.48949017792678040        12.715174762161162        6.3684785114670310     
 H  -1.9093497775078521        12.002893849956701        7.1569139963403199     
 H -0.31609094384131053        11.244195981503889        7.3225113844140859     
 C  -2.0446403750774764        11.902965326218316        4.4059788410410903     
 H  -2.2381969797358123        11.489258147196884        3.4145628500207135     
 H  -3.0110605322237909        12.158347054393806        4.8556983995933676     
 H  -1.4811874300005443        12.833028923562784        4.2558040158795745     
 C  -2.9920280035371793        8.6437314959624238        3.2911216827911449     
 C  -4.2444318615260901        9.5350500519985903        3.1266049768284199     
 H  -5.0580381195607167        9.1579950722762380        3.7599600370103059     
 H  -4.5938997089585669        9.5192398070978665        2.0851184821214930     
 H  -4.0676774743910560        10.577994289533047        3.4023931093238216     
 C  -3.4064578872535103        7.2193307755525966        2.8556987344309532     
 H  -2.5970841397577118        6.4873623000303109        2.9862749732749823     
 H  -4.2840956714007943        6.8521341037916148        3.4014272149524936     
 H  -3.6681097600783952        7.2330251061222697        1.7901703694151430     
 C  -1.8832747218226837        9.0716290209795361        2.3006744540276030     
 H  -1.0074140339747613        8.4023635886823573        2.3567296566611708     
 H  -2.2531269058532799        8.9864579420996140        1.2684205297047280     
 H  -1.5329886140863622        10.099302936436434        2.4317108588268228     
 C  -2.8407855052954711        6.9071677024187661        8.1552881652051834     
 C  -4.1463346215332502        7.5150948691465738        8.7225081764739993     
 H  -3.9994861442909930        8.5570816887411194        9.0325159901465408     
 H  -4.9411704260653950        7.4960927929034975        7.9693152095552513     
 H  -4.4891839786013907        6.9429756001196159        9.5947406162227367     
 C  -3.1015150959900306        5.4392181579251453        7.7783016769839284     
 H  -2.1905976452546372        4.9256373262926987        7.4475529013758290     
 H  -3.4813047985367613        4.8933770974187780        8.6532001265931040     
 H  -3.8485832351445954        5.3410189489630815        6.9850377310857183     
 C  -1.7653246588172438        6.9564972672333747        9.2434268621373779     
 H  -1.5730367768246889        7.9805787768590513        9.5762073326009212     
 H  -2.0876659010849923        6.3829631915189724        10.120680538547898     
 H -0.81935920311173405        6.5291643889155218        8.8923143423685609     
 F   6.5878148363157099       -1.4307142414476308        4.6231049631279291     
 F   8.0057803882594243       -2.6511047972234500        6.4957080917174777     
 F   9.6205066924324978       -1.2004562203445990        8.2210708424627192     
 F   9.9120803013971468        1.4932056353482173        7.8219936240458949     
 F   8.5622523886736790        2.7493804825872759        5.8697373282261509     
 F   9.6346522131367500        1.7209755562282971        3.4307501665258942     
 F   10.771581770393784        3.3753705461487273        1.6719978479917990     
 F   9.2680723942395762        5.1789692314418510       0.25514261015717332     
 F   6.5142755295609653        5.2336480959546527       0.61759815709754007     
 F   5.3558563217299291        3.5588962572899536        2.3467001766712379     
 F   6.5760672524515265        4.6797394691540575        4.7117382322721717     
 F   5.1634089284567395        5.8427560896573025        6.6329164494803825     
 F   3.6108153501317641        4.3600630991581291        8.3497089885798346     
 F   3.3565712621493167        1.6447975226496852        7.9310963149119287     
 F   4.6743988069010483       0.45082197559435977        5.9163376937803465     
 F   3.5264722444232919        1.6548731654946489        3.5452566696711201     
 F   2.2640773480861678       0.16029165803145168        1.7410104255756722     
 F   3.6343367688655119       -1.6453185797536991       0.19995242663920082     
 F   6.3731996861613185       -1.8551024507738338       0.45810433169886516     
 F   7.6858878328630071      -0.30650569399247768        2.2313025037193648     
 C   7.5263663071645537       0.73424884825471082        5.1007875299400132     
 C   7.4320173043111533      -0.63895521059221638        5.3456830921561300     
 C   8.1395822095782115       -1.3126267582791045        6.3476248707030294     
 C   8.9619159422806653      -0.59374259116292061        7.2088597971272517     
 C   9.0939968099441693       0.77995675477900850        7.0096376800334328     
 C   8.3903143798559814        1.4003472075487335        5.9808583514528060     
 C   7.4265234931603450        2.5934422817489966        3.0335094045307667     
 C   8.7996634541635359        2.5777651873045264        2.7761760483441038     
 C   9.4266150654787637        3.4246144860681627        1.8556787266858314     
 C   8.6681183443416199        4.3356398649506334        1.1270020465896495     
 C   7.2868660825715752        4.3594567085113081        1.3136948878600818     
 C   6.7085238637009388        3.4881395923826291        2.2302344884461247     
 C   5.6759331475042138        2.4903838231716033        5.1708009012208507     
 C   5.7615856842862296        3.8604110332623129        5.4394726688167152     
 C   5.0612012191677627        4.5039531053993116        6.4657509871159897     
 C   4.2662128351993998        3.7601246581527201        7.3310951544019529     
 C   4.1510079318266166        2.3860347634953536        7.1189422584187971     
 C   4.8421166373099336        1.7980129329126595        6.0607159793187195     
 C   5.6803014374864684       0.71054482776058148        3.0323599798027638     
 C   4.3025855538142803       0.79987859194872735        2.8200630845690231     
 C   3.6078132480783762        3.5329907362019658E-002   1.8784120218601368     
 C   4.2984041047796726      -0.87850553291543465        1.0906010885481769     
 C   5.6825723389404637      -0.98261324232332592        1.2308319008396629     
 C   6.3321054432532629      -0.17995222452274745        2.1672819758032142     
 B   6.5803154436435420        1.6277193833924828        4.0715655998077143     
 F   2.3596393450024262        11.723767251447070        14.799478139917628     
 F  0.94657858072697343        12.916955314647392        12.904043478075220     
 F -0.69216949529107541        11.447065499848099        11.220158080992553     
 F  -1.0020102358405851        8.7618554727174018        11.676550858492014     
 F  0.34740760142861560        7.5360644494635807        13.646683889931431     
 F -0.71527668688795332        8.6339100803092226        16.058586477765363     
 F  -1.8765068344616203        7.0053955627223345        17.824243830966690     
 F -0.39882933844645752        5.1889432346476347        19.253616521992004     
 F   2.3539566865986741        5.0933164524959125        18.891848840465791     
 F   3.5394821046074667        6.7554914383866800        17.168524905907951     
 F   2.3356072321322401        5.6131912368118977        14.838324924291976     
 F   3.7486684134126174        4.4051113847816943        12.951911382403631     
 F   5.3021317206674254        5.8511652329249548        11.194161694586112     
 F   5.5599822480934362        8.5702283250400075        11.555235507435153     
 F   4.2461012785983208        9.8120239411060730        13.539418805966884     
 F   5.3970384908225508        8.6847020703954740        15.948187288974932     
 F   6.6442394594536696        10.228857262779083        17.722867316165168     
 F   5.2526007474190219        12.045354827585589        19.233918660095700     
 F   2.5117496822695071        12.210410804405088        18.980475588255711     
 F   1.2196250173000445        10.631310365126389        17.220018403888368     
 C   1.4019432862243004        9.5580047218355944        14.368715174615112     
 C   1.5073136525166411        10.924671655949211        14.094730609935260     
 C  0.80152776620017496        11.583125744071355        13.081688675596389     
 C  -3.2511104401120101E-002   10.854049786166190        12.240434464236321     
 C -0.17448462509328935        9.4858322660278294        12.468673666319800     
 C  0.52973163940545964        8.8809503946391697        13.506100421592249     
 C   1.4813183896914619        7.7361472383643406        16.465773723333818     
 C  0.10762149142539038        7.7701529299079413        16.719178258933926     
 C -0.53214366761221710        6.9361081582501782        17.642391318822302     
 C  0.21300996099425898        6.0178920722412492        18.376090186574032     
 C   1.5943636770171226        5.9759865940885746        18.192752738335866     
 C   2.1866924596961930        6.8394671902544459        17.277498099147326     
 C   3.2438962008492060        7.7910527020613145        14.337505700148867     
 C   3.1556239360603167        6.4155144833101296        14.097592593585997     
 C   3.8556351381889962        5.7471818623997555        13.086792781718000     
 C   4.6508272362504419        6.4698958304417120        12.203715594639609     
 C   4.7668753398454715        7.8480589483815670        12.385775194779225     
 C   4.0781132948646421        8.4613128577011114        13.430908431869579     
 C   3.2344356460620984        9.6149941616091379        16.444301644751615     
 C   4.6122690176897496        9.5432928414976281        16.659458192727065     
 C   5.2985691224986198        10.332628550326456        17.587089740648420     
 C   4.5977678345737605        11.250399593041211        18.361040100309360     
 C   3.2125467807528949        11.334532020669341        18.220635421872352     
 C   2.5732447563431933        10.513918484534411        17.293407555231401     
 B   2.3396388695394585        8.6793939817557568        15.417062582783338     
 C   6.3822608140840140       0.21101683940580318        11.514378526658485     
 H   7.3040534892436888      -0.27189697850979833        11.861749195746176     
 H   6.0471979213667959      -0.33434313406353189        10.620785646098566     
 H   5.6183371062024481        7.1197270123266432E-002   12.286804609994698     
 C   5.2657169246921427        2.2869464641188713        10.656542513113976     
 H   4.5002085975433390        2.2525486413953386        11.439144577012968     
 H   4.8996167808064497        1.7099681179039730        9.7984984457233413     
 H   5.3834611347892185        3.3337193949561548        10.349302079325145     
 C   7.6393886258549921        1.7842412395169966        10.041812188854701     
 H   7.2732625355937213        1.2447214975532888        9.1572151842516831     
 H   8.5953052771983547        1.3354325594687091        10.337176729854017     
 H   7.8328815459376591        2.8188745393147974        9.7320842578989364     
 C   2.5502227553015713        10.142535755844163        7.9147330690333195     
 H   1.6275165823941105        10.623237442136316        7.5667419146216988     
 H   2.8942113667486011        10.701462063647007        8.7963680137347211     
 H   3.3083127903988152        10.267143165258691        7.1340327927372895     
 C   3.6665085966355107        8.0752850100651745        8.7948517293192321     
 H   4.4266729864279251        8.1024780457968006        8.0066322298586368     
 H   4.0393521160031147        8.6572577959758732        9.6470352902712868     
 H   3.5494187468519223        7.0305464105194888        9.1108431021803664     
 C   1.2987728474232492        8.5965391708736405        9.4210841285271929     
 H   1.6735001222685195        9.1474032902828615        10.294994298604635     
 H  0.34245821680639332        9.0453692606141090        9.1261732816102370     
 H   1.1031032323518635        7.5671103954580170        9.7467676595893789     
         276

 Dy   9.1177326727474899        2.5130972144704709        14.047664223877010     
 C   7.4149646732706422        4.3875726652221081        13.741500188419471     
 C   6.7654407138331845        3.3841851330051638        14.568486834178572     
 C   6.5158531532358444        2.2627027843011041        13.716209808219165     
 H   5.9851079776095872        1.3685194292524392        14.020997440477155     
 C   6.9840616936385080        2.5078288634961239        12.401749615685171     
 C   7.5526922003074723        3.8154306695767271        12.434445015512132     
 H   7.9475708651548391        4.3387434942369083        11.571727870615968     
 C   8.1093944585680884        5.7134259286006408        14.102273873402732     
 C   9.4728599528296762        5.3748904329135021        14.751148365298794     
 H   10.137532191438517        4.8417344958205737        14.041214808002266     
 H   9.3833595702910415        4.8014128902344311        15.687843608714907     
 H   10.041456036160820        6.2792406619870489        15.006393607009892     
 C   7.2856957690056907        6.6398569957855589        15.010024970947997     
 H   7.0537947603622095        6.2224947833699105        15.991426827602094     
 H   6.3370847293150199        6.9014882971270364        14.527765589875644     
 H   7.8449728558615206        7.5679969024140537        15.185438402930361     
 C   8.4142219262703950        6.5282077627883304        12.828689705772270     
 H   9.1195191596869165        6.0155593616139047        12.164968070511314     
 H   8.8763858329823400        7.4833055959563586        13.103685596125910     
 H   7.5039577594495785        6.7433237268199697        12.257066812006665     
 C   6.3087609025116311        3.3738501253342816        16.038751756556973     
 C   5.8833068019013659        1.9513098065111678        16.467457259655621     
 H   5.0096415843239521        1.5942685955821876        15.910505144851728     
 H   5.6094165091404786        1.9651813839291785        17.530210846848675     
 H   6.6860597051870405        1.2104445128792083        16.343527984803607     
 C   5.0613248923970815        4.2684361352444604        16.206844731031584     
 H   5.2383159713445639        5.3084862044794550        15.922867685068185     
 H   4.7214133920637904        4.2592753611945930        17.251514775368907     
 H   4.2428395584942553        3.8890266023915241        15.581797850776024     
 C   7.4192616715874120        3.7910064669868975        17.023642112128009     
 H   8.2889764023765533        3.1107535152740478        16.971061284969192     
 H   7.0495198234807814        3.7140190967977271        18.051457620270838     
 H   7.7833923510256238        4.8122841850039997        16.890368795430163     
 C   6.5986560298235988        1.6917715481859987        11.171607550762790     
 C   10.860086117790017       0.66388221792982194        13.820154583320464     
 C   11.448045233487440        1.6482787749591317        14.717292310720037     
 C   11.741782586654651        2.7928470828838448        13.907205126761587     
 H   12.244057108652084        3.6844982561034012        14.263002087987340     
 C   11.353749277642402        2.5808806767540728        12.563120183875442     
 C   10.792399836400007        1.2705971977528647        12.524706803193286     
 H   10.442545322496379       0.77357044987479773        11.627144351441842     
 C   10.144865320174326      -0.66796729100766261        14.101285065829417     
 C   8.7673191332415481      -0.32533040180199280        14.714679392879738     
 H   8.1246287496579850       0.22680493179114269        13.995484080128305     
 H   8.8436233293884552       0.22970371023484812        15.664829633715449     
 H   8.1753259035205783       -1.2225568525886066        14.935123717092855     
 C   9.8816372026110333       -1.4414326601910450        12.790349644002884     
 H   9.3870729644428401       -2.3921997988708688        13.021199455599875     
 H   10.815693111061790       -1.6648818715614062        12.262540881460231     
 H   9.2251730918899266      -0.90037959341632012        12.098103309146897     
 C   10.928894857716337       -1.6257073163849083        15.012619448070284     
 H   11.118991788802122       -1.2346087611437424        16.013779147705588     
 H   11.896960799585397       -1.8734404821491579        14.562141674495413     
 H   10.362029732372370       -2.5572114514869346        15.138642397363920     
 C   11.874690231409806        1.6163193566376852        16.202505971097359     
 C   13.130062335636538       0.72576849175061287        16.345673878899113     
 H   13.939887324807076        1.1142445429606098        15.713967783535988     
 H   13.485003273094927       0.72439218954300588        17.385266809894183     
 H   12.952736708714635      -0.31260484933064853        16.052957081243932     
 C   12.281122054038573        3.0333434261509340        16.671613318538952     
 H   11.468457292689692        3.7642140173681171        16.554406800843722     
 H   13.159095382377185        3.4168433010997998        16.137515628779102     
 H   12.538631039135831        2.9989109699575933        17.737977064433501     
 C   10.768168426848936        1.1584397583208543        17.181574669914433     
 H   9.8915331042517778        1.8276109510414640        17.146429213568638     
 H   11.140333914901996        1.2133425300486891        18.215090682164071     
 H   10.419097418906471       0.13486235617646622        17.021114821335033     
 C   11.763059526199283        3.4321695671523709        11.367505971060465     
 C   13.076946387123916        2.8269804387686097        10.817067208117786     
 H   12.934893753352830        1.7855389968309907        10.502296309336632     
 H   13.860259707923808        2.8437646133853254        11.582073060090007     
 H   13.432269997401797        3.4013540620685965        9.9516307897302134     
 C   12.016428042240880        4.8964845198517173        11.762703875231976     
 H   11.097472095908479        5.4075984101135068        12.074574301779924     
 H   12.418361821755822        5.4503786646183423        10.902746400606951     
 H   12.742599546912485        4.9877881522238239        12.575957809201723     
 C   10.705784386888551        3.3954349169329650        10.260837926332169     
 H   10.529013543739914        2.3778490235451835        9.8992926049417189     
 H   11.037816078559004        3.9932432087474328        9.4040525544769160     
 H   9.7501254173154894        3.8059135634416283        10.605447535239113     
 Dy -0.22452644626959195        7.7875162392372106        5.4433876929524008     
 C   1.4926697436095777        5.9300560977062453        5.7631665391808591     
 C   2.1264471855287517        6.9244563076366239        4.9130461172126108     
 C   2.3812612358630072        8.0594694023089932        5.7460103803550284     
 H   2.9036125738690739        8.9516941478661209        5.4213050668797278     
 C   1.9310646040157384        7.8307326226383882        7.0698900318274562     
 C   1.3684859425465290        6.5207399588202737        7.0629319904385071     
 H  0.98764613203263907        6.0085602428264773        7.9383744451644818     
 C  0.80166464288608252        4.5950750658505699        5.4315528027363715     
 C -0.56059061141925726        4.9152351258912379        4.7701858599341644     
 H  -1.2309717669621434        5.4596137906709670        5.4670029841404419     
 H -0.47005538074630832        5.4699378294707630        3.8228560496910506     
 H  -1.1247081355271933        4.0033641740329919        4.5327152139262878     
 C   1.6328064030210814        3.6478130201627796        4.5521547631299519     
 H   1.8729432966090156        4.0404641799243448        3.5626315673378897     
 H   2.5783397441498597        3.3998489435685313        5.0473752592326724     
 H   1.0764610583078875        2.7142672375822263        4.3968788855191470     
 C  0.49176565608212308        3.8113561208297151        6.7229994347041702     
 H -0.21420302187870049        4.3423810082619978        7.3711634477829522     
 H   2.7792167668613560E-002   2.8510556232566313        6.4701563823693879     
 H   1.3996548503470541        3.6079644691206245        7.3026567645220197     
 C   2.5795438187474273        6.9091328812225274        3.4414551154868778     
 C   2.9711727007784656        8.3301937140678746        2.9744289458790147     
 H   3.8374287207317930        8.7226233583814228        3.5189211859628080     
 H   3.2423345898070584        8.2967454338946265        1.9112084821270277     
 H   2.1509665350251299        9.0545831073912382        3.0817680441734865     
 C   3.8474708290394610        6.0377500965726663        3.3066821760545513     
 H   3.6844308976352083        5.0001281833583819        3.6087175102317892     
 H   4.2016537836201273        6.0328782641688106        2.2668247908053787     
 H   4.6495068000796884        6.4438905117667868        3.9367546686881001     
 C   1.4842135030409447        6.4358961244855495        2.4646836877916516     
 H  0.60148830527200536        7.0998015296365429        2.4879106608087143     
 H   1.8598865719770978        6.4833275400141535        1.4370470757223033     
 H   1.1394633556253555        5.4134373814711108        2.6323409692014037     
 C   2.3277651738550378        8.6610561611654937        8.2868297257235959     
 C  -1.9650366148061034        9.6408641470703866        5.6506777913997626     
 C  -2.5592681105571127        8.6418530709904076        4.7747731290543172     
 C  -2.8461319569407846        7.5102400265793960        5.6054841498504775     
 H  -3.3503978008696325        6.6125209244118377        5.2683855879862156     
 C  -2.4485314928645687        7.7441957354617825        6.9429359212078738     
 C  -1.8869870454701367        9.0556667303413416        6.9557318971479125     
 H  -1.5302422818445018        9.5681406285528929        7.8418912193382608     
 C  -1.2526319290223233        10.967534363786443        5.3380721924923993     
 C  0.12188367750875706        10.614401029422151        4.7238418397832289     
 H  0.76933226223421014        10.078949091553325        5.4510012004593529     
 H   4.1762466134238299E-002   10.039390050987247        3.7859055365014305     
 H  0.71080589808344963        11.508000381336778        4.4805316665403945     
 C -0.98012935776905519        11.767337263864592        6.6308200259271342     
 H -0.48897060490658339        12.713960970568909        6.3763130739880864     
 H  -1.9095273120834335        12.000474685479064        7.1623909788677951     
 H -0.31647352379944466        11.241309125015469        7.3278631272429067     
 C  -2.0430828502323246        11.905394645356328        4.4115128605867140     
 H  -2.2365308020357531        11.493417679161929        3.4193833449816906     
 H  -3.0095497886066829        12.160339612628674        4.8613720356011516     
 H  -1.4792476072377116        12.835479412150956        4.2631005112934073     
 C  -2.9905304096115213        8.6476703690763372        3.2907167738306500     
 C  -4.2431323286710958        9.5389466132282905        3.1277592623690653     
 H  -5.0565446673870103        9.1609245451034109        3.7607996602336731     
 H  -4.5928507845402615        9.5245815128236924        2.0863605799657545     
 H  -4.0663806254201038        10.581506614219034        3.4049964936066432     
 C  -3.4043462020828961        7.2238734270705285        2.8526357471214099     
 H  -2.5947601471092914        6.4919543211436395        2.9822497357936424     
 H  -4.2820684493741137        6.8554379234481528        3.3973798909380748     
 H  -3.6655752950868430        7.2391939103977938        1.7870222010239674     
 C  -1.8818940868398000        9.0778857995401268        2.3012079109057049     
 H  -1.0059517489219159        8.4086612183634841        2.3557031794193404     
 H  -2.2518752494522225        8.9950045203668569        1.2688433365747043     
 H  -1.5317204053468150        10.105250106861941        2.4344996233119378     
 C  -2.8422154254529040        6.9047899431742596        8.1526730799254281     
 C  -4.1483092021052217        7.5125071825096956        8.7188233258785264     
 H  -4.0018032240445143        8.5544735092998039        9.0291077213434487     
 H  -4.9424078084126926        7.4936050284509772        7.9648764255680886     
 H  -4.4919313945968238        6.9402541800233131        9.5906365737814436     
 C  -3.1024736186254316        5.4371108040013345        7.7743709125451499     
 H  -2.1909997821494134        4.9236593306728311        7.4450063661345611     
 H  -3.4838994110590153        4.8906972598426028        8.6481810847207985     
 H  -3.8480261064826524        5.3394439102987814        6.9796496043116747     
 C  -1.7679379397806569        6.9532009011348244        9.2420386473043017     
 H  -1.5768382698831238        7.9767947062401037        9.5770059013058120     
 H  -2.0908066675153090        6.3777669342761047        10.117775205207458     
 H -0.82126195890734999        6.5272441841618081        8.8912337793063916     
 F   6.5853527941303609       -1.4297686028614314        4.6259270088443198     
 F   8.0025372902760932       -2.6487040396355579        6.5000980552391630     
 F   9.6179635391121749       -1.1971114450158071        8.2237881948843956     
 F   9.9105777207136168        1.4961741031237450        7.8218751014080050     
 F   8.5616227889479415        2.7507023259172740        5.8680553065604508     
 F   9.6343968992433453        1.7179327368071207        3.4307174190273422     
 F   10.773531301267576        3.3706089821855398        1.6717900864610611     
 F   9.2722616442961368        5.1755196098053160       0.25417788642327721     
 F   6.5184372275461921        5.2331750722366852       0.61597972469796369     
 F   5.3576427191096947        3.5588403461803506        2.3438690560500572     
 F   6.5757289479030687        4.6813088484959318        4.7062835502833273     
 F   5.1628361176846953        5.8473900304813959        6.6247514530742624     
 F   3.6105502115192585        4.3671209161721034        8.3447455435912250     
 F   3.3566326028137783        1.6515765289828803        7.9305471491376958     
 F   4.6739593106147401       0.45428142351913475        5.9176927178397936     
 F   3.5257581438942758        1.6526229392120395        3.5437327222971602     
 F   2.2646595419573829       0.15300368501701531        1.7426751947651793     
 F   3.6368346229197956       -1.6536728217400400       0.20446167868927867     
 F   6.3761112010384844       -1.8586889118736176       0.46143610682536601     
 F   7.6869785038381169      -0.30654303925012311        2.2326216961585095     
 C   7.5249084144447913       0.73526318316878791        5.1013212884994505     
 C   7.4298054023734190      -0.63759292672221091        5.3477602877087023     
 C   8.1369496045563814       -1.3104617286956335        6.3505175573977981     
 C   8.9596154544172553      -0.59106054409404107        7.2109874615780161     
 C   9.0922819502068641       0.78235478868768127        7.0103080882307083     
 C   8.3889962751137137        1.4019072077264945        5.9807721936468319     
 C   7.4272503362359270        2.5922872383009778        3.0322493027927315     
 C   8.8004791699374874        2.5752992527296459        2.7755465353593256     
 C   9.4285763078721665        3.4213389701881582        1.8551131567156431     
 C   8.6712338564941618        4.3331043224338206        1.1261533999133186     
 C   7.2899404028002222        4.3582607094298060        1.3123190788938306     
 C   6.7103543533525407        3.4872692418244156        2.2283620349105728     
 C   5.6753244993580756        2.4926035406661673        5.1683621869321170     
 C   5.7609390709244161        3.8630549042672579        5.4349017590613036     
 C   5.0604811107773848        4.5083257139866326        6.4600242711912914     
 C   4.2656979948192673        3.7659248467561119        7.3267582892162624     
 C   4.1506972682252243        2.3915081894637207        7.1168720300051440     
 C   4.8415814664352910        1.8017414061326364        6.0595114774153069     
 C   5.6804224027306836       0.70969936559152291        3.0321232247478154     
 C   4.3026380695955337       0.79722109118975193        2.8198556296786177     
 C   3.6086065707827348        3.0134321839485396E-002   1.8797544844779241     
 C   4.3001438275501940      -0.88408371535848751        1.0932263013436976     
 C   5.6844824164296393      -0.98600060632014674        1.2330417898268276     
 C   6.3331230486829613      -0.18130709814184948        2.1682676438155859     
 B   6.5798564735061662        1.6280918310994472        4.0706717445519462     
 F   2.3558668208344566        11.724741081387213        14.806121726511371     
 F  0.94324545926251580        12.919874833501302        12.911843500797124     
 F -0.69251533226887751        11.451392921414859        11.223798617585476     
 F  -1.0007706083895898        8.7653739119781449        11.675447380243003     
 F  0.34784693559277807        7.5373465248752751        13.644762875637506     
 F -0.71663397245742555        8.6296663495763113        16.058787545526464     
 F  -1.8764413592712619        6.9987300115785080        17.823219535481641     
 F -0.39715668446485863        5.1828679410995928        19.251442737698483     
 F   2.3557906859574582        5.0905438583322979        18.890461229682707     
 F   3.5397720193228470        6.7544513309208192        17.167684081481475     
 F   2.3357141429674790        5.6137176556505404        14.834965765957396     
 F   3.7486678170322318        4.4092974808773464        12.945853967007892     
 F   5.3011960214812284        5.8584615903067405        11.190602668155536     
 F   5.5580575025828907        8.5773990827614703        11.555800266795929     
 F   4.2443865827187262        9.8152158942654033        13.542678431238631     
 F   5.3957942878985481        8.6839824173082594        15.948581045469252     
 F   6.6434063373444054        10.227452392711715        17.723662737270626     
 F   5.2521395276286240        12.042697264248593        19.236150255932060     
 F   2.5111047189617630        12.207433060235246        18.984144252745494     
 F   1.2182896780139452        10.628182969110371        17.224214238945262     
 C   1.4002916302207851        9.5588335944271936        14.371082965568499     
 C   1.5046904873037050        10.926061055088008        14.099531072765817     
 C  0.79918932710924018        11.585649394786554        13.087024646793331     
 C  -3.3362076449354239E-002   10.857303113684397        12.243715625418808     
 C -0.17447047144499594        9.4886218322133278        12.469542644537832     
 C  0.52924648757677972        8.8825884228982517        13.506637032648442     
 C   1.4807730563822405        7.7338860955155662        16.465717110074497     
 C  0.10704555976977778        7.7663713037201285        16.719005336456558     
 C -0.53196998661712858        6.9311167486011245        17.641627563283684     
 C  0.21402487264160322        6.0132527937968385        18.374865517712411     
 C   1.5954257580532105        5.9728227795011106        18.191671762722937     
 C   2.1869438791753049        6.8372404731721428        17.276807857525792     
 C   3.2428916489463866        7.7926549578836068        14.337213408512964     
 C   3.1550877752221997        6.4174991444102893        14.095169725275444     
 C   3.8550553349707637        5.7511562610136941        13.083076499787349     
 C   4.6497744236139731        6.4756280928302301        12.201051331371763     
 C   4.7654322813188799        7.8535268836035073        12.385285745179225     
 C   4.0767141017809161        8.4647181391728985        13.431638293794402     
 C   3.2331477270671405        9.6135023784213836        16.446329620266873     
 C   4.6111301576104120        9.5419783948367733        16.660711815661909     
 C   5.2976527670832532        10.330951532217549        17.588453885644618     
 C   4.5969861276603181        11.248186982317657        18.363146956233468     
 C   3.2116682771673637        11.332061096861477        18.223561682139138     
 C   2.5720611352931746        10.511484408994274        17.296496679033922     
 B   2.3383844015378683        8.6789755186524342        15.418156606655547     
 C   6.3798686260977115       0.20768736211928285        11.519898170132366     
 H   7.3018732299297735      -0.27525525547551982        11.866662742786598     
 H   6.0434438118847575      -0.33858357515340798        10.627400829060687     
 H   5.6168748337430392        6.9094236654592980E-002   12.293437415082579     
 C   5.2633103064956677        2.2830359436252547        10.660563797552177     
 H   4.4983412138947516        2.2491256806411344        11.443716753666926     
 H   4.8965298036493037        1.7057992901750014        9.8029453927760084     
 H   5.3809883566016046        3.3296840311381195        10.352751671256211     
 C   7.6364218103541415        1.7787851983270324        10.044561806178724     
 H   7.2695726774684344        1.2382848898013539        9.1608763158929705     
 H   8.5924463984590940        1.3300794133346943        10.339805197688921     
 H   7.8299698662164161        2.8130052211518688        9.7334878076297837     
 C   2.5487256187956291        10.139134812963372        7.9174797302510500     
 H   1.6260096468630243        10.620158254686253        7.5699675897032801     
 H   2.8926715570673647        10.697125895388545        8.7997201405338146     
 H   3.3068508019269269        10.264582002151535        7.1369574521161274     
 C   3.6649680806635843        8.0712735200462937        8.7960826900305502     
 H   4.4253260890876529        8.0988423021232023        8.0080785502992455     
 H   4.0375946378272110        8.6529083460103440        9.6485668937695568     
 H   3.5478059807595228        7.0264260582034259        9.1115618232160909     
 C   1.2969781755369174        8.5915609547809755        9.4219269271973616     
 H   1.6712664311256242        9.1418006314103124        10.296413677576815     
 H  0.34064018088202802        9.0403435664891010        9.1270760361581349     
 H   1.1014969642721901        7.5618333757486793        9.7467373177590684     
         276

 Dy   9.1192023604746524        2.5131596964031289        14.047526316234842     
 C   7.4154253789874929        4.3868835225245215        13.740655390879624     
 C   6.7675424168121401        3.3844108738789052        14.570002730131185     
 C   6.5169537391942418        2.2617157912479775        13.719577159248601     
 H   5.9869692536990877        1.3677813928985150        14.026395133187922     
 C   6.9831894481597576        2.5052236452300671        12.404126824225180     
 C   7.5514615459037469        3.8129834782498646        12.434282816221087     
 H   7.9448608738012068        4.3351969460221751        11.570269091718664     
 C   8.1096070133290041        5.7135941273003459        14.098456652372892     
 C   9.4731544895671647        5.3766696374439462        14.748014647723485     
 H   10.137924650408268        4.8422717361082261        14.039073510713635     
 H   9.3838134873708849        4.8049845056421523        15.685735807655321     
 H   10.041552089265689        6.2816497606347337        15.001323849497684     
 C   7.2854901803272760        6.6420258417053448        15.003810462977706     
 H   7.0529055570687715        6.2268950345085265        15.985956397245872     
 H   6.3371271516736591        6.9026418569902068        14.520529933307515     
 H   7.8447216288165080        7.5705242558002137        15.177382852979784     
 C   8.4144956950792036        6.5254566753664536        12.823083478410313     
 H   9.1196408037974255        6.0110751049003364        12.160594042834280     
 H   8.8769226335237228        7.4810450206232826        13.095842035790408     
 H   7.5042580027717429        6.7394711415975399        12.251008345700305     
 C   6.3117522316142782        3.3765348973928271        16.040557571498240     
 C   5.8897432254850228        1.9541130597967094        16.473012459341675     
 H   5.0165738342219104        1.5936593193743231        15.917597775077130     
 H   5.6165772620100709        1.9697913973833683        17.535926621100668     
 H   6.6941539062944333        1.2148746374843542        16.350273810339264     
 C   5.0624213466556398        4.2688941905548594        16.206065011552393     
 H   5.2379169936668708        5.3087233602193065        15.920299253100712     
 H   4.7216440666444131        4.2610457573607690        17.250440194810658     
 H   4.2452014370956093        3.8869388722067351        15.580937002054563     
 C   7.4211840235604729        3.7990207830671299        17.024241743534684     
 H   8.2921255609092039        3.1203419236160923        16.974134188319987     
 H   7.0512486507415595        3.7248553141279097        18.052158803679113     
 H   7.7834159868081283        4.8204019901758963        16.887570399071031     
 C   6.5964682228911631        1.6879056188454513        11.175235617090095     
 C   10.861438212953479       0.66375201453355925        13.821016722855159     
 C   11.450061484028694        1.6491932555102602        14.716478319627781     
 C   11.743075616053050        2.7928542134636012        13.904859580293628     
 H   12.245521493000167        3.6849703217508303        14.259200537443288     
 C   11.354056057468235        2.5792983353551753        12.561334258902423     
 C   10.792706521562012        1.2689324472110761        12.524888300746264     
 H   10.442167516269254       0.77079235102179700        11.628220444257492     
 C   10.146501822147910      -0.66775050870093078        14.104521514840249     
 C   8.7691021840471848      -0.32442702929946926        14.717832412776152     
 H   8.1261487367774095       0.22657677077350821        13.998048487392946     
 H   8.8455497489027302       0.23192220896927268        15.667182849431768     
 H   8.1773357191321168       -1.2214399575680093        14.939743391724184     
 C   9.8827461831607231       -1.4432814942618086        12.794960402018233     
 H   9.3886274023903624       -2.3938360698908183        13.027604770756055     
 H   10.816500631032879       -1.6672733195850236        12.266870520557832     
 H   9.2256231634448245      -0.90350739614265430        12.102344187541080     
 C   10.930944200604058       -1.6238570132827135        15.017192680050949     
 H   11.121208216623408       -1.2310087819944830        16.017615945358447     
 H   11.898919952811600       -1.8722467862387324        14.566895346472696     
 H   10.364260909722557       -2.5552034397216885        15.145031903001644     
 C   11.876852581865005        1.6193008430525742        16.201660276020355     
 C   13.131820411996623       0.72853396166037343        16.346870628148928     
 H   13.942238765525445        1.1161534173575647        15.715451900743236     
 H   13.485894911912697       0.72830493832936372        17.386761162789195     
 H   12.954570276512056      -0.31013652681272463        16.055249191808421     
 C   12.284005572243187        3.0368139878984866        16.668277868390664     
 H   11.471709550684878        3.7678802564211127        16.549945340286040     
 H   13.162071294394295        3.4189615936594371        16.133411493898517     
 H   12.541679136699100        3.0039008200817854        17.734609267310027     
 C   10.769804539195729        1.1639006917837376        17.181279033074659     
 H   9.8932122774137863        1.8330508195917976        17.144097831385505     
 H   11.141378098131499        1.2213557279987426        18.214830648123975     
 H   10.420694593009518       0.13998586540178984        17.023146446756911     
 C   11.761837952825369        3.4297622570399313        11.364587008815047     
 C   13.074827029922831        2.8242682527468563        10.812351060631499     
 H   12.932195806607066        1.7828286497375097        10.497888425401301     
 H   13.859271967319867        2.8410558351065567        11.576208711916713     
 H   13.428994340258843        3.3985208857472595        9.9463419405499280     
 C   12.016160430764165        4.8942505968848229        11.758544216302536     
 H   11.098038976969036        5.4056799914179061        12.072265204712119     
 H   12.416197681789928        5.4476039911883278        10.897398798667062     
 H   12.744243396077623        4.9857995199172791        12.570021689498411     
 C   10.702758550763866        3.3924069884205230        10.259708888485903     
 H   10.524555999988277        2.3744204162742637        9.9002032654424426     
 H   11.033765601655649        3.9885353509400905        9.4013747905989469     
 H   9.7480128414728497        3.8041818837021517        10.605279262932417     
 Dy -0.22413353211937553        7.7876160932200991        5.4427868945224427     
 C   1.4918500806782053        5.9287510670174255        5.7613570670958127     
 C   2.1268229065552355        6.9236454962788354        4.9127722578912048     
 C   2.3815323597670450        8.0576914958036951        5.7470188212026372     
 H   2.9045282395087519        8.9499895115020429        5.4236129560038409     
 C   1.9301838334023860        7.8279232135164731        7.0703104433011008     
 C   1.3669865238444505        6.5181965806625213        7.0616520734141996     
 H  0.98520039252623792        6.0053165475533978        7.9362672092297748     
 C  0.80041113622335625        4.5944574135366443        5.4278764706010456     
 C -0.56216361090464873        4.9160522483059408        4.7679780508180558     
 H  -1.2317067482523556        5.4598935385949909        5.4659347967661098     
 H -0.47204700402502059        5.4718948477428127        3.8212634457381141     
 H  -1.1269104275601800        4.0047990444884318        4.5296976992397084     
 C   1.6305973627608796        3.6486831003605382        4.5460492350128208     
 H   1.8697954951898008        4.0431836976530571        3.5570584932428502     
 H   2.5765094192411526        3.3995812576586140        5.0399635747794198     
 H   1.0738547946588815        2.7156230996849149        4.3894259519133865     
 C  0.49137081728503146        3.8084641969570243        6.7181410946686109     
 H -0.21427209399924751        4.3381590466755435        7.3677273917142356     
 H   2.7398029836952151E-002   2.8485511426460830        6.4638667804231256     
 H   1.3996630466361679        3.6042021121513819        7.2968451756570127     
 C   2.5795313795615735        6.9101860228260925        3.4410806562007212     
 C   2.9737262886329399        8.3313126628161740        2.9767964227211632     
 H   3.8407817763879608        8.7209903850608530        3.5219186987439954     
 H   3.2446943803768917        8.2993245775597835        1.9135099370326636     
 H   2.1549553454174459        9.0570265770555736        3.0857001323171653     
 C   3.8456405689429878        6.0368052783952342        3.3029855905589605     
 H   3.6815767644205009        4.9990312306401252        3.6037939192724733     
 H   4.1980558463183923        6.0329191861368434        2.2625358791743455     
 H   4.6494231215254374        6.4407920012037954        3.9321040650581960     
 C   1.4824289309387964        6.4414229001741639        2.4643079657980032     
 H  0.60072213288583676        7.1065877736716656        2.4903778574246616     
 H   1.8570137061306564        6.4912408355821754        1.4364490577257014     
 H   1.1362700103299896        5.4190444403173910        2.6294060773633774     
 C   2.3263311082579907        8.6572404851740128        8.2881134144417938     
 C  -1.9643203644285558        9.6411573605523042        5.6521776908927812     
 C  -2.5582208963739337        8.6435034052361956        4.7744866568208932     
 C  -2.8458220234439269        7.5108056649266235        5.6034581989126604     
 H  -3.3501025925546921        6.6136939734676821        5.2647951254947767     
 C  -2.4488351570863882        7.7427952395313264        6.9414260831119776     
 C  -1.8870848176969259        9.0540841052402321        6.9563638119954110     
 H  -1.5307571963093969        9.5651693516600478        7.8434649055690508     
 C  -1.2516345926308203        10.968242685409898        5.3422761921201971     
 C  0.12310483722558456        10.615988548901697        4.7280562553696601     
 H  0.77006340794978689        10.078940769139804        5.4544519543601222     
 H   4.3214151322833003E-002   10.042780991446053        3.7890321591277631     
 H  0.71232722845288854        11.509897382364082        4.4867423241681994     
 C -0.97990421560780994        11.765759683525413        6.6366060918313297     
 H -0.48845103188638639        12.712747178976656        6.3841476365091419     
 H  -1.9097048466590150        11.998055521001429        7.1678679613952712     
 H -0.31685610375757883        11.238422268527048        7.3332148700717275     
 C  -2.0415253253871732        11.907823964494337        4.4170468801323377     
 H  -2.2348646243356933        11.497577211126975        3.4242038399426682     
 H  -3.0080390449895749        12.162332170863539        4.8670456716089365     
 H  -1.4773077844748790        12.837929900739127        4.2703970067072401     
 C  -2.9890328156858628        8.6516092421902488        3.2903118648701550     
 C  -4.2418327958161015        9.5428431744579889        3.1289135479097108     
 H  -5.0550512152133047        9.1638540179305839        3.7616392834570407     
 H  -4.5918018601219570        9.5299232185495200        2.0876026778100161     
 H  -4.0650837764491516        10.585018938905019        3.4075998778894654     
 C  -3.4022345169122814        7.2284160785884595        2.8495727598118670     
 H  -2.5924361544608709        6.4965463422569680        2.9782244983123030     
 H  -4.2800412273474331        6.8587417431046909        3.3933325669236560     
 H  -3.6630408300952904        7.2453627146733171        1.7838740326327915     
 C  -1.8805134518569164        9.0841425781007175        2.3017413677838063     
 H  -1.0044894638690707        8.4149588480446109        2.3546767021775095     
 H  -2.2506235930511655        9.0035510986340999        1.2692661434446808     
 H  -1.5304521966072679        10.111197277287449        2.4372883877970533     
 C  -2.8436453456103368        6.9024121839297541        8.1500579946456710     
 C  -4.1502837826771941        7.5099194958728175        8.7151384752830534     
 H  -4.0041203037980360        8.5518653298584866        9.0256994525403549     
 H  -4.9436451907599910        7.4911172639984569        7.9604376415809268     
 H  -4.4946788105922568        6.9375327599270102        9.5865325313401488     
 C  -3.1034321412608326        5.4350034500775237        7.7704401481063714     
 H  -2.1914019190441896        4.9216813350529636        7.4424598308932932     
 H  -3.4864940235812689        4.8880174222664277        8.6431620428484948     
 H  -3.8474689778207094        5.3378688716344822        6.9742614775376301     
 C  -1.7705512207440701        6.9499045350362740        9.2406504324712273     
 H  -1.5806397629415587        7.9730106356211552        9.5778044700107010     
 H  -2.0939474339456257        6.3725706770332380        10.114869871867018     
 H -0.82316471470296604        6.5253239794080944        8.8901532162442241     
 F   6.5828907519450128       -1.4288229642752319        4.6287490545607106     
 F   7.9992941922927630       -2.6463032820476662        6.5044880187608474     
 F   9.6154203857918521       -1.1937666696870153        8.2265055473060702     
 F   9.9090751400300867        1.4991425708992727        7.8217565787701151     
 F   8.5609931892222022        2.7520241692472722        5.8663732848947499     
 F   9.6341415853499406        1.7148899173859440        3.4306846715287902     
 F   10.775480832141369        3.3658474182223523        1.6715823249303230     
 F   9.2764508943526973        5.1720699881687811       0.25321316268938110     
 F   6.5225989255314181        5.2327020485187168       0.61436129229838732     
 F   5.3594291164894603        3.5587844350707476        2.3410379354288766     
 F   6.5753906433546119        4.6828782278378061        4.7008288682944830     
 F   5.1622633069126511        5.8520239713054885        6.6165864566681423     
 F   3.6102850729067528        4.3741787331860786        8.3397820986026172     
 F   3.3566939434782399        1.6583555353160757        7.9299979833634628     
 F   4.6735198143284320       0.45774087144390974        5.9190477418992398     
 F   3.5250440433652601        1.6503727129294299        3.5422087749232003     
 F   2.2652417358285977       0.14571571200257893        1.7443399639546862     
 F   3.6393324769740789       -1.6620270637263810       0.20897093073935655     
 F   6.3790227159156494       -1.8622753729734016       0.46476788195186686     
 F   7.6880691748132266      -0.30658038450776859        2.2339408885976546     
 C   7.5234505217250289       0.73627751808286501        5.1018550470588879     
 C   7.4275935004356848      -0.63623064285220543        5.3498374832612745     
 C   8.1343169995345512       -1.3082966991121625        6.3534102440925668     
 C   8.9573149665538452      -0.58837849702516154        7.2131151260287814     
 C   9.0905670904695590       0.78475282259635415        7.0109784964279829     
 C   8.3876781703714443        1.4034672079042556        5.9806860358408578     
 C   7.4279771793115081        2.5911321948529591        3.0309892010546964     
 C   8.8012948857114388        2.5728333181547653        2.7749170223745478     
 C   9.4305375502655693        3.4180634543081538        1.8545475867454551     
 C   8.6743493686467037        4.3305687799170087        1.1253047532369875     
 C   7.2930147230288700        4.3570647103483049        1.3109432699275791     
 C   6.7121848430041426        3.4863988912662025        2.2264895813750210     
 C   5.6747158512119373        2.4948232581607312        5.1659234726433825     
 C   5.7602924575626036        3.8656987752722034        5.4303308493058910     
 C   5.0597610023870070        4.5126983225739536        6.4542975552665931     
 C   4.2651831544391348        3.7717250353595038        7.3224214240305718     
 C   4.1503866046238320        2.3969816154320882        7.1148018015914900     
 C   4.8410462955606484        1.8054698793526134        6.0583069755118952     
 C   5.6805433679748987       0.70885390342246435        3.0318864696928669     
 C   4.3026905853767872       0.79456359043077662        2.8196481747882127     
 C   3.6093998934870939        2.4938736316951138E-002   1.8810969470957115     
 C   4.3018835503207153      -0.88966189780154037        1.0958515141392180     
 C   5.6863924939188148      -0.98938797031696757        1.2352516788139922     
 C   6.3341406541126606      -0.18266197176095153        2.1692533118279576     
 B   6.5793975033687913        1.6284642788064119        4.0697778892961782     
 F   2.3520942966664871        11.725714911327355        14.812765313105114     
 F  0.93991233779805816        12.922794352355211        12.919643523519028     
 F -0.69286116924667962        11.455720342981619        11.227439154178400     
 F -0.99953098093859438        8.7688923512388879        11.674343901993991     
 F  0.34828626975694049        7.5386286002869705        13.642841861343578     
 F -0.71799125802689778        8.6254226188434000        16.058988613287568     
 F  -1.8763758840809035        6.9920644604346824        17.822195239996589     
 F -0.39548403048325975        5.1767926475515509        19.249268953404957     
 F   2.3576246853162419        5.0877712641686834        18.889073618899619     
 F   3.5400619340382278        6.7534112234549584        17.166843257054996     
 F   2.3358210538027180        5.6142440744891831        14.831606607622817     
 F   3.7486672206518468        4.4134835769729976        12.939796551612154     
 F   5.3002603222950304        5.8657579476885271        11.187043641724960     
 F   5.5561327570723460        8.5845698404829331        11.556365026156705     
 F   4.2426718868391315        9.8184078474247336        13.545938056510378     
 F   5.3945500849745445        8.6832627642210465        15.948974801963573     
 F   6.6425732152351422        10.226047522644347        17.724458158376084     
 F   5.2516783078382261        12.040039700911599        19.238381851768416     
 F   2.5104597556540185        12.204455316065403        18.987812917235278     
 F   1.2169543387278456        10.625055573094352        17.228410074002152     
 C   1.3986399742172699        9.5596624670187911        14.373450756521887     
 C   1.5020673220907692        10.927450454226802        14.104331535596375     
 C  0.79685088801830528        11.588173045501755        13.092360617990275     
 C  -3.4213048497588376E-002   10.860556441202602        12.246996786601297     
 C -0.17445631779670254        9.4914113983988280        12.470411622755865     
 C  0.52876133574809969        8.8842264511573337        13.507173643704634     
 C   1.4802277230730192        7.7316249526667908        16.465660496815175     
 C  0.10646962811416519        7.7625896775323158        16.718832413979193     
 C -0.53179630562203994        6.9261253389520698        17.640863807745067     
 C  0.21503978428894746        6.0086135153524278        18.373640848850794     
 C   1.5964878390892983        5.9696589649136476        18.190590787110004     
 C   2.1871952986544168        6.8350137560898396        17.276117615904258     
 C   3.2418870970435667        7.7942572137058983        14.336921116877063     
 C   3.1545516143840833        6.4194838055104499        14.092746856964892     
 C   3.8544755317525312        5.7551306596276337        13.079360217856701     
 C   4.6487216109775034        6.4813603552187491        12.198387068103919     
 C   4.7639892227922882        7.8589948188254484        12.384796295579225     
 C   4.0753149086971892        8.4681234206446838        13.432368155719226     
 C   3.2318598080721821        9.6120105952336274        16.448357595782134     
 C   4.6099912975310744        9.5406639481759203        16.661965438596752     
 C   5.2967364116678857        10.329274514108640        17.589818030640817     
 C   4.5962044207468749        11.245974371594102        18.365253812157579     
 C   3.2107897735818325        11.329590173053612        18.226487942405921     
 C   2.5708775142431559        10.509050333454137        17.299585802836443     
 B   2.3371299335362785        8.6785570555491134        15.419250630527756     
 C   6.3774764381114082       0.20435788483276254        11.525417813606248     
 H   7.2996929706158582      -0.27861353244124137        11.871576289827020     
 H   6.0396897024027192      -0.34282401624328407        10.634016012022805     
 H   5.6154125612836303        6.6991203185919515E-002   12.300070220170459     
 C   5.2609036882991935        2.2791254231316378        10.664585081990376     
 H   4.4964738302461642        2.2457027198869306        11.448288930320885     
 H   4.8934428264921586        1.7016304624460301        9.8073923398286773     
 H   5.3785155784139906        3.3256486673200842        10.356201263187279     
 C   7.6334549948532908        1.7733291571370684        10.047311423502745     
 H   7.2658828193431484        1.2318482820494192        9.1645374475342578     
 H   8.5895875197198315        1.3247262672006794        10.342433665523824     
 H   7.8270581864951723        2.8071359029889407        9.7348913573606328     
 C   2.5472284822896873        10.135733870082582        7.9202263914687805     
 H   1.6245027113319379        10.617079067236187        7.5731932647848605     
 H   2.8911317473861287        10.692789727130085        8.8030722673329080     
 H   3.3053888134550391        10.262020839044379        7.1398821114949653     
 C   3.6634275646916574        8.0672620300274147        8.7973136507418683     
 H   4.4239791917473807        8.0952065584496022        8.0095248707398561     
 H   4.0358371596513081        8.6485588960448148        9.6500984972678285     
 H   3.5461932146671233        7.0223057058873630        9.1122805442518171     
 C   1.2951835036505859        8.5865827386883105        9.4227697258675303     
 H   1.6690327399827289        9.1361979725377633        10.297833056548996     
 H  0.33882214495766272        9.0353178723640930        9.1279787907060310     
 H   1.0998906961925166        7.5565563560393407        9.7467069759287597     
         276

 Dy   9.1206720482018149        2.5132221783357864        14.047388408592674     
 C   7.4158860847043435        4.3861943798269349        13.739810593339779     
 C   6.7696441197910948        3.3846366147526465        14.571518626083797     
 C   6.5180543251526402        2.2607287981948514        13.722944510278037     
 H   5.9888305297885891        1.3670433565445905        14.031792825898689     
 C   6.9823172026810081        2.5026184269640104        12.406504032765188     
 C   7.5502308915000222        3.8105362869230022        12.434120616930041     
 H   7.9421508824475753        4.3316503978074419        11.568810312821359     
 C   8.1098195680899181        5.7137623260000510        14.094639431343051     
 C   9.4734490263046531        5.3784488419743912        14.744880930148174     
 H   10.138317109378018        4.8428089763958786        14.036932213425004     
 H   9.3842674044507284        4.8085561210498735        15.683628006595736     
 H   10.041648142370558        6.2840588592824176        14.996254091985474     
 C   7.2852845916488613        6.6441946876251308        14.997595955007416     
 H   7.0520163537753335        6.2312952856471426        15.980485966889649     
 H   6.3371695740322993        6.9037954168533782        14.513294276739384     
 H   7.8444704017714955        7.5730516091863738        15.169327303029208     
 C   8.4147694638880122        6.5227055879445777        12.817477251048357     
 H   9.1197624479079362        6.0065908481867680        12.156220015157244     
 H   8.8774594340651056        7.4787844452902066        13.087998475454908     
 H   7.5045582460939073        6.7356185563751092        12.244949879393944     
 C   6.3147435607169253        3.3792196694513721        16.042363386439511     
 C   5.8961796490686798        1.9569163130822507        16.478567659027725     
 H   5.0235060841198695        1.5930500431664585        15.924690405302535     
 H   5.6237380148796623        1.9744014108375580        17.541642395352657     
 H   6.7022481074018270        1.2193047620894999        16.357019635874916     
 C   5.0635178009141972        4.2693522458652593        16.205285292073203     
 H   5.2375180159891777        5.3089605159591589        15.917730821133240     
 H   4.7218747412250366        4.2628161535269440        17.249365614252408     
 H   4.2475633156969623        3.8848511420219456        15.580076153333103     
 C   7.4231063755335338        3.8070350991473623        17.024841374941360     
 H   8.2952747194418528        3.1299303319581369        16.977207091670778     
 H   7.0529774780023375        3.7356915314580923        18.052859987087388     
 H   7.7834396225906337        4.8285197953477930        16.884772002711895     
 C   6.5942804159587283        1.6840396895049037        11.178863683417401     
 C   10.862790308116940       0.66362181113729657        13.821878862389854     
 C   11.452077734569947        1.6501077360613887        14.715664328535524     
 C   11.744368645451450        2.7928613440433576        13.902514033825669     
 H   12.246985877348248        3.6854423873982589        14.255398986899234     
 C   11.354362837294065        2.5777159939562777        12.559548333929406     
 C   10.793013206724016        1.2672676966692873        12.525069798299242     
 H   10.441789710042128       0.76801425216879626        11.629296537073140     
 C   10.148138324121495      -0.66753372639419895        14.107757963851080     
 C   8.7708852348528197      -0.32352365679694572        14.720985432672565     
 H   8.1276687238968357       0.22634860975587370        14.000612894657587     
 H   8.8474761684170051       0.23414070770369727        15.669536065148089     
 H   8.1793455347436552       -1.2203230625474120        14.944363066355510     
 C   9.8838551637104128       -1.4451303283325723        12.799571160033581     
 H   9.3901818403378847       -2.3954723409107679        13.034010085912234     
 H   10.817308151003967       -1.6696647676086407        12.271200159655436     
 H   9.2260732349997205      -0.90663519886898847        12.106585065935265     
 C   10.932993543491779       -1.6220067101805185        15.021765912031613     
 H   11.123424644444695       -1.2274088028452239        16.021452743011309     
 H   11.900879106037802       -1.8710530903283069        14.571649018449982     
 H   10.366492087072741       -2.5531954279564419        15.151421408639367     
 C   11.879014932320207        1.6222823294674631        16.200814580943348     
 C   13.133578488356708       0.73129943157013400        16.348067377398742     
 H   13.944590206243815        1.1180622917545195        15.716936017950482     
 H   13.486786550730468       0.73221768711572166        17.388255515684204     
 H   12.956403844309477      -0.30766820429480080        16.057541302372911     
 C   12.286889090447799        3.0402845496460391        16.664942418242376     
 H   11.474961808680064        3.7715464954741083        16.545483879728355     
 H   13.165047206411403        3.4210798862190739        16.129307359017933     
 H   12.544727234262368        3.0088906702059779        17.731241470186553     
 C   10.771440651542523        1.1693616252466208        17.180983396234886     
 H   9.8948914505757948        1.8384906881421315        17.141766449202372     
 H   11.142422281361000        1.2293689259487961        18.214570614083883     
 H   10.422291767112563       0.14510937462711349        17.025178072178786     
 C   11.760616379451452        3.4273549469274918        11.361668046569630     
 C   13.072707672721748        2.8215560667251034        10.807634913145211     
 H   12.929497859861302        1.7801183026440286        10.493480541465972     
 H   13.858284226715925        2.8383470568277880        11.570344363743418     
 H   13.425718683115891        3.3956877094259226        9.9410530913696409     
 C   12.015892819287449        4.8920166739179294        11.754384557373095     
 H   11.098605858029593        5.4037615727223054        12.069956107644314     
 H   12.414033541824034        5.4448293177583125        10.892051196727172     
 H   12.745887245242761        4.9838108876107352        12.564085569795099     
 C   10.699732714639181        3.3893790599080806        10.258579850639640     
 H   10.520098456236637        2.3709918090033444        9.9011139259431662     
 H   11.029715124752292        3.9838274931327482        9.3986970267209777     
 H   9.7459002656302101        3.8024502039626751        10.605110990625722     
 Dy -0.22374061796915914        7.7877159472029875        5.4421860960924846     
 C   1.4910304177468332        5.9274460363286057        5.7595475950107664     
 C   2.1271986275817194        6.9228346849210460        4.9124983985697988     
 C   2.3818034836710829        8.0559135892983953        5.7480272620502451     
 H   2.9054439051484295        8.9482848751379631        5.4259208451279530     
 C   1.9293030627890335        7.8251138043945581        7.0707308547747454     
 C   1.3654871051423720        6.5156532025047698        7.0603721563898922     
 H  0.98275465301983667        6.0020728522803175        7.9341599732950669     
 C  0.79915762956063008        4.5938397612227186        5.4242001384657206     
 C -0.56373661039004019        4.9168693707206437        4.7657702417019472     
 H  -1.2324417295425678        5.4601732865190140        5.4648666093917786     
 H -0.47403862730373286        5.4738518660148623        3.8196708417851770     
 H  -1.1291127195931669        4.0062339149438717        4.5266801845531290     
 C   1.6283883225006781        3.6495531805582972        4.5399437068956905     
 H   1.8666476937705860        4.0459032153817693        3.5514854191478107     
 H   2.5746790943324460        3.3993135717486962        5.0325518903261672     
 H   1.0712485310098754        2.7169789617876030        4.3819730183076260     
 C  0.49097597848793983        3.8055722730843331        6.7132827546330516     
 H -0.21434116611979454        4.3339370850890893        7.3642913356455182     
 H   2.7003892005290745E-002   2.8460466620355351        6.4575771784768632     
 H   1.3996712429252818        3.6004397551821392        7.2910335867920057     
 C   2.5795189403757197        6.9112391644296567        3.4407061969145647     
 C   2.9762798764874145        8.3324316115644752        2.9791638995633121     
 H   3.8441348320441291        8.7193574117402832        3.5249162115251824     
 H   3.2470541709467251        8.3019037212249405        1.9158113919382995     
 H   2.1589441558097620        9.0594700467199072        3.0896322204608437     
 C   3.8438103088465145        6.0358604602178021        3.2992890050633692     
 H   3.6787226312057930        4.9979342779218685        3.5988703283131573     
 H   4.1944579090166574        6.0329601081048754        2.2582469675433128     
 H   4.6493394429711863        6.4376934906408039        3.9274534614282919     
 C   1.4806443588366482        6.4469496758627791        2.4639322438043543     
 H  0.59995596049966804        7.1133740177067892        2.4928450540406089     
 H   1.8541408402842152        6.4991541311501972        1.4358510397290998     
 H   1.1330766650346240        5.4246514991636712        2.6264711855253515     
 C   2.3248970426609432        8.6534248091825319        8.2893971031599918     
 C  -1.9636041140510083        9.6414505740342218        5.6536775903857999     
 C  -2.5571736821907547        8.6451537394819837        4.7742001845874702     
 C  -2.8455120899470692        7.5113713032738509        5.6014322479748442     
 H  -3.3498073842397518        6.6148670225235264        5.2612046630033369     
 C  -2.4491388213082077        7.7413947436008703        6.9399162450160805     
 C  -1.8871825899237149        9.0525014801391244        6.9569957268429103     
 H  -1.5312721107742922        9.5621980747672026        7.8450385917998418     
 C  -1.2506372562393171        10.968951007033352        5.3464801917479949     
 C  0.12432599694241206        10.617576068381243        4.7322706709560922     
 H  0.77079455366536365        10.078932446726284        5.4579027082608924     
 H   4.4665836511427713E-002   10.046171931904858        3.7921587817540958     
 H  0.71384855882232745        11.511794383391384        4.4929529817960043     
 C -0.97967907344656480        11.764182103186235        6.6423921577355252     
 H -0.48793145886618933        12.711533387384401        6.3919821990301973     
 H  -1.9098823812345966        11.995636356523793        7.1733449439227464     
 H -0.31723868371571295        11.235535412038626        7.3385666129005482     
 C  -2.0399678005420214        11.910253283632347        4.4225808996779623     
 H  -2.2331984466356340        11.501736743092021        3.4290243349036453     
 H  -3.0065283013724668        12.164324729098405        4.8727193076167215     
 H  -1.4753679617120463        12.840380389327297        4.2776935021210729     
 C  -2.9875352217602047        8.6555481153041622        3.2899069559096601     
 C  -4.2405332629611081        9.5467397356876891        3.1300678334503567     
 H  -5.0535577630395982        9.1667834907577568        3.7624789066804079     
 H  -4.5907529357036516        9.5352649242753458        2.0888447756542776     
 H  -4.0637869274781995        10.588531263591006        3.4102032621722875     
 C  -3.4001228317416667        7.2329587301063913        2.8465097725023241     
 H  -2.5901121618124505        6.5011383633702966        2.9741992608309631     
 H  -4.2780140053207525        6.8620455627612289        3.3892852429092373     
 H  -3.6605063651037382        7.2515315189488412        1.7807258642416159     
 C  -1.8791328168740327        9.0903993566613082        2.3022748246619082     
 H  -1.0030271788162253        8.4212564777257359        2.3536502249356790     
 H  -2.2493719366501086        9.0120976769013428        1.2696889503146573     
 H  -1.5291839878677207        10.117144447712954        2.4400771522821687     
 C  -2.8450752657677696        6.9000344246852485        8.1474429093659158     
 C  -4.1522583632491665        7.5073318092359385        8.7114536246875804     
 H  -4.0064373835515585        8.5492571504171693        9.0222911837372628     
 H  -4.9448825731072885        7.4886294995459366        7.9559988575937641     
 H  -4.4974262265876899        6.9348113398307083        9.5824284888988558     
 C  -3.1043906638962335        5.4328960961537129        7.7665093836675929     
 H  -2.1918040559389653        4.9197033394330951        7.4399132956520262     
 H  -3.4890886361035229        4.8853375846902525        8.6381430009761893     
 H  -3.8469118491587664        5.3362938329701821        6.9688733507635856     
 C  -1.7731645017074835        6.9466081689377237        9.2392622176381511     
 H  -1.5844412559999936        7.9692265650022076        9.5786030387155900     
 H  -2.0970882003759423        6.3673744197903712        10.111964538526578     
 H -0.82506747049858198        6.5234037746543807        8.8890726531820548     
 F   6.5804287097596639       -1.4278773256890325        4.6315711002771014     
 F   7.9960510943094327       -2.6439025244597740        6.5088779822825318     
 F   9.6128772324715293       -1.1904218943582234        8.2292228997277448     
 F   9.9075725593465567        1.5021110386748004        7.8216380561322252     
 F   8.5603635894964647        2.7533460125772704        5.8646912632290489     
 F   9.6338862714565376        1.7118470979647675        3.4306519240302382     
 F   10.777430363015162        3.3610858542591648        1.6713745633995851     
 F   9.2806401444092597        5.1686203665322452       0.25224843895548499     
 F   6.5267606235166449        5.2322290248007493       0.61274285989881094     
 F   5.3612155138692259        3.5587285239611441        2.3382068148076964     
 F   6.5750523388061550        4.6844476071796803        4.6953741863056386     
 F   5.1616904961406060        5.8566579121295819        6.6084214602620230     
 F   3.6100199342942476        4.3812365502000530        8.3348186536140076     
 F   3.3567552841427020        1.6651345416492709        7.9294488175892290     
 F   4.6730803180421239       0.46120031936868477        5.9204027659586869     
 F   3.5243299428362445        1.6481224866468205        3.5406848275492404     
 F   2.2658239296998128       0.13842773898814259        1.7460047331441930     
 F   3.6418303310283626       -1.6703813057127217       0.21348018278943443     
 F   6.3819342307928144       -1.8658618340731854       0.46809965707836765     
 F   7.6891598457883363      -0.30661772976541407        2.2352600810367997     
 C   7.5219926290052666       0.73729185299694211        5.1023888056183253     
 C   7.4253815984979505      -0.63486835898219995        5.3519146788138467     
 C   8.1316843945127228       -1.3061316695286915        6.3563029307873355     
 C   8.9550144786904351      -0.58569644995628201        7.2152427904795458     
 C   9.0888522307322521       0.78715085650502703        7.0116489046252584     
 C   8.3863600656291766        1.4050272080820168        5.9805998780348837     
 C   7.4287040223870902        2.5899771514049408        3.0297290993166612     
 C   8.8021106014853903        2.5703673835798844        2.7742875093897701     
 C   9.4324987926589721        3.4147879384281494        1.8539820167752668     
 C   8.6774648807992456        4.3280332374001969        1.1244561065606566     
 C   7.2960890432575178        4.3558687112668037        1.3095674609613277     
 C   6.7140153326557446        3.4855285407079895        2.2246171278394691     
 C   5.6741072030657991        2.4970429756552952        5.1634847583546488     
 C   5.7596458442007901        3.8683426462771484        5.4257599395504785     
 C   5.0590408939966292        4.5170709311612756        6.4485708393418957     
 C   4.2646683140590032        3.7775252239628956        7.3180845588448813     
 C   4.1500759410224388        2.4024550414004553        7.1127315731778369     
 C   4.8405111246860058        1.8091983525725903        6.0571024736084826     
 C   5.6806643332191147       0.70800844125340567        3.0316497146379180     
 C   4.3027431011580406       0.79190608967180121        2.8194407198978078     
 C   3.6101932161914525        1.9743150794416877E-002   1.8824394097134989     
 C   4.3036232730912367      -0.89524008024459312        1.0984767269347386     
 C   5.6883025714079904      -0.99277533431378828        1.2374615678011571     
 C   6.3351582595423590      -0.18401684538005356        2.1702389798403292     
 B   6.5789385332314163        1.6288367265133763        4.0688840340404102     
 F   2.3483217724985175        11.726688741267498        14.819408899698857     
 F  0.93657921633360053        12.925713871209121        12.927443546240934     
 F -0.69320700622448173        11.460047764548380        11.231079690771324     
 F -0.99829135348759901        8.7724107904996327        11.673240423744980     
 F  0.34872560392110297        7.5399106756986649        13.640920847049653     
 F -0.71934854359637002        8.6211788881104887        16.059189681048672     
 F  -1.8763104088905453        6.9853989092908568        17.821170944511540     
 F -0.39381137650166087        5.1707173540035090        19.247095169111436     
 F   2.3594586846750261        5.0849986700050689        18.887686008116535     
 F   3.5403518487536081        6.7523711159890967        17.166002432628517     
 F   2.3359279646379565        5.6147704933278257        14.828247449288236     
 F   3.7486666242714612        4.4176696730686489        12.933739136216415     
 F   5.2993246231088333        5.8730543050703128        11.183484615294384     
 F   5.5542080115618004        8.5917405982043977        11.556929785517481     
 F   4.2409571909595378        9.8215998005840639        13.549197681782124     
 F   5.3933058820505417        8.6825431111338318        15.949368558457891     
 F   6.6417400931258781        10.224642652576977        17.725253579481542     
 F   5.2512170880478282        12.037382137574605        19.240613447604776     
 F   2.5098147923462744        12.201477571895559        18.991481581725058     
 F   1.2156189994417463        10.621928177078333        17.232605909059046     
 C   1.3969883182137546        9.5604913396103903        14.375818547475275     
 C   1.4994441568778332        10.928839853365599        14.109131998426934     
 C  0.79451244892737038        11.590696696216956        13.097696589187217     
 C  -3.5064020545822507E-002   10.863809768720810        12.250277947783786     
 C -0.17444216414840910        9.4942009645843264        12.471280600973897     
 C  0.52827618391941977        8.8858644794164174        13.507710254760827     
 C   1.4796823897637978        7.7293638098180164        16.465603883555854     
 C  0.10589369645855258        7.7588080513445030        16.718659491501825     
 C -0.53162262462695131        6.9211339293030161        17.640100052206446     
 C  0.21605469593629170        6.0039742369080180        18.372416179989177     
 C   1.5975499201253860        5.9664951503261836        18.189509811497075     
 C   2.1874467181335286        6.8327870390075374        17.275427374282721     
 C   3.2408825451407473        7.7958594695281898        14.336628825241160     
 C   3.1540154535459664        6.4214684666106105        14.090323988654339     
 C   3.8538957285342987        5.7591050582415733        13.075643935926051     
 C   4.6476687983410345        6.4870926176072672        12.195722804836073     
 C   4.7625461642656974        7.8644627540473886        12.384306845979225     
 C   4.0739157156134622        8.4715287021164691        13.433098017644049     
 C   3.2305718890772241        9.6105188120458731        16.450385571297392     
 C   4.6088524374517368        9.5393495015150656        16.663219061531596     
 C   5.2958200562525191        10.327597495999733        17.591182175637016     
 C   4.5954227138334325        11.243761760870546        18.367360668081691     
 C   3.2099112699963013        11.327119249245747        18.229414202672707     
 C   2.5696938931931372        10.506616257914001        17.302674926638961     
 B   2.3358754655346883        8.6781385924457908        15.420344654399965     
 C   6.3750842501251048       0.20102840754624221        11.530937457080130     
 H   7.2975127113019429      -0.28197180940696287        11.876489836867441     
 H   6.0359355929206808      -0.34706445733316016        10.640631194984925     
 H   5.6139502888242205        6.4888169717246064E-002   12.306703025258340     
 C   5.2584970701027185        2.2752149026380213        10.668606366428577     
 H   4.4946064465975768        2.2422797591327268        11.452861106974845     
 H   4.8903558493350126        1.6974616347170586        9.8118392868813444     
 H   5.3760428002263767        3.3216133035020490        10.359650855118344     
 C   7.6304881793524402        1.7678731159471042        10.050061040826765     
 H   7.2621929612178624        1.2254116742974845        9.1681985791755451     
 H   8.5867286409805690        1.3193731210666646        10.345062133358727     
 H   7.8241465067739293        2.8012665848260125        9.7362949070914802     
 C   2.5457313457837456        10.132332927201791        7.9229730526865119     
 H   1.6229957758008517        10.613999879786123        7.5764189398664410     
 H   2.8895919377048922        10.688453558871625        8.8064243941320015     
 H   3.3039268249831513        10.259459675937221        7.1428067708738032     
 C   3.6618870487197310        8.0632505400085357        8.7985446114531847     
 H   4.4226322944071077        8.0915708147760039        8.0109711911804649     
 H   4.0340796814754043        8.6442094460792855        9.6516301007661003     
 H   3.5445804485747234        7.0181853535713001        9.1129992652875416     
 C   1.2933888317642541        8.5816045225956454        9.4236125245377007     
 H   1.6667990488398337        9.1305953136652125        10.299252435521176     
 H  0.33700410903329742        9.0302921782390850        9.1288815452539289     
 H   1.0982844281128432        7.5512793363300030        9.7466766340984510     
         276

 Dy   9.1221417359289774        2.5132846602684444        14.047250500950508     
 C   7.4163467904211942        4.3855052371293484        13.738965795799935     
 C   6.7717458227700504        3.3848623556263875        14.573034522036412     
 C   6.5191549111110376        2.2597418051417253        13.726311861307472     
 H   5.9906918058780896        1.3663053201906663        14.037190518609458     
 C   6.9814449572022577        2.5000132086979536        12.408881241305197     
 C   7.5490002370962968        3.8080890955961397        12.433958417638996     
 H   7.9394408910939429        4.3281038495927087        11.567351533924054     
 C   8.1100321228508339        5.7139305246997569        14.090822210313211     
 C   9.4737435630421416        5.3802280465048362        14.741747212572864     
 H   10.138709568347769        4.8433462166835310        14.034790916136371     
 H   9.3847213215305718        4.8121277364575938        15.681520205536151     
 H   10.041744195475426        6.2864679579301024        14.991184334473264     
 C   7.2850790029704466        6.6463635335449167        14.991381447037124     
 H   7.0511271504818955        6.2356955367857587        15.975015536533427     
 H   6.3372119963909386        6.9049489767165495        14.506058620171252     
 H   7.8442191747264829        7.5755789625725338        15.161271753078632     
 C   8.4150432326968190        6.5199545005227009        12.811871023686400     
 H   9.1198840920184452        6.0021065914731997        12.151845987480209     
 H   8.8779962346064885        7.4765238699571306        13.080154915119408     
 H   7.5048584894160717        6.7317659711526794        12.238891413087584     
 C   6.3177348898195733        3.3819044415099171        16.044169201380782     
 C   5.9026160726523367        1.9597195663677922        16.484122858713778     
 H   5.0304383340178287        1.5924407669585940        15.931783035527937     
 H   5.6308987677492546        1.9790114242917478        17.547358169604646     
 H   6.7103423085092198        1.2237348866946456        16.363765461410573     
 C   5.0646142551727555        4.2698103011756583        16.204505572594016     
 H   5.2371190383114845        5.3091976716990104        15.915162389165767     
 H   4.7221054158056601        4.2645865496931190        17.248291033694162     
 H   4.2499251942983163        3.8827634118371566        15.579215304611644     
 C   7.4250287275065947        3.8150494152275942        17.025441006348036     
 H   8.2984238779745034        3.1395187403001810        16.980279995021572     
 H   7.0547063052631156        3.7465277487882749        18.053561170495662     
 H   7.7834632583731382        4.8366376005196896        16.881973606352762     
 C   6.5920926090262926        1.6801737601643563        11.182491749744706     
 C   10.864142403280400       0.66349160774103388        13.822741001924546     
 C   11.454093985111202        1.6510222166125172        14.714850337443268     
 C   11.745661674849849        2.7928684746231141        13.900168487357709     
 H   12.248450261696329        3.6859144530456880        14.251597436355182     
 C   11.354669617119898        2.5761336525573806        12.557762408956387     
 C   10.793319891886020        1.2656029461274987        12.525251295852218     
 H   10.441411903815002       0.76523615331579564        11.630372629888790     
 C   10.149774826095081      -0.66731694408746711        14.110994412861910     
 C   8.7726682856584546      -0.32262028429442219        14.724138452568980     
 H   8.1291887110162602       0.22612044873823922        14.003177301922229     
 H   8.8494025879312801       0.23635920643812183        15.671889280864407     
 H   8.1813553503551937       -1.2192061675268147        14.948982740986839     
 C   9.8849641442601026       -1.4469791624033361        12.804181918048931     
 H   9.3917362782854070       -2.3971086119307174        13.040415401068413     
 H   10.818115670975056       -1.6720562156322580        12.275529798753039     
 H   9.2265233065546166      -0.90976300159532264        12.110825944329449     
 C   10.935042886379502       -1.6201564070783236        15.026339144012278     
 H   11.125641072265983       -1.2238088236959646        16.025289540664172     
 H   11.902838259264005       -1.8698593944178814        14.576402690427265     
 H   10.368723264422927       -2.5511874161911958        15.157810914277091     
 C   11.881177282775408        1.6252638158823520        16.199968885866340     
 C   13.135336564716791       0.73406490147989467        16.349264126648556     
 H   13.946941646962186        1.1199711661514742        15.718420135157730     
 H   13.487678189548237       0.73613043590207949        17.389749868579212     
 H   12.958237412106898      -0.30519988177687690        16.059833412937401     
 C   12.289772608652413        3.0437551113935917        16.661606968094087     
 H   11.478214066675250        3.7752127345271038        16.541022419170670     
 H   13.168023118428513        3.4231981787787111        16.125203224137348     
 H   12.547775331825635        3.0138805203301700        17.727873673063080     
 C   10.773076763889318        1.1748225587095040        17.180687759395113     
 H   9.8965706237378033        1.8439305566924651        17.139435067019239     
 H   11.143466464590503        1.2373821238988496        18.214310580043787     
 H   10.423888941215610       0.15023288385243710        17.027209697600664     
 C   11.759394806077538        3.4249476368150518        11.358749084324211     
 C   13.070588315520665        2.8188438807033505        10.802918765658925     
 H   12.926799913115538        1.7774079555505475        10.489072657530642     
 H   13.857296486111986        2.8356382785490197        11.564480015570124     
 H   13.422443025972937        3.3928545331045856        9.9357642421893555     
 C   12.015625207810734        4.8897827509510359        11.750224898443657     
 H   11.099172739090150        5.4018431540267047        12.067647010576509     
 H   12.411869401858141        5.4420546443282980        10.886703594787281     
 H   12.747531094407899        4.9818222553041904        12.558149450091786     
 C   10.696706878514496        3.3863511313956387        10.257450812793376     
 H   10.515640912484999        2.3675632017324246        9.9020245864438881     
 H   11.025664647848936        3.9791196353254059        9.3960192628430086     
 H   9.7437876897875686        3.8007185242231989        10.604942718319025     
 Dy -0.22334770381894273        7.7878158011858760        5.4415852976625265     
 C   1.4902107548154608        5.9261410056397859        5.7577381229257201     
 C   2.1275743486082033        6.9220238735632575        4.9122245392483928     
 C   2.3820746075751211        8.0541356827930972        5.7490357028978538     
 H   2.9063595707881071        8.9465802387738833        5.4282287342520661     
 C   1.9284222921756813        7.8223043952726430        7.0711512662483891     
 C   1.3639876864402936        6.5131098243470174        7.0590922393655848     
 H  0.98030891351343552        5.9988291570072381        7.9320527373603600     
 C  0.79790412289790380        4.5932221089087930        5.4205238063303947     
 C -0.56530960987543177        4.9176864931353466        4.7635624325858386     
 H  -1.2331767108327802        5.4604530344430380        5.4637984220174465     
 H -0.47603025058244519        5.4758088842869119        3.8180782378322404     
 H  -1.1313150116261537        4.0076687853993125        4.5236626698665496     
 C   1.6261792822404766        3.6504232607560558        4.5338381787785593     
 H   1.8634998923513713        4.0486227331104816        3.5459123450527712     
 H   2.5728487694237390        3.3990458858387789        5.0251402058729147     
 H   1.0686422673608693        2.7183348238902916        4.3745200847018646     
 C  0.49058113969084816        3.8026803492116423        6.7084244145974923     
 H -0.21441023824034156        4.3297151235026350        7.3608552795768016     
 H   2.6609754173629339E-002   2.8435421814249868        6.4512875765306008     
 H   1.3996794392143956        3.5966773982128966        7.2852219979269979     
 C   2.5795065011898655        6.9122923060332218        3.4403317376284086     
 C   2.9788334643418888        8.3335505603127746        2.9815313764054605     
 H   3.8474878877002969        8.7177244384197135        3.5279137243063698     
 H   3.2494139615165585        8.3044828648900975        1.9181128468439355     
 H   2.1629329662020780        9.0619135163842408        3.0935643086045226     
 C   3.8419800487500413        6.0349156420403700        3.2955924195677779     
 H   3.6758684979910852        4.9968373252036118        3.5939467373538414     
 H   4.1908599717149224        6.0330010300729073        2.2539580559122796     
 H   4.6492557644169352        6.4345949800778124        3.9228028577983873     
 C   1.4788597867345001        6.4524764515513935        2.4635565218107058     
 H  0.59918978811349943        7.1201602617419120        2.4953122506565562     
 H   1.8512679744377738        6.5070674267182191        1.4352530217324979     
 H   1.1298833197392582        5.4302585580099523        2.6235362936873252     
 C   2.3234629770638962        8.6496091331910492        8.2906807918781880     
 C  -1.9628878636734608        9.6417437875161411        5.6551774898788185     
 C  -2.5561264680075757        8.6468040737277718        4.7739137123540463     
 C  -2.8452021564502119        7.5119369416210775        5.5994062970370271     
 H  -3.3495121759248110        6.6160400715793717        5.2576142005118980     
 C  -2.4494424855300272        7.7399942476704142        6.9384064069201843     
 C  -1.8872803621505039        9.0509188550380149        6.9576276416904088     
 H  -1.5317870252391874        9.5592267978743575        7.8466122780306327     
 C  -1.2496399198478141        10.969659328656807        5.3506841913757928     
 C  0.12554715665923954        10.619163587860790        4.7364850865425234     
 H  0.77152569938094040        10.078924124312765        5.4613534621616617     
 H   4.6117521700022424E-002   10.049562872363664        3.7952854043804289     
 H  0.71536988919176647        11.513691384418687        4.4991636394238093     
 C -0.97945393128531955        11.762604522847056        6.6481782236397198     
 H -0.48741188584599232        12.710319595792148        6.3998167615512527     
 H  -1.9100599158101781        11.993217192046158        7.1788219264502215     
 H -0.31762126367384713        11.232648555550206        7.3439183557293690     
 C  -2.0384102756968701        11.912682602770357        4.4281149192235860     
 H  -2.2315322689355743        11.505896275057067        3.4338448298646229     
 H  -3.0050175577553584        12.166317287333271        4.8783929436245055     
 H  -1.4734281389492137        12.842830877915469        4.2849899975349057     
 C  -2.9860376278345466        8.6594869884180738        3.2895020469491651     
 C  -4.2392337301061138        9.5506362969173875        3.1312221189910021     
 H  -5.0520643108658927        9.1697129635849297        3.7633185299037755     
 H  -4.5897040112853471        9.5406066300011716        2.0900868734985392     
 H  -4.0624900785072473        10.592043588276992        3.4128066464551097     
 C  -3.3980111465710525        7.2375013816243223        2.8434467851927807     
 H  -2.5877881691640297        6.5057303844836261        2.9701740233496237     
 H  -4.2759867832940710        6.8653493824177669        3.3852379188948181     
 H  -3.6579719001121855        7.2577003232243644        1.7775776958504401     
 C  -1.8777521818911491        9.0966561352218989        2.3028082815400097     
 H  -1.0015648937633801        8.4275541074068627        2.3526237476938485     
 H  -2.2481202802490512        9.0206442551685857        1.2701117571846336     
 H  -1.5279157791281737        10.123091618138462        2.4428659167672842     
 C  -2.8465051859252024        6.8976566654407430        8.1448278240861587     
 C  -4.1542329438211381        7.5047441225990603        8.7077687740921075     
 H  -4.0087544633050802        8.5466489709758537        9.0188829149341707     
 H  -4.9461199554545869        7.4861417350934163        7.9515600736066023     
 H  -4.5001736425831229        6.9320899197344055        9.5783244464575610     
 C  -3.1053491865316341        5.4307887422299030        7.7625786192288135     
 H  -2.1922061928337415        4.9177253438132276        7.4373667604107583     
 H  -3.4916832486257765        4.8826577471140773        8.6331239591038837     
 H  -3.8463547204968234        5.3347187943058829        6.9634852239895420     
 C  -1.7757777826708967        6.9433118028391734        9.2378740028050750     
 H  -1.5882427490584285        7.9654424943832591        9.5794016074204809     
 H  -2.1002289668062595        6.3621781625475036        10.109059205186139     
 H -0.82697022629419803        6.5214835699006670        8.8879920901198872     
 F   6.5779666675743149       -1.4269316871028330        4.6343931459934922     
 F   7.9928079963261025       -2.6415017668718823        6.5132679458042171     
 F   9.6103340791512064       -1.1870771190294318        8.2319402521494212     
 F   9.9060699786630249        1.5050795064503284        7.8215195334943353     
 F   8.5597339897707254        2.7546678559072690        5.8630092415633479     
 F   9.6336309575631329        1.7088042785435908        3.4306191765316862     
 F   10.779379893888954        3.3563242902959778        1.6711668018688473     
 F   9.2848293944658202        5.1651707448957103       0.25128371522158888     
 F   6.5309223215018717        5.2317560010827808       0.61112442749923457     
 F   5.3630019112489915        3.5586726128515411        2.3353756941865158     
 F   6.5747140342576973        4.6860169865215546        4.6899195043167943     
 F   5.1611176853685619        5.8612918529536744        6.6002564638559029     
 F   3.6097547956817420        4.3882943672140282        8.3298552086253999     
 F   3.3568166248071636        1.6719135479824663        7.9288996518149961     
 F   4.6726408217558157       0.46465976729345976        5.9217577900181340     
 F   3.5236158423072284        1.6458722603642111        3.5391608801752805     
 F   2.2664061235710276       0.13113976597370622        1.7476695023336999     
 F   3.6443281850826459       -1.6787355476990626       0.21798943483951230     
 F   6.3848457456699803       -1.8694482951729692       0.47143143220486849     
 F   7.6902505167634461      -0.30665507502305950        2.2365792734759449     
 C   7.5205347362855042       0.73830618791101921        5.1029225641777627     
 C   7.4231696965602163      -0.63350607511219448        5.3539918743664190     
 C   8.1290517894908927       -1.3039666399452206        6.3591956174821034     
 C   8.9527139908270268      -0.58301440288740236        7.2173704549303102     
 C   9.0871373709949470       0.78954889041369980        7.0123193128225338     
 C   8.3850419608869071        1.4065872082597777        5.9805137202289096     
 C   7.4294308654626722        2.5888221079569220        3.0284689975786265     
 C   8.8029263172593399        2.5679014490050038        2.7736579964049923     
 C   9.4344600350523748        3.4115124225481455        1.8534164468050784     
 C   8.6805803929517875        4.3254976948833850        1.1236074598843258     
 C   7.2991633634861648        4.3546727121853026        1.3081916519950765     
 C   6.7158458223073465        3.4846581901497764        2.2227446743039176     
 C   5.6734985549196608        2.4992626931498592        5.1610460440659143     
 C   5.7589992308389775        3.8709865172820939        5.4211890297950669     
 C   5.0583207856062513        4.5214435397485966        6.4428441234171974     
 C   4.2641534736788707        3.7833254125662874        7.3137476936591908     
 C   4.1497652774210465        2.4079284673688224        7.1106613447641838     
 C   4.8399759538113631        1.8129268257925675        6.0558979717050709     
 C   5.6807852984633298       0.70716297908434711        3.0314129595829695     
 C   4.3027956169392949       0.78924858891282590        2.8192332650074028     
 C   3.6109865388958111        1.4547565271882616E-002   1.8837818723312862     
 C   4.3053629958617581      -0.90081826268764598        1.1011019397302590     
 C   5.6902126488971660      -0.99616269831060911        1.2396714567883218     
 C   6.3361758649720583      -0.18537171899915561        2.1712246478527009     
 B   6.5784795630940405        1.6292091742203409        4.0679901787846422     
 F   2.3445492483305483        11.727662571207640        14.826052486292600     
 F  0.93324609486914289        12.928633390063029        12.935243568962838     
 F -0.69355284320228372        11.464375186115140        11.234720227364248     
 F -0.99705172603660364        8.7759292297603757        11.672136945495968     
 F  0.34916493808526539        7.5411927511103602        13.638999832755726     
 F -0.72070582916584225        8.6169351573775774        16.059390748809776     
 F  -1.8762449337001870        6.9787333581470303        17.820146649026487     
 F -0.39213872252006193        5.1646420604554670        19.244921384817911     
 F   2.3612926840338102        5.0822260758414552        18.886298397333448     
 F   3.5406417634689884        6.7513310085232359        17.165161608202041     
 F   2.3360348754731954        5.6152969121664684        14.824888290953657     
 F   3.7486660278910757        4.4218557691643001        12.927681720820676     
 F   5.2983889239226363        5.8803506624520985        11.179925588863806     
 F   5.5522832660512549        8.5989113559258605        11.557494544878256     
 F   4.2392424950799432        9.8247917537433924        13.552457307053871     
 F   5.3920616791265381        8.6818234580466189        15.949762314952212     
 F   6.6409069710166149        10.223237782509608        17.726049000587000     
 F   5.2507558682574302        12.034724574237609        19.242845043441132     
 F   2.5091698290385298        12.198499827725716        18.995150246214841     
 F   1.2142836601556468        10.618800781062314        17.236801744115940     
 C   1.3953366622102394        9.5613202122019878        14.378186338428664     
 C   1.4968209916648971        10.930229252504393        14.113932461257491     
 C  0.79217400983643560        11.593220346932156        13.103032560384161     
 C  -3.5914992594056644E-002   10.867063096239015        12.253559108966273     
 C -0.17442801050011569        9.4969905307698266        12.472149579191928     
 C  0.52779103209073974        8.8875025076754994        13.508246865817018     
 C   1.4791370564545765        7.7271026669692411        16.465547270296533     
 C  0.10531776480293999        7.7550264251566903        16.718486569024456     
 C -0.53144894363186279        6.9161425196539623        17.639336296667828     
 C  0.21706960758363594        5.9993349584636073        18.371191511127559     
 C   1.5986120011614737        5.9633313357387205        18.188428835884146     
 C   2.1876981376126405        6.8305603219252342        17.274737132661187     
 C   3.2398779932379274        7.7974617253504821        14.336336533605259     
 C   3.1534792927078499        6.4234531277107703        14.087901120343787     
 C   3.8533159253160663        5.7630794568555119        13.071927653995402
[truncated: 1,412,191 more chars]
