# Supplementary material for: Unraveling the Contributions to Spin–Lattice Relaxation in Kramers Single-Molecule Magnets
Source: J Am Chem Soc. 2022 Dec 9;144(50):22965–75. doi: 10.1021/jacs.2c08876 (PMC9782788; doi:10.1021/jacs.2c08876)
Supplement: Supplementary file 2 — ja2c08876_si_002.zip [file ja2c08876_si_002.zip › phonon_Dy/mol-12/mode-1-10/4/Cart_disp.xyz]

         276

 Dy   9.0431493847019961        2.6083761637629834        14.053872984049265     
 C   7.3318028130136819        4.4783593920438172        13.745272363762368     
 C   6.6994263872640598        3.4823446867741055        14.595426183722227     
 C   6.4416993290347593        2.3495182395920784        13.760122032555795     
 H   5.9191393589200700        1.4568504656739596        14.083430288066394     
 C   6.8921262776229808        2.5792306144275359        12.436213701968011     
 C   7.4538402287559684        3.8899724957389452        12.444737020929576     
 H   7.8329458735802451        4.4044153212269075        11.569830172375706     
 C   8.0236796809180060        5.8121854894359899        14.078535652255503     
 C   9.3845524673701668        5.4870394534986540        14.739600774082922     
 H   10.051918961483826        4.9384945003507150        14.043020895608823     
 H   9.2909921169542322        4.9333289508120872        15.686906066552215     
 H   9.9530377361382492        6.3964714909183611        14.975091501073768     
 C   7.1918458056837746        6.7566993337430246        14.960360912989641     
 H   6.9466570157872862        6.3585256715437559        15.946370914231784     
 H   6.2488627701391053        7.0093791133308354        14.462502843351311     
 H   7.7497998210639913        7.6877635881319097        15.123730319217316     
 C   8.3345708358973507        6.6007745936472073        12.789696994198199     
 H   9.0362864205431048        6.0707769169450003        12.136164445853797     
 H   8.8037508022697892        7.5575821318186964        13.046924692714153     
 H   7.4265413029576797        6.8119084862425590        12.213279691416957     
 C   6.2471329890104466        3.4933425691637430        16.068240194416887     
 C   5.8586417188903130        2.0695485206386812        16.530767535734462     
 H   4.9940611430309101        1.6755958508588160        15.984301377118285     
 H   5.5872138635336226        2.0984888229675502        17.594089314057559     
 H   6.6814120004739177        1.3481733422115174        16.421662135322730     
 C   4.9775833035826738        4.3623593383146764        16.204236749677069     
 H   5.1385578911701328        5.3998416687324298        15.900513453472326     
 H   4.6246540037748458        4.3680081276585412        17.244470627908349     
 H   4.1748977069340416        3.9547094838001122        15.575787249708702     
 C   7.3418189228925712        3.9665317341740196        17.047159376659177     
 H   8.2290095993849359        3.3092670005330485        17.016182760134317     
 H   6.9703183054880187        3.9073832966454476        18.076152567526261     
 H   7.6793940918828687        4.9924096547343408        16.885269283494367     
 C   6.4898688147707011        1.7524262886609256        11.218095356143634     
 C   10.777780650968896       0.75304303391966121        13.828016173152914     
 C   11.372211123498358        1.7446143850659332        14.712190387596642     
 C   11.664707090044946        2.8809037089629168        13.889478262231412     
 H   12.169957205359440        3.7753621617617314        14.233543404822155     
 C   11.269557996283062        2.6555223494165574        12.549946282600107     
 C   10.703576168559394        1.3472759776558492        12.527322526797526     
 H   10.348075851224595       0.84191849449831269        11.636798925479210     
 C   10.065484484710717      -0.57660544983521933        14.124694996894142     
 C   8.6878102117906639      -0.23294662033047042        14.736559318744851     
 H   8.0471051303641588       0.31825881924826527        14.015382774724118     
 H   8.7616818674430590       0.32295075955860175        15.685919298911699     
 H   8.0960999110610992       -1.1306461920104587        14.956248573428880     
 C   9.7993888120659189       -1.3631850707842428        12.822474868383328     
 H   9.3128118382115357       -2.3149765706660803        13.065613085257342     
 H   10.730822065018804       -1.5856081520274301        12.289760635072444     
 H   9.1341731000902531      -0.83278348855802364        12.130232681195121     
 C   10.855422714834429       -1.5220232394805815        15.043225117067012     
 H   11.048373370961444       -1.1189308540015435        16.039009653415086     
 H   11.822398671757846       -1.7722398670167960        14.591734564897582     
 H   10.291908119713909       -2.4534674724927648        15.182713251937026     
 C   11.791631612811761        1.7307628934374462        16.199328878402252     
 C   13.046278243732599       0.84363790485276480        16.365608773590488     
 H   13.864059098488239        1.2301037760537865        15.743315747176329     
 H   13.386520958999823       0.84879677576613877        17.410237719324318     
 H   12.875144460985595      -0.19668183714481455        16.076500743172094     
 C   12.193589061661696        3.1536486514671975        16.652077135642898     
 H   11.380961135874170        3.8822561378502529        16.521548081920120     
 H   13.073573645247819        3.5316645218140459        16.117502899280016     
 H   12.445806167683724        3.1320053493106905        17.719844575418865     
 C   10.676868476671991        1.2864876510930592        17.175282992962476     
 H   9.7951813378501100        1.9480548714738981        17.116118760187234     
 H   11.035543339651264        1.3676970687396877        18.211706696808676     
 H   10.337006858221210       0.25707832453578339        17.032843358307158     
 C   11.660546861933257        3.4989459337546029        11.343254068975483     
 C   12.961407081457185        2.8921219860441894        10.763918910443815     
 H   12.812392500630329        1.8507639606029143        10.452766274514079     
 H   13.763188230935326        2.9100816717253868        11.509778080569490     
 H   13.296653690247291        3.4661125489280673        9.8896079477838068     
 C   11.926462746303105        4.9623923896341040        11.730590025742535     
 H   11.018706564596494        5.4754458677821418        12.070555491097638     
 H   12.303462635945023        5.5158100926358600        10.859594201945351     
 H   12.676871242862049        5.0502100024194592        12.521560885430910     
 C   10.577592591249550        3.4568490708375532        10.262540283482764     
 H   10.384993628872177        2.4361332111785168        9.9207653055192573     
 H   10.889775708140158        4.0410961444300604        9.3892627009368095     
 H   9.6337010745554945        3.8773676776285115        10.626502519775745     
 Dy -0.14052712507654402        7.6890334669195344        5.4309669569306518     
 C   1.5734759445695201        5.8280274475160505        5.7451099736133804     
 C   2.2084772321011514        6.8237004060186894        4.8969187101755161     
 C   2.4626031030333513        7.9565374670678679        5.7327851742241807     
 H   2.9854692557074873        8.8495590303892335        5.4109622302865965     
 C   2.0091929997003009        7.7271034362705846        7.0555726461105648     
 C   1.4480173143312720        6.4162947516732709        7.0460128599466803     
 H   1.0668981521430667        5.9018447335355360        7.9200307369588732     
 C  0.88103637642783661        4.4943783917760030        5.4106114656167161     
 C -0.48082716940471781        4.8198881492703558        4.7517683531320216     
 H  -1.1481351078173423        5.3682546764772496        5.4488958687144109     
 H -0.38911931889437140        5.3727038401025577        3.8035669221490522     
 H  -1.0501116751560575        3.9105781275174172        4.5178772880112081     
 C   1.7109346475411571        3.5511766964581284        4.5258361215780578     
 H   1.9512079367027269        3.9495328059093397        3.5386709730426968     
 H   2.6562549954769406        3.3003500132357746        5.0201112864662036     
 H   1.1539966842891056        2.6190431031642203        4.3649546360924782     
 C  0.57206002188377614        3.7036408295080570        6.6986400557615235     
 H -0.12914715851948413        4.2319744161619415        7.3539732722446596     
 H  0.10317389622519188        2.7469743212254096        6.4403931424390599     
 H   1.4809022266439409        3.4922221020795270        7.2735666260447669     
 C   2.6609547118183547        6.8141881079816811        3.4242276865061241     
 C   3.0560611869444823        8.2371375687594313        2.9648527558013891     
 H   3.9215547613916688        8.6260041384728776        3.5134085370897647     
 H   3.3290451147656461        8.2089077139280402        1.9018883038327130     
 H   2.2364619239746726        8.9619537634760125        3.0741364127735333     
 C   3.9260833928943906        5.9396737349965605        3.2839019082383127     
 H   3.7615415316526124        4.9023485801625668        3.5859333600684047     
 H   4.2769117121974762        5.9346305445495950        2.2429553883375144     
 H   4.7318433779912699        6.3427447463871482        3.9112866698099409     
 C   1.5622645171363945        6.3490720052670779        2.4460822648650193     
 H  0.67705175507009940        7.0090520368659854        2.4826135314528104     
 H   1.9305251797258882        6.4120916289316874        1.4161139445932456     
 H   1.2220355337139368        5.3234399557333933        2.6041195956574268     
 C   2.4111357939368081        8.5548000277505221        8.2729972274072949     
 C  -1.8701736356998508        9.5516852404454600        5.6500371380159482     
 C  -2.4662642242955548        8.5587463858436283        4.7689665081063648     
 C  -2.7616993435332304        7.4259384888894635        5.5956150790868415     
 H  -3.2690200118744057        6.5314210267030663        5.2545557529511839     
 C  -2.3659025884746390        7.6543570519536406        6.9342928632772995     
 C  -1.7973235984408875        8.9619888746645699        6.9527139683937822     
 H  -1.4403009797834445        9.4693404897317333        7.8414202129895250     
 C  -1.1567947745486027        10.879767335402581        5.3496140809270765     
 C  0.21930176405433022        10.532841532794171        4.7360519071062299     
 H  0.85984087992532054        9.9823159571690159        5.4577058267196579     
 H  0.14277874944629837        9.9743327528103283        3.7884829905771280     
 H  0.81202688412136603        11.429203812188330        4.5132463195297623     
 C -0.88747618651931270        11.668608282186979        6.6498424382780739     
 H -0.39904506152635338        12.618759977630445        6.4039520295806662     
 H  -1.8179404913828334        11.894395429251608        7.1829415540303696     
 H -0.22271085254754791        11.138325906115149        7.3425497292830473     
 C  -1.9481284151928779        11.824706780860611        4.4317997231787887     
 H  -2.1449257406138487        11.420504271167260        3.4372168872381921     
 H  -2.9133598185709362        12.076607996518341        4.8861821581534794     
 H  -1.3840402344631988        12.755372715339194        4.2892439662047481     
 C  -2.8891071535875250        8.5708112934824783        3.2828799351225664     
 C  -4.1450530041817926        9.4568486472319240        3.1204110956396733     
 H  -4.9600199642849061        9.0708519614085361        3.7466366863773062     
 H  -4.4895176060371327        9.4500616291508752        2.0772080305750835     
 H  -3.9731868083604778        10.497632401501587        3.4074190249787528     
 C  -3.2911003412974211        7.1472510793562920        2.8327218846387430     
 H  -2.4779079108435091        6.4192899016663203        2.9632152063257688     
 H  -4.1701485154358773        6.7695109547413557        3.3689549227540456     
 H  -3.5447693313115671        7.1673208096490351        1.7652886160224832     
 C  -1.7783685759327892        9.0154444117643191        2.3025595629282640     
 H -0.89735149465840769        8.3529676542490776        2.3568021469788900     
 H  -2.1423311927417479        8.9363824404080674        1.2678641627821490     
 H  -1.4367336541433104        10.044288095011439        2.4448536057991137     
 C  -2.7579667215382044        6.8143881357823659        8.1430990273731414     
 C  -4.0624074693791510        7.4187887258354328        8.7165985287772063     
 H  -3.9176848413577301        8.4616644417491820        9.0244997404190492     
 H  -4.8620511185534525        7.3954536147864056        7.9687540061911708     
 H  -4.3979370579743984        6.8466872141174582        9.5920479587882461     
 C  -3.0178022518504664        5.3485045722613274        7.7607412305900390     
 H  -2.1071460130117590        4.8372519084757153        7.4259415317877862     
 H  -3.3957407041642433        4.7972755912922489        8.6327172593498869     
 H  -3.7652542002478731        5.2547589065455451        6.9676813197675127     
 C  -1.6784895471029011        6.8648825257467090        9.2267234684352708     
 H  -1.4907969989400860        7.8879417176309659        9.5642694373823307     
 H  -1.9912251708935882        6.2837163812979808        10.101841888141196     
 H -0.73195560766120216        6.4463218277687826        8.8676036540025258     
 F   6.7123883780825544       -1.5214469613348334        4.6405701592554527     
 F   8.1090194495699457       -2.7443992512608402        6.5263972632205869     
 F   9.7024129140450448       -1.2970105915654830        8.2749069557418160     
 F   9.9963597313936283        1.3966352195454850        7.8880450225384937     
 F   8.6783206452713788        2.6560032204852644        5.9115152386517238     
 F   9.7564414024682549        1.6319162680168944        3.4448608247596071     
 F   10.877707856512744        3.2524099945025173        1.6406801818939871     
 F   9.3586449810171786        5.0439739679892241       0.21578273265939479     
 F   6.6156214680669505        5.1306902457557069       0.63792044017861538     
 F   5.4734858477754589        3.4749365852427583        2.3916350251568281     
 F   6.6904964074920406        4.5973703461046211        4.7244289816643450     
 F   5.2417382006559903        5.7736920365818918        6.6062173361366874     
 F   3.6639815217853258        4.3014647076441070        8.3142060283603225     
 F   3.4292164990855740        1.5824325239377490        7.9201685009482166     
 F   4.7957840450490403       0.37048372509861094        5.9489283965694701     
 F   3.6469983150059502        1.5506008628497254        3.5866156790181005     
 F   2.3903724853623900        5.0093576585061105E-002   1.7850106250806972     
 F   3.7680974305449313       -1.7282111834194873       0.22509064746823737     
 F   6.5106753069680181       -1.9160688387561573       0.46545618628373436     
 F   7.8176476774275265      -0.37187872275672457        2.2481633852909417     
 C   7.6462516591544398       0.64375315901302110        5.1328066290025580     
 C   7.5487111557177142      -0.73032354018484424        5.3736059361389739     
 C   8.2438917017748015       -1.4056866920276101        6.3831240940272576     
 C   9.0539018945785319      -0.68804814104853174        7.2574137570568391     
 C   9.1883491869111946       0.68611997292841187        7.0629239775399970     
 C   8.5016346042399000        1.3076479760682795        6.0229234325655074     
 C   7.5483835360922722        2.5070675711940278        3.0620199547450211     
 C   8.9178240601787202        2.4831998480599538        2.7875006809302723     
 C   9.5359923140508958        3.3146183091665260        1.8458622647248162     
 C   8.7719511310570546        4.2230453428041681        1.1188220189607849     
 C   7.3950273771020480        4.2621416399911656        1.3327379788716307     
 C   6.8249254031647553        3.4011307406263498        2.2632324689336842     
 C   5.7961133210029541        2.4073426842852972        5.1942201295476886     
 C   5.8697194111150290        3.7806303729451187        5.4485807870476055     
 C   5.1482995155539291        4.4325028181905610        6.4546696630693141     
 C   4.3413850896778019        3.6947812374240190        7.3143689579770630     
 C   4.2385484775426017        2.3176753207410754        7.1165583093160460     
 C   4.9539514858527118        1.7200446132207294        6.0799471498142257     
 C   5.8069995738378468       0.62498950964076605        3.0621264817243503     
 C   4.4279175810977067       0.70405765254335217        2.8566459836964535     
 C   3.7356073198486746       -6.2396624044289264E-002   1.9154756099959453     
 C   4.4309892025609514      -0.96350898118245432        1.1181388546594233     
 C   5.8166781257510971       -1.0561912624537444        1.2493764800368585     
 C   6.4630183818266218      -0.25513639002399341        2.1891456292284959     
 B   6.7055242879487746        1.5417220361623520        4.1029521343357240     
 F   2.1920674325848091        11.829220324642668        14.851346922599838     
 F  0.79828385115617384        13.049190165884065        12.961716972851390     
 F -0.79129079311157069        11.599320537162757        11.212080426107429     
 F  -1.0862858019245465        8.9055476776892455        11.603409687497571     
 F  0.23043948478415086        7.6493157444371684        13.581699499495866     
 F -0.84748751781774445        8.6744491964217012        16.048214805408524     
 F  -1.9686075262030807        7.0502621936794903        17.848505511148336     
 F -0.44932341763058881        5.2570965928495772        19.271207491817922     
 F   2.2933412498554855        5.1718973202966128        18.850333293571936     
 F   3.4363123433458034        6.8316596164961192        17.099498011220735     
 F   2.2196093103266663        5.7098046904543249        14.766652162523155     
 F   3.6656979470648765        4.5347463286101855        12.881858264841043     
 F   5.2395258670845593        6.0084747742006215        11.171495951868478     
 F   5.4725686835784257        8.7285548479046309        11.566112732242257     
 F   4.1084842062763549        9.9381371398799292        13.538634864933661     
 F   5.2637811732069615        8.7677590646715480        15.897816205504633     
 F   6.5198185591819788        10.278536557083907        17.692561261575392     
 F   5.1388341089684841        12.051958854433710        19.254003555676139     
 F   2.3956000519785867        12.226295319449296        19.023398400302256     
 F   1.0891700965258608        10.675444360888399        17.244742396117598     
 C   1.2612173939435694        9.6626485105973305        14.359212182542150     
 C   1.3577561254958630        11.036627879611551        14.117506036261533     
 C  0.66384622050686748        11.710549013889969        13.106169719265361     
 C -0.14439186369570223        10.991580636891525        12.231321815167528     
 C -0.27895317829042066        9.6176553607428055        12.427658053376074     
 C  0.40685013333037590        8.9975753493044532        13.469068263570591     
 C   1.3610479237823196        7.7994881350189873        16.429951622563927     
 C  -8.5360415394934996E-003   7.8224552243797785        16.704153077299029     
 C -0.62671963968258027        6.9893776440981839        17.644250146509183     
 C  0.13748400877156969        6.0803825756987697        18.370327806464527     
 C   1.5145633172013062        6.0423160394995170        18.157063966715441     
 C   2.0847835561176162        6.9049229817755569        17.227973886350636     
 C   3.1120016807738726        7.9004025660159307        14.296373215539258     
 C   3.0388843923014646        6.5270828324847798        14.041628204817025     
 C   3.7588390332710095        5.8759781564251874        13.033890946856275     
 C   4.5636660375995435        6.6144926495228118        12.172820750140263     
 C   4.6657203519981918        7.9916457544357948        12.370798078976192     
 C   3.9516746650357266        8.5883274937772445        13.408826588948079     
 C   3.1014137434201858        9.6842265085496670        16.428166173150636     
 C   4.4814051926088707        9.6113035405372269        16.629658349469231     
 C   5.1733458097813996        10.382618509848330        17.567187352453715     
 C   4.4764235378091888        11.281406522890880        18.365572179023395     
 C   3.0900260639753108        11.367686682025591        18.238672352750132     
 C   2.4442108427714397        10.563012417976189        17.301655694364033     
 B   2.2030755500424881        8.7654862262506317        15.388869906904713     
 C   6.2586456422710421       0.27509500179090102        11.583902843880320     
 H   7.1803988355630368      -0.21758649189361068        11.917453662734941     
 H   5.8968762796265946      -0.27455671500047152        10.703296769355752     
 H   5.5085753884447808       0.15380074212354949        12.372898806427321     
 C   5.1548493898037471        2.3537186005334094        10.719366093303165     
 H   4.4037893925560212        2.3403481806460067        11.516786487349767     
 H   4.7654238660848325        1.7691826225969638        9.8772524685999592     
 H   5.2803153110707743        3.3947618169637779        10.395844414805218     
 C   7.5178009878152574        1.8162069698101404        10.078528468546335     
 H   7.1396703332518001        1.2696841280741391        9.2028033137990199     
 H   8.4722796011401655        1.3616699960625445        10.370835999687207     
 H   7.7186382107255973        2.8452537499944701        9.7552958881828964     
 C   2.6437402246081660        10.031584510861816        7.9055586668141693     
 H   1.7234133241840195        10.523621422550102        7.5672812664671376     
 H   3.0019979967690751        10.582670310767185        8.7866443450287193     
 H   3.3970242251081055        10.151529396912190        7.1194193428853518     
 C   3.7458082407476585        7.9532809553646109        8.7723323462665022     
 H   4.4968051413167389        7.9650555620695780        7.9748013016976032     
 H   4.1356737155901282        8.5387643680720693        9.6135328506128594     
 H   3.6197080430882185        6.9127720342916783        9.0973173112410439     
 C   1.3832339659717938        8.4931071107981975        9.4124956894704201     
 H   1.7623203626271675        9.0395376888411025        10.287849004258952     
 H  0.42943109074465047        8.9489043513316915        9.1200611106050378     
 H   1.1809747914031037        7.4645318671398080        9.7363408325400673     
         276

 Dy   9.0473194554224197        2.6036309608781552        14.053521173748003     
 C   7.3360991177415853        4.4736133128934554        13.744830315733269     
 C   6.7033576144862028        3.4775044313477808        14.594533985030829     
 C   6.4457371960323329        2.3448813689115919        13.758936626647793     
 H   5.9229961726813958        1.4522125029467063        14.081927953500163     
 C   6.8964613747801318        2.5748789614011485        12.435203660215871     
 C   7.4584136310124265        3.8855112470327757        12.444173760871390     
 H   7.8378641257528852        4.4000677654129881        11.569487423618527     
 C   8.0280291862287854        5.8072979710041341        14.078577397003913     
 C   9.3890562026643885        5.4819657638285300        14.739238038371123     
 H   10.056317360672486        4.9338176722105036        14.042288202041906     
 H   9.2957466647450246        4.9278046324055209        15.686320603342473     
 H   9.9574874670708393        6.3913326790661005        14.975135679116912     
 C   7.1964766272463461        6.7515078706210874        14.960979763496471     
 H   6.9517471420280010        6.3530442024766485        15.946982580793431     
 H   6.2532865948054930        7.0043306404795969        14.463595283707088     
 H   7.7544831046903635        7.6825334598618653        15.124399058417795     
 C   8.3386355210586451        6.5963209258777002        12.789964761568315     
 H   9.0404845507334475        6.0666707621643745        12.136292418783563     
 H   8.8075435939678322        7.5531901324256570        13.047409669784091     
 H   7.4305021987789237        6.8073234727047005        12.213651507554534     
 C   6.2511117834162997        3.4881733785898335        16.067307517006270     
 C   5.8618059001159626        2.0644775609179682        16.529268581836337     
 H   4.9969198400649502        1.6713467052326252        15.982739354572578     
 H   5.5904722216748430        2.0932064550518885        17.592610122972712     
 H   6.6840726460417912        1.3426159381264458        16.419779175457471     
 C   4.9820993193009615        4.3578005947542859        16.204133232901039     
 H   5.1434261018755461        5.3953450422417362        15.900860635461878     
 H   4.6295611755634800        4.3631026081851969        17.244500461113901     
 H   4.1790033630924590        3.9507990206742458        15.575829525145631     
 C   7.3462677659192313        3.9601597656387333        17.046163402854624     
 H   8.2329526870943113        3.3022178487727114        17.014848557381299     
 H   6.9747970295658899        3.9009659518521160        18.075128175185970     
 H   7.6846010955747586        4.9858387227993930        16.884684740183417     
 C   6.4946518334436147        1.7482337728350150        11.216859385772784     
 C   10.782301552858991       0.74854593210129050        13.827881735521700     
 C   11.376607704160188        1.7400719487259317        14.712201286425136     
 C   11.668948773694950        2.8765030168328902        13.889660941517533     
 H   12.174101515828497        3.7709605861730435        14.233875873817198     
 C   11.273859594298779        2.6513155633637639        12.550069200171968     
 C   10.708109357500026        1.3429426134981632        12.527246189883208     
 H   10.352685982920047       0.83766766261123671        11.636639024622037     
 C   10.069944477075973      -0.58110850720182194        14.124495435044155     
 C   8.6923205731048991      -0.23729479765328948        14.736411228420518     
 H   8.0514373074646777       0.31361767657011885        14.015157162173720     
 H   8.7663568663946112       0.31895395671274146        15.685570780366783     
 H   8.1006641553675358       -1.1349066565331869        14.956578233001478     
 C   9.8038339257580827       -1.3676521004758120        12.822251834568910     
 H   9.3169912259073584       -2.3193286133823046        13.065313998321322     
 H   10.735307873312280       -1.5902892724112141        12.289698539121114     
 H   9.1388581211467059      -0.83710163461883869        12.129898476110966     
 C   10.859711124844841       -1.5266523523951392        15.043066803211374     
 H   11.052569220199864       -1.1236347556138757        16.038899167425470     
 H   11.826714524117083       -1.7769417890002865        14.591681021970658     
 H   10.296083553551888       -2.4580522679128993        15.182426560899687     
 C   11.796433248878223        1.7259351625219248        16.199234024513903     
 C   13.050994871235821       0.83857407517058535        16.364971053630860     
 H   13.868555942019693        1.2248834767182142        15.742293584156485     
 H   13.391712566349909       0.84375037109088957        17.409437479721316     
 H   12.879574143711274      -0.20173749099872909        16.076011193245034     
 C   12.198830766741922        3.1486745587256499        16.652053309743213     
 H   11.386311621113501        3.8774539035420448        16.521852579698994     
 H   13.078742505709419        3.5265589485462243        16.117272295290796     
 H   12.451361840525308        3.1268475853802933        17.719740860732557     
 C   10.681924307884877        1.2817235364933139        17.175508885758141     
 H   9.8005026781187965        1.9436646360173766        17.116934868201366     
 H   11.041096123382651        1.3623833011901538        18.211797885864417     
 H   10.341590538486388       0.25250457888541461        17.032866419085114     
 C   11.665306023134384        3.4948849223907597        11.343590975406107     
 C   12.966548239580197        2.8880512528738844        10.765161481081627     
 H   12.817708179242725        1.8466896082862738        10.453920411074607     
 H   13.767745482603567        2.9059531853247531        11.511633525093528     
 H   13.302451808462131        3.4620246716886927        9.8911224351270413     
 C   11.930880727656978        4.9584268192549166        11.730947820538175     
 H   11.022814905480260        5.4714779692900297        12.070063702511410     
 H   12.308558353245793        5.5117061192059795        10.860147531296464     
 H   12.680650812814113        5.0464923202177143        12.522499895708457     
 C   10.583094430194095        3.4528699845885913        10.262116454271355     
 H   10.390857361490072        2.4321904196155741        9.9199648686405961     
 H   10.895962583590094        4.0372911403037266        9.3891988644504245     
 H   9.6388885189407016        3.8732754679973245        10.625399288856904     
 Dy -0.14460921689113149        7.6939875617302844        5.4314077542027519     
 C   1.5691897356421114        5.8327373708189150        5.7454699602662398     
 C   2.2044884460804766        6.8284949576922500        4.8976429227309488     
 C   2.4586173468460455        7.9611506918783341        5.7337489667850052     
 H   2.9816511213074701        8.8541543953538540        5.4121717388534867     
 C   2.0050223487320671        7.7314420728524009        7.0564146388385023     
 C   1.4435909201314114        6.4207539985832955        7.0464748413639793     
 H   1.0622018292856248        5.9062074004181593        7.9203157515887419     
 C  0.87669173775193110        4.4992279297855537        5.4105556328321009     
 C -0.48528724135106222        4.8249006348258110        4.7520268857372967     
 H  -1.1524974351616459        5.3729065565641427        5.4494807682734132     
 H -0.39376360897058194        5.3781526450525829        3.8040535973402712     
 H  -1.0545021857845103        3.9156478909798280        4.5177139299009887     
 C   1.7063655232370929        3.5562695367026884        4.5253203952205139     
 H   1.9463503642722768        3.9548952299287041        3.5381970805289447     
 H   2.6518101354379748        3.3052446539794373        5.0192509797685512     
 H   1.1493380238953430        2.6242110685159270        4.3643149684820832     
 C  0.56792685195456605        3.7081590169123326        6.6984005226979884     
 H -0.13342067332360907        4.2362281572910083        7.3538019642009598     
 H   9.9286568447864543E-002   2.7514270421438063        6.4399944238516982     
 H   1.4768423167158309        3.4968805133408090        7.2732776563091273     
 C   2.6568804354090521        6.8192512891247929        3.4249767201693149     
 C   3.0525828389925236        8.2421260606493441        2.9660418083579150     
 H   3.9183543760555257        8.6303452074721339        3.5145834233677729     
 H   3.3254175256886667        8.2140733430259161        1.9030447492191194     
 H   2.2333837976448905        8.9673182715710738        3.0756976207866349     
 C   3.9216036866727020        5.9442941076221363        3.2839319459804472     
 H   3.7568297599873297        4.9069084745068805        3.5855954902887794     
 H   4.2720694345780883        5.9395552071209652        2.2428621849715977     
 H   4.7277014455294148        6.3468724814872335        3.9111648886648775     
 C   1.5578265948009775        6.3550712439345860        2.4468996194132560     
 H  0.67304373086434410        7.0156253847150500        2.4836185469053897     
 H   1.9261313895845162        6.4180274131562181        1.4169811957507179     
 H   1.2169489212208981        5.3296219446741642        2.6046501967832176     
 C   2.4065370432536053        8.5589681316238266        8.2740739589385690     
 C  -1.8747019095418991        9.5562321498212821        5.6505191405330448     
 C  -2.4706002543536791        8.5633968203747042        4.7691708974837352     
 C  -2.7658279941545509        7.4303232572781281        5.5955007473436780     
 H  -3.2730003388296849        6.5358279363052576        5.2541701059555042     
 C  -2.3701251329606814        7.6584288373499110        6.9342720647450591     
 C  -1.8018361024603866        8.9661979799180749        6.9530544392857383     
 H  -1.4449525192259658        9.4733891136049380        7.8419158691761988     
 C  -1.1612874313548378        10.884368183308812        5.3502981863936823     
 C  0.21479720764209981        10.537395763469435        4.7367057284160090     
 H  0.85553479275543809        9.9871451171641752        5.4584058215768732     
 H  0.13816344083727378        9.9786028998568170        3.7892921046612429     
 H  0.80742223393030188        11.433712740953943        4.5134737841686352     
 C -0.89204130243342628        11.673071457169106        6.6506271374317860     
 H -0.40338546678930576        12.623155889799692        6.4049204505573547     
 H  -1.8225730927905379        11.898973642719691        7.1835571200304837     
 H -0.22751376009758298        11.142609010113640        7.3434209220296864     
 C  -1.9524088794913048        11.829469969826800        4.4324455859128724     
 H  -2.1490061403749259        11.425397801156508        3.4377713586136602     
 H  -2.9177160939875910        12.081392344794317        4.8866437428281984     
 H  -1.3882186562730745        12.760113196756233        4.2901257420833314     
 C  -2.8937290382110277        8.5758359091963445        3.2831503043698218     
 C  -4.1495671105497598        9.4621225139006526        3.1211247896383365     
 H  -4.9643981637878998        9.0762344324414315        3.7475967220371347     
 H  -4.4943695876367977        9.4553901350522640        2.0780382873978955     
 H  -3.9774574445221735        10.502879809543256        3.4080789136949940     
 C  -3.2961291287855108        7.1524449921973829        2.8327986815700132     
 H  -2.4830533248622717        6.4243007289741847        2.9629593615547605     
 H  -4.1751363455247850        6.7747984490736570        3.3691619739589211     
 H  -3.5500492900028653        7.1727651059691295        1.7654308447552047     
 C  -1.7831306609832744        9.0204435147212862        2.3026520173905665     
 H -0.90234282185572956        8.3576416213591358        2.3564392554283633     
 H  -2.1474328986569544        8.9418775178861782        1.2680399635327697     
 H  -1.4411025290816215        10.049120346731616        2.4451725360202894     
 C  -2.7626081327811693        6.8181948983786089        8.1427932044168294     
 C  -4.0672949301870460        7.4226983426780828        8.7156043134536301     
 H  -3.9225858844181261        8.4655224412943184        9.0237076588243408     
 H  -4.8664401677506044        7.3996148561338781        7.9672284919638683     
 H  -4.4034609996041496        6.8505491363838598        9.5907461768055171     
 C  -3.0223233769798350        5.3523026776711840        7.7602434853561606     
 H  -2.1114593425370742        4.8409788808996108        7.4261308129327448     
 H  -3.4009270232656581        4.8011427234469144        8.6319847380567403     
 H  -3.7692256569610292        5.2585206451339168        6.9666632959625074     
 C  -1.6837459510258128        6.8683095346865493        9.2270727629288007     
 H  -1.4962395104047683        7.8912491458757383        9.5651458311899713     
 H  -1.9971464756537691        6.2868600317740269        10.101766953992378     
 H -0.73699175196219435        6.4497918841623196        8.8684609913490693     
 F   6.7052979862293398       -1.5165793518353035        4.6406846154498140     
 F   8.1027224122102535       -2.7388942634032083        6.5263992918780209     
 F   9.6974274993023037       -1.2910122016393617        8.2731662234254468     
 F   9.9916198566545695        1.4025027040570563        7.8847009696906021     
 F   8.6722968725374852        2.6611347287558642        5.9088376355474495     
 F   9.7502625831389889        1.6353042456300528        3.4441438302234282     
 F   10.873083888012623        3.2568914746977122        1.6421733486631196     
 F   9.3555825891980948        5.0495163635890679       0.21741307322742010     
 F   6.6120107654364810        5.1356725799643659       0.63633787468470981     
 F   5.4682296105561008        3.4791149999567570        2.3883973905151357     
 F   6.6846565431480549        4.6020380850267486        4.7218853054986409     
 F   5.2376212532758117        5.7787671185240947        6.6046945430617301     
 F   3.6612304146882710        4.3068648631746989        8.3142439706252862     
 F   3.4256057064713228        1.5879234260899642        7.9205226836254212     
 F   4.7895609594414328       0.37571144439706960        5.9477731198508206     
 F   3.6407220762916621        1.5550268987830582        3.5840143469698655     
 F   2.3842614963535040        5.3052690102327910E-002   1.7833932843217735     
 F   3.7622836463799598       -1.7269905379314172       0.22541197464431281     
 F   6.5048205561346908       -1.9142757807419655       0.46625471484876618     
 F   7.8114414200405884      -0.36862314215868813        2.2477820585660635     
 C   7.6397471291030286       0.64863296069503262        5.1313924895452336     
 C   7.5421022974691789      -0.72527832435071093        5.3729368123832320     
 C   8.2377548154073317       -1.4002759349859699        6.3823615732042152     
 C   9.0484974262114459      -0.68239414708014334        7.2557307416181267     
 C   9.1830313671547863       0.69165112388897720        7.0604943055337150     
 C   8.4956072563609109        1.3128289377045186        6.0207900232777813     
 C   7.5425449290221298        2.5109820415149695        3.0601533916259962     
 C   8.9122015303988427        2.4870650379209742        2.7867141197562915     
 C   9.5312098864599797        3.3189716874536064        1.8461551383333010     
 C   8.7678499209746725        4.2277876290306073        1.1189339940055123     
 C   7.3906953244555513        4.2665887937386469        1.3313042911828652     
 C   6.8197459975696253        3.4051765605187891        2.2609272111718632     
 C   5.7898912854768687        2.4122716423527102        5.1921956181302900     
 C   5.8640864100969550        3.7855447608127091        5.4465255627216669     
 C   5.1436925627979884        4.4376057455565618        6.4532193786980034     
 C   4.3374462828208351        3.7000784744716415        7.3136873649833154     
 C   4.2340627179963146        2.3230089919677179        7.1159529268264050     
 C   4.9481724336194484        1.7252479948323178        6.0785640156232565     
 C   5.8007070048557532       0.62897136378758622        3.0605552923590387     
 C   4.4216693602569741       0.70791857424797955        2.8547442295284404     
 C   3.7294952792066853       -5.9328752406860807E-002   1.9140922925053805     
 C   4.4249688506415703      -0.96121117262417188        1.1176807908322932     
 C   5.8106413635317775       -1.0536979388461107        1.2492227122225064     
 C   6.4568288967983483      -0.25185138751561681        2.1883974303615616     
 B   6.6991032061854314        1.5461522602212963        4.1010699582698047     
 F   2.1991256447469008        11.824288511461937        14.851078738773538     
 F  0.80453199512215368        13.043600254921099        12.961563306065248     
 F -0.78645577116277665        11.593222382845390        11.213758496659208     
 F  -1.0816381540125000        8.8995945211819141        11.606680528660139     
 F  0.23644165757383095        7.6441019060825823        13.584276364014769     
 F -0.84135202622057015        8.6709369348595580        16.048803762742750     
 F  -1.9639795752993823        7.0456859192312935        17.846933923719487     
 F -0.44621328477782263        5.2515625721976660        19.269567118823893     
 F   2.2970139214682193        5.1669978689493128        18.851923407142547     
 F   3.4415723015592694        6.8274871699775952        17.102655067405827     
 F   2.2254466252092788        5.7051582643657293        14.769060095194492     
 F   3.6698462616491287        4.5297297150522393        12.883240825330665     
 F   5.2423286650485341        6.0031630222204635        11.171383579753657     
 F   5.4762657008754854        8.7231482869639105        11.565766536778172     
 F   4.1147649163345950        9.9329486635470019        13.539814930830435     
 F   5.2700085680643394        8.7633543363772191        15.900472574451161     
 F   6.5257480114573205        10.275560887845087        17.694354961691793     
 F   5.1443610139643718        12.050698505923357        19.253780369439841     
 F   2.4011817963354223        12.224458883237640        19.022536292271354     
 F   1.0952254738144351        10.672143072494691        17.244974738776051     
 C   1.2676756089563757        9.6577064265663033        14.360516058979483     
 C   1.3643158940223743        11.031516358127012        14.118047426935915     
 C  0.66991184410970561        11.705061128149358        13.106813257000843     
 C -0.13909566594785505        10.985842758986630        12.232925854034839     
 C -0.27372479685366141        9.6120405541719816        12.430012976399572     
 C  0.41282440549409205        8.9923174114618671        13.471107685341341     
 C   1.3668705804195493        7.7955296901891842        16.431722912961657     
 C  -2.9297409707137179E-003   7.8185165404904522        16.704843813513694     
 C -0.62193005273078106        6.9849671764286141        17.643889890686321     
 C  0.14161552545927464        6.0756343030703501        18.370187291368435     
 C   1.5189250635547278        6.0378922321233572        18.158470063831935     
 C   2.0899669981142339        6.9008708412206952        17.230208512422934     
 C   3.1182448136116525        7.8954958623560021        14.298327537697174     
 C   3.0445337131960666        6.5221990464111039        14.043578420346780     
 C   3.7634759073905277        5.8709293812387946        13.035235339923634     
 C   4.5676556131093244        6.6092691004047381        12.173433000221484     
 C   4.6702730309062481        7.9863801914607624        12.371375627406344     
 C   3.9575068789478682        8.5831686104885616        13.410186132767842     
 C   3.1076140669040457        9.6802427670869271        16.429682738161024     
 C   4.4875497828351465        9.6074429492539490        16.631587109659318     
 C   5.1792862510218827        10.379532055534119        17.568659922612120     
 C   4.4822171552277128        11.279081762645152        18.366082974661129     
 C   3.0958446235592540        11.365164125625025        18.238794697299621     
 C   2.4502482710825211        10.559705794865053        17.302324480738285     
 B   2.2094646522167802        8.7610351519397245        15.390662449053917     
 C   6.2639891350664847       0.27072577662136399        11.582358503235088     
 H   7.1858184774871994      -0.22147741316242259        11.916388180849651     
 H   5.9030784233948914      -0.27903019033508114        10.701486527229635     
 H   5.5135516789718704       0.14893450680949960        12.370915578386448     
 C   5.1595504501794007        2.3490113115399169        10.717632363847075     
 H   4.4079567685283818        2.3347601674195015        11.514504653661813     
 H   4.7710530698159124        1.7647628076571742        9.8748711989245628     
 H   5.2846071298910315        3.3902973185270846        10.394724655207089     
 C   7.5228419842919463        1.8126990688789957        10.077655020625160     
 H   7.1450584930250463        1.2661831838349196        9.2018053033961031     
 H   8.4774302773843324        1.3584845230859475        10.370072999937763     
 H   7.7233312895837658        2.8418805281034616        9.7546265490744961     
 C   2.6385403533657565        10.035941743102656        7.9069787183513318     
 H   1.7180910596586441        10.527524507921891        7.5683832851534190     
 H   2.9960697318796190        10.587092239520715        8.7883037728437010     
 H   3.3920769574074803        10.156413678242009        7.1211736461605417     
 C   3.7413040779518769        7.9579771365930316        8.7738891516681008     
 H   4.4928271195032021        7.9706541759701794        7.9768990602598677     
 H   4.1302425182492115        8.5431667319793245        9.6157440338201763     
 H   3.6156291101440639        6.9172186297924476        9.0982451531505149     
 C   1.3783827748841504        8.4965363381695358        9.4132200909578181     
 H   1.7570975587092217        9.0429700383077982        10.288703051616499     
 H  0.42444613447420976        8.9519686038520589        9.1206826832470611     
 H   1.1765190196226558        7.4678138366574496        9.7368515542519258     
         276

 Dy   9.0514895261428432        2.5988857579933269        14.053169363446740     
 C   7.3403954224694878        4.4688672337430937        13.744388267704171     
 C   6.7072888417083449        3.4726641759214560        14.593641786339429     
 C   6.4497750630299064        2.3402444982311055        13.757751220739793     
 H   5.9268529864427215        1.4475745402194531        14.080425618933930     
 C   6.9007964719372836        2.5705273083747606        12.434193618463732     
 C   7.4629870332688837        3.8810499983266062        12.443610500813204     
 H   7.8427823779255252        4.3957202095990677        11.569144674861349     
 C   8.0323786915395647        5.8024104525722775        14.078619141752322     
 C   9.3935599379586119        5.4768920741584051        14.738875302659324     
 H   10.060715759861147        4.9291408440702922        14.041555508474989     
 H   9.3005012125358189        4.9222803139989546        15.685735140132733     
 H   9.9619371980034277        6.3861938672138407        14.975179857160054     
 C   7.2011074488089175        6.7463164074991493        14.961598614003302     
 H   6.9568372682687158        6.3475627334095410        15.947594247355081     
 H   6.2577104194718798        6.9992821676283583        14.464687724062866     
 H   7.7591663883167366        7.6773033315918200        15.125067797618273     
 C   8.3427002062199414        6.5918672581081941        12.790232528938432     
 H   9.0446826809237919        6.0625646073837496        12.136420391713328     
 H   8.8113363856658733        7.5487981330326175        13.047894646854029     
 H   7.4344630946001686        6.8027384591668421        12.214023323692112     
 C   6.2550905778221537        3.4830041880159239        16.066374839595657     
 C   5.8649700813416121        2.0594066011972547        16.527769627938209     
 H   4.9997785370989893        1.6670975596064344        15.981177332026871     
 H   5.5937305798160635        2.0879240871362272        17.591130931887864     
 H   6.6867332916096656        1.3370585340413739        16.417896215592211     
 C   4.9866153350192493        4.3532418511938946        16.204029716125007     
 H   5.1482943125809602        5.3908484157510435        15.901207817451429     
 H   4.6344683473521142        4.3581970887118517        17.244530294319453     
 H   4.1831090192508755        3.9468885575483799        15.575871800582558     
 C   7.3507166089458913        3.9537877971034465        17.045167429050068     
 H   8.2368957748036884        3.2951686970123748        17.013514354628278     
 H   6.9792757536437620        3.8945486070587849        18.074103782845683     
 H   7.6898080992666475        4.9792677908644443        16.884100196872467     
 C   6.4994348521165293        1.7440412570091044        11.215623415401932     
 C   10.786822454749085       0.74404883028291968        13.827747297890486     
 C   11.381004284822017        1.7355295123859302        14.712212185253629     
 C   11.673190457344955        2.8721023247028636        13.889843620803653     
 H   12.178245826297553        3.7665590105843556        14.234208342812241     
 C   11.278161192314496        2.6471087773109705        12.550192117743830     
 C   10.712642546440659        1.3386092493404775        12.527169852968889     
 H   10.357296114615497       0.83341683072416073        11.636479123764863     
 C   10.074404469441228      -0.58561156456842456        14.124295873194169     
 C   8.6968309344191344      -0.24164297497610854        14.736263138096188     
 H   8.0557694845651966       0.30897653389197233        14.014931549623322     
 H   8.7710318653461634       0.31495715386688117        15.685222261821867     
 H   8.1052283996739707       -1.1391671210559151        14.956907892574074     
 C   9.8082790394502446       -1.3721191301673812        12.822028800754492     
 H   9.3211706136031793       -2.3236806560985288        13.065014911385303     
 H   10.739793681605756       -1.5949703927949981        12.289636443169783     
 H   9.1435431422031588      -0.84141978067965373        12.129564271026810     
 C   10.863999534855253       -1.5312814653096971        15.042908489355739     
 H   11.056765069438283       -1.1283386572262077        16.038788681435850     
 H   11.831030376476322       -1.7816437109837771        14.591627479043735     
 H   10.300258987389867       -2.4626370633330339        15.182139869862350     
 C   11.801234884944686        1.7211074316064034        16.199139170625557     
 C   13.055711498739043       0.83351024548840591        16.364333333671237     
 H   13.873052785551145        1.2196631773826416        15.741271421136643     
 H   13.396904173699996       0.83870396641564027        17.408637240118310     
 H   12.884003826436953      -0.20679314485264363        16.075521643317970     
 C   12.204072471822151        3.1437004659841024        16.652029483843531     
 H   11.391662106352834        3.8726516692338366        16.522157077477868     
 H   13.083911366171021        3.5214533752784032        16.117041691301573     
 H   12.456917513366895        3.1216898214498960        17.719637146046246     
 C   10.686980139097763        1.2769594218935687        17.175734778553807     
 H   9.8058240183874830        1.9392744005608549        17.117750976215497     
 H   11.046648907114038        1.3570695336406200        18.211889074920158     
 H   10.346174218751564       0.24793083323504583        17.032889479863073     
 C   11.670065184335511        3.4908239110269159        11.343927881836731     
 C   12.971689397703207        2.8839805197035795        10.766404051719441     
 H   12.823023857855121        1.8426152559696334        10.455074547635137     
 H   13.772302734271809        2.9018246989241199        11.513488969617566     
 H   13.308249926676970        3.4579367944493180        9.8926369224702757     
 C   11.935298709010853        4.9544612488757291        11.731305615333815     
 H   11.026923246364028        5.4675100707979176        12.069571913925182     
 H   12.313654070546566        5.5076021457760991        10.860700860647578     
 H   12.684430382766175        5.0427746380159686        12.523438905986003     
 C   10.588596269138639        3.4488908983396294        10.261692625059947     
 H   10.396721094107969        2.4282476280526315        9.9191644317619367     
 H   10.902149459040029        4.0334861361773919        9.3891350279640395     
 H   9.6440759633259088        3.8691832583661374        10.624296057938064     
 Dy -0.14869130870571895        7.6989416565410345        5.4318485514748520     
 C   1.5649035267147025        5.8374472941217785        5.7458299469191001     
 C   2.2004996600598017        6.8332895093658097        4.8983671352863816     
 C   2.4546315906587397        7.9657639166888012        5.7347127593458307     
 H   2.9778329869074529        8.8587497603184744        5.4133812474203769     
 C   2.0008516977638333        7.7357807094342164        7.0572566315664398     
 C   1.4391645259315506        6.4252132454933202        7.0469368227812783     
 H   1.0575055064281831        5.9105700673007826        7.9206007662186098     
 C  0.87234709907602548        4.5040774677951045        5.4104998000474867     
 C -0.48974731329740662        4.8299131203812653        4.7522854183425709     
 H  -1.1568597625059496        5.3775584366510349        5.4500656678324155     
 H -0.39840789904679247        5.3836014500026081        3.8045402725314901     
 H  -1.0588926964129630        3.9207176544422384        4.5175505717907685     
 C   1.7017963989330287        3.5613623769472489        4.5248046688629691     
 H   1.9414927918418268        3.9602576539480681        3.5377231880151925     
 H   2.6473652753990087        3.3101392947230996        5.0183906730708996     
 H   1.1446793635015802        2.6293790338676337        4.3636753008716882     
 C  0.56379368202535585        3.7126772043166083        6.6981609896344532     
 H -0.13769418812773399        4.2404818984200743        7.3536306561572591     
 H   9.5399240670537205E-002   2.7558797630622029        6.4395957052643356     
 H   1.4727824067877207        3.5015389246020914        7.2729886865734876     
 C   2.6528061589997498        6.8243144702679048        3.4257257538325057     
 C   3.0491044910405654        8.2471145525392568        2.9672308609144409     
 H   3.9151539907193822        8.6346862764713901        3.5157583096457814     
 H   3.3217899366116872        8.2192389721237937        1.9042011946055259     
 H   2.2303056713151079        8.9726827796661350        3.0772588287997360     
 C   3.9171239804510138        5.9489144802477121        3.2839619837225817     
 H   3.7521179883220475        4.9114683688511942        3.5852576205091538     
 H   4.2672271569587004        5.9444798696923362        2.2427689816056811     
 H   4.7235595130675607        6.3510002165873178        3.9110431075198142     
 C   1.5533886724655606        6.3610704826020941        2.4477169739614930     
 H  0.66903570665858880        7.0221987325641146        2.4846235623579691     
 H   1.9217375994431443        6.4239631973807478        1.4178484469081902     
 H   1.2118623087278593        5.3358039336149341        2.6051807979090085     
 C   2.4019382925704025        8.5631362354971312        8.2751506904698431     
 C  -1.8792301833839475        9.5607790591971042        5.6510011430501406     
 C  -2.4749362844118030        8.5680472549057800        4.7693752868611057     
 C  -2.7699566447758714        7.4347080256667928        5.5953864156005144     
 H  -3.2769806657849641        6.5402348459074497        5.2537844589598235     
 C  -2.3743476774467238        7.6625006227461814        6.9342512662128186     
 C  -1.8063486064798859        8.9704070851715816        6.9533949101776944     
 H  -1.4496040586684873        9.4774377374781427        7.8424115253628726     
 C  -1.1657800881610729        10.888969031215041        5.3509822918602872     
 C  0.21029265122986940        10.541949994144698        4.7373595497257881     
 H  0.85122870558555563        9.9919742771593345        5.4591058164340884     
 H  0.13354813222824918        9.9828730469033040        3.7901012187453578     
 H  0.80281758373923773        11.438221669719557        4.5137012488075081     
 C -0.89660641834753985        11.677534632151232        6.6514118365854973     
 H -0.40772587205225819        12.627551801968940        6.4058888715340423     
 H  -1.8272056941982424        11.903551856187773        7.1841726860305970     
 H -0.23231666764761805        11.146892114112129        7.3442921147763256     
 C  -1.9566893437897317        11.834233158792989        4.4330914486469561     
 H  -2.1530865401360035        11.430291331145755        3.4383258299891284     
 H  -2.9220723694042459        12.086176693070295        4.8871053275029173     
 H  -1.3923970780829504        12.764853678173273        4.2910075179619138     
 C  -2.8983509228345299        8.5808605249102108        3.2834206736170777     
 C  -4.1540812169177261        9.4673963805693795        3.1218384836369997     
 H  -4.9687763632908926        9.0816169034743286        3.7485567576969636     
 H  -4.4992215692364628        9.4607186409536528        2.0788685442207075     
 H  -3.9817280806838689        10.508127217584924        3.4087388024112348     
 C  -3.3011579162736000        7.1576389050384739        2.8328754785012835     
 H  -2.4881987388810347        6.4293115562820491        2.9627035167837525     
 H  -4.1801241756136926        6.7800859434059584        3.3693690251637971     
 H  -3.5553292486941634        7.1782094022892249        1.7655730734879262     
 C  -1.7878927460337599        9.0254426176782534        2.3027444718528689     
 H -0.90733414905305132        8.3623155884691940        2.3560763638778366     
 H  -2.1525346045721609        8.9473725953642909        1.2682157642833904     
 H  -1.4454714040199326        10.053952598451794        2.4454914662414651     
 C  -2.7672495440241343        6.8220016609748519        8.1424873814605156     
 C  -4.0721823909949411        7.4266079595207319        8.7146100981300538     
 H  -3.9274869274785216        8.4693804408394548        9.0229155772296341     
 H  -4.8708292169477554        7.4037760974813507        7.9657029777365658     
 H  -4.4089849412339008        6.8544110586502622        9.5894443948227881     
 C  -3.0268445021092032        5.3561007830810414        7.7597457401222831     
 H  -2.1157726720623899        4.8447058533235063        7.4263200940777034     
 H  -3.4061133423670729        4.8050098556015790        8.6312522167635954     
 H  -3.7731971136741853        5.2622823837222885        6.9656452721575022     
 C  -1.6890023549487245        6.8717365436263904        9.2274220574223289     
 H  -1.5016820218694509        7.8945565741205108        9.5660222249976137     
 H  -2.0030677804139501        6.2900036822500729        10.101692019843560     
 H -0.74202789626318655        6.4532619405558567        8.8693183286956110     
 F   6.6982075943761252       -1.5117117423357735        4.6407990716441745     
 F   8.0964253748505630       -2.7333892755455769        6.5264013205354550     
 F   9.6924420845595645       -1.2850138117132404        8.2714254911090777     
 F   9.9868799819155090        1.4083701885686277        7.8813569168427104     
 F   8.6662730998035915        2.6662662370264640        5.9061600324431760     
 F   9.7440837638097211        1.6386922232432111        3.4434268356872497     
 F   10.868459919512503        3.2613729548929071        1.6436665154322518     
 F   9.3525201973790111        5.0550587591889125       0.21904341379544537     
 F   6.6084000628060107        5.1406549141730240       0.63475530919080436     
 F   5.4629733733367418        3.4832934146707557        2.3851597558734428     
 F   6.6788166788040693        4.6067058239488770        4.7193416293329369     
 F   5.2335043058956341        5.7838422004662977        6.6031717499867728     
 F   3.6584793075912159        4.3122650187052916        8.3142819128902481     
 F   3.4219949138570716        1.5934143282421793        7.9208768663026250     
 F   4.7833378738338252       0.38093916369552833        5.9466178431321701     
 F   3.6344458375773736        1.5594529347163910        3.5814130149216306     
 F   2.3781505073446185        5.6011803619594708E-002   1.7817759435628495     
 F   3.7564698622149879       -1.7257698924433471       0.22573330182038823     
 F   6.4989658053013635       -1.9124827227277736       0.46705324341379800     
 F   7.8052351626536511      -0.36536756156065170        2.2474007318411857     
 C   7.6332425990516182       0.65351276237704403        5.1299783500879101     
 C   7.5354934392206436      -0.72023310851657762        5.3722676886274900     
 C   8.2316179290398619       -1.3948651779443297        6.3815990523811728     
 C   9.0430929578443582      -0.67674015311175495        7.2540477261794152     
 C   9.1777135473983780       0.69718227484954243        7.0580646335274331     
 C   8.4895799084819199        1.3180098993407576        6.0186566139900552     
 C   7.5367063219519865        2.5148965118359117        3.0582868285069713     
 C   8.9065790006189669        2.4909302277819947        2.7859275585823107     
 C   9.5264274588690636        3.3233250657406868        1.8464480119417859     
 C   8.7637487108922905        4.2325299152570466        1.1190459690502397     
 C   7.3863632718090537        4.2710359474861281        1.3298706034940999     
 C   6.8145665919744953        3.4092223804112285        2.2586219534100422     
 C   5.7836692499507834        2.4172006004201227        5.1901711067128913     
 C   5.8584534090788800        3.7904591486802999        5.4444703383957282     
 C   5.1390856100420486        4.4427086729225618        6.4517690943266928     
 C   4.3335074759638692        3.7053757115192636        7.3130057719895687     
 C   4.2295769584500285        2.3283426631943605        7.1153475443367640     
 C   4.9423933813861849        1.7304513764439062        6.0771808814322865     
 C   5.7944144358736596       0.63295321793440651        3.0589841029937275     
 C   4.4154211394162415       0.71177949595260692        2.8528424753604269     
 C   3.7233832385646957       -5.6260880769432350E-002   1.9127089750148156     
 C   4.4189484987221883      -0.95891336406588934        1.1172227270051631     
 C   5.8046046013124570       -1.0512046152384771        1.2490689444081542     
 C   6.4506394117700747      -0.24856638500724024        2.1876492314946279     
 B   6.6926821244220882        1.5505824842802403        4.0991877822038854     
 F   2.2061838569089924        11.819356698281208        14.850810554947236     
 F  0.81078013908813340        13.038010343958135        12.961409639279106     
 F -0.78162074921398261        11.587124228528024        11.215436567210988     
 F  -1.0769905061004534        8.8936413646745827        11.609951369822706     
 F  0.24244383036351105        7.6388880677279962        13.586853228533673     
 F -0.83521653462339585        8.6674246732974147        16.049392720076980     
 F  -1.9593516243956839        7.0411096447830968        17.845362336290634     
 F -0.44310315192505645        5.2460285515457539        19.267926745829865     
 F   2.3006865930809530        5.1620984176020128        18.853513520713161     
 F   3.4468322597727359        6.8233147234590721        17.105812123590923     
 F   2.2312839400918909        5.7005118382771327        14.771468027865831     
 F   3.6739945762333810        4.5247131014942923        12.884623385820285     
 F   5.2451314630125081        5.9978512702403046        11.171271207638839     
 F   5.4799627181725450        8.7177417260231920        11.565420341314089     
 F   4.1210456263928350        9.9277601872140746        13.540994996727207     
 F   5.2762359629217181        8.7589496080828919        15.903128943397688     
 F   6.5316774637326631        10.272585218606267        17.696148661808191     
 F   5.1498879189602595        12.049438157413002        19.253557183203544     
 F   2.4067635406922578        12.222622447025985        19.021674184240450     
 F   1.1012808511030097        10.668841784100984        17.245207081434501     
 C   1.2741338239691817        9.6527643425352760        14.361819935416817     
 C   1.3708756625488856        11.026404836642474        14.118588817610297     
 C  0.67597746771254386        11.699573242408748        13.107456794736324     
 C -0.13379946820000793        10.980104881081736        12.234529892902149     
 C -0.26849641541690217        9.6064257476011576        12.432367899423070     
 C  0.41879867765780832        8.9870594736192828        13.473147107112093     
 C   1.3726932370567788        7.7915712453593802        16.433494203359391     
 C   2.6765595980660778E-003   7.8145778566011259        16.705534549728359     
 C -0.61714046577898185        6.9805567087590452        17.643529634863462     
 C  0.14574704214697959        6.0708860304419296        18.370046776272343     
 C   1.5232868099081494        6.0334684247471984        18.159876160948432     
 C   2.0951504401108521        6.8968187006658335        17.232443138495231     
 C   3.1244879464494324        7.8905891586960735        14.300281859855088     
 C   3.0501830340906682        6.5173152603374271        14.045528635876535     
 C   3.7681127815100455        5.8658806060524018        13.036579732990992     
 C   4.5716451886191054        6.6040455512866645        12.174045250302706     
 C   4.6748257098143053        7.9811146284857299        12.371953175836495     
 C   3.9633390928600094        8.5780097271998805        13.411545676587606     
 C   3.1138143903879061        9.6762590256241854        16.431199303171415     
 C   4.4936943730614223        9.6035823579706694        16.633515869849404     
 C   5.1852266922623649        10.376445601219906        17.570132492770522     
 C   4.4880107726462359        11.276757002399425        18.366593770298866     
 C   3.1016631831431973        11.362641569224461        18.238917041849106     
 C   2.4562856993936020        10.556399171753917        17.302993267112534     
 B   2.2158537543910723        8.7565840776288191        15.392454991203120     
 C   6.2693326278619272       0.26635655145182702        11.580814162589855     
 H   7.1912381194113610      -0.22536833443123450        11.915322698964360     
 H   5.9092805671631883      -0.28350366566969076        10.699676285103518     
 H   5.5185279694989609       0.14406827149544976        12.368932350345576     
 C   5.1642515105550544        2.3443040225464240        10.715898634390985     
 H   4.4121241445007424        2.3291721541929968        11.512222819973859     
 H   4.7766822735469923        1.7603429927173848        9.8724899292491646     
 H   5.2888989487112896        3.3858328200903909        10.393604895608958     
 C   7.5278829807686352        1.8091911679478510        10.076781572703986     
 H   7.1504466527982915        1.2626822395956998        9.2008072929931881     
 H   8.4825809536285011        1.3552990501093505        10.369310000188321     
 H   7.7280243684419334        2.8385073062124531        9.7539572099660941     
 C   2.6333404821233470        10.040298975343497        7.9083987698884952     
 H   1.7127687951332684        10.531427593293678        7.5694853038397003     
 H   2.9901414669901625        10.591514168274244        8.7899632006586845     
 H   3.3871296897068550        10.161297959571829        7.1229279494357325     
 C   3.7367999151560953        7.9626733178214515        8.7754459570696977     
 H   4.4888490976896662        7.9762527898707809        7.9789968188221332     
 H   4.1248113209082939        8.5475690958865798        9.6179552170274931     
 H   3.6115501771999092        6.9216652252932160        9.0991729950599840     
 C   1.3735315837965072        8.4999655655408759        9.4139444924452160     
 H   1.7518747547912761        9.0464023877744939        10.289557098974045     
 H  0.41946117820376905        8.9550328563724264        9.1213042558890862     
 H   1.1720632478422082        7.4710958061750921        9.7373622759637826     
         276

 Dy   9.0556595968632667        2.5941405551084986        14.052817553145477     
 C   7.3446917271973913        4.4641211545927328        13.743946219675072     
 C   6.7112200689304879        3.4678239204951313        14.592749587648031     
 C   6.4538129300274800        2.3356076275506186        13.756565814831792     
 H   5.9307098002040481        1.4429365774921998        14.078923284367699     
 C   6.9051315690944346        2.5661756553483732        12.433183576711592     
 C   7.4675604355253418        3.8765887496204363        12.443047240755018     
 H   7.8477006300981653        4.3913726537851483        11.568801926104172     
 C   8.0367281968503423        5.7975229341404217        14.078660886500732     
 C   9.3980636732528335        5.4718183844882811        14.738512566947524     
 H   10.065114159049806        4.9244640159300808        14.040822814908072     
 H   9.3052557603266113        4.9167559955923874        15.685149676922991     
 H   9.9663869289360179        6.3810550553615801        14.975224035203198     
 C   7.2057382703714890        6.7411249443772121        14.962217464510132     
 H   6.9619273945094307        6.3420812643424336        15.948205913916729     
 H   6.2621342441382675        6.9942336947771198        14.465780164418643     
 H   7.7638496719431096        7.6720732033217756        15.125736536818753     
 C   8.3467648913812358        6.5874135903386870        12.790500296308549     
 H   9.0488808111141346        6.0584584526031247        12.136548364643094     
 H   8.8151291773639162        7.5444061336395780        13.048379623923967     
 H   7.4384239904214127        6.7981534456289836        12.214395139829689     
 C   6.2590693722280069        3.4778349974420144        16.065442162185043     
 C   5.8681342625672617        2.0543356414765417        16.526270674040084     
 H   5.0026372341330294        1.6628484139802437        15.979615309481165     
 H   5.5969889379572839        2.0826417192205655        17.589651740803017     
 H   6.6893939371775399        1.3315011299563022        16.416013255726952     
 C   4.9911313507375370        4.3486831076335033        16.203926199348977     
 H   5.1531625232863734        5.3863517892603499        15.901554999440981     
 H   4.6393755191407484        4.3532915692385075        17.244560127525009     
 H   4.1872146754092920        3.9429780944225135        15.575914076019487     
 C   7.3551654519725522        3.9474158285681602        17.044171455245511     
 H   8.2408388625130637        3.2881195452520382        17.012180151875260     
 H   6.9837544777216332        3.8881312622654538        18.073079390505391     
 H   7.6950151029585365        4.9726968589294964        16.883515653561517     
 C   6.5042178707894438        1.7398487411831938        11.214387445031083     
 C   10.791343356639180       0.73955172846454897        13.827612860259272     
 C   11.385400865483849        1.7309870760459287        14.712223084082121     
 C   11.677432140994961        2.8677016325728371        13.890026300089774     
 H   12.182390136766610        3.7621574349956677        14.234540811807285     
 C   11.282462790330211        2.6429019912581770        12.550315035315691     
 C   10.717175735381289        1.3342758851827916        12.527093516054570     
 H   10.361906246310950       0.82916599883708475        11.636319222907689     
 C   10.078864461806484      -0.59011462193502717        14.124096311344182     
 C   8.7013412957333678      -0.24599115229892760        14.736115047771856     
 H   8.0601016616657155       0.30433539121382586        14.014705937072923     
 H   8.7757068642977156       0.31096035102102082        15.684873743276951     
 H   8.1097926439804056       -1.1434275855786433        14.957237552146672     
 C   9.8127241531424065       -1.3765861598589506        12.821805766940075     
 H   9.3253500012990020       -2.3280326988147531        13.064715824449284     
 H   10.744279489899231       -1.5996515131787821        12.289574347218455     
 H   9.1482281632596116      -0.84573792674046877        12.129230065942654     
 C   10.868287944865665       -1.5359105782242550        15.042750175500101     
 H   11.060960918676704       -1.1330425588385400        16.038678195446234     
 H   11.835346228835560       -1.7863456329672673        14.591573936116811     
 H   10.304434421227846       -2.4672218587531685        15.181853178825012     
 C   11.806036521011148        1.7162797006908821        16.199044316737211     
 C   13.060428126242266       0.82844641580622658        16.363695613711613     
 H   13.877549629082598        1.2144428780470693        15.740249258116799     
 H   13.402095781050082       0.83365756174039096        17.407837000515308     
 H   12.888433509162631      -0.21184879870655815        16.075032093390909     
 C   12.209314176902378        3.1387263732425552        16.652005657943846     
 H   11.397012591592166        3.8678494349256285        16.522461575256742     
 H   13.089080226632621        3.5163478020105821        16.116811087312353     
 H   12.462473186208481        3.1165320575194988        17.719533431359935     
 C   10.692035970310648        1.2721953072938232        17.175960671349472     
 H   9.8111453586561694        1.9348841651043334        17.118567084229625     
 H   11.052201690845425        1.3517557660910862        18.211980263975899     
 H   10.350757899016742       0.24335708758467708        17.032912540641028     
 C   11.674824345536637        3.4867628996630726        11.344264788267354     
 C   12.976830555826218        2.8799097865332746        10.767646622357253     
 H   12.828339536467517        1.8385409036529929        10.456228684195665     
 H   13.776859985940051        2.8976962125234862        11.515344414141602     
 H   13.314048044891809        3.4538489172099434        9.8941514098135102     
 C   11.939716690364728        4.9504956784965417        11.731663410129455     
 H   11.031031587247794        5.4635421723058055        12.069080125338957     
 H   12.318749787847338        5.5034981723462186        10.861254189998689     
 H   12.688209952718239        5.0390569558142237        12.524377916263550     
 C   10.594098108083184        3.4449118120906674        10.261268795848537     
 H   10.402584826725864        2.4243048364896893        9.9183639948832774     
 H   10.908336334489965        4.0296811320510582        9.3890711914776528     
 H   9.6492634077111177        3.8650910487349504        10.623192827019224     
 Dy -0.15277340052030644        7.7038957513517854        5.4322893487469521     
 C   1.5606173177872937        5.8421572174246421        5.7461899335719604     
 C   2.1965108740391268        6.8380840610393694        4.8990913478418143     
 C   2.4506458344714339        7.9703771414992683        5.7356765519066553     
 H   2.9740148525074352        8.8633451252830948        5.4145907559872679     
 C   1.9966810467955993        7.7401193460160318        7.0580986242943782     
 C   1.4347381317316901        6.4296724924033448        7.0473988041985773     
 H   1.0528091835707414        5.9149327341834050        7.9208857808484785     
 C  0.86800246040011997        4.5089270058046553        5.4104439672628715     
 C -0.49420738524375107        4.8349256059367205        4.7525439509478451     
 H  -1.1612220898502534        5.3822103167379280        5.4506505673914170     
 H -0.40305218912300300        5.3890502549526333        3.8050269477227090     
 H  -1.0632832070414160        3.9257874179046492        4.5173872136805491     
 C   1.6972272746289643        3.5664552171918089        4.5242889425054242     
 H   1.9366352194113767        3.9656200779674320        3.5372492955014403     
 H   2.6429204153600425        3.3150339354667624        5.0175303663732471     
 H   1.1400207031078176        2.6345469992193409        4.3630356332612941     
 C  0.55966051209614576        3.7171953917208840        6.6979214565709171     
 H -0.14196770293185890        4.2447356395491411        7.3534593481135584     
 H   9.1511912893209868E-002   2.7603324839805996        6.4391969866769729     
 H   1.4687224968596104        3.5061973358633733        7.2726997168378480     
 C   2.6487318825904471        6.8293776514110167        3.4264747874956965     
 C   3.0456261430886067        8.2521030444291679        2.9684199134709668     
 H   3.9119536053832387        8.6390273454706463        3.5169331959237895     
 H   3.3181623475347077        8.2244046012216696        1.9053576399919325     
 H   2.2272275449853258        8.9780472877611963        3.0788200368128371     
 C   3.9126442742293253        5.9535348528732879        3.2839920214647162     
 H   3.7474062166567648        4.9160282631955088        3.5849197507295281     
 H   4.2623848793393124        5.9494045322637064        2.2426757782397644     
 H   4.7194175806057066        6.3551279516874022        3.9109213263747509     
 C   1.5489507501301436        6.3670697212696021        2.4485343285097301     
 H  0.66502768245283350        7.0287720804131792        2.4856285778105485     
 H   1.9173438093017723        6.4298989816052776        1.4187156980656626     
 H   1.2067756962348204        5.3419859225557040        2.6057113990347998     
 C   2.3973395418872001        8.5673043393704358        8.2762274220011189     
 C  -1.8837584572259960        9.5653259685729246        5.6514831455672372     
 C  -2.4792723144699274        8.5726976894368558        4.7695796762384770     
 C  -2.7740852953971920        7.4390927940554583        5.5952720838573518     
 H  -3.2809609927402432        6.5446417555096419        5.2533988119641437     
 C  -2.3785702219327662        7.6665724081424518        6.9342304676805782     
 C  -1.8108611104993850        8.9746161904250865        6.9537353810696505     
 H  -1.4542555981110088        9.4814863613513474        7.8429071815495464     
 C  -1.1702727449673080        10.893569879121269        5.3516663973268930     
 C  0.20578809481763899        10.546504224819961        4.7380133710355681     
 H  0.84692261841567307        9.9968034371544938        5.4598058112913046     
 H  0.12893282361922459        9.9871431939497910        3.7909103328294727     
 H  0.79821293354817369        11.442730598485170        4.5139287134463819     
 C -0.90117153426165342        11.681997807133360        6.6521965357392085     
 H -0.41206627731521056        12.631947714138187        6.4068572925107299     
 H  -1.8318382956059469        11.908130069655854        7.1847882520307111     
 H -0.23711957519765314        11.151175218110620        7.3451633075229648     
 C  -1.9609698080881586        11.838996347759178        4.4337373113810390     
 H  -2.1571669398970807        11.435184861135003        3.4388803013645965     
 H  -2.9264286448209007        12.090961041346270        4.8875669121776362     
 H  -1.3965754998928261        12.769594159590312        4.2918892938404971     
 C  -2.9029728074580321        8.5858851406240788        3.2836910428643336     
 C  -4.1585953232856934        9.4726702472381081        3.1225521776356628     
 H  -4.9731545627938862        9.0869993745072239        3.7495167933567921     
 H  -4.5040735508361278        9.4660471468550416        2.0796988010435196     
 H  -3.9859987168455646        10.513374625626593        3.4093986911274761     
 C  -3.3061867037616892        7.1628328178795657        2.8329522754325542     
 H  -2.4933441528997977        6.4343223835899144        2.9624476720127442     
 H  -4.1851120057025994        6.7853734377382597        3.3695760763686731     
 H  -3.5606092073854616        7.1836536986093202        1.7657153022206478     
 C  -1.7926548310842454        9.0304417206352223        2.3028369263151718     
 H -0.91232547625037319        8.3669895555792522        2.3557134723273099     
 H  -2.1576363104873675        8.9528676728424035        1.2683915650340112     
 H  -1.4498402789582436        10.058784850171969        2.4458103964626412     
 C  -2.7718909552670992        6.8258084235710950        8.1421815585042037     
 C  -4.0770698518028370        7.4305175763633819        8.7136158828064776     
 H  -3.9323879705389175        8.4732384403845895        9.0221234956349257     
 H  -4.8752182661449073        7.4079373388288232        7.9641774635092624     
 H  -4.4145088828636521        6.8582729809166638        9.5881426128400609     
 C  -3.0313656272385718        5.3598988884908989        7.7592479948884048     
 H  -2.1200860015877057        4.8484328257474019        7.4265093752226621     
 H  -3.4112996614684876        4.8088769877562445        8.6305196954704488     
 H  -3.7771685703873414        5.2660441223106611        6.9646272483524969     
 C  -1.6942587588716362        6.8751635525662307        9.2277713519158571     
 H  -1.5071245333341332        7.8978640023652833        9.5668986188052543     
 H  -2.0089890851741314        6.2931473327261189        10.101617085694739     
 H -0.74706404056417863        6.4567319969493937        8.8701756660421545     
 F   6.6911172025229115       -1.5068441328362434        4.6409135278385349     
 F   8.0901283374908708       -2.7278842876879450        6.5264033491928890     
 F   9.6874566698168234       -1.2790154217871190        8.2696847587927103     
 F   9.9821401071764502        1.4142376730801989        7.8780128639948197     
 F   8.6602493270696979        2.6713977452970643        5.9034824293389017     
 F   9.7379049444804551        1.6420802008563695        3.4427098411510708     
 F   10.863835951012382        3.2658544350881020        1.6451596822013841     
 F   9.3494578055599273        5.0606011547887562       0.22067375436347067     
 F   6.6047893601755412        5.1456372483816830       0.63317274369689880     
 F   5.4577171361173837        3.4874718293847544        2.3819221212317503     
 F   6.6729768144600836        4.6113735628710044        4.7167979531672319     
 F   5.2293873585154556        5.7889172824085016        6.6016489569118155     
 F   3.6557282004941607        4.3176651742358834        8.3143198551552100     
 F   3.4183841212428203        1.5989052303943945        7.9212310489798288     
 F   4.7771147882262177       0.38616688299398699        5.9454625664135206     
 F   3.6281695988630851        1.5638789706497240        3.5788116828733956     
 F   2.3720395183357326        5.8970917136861513E-002   1.7801586028039258     
 F   3.7506560780500160       -1.7245492469552770       0.22605462899646364     
 F   6.4931110544680362       -1.9106896647135818       0.46785177197882988     
 F   7.7990289052667139      -0.36211198096261527        2.2470194051163075     
 C   7.6267380690002069       0.65839256405905555        5.1285642106305858     
 C   7.5288845809721092      -0.71518789268244432        5.3715985648717481     
 C   8.2254810426723921       -1.3894544209026896        6.3808365315581304     
 C   9.0376884894772722      -0.67108615914336656        7.2523647107407037     
 C   9.1723957276419696       0.70271342581010776        7.0556349615211511     
 C   8.4835525606029307        1.3231908609769967        6.0165232047023300     
 C   7.5308677148818441        2.5188109821568534        3.0564202653879460     
 C   8.9009564708390911        2.4947954176430152        2.7851409974083299     
 C   9.5216450312781493        3.3276784440277671        1.8467408855502709     
 C   8.7596475008099084        4.2372722014834858        1.1191579440949670     
 C   7.3820312191625570        4.2754831012336103        1.3284369158053344     
 C   6.8093871863793645        3.4132682003036678        2.2563166956482208     
 C   5.7774472144246980        2.4221295584875353        5.1881465952954926     
 C   5.8528204080608059        3.7953735365478902        5.4424151140697896     
 C   5.1344786572861079        4.4478116002885617        6.4503188099553821     
 C   4.3295686691069024        3.7106729485668857        7.3123241789958211     
 C   4.2250911989037414        2.3336763344210030        7.1147421618471229     
 C   4.9366143291529205        1.7356547580554946        6.0757977472413174     
 C   5.7881218668915659       0.63693507208122679        3.0574129136284163     
 C   4.4091729185755089       0.71564041765723441        2.8509407211924138     
 C   3.7172711979227064       -5.3193009132003900E-002   1.9113256575242508     
 C   4.4129281468028072      -0.95661555550760691        1.1167646631780330     
 C   5.7985678390931366       -1.0487112916308434        1.2489151765938020     
 C   6.4444499267418012      -0.24528138249886366        2.1869010326276936     
 B   6.6862610426587459        1.5550127083391845        4.0973056061379660     
 F   2.2132420690710837        11.814424885100477        14.850542371120936     
 F  0.81702828305411324        13.032420432995169        12.961255972492964     
 F -0.77678572726518857        11.581026074210657        11.217114637762768     
 F  -1.0723428581884071        8.8876882081672495        11.613222210985276     
 F  0.24844600315319115        7.6336742293734101        13.589430093052577     
 F -0.82908104302622165        8.6639124117352733        16.049981677411207     
 F  -1.9547236734919855        7.0365333703348991        17.843790748861785     
 F -0.43999301907229027        5.2404945308938418        19.266286372835836     
 F   2.3043592646936872        5.1571989662547120        18.855103634283772     
 F   3.4520922179862024        6.8191422769405490        17.108969179776015     
 F   2.2371212549745034        5.6958654121885361        14.773875960537168     
 F   3.6781428908176332        4.5196964879363462        12.886005946309906     
 F   5.2479342609764821        5.9925395182601466        11.171158835524018     
 F   5.4836597354696046        8.7123351650824734        11.565074145850005     
 F   4.1273263364510751        9.9225717108811473        13.542175062623979     
 F   5.2824633577790969        8.7545448797885630        15.905785312344214     
 F   6.5376069160080057        10.269609549367447        17.697942361924589     
 F   5.1554148239561473        12.048177808902649        19.253333996967250     
 F   2.4123452850490934        12.220786010814329        19.020812076209545     
 F   1.1073362283915840        10.665540495707278        17.245439424092954     
 C   1.2805920389819880        9.6478222585042488        14.363123811854150     
 C   1.3774354310753969        11.021293315157935        14.119130208284677     
 C  0.68204309131538199        11.694085356668136        13.108100332471805     
 C -0.12850327045216076        10.974367003176841        12.236133931769460     
 C -0.26326803398014287        9.6008109410303319        12.434722822446567     
 C  0.42477294982152447        8.9818015357766967        13.475186528882842     
 C   1.3785158936940085        7.7876128005295771        16.435265493757122     
 C   8.2828601668458596E-003   7.8106391727117996        16.706225285943027     
 C -0.61235087882718275        6.9761462410894763        17.643169379040600     
 C  0.14987855883468454        6.0661377578135101        18.369906261176254     
 C   1.5276485562615709        6.0290446173710386        18.161282258064926     
 C   2.1003338821074702        6.8927665601109727        17.234677764567529     
 C   3.1307310792872123        7.8856824550361448        14.302236182013003     
 C   3.0558323549852702        6.5124314742637504        14.047478851406291     
 C   3.7727496556295637        5.8608318308660090        13.037924126058352     
 C   4.5756347641288864        6.5988220021685908        12.174657500383928     
 C   4.6793783887223626        7.9758490655106975        12.372530724266648     
 C   3.9691713067721510        8.5728508439111994        13.412905220407369     
 C   3.1200147138717664        9.6722752841614454        16.432715868181802     
 C   4.4998389632876981        9.5997217666873897        16.635444630039490     
 C   5.1911671335028471        10.373359146905695        17.571605062928928     
 C   4.4938043900647600        11.274432242153695        18.367104565936604     
 C   3.1074817427271406        11.360119012823896        18.239039386398591     
 C   2.4623231277046833        10.553092548642779        17.303662053486786     
 B   2.2222428565653640        8.7521330033179119        15.394247533352326     
 C   6.2746761206573698       0.26198732628228999        11.579269821944621     
 H   7.1966577613355236      -0.22925925570004640        11.914257217079069     
 H   5.9154827109314843      -0.28797714100430044        10.697866042977401     
 H   5.5235042600260513       0.13920203618139990        12.366949122304701     
 C   5.1689525709307080        2.3395967335529315        10.714164904934897     
 H   4.4162915204731021        2.3235841409664921        11.509940986285905     
 H   4.7823114772780722        1.7559231777775952        9.8701086595737682     
 H   5.2931907675315468        3.3813683216536976        10.392485136010826     
 C   7.5329239772453240        1.8056832670167065        10.075908124782812     
 H   7.1558348125715376        1.2591812953564803        9.1998092825902713     
 H   8.4877316298726679        1.3521135771327537        10.368547000438877     
 H   7.7327174473001010        2.8351340843214445        9.7532878708576938     
 C   2.6281406108809375        10.044656207584339        7.9098188214256586     
 H   1.7074465306078928        10.535330678665467        7.5705873225259817     
 H   2.9842132021007060        10.595936097027774        8.7916226284736680     
 H   3.3821824220062298        10.166182240901650        7.1246822527109224     
 C   3.7322957523603137        7.9673694990498722        8.7770027624712963     
 H   4.4848710758761303        7.9818514037713824        7.9810945773843978     
 H   4.1193801235673773        8.5519714597938350        9.6201664002348082     
 H   3.6074712442557546        6.9261118207939845        9.1001008369694532     
 C   1.3686803927088638        8.5033947929122142        9.4146688939326140     
 H   1.7466519508733303        9.0498347372411896        10.290411146331593     
 H  0.41447622193332834        8.9580971088927956        9.1219258285311096     
 H   1.1676074760617605        7.4743777756927336        9.7378729976756393     
         276

 Dy   9.0598296675836885        2.5893953522236703        14.052465742844214     
 C   7.3489880319252947        4.4593750754423711        13.743504171645974     
 C   6.7151512961526310        3.4629836650688066        14.591857388956631     
 C   6.4578507970250536        2.3309707568701321        13.755380408923791     
 H   5.9345666139653739        1.4382986147649464        14.077420949801466     
 C   6.9094666662515865        2.5618240023219854        12.432173534959453     
 C   7.4721338377817990        3.8721275009142668        12.442483980696833     
 H   7.8526188822708054        4.3870250979712280        11.568459177346993     
 C   8.0410777021611217        5.7926354157085660        14.078702631249142     
 C   9.4025674085470552        5.4667446948181571        14.738149831235724     
 H   10.069512558238465        4.9197871877898693        14.040090121341153     
 H   9.3100103081174055        4.9112316771858211        15.684564213713251     
 H   9.9708366598686062        6.3759162435093204        14.975268213246341     
 C   7.2103690919340604        6.7359334812552749        14.962836315016963     
 H   6.9670175207501455        6.3365997952753252        15.948817580478378     
 H   6.2665580688046552        6.9891852219258812        14.466872604774421     
 H   7.7685329555694818        7.6668430750517302        15.126405276019232     
 C   8.3508295765425302        6.5829599225691799        12.790768063678666     
 H   9.0530789413044790        6.0543522978224988        12.136676337572860     
 H   8.8189219690619591        7.5400141342465385        13.048864600993904     
 H   7.4423848862426567        6.7935684320911252        12.214766955967267     
 C   6.2630481666338600        3.4726658068681049        16.064509484774426     
 C   5.8712984437929121        2.0492646817558287        16.524771720141960     
 H   5.0054959311670695        1.6585992683540529        15.978053286935458     
 H   5.6002472960985044        2.0773593513049038        17.588172549718170     
 H   6.6920545827454134        1.3259437258712305        16.414130295861693     
 C   4.9956473664558256        4.3441243640731129        16.203822682572945     
 H   5.1580307339917875        5.3818551627696563        15.901902181430531     
 H   4.6442826909293826        4.3483860497651623        17.244589960730561     
 H   4.1913203315677086        3.9390676312966475        15.575956351456414     
 C   7.3596142949992123        3.9410438600328739        17.043175481440954     
 H   8.2447819502224391        3.2810703934917016        17.010845949122242     
 H   6.9882332017995044        3.8817139174721222        18.072054998165104     
 H   7.7002221066504255        4.9661259269945486        16.882931110250567     
 C   6.5090008894623574        1.7356562253572831        11.213151474660231     
 C   10.795864258529274       0.73505462664617816        13.827478422628058     
 C   11.389797446145678        1.7264446397059272        14.712233982910615     
 C   11.681673824644966        2.8633009404428105        13.890208979375895     
 H   12.186534447235665        3.7577558594069798        14.234873280802329     
 C   11.286764388345928        2.6386952052053836        12.550437952887552     
 C   10.721708924321922        1.3299425210251059        12.527017179140252     
 H   10.366516378006400       0.82491516695000888        11.636159322050515     
 C   10.083324454171741      -0.59461767930162979        14.123896749494195     
 C   8.7058516570476030      -0.25033932962174665        14.735966957447525     
 H   8.0644338387662344       0.29969424853567939        14.014480324522525     
 H   8.7803818632492696       0.30696354817516053        15.684525224732033     
 H   8.1143568882868422       -1.1476880501013713        14.957567211719269     
 C   9.8171692668345703       -1.3810531895505198        12.821582733125657     
 H   9.3295293889948230       -2.3323847415309777        13.064416737513262     
 H   10.748765298192707       -1.6043326335625661        12.289512251267125     
 H   9.1529131843160627      -0.85005607280128392        12.128895860858497     
 C   10.872576354876076       -1.5405396911388129        15.042591861644464     
 H   11.065156767915123       -1.1377464604508722        16.038567709456618     
 H   11.839662081194799       -1.7910475549507578        14.591520393189889     
 H   10.308609855065823       -2.4718066541733030        15.181566487787673     
 C   11.810838157077610        1.7114519697753607        16.198949462848862     
 C   13.065144753745487       0.82338258612404713        16.363057893751989     
 H   13.882046472614050        1.2092225787114970        15.739227095096957     
 H   13.407287388400167       0.82861115706514166        17.407036760912305     
 H   12.892863191888308      -0.21690445256047269        16.074542543463849     
 C   12.214555881982607        3.1337522805010076        16.651981832044164     
 H   11.402363076831497        3.8630472006174204        16.522766073035619     
 H   13.094249087094223        3.5112422287427609        16.116580483323130     
 H   12.468028859050065        3.1113742935891020        17.719429716673623     
 C   10.697091801523532        1.2674311926940780        17.176186564145137     
 H   9.8164666989248541        1.9304939296478119        17.119383192243756     
 H   11.057754474576813        1.3464419985415521        18.212071453031641     
 H   10.355341579281918       0.23878334193430831        17.032935601418988     
 C   11.679583506737764        3.4827018882992293        11.344601694697978     
 C   12.981971713949230        2.8758390533629696        10.768889192995065     
 H   12.833655215079913        1.8344665513363523        10.457382820756193     
 H   13.781417237608293        2.8935677261228525        11.517199858665640     
 H   13.319846163106648        3.4497610399705687        9.8956658971567446     
 C   11.944134671718601        4.9465301081173543        11.732021204925095     
 H   11.035139928131560        5.4595742738136934        12.068588336752729     
 H   12.323845505148109        5.4993941989163382        10.861807519349803     
 H   12.691989522670303        5.0353392736124789        12.525316926541098     
 C   10.599599947027727        3.4409327258417051        10.260844966637128     
 H   10.408448559343759        2.4203620449267467        9.9175635580046162     
 H   10.914523209939901        4.0258761279247244        9.3890073549912678     
 H   9.6544508520963248        3.8609988391037628        10.622089596100384     
 Dy -0.15685549233489393        7.7088498461625354        5.4327301460190522     
 C   1.5563311088598848        5.8468671407275057        5.7465499202248198     
 C   2.1925220880184519        6.8428786127129300        4.8998155603972480     
 C   2.4466600782841281        7.9749903663097346        5.7366403444674798     
 H   2.9701967181074180        8.8679404902477170        5.4158002645541581     
 C   1.9925103958273656        7.7444579825978472        7.0589406170223157     
 C   1.4303117375318293        6.4341317393133686        7.0478607856158773     
 H   1.0481128607132997        5.9192954010660284        7.9211707954783463     
 C  0.86365782172421435        4.5137765438142061        5.4103881344782563     
 C -0.49866745719009548        4.8399380914921757        4.7528024835531202     
 H  -1.1655844171945571        5.3868621968248211        5.4512354669504193     
 H -0.40769647919921354        5.3944990599026585        3.8055136229139279     
 H  -1.0676737176698687        3.9308571813670601        4.5172238555703288     
 C   1.6926581503249001        3.5715480574363689        4.5237732161478794     
 H   1.9317776469809269        3.9709825019867959        3.5367754029876881     
 H   2.6384755553210764        3.3199285762104251        5.0166700596755947     
 H   1.1353620427140547        2.6397149645710476        4.3623959656508990     
 C  0.55552734216693556        3.7217135791251597        6.6976819235073819     
 H -0.14624121773598384        4.2489893806782080        7.3532880400698577     
 H   8.7624585115882531E-002   2.7647852048989963        6.4387982680896112     
 H   1.4646625869315002        3.5108557471246553        7.2724107471022084     
 C   2.6446576061811444        6.8344408325541277        3.4272238211588872     
 C   3.0421477951366480        8.2570915363190807        2.9696089660274922     
 H   3.9087532200470951        8.6433684144699026        3.5181080822017980     
 H   3.3145347584577283        8.2295702303195455        1.9065140853783391     
 H   2.2241494186555433        8.9834117958562576        3.0803812448259387     
 C   3.9081645680076367        5.9581552254988637        3.2840220592068508     
 H   3.7426944449914821        4.9205881575398225        3.5845818809499024     
 H   4.2575426017199245        5.9543291948350765        2.2425825748738477     
 H   4.7152756481438516        6.3592556867874865        3.9107995452296875     
 C   1.5445128277947267        6.3730689599371102        2.4493516830579671     
 H  0.66101965824707820        7.0353454282622438        2.4866335932631278     
 H   1.9129500191604005        6.4358347658298074        1.4195829492231349     
 H   1.2016890837417817        5.3481679114964740        2.6062420001605906     
 C   2.3927407912039973        8.5714724432437404        8.2773041535323930     
 C  -1.8882867310680442        9.5698728779487467        5.6519651480843338     
 C  -2.4836083445280517        8.5773481239679299        4.7697840656158474     
 C  -2.7782139460185120        7.4434775624441230        5.5951577521141882     
 H  -3.2849413196955224        6.5490486651118340        5.2530131649684630     
 C  -2.3827927664188087        7.6706441935387222        6.9342096691483386     
 C  -1.8153736145188841        8.9788252956785932        6.9540758519616066     
 H  -1.4589071375535301        9.4855349852245521        7.8434028377362210     
 C  -1.1747654017735432        10.898170727027500        5.3523505027934988     
 C  0.20128353840540858        10.551058455495223        4.7386671923453472     
 H  0.84261653124579061        10.001632597149653        5.4605058061485199     
 H  0.12431751501020000        9.9914133409962798        3.7917194469135880     
 H  0.79360828335710953        11.447239527250783        4.5141561780852548     
 C -0.90573665017576699        11.686460982115488        6.6529812348929207     
 H -0.41640668257816293        12.636343626307433        6.4078257134874175     
 H  -1.8364708970136514        11.912708283123937        7.1854038180308253     
 H -0.24192248274768824        11.155458322109109        7.3460345002696039     
 C  -1.9652502723865855        11.843759536725367        4.4343831741151227     
 H  -2.1612473396581580        11.440078391124249        3.4394347727400647     
 H  -2.9307849202375555        12.095745389622246        4.8880284968523551     
 H  -1.4007539217027021        12.774334641007352        4.2927710697190795     
 C  -2.9075946920815343        8.5909097563379451        3.2839614121115890     
 C  -4.1631094296536606        9.4779441139068368        3.1232658716343265     
 H  -4.9775327622968799        9.0923818455401193        3.7504768290166206     
 H  -4.5089255324357929        9.4713756527564303        2.0805290578663316     
 H  -3.9902693530072604        10.518622033668260        3.4100585798437173     
 C  -3.3112154912497789        7.1680267307206567        2.8330290723638245     
 H  -2.4984895669185607        6.4393332108977788        2.9621918272417358     
 H  -4.1900998357915071        6.7906609320705611        3.3697831275735486     
 H  -3.5658891660767593        7.1890979949294147        1.7658575309533693     
 C  -1.7974169161347309        9.0354408235921895        2.3029293807774742     
 H -0.91731680344769506        8.3716635226893104        2.3553505807767832     
 H  -2.1627380164025740        8.9583627503205161        1.2685673657846317     
 H  -1.4542091538965547        10.063617101892147        2.4461293266838169     
 C  -2.7765323665100636        6.8296151861673380        8.1418757355478917     
 C  -4.0819573126107320        7.4344271932060311        8.7126216674829031     
 H  -3.9372890135993130        8.4770964399297259        9.0213314140402172     
 H  -4.8796073153420583        7.4120985801762957        7.9626519492819599     
 H  -4.4200328244934033        6.8621349031830663        9.5868408308573319     
 C  -3.0358867523679405        5.3636969939007555        7.7587502496545273     
 H  -2.1243993311130209        4.8521597981712965        7.4266986563676207     
 H  -3.4164859805699024        4.8127441199109100        8.6297871741773040     
 H  -3.7811400271004971        5.2698058608990328        6.9636092245474916     
 C  -1.6995151627945482        6.8785905615060718        9.2281206464093870     
 H  -1.5125670447988155        7.9011714306100558        9.5677750126128949     
 H  -2.0149103899343124        6.2962909832021650        10.101542151545921     
 H -0.75210018486517094        6.4602020533429307        8.8710330033886962     
 F   6.6840268106696969       -1.5019765233367135        4.6410279840328954     
 F   8.0838313001311786       -2.7223792998303136        6.5264053778503239     
 F   9.6824712550740824       -1.2730170318609977        8.2679440264763411     
 F   9.9774002324373896        1.4201051575917703        7.8746688111469281     
 F   8.6542255543358042        2.6765292535676641        5.9008048262346282     
 F   9.7317261251511891        1.6454681784695278        3.4419928466148919     
 F   10.859211982512262        3.2703359152832969        1.6466528489705166     
 F   9.3463954137408436        5.0661435503885999       0.22230409493149594     
 F   6.6011786575450708        5.1506195825903411       0.63159017820299335     
 F   5.4524608988980248        3.4916502440987531        2.3786844865900574     
 F   6.6671369501160971        4.6160413017931328        4.7142542770015279     
 F   5.2252704111352779        5.7939923643507045        6.6001261638368582     
 F   3.6529770933971060        4.3230653297664761        8.3143577974201737     
 F   3.4147733286285691        1.6043961325466096        7.9215852316570325     
 F   4.7708917026186111       0.39139460229244571        5.9443072896948710     
 F   3.6218933601487966        1.5683050065830568        3.5762103508251606     
 F   2.3659285293268466        6.1930030654128311E-002   1.7785412620450018     
 F   3.7448422938850445       -1.7233286014672069       0.22637595617253908     
 F   6.4872563036347097       -1.9088966066993900       0.46865030054386170     
 F   7.7928226478797757      -0.35885640036457883        2.2466380783914293     
 C   7.6202335389487956       0.66327236574106696        5.1271500711732614     
 C   7.5222757227235739      -0.71014267684831101        5.3709294411160062     
 C   8.2193441563049223       -1.3840436638610496        6.3800740107350880     
 C   9.0322840211101845      -0.66543216517497816        7.2506816953019921     
 C   9.1670779078855613       0.70824457677067310        7.0532052895148691     
 C   8.4775252127239416        1.3283718226132357        6.0143897954146039     
 C   7.5250291078117009        2.5227254524777951        3.0545537022689211     
 C   8.8953339410592154        2.4986606075040356        2.7843544362343495     
 C   9.5168626036872332        3.3320318223148475        1.8470337591587558     
 C   8.7555462907275263        4.2420144877099242        1.1192699191396946     
 C   7.3776991665160603        4.2799302549810916        1.3270032281165691     
 C   6.8042077807842345        3.4173140201961072        2.2540114378863998     
 C   5.7712251788986126        2.4270585165549483        5.1861220838780939     
 C   5.8471874070427310        3.8002879244154806        5.4403598897438501     
 C   5.1298717045301672        4.4529145276545616        6.4488685255840714     
 C   4.3256298622499365        3.7159701856145078        7.3116425860020744     
 C   4.2206054393574552        2.3390100056476451        7.1141367793574819     
 C   4.9308352769196571        1.7408581396670832        6.0744146130503474     
 C   5.7818292979094723       0.64091692622804708        3.0558417242631051     
 C   4.4029246977347762       0.71950133936186167        2.8490389670244003     
 C   3.7111591572807172       -5.0125137494575443E-002   1.9099423400336861     
 C   4.4069077948834261      -0.95431774694932436        1.1163065993509029     
 C   5.7925310768738161       -1.0462179680232098        1.2487614087794499     
 C   6.4382604417135285      -0.24199637999048706        2.1861528337607599     
 B   6.6798399608954027        1.5594429323981287        4.0954234300720467     
 F   2.2203002812331754        11.809493071919748        14.850274187294636     
 F  0.82327642702009307        13.026830522032204        12.961102305706822     
 F -0.77195070531639454        11.574927919893289        11.218792708314547     
 F  -1.0676952102763606        8.8817350516599181        11.616493052147844     
 F  0.25444817594287122        7.6284603910188240        13.592006957571481     
 F -0.82294555142904735        8.6604001501731300        16.050570634745437     
 F  -1.9500957225882869        7.0319570958867024        17.842219161432936     
 F -0.43688288621952409        5.2349605102419305        19.264645999841807     
 F   2.3080319363064210        5.1522995149074120        18.856693747854386     
 F   3.4573521761996684        6.8149698304220259        17.112126235961110     
 F   2.2429585698571155        5.6912189860999396        14.776283893208507     
 F   3.6822912054018850        4.5146798743783991        12.887388506799526     
 F   5.2507370589404561        5.9872277662799886        11.171046463409198     
 F   5.4873567527666642        8.7069286041417531        11.564727950385922     
 F   4.1336070465093160        9.9173832345482200        13.543355128520751     
 F   5.2886907526364748        8.7501401514942341        15.908441681290741     
 F   6.5435363682833474        10.266633880128627        17.699736062040991     
 F   5.1609417289520350        12.046917460392294        19.253110810730952     
 F   2.4179270294059290        12.218949574602675        19.019949968178643     
 F   1.1133916056801585        10.662239207313570        17.245671766751403     
 C   1.2870502539947943        9.6428801744732215        14.364427688291485     
 C   1.3839951996019084        11.016181793673397        14.119671598959059     
 C  0.68810871491822012        11.688597470927526        13.108743870207286     
 C -0.12320707270431359        10.968629125271947        12.237737970636770     
 C -0.25803965254338362        9.5951961344595080        12.437077745470065     
 C  0.43074722198524068        8.9765435979341124        13.477225950653592     
 C   1.3843385503312382        7.7836543556997739        16.437036784154856     
 C   1.3889160735625641E-002   7.8067004888224734        16.706916022157692     
 C -0.60756129187538355        6.9717357734199066        17.642809123217742     
 C  0.15401007552238949        6.0613894851850905        18.369765746080162     
 C   1.5320103026149925        6.0246208099948797        18.162688355181423     
 C   2.1055173241040879        6.8887144195561110        17.236912390639826     
 C   3.1369742121249917        7.8807757513762162        14.304190504170919     
 C   3.0614816758798717        6.5075476881900745        14.049429066936046     
 C   3.7773865297490814        5.8557830556796162        13.039268519125711     
 C   4.5796243396386664        6.5935984530505172        12.175269750465150     
 C   4.6839310676304189        7.9705835025356659        12.373108272696799     
 C   3.9750035206842922        8.5676919606225184        13.414264764227132     
 C   3.1262150373556268        9.6682915426987055        16.434232433192193     
 C   4.5059835535139738        9.5958611754041119        16.637373390229577     
 C   5.1971075747433302        10.370272692591485        17.573077633087333     
 C   4.4995980074832831        11.272107481907968        18.367615361574341     
 C   3.1133003023110839        11.357596456423330        18.239161730948076     
 C   2.4683605560157642        10.549785925531642        17.304330839861034     
 B   2.2286319587396561        8.7476819290070065        15.396040075501530     
 C   6.2800196134528123       0.25761810111275302        11.577725481299389     
 H   7.2020774032596853      -0.23315017696885834        11.913191735193779     
 H   5.9216848546997811      -0.29245061633891012        10.696055800851283     
 H   5.5284805505531409       0.13433580086735003        12.364965894263829     
 C   5.1736536313063617        2.3348894445594386        10.712431175478807     
 H   4.4204588964454627        2.3179961277399874        11.507659152597949     
 H   4.7879406810091520        1.7515033628378056        9.8677273898983699     
 H   5.2974825863518040        3.3769038232170043        10.391365376412697     
 C   7.5379649737220138        1.8021753660855617        10.075034676861637     
 H   7.1612229723447838        1.2556803511172605        9.1988112721873545     
 H   8.4928823061168366        1.3489281041561567        10.367784000689435     
 H   7.7374105261582695        2.8317608624304360        9.7526185317492917     
 C   2.6229407396385280        10.049013439825179        7.9112388729628220     
 H   1.7021242660825171        10.539233764037254        7.5716893412122630     
 H   2.9782849372112494        10.600358025781304        8.7932820562886498     
 H   3.3772351543056045        10.171066522231470        7.1264365559861123     
 C   3.7277915895645317        7.9720656802782930        8.7785595678728932     
 H   4.4808930540625944        7.9874500176719838        7.9831923359466623     
 H   4.1139489262264606        8.5563738237010902        9.6223775834421250     
 H   3.6033923113115995        6.9305584162947529        9.1010286788789241     
 C   1.3638292016212206        8.5068240202835543        9.4153932954200119     
 H   1.7414291469553844        9.0532670867078835        10.291265193689140     
 H  0.40949126566288763        8.9611613614131631        9.1225474011731347     
 H   1.1631517042813129        7.4776597452103761        9.7383837193874960     
         276

 Dy   9.0639997383041120        2.5846501493388421        14.052113932542950     
 C   7.3532843366531981        4.4546289962920103        13.743062123616875     
 C   6.7190825233747740        3.4581434096424819        14.590965190265234     
 C   6.4618886640226272        2.3263338861896456        13.754195003015791     
 H   5.9384234277267005        1.4336606520376931        14.075918615235235     
 C   6.9138017634087374        2.5574723492955980        12.431163493207313     
 C   7.4767072400382570        3.8676662522080969        12.441920720638647     
 H   7.8575371344434455        4.3826775421573085        11.568116428589814     
 C   8.0454272074718993        5.7877478972767102        14.078744375997550     
 C   9.4070711438412769        5.4616710051480331        14.737787095523926     
 H   10.073910957427126        4.9151103596496579        14.039357427774236     
 H   9.3147648559081979        4.9057073587792548        15.683978750503510     
 H   9.9752863908011964        6.3707774316570598        14.975312391289485     
 C   7.2149999134966318        6.7307420181333368        14.963455165523794     
 H   6.9721076469908603        6.3311183262082178        15.949429247040028     
 H   6.2709818934710428        6.9841367490746427        14.467965045130198     
 H   7.7732162391958548        7.6616129467816858        15.127074015219712     
 C   8.3548942617038247        6.5785062547996738        12.791035831048783     
 H   9.0572770714948216        6.0502461430418739        12.136804310502624     
 H   8.8227147607600021        7.5356221348534982        13.049349578063842     
 H   7.4463457820639007        6.7889834185532667        12.215138772104844     
 C   6.2670269610397131        3.4674966162941954        16.063576807363813     
 C   5.8744626250185616        2.0441937220351152        16.523272766243831     
 H   5.0083546282011087        1.6543501227278621        15.976491264389750     
 H   5.6035056542397248        2.0720769833892421        17.586693358633323     
 H   6.6947152283132878        1.3203863217861587        16.412247335996433     
 C   5.0001633821741134        4.3395656205127215        16.203719165796915     
 H   5.1628989446972007        5.3773585362789635        15.902249363420083     
 H   4.6491898627180168        4.3434805302918171        17.244619793936113     
 H   4.1954259877261260        3.9351571681707811        15.575998626893343     
 C   7.3640631380258732        3.9346718914975876        17.042179507636398     
 H   8.2487250379318144        3.2740212417313650        17.009511746369224     
 H   6.9927119258773764        3.8752965726787911        18.071030605824816     
 H   7.7054291103423154        4.9595549950596007        16.882346566939614     
 C   6.5137839081352720        1.7314637095313725        11.211915504289381     
 C   10.800385160419369       0.73055752482780745        13.827343984996844     
 C   11.394194026807510        1.7219022033659257        14.712244881739107     
 C   11.685915508294970        2.8589002483127834        13.890391658662017     
 H   12.190678757704722        3.7533542838182923        14.235205749797371     
 C   11.291065986361644        2.6344884191525901        12.550560870459414     
 C   10.726242113262554        1.3256091568674200        12.526940842225933     
 H   10.371126509701853       0.82066433506293290        11.635999421193343     
 C   10.087784446536997      -0.59912073666823240        14.123697187644208     
 C   8.7103620183618382      -0.25468750694456571        14.735818867123193     
 H   8.0687660158667533       0.29505310585753292        14.014254711972127     
 H   8.7850568622008218       0.30296674532930024        15.684176706187117     
 H   8.1189211325932771       -1.1519485146240995        14.957896871291867     
 C   9.8216143805267322       -1.3855202192420890        12.821359699311239     
 H   9.3337087766906457       -2.3367367842472020        13.064117650577243     
 H   10.753251106486184       -1.6090137539463498        12.289450155315794     
 H   9.1575982053725156      -0.85437421886209897        12.128561655774341     
 C   10.876864764886488       -1.5451688040533709        15.042433547788827     
 H   11.069352617153543       -1.1424503620632043        16.038457223467002     
 H   11.843977933554036       -1.7957494769342484        14.591466850262966     
 H   10.312785288903802       -2.4763914495934376        15.181279796750335     
 C   11.815639793144072        1.7066242388598392        16.198854608960517     
 C   13.069861381248710       0.81831875644186769        16.362420173792366     
 H   13.886543316145504        1.2040022793759246        15.738204932077114     
 H   13.412478995750254       0.82356475238989235        17.406236521309300     
 H   12.897292874613987      -0.22196010641438724        16.074052993536785     
 C   12.219797587062834        3.1287781877594600        16.651958006144479     
 H   11.407713562070830        3.8582449663092127        16.523070570814493     
 H   13.099417947555825        3.5061366554749398        16.116349879333910     
 H   12.473584531891651        3.1062165296587048        17.719326001987316     
 C   10.702147632736418        1.2626670780943328        17.176412456940803     
 H   9.8217880391935406        1.9261036941912901        17.120199300257887     
 H   11.063307258308200        1.3411282309920183        18.212162642087382     
 H   10.359925259547095       0.23420959628393953        17.032958662196943     
 C   11.684342667938891        3.4786408769353856        11.344938601128602     
 C   12.987112872072242        2.8717683201926647        10.770131763632877     
 H   12.838970893692309        1.8303921990197118        10.458536957316722     
 H   13.785974489276535        2.8894392397222188        11.519055303189678     
 H   13.325644281321487        3.4456731627311941        9.8971803844999791     
 C   11.948552653072475        4.9425645377381668        11.732378999720735     
 H   11.039248269015326        5.4556063753215822        12.068096548166501     
 H   12.328941222448881        5.4952902254864586        10.862360848700916     
 H   12.695769092622365        5.0316215914107332        12.526255936818645     
 C   10.605101785972272        3.4369536395927431        10.260421137425720     
 H   10.414312291961654        2.4164192533638040        9.9167631211259568     
 H   10.920710085389835        4.0220711237983906        9.3889435185048828     
 H   9.6596382964815337        3.8569066294725758        10.620986365181544     
 Dy -0.16093758414948139        7.7138039409732855        5.4331709432911524     
 C   1.5520448999324761        5.8515770640303693        5.7469099068776801     
 C   2.1885333019977771        6.8476731643864897        4.9005397729526807     
 C   2.4426743220968219        7.9796035911202017        5.7376041370283053     
 H   2.9663785837074008        8.8725358552123375        5.4170097731210483     
 C   1.9883397448591316        7.7487966191796636        7.0597826097502541     
 C   1.4258853433319687        6.4385909862233932        7.0483227670331763     
 H   1.0434165378558580        5.9236580679486517        7.9214558101082151     
 C  0.85931318304830884        4.5186260818237560        5.4103323016936420     
 C -0.50312752913643988        4.8449505770476309        4.7530610161583944     
 H  -1.1699467445388609        5.3915140769117142        5.4518203665094207     
 H -0.41234076927542407        5.3999478648526829        3.8060002981051468     
 H  -1.0720642282983215        3.9359269448294709        4.5170604974601094     
 C   1.6880890260208359        3.5766408976809294        4.5232574897903355     
 H   1.9269200745504769        3.9763449260061599        3.5363015104739359     
 H   2.6340306952821102        3.3248232169540874        5.0158097529779422     
 H   1.1307033823202921        2.6448829299227543        4.3617562980405040     
 C  0.55139417223772547        3.7262317665294353        6.6974423904438467     
 H -0.15051473254010878        4.2532431218072739        7.3531167320261579     
 H   8.3737257338555193E-002   2.7692379258173929        6.4383995495022486     
 H   1.4606026770033900        3.5155141583859373        7.2721217773665696     
 C   2.6405833297718422        6.8395040136972396        3.4279728548220780     
 C   3.0386694471846898        8.2620800282089935        2.9707980185840182     
 H   3.9055528347109520        8.6477094834691588        3.5192829684798062     
 H   3.3109071693807492        8.2347358594174231        1.9076705307647455     
 H   2.2210712923257612        8.9887763039513189        3.0819424528390398     
 C   3.9036848617859485        5.9627755981244386        3.2840520969489857     
 H   3.7379826733261998        4.9251480518841362        3.5842440111702771     
 H   4.2527003241005366        5.9592538574064466        2.2424893715079310     
 H   4.7111337156819975        6.3633834218875709        3.9106777640846242     
 C   1.5400749054593097        6.3790681986046183        2.4501690376062042     
 H  0.65701163404132290        7.0419187761113093        2.4876386087157076     
 H   1.9085562290190285        6.4417705500543372        1.4204502003806072     
 H   1.1966024712487429        5.3543499004372439        2.6067726012863819     
 C   2.3881420405207945        8.5756405471170432        8.2783808850636671     
 C  -1.8928150049100927        9.5744197873245689        5.6524471506014295     
 C  -2.4879443745861756        8.5819985584990057        4.7699884549932179     
 C  -2.7823425966398325        7.4478623308327876        5.5950434203710246     
 H  -3.2889216466508020        6.5534555747140253        5.2526275179727833     
 C  -2.3870153109048506        7.6747159789349926        6.9341888706160981     
 C  -1.8198861185383834        8.9830344009320999        6.9544163228535627     
 H  -1.4635586769960516        9.4895836090977568        7.8438984939228948     
 C  -1.1792580585797783        10.902771574933729        5.3530346082601037     
 C  0.19677898199317817        10.555612686170486        4.7393210136551263     
 H  0.83831044407590816        10.006461757144814        5.4612058010057360     
 H  0.11970220640117540        9.9956834880427667        3.7925285609977029     
 H  0.78900363316604538        11.451748456016396        4.5143836427241277     
 C -0.91030176608988056        11.690924157097614        6.6537659340466320     
 H -0.42074708784111536        12.640739538476680        6.4087941344641051     
 H  -1.8411034984213557        11.917286496592018        7.1860193840309385     
 H -0.24672539029772331        11.159741426107598        7.3469056930162431     
 C  -1.9695307366850121        11.848522725691556        4.4350290368492065     
 H  -2.1653277394192356        11.444971921113497        3.4399892441155329     
 H  -2.9351411956542108        12.100529737898222        4.8884900815270740     
 H  -1.4049323435125780        12.779075122424391        4.2936528455976628     
 C  -2.9122165767050370        8.5959343720518113        3.2842317813588449     
 C  -4.1676235360216269        9.4832179805755636        3.1239795656329896     
 H  -4.9819109617998727        9.0977643165730147        3.7514368646764491     
 H  -4.5137775140354579        9.4767041586578191        2.0813593146891436     
 H  -3.9945399891689561        10.523869441709929        3.4107184685599585     
 C  -3.3162442787378681        7.1732206435617476        2.8331058692950948     
 H  -2.5036349809373237        6.4443440382056432        2.9619359824707279     
 H  -4.1950876658804148        6.7959484264028616        3.3699901787784245     
 H  -3.5711691247680575        7.1945422912495101        1.7659997596860908     
 C  -1.8021790011852163        9.0404399265491566        2.3030218352397767     
 H -0.92230813064501682        8.3763374897993685        2.3549876892262569     
 H  -2.1678397223177805        8.9638578277986287        1.2687431665352524     
 H  -1.4585780288348658        10.068449353612325        2.4464482569049926     
 C  -2.7811737777530285        6.8334219487635810        8.1415699125915797     
 C  -4.0868447734186271        7.4383368100486811        8.7116274521593269     
 H  -3.9421900566597090        8.4809544394748624        9.0205393324455105     
 H  -4.8839963645392102        7.4162598215237683        7.9611264350546573     
 H  -4.4255567661231545        6.8659968254494679        9.5855390488746046     
 C  -3.0404078774973091        5.3674950993106130        7.7582525044206490     
 H  -2.1287126606383366        4.8558867705951920        7.4268879375125785     
 H  -3.4216722996713171        4.8166112520655746        8.6290546528841574     
 H  -3.7851114838136533        5.2735675994874045        6.9625912007424864     
 C  -1.7047715667174599        6.8820175704459121        9.2284699409029152     
 H  -1.5180095562634979        7.9044788588548283        9.5686514064205355     
 H  -2.0208316946944933        6.2994346336782110        10.101467217397103     
 H -0.75713632916616302        6.4636721097364678        8.8718903407352396     
 F   6.6769364188164833       -1.4971089138371836        4.6411424402272559     
 F   8.0775342627714863       -2.7168743119726817        6.5264074065077580     
 F   9.6774858403313431       -1.2670186419348763        8.2662032941599737     
 F   9.9726603576983308        1.4259726421033416        7.8713247582990364     
 F   8.6482017816019123        2.6816607618382640        5.8981272231303539     
 F   9.7255473058219213        1.6488561560826862        3.4412758520787130     
 F   10.854588014012140        3.2748173954784918        1.6481460157396488     
 F   9.3433330219217599        5.0716859459884445       0.22393443549952124     
 F   6.5975679549146014        5.1556019167990002       0.63000761270908789     
 F   5.4472046616786667        3.4958286588127514        2.3754468519483649     
 F   6.6612970857721114        4.6207090407152602        4.7117106008358238     
 F   5.2211534637550994        5.7990674462929075        6.5986033707619010     
 F   3.6502259863000508        4.3284654852970679        8.3143957396851356     
 F   3.4111625360143178        1.6098870346988248        7.9219394143342372     
 F   4.7646686170110035       0.39662232159090438        5.9431520129762214     
 F   3.6156171214345081        1.5727310425163896        3.5736090187769256     
 F   2.3598175403179606        6.4889144171395102E-002   1.7769239212860781     
 F   3.7390285097200726       -1.7221079559791368       0.22669728334861450     
 F   6.4814015528013824       -1.9071035486851982       0.46944882910889352     
 F   7.7866163904928385      -0.35560081976654240        2.2462567516665515     
 C   7.6137290088973844       0.66815216742307848        5.1257359317159370     
 C   7.5156668644750386      -0.70509746101417770        5.3702603173602643     
 C   8.2132072699374525       -1.3786329068194094        6.3793114899120456     
 C   9.0268795527430985      -0.65977817120658977        7.2489986798632797     
 C   9.1617600881291530       0.71377572773123843        7.0507756175085872     
 C   8.4714978648449506        1.3335527842494748        6.0122563861268778     
 C   7.5191905007415585        2.5266399227987373        3.0526871391498962     
 C   8.8897114112793378        2.5025257973650561        2.7835678750603687     
 C   9.5120801760963172        3.3363852006019279        1.8473266327672406     
 C   8.7514450806451443        4.2467567739363634        1.1193818941844220     
 C   7.3733671138695627        4.2843774087285738        1.3255695404278036     
 C   6.7990283751891045        3.4213598400885470        2.2517061801245788     
 C   5.7650031433725273        2.4319874746223609        5.1840975724606952     
 C   5.8415544060246560        3.8052023122830714        5.4383046654179115     
 C   5.1252647517742265        4.4580174550205616        6.4474182412127616     
 C   4.3216910553929697        3.7212674226621303        7.3109609930083268     
 C   4.2161196798111682        2.3443436768742876        7.1135313968678409     
 C   4.9250562246863936        1.7460615212786716        6.0730314788593782     
 C   5.7755367289273787       0.64489878037486736        3.0542705348977934     
 C   4.3966764768940436       0.72336226106648915        2.8471372128563872     
 C   3.7050471166387275       -4.7057265857146986E-002   1.9085590225431213     
 C   4.4008874429640441      -0.95201993839104193        1.1158485355237726     
 C   5.7864943146544965       -1.0437246444155761        1.2486076409650979     
 C   6.4320709566852550      -0.23871137748211049        2.1854046348938256     
 B   6.6734188791320594        1.5638731564570727        4.0935412540061273     
 F   2.2273584933952670        11.804561258739017        14.850006003468335     
 F  0.82952457098607280        13.021240611069238        12.960948638920680     
 F -0.76711568336760050        11.568829765575924        11.220470778866327     
 F  -1.0630475623643143        8.8757818951525866        11.619763893310411     
 F  0.26045034873255135        7.6232465526642379        13.594583822090387     
 F -0.81681005983187305        8.6568878886109868        16.051159592079664     
 F  -1.9454677716845885        7.0273808214385056        17.840647574004084     
 F -0.43377275336675791        5.2294264895900184        19.263005626847779     
 F   2.3117046079191548        5.1474000635601120        18.858283861425001     
 F   3.4626121344131349        6.8107973839035019        17.115283292146202     
 F   2.2487958847397280        5.6865725600113430        14.778691825879845     
 F   3.6864395199861373        4.5096632608204530        12.888771067289147     
 F   5.2535398569044309        5.9819160142998307        11.170934091294377     
 F   5.4910537700637239        8.7015220432010345        11.564381754921838     
 F   4.1398877565675560        9.9121947582152927        13.544535194417524     
 F   5.2949181474938536        8.7457354231999052        15.911098050237268     
 F   6.5494658205586900        10.263658210889806        17.701529762157389     
 F   5.1664686339479227        12.045657111881939        19.252887624494655     
 F   2.4235087737627645        12.217113138391019        19.019087860147739     
 F   1.1194469829687328        10.658937918919863        17.245904109409853     
 C   1.2935084690076004        9.6379380904421943        14.365731564728819     
 C   1.3905549681284195        11.011070272188858        14.120212989633441     
 C  0.69417433852105837        11.683109585186916        13.109387407942767     
 C -0.11791087495646643        10.962891247367052        12.239342009504082     
 C -0.25281127110662438        9.5895813278886841        12.439432668493563     
 C  0.43672149414895689        8.9712856600915263        13.479265372424342     
 C   1.3901612069684679        7.7796959108699699        16.438808074552586     
 C   1.9495461304405423E-002   7.8027618049331471        16.707606758372361     
 C -0.60277170492358445        6.9673253057503377        17.642448867394879     
 C  0.15814159221009444        6.0566412125566709        18.369625230984070     
 C   1.5363720489684138        6.0201970026187199        18.164094452297917     
 C   2.1107007661007060        6.8846622790012493        17.239147016712124     
 C   3.1432173449627716        7.8758690477162876        14.306144826328833     
 C   3.0671309967744738        6.5026639021163977        14.051379282465801     
 C   3.7820234038685996        5.8507342804932234        13.040612912193069     
 C   4.5836139151484474        6.5883749039324444        12.175882000546370     
 C   4.6884837465384761        7.9653179395606335        12.373685821126951     
 C   3.9808357345964338        8.5625330773338355        13.415624308046896     
 C   3.1324153608394871        9.6643078012359638        16.435748998202584     
 C   4.5121281437402496        9.5920005841208322        16.639302150419663     
 C   5.2030480159838124        10.367186238277272        17.574550203245739     
 C   4.5053916249018071        11.269782721662240        18.368126157212078     
 C   3.1191188618950272        11.355073900022765        18.239284075497562     
 C   2.4743979843268455        10.546479302420506        17.304999626235286     
 B   2.2350210609139483        8.7432308546960993        15.397832617650735     
 C   6.2853631062482549       0.25324887594321599        11.576181140654155     
 H   7.2074970451838478      -0.23704109823767025        11.912126253308488     
 H   5.9278869984680780      -0.29692409167351974        10.694245558725166     
 H   5.5334568410802314       0.12946956555330016        12.362982666222956     
 C   5.1783546916820153        2.3301821555659457        10.710697446022717     
 H   4.4246262724178225        2.3124081145134827        11.505377318909995     
 H   4.7935698847402319        1.7470835478980160        9.8653461202229735     
 H   5.3017744051720612        3.3724393247803106        10.390245616814566     
 C   7.5430059701987027        1.7986674651544172        10.074161228940463     
 H   7.1666111321180290        1.2521794068780407        9.1978132617844377     
 H   8.4980329823610052        1.3457426311795597        10.367021000939991     
 H   7.7421036050164371        2.8283876405394275        9.7519491926408914     
 C   2.6177408683961190        10.053370672066020        7.9126589244999854     
 H   1.6968020015571414        10.543136849409043        7.5727913598985443     
 H   2.9723566723217929        10.604779954534834        8.7949414841036333     
 H   3.3722878866049792        10.175950803561291        7.1281908592613021     
 C   3.7232874267687501        7.9767618615067128        8.7801163732744900     
 H   4.4769150322490585        7.9930486315725853        7.9852900945089278     
 H   4.1085177288855439        8.5607761876083437        9.6245887666494419     
 H   3.5993133783674449        6.9350050117955213        9.1019565207883932     
 C   1.3589780105335771        8.5102532476548944        9.4161176969074099     
 H   1.7362063430374388        9.0566994361745792        10.292119241046688     
 H  0.40450630939244692        8.9642256139335306        9.1231689738151580     
 H   1.1586959325008650        7.4809417147280186        9.7388944410993545     
         276

 Dy   9.0681698090245355        2.5799049464540138        14.051762122241687     
 C   7.3575806413811016        4.4498829171416485        13.742620075587777     
 C   6.7230137505969161        3.4533031542161572        14.590072991573834     
 C   6.4659265310202008        2.3216970155091587        13.753009597107789     
 H   5.9422802414880262        1.4290226893104399        14.074416280669004     
 C   6.9181368605658893        2.5531206962692101        12.430153451455174     
 C   7.4812806422947142        3.8632050035019274        12.441357460580461     
 H   7.8624553866160856        4.3783299863433882        11.567773679832635     
 C   8.0497767127826787        5.7828603788448545        14.078786120745960     
 C   9.4115748791354985        5.4565973154779090        14.737424359812126     
 H   10.078309356615785        4.9104335315094465        14.038624734207319     
 H   9.3195194036989921        4.9001830403726885        15.683393287293770     
 H   9.9797361217337848        6.3656386198048001        14.975356569332627     
 C   7.2196307350592024        6.7255505550113996        14.964074016030624     
 H   6.9771977732315751        6.3256368571411103        15.950040913601676     
 H   6.2754057181374305        6.9790882762234041        14.469057485485976     
 H   7.7778995228222270        7.6563828185116414        15.127742754420192     
 C   8.3589589468651191        6.5740525870301667        12.791303598418899     
 H   9.0614752016851661        6.0461399882612481        12.136932283432390     
 H   8.8265075524580432        7.5312301354604587        13.049834555133780     
 H   7.4503066778851457        6.7843984050154083        12.215510588242422     
 C   6.2710057554455672        3.4623274257202858        16.062644129953199     
 C   5.8776268062442112        2.0391227623144021        16.521773812345707     
 H   5.0112133252351487        1.6501009771016713        15.974929241844043     
 H   5.6067640123809452        2.0667946154735803        17.585214167548475     
 H   6.6973758738811622        1.3148289177010870        16.410364376131174     
 C   5.0046793978924011        4.3350068769523311        16.203615649020882     
 H   5.1677671554026139        5.3728619097882699        15.902596545409633     
 H   4.6540970345066510        4.3385750108184729        17.244649627141669     
 H   4.1995316438845425        3.9312467050449151        15.576040902330270     
 C   7.3685119810525332        3.9282999229623008        17.041183533831845     
 H   8.2526681256411916        3.2669720899710279        17.008177543616206     
 H   6.9971906499552476        3.8688792278854600        18.070006213484525     
 H   7.7106361140342043        4.9529840631246520        16.881762023628664     
 C   6.5185669268081865        1.7272711937054621        11.210679533918531     
 C   10.804906062309463       0.72606042300943663        13.827209547365628     
 C   11.398590607469339        1.7173597670259242        14.712255780567601     
 C   11.690157191944976        2.8544995561827569        13.890574337948138     
 H   12.194823068173779        3.7489527082296044        14.235538218792415     
 C   11.295367584377361        2.6302816330997967        12.550683788031275     
 C   10.730775302203186        1.3212757927097343        12.526864505311615     
 H   10.375736641397303       0.81641350317585692        11.635839520336170     
 C   10.092244438902252      -0.60362379403483502        14.123497625794220     
 C   8.7148723796760734      -0.25903568426738477        14.735670776798862     
 H   8.0730981929672705       0.29041196317938645        14.014029099421728     
 H   8.7897318611523740       0.29896994248343989        15.683828187642201     
 H   8.1234853768997120       -1.1562089791468277        14.958226530864463     
 C   9.8260594942188941       -1.3899872489336582        12.821136665496823     
 H   9.3378881643864666       -2.3410888269634262        13.063818563641224     
 H   10.757736914779660       -1.6136948743301338        12.289388059364464     
 H   9.1622832264289684      -0.85869236492291401        12.128227450690185     
 C   10.881153174896900       -1.5497979169679288        15.042275233933189     
 H   11.073548466391964       -1.1471542636755365        16.038346737477386     
 H   11.848293785913276       -1.8004513989177386        14.591413307336042     
 H   10.316960722741781       -2.4809762450135722        15.180993105712997     
 C   11.820441429210536        1.7017965079443178        16.198759755072171     
 C   13.074578008751933       0.81325492675968825        16.361782453832738     
 H   13.891040159676956        1.1987819800403521        15.737182769057272     
 H   13.417670603100341       0.81851834771464316        17.405436281706297     
 H   12.901722557339665      -0.22701576026830178        16.073563443609725     
 C   12.225039292143062        3.1238040950179129        16.651934180244798     
 H   11.413064047310161        3.8534427320010045        16.523375068593367     
 H   13.104586808017425        3.5010310822071187        16.116119275344690     
 H   12.479140204733238        3.1010587657283075        17.719222287301005     
 C   10.707203463949304        1.2579029634945875        17.176638349736468     
 H   9.8271093794622271        1.9217134587347686        17.121015408272019     
 H   11.068860042039587        1.3358144634424844        18.212253831143126     
 H   10.364508939812271       0.22963585063357078        17.032981722974899     
 C   11.689101829140018        3.4745798655715423        11.345275507559226     
 C   12.992254030195253        2.8676975870223598        10.771374334270689     
 H   12.844286572304705        1.8263178467030714        10.459691093877250     
 H   13.790531740944777        2.8853107533215852        11.520910747713716     
 H   13.331442399536327        3.4415852854918194        9.8986948718432135     
 C   11.952970634426350        4.9385989673589794        11.732736794516375     
 H   11.043356609899092        5.4516384768294701        12.067604759580274     
 H   12.334036939749653        5.4911862520565782        10.862914178052028     
 H   12.699548662574429        5.0279039092089883        12.527194947096191     
 C   10.610603624916816        3.4329745533437812        10.259997308214309     
 H   10.420176024579549        2.4124764618008614        9.9159626842472974     
 H   10.926896960839771        4.0182661196720559        9.3888796820184979     
 H   9.6648257408667408        3.8528144198413887        10.619883134262702     
 Dy -0.16501967596406886        7.7187580357840364        5.4336117405632525     
 C   1.5477586910050674        5.8562869873332328        5.7472698935305404     
 C   2.1845445159771022        6.8524677160600493        4.9012639855081135     
 C   2.4386885659095161        7.9842168159306679        5.7385679295891299     
 H   2.9625604493073832        8.8771312201769579        5.4182192816879384     
 C   1.9841690938908978        7.7531352557614790        7.0606246024781916     
 C   1.4214589491321079        6.4430502331334178        7.0487847484504753     
 H   1.0387202149984163        5.9280207348312750        7.9217408247380829     
 C  0.85496854437240322        4.5234756198333068        5.4102764689090268     
 C -0.50758760108278433        4.8499630626030852        4.7533195487636695     
 H  -1.1743090718831646        5.3961659569986073        5.4524052660684230     
 H -0.41698505935163460        5.4053966698027081        3.8064869732963653     
 H  -1.0764547389267745        3.9409967082918818        4.5168971393498900     
 C   1.6835199017167715        3.5817337379254894        4.5227417634327907     
 H   1.9220625021200268        3.9817073500255238        3.5358276179601837     
 H   2.6295858352431440        3.3297178576977502        5.0149494462802897     
 H   1.1260447219265293        2.6500508952744610        4.3611166304301090     
 C  0.54726100230851527        3.7307499539337106        6.6972028573803106     
 H -0.15478824734423369        4.2574968629363408        7.3529454239824572     
 H   7.9849929561227856E-002   2.7736906467357896        6.4380008309148860     
 H   1.4565427670752797        3.5201725696472197        7.2718328076309300     
 C   2.6365090533625395        6.8445671948403515        3.4287218884852688     
 C   3.0351910992327311        8.2670685200989045        2.9719870711405441     
 H   3.9023524493748085        8.6520505524684150        3.5204578547578147     
 H   3.3072795803037698        8.2399014885152990        1.9088269761511520     
 H   2.2179931659959786        8.9941408120463802        3.0835036608521409     
 C   3.8992051555642600        5.9673959707500144        3.2840821346911202     
 H   3.7332709016609171        4.9297079462284499        3.5839061413906514     
 H   4.2478580464811486        5.9641785199778177        2.2423961681420144     
 H   4.7069917832201433        6.3675111569876552        3.9105559829395613     
 C   1.5356369831238927        6.3850674372721254        2.4509863921544413     
 H  0.65300360983556760        7.0484921239603739        2.4886436241682870     
 H   1.9041624388776566        6.4477063342788670        1.4213174515380795     
 H   1.1915158587557040        5.3605318893780138        2.6073032024121727     
 C   2.3835432898375921        8.5798086509903477        8.2794576165949412     
 C  -1.8973432787521411        9.5789666967003910        5.6529291531185262     
 C  -2.4922804046442999        8.5866489930300816        4.7701928443705883     
 C  -2.7864712472611530        7.4522470992214522        5.5949290886278620     
 H  -3.2929019736060812        6.5578624843162174        5.2522418709771035     
 C  -2.3912378553908931        7.6787877643312630        6.9341680720838577     
 C  -1.8243986225578825        8.9872435061856049        6.9547567937455197     
 H  -1.4682102164385731        9.4936322329709597        7.8443941501095686     
 C  -1.1837507153860132        10.907372422839959        5.3537187137267095     
 C  0.19227442558094776        10.560166916845750        4.7399748349649062     
 H  0.83400435690602559        10.011290917139974        5.4619057958629513     
 H  0.11508689779215081        9.9999536350892537        3.7933376750818177     
 H  0.78439898297498123        11.456257384782010        4.5146111073630006     
 C -0.91486688200399413        11.695387332079742        6.6545506332003441     
 H -0.42508749310406774        12.645135450645927        6.4097625554407927     
 H  -1.8457360998290602        11.921864710060101        7.1866349500310527     
 H -0.25152829784775838        11.164024530106088        7.3477768857628822     
 C  -1.9738112009834390        11.853285914657743        4.4356748995832893     
 H  -2.1694081391803128        11.449865451102744        3.4405437154910010     
 H  -2.9394974710708657        12.105314086174200        4.8889516662017929     
 H  -1.4091107653224537        12.783815603841431        4.2945346214762452     
 C  -2.9168384613285392        8.6009589877656776        3.2845021506061007     
 C  -4.1721376423895942        9.4884918472442923        3.1246932596316528     
 H  -4.9862891613028664        9.1031467876059100        3.7523969003362776     
 H  -4.5186294956351221        9.4820326645592079        2.0821895715119556     
 H  -3.9988106253306515        10.529116849751597        3.4113783572761998     
 C  -3.3212730662259577        7.1784145564028394        2.8331826662263655     
 H  -2.5087803949560867        6.4493548655135076        2.9616801376997195     
 H  -4.2000754959693225        6.8012359207351629        3.3701972299833005     
 H  -3.5764490834593556        7.1999865875696054        1.7661419884188121     
 C  -1.8069410862357018        9.0454390295061238        2.3031142897020791     
 H -0.92729945784233869        8.3810114569094267        2.3546247976757302     
 H  -2.1729414282329875        8.9693529052767396        1.2689189672858732     
 H  -1.4629469037731770        10.073281605332502        2.4467671871261687     
 C  -2.7858151889959935        6.8372287113598240        8.1412640896352659     
 C  -4.0917322342265221        7.4422464268913302        8.7106332368357506     
 H  -3.9470910997201045        8.4848124390199988        9.0197472508508021     
 H  -4.8883854137363612        7.4204210628712408        7.9596009208273539     
 H  -4.4310807077529057        6.8698587477158704        9.5842372668918756     
 C  -3.0449290026266773        5.3712932047204704        7.7577547591867706     
 H  -2.1330259901636524        4.8596137430190876        7.4270772186575371     
 H  -3.4268586187727319        4.8204783842202401        8.6283221315910108     
 H  -3.7890829405268094        5.2773293380757762        6.9615731769374820     
 C  -1.7100279706403716        6.8854445793857533        9.2288192353964451     
 H  -1.5234520677281802        7.9077862870996007        9.5695278002281761     
 H  -2.0267529994546747        6.3025782841542570        10.101392283248282     
 H -0.76217247346715533        6.4671421661300048        8.8727476780817831     
 F   6.6698460269632687       -1.4922413043376537        4.6412568964216163     
 F   8.0712372254117959       -2.7113693241150498        6.5264094351651920     
 F   9.6725004255886020       -1.2610202520087550        8.2644625618436045     
 F   9.9679204829592702        1.4318401266149130        7.8679807054511448     
 F   8.6421780088680187        2.6867922701088642        5.8954496200260804     
 F   9.7193684864926553        1.6522441336958444        3.4405588575425341     
 F   10.849964045512021        3.2792988756736867        1.6496391825087811     
 F   9.3402706301026761        5.0772283415882882       0.22556477606754655     
 F   6.5939572522841310        5.1605842510076583       0.62842504721518233     
 F   5.4419484244593077        3.5000070735267501        2.3722092173066720     
 F   6.6554572214281258        4.6253767796373886        4.7091669246701198     
 F   5.2170365163749217        5.8041425282351105        6.5970805776869437     
 F   3.6474748792029956        4.3338656408276606        8.3144336819500975     
 F   3.4075517434000666        1.6153779368510399        7.9222935970114410     
 F   4.7584455314033960       0.40185004088936305        5.9419967362575710     
 F   3.6093408827202196        1.5771570784497226        3.5710076867286906     
 F   2.3537065513090747        6.7848257688661914E-002   1.7753065805271542     
 F   3.7332147255551011       -1.7208873104910667       0.22701861052468994     
 F   6.4755468019680551       -1.9053104906710063       0.47024735767392534     
 F   7.7804101331059012      -0.35234523916850596        2.2458754249416732     
 C   7.6072244788459731       0.67303196910508989        5.1243217922586126     
 C   7.5090580062265042      -0.70005224518004439        5.3695911936045224     
 C   8.2070703835699810       -1.3732221497777692        6.3785489690890032     
 C   9.0214750843760108      -0.65412417723820138        7.2473156644245682     
 C   9.1564422683727447       0.71930687869180376        7.0483459455023052     
 C   8.4654705169659614        1.3387337458857138        6.0101229768391518     
 C   7.5133518936714161        2.5305543931196790        3.0508205760308713     
 C   8.8840888814994621        2.5063909872260761        2.7827813138863879     
 C   9.5072977485054011        3.3407385788890078        1.8476195063757255     
 C   8.7473438705627622        4.2514990601628027        1.1194938692291494     
 C   7.3690350612230660        4.2888245624760550        1.3241358527390381     
 C   6.7938489695939746        3.4254056599809863        2.2494009223627578     
 C   5.7587811078464419        2.4369164326897734        5.1820730610432957     
 C   5.8359214050065820        3.8101167001506617        5.4362494410919728     
 C   5.1206577990182858        4.4631203823865615        6.4459679568414510     
 C   4.3177522485360038        3.7265646597097524        7.3102794000145801     
 C   4.2116339202648820        2.3496773481009301        7.1129260143781998     
 C   4.9192771724531292        1.7512649028902600        6.0716483446684082     
 C   5.7692441599452851       0.64888063452168754        3.0526993455324822     
 C   4.3904282560533110       0.72722318277111653        2.8452354586883737     
 C   3.6989350759967383       -4.3989394219718536E-002   1.9071757050525564     
 C   4.3948670910446630      -0.94972212983275939        1.1153904716966425     
 C   5.7804575524351760       -1.0412313208079425        1.2484538731507457     
 C   6.4258814716569814      -0.23542637497373389        2.1846564360268919     
 B   6.6669977973687162        1.5683033805160169        4.0916590779402080     
 F   2.2344167055573583        11.799629445558288        14.849737819642035     
 F  0.83577271495205263        13.015650700106272        12.960794972134538     
 F -0.76228066141880646        11.562731611258556        11.222148849418106     
 F  -1.0583999144522678        8.8698287386452535        11.623034734472979     
 F  0.26645252152223142        7.6180327143096518        13.597160686609291     
 F -0.81067456823469874        8.6533756270488436        16.051748549413894     
 F  -1.9408398207808901        7.0228045469903089        17.839075986575235     
 F -0.43066262051399173        5.2238924689381063        19.261365253853747     
 F   2.3153772795318885        5.1425006122128121        18.859873974995612     
 F   3.4678720926266013        6.8066249373849788        17.118440348331298     
 F   2.2546331996223401        5.6819261339227465        14.781099758551184     
 F   3.6905878345703895        4.5046466472625060        12.890153627778767     
 F   5.2563426548684049        5.9766042623196718        11.170821719179559     
 F   5.4947507873607835        8.6961154822603159        11.564035559457755     
 F   4.1461684666257961        9.9070062818823654        13.545715260314296     
 F   5.3011455423512315        8.7413306949055762        15.913754419183794     
 F   6.5553952728340326        10.260682541650985        17.703323462273787     
 F   5.1719955389438104        12.044396763371585        19.252664438258360     
 F   2.4290905181196001        12.215276702179363        19.018225752116837     
 F   1.1255023602573071        10.655636630526157        17.246136452068306     
 C   1.2999666840204067        9.6329960064111670        14.367035441166152     
 C   1.3971147366549310        11.005958750704320        14.120754380307822     
 C  0.70023996212389650        11.677621699446306        13.110030945678249     
 C -0.11261467720861927        10.957153369462159        12.240946048371391     
 C -0.24758288966986511        9.5839665213178602        12.441787591517059     
 C  0.44269576631267304        8.9660277222489420        13.481304794195093     
 C   1.3959838636056974        7.7757374660401668        16.440579364950320     
 C   2.5101761873185205E-002   7.7988231210438208        16.708297494587026     
 C -0.59798211797178524        6.9629148380807688        17.642088611572021     
 C  0.16227310889779939        6.0518929399282513        18.369484715887982     
 C   1.5407337953218354        6.0157731952425602        18.165500549414414     
 C   2.1158842080973241        6.8806101384463876        17.241381642784422     
 C   3.1494604778005515        7.8709623440563590        14.308099148486747     
 C   3.0727803176690753        6.4977801160427218        14.053329497995556     
 C   3.7866602779881173        5.8456855053068297        13.041957305260429     
 C   4.5876034906582284        6.5831513548143707        12.176494250627591     
 C   4.6930364254465333        7.9600523765856011        12.374263369557102     
 C   3.9866679485085754        8.5573741940451544        13.416983851866657     
 C   3.1386156843233475        9.6603240597732238        16.437265563212971     
 C   4.5182727339665254        9.5881399928375526        16.641230910609750     
 C   5.2089884572242946        10.364099783963061        17.576022773404141     
 C   4.5111852423203302        11.267457961416513        18.368636952849815     
 C   3.1249374214789705        11.352551343622199        18.239406420047047     
 C   2.4804354126379264        10.543172679309368        17.305668412609538     
 B   2.2414101630882404        8.7387797803851921        15.399625159799939     
 C   6.2907065990436974       0.24887965077367899        11.574636800008921     
 H   7.2129166871080104      -0.24093201950648216        11.911060771423198     
 H   5.9340891422363740      -0.30139756700812936        10.692435316599049     
 H   5.5384331316073219       0.12460333023925030        12.360999438182084     
 C   5.1830557520576690        2.3254748665724532        10.708963716566629     
 H   4.4287936483901831        2.3068201012869780        11.503095485222040     
 H   4.7991990884713118        1.7426637329582264        9.8629648505475753     
 H   5.3060662239923184        3.3679748263436173        10.389125857216436     
 C   7.5480469666753915        1.7951595642232725        10.073287781019289     
 H   7.1719992918912752        1.2486784626388212        9.1968152513815227     
 H   8.5031836586051721        1.3425571582029627        10.366258001190547     
 H   7.7467966838746047        2.8250144186484190        9.7512798535324894     
 C   2.6125409971537095        10.057727904306860        7.9140789760371488     
 H   1.6914797370317658        10.547039934780830        7.5738933785848257     
 H   2.9664284074323364        10.609201883288364        8.7966009119186168     
 H   3.3673406189043540        10.180835084891111        7.1299451625364929     
 C   3.7187832639729685        7.9814580427351336        8.7816731786760887     
 H   4.4729370104355226        7.9986472454731867        7.9873878530711924     
 H   4.1030865315446263        8.5651785515155989        9.6267999498567569     
 H   3.5952344454232903        6.9394516072962897        9.1028843626978624     
 C   1.3541268194459339        8.5136824750262328        9.4168420983948078     
 H   1.7309835391194930        9.0601317856412749        10.292973288404236     
 H  0.39952135312200621        8.9672898664538998        9.1237905464571831     
 H   1.1542401607204174        7.4842236842456602        9.7394051628112113     
         276

 Dy   9.0723398797449590        2.5751597435691855        14.051410311940424     
 C   7.3618769461090041        4.4451368379912868        13.742178027558678     
 C   6.7269449778190591        3.4484628987898325        14.589180792882436     
 C   6.4699643980177743        2.3170601448286723        13.751824191199789     
 H   5.9461370552493529        1.4243847265831866        14.072913946102771     
 C   6.9224719577230402        2.5487690432428227        12.429143409703034     
 C   7.4858540445511723        3.8587437547957575        12.440794200522275     
 H   7.8673736387887256        4.3739824305294688        11.567430931075458     
 C   8.0541262180934581        5.7779728604129987        14.078827865494370     
 C   9.4160786144297219        5.4515236258077850        14.737061624100326     
 H   10.082707755804446        4.9057567033692351        14.037892040640402     
 H   9.3242739514897863        4.8946587219661222        15.682807824084028     
 H   9.9841858526663732        6.3604998079525394        14.975400747375771     
 C   7.2242615566217738        6.7203590918894625        14.964692866537455     
 H   6.9822878994722899        6.3201553880740029        15.950652580163325     
 H   6.2798295428038182        6.9740398033721656        14.470149925841753     
 H   7.7825828064486000        7.6511526902415961        15.128411493620670     
 C   8.3630236320264135        6.5695989192606596        12.791571365789016     
 H   9.0656733318755087        6.0420338334806232        12.137060256362156     
 H   8.8303003441560861        7.5268381360674192        13.050319532203718     
 H   7.4542675737063897        6.7798133914775498        12.215882404379999     
 C   6.2749845498514203        3.4571582351463763        16.061711452542582     
 C   5.8807909874698607        2.0340518025936887        16.520274858447578     
 H   5.0140720222691888        1.6458518314754806        15.973367219298337     
 H   5.6100223705221657        2.0615122475579186        17.583734976463631     
 H   6.7000365194490357        1.3092715136160153        16.408481416265911     
 C   5.0091954136106889        4.3304481333919398        16.203512132244850     
 H   5.1726353661080280        5.3683652832975772        15.902943727399185     
 H   4.6590042062952852        4.3336694913451277        17.244679460347221     
 H   4.2036373000429590        3.9273362419190487        15.576083177767199     
 C   7.3729608240791933        3.9219279544270145        17.040187560027288     
 H   8.2566112133505669        3.2599229382106913        17.006843340863188     
 H   7.0016693740331197        3.8624618830921289        18.068981821144238     
 H   7.7158431177260933        4.9464131311897042        16.881177480317714     
 C   6.5233499454811010        1.7230786778795515        11.209443563547680     
 C   10.809426964199558       0.72156332119106592        13.827075109734414     
 C   11.402987188131169        1.7128173306859227        14.712266679396093     
 C   11.694398875594981        2.8500988640527303        13.890757017234257     
 H   12.198967378642836        3.7445511326409164        14.235870687787459     
 C   11.299669182393078        2.6260748470470032        12.550806705603135     
 C   10.735308491143817        1.3169424285520483        12.526788168397296     
 H   10.380346773092755       0.81216267128878095        11.635679619478996     
 C   10.096704431267510      -0.60812685140143763        14.123298063944235     
 C   8.7193827409903086      -0.26338386159020383        14.735522686474530     
 H   8.0774303700677894       0.28577082050123997        14.013803486871330     
 H   8.7944068601039262       0.29497313963757960        15.683479669097283     
 H   8.1280496212061486       -1.1604694436695560        14.958556190437061     
 C   9.8305046079110578       -1.3944542786252274        12.820913631682405     
 H   9.3420675520822893       -2.3454408696796505        13.063519476705205     
 H   10.762222723073135       -1.6183759947139178        12.289325963413136     
 H   9.1669682474854213      -0.86301051098372916        12.127893245606030     
 C   10.885441584907312       -1.5544270298824865        15.042116920077554     
 H   11.077744315630383       -1.1518581652878686        16.038236251487771     
 H   11.852609638272515       -1.8051533209012292        14.591359764409120     
 H   10.321136156579760       -2.4855610404337072        15.180706414675658     
 C   11.825243065276998        1.6969687770287964        16.198664901183825     
 C   13.079294636255154       0.80819109707750880        16.361144733873115     
 H   13.895537003208409        1.1935616807047797        15.736160606037430     
 H   13.422862210450427       0.81347194303939385        17.404636042103292     
 H   12.906152240065344      -0.23207141412221632        16.073073893682665     
 C   12.230280997223291        3.1188300022763653        16.651910354345112     
 H   11.418414532549493        3.8486404976927964        16.523679566372245     
 H   13.109755668479027        3.4959255089392975        16.115888671355467     
 H   12.484695877574824        3.0959010017979103        17.719118572614693     
 C   10.712259295162189        1.2531388488948423        17.176864242532137     
 H   9.8324307197309118        1.9173232232782471        17.121831516286147     
 H   11.074412825770974        1.3305006958929506        18.212345020198867     
 H   10.369092620077449       0.22506210498320200        17.033004783752858     
 C   11.693860990341145        3.4705188542076986        11.345612413989850     
 C   12.997395188318265        2.8636268538520548        10.772616904908501     
 H   12.849602250917101        1.8222434943864307        10.460845230437780     
 H   13.795088992613019        2.8811822669209515        11.522766192237752     
 H   13.337240517751166        3.4374974082524448        9.9002093591864480     
 C   11.957388615780223        4.9346333969797920        11.733094589312016     
 H   11.047464950782860        5.4476705783373580        12.067112970994048     
 H   12.339132657050424        5.4870822786266977        10.863467507403142     
 H   12.703328232526491        5.0241862270072435        12.528133957373738     
 C   10.616105463861361        3.4289954670948193        10.259573479002901     
 H   10.426039757197444        2.4085336702379192        9.9151622473686380     
 H   10.933083836289708        4.0144611155457222        9.3888158455321111     
 H   9.6700131852519480        3.8487222102102017        10.618779903343862     
 Dy -0.16910176777865635        7.7237121305947865        5.4340525378353526     
 C   1.5434724820776584        5.8609969106360973        5.7476298801833998     
 C   2.1805557299564278        6.8572622677336099        4.9019881980635462     
 C   2.4347028097222103        7.9888300407411350        5.7395317221499553     
 H   2.9587423149073659        8.8817265851415783        5.4194287902548295     
 C   1.9799984429226640        7.7574738923432944        7.0614665952061300     
 C   1.4170325549322471        6.4475094800434425        7.0492467298677743     
 H   1.0340238921409746        5.9323834017138974        7.9220258393679517     
 C  0.85062390569649771        4.5283251578428576        5.4102206361244116     
 C -0.51204767302912879        4.8549755481585404        4.7535780813689437     
 H  -1.1786713992274684        5.4008178370855005        5.4529901656274244     
 H -0.42162934942784513        5.4108454747527333        3.8069736484875842     
 H  -1.0808452495552272        3.9460664717542926        4.5167337812396697     
 C   1.6789507774127073        3.5868265781700499        4.5222260370752458     
 H   1.9172049296895768        3.9870697740448877        3.5353537254464316     
 H   2.6251409752041779        3.3346124984414129        5.0140891395826381     
 H   1.1213860615327667        2.6552188606261682        4.3604769628197149     
 C  0.54312783237930518        3.7352681413379862        6.6969633243167754     
 H -0.15906176214835860        4.2617506040654067        7.3527741159387565     
 H   7.5962601783900519E-002   2.7781433676541862        6.4376021123275242     
 H   1.4524828571471697        3.5248309809085017        7.2715438378952904     
 C   2.6324347769532368        6.8496303759834634        3.4294709221484592     
 C   3.0317127512807724        8.2720570119888173        2.9731761236970700     
 H   3.8991520640386650        8.6563916214676713        3.5216327410358228     
 H   3.3036519912267903        8.2450671176131749        1.9099834215375586     
 H   2.2149150396661965        8.9995053201414414        3.0850648688652424     
 C   3.8947254493425714        5.9720163433755902        3.2841121724332547     
 H   3.7285591299956349        4.9342678405727636        3.5835682716110258     
 H   4.2430157688617607        5.9691031825491878        2.2423029647760977     
 H   4.7028498507582883        6.3716388920877396        3.9104342017944980     
 C   1.5311990607884758        6.3910666759396335        2.4518037467026783     
 H  0.64899558562981230        7.0550654718094385        2.4896486396208664     
 H   1.8997686487362846        6.4536421185033968        1.4221847026955519     
 H   1.1864292462626653        5.3667138783187838        2.6078338035379636     
 C   2.3789445391543893        8.5839767548636523        8.2805343481262152     
 C  -1.9018715525941894        9.5835136060762114        5.6534111556356228     
 C  -2.4966164347024242        8.5912994275611574        4.7703972337479588     
 C  -2.7905998978824735        7.4566318676101169        5.5948147568846984     
 H  -3.2968823005613603        6.5622693939184096        5.2518562239814228     
 C  -2.3954603998769355        7.6828595497275325        6.9341472735516172     
 C  -1.8289111265773816        8.9914526114391116        6.9550972646374758     
 H  -1.4728617558810944        9.4976808568441644        7.8448898062962424     
 C  -1.1882433721922483        10.911973270746188        5.3544028191933153     
 C  0.18776986916871735        10.564721147521013        4.7406286562746853     
 H  0.82969826973614313        10.016120077135133        5.4626057907201675     
 H  0.11047158918312622        10.004223782135742        3.7941467891659326     
 H  0.77979433278391708        11.460766313547623        4.5148385720018736     
 C -0.91943199791810770        11.699850507061868        6.6553353323540554     
 H -0.42942789836702011        12.649531362815175        6.4107309764174802     
 H  -1.8503687012367647        11.926442923528183        7.1872505160311668     
 H -0.25633120539779347        11.168307634104577        7.3486480785095214     
 C  -1.9780916652818659        11.858049103623932        4.4363207623173730     
 H  -2.1734885389413900        11.454758981091992        3.4410981868664692     
 H  -2.9438537464875205        12.110098434450176        4.8894132508765118     
 H  -1.4132891871323296        12.788556085258470        4.2954163973548285     
 C  -2.9214603459520414        8.6059836034795456        3.2847725198533562     
 C  -4.1766517487575614        9.4937657139130209        3.1254069536303160     
 H  -4.9906673608058600        9.1085292586388054        3.7533569359961065     
 H  -4.5234814772347871        9.4873611704605967        2.0830198283347676     
 H  -4.0030812614923477        10.534364257793264        3.4120382459924405     
 C  -3.3263018537140470        7.1836084692439304        2.8332594631576358     
 H  -2.5139258089748497        6.4543656928213720        2.9614242929287111     
 H  -4.2050633260582302        6.8065234150674643        3.3704042811881760     
 H  -3.5817290421506538        7.2054308838896999        1.7662842171515336     
 C  -1.8117031712861873        9.0504381324630927        2.3032067441643820     
 H -0.93229078503966045        8.3856854240194849        2.3542619061252035     
 H  -2.1780431341481941        8.9748479827548522        1.2690947680364939     
 H  -1.4673157787114881        10.078113857052680        2.4470861173473444     
 C  -2.7904566002389584        6.8410354739560670        8.1409582666789539     
 C  -4.0966196950344171        7.4461560437339802        8.7096390215121762     
 H  -3.9519921427805005        8.4886704385651353        9.0189551692560936     
 H  -4.8927744629335121        7.4245823042187133        7.9580754066000514     
 H  -4.4366046493826570        6.8737206699822719        9.5829354849091484     
 C  -3.0494501277560460        5.3750913101303270        7.7572570139528931     
 H  -2.1373393196889676        4.8633407154429831        7.4272664998024958     
 H  -3.4320449378741467        4.8243455163749047        8.6275896102978660     
 H  -3.7930543972399655        5.2810910766641488        6.9605551531324767     
 C  -1.7152843745632833        6.8888715883255935        9.2291685298899733     
 H  -1.5288945791928625        7.9110937153443732        9.5704041940358184     
 H  -2.0326743042148556        6.3057219346303039        10.101317349099464     
 H -0.76720861776814742        6.4706122225235418        8.8736050154283248     
 F   6.6627556351100541       -1.4873736948381238        4.6413713526159768     
 F   8.0649401880521037       -2.7058643362574184        6.5264114638226260     
 F   9.6675150108458610       -1.2550218620826337        8.2627218295272353     
 F   9.9631806082202115        1.4377076111264844        7.8646366526032541     
 F   8.6361542361341250        2.6919237783794641        5.8927720169218061     
 F   9.7131896671633875        1.6556321113090029        3.4398418630063552     
 F   10.845340077011899        3.2837803558688816        1.6511323492779135     
 F   9.3372082382835924        5.0827707371881319       0.22719511663557182     
 F   6.5903465496536606        5.1655665852163164       0.62684248172127688     
 F   5.4366921872399496        3.5041854882407488        2.3689715826649795     
 F   6.6496173570841401        4.6300445185595160        4.7066232485044157     
 F   5.2129195689947432        5.8092176101773134        6.5955577846119864     
 F   3.6447237721059409        4.3392657963582524        8.3144716242150611     
 F   3.4039409507858149        1.6208688390032551        7.9226477796886448     
 F   4.7522224457957885       0.40707776018782177        5.9408414595389214     
 F   3.6030646440059311        1.5815831143830554        3.5684063546804556     
 F   2.3475955623001887        7.0807371205928712E-002   1.7736892397682305     
 F   3.7274009413901292       -1.7196666650029966       0.22733993770076535     
 F   6.4696920511347278       -1.9035174326568145       0.47104588623895716     
 F   7.7742038757189631      -0.34908965857046953        2.2454940982167950     
 C   7.6007199487945627       0.67791177078710141        5.1229076528012891     
 C   7.5024491479779689      -0.69500702934591108        5.3689220698487805     
 C   8.2009334972025112       -1.3678113927361291        6.3777864482659608     
 C   9.0160706160089248      -0.64847018326981298        7.2456326489858567     
 C   9.1511244486163363       0.72483802965236910        7.0459162734960232     
 C   8.4594431690869705        1.3439147075219529        6.0079895675514257     
 C   7.5075132866012728        2.5344688634406212        3.0489540129118460     
 C   8.8784663517195863        2.5102561770870966        2.7819947527124076     
 C   9.5025153209144868        3.3450919571760882        1.8479123799842103     
 C   8.7432426604803801        4.2562413463892419        1.1196058442738768     
 C   7.3647030085765692        4.2932717162235372        1.3227021650502728     
 C   6.7886695639988437        3.4294514798734257        2.2470956646009363     
 C   5.7525590723203566        2.4418453907571864        5.1800485496258970     
 C   5.8302884039885070        3.8150310880182525        5.4341942167660342     
 C   5.1160508462623460        4.4682233097525614        6.4445176724701403     
 C   4.3138134416790370        3.7318618967573745        7.3095978070208325     
 C   4.2071481607185950        2.3550110193275726        7.1123206318885579     
 C   4.9134981202198658        1.7564682845018484        6.0702652104774391     
 C   5.7629515909631914       0.65286248866850782        3.0511281561671710     
 C   4.3841800352125784       0.73108410447574390        2.8433337045203606     
 C   3.6928230353547491       -4.0921522582290079E-002   1.9057923875619915     
 C   4.3888467391252810      -0.94742432127447684        1.1149324078695124     
 C   5.7744207902158555       -1.0387379972003088        1.2483001053363936     
 C   6.4196919866287079      -0.23214137246535732        2.1839082371599576     
 B   6.6605767156053739        1.5727336045749609        4.0897769018742887     
 F   2.2414749177194500        11.794697632377558        14.849469635815735     
 F  0.84202085891803247        13.010060789143308        12.960641305348396     
 F -0.75744563947001242        11.556633456941190        11.223826919969886     
 F  -1.0537522665402212        8.8638755821379220        11.626305575635547     
 F  0.27245469431191149        7.6128188759550648        13.599737551128195     
 F -0.80453907663752455        8.6498633654867003        16.052337506748120     
 F  -1.9362118698771917        7.0182282725421121        17.837504399146386     
 F -0.42755248766122556        5.2183584482861951        19.259724880859718     
 F   2.3190499511446223        5.1376011608655121        18.861464088566226     
 F   3.4731320508400674        6.8024524908664556        17.121597404516390     
 F   2.2604705145049522        5.6772797078341499        14.783507691222521     
 F   3.6947361491546418        4.4996300337045598        12.891536188268390     
 F   5.2591454528323789        5.9712925103395138        11.170709347064738     
 F   5.4984478046578431        8.6907089213195974        11.563689363993671     
 F   4.1524491766840361        9.9018178055494381        13.546895326211068     
 F   5.3073729372086103        8.7369259666112491        15.916410788130321     
 F   6.5613247251093743        10.257706872412165        17.705117162390188     
 F   5.1775224439396981        12.043136414861230        19.252441252022063     
 F   2.4346722624764352        12.213440265967709        19.017363644085933     
 F   1.1315577375458816        10.652335342132449        17.246368794726756     
 C   1.3064248990332128        9.6280539223801398        14.368339317603487     
 C   1.4036745051814423        11.000847229219781        14.121295770982204     
 C  0.70630558572673474        11.672133813705695        13.110674483413732     
 C -0.10731847946077212        10.951415491557263        12.242550087238701     
 C -0.24235450823310584        9.5783517147470363        12.444142514540557     
 C  0.44867003847638931        8.9607697844063559        13.483344215965843     
 C   1.4018065202429271        7.7717790212103628        16.442350655348051     
 C   3.0708062441965001E-002   7.7948844371544945        16.708988230801694     
 C -0.59319253101998615        6.9585043704111991        17.641728355749159     
 C  0.16640462558550434        6.0471446672998317        18.369344200791890     
 C   1.5450955416752570        6.0113493878664013        18.166906646530911     
 C   2.1210676500939418        6.8765579978915259        17.243616268856719     
 C   3.1557036106383314        7.8660556403964295        14.310053470644661     
 C   3.0784296385636769        6.4928963299690450        14.055279713525310     
 C   3.7912971521076355        5.8406367301204369        13.043301698327788     
 C   4.5915930661680084        6.5779278056962971        12.177106500708813     
 C   4.6975891043545905        7.9547868136105686        12.374840917987255     
 C   3.9925001624207166        8.5522153107564733        13.418343395686421     
 C   3.1448160078072078        9.6563403183104839        16.438782128223362     
 C   4.5244173241928012        9.5842794015542747        16.643159670799836     
 C   5.2149288984647777        10.361013329648850        17.577495343562546     
 C   4.5169788597388543        11.265133201170785        18.369147748487553     
 C   3.1307559810629138        11.350028787221634        18.239528764596535     
 C   2.4864728409490078        10.539866056198232        17.306337198983787     
 B   2.2477992652625320        8.7343287060742867        15.401417701949143     
 C   6.2960500918391400       0.24451042560414199        11.573092459363689     
 H   7.2183363290321720      -0.24482294077529407        11.909995289537907     
 H   5.9402912860046708      -0.30587104234273904        10.690625074472932     
 H   5.5434094221344115       0.11973709492520045        12.359016210141210     
 C   5.1877568124333227        2.3207675775789602        10.707229987110539     
 H   4.4329610243625428        2.3012320880604733        11.500813651534086     
 H   4.8048282922023917        1.7382439180184370        9.8605835808721789     
 H   5.3103580428125756        3.3635103279069236        10.388006097618305     
 C   7.5530879631520804        1.7916516632921280        10.072414333098115     
 H   7.1773874516645213        1.2451775183996014        9.1958172409786059     
 H   8.5083343348493408        1.3393716852263657        10.365495001441104     
 H   7.7514897627327723        2.8216411967574104        9.7506105144240891     
 C   2.6073411259113000        10.062085136547701        7.9154990275743113     
 H   1.6861574725063901        10.550943020152619        7.5749953972711062     
 H   2.9605001425428803        10.613623812041894        8.7982603397335986     
 H   3.3623933512037287        10.185719366220932        7.1316994658116828     
 C   3.7142791011771870        7.9861542239635543        8.7832299840776855     
 H   4.4689589886219867        8.0042458593737873        7.9894856116334569     
 H   4.0976553342037096        8.5695809154228542        9.6290111330640737     
 H   3.5911555124791357        6.9438982027970582        9.1038122046073333     
 C   1.3492756283582905        8.5171117023975729        9.4175664998822057     
 H   1.7257607352015472        9.0635641351079705        10.293827335761781     
 H  0.39453639685156550        8.9703541189742673        9.1244121190992065     
 H   1.1497843889399697        7.4875056537633027        9.7399158845230680     
         276

 Dy   9.0765099504653826        2.5704145406843573        14.051058501639162     
 C   7.3661732508369075        4.4403907588409259        13.741735979529579     
 C   6.7308762050412021        3.4436226433635078        14.588288594191038     
 C   6.4740022650153479        2.3124232741481858        13.750638785291789     
 H   5.9499938690106786        1.4197467638559333        14.071411611536540     
 C   6.9268070548801921        2.5444173902164349        12.428133367950895     
 C   7.4904274468076304        3.8542825060895880        12.440230940464090     
 H   7.8722918909613657        4.3696348747155485        11.567088182318280     
 C   8.0584757234042357        5.7730853419811430        14.078869610242778     
 C   9.4205823497239436        5.4464499361376610        14.736698888388528     
 H   10.087106154993105        4.9010798752290237        14.037159347073485     
 H   9.3290284992805788        4.8891344035595550        15.682222360874288     
 H   9.9886355835989633        6.3553609961002788        14.975444925418914     
 C   7.2288923781843453        6.7151676287675244        14.965311717044285     
 H   6.9873780257130047        6.3146739190068955        15.951264246724973     
 H   6.2842533674702059        6.9689913305209261        14.471242366197531     
 H   7.7872660900749731        7.6459225619715516        15.129080232821149     
 C   8.3670883171877080        6.5651452514911526        12.791839133159131     
 H   9.0698714620658532        6.0379276786999982        12.137188229291921     
 H   8.8340931358541290        7.5224461366743798        13.050804509273656     
 H   7.4582284695276337        6.7752283779396913        12.216254220517577     
 C   6.2789633442572734        3.4519890445724668        16.060778775131968     
 C   5.8839551686955103        2.0289808428729756        16.518775904549454     
 H   5.0169307193032280        1.6416026858492898        15.971805196752630     
 H   5.6132807286633861        2.0562298796422573        17.582255785378784     
 H   6.7026971650169100        1.3037141095309437        16.406598456400651     
 C   5.0137114293289766        4.3258893898315485        16.203408615468820     
 H   5.1775035768134412        5.3638686568068836        15.903290909388737     
 H   4.6639113780839194        4.3287639718717825        17.244709293552777     
 H   4.2077429562013764        3.9234257787931828        15.576125453204126     
 C   7.3774096671058542        3.9155559858917282        17.039191586222731     
 H   8.2605543010599423        3.2528737864503547        17.005509138110170     
 H   7.0061480981109909        3.8560445382987973        18.067957428803950     
 H   7.7210501214179823        4.9398421992547563        16.880592937006764     
 C   6.5281329641540147        1.7188861620536409        11.208207593176830     
 C   10.813947866089652       0.71706621937269510        13.826940672103200     
 C   11.407383768793000        1.7082748943459212        14.712277578224585     
 C   11.698640559244986        2.8456981719227037        13.890939696520379     
 H   12.203111689111893        3.7401495570522285        14.236203156782501     
 C   11.303970780408793        2.6218680609942093        12.550929623174996     
 C   10.739841680084449        1.3126090643943626        12.526711831482977     
 H   10.384956904788206       0.80791183940170508        11.635519718621822     
 C   10.101164423632765      -0.61262990876804024        14.123098502094248     
 C   8.7238931023045421      -0.26773203891302289        14.735374596150200     
 H   8.0817625471683083       0.28112967782309350        14.013577874320932     
 H   8.7990818590554785       0.29097633679171930        15.683131150552367     
 H   8.1326138655125835       -1.1647299081922842        14.958885850009658     
 C   9.8349497216032198       -1.3989213083167966        12.820690597867989     
 H   9.3462469397781103       -2.3497929123958747        13.063220389769185     
 H   10.766708531366611       -1.6230571150977018        12.289263867461806     
 H   9.1716532685418741      -0.86732865704454420        12.127559040521874     
 C   10.889729994917724       -1.5590561427970444        15.041958606221916     
 H   11.081940164868804       -1.1565620669002008        16.038125765498155     
 H   11.856925490631752       -1.8098552428847197        14.591306221482196     
 H   10.325311590417739       -2.4901458358538417        15.180419723638320     
 C   11.830044701343461        1.6921410461132751        16.198570047295476     
 C   13.084011263758377       0.80312726739532947        16.360507013913491     
 H   13.900033846739863        1.1883413813692074        15.735138443017586     
 H   13.428053817800514       0.80842553836414455        17.403835802500289     
 H   12.910581922791023      -0.23712706797613087        16.072584343755604     
 C   12.235522702303518        3.1138559095348182        16.651886528445427     
 H   11.423765017788824        3.8438382633845882        16.523984064151119     
 H   13.114924528940627        3.4908199356714764        16.115658067366248     
 H   12.490251550416408        3.0907432378675130        17.719014857928382     
 C   10.717315126375075        1.2483747342950968        17.177090135327802     
 H   9.8377520599995982        1.9129329878217254        17.122647624300278     
 H   11.079965609502361        1.3251869283434166        18.212436209254609     
 H   10.373676300342625       0.22048835933283323        17.033027844530814     
 C   11.698620151542272        3.4664578428438553        11.345949320420473     
 C   13.002536346441277        2.8595561206817499        10.773859475546315     
 H   12.854917929529496        1.8181691420697903        10.461999366998308     
 H   13.799646244281261        2.8770537805203178        11.524621636761790     
 H   13.343038635966005        3.4334095310130701        9.9017238465296824     
 C   11.961806597134098        4.9306678266006045        11.733452384107656     
 H   11.051573291666626        5.4437026798452459        12.066621182407820     
 H   12.344228374351196        5.4829783051968173        10.864020836754255     
 H   12.707107802478555        5.0204685448054978        12.529072967651286     
 C   10.621607302805906        3.4250163808458574        10.259149649791492     
 H   10.431903489815339        2.4045908786749766        9.9143618104899769     
 H   10.939270711739642        4.0106561114193884        9.3887520090457262     
 H   9.6752006296371569        3.8446300005790146        10.617676672425022     
 Dy -0.17318385959324381        7.7286662254055365        5.4344933351074518     
 C   1.5391862731502497        5.8657068339389609        5.7479898668362601     
 C   2.1765669439357529        6.8620568194071696        4.9027124106189790     
 C   2.4307170535349045        7.9934432655516021        5.7404955147107799     
 H   2.9549241805073487        8.8863219501061987        5.4206382988217197     
 C   1.9758277919544300        7.7618125289251108        7.0623085879340675     
 C   1.4126061607323865        6.4519687269534671        7.0497087112850734     
 H   1.0293275692835329        5.9367460685965208        7.9223108539978195     
 C  0.84627926702059209        4.5331746958524084        5.4101648033397964     
 C -0.51650774497547314        4.8599880337139956        4.7538366139742179     
 H  -1.1830337265717721        5.4054697171723936        5.4535750651864268     
 H -0.42627363950405567        5.4162942797027585        3.8074603236788032     
 H  -1.0852357601836802        3.9511362352167034        4.5165704231294503     
 C   1.6743816531086431        3.5919194184146099        4.5217103107177010     
 H   1.9123473572591267        3.9924321980642516        3.5348798329326794     
 H   2.6206961151652117        3.3395071391850752        5.0132288328849857     
 H   1.1167274011390038        2.6603868259778749        4.3598372952093198     
 C  0.53899466245009497        3.7397863287422619        6.6967237912532402     
 H -0.16333527695248354        4.2660043451944736        7.3526028078950567     
 H   7.2075274006573181E-002   2.7825960885725829        6.4372033937401616     
 H   1.4484229472190595        3.5294893921697836        7.2712548681596507     
 C   2.6283605005439346        6.8546935571265752        3.4302199558116500     
 C   3.0282344033288142        8.2770455038787283        2.9743651762535959     
 H   3.8959516787025219        8.6607326904669275        3.5228076273138313     
 H   3.3000244021498109        8.2502327467110508        1.9111398669239652     
 H   2.2118369133364140        9.0048698282365045        3.0866260768783436     
 C   3.8902457431208828        5.9766367160011660        3.2841422101753892     
 H   3.7238473583303522        4.9388277349170773        3.5832304018314005     
 H   4.2381734912423727        5.9740278451205580        2.2422097614101810     
 H   4.6987079182964342        6.3757666271878239        3.9103124206494346     
 C   1.5267611384530588        6.3970659146071416        2.4526211012509154     
 H  0.64498756142405700        7.0616388196585032        2.4906536550734457     
 H   1.8953748585949126        6.4595779027279265        1.4230519538530242     
 H   1.1813426337696264        5.3728958672595537        2.6083644046637549     
 C   2.3743457884711865        8.5881448587369569        8.2816110796574893     
 C  -1.9063998264362378        9.5880605154520335        5.6538931581527185     
 C  -2.5009524647605486        8.5959498620922332        4.7706016231253292     
 C  -2.7947285485037940        7.4610166359987824        5.5947004251415358     
 H  -3.3008626275166395        6.5666763035206017        5.2514705769857430     
 C  -2.3996829443629779        7.6869313351238029        6.9341264750193767     
 C  -1.8334236305968810        8.9956617166926183        6.9554377355294319     
 H  -1.4775132953236159        9.5017294807173691        7.8453854624829162     
 C  -1.1927360289984834        10.916574118652417        5.3550869246599211     
 C  0.18326531275648694        10.569275378196275        4.7412824775844653     
 H  0.82539218256626068        10.020949237130292        5.4633057855773828     
 H  0.10585628057410164        10.008493929182229        3.7949559032500475     
 H  0.77518968259285292        11.465275242313236        4.5150660366407473     
 C -0.92399711383222127        11.704313682043995        6.6561200315077667     
 H -0.43376830362997254        12.653927274984422        6.4116993973941678     
 H  -1.8550013026444692        11.931021136996264        7.1878660820312810     
 H -0.26113411294782857        11.172590738103066        7.3495192712561614     
 C  -1.9823721295802927        11.862812292590121        4.4369666250514568     
 H  -2.1775689387024677        11.459652511081238        3.4416526582419373     
 H  -2.9482100219041754        12.114882782726152        4.8898748355512316     
 H  -1.4174676089422056        12.793296566675510        4.2962981732334109     
 C  -2.9260822305755441        8.6110082191934119        3.2850428891006120     
 C  -4.1811658551255286        9.4990395805817478        3.1261206476289791     
 H  -4.9950455603088537        9.1139117296717007        3.7543169716559350     
 H  -4.5283334588344522        9.4926896763619855        2.0838500851575796     
 H  -4.0073518976540425        10.539611665834933        3.4126981347086818     
 C  -3.3313306412021362        7.1888023820850222        2.8333362600889065     
 H  -2.5190712229936127        6.4593765201292372        2.9611684481577032     
 H  -4.2100511561471379        6.8118109093997656        3.3706113323930520     
 H  -3.5870090008419515        7.2108751802097952        1.7664264458842551     
 C  -1.8164652563366728        9.0554372354200598        2.3032991986266844     
 H -0.93728211223698232        8.3903593911295431        2.3538990145746768     
 H  -2.1831448400634006        8.9803430602329648        1.2692705687871146     
 H  -1.4716846536497992        10.082946108772855        2.4474050475685201     
 C  -2.7950980114819233        6.8448422365523101        8.1406524437226420     
 C  -4.1015071558423122        7.4500656605766293        8.7086448061885999     
 H  -3.9568931858408960        8.4925284381102699        9.0181630876613870     
 H  -4.8971635121306640        7.4287435455661859        7.9565498923727489     
 H  -4.4421285910124082        6.8775825922486744        9.5816337029264194     
 C  -3.0539712528854146        5.3788894155401845        7.7567592687190148     
 H  -2.1416526492142833        4.8670676878668786        7.4274557809474544     
 H  -3.4372312569755614        4.8282126485295702        8.6268570890047194     
 H  -3.7970258539531212        5.2848528152525205        6.9595371293274715     
 C  -1.7205407784861952        6.8922985972654347        9.2295178243835014     
 H  -1.5343370906575449        7.9144011435891457        9.5712805878434590     
 H  -2.0385956089750366        6.3088655851063500        10.101242414950645     
 H -0.77224476206913961        6.4740822789170798        8.8744623527748683     
 F   6.6556652432568404       -1.4825060853385938        4.6414858088103372     
 F   8.0586431506924114       -2.7003593483997865        6.5264134924800601     
 F   9.6625295961031217       -1.2490234721565123        8.2609810972108679     
 F   9.9584407334811509        1.4435750956380555        7.8612925997553624     
 F   8.6301304634002314        2.6970552866500639        5.8900944138175326     
 F   9.7070108478341215        1.6590200889221611        3.4391248684701763     
 F   10.840716108511780        3.2882618360640765        1.6526255160470458     
 F   9.3341458464645086        5.0883131327879765       0.22882545720359712     
 F   6.5867358470231911        5.1705489194249754       0.62525991622737132     
 F   5.4314359500205907        3.5083639029547475        2.3657339480232866     
 F   6.6437774927401545        4.6347122574816435        4.7040795723387117     
 F   5.2088026216145655        5.8142926921195164        6.5940349915370300     
 F   3.6419726650088857        4.3446659518888451        8.3145095664800230     
 F   3.4003301581715637        1.6263597411554702        7.9230019623658485     
 F   4.7459993601881809       0.41230547948628044        5.9396861828202718     
 F   3.5967884052916426        1.5860091503163882        3.5658050226322207     
 F   2.3414845732913028        7.3766484723195525E-002   1.7720718990093065     
 F   3.7215871572251573       -1.7184460195149265       0.22766126487684080     
 F   6.4638373003014014       -1.9017243746426227       0.47184441480398903     
 F   7.7679976183320258      -0.34583407797243310        2.2451127714919168     
 C   7.5942154187431514       0.68279157246911282        5.1214935133439647     
 C   7.4958402897294336      -0.68996181351177777        5.3682529460930386     
 C   8.1947966108350414       -1.3624006356944891        6.3770239274429183     
 C   9.0106661476418370      -0.64281618930142459        7.2439496335471443     
 C   9.1458066288599280       0.73036918061293443        7.0434866014897413     
 C   8.4534158212079813        1.3490956691581921        6.0058561582636996     
 C   7.5016746795311304        2.5383833337615629        3.0470874497928211     
 C   8.8728438219397088        2.5141213669481171        2.7812081915384268     
 C   9.4977328933235707        3.3494453354631686        1.8482052535926952     
 C   8.7391414503979981        4.2609836326156811        1.1197178193186041     
 C   7.3603709559300716        4.2977188699710185        1.3212684773615073     
 C   6.7834901584037137        3.4334972997658650        2.2447904068391153     
 C   5.7463370367942712        2.4467743488245990        5.1780240382084983     
 C   5.8246554029704329        3.8199454758858429        5.4321389924400956     
 C   5.1114438935064053        4.4733262371185614        6.4430673880988296     
 C   4.3098746348220711        3.7371591338049965        7.3089162140270858     
 C   4.2026624011723079        2.3603446905542151        7.1117152493989169     
 C   4.9077190679866014        1.7616716661134368        6.0688820762864690     
 C   5.7566590219810978       0.65684434281532811        3.0495569668018594     
 C   4.3779318143718466       0.73494502618037127        2.8414319503523471     
 C   3.6867109947127599       -3.7853650944861622E-002   1.9044090700714267     
 C   4.3828263872058999      -0.94512651271619441        1.1144743440423823     
 C   5.7683840279965359       -1.0362446735926751        1.2481463375220414     
 C   6.4135025016004352      -0.22885636995698072        2.1831600382930239     
 B   6.6541556338420307        1.5771638286339051        4.0878947258083702     
 F   2.2485331298815412        11.789765819196829        14.849201451989435     
 F  0.84826900288401230        13.004470878180342        12.960487638562254     
 F -0.75261061752121838        11.550535302623823        11.225504990521664     
 F  -1.0491046186281749        8.8579224256305906        11.629576416798116     
 F  0.27845686710159162        7.6076050376004787        13.602314415647099     
 F -0.79840358504035025        8.6463511039245571        16.052926464082351     
 F  -1.9315839189734934        7.0136519980939154        17.835932811717534     
 F -0.42444235480845938        5.2128244276342830        19.258084507865689     
 F   2.3227226227573561        5.1327017095182121        18.863054202136837     
 F   3.4783920090535339        6.7982800443479325        17.124754460701485     
 F   2.2663078293875647        5.6726332817455534        14.785915623893860     
 F   3.6988844637388940        4.4946134201466137        12.892918748758010     
 F   5.2619482507963538        5.9659807583593558        11.170596974949918     
 F   5.5021448219549027        8.6853023603788770        11.563343168529586     
 F   4.1587298867422762        9.8966293292165108        13.548075392107840     
 F   5.3136003320659881        8.7325212383169202        15.919067157076848     
 F   6.5672541773847168        10.254731203173344        17.706910862506586     
 F   5.1830493489355858        12.041876066350877        19.252218065785765     
 F   2.4402540068332708        12.211603829756053        19.016501536055028     
 F   1.1376131148344559        10.649034053738742        17.246601137385206     
 C   1.3128831140460191        9.6231118383491125        14.369643194040821     
 C   1.4102342737079536        10.995735707735243        14.121837161656586     
 C  0.71237120932957287        11.666645927965083        13.111318021149213     
 C -0.10202228171292496        10.945677613652370        12.244154126106013     
 C -0.23712612679634659        9.5727369081762124        12.446497437564055     
 C  0.45464431064010546        8.9555118465637715        13.485383637736593     
 C   1.4076291768801568        7.7678205763805597        16.444121945745785     
 C   3.6314363010744782E-002   7.7909457532651682        16.709678967016359     
 C -0.58840294406818694        6.9540939027416302        17.641368099926297     
 C  0.17053614227320929        6.0423963946714121        18.369203685695798     
 C   1.5494572880286785        6.0069255804902415        18.168312743647405     
 C   2.1262510920905600        6.8725058573366642        17.245850894929017     
 C   3.1619467434761113        7.8611489367365008        14.312007792802577     
 C   3.0840789594582789        6.4880125438953682        14.057229929055067     
 C   3.7959340262271533        5.8355879549340441        13.044646091395146     
 C   4.5955826416777894        6.5727042565782234        12.177718750790035     
 C   4.7021417832626469        7.9495212506355371        12.375418466417406     
 C   3.9983323763328582        8.5470564274677923        13.419702939506184     
 C   3.1510163312910682        9.6523565768477422        16.440298693233753     
 C   4.5305619144190770        9.5804188102709951        16.645088430989926     
 C   5.2208693397052599        10.357926875334638        17.578967913720952     
 C   4.5227724771573783        11.262808440925058        18.369658544125290     
 C   3.1365745406468570        11.347506230821070        18.239651109146021     
 C   2.4925102692600891        10.536559433087096        17.307005985358039     
 B   2.2541883674368242        8.7298776317633795        15.403210244098348     
 C   6.3013935846345825       0.24014120043460499        11.571548118718455     
 H   7.2237559709563346      -0.24871386204410600        11.908929807652616     
 H   5.9464934297729677      -0.31034451767734872        10.688814832346813     
 H   5.5483857126615019       0.11487085961115058        12.357032982100337     
 C   5.1924578728089763        2.3160602885854673        10.705496257654449     
 H   4.4371284003349034        2.2956440748339686        11.498531817846132     
 H   4.8104574959334716        1.7338241030786474        9.8582023111967807     
 H   5.3146498616328328        3.3590458294702303        10.386886338020176     
 C   7.5581289596287693        1.7881437623609833        10.071540885176940     
 H   7.1827756114377665        1.2416765741603819        9.1948192305756891     
 H   8.5134850110935076        1.3361862122497687        10.364732001691660     
 H   7.7561828415909408        2.8182679748664019        9.7499411753156870     
 C   2.6021412546688905        10.066442368788541        7.9169190791114747     
 H   1.6808352079810145        10.554846105524406        7.5760974159573875     
 H   2.9545718776534238        10.618045740795425        8.7999197675485821     
 H   3.3574460835031035        10.190603647550752        7.1334537690868727     
 C   3.7097749383814054        7.9908504051919742        8.7847867894792842     
 H   4.4649809668084508        8.0098444732743896        7.9915833701957215     
 H   4.0922241368627930        8.5739832793301094        9.6312223162713906     
 H   3.5870765795349810        6.9483447982978266        9.1047400465168025     
 C   1.3444244372706473        8.5205409297689130        9.4182909013696019     
 H   1.7205379312836016        9.0669964845746662        10.294681383119329     
 H  0.38955144058112473        8.9734183714946365        9.1250336917412316     
 H   1.1453286171595221        7.4907876232809452        9.7404266062349265     
         276

 Dy   9.0806800211858061        2.5656693377995290        14.050706691337899     
 C   7.3704695555648110        4.4356446796905642        13.741293931500481     
 C   6.7348074322633451        3.4387823879371830        14.587396395499638     
 C   6.4780401320129215        2.3077864034676994        13.749453379383787     
 H   5.9538506827720044        1.4151088011286799        14.069909276970309     
 C   6.9311421520373431        2.5400657371900475        12.427123326198755     
 C   7.4950008490640876        3.8498212573834185        12.439667680405904     
 H   7.8772101431340058        4.3652873189016290        11.566745433561101     
 C   8.0628252287150151        5.7681978235492872        14.078911354991188     
 C   9.4250860850181652        5.4413762464675370        14.736336152676728     
 H   10.091504554181764        4.8964030470888122        14.036426653506568     
 H   9.3337830470713730        4.8836100851529887        15.681636897664546     
 H   9.9930853145315517        6.3502221842480191        14.975489103462058     
 C   7.2335231997469167        6.7099761656455872        14.965930567551116     
 H   6.9924681519537195        6.3091924499397880        15.951875913286623     
 H   6.2886771921365927        6.9639428576696876        14.472334806553308     
 H   7.7919493737013452        7.6406924337015063        15.129748972021629     
 C   8.3711530023490024        6.5606915837216464        12.792106900529248     
 H   9.0740695922561958        6.0338215239193724        12.137316202221687     
 H   8.8378859275521702        7.5180541372813394        13.051289486343592     
 H   7.4621893653488778        6.7706433644018329        12.216626036655153     
 C   6.2829421386631275        3.4468198539985573        16.059846097721355     
 C   5.8871193499211607        2.0239098831522622        16.517276950651326     
 H   5.0197894163372681        1.6373535402230990        15.970243174206923     
 H   5.6165390868046066        2.0509475117265956        17.580776594293937     
 H   6.7053578105847844        1.2981567054458718        16.404715496535392     
 C   5.0182274450472644        4.3213306462711580        16.203305098692788     
 H   5.1823717875188553        5.3593720303161909        15.903638091378287     
 H   4.6688185498725536        4.3238584523984382        17.244739126758329     
 H   4.2118486123597929        3.9195153156673164        15.576167728641055     
 C   7.3818585101325143        3.9091840173564418        17.038195612418175     
 H   8.2644973887693194        3.2458246346900181        17.004174935357149     
 H   7.0106268221888630        3.8496271935054662        18.066933036463659     
 H   7.7262571251098713        4.9332712673198085        16.880008393695814     
 C   6.5329159828269292        1.7146936462277302        11.206971622805979     
 C   10.818468767979747       0.71256911755432439        13.826806234471986     
 C   11.411780349454830        1.7037324580059197        14.712288477053079     
 C   11.702882242894992        2.8412974797926767        13.891122375806500     
 H   12.207255999580950        3.7357479814635410        14.236535625777545     
 C   11.308272378424510        2.6176612749414159        12.551052540746857     
 C   10.744374869025082        1.3082757002366767        12.526635494568659     
 H   10.389567036483658       0.80366100751462910        11.635359817764648     
 C   10.105624415998021      -0.61713296613464286        14.122898940244260     
 C   8.7284034636187773      -0.27208021623584194        14.735226505825867     
 H   8.0860947242688272       0.27648853514494698        14.013352261770534     
 H   8.8037568580070307       0.28697953394585896        15.682782632007450     
 H   8.1371781098190183       -1.1689903727150124        14.959215509582256     
 C   9.8393948352953817       -1.4033883380083658        12.820467564053571     
 H   9.3504263274739330       -2.3541449551120990        13.062921302833166     
 H   10.771194339660086       -1.6277382354814858        12.289201771510475     
 H   9.1763382895983270      -0.87164680310535925        12.127224835437717     
 C   10.894018404928136       -1.5636852557116023        15.041800292366279     
 H   11.086136014107224       -1.1612659685125331        16.038015279508539     
 H   11.861241342990992       -1.8145571648682102        14.591252678555273     
 H   10.329487024255718       -2.4947306312739763        15.180133032600981     
 C   11.834846337409923        1.6873133151977537        16.198475193407130     
 C   13.088727891261600       0.79806343771315003        16.359869293953867     
 H   13.904530690271315        1.1831210820336351        15.734116279997744     
 H   13.433245425150599       0.80337913368889524        17.403035562897283     
 H   12.915011605516701      -0.24218272183004541        16.072094793828541     
 C   12.240764407383747        3.1088818167932706        16.651862702545746     
 H   11.429115503028157        3.8390360290763801        16.524288561929993     
 H   13.120093389402228        3.4857143624036553        16.115427463377024     
 H   12.495807223257994        3.0855854739371158        17.718911143242071     
 C   10.722370957587961        1.2436106196953516        17.177316028123467     
 H   9.8430734002682847        1.9085427523652039        17.123463732314409     
 H   11.085518393233748        1.3198731607938827        18.212527398310350     
 H   10.378259980607803       0.21591461368246445        17.033050905308773     
 C   11.703379312743399        3.4623968314800115        11.346286226851097     
 C   13.007677504564288        2.8554853875114450        10.775102046184127     
 H   12.860233608141892        1.8140947897531499        10.463153503558836     
 H   13.804203495949503        2.8729252941196841        11.526477081285828     
 H   13.348836754180844        3.4293216537736955        9.9032383338729169     
 C   11.966224578487973        4.9267022562214171        11.733810178903296     
 H   11.055681632550392        5.4397347813531347        12.066129393821592     
 H   12.349324091651969        5.4788743317669377        10.864574166105367     
 H   12.710887372430619        5.0167508626037529        12.530011977928833     
 C   10.627109141750450        3.4210372945968950        10.258725820580082     
 H   10.437767222433235        2.4006480871120339        9.9135613736113175     
 H   10.945457587189578        4.0068511072930537        9.3886881725593412     
 H   9.6803880740223640        3.8405377909478275        10.616573441506182     
 Dy -0.17726595140783130        7.7336203202162874        5.4349341323795519     
 C   1.5349000642228408        5.8704167572418244        5.7483498534891204     
 C   2.1725781579150780        6.8668513710807302        4.9034366231744126     
 C   2.4267312973475987        7.9980564903620683        5.7414593072716054     
 H   2.9511060461073311        8.8909173150708192        5.4218478073886098     
 C   1.9716571409861963        7.7661511655069262        7.0631505806620050     
 C   1.4081797665325257        6.4564279738634918        7.0501706927023724     
 H   1.0246312464260909        5.9411087354791441        7.9225958686276883     
 C  0.84193462834468646        4.5380242338619583        5.4101089705551821     
 C -0.52096781692181759        4.8650005192694508        4.7540951465794929     
 H  -1.1873960539160757        5.4101215972592858        5.4541599647454291     
 H -0.43091792958026620        5.4217430846527837        3.8079469988700221     
 H  -1.0896262708121329        3.9562059986791143        4.5164070650192301     
 C   1.6698125288045789        3.5970122586591700        4.5211945843601571     
 H   1.9074897848286769        3.9977946220836156        3.5344059404189272     
 H   2.6162512551262456        3.3444017799287380        5.0123685261873332     
 H   1.1120687407452412        2.6655547913295816        4.3591976275989248     
 C  0.53486149252088488        3.7443045161465376        6.6964842581897042     
 H -0.16760879175660845        4.2702580863235404        7.3524314998513560     
 H   6.8187946229245844E-002   2.7870488094909796        6.4368046751527990     
 H   1.4443630372909493        3.5341478034310656        7.2709658984240111     
 C   2.6242862241346319        6.8597567382696871        3.4309689894748407     
 C   3.0247560553768555        8.2820339957686411        2.9755542288101218     
 H   3.8927512933663784        8.6650737594661837        3.5239825135918394     
 H   3.2963968130728314        8.2553983758089284        1.9122963123103718     
 H   2.2087587870066319        9.0102343363315658        3.0881872848914447     
 C   3.8857660368991946        5.9812570886267418        3.2841722479175242     
 H   3.7191355866650699        4.9433876292613910        3.5828925320517748     
 H   4.2333312136229848        5.9789525076919290        2.2421165580442644     
 H   4.6945659858345801        6.3798943622879092        3.9101906395043713     
 C   1.5223232161176419        6.4030651532746496        2.4534384557991524     
 H  0.64097953721830170        7.0682121675075678        2.4916586705260251     
 H   1.8909810684535409        6.4655136869524563        1.4239192050104965     
 H   1.1762560212765876        5.3790778562003236        2.6088950057895457     
 C   2.3697470377879841        8.5923129626102597        8.2826878111887634     
 C  -1.9109281002782863        9.5926074248278557        5.6543751606698152     
 C  -2.5052884948186724        8.6006002966233073        4.7708060125026996     
 C  -2.7988571991251145        7.4654014043874470        5.5945860933983722     
 H  -3.3048429544719187        6.5710832131227930        5.2510849299900624     
 C  -2.4039054888490199        7.6910031205200733        6.9341056764871372     
 C  -1.8379361346163801        8.9998708219461232        6.9557782064213880     
 H  -1.4821648347661374        9.5057781045905738        7.8458811186695909     
 C  -1.1972286858047185        10.921174966558647        5.3557710301265260     
 C  0.17876075634425653        10.573829608871538        4.7419362988942444     
 H  0.82108609539637811        10.025778397125451        5.4640057804345989     
 H  0.10124097196507705        10.012764076228716        3.7957650173341628     
 H  0.77058503240178877        11.469784171078850        4.5152935012796203     
 C -0.92856222974633484        11.708776857026123        6.6569047306614788     
 H -0.43810870889292491        12.658323187153670        6.4126678183708554     
 H  -1.8596339040521737        11.935599350464347        7.1884816480313942     
 H -0.26593702049786366        11.176873842101557        7.3503904640028006     
 C  -1.9866525938787196        11.867575481556310        4.4376124877855396     
 H  -2.1816493384635449        11.464546041070486        3.4422071296174055     
 H  -2.9525662973208302        12.119667131002128        4.8903364202259505     
 H  -1.4216460307520813        12.798037048092549        4.2971799491119942     
 C  -2.9307041151990463        8.6160328349072781        3.2853132583478679     
 C  -4.1856799614934950        9.5043134472504764        3.1268343416276427     
 H  -4.9994237598118465        9.1192942007045961        3.7552770073157635     
 H  -4.5331854404341172        9.4980181822633742        2.0846803419803916     
 H  -4.0116225338157383        10.544859073876601        3.4133580234249230     
 C  -3.3363594286902258        7.1939962949261131        2.8334130570201768     
 H  -2.5242166370123758        6.4643873474371016        2.9609126033866948     
 H  -4.2150389862360456        6.8170984037320670        3.3708183835979280     
 H  -3.5922889595332497        7.2163194765298906        1.7665686746169766     
 C  -1.8212273413871580        9.0604363383770270        2.3033916530889869     
 H -0.94227343943430419        8.3950333582396013        2.3535361230241501     
 H  -2.1882465459786071        8.9858381377110774        1.2694463695377354     
 H  -1.4760535285881102        10.087778360493033        2.4477239777896962     
 C  -2.7997394227248877        6.8486489991485531        8.1403466207663282     
 C  -4.1063946166502072        7.4539752774192793        8.7076505908650237     
 H  -3.9617942289012920        8.4963864376554064        9.0173710060666785     
 H  -4.9015525613278150        7.4329047869136584        7.9550243781454455     
 H  -4.4476525326421594        6.8814445145150760        9.5803319209436903     
 C  -3.0584923780147832        5.3826875209500420        7.7562615234851364     
 H  -2.1459659787395990        4.8707946602907741        7.4276450620924122     
 H  -3.4424175760769762        4.8320797806842357        8.6261245677115745     
 H  -3.8009973106662773        5.2886145538408922        6.9585191055224662     
 C  -1.7257971824091070        6.8957256062052750        9.2298671188770314     
 H  -1.5397796021222272        7.9177085718339182        9.5721569816510996     
 H  -2.0445169137352179        6.3120092355823960        10.101167480801827     
 H -0.77728090637013181        6.4775523353106168        8.8753196901214100     
 F   6.6485748514036258       -1.4776384758390639        4.6416002650046986     
 F   8.0523461133327210       -2.6948543605421551        6.5264155211374950     
 F   9.6575441813603806       -1.2430250822303910        8.2592403648944988     
 F   9.9537008587420921        1.4494425801496269        7.8579485469074708     
 F   8.6241066906663377        2.7021867949206642        5.8874168107132583     
 F   9.7008320285048555        1.6624080665353196        3.4384078739339974     
 F   10.836092140011658        3.2927433162592714        1.6541186828161780     
 F   9.3310834546454249        5.0938555283878202       0.23045579777162239     
 F   6.5831251443927208        5.1755312536336335       0.62367735073346586     
 F   5.4261797128012326        3.5125423176687463        2.3624963133815942     
 F   6.6379376283961689        4.6393799964037719        4.7015358961730076     
 F   5.2046856742343870        5.8193677740617193        6.5925121984620727     
 F   3.6392215579118306        4.3500661074194369        8.3145475087449849     
 F   3.3967193655573125        1.6318506433076854        7.9233561450430532     
 F   4.7397762745805734       0.41753319878473916        5.9385309061016223     
 F   3.5905121665773541        1.5904351862497212        3.5632036905839857     
 F   2.3353735842824173        7.6725598240462323E-002   1.7704545582503828     
 F   3.7157733730601858       -1.7172253740268564       0.22798259205291621     
 F   6.4579825494680740       -1.8999313166284308       0.47264294336902085     
 F   7.7617913609450886      -0.34257849737439666        2.2447314447670390     
 C   7.5877108886917402       0.68767137415112434        5.1200793738866404     
 C   7.4892314314808992      -0.68491659767764446        5.3675838223372967     
 C   8.1886597244675716       -1.3569898786528489        6.3762614066198759     
 C   9.0052616792747511      -0.63716219533303620        7.2422666181084328     
 C   9.1404888091035215       0.73590033157349977        7.0410569294834602     
 C   8.4473884733289921        1.3542766307944312        6.0037227489759735     
 C   7.4958360724609872        2.5422978040825051        3.0452208866737962     
 C   8.8672212921598330        2.5179865568091375        2.7804216303644460     
 C   9.4929504657326547        3.3537987137502490        1.8484981272011800     
 C   8.7350402403156160        4.2657259188421195        1.1198297943633315     
 C   7.3560389032835749        4.3021660237184998        1.3198347896727420     
 C   6.7783107528085838        3.4375431196583044        2.2424851490772943     
 C   5.7401150012681859        2.4517033068920115        5.1759995267910996     
 C   5.8190224019523580        3.8248598637534332        5.4300837681141569     
 C   5.1068369407504646        4.4784291644845613        6.4416171037275189     
 C   4.3059358279651043        3.7424563708526191        7.3082346210333382     
 C   4.1981766416260218        2.3656783617808572        7.1111098669092758     
 C   4.9019400157533379        1.7668750477250255        6.0674989420954999     
 C   5.7503664529990042       0.66082619696214839        3.0479857774365482     
 C   4.3716835935311140       0.73880594788499865        2.8395301961843340     
 C   3.6805989540707702       -3.4785779307433172E-002   1.9030257525808618     
 C   4.3768060352865188      -0.94282870415791187        1.1140162802152522     
 C   5.7623472657772155       -1.0337513499850415        1.2479925697076895     
 C   6.4073130165721617      -0.22557136744860415        2.1824118394260896     
 B   6.6477345520786875        1.5815940526928491        4.0860125497424509     
 F   2.2555913420436329        11.784834006016098        14.848933268163133     
 F  0.85451714684999203        12.998880967217376        12.960333971776112     
 F -0.74777559557242435        11.544437148306455        11.227183061073443     
 F  -1.0444569707161284        8.8519692691232592        11.632847257960684     
 F  0.28445903989127169        7.6023911992458926        13.604891280166003     
 F -0.79226809344317606        8.6428388423624138        16.053515421416577     
 F  -1.9269559680697947        7.0090757236457186        17.834361224288685     
 F -0.42133222195569320        5.2072904069823709        19.256444134871661     
 F   2.3263952943700899        5.1278022581709122        18.864644315707451     
 F   3.4836519672670003        6.7941075978294094        17.127911516886577     
 F   2.2721451442701768        5.6679868556569577        14.788323556565198     
 F   3.7030327783231458        4.4895968065886667        12.894301309247631     
 F   5.2647510487603277        5.9606690063791969        11.170484602835097     
 F   5.5058418392519624        8.6798957994381585        11.562996973065504     
 F   4.1650105968005171        9.8914408528835835        13.549255458004614     
 F   5.3198277269233669        8.7281165100225913        15.921723526023376     
 F   6.5731836296600594        10.251755533934524        17.708704562622984     
 F   5.1885762539314735        12.040615717840522        19.251994879549471     
 F   2.4458357511901063        12.209767393544396        19.015639428024127     
 F   1.1436684921230305        10.645732765345036        17.246833480043659     
 C   1.3193413290588254        9.6181697543180853        14.370947070478154     
 C   1.4167940422344649        10.990624186250704        14.122378552330968     
 C  0.71843683293241112        11.661158042224473        13.111961558884694     
 C  -9.6726083965077800E-002   10.939939735747474        12.245758164973322     
 C -0.23189774535958732        9.5671221016053885        12.448852360587553     
 C  0.46061858280382167        8.9502539087211854        13.487423059507343     
 C   1.4134518335173865        7.7638621315507557        16.445893236143515     
 C   4.1920663579524564E-002   7.7870070693758420        16.710369703231024     
 C -0.58361335711638773        6.9496834350720613        17.641007844103438     
 C  0.17466765896091424        6.0376481220429925        18.369063170599709     
 C   1.5538190343821001        6.0025017731140826        18.169718840763903     
 C   2.1314345340871781        6.8684537167818025        17.248085521001315     
 C   3.1681898763138907        7.8562422330765722        14.313962114960491     
 C   3.0897282803528805        6.4831287578216923        14.059180144584822     
 C   3.8005709003466714        5.8305391797476513        13.045990484462505     
 C   4.5995722171875704        6.5674807074601498        12.178331000871255     
 C   4.7066944621707041        7.9442556876605046        12.375996014847559     
 C   4.0041645902449998        8.5418975441791112        13.421062483325947     
 C   3.1572166547749285        9.6483728353850022        16.441815258244141     
 C   4.5367065046453527        9.5765582189877172        16.647017191180012     
 C   5.2268097809457430        10.354840421020427        17.580440483879357     
 C   4.5285660945759014        11.260483680679330        18.370169339763024     
 C   3.1423931002308003        11.344983674420504        18.239773453695506     
 C   2.4985476975711700        10.533252809975959        17.307674771732287     
 B   2.2605774696111163        8.7254265574524741        15.405002786247552     
 C   6.3067370774300251       0.23577197526506799        11.570003778073222     
 H   7.2291756128804963      -0.25260478331291791        11.907864325767326     
 H   5.9526955735412637      -0.31481799301195834        10.687004590220695     
 H   5.5533620031885924       0.11000462429710071        12.355049754059465     
 C   5.1971589331846300        2.3113529995919748        10.703762528198361     
 H   4.4412957763072640        2.2900560616074639        11.496249984158178     
 H   4.8160866996645515        1.7294042881388578        9.8558210415213843     
 H   5.3189416804530909        3.3545813310335366        10.385766578422045     
 C   7.5631699561054582        1.7846358614298385        10.070667437255766     
 H   7.1881637712110127        1.2381756299211621        9.1938212201727723     
 H   8.5186356873376763        1.3330007392731718        10.363969001942218     
 H   7.7608759204491085        2.8148947529753934        9.7492718362072868     
 C   2.5969413834264814        10.070799601029382        7.9183391306486381     
 H   1.6755129434556388        10.558749190896195        7.5771994346436689     
 H   2.9486436127639672        10.622467669548955        8.8015791953635656     
 H   3.3524988158024782        10.195487928880571        7.1352080723620634     
 C   3.7052707755856238        7.9955465864203950        8.7863435948808810     
 H   4.4610029449949140        8.0154430871749902        7.9936811287579870     
 H   4.0867929395218763        8.5783856432373629        9.6334334994787056     
 H   3.5829976465908264        6.9527913937985959        9.1056678884262716     
 C   1.3395732461830039        8.5239701571402513        9.4190153028569998     
 H   1.7153151273656557        9.0704288340413619        10.295535430476876     
 H  0.38456648431068402        8.9764826240150040        9.1256552643832549     
 H   1.1408728453790744        7.4940695927985868        9.7409373279467832     
         276

 Dy   9.0848500919062296        2.5609241349147007        14.050354881036636     
 C   7.3747658602927144        4.4308986005402025        13.740851883471382     
 C   6.7387386594854872        3.4339421325108583        14.586504196808241     
 C   6.4820779990104951        2.3031495327872125        13.748267973475787     
 H   5.9577074965333310        1.4104708384014266        14.068406942404076     
 C   6.9354772491944949        2.5357140841636596        12.426113284446616     
 C   7.4995742513205457        3.8453600086772486        12.439104420347718     
 H   7.8821283953066459        4.3609397630877087        11.566402684803922     
 C   8.0671747340257927        5.7633103051174315        14.078953099739598     
 C   9.4295898203123869        5.4363025567974121        14.735973416964928     
 H   10.095902953370425        4.8917262189486008        14.035693959939652     
 H   9.3385375948621654        4.8780857667464224        15.681051434454805     
 H   9.9975350454641418        6.3450833723957585        14.975533281505200     
 C   7.2381540213094882        6.7047847025236500        14.966549418057946     
 H   6.9975582781944343        6.3037109808726806        15.952487579848270     
 H   6.2931010168029804        6.9588943848184490        14.473427246909084     
 H   7.7966326573277183        7.6354623054314619        15.130417711222108     
 C   8.3752176875102968        6.5562379159521393        12.792374667899365     
 H   9.0782677224465402        6.0297153691387475        12.137444175151453     
 H   8.8416787192502131        7.5136621378883000        13.051774463413530     
 H   7.4661502611701227        6.7660583508639744        12.216997852792730     
 C   6.2869209330689806        3.4416506634246478        16.058913420310738     
 C   5.8902835311468102        2.0188389234315491        16.515777996753201     
 H   5.0226481133713081        1.6331043945969081        15.968681151661215     
 H   5.6197974449458270        2.0456651438109339        17.579297403209090     
 H   6.7080184561526579        1.2925993013608001        16.402832536670132     
 C   5.0227434607655521        4.3167719027107667        16.203201581916758     
 H   5.1872399982242685        5.3548754038254973        15.903985273367839     
 H   4.6737257216611878        4.3189529329250931        17.244768959963881     
 H   4.2159542685182094        3.9156048525414504        15.576210004077984     
 C   7.3863073531591743        3.9028120488211551        17.037199638613618     
 H   8.2684404764786947        3.2387754829296815        17.002840732604131     
 H   7.0151055462667342        3.8432098487121351        18.065908644123372     
 H   7.7314641288017611        4.9267003353848597        16.879423850384864     
 C   6.5376990014998437        1.7105011304018196        11.205735652435129     
 C   10.822989669869841       0.70807201573595357        13.826671796840772     
 C   11.416176930116659        1.6991900216659181        14.712299375881571     
 C   11.707123926544996        2.8368967876626501        13.891305055092621     
 H   12.211400310050006        3.7313464058748531        14.236868094772589     
 C   11.312573976440227        2.6134544888886224        12.551175458318719     
 C   10.748908057965714        1.3039423360789910        12.526559157654340     
 H   10.394177168179111       0.79941017562755312        11.635199916907474     
 C   10.110084408363276      -0.62163602350124547        14.122699378394273     
 C   8.7329138249330125      -0.27642839355866100        14.735078415501537     
 H   8.0904269013693462       0.27184739246680051        14.013126649220135     
 H   8.8084318569585829       0.28298273109999866        15.682434113462534     
 H   8.1417423541254550       -1.1732508372377406        14.959545169154852     
 C   9.8438399489875454       -1.4078553676999350        12.820244530239153     
 H   9.3546057151697539       -2.3584969978283232        13.062622215897147     
 H   10.775680147953562       -1.6324193558652698        12.289139675559145     
 H   9.1810233106547798      -0.87596494916617440        12.126890630353561     
 C   10.898306814938548       -1.5683143686261602        15.041641978510642     
 H   11.090331863345643       -1.1659698701248651        16.037904793518923     
 H   11.865557195350229       -1.8192590868517005        14.591199135628349     
 H   10.333662458093697       -2.4993154266941109        15.179846341563643     
 C   11.839647973476385        1.6824855842822324        16.198380339518785     
 C   13.093444518764821       0.79299960803097058        16.359231573994244     
 H   13.909027533802767        1.1779007826980625        15.733094116977901     
 H   13.438437032500685       0.79833272901364594        17.402235323294281     
 H   12.919441288242378      -0.24723837568395995        16.071605243901480     
 C   12.246006112463974        3.1039077240517230        16.651838876646060     
 H   11.434465988267489        3.8342337947681719        16.524593059708867     
 H   13.125262249863829        3.4806087891358342        16.115196859387805     
 H   12.501362896099581        3.0804277100067186        17.718807428555763     
 C   10.727426788800845        1.2388465050956063        17.177541920919133     
 H   9.8483947405369712        1.9041525169086824        17.124279840328541     
 H   11.091071176965135        1.3145593932443489        18.212618587366091     
 H   10.382843660872979       0.21134086803209567        17.033073966086729     
 C   11.708138473944524        3.4583358201161682        11.346623133281721     
 C   13.012818662687300        2.8514146543411401        10.776344616821939     
 H   12.865549286754288        1.8100204374365094        10.464307640119365     
 H   13.808760747617745        2.8687968077190504        11.528332525809866     
 H   13.354634872395684        3.4252337765343208        9.9047528212161513     
 C   11.970642559841846        4.9227366858422297        11.734167973698936     
 H   11.059789973434158        5.4357668828610226        12.065637605235365     
 H   12.354419808952740        5.4747703583370573        10.865127495456480     
 H   12.714666942382681        5.0130331804020081        12.530950988206380     
 C   10.632610980694995        3.4170582083479331        10.258301991368674     
 H   10.443630955051130        2.3967052955490913        9.9127609367326581     
 H   10.951644462639514        4.0030461031667199        9.3886243360729562     
 H   9.6855755184075711        3.8364455813166400        10.615470210587342     
 Dy -0.18134804322241876        7.7385744150270375        5.4353749296516520     
 C   1.5306138552954320        5.8751266805446880        5.7487098401419798     
 C   2.1685893718944032        6.8716459227542899        4.9041608357298454     
 C   2.4227455411602929        8.0026697151725354        5.7424230998324299     
 H   2.9472879117073139        8.8955126800354396        5.4230573159555000     
 C   1.9674864900179625        7.7704898020887416        7.0639925733899434     
 C   1.4037533723326652        6.4608872207735164        7.0506326741196723     
 H   1.0199349235686492        5.9454714023617674        7.9228808832575561     
 C  0.83758998966878095        4.5428737718715091        5.4100531377705670     
 C -0.52542788886816194        4.8700130048249051        4.7543536791847671     
 H  -1.1917583812603796        5.4147734773461789        5.4547448643044305     
 H -0.43556221965647673        5.4271918896028088        3.8084336740612410     
 H  -1.0940167814405857        3.9612757621415251        4.5162437069090107     
 C   1.6652434045005144        3.6021050989037304        4.5206788580026123     
 H   1.9026322123982269        4.0031570461029800        3.5339320479051750     
 H   2.6118063950872794        3.3492964206724003        5.0115082194896807     
 H   1.1074100803514784        2.6707227566812883        4.3585579599885298     
 C  0.53072832259167468        3.7488227035508133        6.6962447251261690     
 H -0.17188230656073339        4.2745118274526064        7.3522601918076553     
 H   6.4300618451918506E-002   2.7915015304093762        6.4364059565654372     
 H   1.4403031273628391        3.5388062146923480        7.2706769286883715     
 C   2.6202119477253296        6.8648199194127981        3.4317180231380315     
 C   3.0212777074248969        8.2870224876585539        2.9767432813666477     
 H   3.8895509080302348        8.6694148284654400        3.5251573998698480     
 H   3.2927692239958519        8.2605640049068043        1.9134527576967781     
 H   2.2056806606768493        9.0155988444266271        3.0897484929045462     
 C   3.8812863306775061        5.9858774612523176        3.2842022856596587     
 H   3.7144238149997872        4.9479475236057047        3.5825546622721491     
 H   4.2284889360035969        5.9838771702632991        2.2420233546783477     
 H   4.6904240533727251        6.3840220973879935        3.9100688583593080     
 C   1.5178852937822249        6.4090643919421577        2.4542558103473895     
 H  0.63697151301254640        7.0747855153566324        2.4926636859786044     
 H   1.8865872783121689        6.4714494711769861        1.4247864561679688     
 H   1.1711694087835489        5.3852598451410936        2.6094256069153365     
 C   2.3651482871047813        8.5964810664835642        8.2837645427200393     
 C  -1.9154563741203345        9.5971543342036778        5.6548571631869118     
 C  -2.5096245248767968        8.6052507311543831        4.7710104018800701     
 C  -2.8029858497464346        7.4697861727761117        5.5944717616552087     
 H  -3.3088232814271978        6.5754901227249851        5.2506992829943826     
 C  -2.4081280333350623        7.6950749059163437        6.9340848779548967     
 C  -1.8424486386358794        9.0040799271996299        6.9561186773133441     
 H  -1.4868163742086586        9.5098267284637785        7.8463767748562647     
 C  -1.2017213426109536        10.925775814464876        5.3564551355931318     
 C  0.17425619993202612        10.578383839546801        4.7425901202040235     
 H  0.81678000822649566        10.030607557120611        5.4647057752918142     
 H   9.6625663356052452E-002   10.017034223275205        3.7965741314182777     
 H  0.76598038221072473        11.474293099844463        4.5155209659184932     
 C -0.93312734566044842        11.713240032008249        6.6576894298151901     
 H -0.44244911415587729        12.662719099322917        6.4136362393475430     
 H  -1.8642665054598782        11.940177563932430        7.1890972140315084     
 H -0.27073992804789870        11.181156946100046        7.3512616567494398     
 C  -1.9909330581771465        11.872338670522499        4.4382583505196234     
 H  -2.1857297382246221        11.469439571059732        3.4427616009928736     
 H  -2.9569225727374850        12.124451479278106        4.8907980049006694     
 H  -1.4258244525619572        12.802777529509589        4.2980617249905766     
 C  -2.9353259998225485        8.6210574506211444        3.2855836275951233     
 C  -4.1901940678614622        9.5095873139192051        3.1275480356263059     
 H  -5.0038019593148402        9.1246766717374914        3.7562370429755920     
 H  -4.5380374220337822        9.5033466881647630        2.0855105988032037     
 H  -4.0158931699774341        10.550106481918270        3.4140179121411642     
 C  -3.3413882161783151        7.1991902077672041        2.8334898539514470     
 H  -2.5293620510311388        6.4693981747449660        2.9606567586156864     
 H  -4.2200268163249532        6.8223858980643683        3.3710254348028035     
 H  -3.5975689182245478        7.2217637728499851        1.7667109033496982     
 C  -1.8259894264376435        9.0654354413339941        2.3034841075512893     
 H -0.94726476663162595        8.3997073253496595        2.3531732314736233     
 H  -2.1933482518938137        8.9913332151891900        1.2696221702883561     
 H  -1.4804224035264213        10.092610612213210        2.4480429080108719     
 C  -2.8043808339678526        6.8524557617447961        8.1400407978100162     
 C  -4.1112820774581031        7.4578848942619285        8.7066563755414474     
 H  -3.9666952719616879        8.5002444372005428        9.0165789244719701     
 H  -4.9059416105249669        7.4370660282611309        7.9534988639181430     
 H  -4.4531764742719107        6.8853064367814776        9.5790301389609631     
 C  -3.0630135031441514        5.3864856263598986        7.7557637782512590     
 H  -2.1502793082649143        4.8745216327146696        7.4278343432373708     
 H  -3.4476038951783909        4.8359469128389003        8.6253920464184279     
 H  -3.8049687673794335        5.2923762924292639        6.9575010817174610     
 C  -1.7310535863320187        6.8991526151451161        9.2302164133705595     
 H  -1.5452221135869098        7.9210160000786907        9.5730333754587402     
 H  -2.0504382184953989        6.3151528860584420        10.101092546653007     
 H -0.78231705067112400        6.4810223917041538        8.8761770274679535     
 F   6.6414844595504112       -1.4727708663395340        4.6417147211990590     
 F   8.0460490759730288       -2.6893493726845232        6.5264175497949291     
 F   9.6525587666176396       -1.2370266923042696        8.2574996325781314     
 F   9.9489609840030315        1.4553100646611983        7.8546044940595792     
 F   8.6180829179324441        2.7073183031912640        5.8847392076089848     
 F   9.6946532091755877        1.6657960441484778        3.4376908793978185     
 F   10.831468171511538        3.2972247964544663        1.6556118495853105     
 F   9.3280210628263411        5.0993979239876639       0.23208613833964770     
 F   6.5795144417622513        5.1805135878422925       0.62209478523956030     
 F   5.4209234755818736        3.5167207323827450        2.3592586787399012     
 F   6.6320977640521832        4.6440477353258993        4.6989922200073027     
 F   5.2005687268542093        5.8244428560039232        6.5909894053871154     
 F   3.6364704508147758        4.3554662629500296        8.3145854510099486     
 F   3.3931085729430612        1.6373415454599005        7.9237103277202570     
 F   4.7335531889729658       0.42276091808319782        5.9373756293829718     
 F   3.5842359278630656        1.5948612221830540        3.5606023585357507     
 F   2.3292625952735313        7.9684711757729121E-002   1.7688372174914591     
 F   3.7099595888952139       -1.7160047285387863       0.22830391922899165     
 F   6.4521277986347467       -1.8981382586142390       0.47344147193405267     
 F   7.7555851035581505      -0.33932291677636023        2.2443501180421608     
 C   7.5812063586403289       0.69255117583313575        5.1186652344293160     
 C   7.4826225732323639      -0.67987138184351115        5.3669146985815548     
 C   8.1825228381001018       -1.3515791216112087        6.3754988857968335     
 C   8.9998572109076633      -0.63150820136464780        7.2405836026697212     
 C   9.1351709893471131       0.74143148253406510        7.0386272574771782     
 C   8.4413611254500012        1.3594575924306702        6.0015893396882483     
 C   7.4899974653908448        2.5462122744034468        3.0433543235547713     
 C   8.8615987623799573        2.5218517466701580        2.7796350691904652     
 C   9.4881680381417386        3.3581520920373293        1.8487910008096649     
 C   8.7309390302332339        4.2704682050685587        1.1199417694080589     
 C   7.3517068506370782        4.3066131774659819        1.3184011019839765     
 C   6.7731313472134538        3.4415889395507437        2.2401798913154733     
 C   5.7338929657421005        2.4566322649594245        5.1739750153737010     
 C   5.8133894009342839        3.8297742516210240        5.4280285437882183     
 C   5.1022299879945239        4.4835320918505612        6.4401668193562083     
 C   4.3019970211081375        3.7477536079002411        7.3075530280395906     
 C   4.1936908820797347        2.3710120330074997        7.1105044844196348     
 C   4.8961609635200745        1.7720784293366139        6.0661158079045299     
 C   5.7440738840169114       0.66480805110896868        3.0464145880712370     
 C   4.3654353726903814       0.74266686958962602        2.8376284420163205     
 C   3.6744869134287810       -3.1717907670004715E-002   1.9016424350902970     
 C   4.3707856833671368      -0.94053089559962944        1.1135582163881221     
 C   5.7563105035578950       -1.0312580263774078        1.2478388018933373     
 C   6.4011235315438881      -0.22228636494022758        2.1816636405591554     
 B   6.6413134703153442        1.5860242767517934        4.0841303736765315     
 F   2.2626495542057246        11.779902192835369        14.848665084336833     
 F  0.86076529081597186        12.993291056254412        12.960180304989970     
 F -0.74294057362363031        11.538338993989090        11.228861131625223     
 F  -1.0398093228040821        8.8460161126159260        11.636118099123252     
 F  0.29046121268095182        7.5971773608913065        13.607468144684907     
 F -0.78613260184600176        8.6393265808002724        16.054104378750804     
 F  -1.9223280171660964        7.0044994491975210        17.832789636859836     
 F -0.41822208910292702        5.2017563863304597        19.254803761877632     
 F   2.3300679659828241        5.1229028068236122        18.866234429278062     
 F   3.4889119254804664        6.7899351513108854        17.131068573071669     
 F   2.2779824591527893        5.6633404295683611        14.790731489236537     
 F   3.7071810929073981        4.4845801930307205        12.895683869737251     
 F   5.2675538467243017        5.9553572543990390        11.170372230720279     
 F   5.5095388565490220        8.6744892384974399        11.562650777601419     
 F   4.1712913068587572        9.8862523765506563        13.550435523901387     
 F   5.3260551217807448        8.7237117817282623        15.924379894969903     
 F   6.5791130819354011        10.248779864695704        17.710498262739385     
 F   5.1941031589273612        12.039355369330169        19.251771693313174     
 F   2.4514174955469419        12.207930957332742        19.014777319993222     
 F   1.1497238694116048        10.642431476951328        17.247065822702108     
 C   1.3257995440716315        9.6132276702870580        14.372250946915488     
 C   1.4233538107609762        10.985512664766166        14.122919943005348     
 C  0.72450245653524925        11.655670156483863        13.112605096620175     
 C  -9.1429886217230638E-002   10.934201857842579        12.247362203840634     
 C -0.22666936392282805        9.5615072950345645        12.451207283611049     
 C  0.46659285496753788        8.9449959708785993        13.489462481278094     
 C   1.4192744901546159        7.7599036867209525        16.447664526541249     
 C   4.7526964148304346E-002   7.7830683854865157        16.711060439445692     
 C -0.57882377016458864        6.9452729674024916        17.640647588280576     
 C  0.17879917564861919        6.0328998494145729        18.368922655503617     
 C   1.5581807807355217        5.9980779657379228        18.171124937880396     
 C   2.1366179760837958        6.8644015762269417        17.250320147073609     
 C   3.1744330091516706        7.8513355294166436        14.315916437118405     
 C   3.0953776012474825        6.4782449717480155        14.061130360114577     
 C   3.8052077744661896        5.8254904045612586        13.047334877529865     
 C   4.6035617926973504        6.5622571583420761        12.178943250952477     
 C   4.7112471410787613        7.9389901246854722        12.376573563277709     
 C   4.0099968041571410        8.5367386608904283        13.422422027145711     
 C   3.1634169782587889        9.6443890939222605        16.443331823254532     
 C   4.5428510948716285        9.5726976277044376        16.648945951370099     
 C   5.2327502221862252        10.351753966706216        17.581913054037759     
 C   4.5343597119944254        11.258158920433603        18.370680135400761     
 C   3.1482116598147436        11.342461118019939        18.239895798244991     
 C   2.5045851258822514        10.529946186864821        17.308343558106539     
 B   2.2669665717854084        8.7209754831415669        15.406795328396758     
 C   6.3120805702254676       0.23140275009553099        11.568459437427990     
 H   7.2345952548046588      -0.25649570458172982        11.906798843882035     
 H   5.9588977173095605      -0.31929146834656802        10.685194348094578     
 H   5.5583382937156820       0.10513838898305086        12.353066526018591     
 C   5.2018599935602836        2.3066457105984819        10.702028798742271     
 H   4.4454631522796237        2.2844680483809592        11.493968150470224     
 H   4.8217159033956314        1.7249844731990682        9.8534397718459861     
 H   5.3232334992733481        3.3501168325968433        10.384646818823915     
 C   7.5682109525821470        1.7811279604986940        10.069793989334594     
 H   7.1935519309842588        1.2346746856819424        9.1928232097698572     
 H   8.5237863635818432        1.3298152662965750        10.363206002192774     
 H   7.7655689993072761        2.8115215310843849        9.7486024970988847     
 C   2.5917415121840719        10.075156833270222        7.9197591821858015     
 H   1.6701906789302632        10.562652276267983        7.5783014533299502     
 H   2.9427153478745107        10.626889598302485        8.8032386231785473     
 H   3.3475515481018530        10.200372210210391        7.1369623756372533     
 C   3.7007666127898422        8.0002427676488157        8.7879004002824797     
 H   4.4570249231813781        8.0210417010755926        7.9957788873202515     
 H   4.0813617421809587        8.5827880071446181        9.6356446826860225     
 H   3.5789187136466718        6.9572379892993643        9.1065957303357425     
 C   1.3347220550953607        8.5273993845115914        9.4197397043443978     
 H   1.7100923234477099        9.0738611835080576        10.296389477834424     
 H  0.37958152804024331        8.9795468765353714        9.1262768370252783     
 H   1.1364170735986265        7.4973515623162292        9.7414480496586400     
         276

 Dy   9.0890201626266531        2.5561789320298725        14.050003070735372     
 C   7.3790621650206178        4.4261525213898416        13.740409835442284     
 C   6.7426698867076302        3.4291018770845336        14.585611998116841     
 C   6.4861158660080696        2.2985126621067260        13.747082567567785     
 H   5.9615643102946567        1.4058328756741734        14.066904607837845     
 C   6.9398123463516459        2.5313624311372722        12.425103242694476     
 C   7.5041476535770029        3.8408987599710791        12.438541160289532     
 H   7.8870466474792860        4.3565922072737893        11.566059936046745     
 C   8.0715242393365720        5.7584227866855757        14.078994844488006     
 C   9.4340935556066086        5.4312288671272881        14.735610681253128     
 H   10.100301352559084        4.8870493908083894        14.034961266372733     
 H   9.3432921426529596        4.8725614483398560        15.680465971245065     
 H   10.001984776396730        6.3399445605434988        14.975577459548344     
 C   7.2427848428720596        6.6995932394017119        14.967168268564777     
 H   7.0026484044351491        6.2982295118055731        15.953099246409920     
 H   6.2975248414693681        6.9538459119672105        14.474519687264863     
 H   7.8013159409540904        7.6302321771614174        15.131086450422588     
 C   8.3792823726715913        6.5517842481826323        12.792642435269482     
 H   9.0824658526368829        6.0256092143581226        12.137572148081217     
 H   8.8454715109482560        7.5092701384952605        13.052259440483468     
 H   7.4701111569913667        6.7614733373261160        12.217369668930308     
 C   6.2908997274748337        3.4364814728507382        16.057980742900124     
 C   5.8934477123724598        2.0137679637108357        16.514279042855073     
 H   5.0255068104053473        1.6288552489707175        15.967119129115510     
 H   5.6230558030870474        2.0403827758952722        17.577818212124242     
 H   6.7106791017205323        1.2870418972757285        16.400949576804873     
 C   5.0272594764838399        4.3122131591503763        16.203098065140725     
 H   5.1921082089296826        5.3503787773348037        15.904332455357389     
 H   4.6786328934498220        4.3140474134517488        17.244798793169437     
 H   4.2200599246766259        3.9116943894155840        15.576252279514911     
 C   7.3907561961858352        3.8964400802858687        17.036203664809062     
 H   8.2723835641880701        3.2317263311693449        17.001506529851113     
 H   7.0195842703446054        3.8367925039188036        18.064884251783081     
 H   7.7366711324936501        4.9201294034499119        16.878839307073910     
 C   6.5424820201727583        1.7063086145759090        11.204499682064277     
 C   10.827510571759936       0.70357491391758287        13.826537359209558     
 C   11.420573510778491        1.6946475853259166        14.712310274710065     
 C   11.711365610195001        2.8324960955326235        13.891487734378742     
 H   12.215544620519063        3.7269448302861652        14.237200563767633     
 C   11.316875574455944        2.6092477028358290        12.551298375890580     
 C   10.753441246906345        1.2996089719213051        12.526482820740021     
 H   10.398787299874561       0.79515934374047714        11.635040016050301     
 C   10.114544400728533      -0.62613908086784809        14.122499816544286     
 C   8.7374241862472477      -0.28077657088148006        14.734930325177205     
 H   8.0947590784698651       0.26720624978865404        14.012901036669737     
 H   8.8131068559101351       0.27898592825413837        15.682085594917616     
 H   8.1463065984318899       -1.1775113017604688        14.959874828727450     
 C   9.8482850626797074       -1.4123223973915042        12.820021496424737     
 H   9.3587851028655766       -2.3628490405445479        13.062323128961127     
 H   10.780165956247037       -1.6371004762490537        12.289077579607817     
 H   9.1857083317112327      -0.88028309522698944        12.126556425269404     
 C   10.902595224948959       -1.5729434815407182        15.041483664655004     
 H   11.094527712584064       -1.1706737717371973        16.037794307529307     
 H   11.869873047709468       -1.8239610088351910        14.591145592701427     
 H   10.337837891931674       -2.5039002221142455        15.179559650526304     
 C   11.844449609542847        1.6776578533667110        16.198285485630436     
 C   13.098161146268044       0.78793577834879125        16.358593854034620     
 H   13.913524377334220        1.1726804833624902        15.732071953958059     
 H   13.443628639850772       0.79328632433839663        17.401435083691275     
 H   12.923870970968057      -0.25229402953787450        16.071115693974420     
 C   12.251247817544202        3.0989336313101759        16.651815050746379     
 H   11.439816473506820        3.8294315604599638        16.524897557487744     
 H   13.130431110325430        3.4755032158680130        16.114966255398585     
 H   12.506918568941165        3.0752699460763213        17.718703713869452     
 C   10.732482620013730        1.2340823904958611        17.177767813714798     
 H   9.8537160808056559        1.8997622814521606        17.125095948342668     
 H   11.096623960696522        1.3092456256948148        18.212709776421832     
 H   10.387427341138157       0.20676712238172690        17.033097026864684     
 C   11.712897635145652        3.4542748087523245        11.346960039712345     
 C   13.017959820810312        2.8473439211708356        10.777587187459751     
 H   12.870864965366684        1.8059460851198688        10.465461776679893     
 H   13.813317999285987        2.8646683213184168        11.530187970333902     
 H   13.360432990610525        3.4211458992949462        9.9062673085593858     
 C   11.975060541195720        4.9187711154630422        11.734525768494576     
 H   11.063898314317925        5.4317989843689105        12.065145816649139     
 H   12.359515526253512        5.4706663849071768        10.865680824807594     
 H   12.718446512334745        5.0093154982002623        12.531889998483926     
 C   10.638112819639538        3.4130791220989711        10.257878162157265     
 H   10.449494687669025        2.3927625039861491        9.9119604998539987     
 H   10.957831338089449        3.9992410990403857        9.3885604995865695     
 H   9.6907629627927800        3.8323533716854530        10.614366979668500     
 Dy -0.18543013503700623        7.7435285098377875        5.4358157269237521     
 C   1.5263276463680233        5.8798366038475516        5.7490698267948401     
 C   2.1646005858737283        6.8764404744278496        4.9048850482852782     
 C   2.4187597849729872        8.0072829399830017        5.7433868923932545     
 H   2.9434697773072966        8.9001080450000600        5.4242668245223911     
 C   1.9633158390497285        7.7748284386705571        7.0648345661178809     
 C   1.3993269781328044        6.4653464676835402        7.0510946555369713     
 H   1.0152386007112075        5.9498340692443898        7.9231658978874249     
 C  0.83324535099287533        4.5477233098810599        5.4099973049859518     
 C -0.52988796081450640        4.8750254903803603        4.7546122117900422     
 H  -1.1961207086046832        5.4194253574330720        5.4553297638634328     
 H -0.44020650973268727        5.4326406945528340        3.8089203492524599     
 H  -1.0984072920690386        3.9663455256039359        4.5160803487987904     
 C   1.6606742801964502        3.6071979391482905        4.5201631316450674     
 H   1.8977746399677768        4.0085194701223434        3.5334581553914228     
 H   2.6073615350483133        3.3541910614160630        5.0106479127920283     
 H   1.1027514199577158        2.6758907220329955        4.3579182923781357     
 C  0.52659515266246459        3.7533408909550889        6.6960051920626338     
 H -0.17615582136485830        4.2787655685816732        7.3520888837639546     
 H   6.0413290674591162E-002   2.7959542513277729        6.4360072379780746     
 H   1.4362432174347288        3.5434646259536300        7.2703879589527327     
 C   2.6161376713160269        6.8698831005559100        3.4324670568012223     
 C   3.0177993594729386        8.2920109795484649        2.9779323339231736     
 H   3.8863505226940913        8.6737558974646980        3.5263322861478561     
 H   3.2891416349188729        8.2657296340046802        1.9146092030831847     
 H   2.2026025343470672        9.0209633525216883        3.0913097009176473     
 C   3.8768066244558175        5.9904978338778934        3.2842323234017932     
 H   3.7097120433345045        4.9525074179500184        3.5822167924925234     
 H   4.2236466583842081        5.9888018328346693        2.2419301513124310     
 H   4.6862821209108709        6.3881498324880779        3.9099470772142446     
 C   1.5134473714468080        6.4150636306096658        2.4550731648956265     
 H  0.63296348880679110        7.0813588632056979        2.4936687014311838     
 H   1.8821934881707969        6.4773852554015159        1.4256537073254412     
 H   1.1660827962905100        5.3914418340818635        2.6099562080411278     
 C   2.3605495364215785        8.6006491703568688        8.2848412742513133     
 C  -1.9199846479623830        9.6017012435794982        5.6553391657040075     
 C  -2.5139605549349211        8.6099011656854589        4.7712147912574405     
 C  -2.8071145003677551        7.4741709411647763        5.5943574299120460     
 H  -3.3128036083824770        6.5798970323271773        5.2503136359987019     
 C  -2.4123505778211047        7.6991466913126141        6.9340640794226562     
 C  -1.8469611426553785        9.0082890324531348        6.9564591482053002     
 H  -1.4914679136511801        9.5138753523369832        7.8468724310429385     
 C  -1.2062139994171888        10.930376662371105        5.3571392410597376     
 C  0.16975164351979571        10.582938070222063        4.7432439415138035     
 H  0.81247392105661320        10.035436717115772        5.4654057701490304     
 H   9.2010354747027873E-002   10.021304370321692        3.7973832455023926     
 H  0.76137573201966058        11.478802028610076        4.5157484305573661     
 C -0.93769246157456199        11.717703206990377        6.6584741289689022     
 H -0.44678951941882972        12.667115011492163        6.4146046603242306     
 H  -1.8688991068675824        11.944755777400511        7.1897127800316225     
 H -0.27554283559793380        11.185440050098537        7.3521328494960789     
 C  -1.9952135224755734        11.877101859488688        4.4389042132537071     
 H  -2.1898101379856998        11.474333101048980        3.4433160723683418     
 H  -2.9612788481541399        12.129235827554082        4.8912595895753883     
 H  -1.4300028743718329        12.807518010926628        4.2989435008691599     
 C  -2.9399478844460507        8.6260820663350124        3.2858539968423792     
 C  -4.1947081742294294        9.5148611805879337        3.1282617296249691     
 H  -5.0081801588178338        9.1300591427703868        3.7571970786354205     
 H  -4.5428894036334473        9.5086751940661518        2.0863408556260157     
 H  -4.0201638061391298        10.555353889959937        3.4146778008574055     
 C  -3.3464170036664047        7.2043841206082959        2.8335666508827178     
 H  -2.5345074650499018        6.4744090020528304        2.9604009138446785     
 H  -4.2250146464138609        6.8276733923966688        3.3712324860076794     
 H  -3.6028488769158455        7.2272080691700804        1.7668531320824197     
 C  -1.8307515114881290        9.0704345442909631        2.3035765620135922     
 H -0.95225609382894782        8.4043812924597177        2.3528103399230971     
 H  -2.1984499578090202        8.9968282926673027        1.2697979710389766     
 H  -1.4847912784647324        10.097442863933388        2.4483618382320476     
 C  -2.8090222452108176        6.8562625243410391        8.1397349748537042     
 C  -4.1161695382659982        7.4617945111045785        8.7056621602178730     
 H  -3.9715963150220834        8.5041024367456792        9.0157868428772634     
 H  -4.9103306597221179        7.4412272696086035        7.9519733496908405     
 H  -4.4587004159016619        6.8891683590478801        9.5777283569782341     
 C  -3.0675346282735201        5.3902837317697561        7.7552660330173806     
 H  -2.1545926377902300        4.8782486051385652        7.4280236243823294     
 H  -3.4527902142798057        4.8398140449935658        8.6246595251252813     
 H  -3.8089402240925896        5.2961380310176365        6.9564830579124557     
 C  -1.7363099902549304        6.9025796240849564        9.2305657078640895     
 H  -1.5506646250515921        7.9243234283234631        9.5739097692663808     
 H  -2.0563595232555798        6.3182965365344881        10.101017612504188     
 H -0.78735319497211620        6.4844924480976909        8.8770343648144969     
 F   6.6343940676971975       -1.4679032568400041        4.6418291773934195     
 F   8.0397520386133365       -2.6838443848268914        6.5264195784523631     
 F   9.6475733518749003       -1.2310283023781483        8.2557589002617622     
 F   9.9442211092639727        1.4611775491727697        7.8512604412116884     
 F   8.6120591451985522        2.7124498114618638        5.8820616045047105     
 F   9.6884743898463217        1.6691840217616363        3.4369738848616396     
 F   10.826844203011417        3.3017062766496612        1.6571050163544427     
 F   9.3249586710072574        5.1049403195875085       0.23371647890767300     
 F   6.5759037391317809        5.1854959220509507       0.62051221974565485     
 F   5.4156672383625155        3.5208991470967437        2.3560210440982088     
 F   6.6262578997081976        4.6487154742480277        4.6964485438415986     
 F   5.1964517794740308        5.8295179379461262        6.5894666123121581     
 F   3.6337193437177207        4.3608664184806214        8.3146233932749105     
 F   3.3894977803288100        1.6428324476121157        7.9240645103974607     
 F   4.7273301033653583       0.42798863738165649        5.9362203526643222     
 F   3.5779596891487770        1.5992872581163868        3.5580010264875157     
 F   2.3231516062646453        8.2643825274995919E-002   1.7672198767325351     
 F   3.7041458047302425       -1.7147840830507162       0.22862524640506707     
 F   6.4462730478014203       -1.8963452006000472       0.47424000049908449     
 F   7.7493788461712132      -0.33606733617832379        2.2439687913172826     
 C   7.5747018285889176       0.69743097751514727        5.1172510949719916     
 C   7.4760137149838286      -0.67482616600937784        5.3662455748258129     
 C   8.1763859517326321       -1.3461683645695686        6.3747363649737911     
 C   8.9944527425405774      -0.62585420739625941        7.2389005872310097     
 C   9.1298531695907048       0.74696263349463043        7.0361975854708962     
 C   8.4353337775710120        1.3646385540669093        5.9994559304005222     
 C   7.4841588583207024        2.5501267447243889        3.0414877604357460     
 C   8.8559762326000815        2.5257169365311780        2.7788485080164849     
 C   9.4833856105508243        3.3625054703244097        1.8490838744181497     
 C   8.7268378201508501        4.2752104912949980        1.1200537444527863     
 C   7.3473747979905806        4.3110603312134632        1.3169674142952110     
 C   6.7679519416183229        3.4456347594431831        2.2378746335536519     
 C   5.7276709302160151        2.4615612230268371        5.1719505039563023     
 C   5.8077563999162090        3.8346886394886144        5.4259733194622788     
 C   5.0976230352385832        4.4886350192165612        6.4387165349848985     
 C   4.2980582142511716        3.7530508449478632        7.3068714350458439     
 C   4.1892051225334486        2.3763457042341423        7.1098991019299937     
 C   4.8903819112868101        1.7772818109482023        6.0647326737135607     
 C   5.7377813150348178       0.66878990525578896        3.0448433987059258     
 C   4.3591871518496488       0.74652779129425340        2.8357266878483074     
 C   3.6683748727867918       -2.8650036032576258E-002   1.9002591175997321     
 C   4.3647653314477557      -0.93823308704134689        1.1131001525609918     
 C   5.7502737413385745       -1.0287647027697742        1.2476850340789851     
 C   6.3949340465156146      -0.21900136243185098        2.1809154416922216     
 B   6.6348923885520019        1.5904545008107374        4.0822481976106122     
 F   2.2697077663678158        11.774970379654638        14.848396900510533     
 F  0.86701343478195170        12.987701145291446        12.960026638203828     
 F -0.73810555167483627        11.532240839671722        11.230539202177003     
 F  -1.0351616748920356        8.8400629561085946        11.639388940285819     
 F  0.29646338547063189        7.5919635225367204        13.610045009203811     
 F -0.77999711024882745        8.6358143192381291        16.054693336085034     
 F  -1.9177000662623980        6.9999231747493242        17.831218049430984     
 F -0.41511195625016090        5.1962223656785476        19.253163388883603     
 F   2.3337406375955578        5.1180033554763122        18.867824542848677     
 F   3.4941718836939328        6.7857627047923623        17.134225629256765     
 F   2.2838197740354014        5.6586940034797646        14.793139421907874     
 F   3.7113294074916503        4.4795635794727735        12.897066430226872     
 F   5.2703566446882757        5.9500455024188810        11.170259858605458     
 F   5.5132358738460816        8.6690826775567214        11.562304582137337     
 F   4.1775720169169972        9.8810639002177290        13.551615589798159     
 F   5.3322825166381236        8.7193070534339334        15.927036263916429     
 F   6.5850425342107437        10.245804195456884        17.712291962855783     
 F   5.1996300639232489        12.038095020819814        19.251548507076876     
 F   2.4569992399037774        12.206094521121086        19.013915211962320     
 F   1.1557792467001791        10.639130188557621        17.247298165360561     
 C   1.3322577590844378        9.6082855862560308        14.373554823352823     
 C   1.4299135792874875        10.980401143281627        14.123461333679730     
 C  0.73056808013808738        11.650182270743253        13.113248634355656     
 C  -8.6133688469383490E-002   10.928463979937685        12.248966242707944     
 C -0.22144098248606880        9.5558924884637406        12.453562206634547     
 C  0.47256712713125409        8.9397380330360150        13.491501903048844     
 C   1.4250971467918456        7.7559452418911485        16.449435816938980     
 C   5.3133264717084135E-002   7.7791297015971894        16.711751175660357     
 C -0.57403418321278943        6.9408624997329227        17.640287332457717     
 C  0.18293069233632414        6.0281515767861533        18.368782140407525     
 C   1.5625425270889433        5.9936541583617640        18.172531034996894     
 C   2.1418014180804139        6.8603494356720800        17.252554773145906     
 C   3.1806761419894505        7.8464288257567150        14.317870759276321     
 C   3.1010269221420841        6.4733611856743396        14.063080575644332     
 C   3.8098446485857074        5.8204416293748658        13.048679270597223     
 C   4.6075513682071314        6.5570336092240034        12.179555501033699     
 C   4.7157998199868185        7.9337245617104406        12.377151111707862     
 C   4.0158290180692822        8.5315797776017472        13.423781570965474     
 C   3.1696173017426492        9.6404053524595206        16.444848388264919     
 C   4.5489956850979043        9.5688370364211579        16.650874711560185     
 C   5.2386906634267074        10.348667512392003        17.583385624196165     
 C   4.5401533294129486        11.255834160187876        18.371190931038498     
 C   3.1540302193986869        11.339938561619373        18.240018142794476     
 C   2.5106225541933322        10.526639563753685        17.309012344480792     
 B   2.2733556739597001        8.7165244088306615        15.408587870545961     
 C   6.3174240630209102       0.22703352492599399        11.566915096782756     
 H   7.2400148967288214      -0.26038662585054173        11.905733361996743     
 H   5.9650998610778574      -0.32376494368117764        10.683384105968461     
 H   5.5633145842427725       0.10027215366900100        12.351083297977718     
 C   5.2065610539359373        2.3019384216049894        10.700295069286181     
 H   4.4496305282519844        2.2788800351544545        11.491686316782269     
 H   4.8273451071267113        1.7205646582592786        9.8510585021705896     
 H   5.3275253180936053        3.3456523341601496        10.383527059225784     
 C   7.5732519490588368        1.7776200595675493        10.068920541413419     
 H   7.1989400907575041        1.2311737414427228        9.1918251993669404     
 H   8.5289370398260118        1.3266297933199780        10.362443002443330     
 H   7.7702620781654437        2.8081483091933759        9.7479331579904844     
 C   2.5865416409416624        10.079514065511063        7.9211792337229650     
 H   1.6648684144048875        10.566555361639772        7.5794034720162315     
 H   2.9367870829850542        10.631311527056015        8.8048980509935308     
 H   3.3426042804012273        10.205256491540212        7.1387166789124432     
 C   3.6962624499940602        8.0049389488772356        8.7894572056840765     
 H   4.4530469013678422        8.0266403149761931        7.9978766458825161     
 H   4.0759305448400420        8.5871903710518733        9.6378558658933393     
 H   3.5748397807025172        6.9616845848001327        9.1075235722452117     
 C   1.3298708640077173        8.5308286118829297        9.4204641058317957     
 H   1.7048695195297641        9.0772935329747533        10.297243525191972     
 H  0.37459657176980260        8.9826111290557407        9.1268984096673034     
 H   1.1319613018181789        7.5006335318338708        9.7419587713704967     
         276

 Dy   9.0931902333470767        2.5514337291450442        14.049651260434109     
 C   7.3833584697485213        4.4214064422394799        13.739967787413185     
 C   6.7466011139297732        3.4242616216582089        14.584719799425443     
 C   6.4901537330056431        2.2938757914262395        13.745897161659785     
 H   5.9654211240559833        1.4011949129469201        14.065402273271614     
 C   6.9441474435087969        2.5270107781108844        12.424093200942337     
 C   7.5087210558334609        3.8364375112649092        12.437977900231346     
 H   7.8919648996519260        4.3522446514598689        11.565717187289566     
 C   8.0758737446473496        5.7535352682537200        14.079036589236416     
 C   9.4385972909008320        5.4261551774571641        14.735247945541330     
 H   10.104699751747745        4.8823725626681780        14.034228572805816     
 H   9.3480466904437520        4.8670371299332897        15.679880508035323     
 H   10.006434507329320        6.3348057486912381        14.975621637591487     
 C   7.2474156644346310        6.6944017762797747        14.967787119071607     
 H   7.0077385306758639        6.2927480427384657        15.953710912971568     
 H   6.3019486661357558        6.9487974391159719        14.475612127620639     
 H   7.8059992245804635        7.6250020488913721        15.131755189623068     
 C   8.3833470578328857        6.5473305804131261        12.792910202639598     
 H   9.0866639828272273        6.0215030595774968        12.137700121010983     
 H   8.8492643026462972        7.5048781391022210        13.052744417553406     
 H   7.4740720528126108        6.7568883237882575        12.217741485067885     
 C   6.2948785218806877        3.4313122822768287        16.057048065489511     
 C   5.8966118935981093        2.0086970039901226        16.512780088956948     
 H   5.0283655074393874        1.6246061033445267        15.965557106569802     
 H   5.6263141612282679        2.0351004079796104        17.576339021039395     
 H   6.7133397472884067        1.2814844931906566        16.399066616939614     
 C   5.0317754922021276        4.3076544155899850        16.202994548364696     
 H   5.1969764196350958        5.3458821508441110        15.904679637346941     
 H   4.6835400652384562        4.3091418939784036        17.244828626374989     
 H   4.2241655808350433        3.9077839262897180        15.576294554951840     
 C   7.3952050392124953        3.8900681117505824        17.035207691004508     
 H   8.2763266518974472        3.2246771794090079        17.000172327098095     
 H   7.0240629944224775        3.8303751591254724        18.063859859442793     
 H   7.7418781361855391        4.9135584715149641        16.878254763762961     
 C   6.5472650388456719        1.7021160987499984        11.203263711693427     
 C   10.832031473650030       0.69907781209921205        13.826402921578344     
 C   11.424970091440320        1.6901051489859151        14.712321173538557     
 C   11.715607293845007        2.8280954034025969        13.891670413664864     
 H   12.219688930988120        3.7225432546974773        14.237533032762675     
 C   11.321177172471661        2.6050409167830355        12.551421293462441     
 C   10.757974435846977        1.2952756077636192        12.526406483825703     
 H   10.403397431570014       0.79090851185340116        11.634880115193127     
 C   10.119004393093789      -0.63064213823445070        14.122300254694299     
 C   8.7419345475614829      -0.28512474820429912        14.734782234852874     
 H   8.0990912555703840       0.26256510711050757        14.012675424119339     
 H   8.8177818548616873       0.27498912540827802        15.681737076372700     
 H   8.1508708427383247       -1.1817717662831970        14.960204488300047     
 C   9.8527301763718693       -1.4167894270830734        12.819798462610319     
 H   9.3629644905613976       -2.3672010832607722        13.062024042025108     
 H   10.784651764540513       -1.6417815966328377        12.289015483656486     
 H   9.1903933527676855      -0.88460124128780449        12.126222220185250     
 C   10.906883634959371       -1.5775725944552759        15.041325350799367     
 H   11.098723561822483       -1.1753776733495294        16.037683821539691     
 H   11.874188900068706       -1.8286629308186815        14.591092049774504     
 H   10.342013325769653       -2.5084850175343800        15.179272959488966     
 C   11.849251245609311        1.6728301224511897        16.198190631742090     
 C   13.102877773771267       0.78287194866661181        16.357956134074993     
 H   13.918021220865674        1.1674601840269179        15.731049790938215     
 H   13.448820247200858       0.78823991966314744        17.400634844088273     
 H   12.928300653693736      -0.25734968339178904        16.070626144047356     
 C   12.256489522624429        3.0939595385686283        16.651791224846693     
 H   11.445166958746153        3.8246293261517557        16.525202055266618     
 H   13.135599970787032        3.4703976426001919        16.114735651409362     
 H   12.512474241782751        3.0701121821459241        17.718599999183141     
 C   10.737538451226616        1.2293182758961159        17.177993706510463     
 H   9.8590374210743423        1.8953720459956391        17.125912056356800     
 H   11.102176744427911        1.3039318581452810        18.212800965477573     
 H   10.392011021403333       0.20219337673135812        17.033120087642644     
 C   11.717656796346779        3.4502137973884812        11.347296946142968     
 C   13.023100978933323        2.8432731880005306        10.778829758097563     
 H   12.876180643979080        1.8018717328032283        10.466615913240421     
 H   13.817875250954229        2.8605398349177831        11.532043414857940     
 H   13.366231108825364        3.4170580220555715        9.9077817959026202     
 C   11.979478522549595        4.9148055450838548        11.734883563290216     
 H   11.068006655201692        5.4278310858767984        12.064654028062911     
 H   12.364611243554284        5.4665624114772964        10.866234154158708     
 H   12.722226082286808        5.0055978159985175        12.532829008761473     
 C   10.643614658584083        3.4091000358500092        10.257454332945857     
 H   10.455358420286920        2.3888197124232065        9.9111600629753376     
 H   10.964018213539385        3.9954360949140519        9.3884966631001845     
 H   9.6959504071779872        3.8282611620542659        10.613263748749659     
 Dy -0.18951222685159372        7.7484826046485376        5.4362565241958523     
 C   1.5220414374406144        5.8845465271504160        5.7494298134477004     
 C   2.1606117998530534        6.8812350261014101        4.9056092608407109     
 C   2.4147740287856814        8.0118961647934697        5.7443506849540800     
 H   2.9396516429072794        8.9047034099646805        5.4254763330892812     
 C   1.9591451880814947        7.7791670752523734        7.0656765588458192     
 C   1.3949005839329438        6.4698057145935648        7.0515566369542704     
 H   1.0105422778537658        5.9541967361270132        7.9234509125172927     
 C  0.82890071231696982        4.5525728478906107        5.4099414722013375     
 C -0.53434803276085086        4.8800379759358155        4.7548707443953164     
 H  -1.2004830359489871        5.4240772375199651        5.4559146634224343     
 H -0.44485079980889780        5.4380894995028592        3.8094070244436788     
 H  -1.1027978026974914        3.9714152890663468        4.5159169906885710     
 C   1.6561051558923860        3.6122907793928509        4.5196474052875226     
 H   1.8929170675373268        4.0138818941417078        3.5329842628776706     
 H   2.6029166750093471        3.3590857021597258        5.0097876060943767     
 H   1.0980927595639529        2.6810586873847022        4.3572786247677406     
 C  0.52246198273325439        3.7578590783593642        6.6957656589990977     
 H -0.18042933616898321        4.2830193097107392        7.3519175757202548     
 H   5.6525962897263818E-002   2.8004069722461695        6.4356085193907120     
 H   1.4321833075066188        3.5481230372149120        7.2700989892170931     
 C   2.6120633949067242        6.8749462816990219        3.4332160904644131     
 C   3.0143210115209800        8.2969994714383777        2.9791213864796995     
 H   3.8831501373579482        8.6780969664639542        3.5275071724258646     
 H   3.2855140458418934        8.2708952631025578        1.9157656484695913     
 H   2.1995244080172847        9.0263278606167496        3.0928709089307485     
 C   3.8723269182341293        5.9951182065034692        3.2842623611439277     
 H   3.7050002716692223        4.9570673122943321        3.5818789227128982     
 H   4.2188043807648201        5.9937264954060403        2.2418369479465143     
 H   4.6821401884490168        6.3922775675881622        3.9098252960691813     
 C   1.5090094491113910        6.4210628692771730        2.4558905194438636     
 H  0.62895546460103580        7.0879322110547625        2.4946737168837632     
 H   1.8777996980294249        6.4833210396260457        1.4265209584829135     
 H   1.1609961837974712        5.3976238230226334        2.6104868091669187     
 C   2.3559507857383757        8.6048172742301734        8.2859180057825874     
 C  -1.9245129218044315        9.6062481529553203        5.6558211682211041     
 C  -2.5182965849930450        8.6145516002165348        4.7714191806348110     
 C  -2.8112431509890756        7.4785557095534410        5.5942430981688824     
 H  -3.3167839353377562        6.5843039419293694        5.2499279890030222     
 C  -2.4165731223071472        7.7032184767088845        6.9340432808904158     
 C  -1.8514736466748776        9.0124981377066415        6.9567996190972563     
 H  -1.4961194530937016        9.5179239762101862        7.8473680872296123     
 C  -1.2107066562234239        10.934977510277335        5.3578233465263425     
 C  0.16524708710756530        10.587492300897328        4.7438977628235826     
 H  0.80816783388673064        10.040265877110931        5.4661057650062457     
 H   8.7395046138003279E-002   10.025574517368179        3.7981923595865075     
 H  0.75677108182859643        11.483310957375689        4.5159758951962390     
 C -0.94225757748867556        11.722166381972505        6.6592588281226135     
 H -0.45112992468178209        12.671510923661410        6.4155730813009182     
 H  -1.8735317082752869        11.949333990868594        7.1903283460317358     
 H -0.28034574314796890        11.189723154097026        7.3530040422427181     
 C  -1.9994939867740003        11.881865048454875        4.4395500759877908     
 H  -2.1938905377467770        11.479226631038227        3.4438705437438100     
 H  -2.9656351235707952        12.134020175830058        4.8917211742501072     
 H  -1.4341812961817089        12.812258492343668        4.2998252767477423     
 C  -2.9445697690695534        8.6311066820488787        3.2861243660896351     
 C  -4.1992222805973958        9.5201350472566606        3.1289754236236322     
 H  -5.0125583583208266        9.1354416138032821        3.7581571142952490     
 H  -4.5477413852331123        9.5140036999675406        2.0871711124488277     
 H  -4.0244344423008256        10.560601298001606        3.4153376895736467     
 C  -3.3514457911544939        7.2095780334493869        2.8336434478139880     
 H  -2.5396528790686648        6.4794198293606948        2.9601450690736701     
 H  -4.2300024765027686        6.8329608867289702        3.3714395372125554     
 H  -3.6081288356071437        7.2326523654901758        1.7669953608151412     
 C  -1.8355135965386145        9.0754336472479302        2.3036690164758946     
 H -0.95724742102626958        8.4090552595697758        2.3524474483725704     
 H  -2.2035516637242272        9.0023233701454135        1.2699737717895974     
 H  -1.4891601534030436        10.102275115653566        2.4486807684532237     
 C  -2.8136636564537825        6.8600692869372821        8.1394291518973905     
 C  -4.1210569990738932        7.4657041279472285        8.7046679448942967     
 H  -3.9764973580824794        8.5079604362908157        9.0149947612825549     
 H  -4.9147197089192698        7.4453885109560760        7.9504478354635371     
 H  -4.4642243575314122        6.8930302813142816        9.5764265749955069     
 C  -3.0720557534028887        5.3940818371796135        7.7547682877835022     
 H  -2.1589059673155457        4.8819755775624607        7.4282129055272881     
 H  -3.4579765333812205        4.8436811771482304        8.6239270038321365     
 H  -3.8129116808057457        5.2998997696060082        6.9554650341074504     
 C  -1.7415663941778421        6.9060066330247976        9.2309150023576176     
 H  -1.5561071365162744        7.9276308565682356        9.5747861630740214     
 H  -2.0622808280157612        6.3214401870105341        10.100942678355370     
 H -0.79238933927310840        6.4879625044912279        8.8778917021610386     
 F   6.6273036758439829       -1.4630356473404742        4.6419436335877799     
 F   8.0334550012536443       -2.6783393969692599        6.5264216071097971     
 F   9.6425879371321592       -1.2250299124520270        8.2540181679453948     
 F   9.9394812345249122        1.4670450336843410        7.8479163883637968     
 F   8.6060353724646586        2.7175813197324636        5.8793840014004370     
 F   9.6822955705170539        1.6725719993747945        3.4362568903254607     
 F   10.822220234511295        3.3061877568448561        1.6585981831235750     
 F   9.3218962791881737        5.1104827151873522       0.23534681947569827     
 F   6.5722930365013115        5.1904782562596097       0.61892965425174939     
 F   5.4104110011431565        3.5250775618107424        2.3527834094565159     
 F   6.6204180353642119        4.6533832131701551        4.6939048676758945     
 F   5.1923348320938532        5.8345930198883291        6.5879438192372008     
 F   3.6309682366206655        4.3662665740112141        8.3146613355398724     
 F   3.3858869877145588        1.6483233497643308        7.9244186930746645     
 F   4.7211070177577508       0.43321635668011521        5.9350650759456727     
 F   3.5716834504344885        1.6037132940497196        3.5553996944392807     
 F   2.3170406172557594        8.5602938792262717E-002   1.7656025359736114     
 F   3.6983320205652706       -1.7135634375626461       0.22894657358114248     
 F   6.4404182969680930       -1.8945521425858554       0.47503852906411631     
 F   7.7431725887842759      -0.33281175558028736        2.2435874645924048     
 C   7.5681972985375072       0.70231077919715867        5.1158369555146672     
 C   7.4694048567352942      -0.66978095017524453        5.3655764510700710     
 C   8.1702490653651623       -1.3407576075279284        6.3739738441507487     
 C   8.9890482741734914      -0.62020021342787091        7.2372175717922973     
 C   9.1245353498342965       0.75249378445519577        7.0337679134646143     
 C   8.4293064296920210        1.3698195157031483        5.9973225211127961     
 C   7.4783202512505591        2.5540412150453307        3.0396211973167211     
 C   8.8503537028202039        2.5295821263921985        2.7780619468425041     
 C   9.4786031829599082        3.3668588486114897        1.8493767480266345     
 C   8.7227366100684680        4.2799527775214372        1.1201657194975136     
 C   7.3430427453440839        4.3155074849609454        1.3155337266064457     
 C   6.7627725360231929        3.4496805793356224        2.2355693757918309     
 C   5.7214488946899298        2.4664901810942497        5.1699259925389027     
 C   5.8021233988981349        3.8396030273562052        5.4239180951363402     
 C   5.0930160824826425        4.4937379465825611        6.4372662506135878     
 C   4.2941194073942048        3.7583480819954853        7.3061898420520963     
 C   4.1847193629871615        2.3816793754607848        7.1092937194403527     
 C   4.8846028590535466        1.7824851925597907        6.0633495395225907     
 C   5.7314887460527242       0.67277175940260914        3.0432722093406142     
 C   4.3529389310089162       0.75038871299888077        2.8338249336802939     
 C   3.6622628321448021       -2.5582164395147804E-002   1.8988758001091672     
 C   4.3587449795283737      -0.93593527848306446        1.1126420887338617     
 C   5.7442369791192549       -1.0262713791621407        1.2475312662646330     
 C   6.3887445614873410      -0.21571635992347440        2.1801672428252874     
 B   6.6284713067886587        1.5948847248696816        4.0803660215446929     
 F   2.2767659785299075        11.770038566473907        14.848128716684233     
 F  0.87326157874793142        12.982111234328480        12.959872971417687     
 F -0.73327052972604223        11.526142685354355        11.232217272728782     
 F  -1.0305140269799891        8.8341097996012632        11.642659781448387     
 F  0.30246555826031202        7.5867496841821342        13.612621873722714     
 F -0.77386161865165315        8.6323020576759859        16.055282293419260     
 F  -1.9130721153586996        6.9953469003011275        17.829646462002135     
 F -0.41200182339739472        5.1906883450266355        19.251523015889575     
 F   2.3374133092082916        5.1131039041290123        18.869414656419288     
 F   3.4994318419073993        6.7815902582738392        17.137382685441857     
 F   2.2896570889180139        5.6540475773911680        14.795547354579213     
 F   3.7154777220759025        4.4745469659148274        12.898448990716494     
 F   5.2731594426522506        5.9447337504387221        11.170147486490638     
 F   5.5169328911431412        8.6636761166160010        11.561958386673252     
 F   4.1838527269752372        9.8758754238848017        13.552795655694931     
 F   5.3385099114955024        8.7149023251396063        15.929692632862956     
 F   6.5909719864860863        10.242828526218064        17.714085662972181     
 F   5.2051569689191357        12.036834672309460        19.251325320840582     
 F   2.4625809842606130        12.204258084909430        19.013053103931416     
 F   1.1618346239887536        10.635828900163915        17.247530508019011     
 C   1.3387159740972439        9.6033435022250035        14.374858699790156     
 C   1.4364733478139988        10.975289621797089        14.124002724354112     
 C  0.73663370374092563        11.644694385002643        13.113892172091138     
 C  -8.0837490721536315E-002   10.922726102032790        12.250570281575255     
 C -0.21621260104930956        9.5502776818929167        12.455917129658046     
 C  0.47854139929497030        8.9344800951934289        13.493541324819594     
 C   1.4309198034290753        7.7519867970613454        16.451207107336710     
 C   5.8739565285863916E-002   7.7751910177078631        16.712441911875025     
 C -0.56924459626099033        6.9364520320633538        17.639927076634855     
 C  0.18706220902402909        6.0234033041577337        18.368641625311437     
 C   1.5669042734423648        5.9892303509856042        18.173937132113387     
 C   2.1469848600770320        6.8562972951172183        17.254789399218204     
 C   3.1869192748272304        7.8415221220967863        14.319825081434235     
 C   3.1066762430366861        6.4684773996006628        14.065030791174086     
 C   3.8144815227052256        5.8153928541884730        13.050023663664582     
 C   4.6115409437169124        6.5518100601059297        12.180167751114920     
 C   4.7203524988948748        7.9284589987354082        12.377728660138013     
 C   4.0216612319814242        8.5264208943130662        13.425141114785237     
 C   3.1758176252265096        9.6364216109967806        16.446364953275310     
 C   4.5551402753241801        9.5649764451378800        16.652803471750271     
 C   5.2446311046671905        10.345581058077792        17.584858194354570     
 C   4.5459469468314726        11.253509399942148        18.371701726676235     
 C   3.1598487789826306        11.337416005218808        18.240140487343965     
 C   2.5166599825044136        10.523332940642549        17.309681130855040     
 B   2.2797447761339922        8.7120733345197543        15.410380412695167     
 C   6.3227675558163527       0.22266429975645699        11.565370756137522     
 H   7.2454345386529830      -0.26427754711935364        11.904667880111454     
 H   5.9713020048461534      -0.32823841901578732        10.681573863842344     
 H   5.5682908747698630        9.5405918354951130E-002   12.349100069936846     
 C   5.2112621143115909        2.2972311326114965        10.698561339830093     
 H   4.4537979042243441        2.2732920219279498        11.489404483094315     
 H   4.8329743108577912        1.7161448433194892        9.8486772324951914     
 H   5.3318171369138625        3.3411878357234563        10.382407299627653     
 C   7.5782929455355257        1.7741121586364048        10.068047093492245     
 H   7.2043282505307502        1.2276727972035031        9.1908271889640236     
 H   8.5340877160701787        1.3234443203433810        10.361680002693888     
 H   7.7749551570236122        2.8047750873023674        9.7472638188820824     
 C   2.5813417696992529        10.083871297751903        7.9225992852601275     
 H   1.6595461498795119        10.570458447011559        7.5805054907025129     
 H   2.9308588180955981        10.635733455809545        8.8065574788085144     
 H   3.3376570127006020        10.210140772870032        7.1404709821876340     
 C   3.6917582871982786        8.0096351301056554        8.7910140110856734     
 H   4.4490688795543063        8.0322389288767955        7.9999744044447816     
 H   4.0704993474991253        8.5915927349591286        9.6400670491006544     
 H   3.5707608477583626        6.9661311803009012        9.1084514141546808     
 C   1.3250196729200741        8.5342578392542698        9.4211885073191937     
 H   1.6996467156118185        9.0807258824414490        10.298097572549519     
 H  0.36961161549936189        8.9856753815761081        9.1275199823093267     
 H   1.1275055300377312        7.5039155013515133        9.7424694930823552     
         276

 Dy   9.0973603040675002        2.5466885262602159        14.049299450132846     
 C   7.3876547744764238        4.4166603630891181        13.739525739384089     
 C   6.7505323411519162        3.4194213662318842        14.583827600734043     
 C   6.4941916000032167        2.2892389207457526        13.744711755751785     
 H   5.9692779378173091        1.3965569502196666        14.063899938705381     
 C   6.9484825406659487        2.5226591250844970        12.423083159190197     
 C   7.5132944580899181        3.8319762625587397        12.437414640173161     
 H   7.8968831518245661        4.3478970956459495        11.565374438532388     
 C   8.0802232499581290        5.7486477498218642        14.079078333984825     
 C   9.4431010261950536        5.4210814877870401        14.734885209829530     
 H   10.109098150936404        4.8776957345279666        14.033495879238899     
 H   9.3528012382345462        4.8615128115267225        15.679295044825583     
 H   10.010884238261909        6.3296669368389784        14.975665815634631     
 C   7.2520464859972025        6.6892103131578367        14.968405969578436     
 H   7.0128286569165788        6.2872665736713582        15.954322579533217     
 H   6.3063724908021435        6.9437489662647334        14.476704567976418     
 H   7.8106825082068365        7.6197719206213277        15.132423928823545     
 C   8.3874117429941801        6.5428769126436190        12.793177970009715     
 H   9.0908621130175700        6.0173969047968718        12.137828093940747     
 H   8.8530570943443401        7.5004861397091815        13.053229394623342     
 H   7.4780329486338548        6.7523033102503991        12.218113301205463     
 C   6.2988573162865409        3.4261430917029192        16.056115388078894     
 C   5.8997760748237589        2.0036260442694096        16.511281135058820     
 H   5.0312242044734266        1.6203569577183359        15.963995084024095     
 H   5.6295725193694883        2.0298180400639487        17.574859829954548     
 H   6.7160003928562801        1.2759270891055849        16.397183657074354     
 C   5.0362915079204154        4.3030956720295936        16.202891031588663     
 H   5.2018446303405099        5.3413855243534174        15.905026819336491     
 H   4.6884472370270904        4.3042363745050585        17.244858459580541     
 H   4.2282712369934599        3.9038734631638516        15.576336830388767     
 C   7.3996538822391553        3.8836961432152961        17.034211717199952     
 H   8.2802697396068226        3.2176280276486713        16.998838124345077     
 H   7.0285417185003487        3.8239578143321413        18.062835467102506     
 H   7.7470851398774281        4.9069875395800162        16.877670220452011     
 C   6.5520480575185864        1.6979235829240877        11.202027741322576     
 C   10.836552375540125       0.69458071028084134        13.826268483947130     
 C   11.429366672102150        1.6855627126459136        14.712332072367049     
 C   11.719848977495012        2.8236947112725703        13.891853092950983     
 H   12.223833241457177        3.7181416791087893        14.237865501757719     
 C   11.325478770487376        2.6008341307302421        12.551544211034303     
 C   10.762507624787609        1.2909422436059335        12.526330146911384     
 H   10.408007563265464       0.78665767996632530        11.634720214335953     
 C   10.123464385459044      -0.63514519560105331        14.122100692844313     
 C   8.7464449088757164      -0.28947292552711817        14.734634144528542     
 H   8.1034234326709029       0.25792396443236110        14.012449811568942     
 H   8.8224568538132395       0.27099232256241773        15.681388557827784     
 H   8.1554350870447614       -1.1860322308059252        14.960534147872645     
 C   9.8571752900640330       -1.4212564567746426        12.819575428795901     
 H   9.3671438782572203       -2.3715531259769964        13.061724955089089     
 H   10.789137572833988       -1.6464627170166217        12.288953387705156     
 H   9.1950783738241384      -0.88891938734861964        12.125888015101093     
 C   10.911172044969783       -1.5822017073698338        15.041167036943731     
 H   11.102919411060903       -1.1800815749618616        16.037573335550075     
 H   11.878504752427945       -1.8333648528021718        14.591038506847580     
 H   10.346188759607632       -2.5130698129545146        15.178986268451627     
 C   11.854052881675774        1.6680023915356683        16.198095777853744     
 C   13.107594401274488       0.77780811898443236        16.357318414115369     
 H   13.922518064397126        1.1622398846913455        15.730027627918373     
 H   13.454011854550943       0.78319351498789813        17.399834604485267     
 H   12.932730336419414      -0.26240533724570358        16.070136594120296     
 C   12.261731227704658        3.0889854458270807        16.651767398947012     
 H   11.450517443985484        3.8198270918435475        16.525506553045492     
 H   13.140768831248632        3.4652920693323708        16.114505047420142     
 H   12.518029914624337        3.0649544182155268        17.718496284496830     
 C   10.742594282439502        1.2245541612963704        17.178219599306129     
 H   9.8643587613430288        1.8909818105391174        17.126728164370931     
 H   11.107729528159298        1.2986180905957472        18.212892154533314     
 H   10.396594701668510       0.19761963108098937        17.033143148420599     
 C   11.722415957547906        3.4461527860246375        11.347633852573592     
 C   13.028242137056335        2.8392024548302257        10.780072328735377     
 H   12.881496322591476        1.7977973804865879        10.467770049800951     
 H   13.822432502622471        2.8564113485171494        11.533898859381978     
 H   13.372029227040203        3.4129701448161973        9.9092962832458547     
 C   11.983896503903468        4.9108399747046665        11.735241358085855     
 H   11.072114996085459        5.4238631873846863        12.064162239476683     
 H   12.369706960855055        5.4624584380474159        10.866787483509819     
 H   12.726005652238872        5.0018801337967727        12.533768019039021     
 C   10.649116497528627        3.4051209496010468        10.257030503734446     
 H   10.461222152904815        2.3848769208602638        9.9103596260966782     
 H   10.970205088989321        3.9916310907877177        9.3884328266137995     
 H   9.7011378515631943        3.8241689524230789        10.612160517830819     
 Dy -0.19359431866618118        7.7534366994592885        5.4366973214679524     
 C   1.5177552285132057        5.8892564504532796        5.7497898001005598     
 C   2.1566230138323785        6.8860295777749698        4.9063334733961437     
 C   2.4107882725983756        8.0165093896039359        5.7453144775149045     
 H   2.9358335085072618        8.9092987749293009        5.4266858416561714     
 C   1.9549745371132610        7.7835057118341888        7.0665185515737567     
 C   1.3904741897330830        6.4742649615035894        7.0520186183715694     
 H   1.0058459549963241        5.9585594030096365        7.9237359271471615     
 C  0.82455607364106420        4.5574223859001615        5.4098856394167223     
 C -0.53880810470719520        4.8850504614912706        4.7551292770005906     
 H  -1.2048453632932907        5.4287291176068582        5.4564995629814366     
 H -0.44949508988510833        5.4435383044528844        3.8098936996348978     
 H  -1.1071883133259441        3.9764850525287576        4.5157536325783507     
 C   1.6515360315883216        3.6173836196374110        4.5191316789299778     
 H   1.8880594951068768        4.0192443181610713        3.5325103703639180     
 H   2.5984718149703809        3.3639803429033881        5.0089272993967242     
 H   1.0934340991701903        2.6862266527364089        4.3566389571573456     
 C  0.51832881280404430        3.7623772657636398        6.6955261259355625     
 H -0.18470285097310815        4.2872730508398060        7.3517462676765541     
 H   5.2638635119936480E-002   2.8048596931645662        6.4352098008033503     
 H   1.4281233975785086        3.5527814484761939        7.2698100194814534     
 C   2.6079891184974220        6.8800094628421338        3.4339651241276039     
 C   3.0108426635690213        8.3019879633282905        2.9803104390362254     
 H   3.8799497520218047        8.6824380354632105        3.5286820587038727     
 H   3.2818864567649140        8.2760608922004337        1.9169220938559979     
 H   2.1964462816875026        9.0316923687118109        3.0944321169438500     
 C   3.8678472120124407        5.9997385791290450        3.2842923988860622     
 H   3.7002885000039396        4.9616272066386458        3.5815410529332725     
 H   4.2139621031454322        5.9986511579774104        2.2417437445805977     
 H   4.6779982559871618        6.3964053026882466        3.9097035149241179     
 C   1.5045715267759741        6.4270621079446810        2.4567078739921007     
 H  0.62494744039528050        7.0945055589038271        2.4956787323363425     
 H   1.8734059078880532        6.4892568238505755        1.4273882096403860     
 H   1.1559095713044325        5.4038058119634034        2.6110174102927095     
 C   2.3513520350551733        8.6089853781034780        8.2869947373138615     
 C  -1.9290411956464797        9.6107950623311424        5.6563031707381999     
 C  -2.5226326150511693        8.6192020347476088        4.7716235700121814     
 C  -2.8153718016103961        7.4829404779421065        5.5941287664257189     
 H  -3.3207642622930353        6.5887108515315616        5.2495423420073415     
 C  -2.4207956667931896        7.7072902621051549        6.9340224823581753     
 C  -1.8559861506943769        9.0167072429601482        6.9571400899892124     
 H  -1.5007709925362229        9.5219726000833909        7.8478637434162870     
 C  -1.2151993130296590        10.939578358183564        5.3585074519929483     
 C  0.16074253069533490        10.592046531572590        4.7445515841333616     
 H  0.80386174671684818        10.045095037106091        5.4668057598634618     
 H   8.2779737528978686E-002   10.029844664414668        3.7990014736706228     
 H  0.75216643163753227        11.487819886141303        4.5162033598351128     
 C -0.94682269340278902        11.726629556954631        6.6600435272763248     
 H -0.45547032994473452        12.675906835830657        6.4165415022776058     
 H  -1.8781643096829914        11.953912204336676        7.1909439120318499     
 H -0.28514865069800399        11.194006258095515        7.3538752349893572     
 C  -2.0037744510724269        11.886628237421064        4.4401959387218737     
 H  -2.1979709375078547        11.484120161027475        3.4444250151192777     
 H  -2.9699913989874500        12.138804524106034        4.8921827589248261     
 H  -1.4383597179915848        12.816998973760706        4.3007070526263256     
 C  -2.9491916536930556        8.6361312977627449        3.2863947353368905     
 C  -4.2037363869653630        9.5254089139253892        3.1296891176222958     
 H  -5.0169365578238203        9.1408240848361775        3.7591171499550780     
 H  -4.5525933668327774        9.5193322058689294        2.0880013692716397     
 H  -4.0287050784625213        10.565848706043274        3.4159975782898875     
 C  -3.3564745786425831        7.2147719462904778        2.8337202447452583     
 H  -2.5447982930874278        6.4844306566685601        2.9598892243026618     
 H  -4.2349903065916763        6.8382483810612715        3.3716465884174309     
 H  -3.6134087942984419        7.2380966618102702        1.7671375895478627     
 C  -1.8402756815890999        9.0804327502048974        2.3037614709381971     
 H -0.96223874822359146        8.4137292266798340        2.3520845568220436     
 H  -2.2086533696394337        9.0078184476235261        1.2701495725402181     
 H  -1.4935290283413547        10.107107367373741        2.4489996986743994     
 C  -2.8183050676967474        6.8638760495335251        8.1391233289410785     
 C  -4.1259444598817883        7.4696137447898776        8.7036737295707205     
 H  -3.9813984011428749        8.5118184358359503        9.0142026796878465     
 H  -4.9191087581164208        7.4495497523035485        7.9489223212362345     
 H  -4.4697482991611635        6.8968922035806841        9.5751247930127779     
 C  -3.0765768785322574        5.3978799425894701        7.7542705425496248     
 H  -2.1632192968408610        4.8857025499863562        7.4284021866722467     
 H  -3.4631628524826348        4.8475483093028959        8.6231944825389899     
 H  -3.8168831375189014        5.3036615081943799        6.9544470103024452     
 C  -1.7468227981007540        6.9094336419646378        9.2312642968511458     
 H  -1.5615496479809567        7.9309382848130081        9.5756625568816638     
 H  -2.0682021327759421        6.3245838374865802        10.100867744206550     
 H -0.79742548357410059        6.4914325608847649        8.8787490395075821     
 F   6.6202132839907684       -1.4581680378409443        4.6420580897821404     
 F   8.0271579638939539       -2.6728344091116281        6.5264236357672321     
 F   9.6376025223894199       -1.2190315225259056        8.2522774356290256     
 F   9.9347413597858534        1.4729125181959122        7.8445723355159052     
 F   8.6000115997307649        2.7227128280030639        5.8767063982961627     
 F   9.6761167511877879        1.6759599769879530        3.4355398957892818     
 F   10.817596266011176        3.3106692370400510        1.6600913498927075     
 F   9.3188338873690899        5.1160251107871959       0.23697716004372357     
 F   6.5686823338708411        5.1954605904682678       0.61734708875784383     
 F   5.4051547639237985        3.5292559765247411        2.3495457748148234     
 F   6.6145781710202263        4.6580509520922835        4.6913611915101905     
 F   5.1882178847136746        5.8396681018305321        6.5864210261622436     
 F   3.6282171295236108        4.3716667295418059        8.3146992778048361     
 F   3.3822761951003075        1.6538142519165460        7.9247728757518683     
 F   4.7148839321501432       0.43844407597857388        5.9339097992270231     
 F   3.5654072117202000        1.6081393299830526        3.5527983623910457     
 F   2.3109296282468734        8.8562052309529515E-002   1.7639851952146874     
 F   3.6925182364002986       -1.7123427920745762       0.22926790075721792     
 F   6.4345635461347657       -1.8927590845716633       0.47583705762914819     
 F   7.7369663313973378      -0.32955617498225093        2.2432061378675265     
 C   7.5616927684860960       0.70719058087917019        5.1144228160573437     
 C   7.4627959984867589      -0.66473573434111122        5.3649073273143291     
 C   8.1641121789976925       -1.3353468504862884        6.3732113233277063     
 C   8.9836438058064036      -0.61454621945948251        7.2355345563535858     
 C   9.1192175300778882       0.75802493541576110        7.0313382414583323     
 C   8.4232790818130319        1.3750004773393874        5.9951891118250700     
 C   7.4724816441804167        2.5579556853662728        3.0377546341976962     
 C   8.8447311730403282        2.5334473162532190        2.7772753856685233     
 C   9.4738207553689922        3.3712122268985700        1.8496696216351194     
 C   8.7186353999860859        4.2846950637478765        1.1202776945422410     
 C   7.3387106926975871        4.3199546387084267        1.3141000389176802     
 C   6.7575931304280630        3.4537263992280618        2.2332641180300099     
 C   5.7152268591638435        2.4714191391616627        5.1679014811215040     
 C   5.7964903978800599        3.8445174152237955        5.4218628708104015     
 C   5.0884091297267027        4.4988408739485610        6.4358159662422771     
 C   4.2901806005372389        3.7636453190431074        7.3055082490583496     
 C   4.1802336034408754        2.3870130466874269        7.1086883369507117     
 C   4.8788238068202832        1.7876885741713793        6.0619664053316216     
 C   5.7251961770706306       0.67675361354942942        3.0417010199753030     
 C   4.3466907101681835       0.75424963470350814        2.8319231795122808     
 C   3.6561507915028129       -2.2514292757719351E-002   1.8974924826186024     
 C   4.3527246276089926      -0.93363746992478192        1.1121840249067316     
 C   5.7382002168999344       -1.0237780555545071        1.2473774984502808     
 C   6.3825550764590684      -0.21243135741509780        2.1794190439583536     
 B   6.6220502250253155        1.5993149489286256        4.0784838454787735     
 F   2.2838241906919992        11.765106753293178        14.847860532857933     
 F  0.87950972271391126        12.976521323365516        12.959719304631545     
 F -0.72843550777724819        11.520044531036989        11.233895343280562     
 F  -1.0258663790679428        8.8281566430939300        11.645930622610956     
 F  0.30846773104999209        7.5815358458275481        13.615198738241618     
 F -0.76772612705447896        8.6287897961138427        16.055871250753491     
 F  -1.9084441644550010        6.9907706258529307        17.828074874573282     
 F -0.40889169054462854        5.1851543243747242        19.249882642895546     
 F   2.3410859808210254        5.1082044527817123        18.871004769989902     
 F   3.5046918001208653        6.7774178117553161        17.140539741626952     
 F   2.2954944038006260        5.6494011513025715        14.797955287250550     
 F   3.7196260366601543        4.4695303523568803        12.899831551206114     
 F   5.2759622406162245        5.9394219984585641        11.170035114375818     
 F   5.5206299084402009        8.6582695556752824        11.561612191209170     
 F   4.1901334370334773        9.8706869475518744        13.553975721591703     
 F   5.3447373063528802        8.7104975968452774        15.932349001809483     
 F   6.5969014387614280        10.239852856979244        17.715879363088582     
 F   5.2106838739150234        12.035574323799105        19.251102134604285     
 F   2.4681627286174486        12.202421648697776        19.012190995900511     
 F   1.1678900012773279        10.632527611770207        17.247762850677461     
 C   1.3451741891100502        9.5984014181939745        14.376162576227490     
 C   1.4430331163405101        10.970178100312550        14.124544115028494     
 C  0.74269932734376376        11.639206499262031        13.114535709826619     
 C  -7.5541292973689167E-002   10.916988224127897        12.252174320442565     
 C -0.21098421961255029        9.5446628753220928        12.458272052681542     
 C  0.48451567145868646        8.9292221573508446        13.495580746590344     
 C   1.4367424600663050        7.7480283522315414        16.452978397734444     
 C   6.4345865854643691E-002   7.7712523338185360        16.713132648089690     
 C -0.56445500930919112        6.9320415643937840        17.639566820811996     
 C  0.19119372571173404        6.0186550315293141        18.368501110215345     
 C   1.5712660197957864        5.9848065436094453        18.175343229229885     
 C   2.1521683020736497        6.8522451545623566        17.257024025290502     
 C   3.1931624076650098        7.8366154184368577        14.321779403592149     
 C   3.1123255639312877        6.4635936135269860        14.066981006703843     
 C   3.8191183968247433        5.8103440790020802        13.051368056731940     
 C   4.6155305192266924        6.5465865109878560        12.180780001196142     
 C   4.7249051778029321        7.9231934357603757        12.378306208568166     
 C   4.0274934458935654        8.5212620110243851        13.426500658605001     
 C   3.1820179487103699        9.6324378695340389        16.447881518285701     
 C   4.5612848655504559        9.5611158538546004        16.654732231940358     
 C   5.2505715459076727        10.342494603763582        17.586330764512976     
 C   4.5517405642499957        11.251184639696421        18.372212522313973     
 C   3.1656673385665739        11.334893448818244        18.240262831893450     
 C   2.5226974108154945        10.520026317531411        17.310349917229292     
 B   2.2861338783082843        8.7076222602088489        15.412172954844371     
 C   6.3281110486117953       0.21829507458691999        11.563826415492290     
 H   7.2508541805771456      -0.26816846838816555        11.903602398226163     
 H   5.9775041486144502      -0.33271189435039694        10.679763621716226     
 H   5.5732671652969525        9.0539683040901264E-002   12.347116841895971     
 C   5.2159631746872446        2.2925238436180035        10.696827610374003     
 H   4.4579652801967047        2.2677040087014451        11.487122649406361     
 H   4.8386035145888711        1.7117250283796996        9.8462959628197950     
 H   5.3361089557341197        3.3367233372867626        10.381287540029524     
 C   7.5833339420122146        1.7706042577052601        10.067173645571071     
 H   7.2097164103039955        1.2241718529642833        9.1898291785611068     
 H   8.5392383923143473        1.3202588473667840        10.360917002944444     
 H   7.7796482358817798        2.8014018654113588        9.7465944797736821     
 C   2.5761418984568434        10.088228529992744        7.9240193367972909     
 H   1.6542238853541362        10.574361532383348        7.5816075093887942     
 H   2.9249305532061416        10.640155384563075        8.8082169066234961     
 H   3.3327097449999767        10.215025054199852        7.1422252854628239     
 C   3.6872541244024970        8.0143313113340771        8.7925708164872720     
 H   4.4450908577407704        8.0378375427773960        8.0020721630070462     
 H   4.0650681501582087        8.5959950988663838        9.6422782323079712     
 H   3.5666819148142079        6.9705777758016696        9.1093792560641518     
 C   1.3201684818324306        8.5376870666256099        9.4219129088065916     
 H   1.6944239116938726        9.0841582319081446        10.298951619907065     
 H  0.36462665922892118        8.9887396340964756        9.1281415549513518     
 H   1.1230497582572836        7.5071974708691558        9.7429802147942119     
         276

 Dy   9.1015303747879237        2.5419433233753876        14.048947639831583     
 C   7.3919510792043273        4.4119142839387573        13.739083691354990     
 C   6.7544635683740584        3.4145811108055595        14.582935402042645     
 C   6.4982294670007903        2.2846020500652662        13.743526349843783     
 H   5.9731347515786348        1.3919189874924134        14.062397604139150     
 C   6.9528176378230997        2.5183074720581091        12.422073117438059     
 C   7.5178678603463762        3.8275150138525702        12.436851380114975     
 H   7.9018014039972062        4.3435495398320292        11.565031689775209     
 C   8.0845727552689084        5.7437602313900076        14.079120078733235     
 C   9.4476047614892753        5.4160077981169161        14.734522474117730     
 H   10.113496550125065        4.8730189063877560        14.032763185671982     
 H   9.3575557860253404        4.8559884931201562        15.678709581615841     
 H   10.015333969194497        6.3245281249867178        14.975709993677773     
 C   7.2566773075597739        6.6840188500358995        14.969024820085266     
 H   7.0179187831572936        6.2817851046042508        15.954934246094867     
 H   6.3107963154685311        6.9387004934134948        14.477797008332194     
 H   7.8153657918332087        7.6145417923512824        15.133092668024025     
 C   8.3914764281554746        6.5384232448741120        12.793445737379832     
 H   9.0950602432079144        6.0132907500162460        12.137956066870514     
 H   8.8568498860423830        7.4960941403161412        13.053714371693280     
 H   7.4819938444550997        6.7477182967125398        12.218485117343040     
 C   6.3028361106923940        3.4209739011290097        16.055182710668280     
 C   5.9029402560494093        1.9985550845486961        16.509782181160695     
 H   5.0340829015074666        1.6161078120921450        15.962433061478388     
 H   5.6328308775107088        2.0245356721482874        17.573380638869700     
 H   6.7186610384241545        1.2703696850205133        16.395300697209095     
 C   5.0408075236387031        4.2985369284692032        16.202787514812631     
 H   5.2067128410459231        5.3368888978627247        15.905374001326043     
 H   4.6933544088157246        4.2993308550317142        17.244888292786097     
 H   4.2323768931518764        3.8999630000379857        15.576379105825696     
 C   7.4041027252658163        3.8773241746800093        17.033215743395395     
 H   8.2842128273161979        3.2105788758883347        16.997503921592060     
 H   7.0330204425782208        3.8175404695388102        18.061811074762215     
 H   7.7522921435693180        4.9004166076450675        16.877085677141061     
 C   6.5568310761915010        1.6937310670981771        11.200791770951726     
 C   10.841073277430219       0.69008360846247052        13.826134046315916     
 C   11.433763252763981        1.6810202763059121        14.712342971195543     
 C   11.724090661145016        2.8192940191425433        13.892035772237104     
 H   12.227977551926234        3.7137401035201019        14.238197970752763     
 C   11.329780368503092        2.5966273446774486        12.551667128606164     
 C   10.767040813728242        1.2866088794482475        12.526253809997064     
 H   10.412617694960916       0.78240684807924932        11.634560313478779     
 C   10.127924377824300      -0.63964825296765593        14.121901130994326     
 C   8.7509552701899516      -0.29382110284993723        14.734486054204211     
 H   8.1077556097714218       0.25328282175421463        14.012224199018544     
 H   8.8271318527647917       0.26699551971655744        15.681040039282868     
 H   8.1599993313511963       -1.1902926953286534        14.960863807445241     
 C   9.8616204037561950       -1.4257234864662118        12.819352394981484     
 H   9.3713232659530412       -2.3759051686932207        13.061425868153069     
 H   10.793623381127464       -1.6511438374004057        12.288891291753826     
 H   9.1997633948805912      -0.89323753340943468        12.125553810016937     
 C   10.915460454980195       -1.5868308202843917        15.041008723088094     
 H   11.107115260299324       -1.1847854765741936        16.037462849560455     
 H   11.882820604787184       -1.8380667747856623        14.590984963920658     
 H   10.350364193445611       -2.5176546083746492        15.178699577414291     
 C   11.858854517742236        1.6631746606201470        16.198000923965399     
 C   13.112311028777711       0.77274428930225292        16.356680694155745     
 H   13.927014907928578        1.1570195853557730        15.729005464898531     
 H   13.459203461901030       0.77814711031264883        17.399034364882265     
 H   12.937160019145093      -0.26746099109961807        16.069647044193236     
 C   12.266972932784887        3.0840113530855335        16.651743573047327     
 H   11.455867929224816        3.8150248575353394        16.525811050824366     
 H   13.145937691710234        3.4601864960645492        16.114274443430919     
 H   12.523585587465924        3.0597966542851296        17.718392569810522     
 C   10.747650113652387        1.2197900466966252        17.178445492101794     
 H   9.8696801016117153        1.8865915750825959        17.127544272385062     
 H   11.113282311890686        1.2933043230462133        18.212983343589055     
 H   10.401178381933686       0.19304588543062060        17.033166209198559     
 C   11.727175118749033        3.4420917746607942        11.347970759004216     
 C   13.033383295179345        2.8351317216599208        10.781314899373189     
 H   12.886812001203872        1.7937230281699474        10.468924186361479     
 H   13.826989754290713        2.8522828621165157        11.535754303906016     
 H   13.377827345255042        3.4088822675768227        9.9108107705890891     
 C   11.988314485257343        4.9068744043254791        11.735599152881495     
 H   11.076223336969225        5.4198952888925751        12.063670450890456     
 H   12.374802678155827        5.4583544646175364        10.867340812860933     
 H   12.729785222190934        4.9981624515950269        12.534707029316568     
 C   10.654618336473172        3.4011418633520849        10.256606674523038     
 H   10.467085885522710        2.3809341292973212        9.9095591892180188     
 H   10.976391964439255        3.9878260866613839        9.3883689901274145     
 H   9.7063252959484032        3.8200767427918918        10.611057286911979     
 Dy -0.19767641048076867        7.7583907942700385        5.4371381187400525     
 C   1.5134690195857967        5.8939663737561432        5.7501497867534201     
 C   2.1526342278117037        6.8908241294485304        4.9070576859515773     
 C   2.4068025164110698        8.0211226144144021        5.7462782700757300     
 H   2.9320153741072446        8.9138941398939213        5.4278953502230616     
 C   1.9508038861450270        7.7878443484160043        7.0673605443016942     
 C   1.3860477955332222        6.4787242084136141        7.0524805997888684     
 H   1.0011496321388824        5.9629220698922598        7.9240209417770293     
 C  0.82021143496515858        4.5622719239097114        5.4098298066321071     
 C -0.54326817665353966        4.8900629470467250        4.7553878096058657     
 H  -1.2092076906375944        5.4333809976937513        5.4570844625404389     
 H -0.45413937996131887        5.4489871094029096        3.8103803748261167     
 H  -1.1115788239543971        3.9815548159911680        4.5155902744681313     
 C   1.6469669072842574        3.6224764598819714        4.5186159525724339     
 H   1.8832019226764269        4.0246067421804357        3.5320364778501658     
 H   2.5940269549314148        3.3688749836470508        5.0080669926990717     
 H   1.0887754387764275        2.6913946180881156        4.3559992895469506     
 C  0.51419564287483410        3.7668954531679155        6.6952865928720273     
 H -0.18897636577723306        4.2915267919688720        7.3515749596328535     
 H   4.8751307342609143E-002   2.8093124140829628        6.4348110822159876     
 H   1.4240634876503984        3.5574398597374763        7.2695210497458138     
 C   2.6039148420881193        6.8850726439852457        3.4347141577907947     
 C   3.0073643156170631        8.3069764552182015        2.9814994915927513     
 H   3.8767493666856612        8.6867791044624667        3.5298569449818813     
 H   3.2782588676879345        8.2812265212983096        1.9180785392424042     
 H   2.1933681553577200        9.0370568768068722        3.0959933249569511     
 C   3.8633675057907522        6.0043589517546208        3.2843224366281971     
 H   3.6955767283386574        4.9661871009829595        3.5812031831536468     
 H   4.2091198255260442        6.0035758205487806        2.2416505412146810     
 H   4.6738563235253077        6.4005330377883309        3.9095817337790546     
 C   1.5001336044405573        6.4330613466121891        2.4575252285403373     
 H  0.62093941618952520        7.1010789067528917        2.4966837477889219     
 H   1.8690121177466812        6.4951926080751061        1.4282554607978584     
 H   1.1508229588113936        5.4099878009041742        2.6115480114185008     
 C   2.3467532843719705        8.6131534819767808        8.2880714688451356     
 C  -1.9335694694885281        9.6153419717069646        5.6567851732552965     
 C  -2.5269686451092936        8.6238524692786847        4.7718279593895518     
 C  -2.8195004522317166        7.4873252463307711        5.5940144346825562     
 H  -3.3247445892483145        6.5931177611337528        5.2491566950116617     
 C  -2.4250182112792316        7.7113620475014253        6.9340016838259357     
 C  -1.8604986547138760        9.0209163482136532        6.9574805608811685     
 H  -1.5054225319787444        9.5260212239565956        7.8483593996029608     
 C  -1.2196919698358941        10.944179206089794        5.3591915574595541     
 C  0.15623797428310451        10.596600762247853        4.7452054054431416     
 H  0.79955565954696572        10.049924197101250        5.4675057547206771     
 H   7.8164428919954093E-002   10.034114811461155        3.7998105877547377     
 H  0.74756178144646812        11.492328814906916        4.5164308244739857     
 C -0.95138780931690259        11.731092731936759        6.6608282264300369     
 H -0.45981073520768689        12.680302747999905        6.4175099232542943     
 H  -1.8827969110906959        11.958490417804757        7.1915594780319640     
 H -0.28995155824803903        11.198289362094005        7.3547464277359964     
 C  -2.0080549153708538        11.891391426387253        4.4408418014559574     
 H  -2.2020513372689319        11.489013691016721        3.4449794864947458     
 H  -2.9743476744041049        12.143588872382011        4.8926443435995450     
 H  -1.4425381398014605        12.821739455177745        4.3015888285049080     
 C  -2.9538135383165578        8.6411559134766112        3.2866651045841464     
 C  -4.2082504933333302        9.5306827805941179        3.1304028116209590     
 H  -5.0213147573268140        9.1462065558690746        3.7600771856149064     
 H  -4.5574453484324424        9.5246607117703181        2.0888316260944517     
 H  -4.0329757146242171        10.571096114084943        3.4166574670061287     
 C  -3.3615033661306728        7.2199658591315696        2.8337970416765290     
 H  -2.5499437071061903        6.4894414839764245        2.9596333795316538     
 H  -4.2399781366805840        6.8435358753935729        3.3718536396223069     
 H  -3.6186887529897400        7.2435409581303656        1.7672798182805842     
 C  -1.8450377666395854        9.0854318531618645        2.3038539254004995     
 H -0.96723007542091322        8.4184031937898922        2.3517216652715169     
 H  -2.2137550755546402        9.0133135251016387        1.2703253732908388     
 H  -1.4978979032796658        10.111939619093919        2.4493186288955751     
 C  -2.8229464789397118        6.8676828121297682        8.1388175059847665     
 C  -4.1308319206896833        7.4735233616325276        8.7026795142471443     
 H  -3.9862994442032709        8.5156764353810868        9.0134105980931398     
 H  -4.9234978073135718        7.4537109936510202        7.9473968070089320     
 H  -4.4752722407909147        6.9007541258470857        9.5738230110300488     
 C  -3.0810980036616256        5.4016780479993276        7.7537727973157464     
 H  -2.1675326263661767        4.8894295224102517        7.4285914678172045     
 H  -3.4683491715840495        4.8514154414575605        8.6224619612458451     
 H  -3.8208545942320575        5.3074232467827516        6.9534289864974399     
 C  -1.7520792020236657        6.9128606509044790        9.2316135913446757     
 H  -1.5669921594456391        7.9342457130577806        9.5765389506893044     
 H  -2.0741234375361230        6.3277274879626262        10.100792810057731     
 H -0.80246162787509279        6.4949026172783020        8.8796063768541238     
 F   6.6131228921375547       -1.4533004283414144        4.6421725459765009     
 F   8.0208609265342616       -2.6673294212539966        6.5264256644246661     
 F   9.6326171076466789       -1.2130331325997843        8.2505367033126564     
 F   9.9300014850467928        1.4787800027074836        7.8412282826680135     
 F   8.5939878269968712        2.7278443362736637        5.8740287951918893     
 F   9.6699379318585201        1.6793479546011112        3.4348229012531033     
 F   10.812972297511054        3.3151507172352459        1.6615845166618397     
 F   9.3157714955500062        5.1215675063870405       0.23860750061174885     
 F   6.5650716312403707        5.2004429246769259       0.61576452326393838     
 F   5.3998985267044395        3.5334343912387398        2.3463081401731305     
 F   6.6087383066762406        4.6627186910144109        4.6888175153444864     
 F   5.1841009373334970        5.8447431837727351        6.5848982330872863     
 F   3.6254660224265556        4.3770668850723986        8.3147372200697980     
 F   3.3786654024860563        1.6593051540687611        7.9251270584290729     
 F   4.7086608465425357       0.44367179527703260        5.9327545225083727     
 F   3.5591309730059120        1.6125653659163854        3.5501970303428108     
 F   2.3048186392379875        9.1521165826796327E-002   1.7623678544557637     
 F   3.6867044522353272       -1.7111221465865061       0.22958922793329334     
 F   6.4287087953014384       -1.8909660265574715       0.47663558619418001     
 F   7.7307600740104006      -0.32630059438421449        2.2428248111426483     
 C   7.5551882384346847       0.71207038256118160        5.1130086766000193     
 C   7.4561871402382236      -0.65969051850697791        5.3642382035585872     
 C   8.1579752926302227       -1.3299360934446482        6.3724488025046639     
 C   8.9782393374393177      -0.60889222549109412        7.2338515409148743     
 C   9.1138997103214798       0.76355608637632644        7.0289085694520503     
 C   8.4172517339340409        1.3801814389756264        5.9930557025373439     
 C   7.4666430371102734        2.5618701556872145        3.0358880710786713     
 C   8.8391086432604524        2.5373125061142394        2.7764888244945425     
 C   9.4690383277780761        3.3755656051856504        1.8499624952436042     
 C   8.7145341899037039        4.2894373499743148        1.1203896695869684     
 C   7.3343786400510895        4.3244017924559079        1.3126663512289150     
 C   6.7524137248329330        3.4577722191205011        2.2309588602681889     
 C   5.7090048236377582        2.4763480972290752        5.1658769697041054     
 C   5.7908573968619850        3.8494318030913863        5.4198076464844629     
 C   5.0838021769707620        4.5039438013145610        6.4343656818709665     
 C   4.2862417936802721        3.7689425560907299        7.3048266560646020     
 C   4.1757478438945883        2.3923467179140694        7.1080829544610706     
 C   4.8730447545870188        1.7928919557829677        6.0605832711406515     
 C   5.7189036080885369       0.68073546769624971        3.0401298306099918     
 C   4.3404424893274509       0.75811055640813552        2.8300214253442673     
 C   3.6500387508608236       -1.9446421120290894E-002   1.8961091651280375     
 C   4.3467042756896106      -0.93133966136649937        1.1117259610796015     
 C   5.7321634546806139       -1.0212847319468734        1.2472237306359288     
 C   6.3763655914307948      -0.20914635490672123        2.1786708450914194     
 B   6.6156291432619723        1.6037451729875698        4.0766016694128542     
 F   2.2908824028540904        11.760174940112448        14.847592349031633     
 F  0.88575786667989109        12.970931412402550        12.959565637845403     
 F -0.72360048582845427        11.513946376719622        11.235573413832341     
 F  -1.0212187311558962        8.8222034865865986        11.649201463773524     
 F  0.31446990383967222        7.5763220074729620        13.617775602760522     
 F -0.76159063545730465        8.6252775345516994        16.056460208087717     
 F  -1.9038162135513026        6.9861943514047340        17.826503287144433     
 F -0.40578155769186236        5.1796203037228121        19.248242269901517     
 F   2.3447586524337591        5.1033050014344123        18.872594883560517     
 F   3.5099517583343318        6.7732453652367921        17.143696797812044     
 F   2.3013317186832380        5.6447547252139749        14.800363219921890     
 F   3.7237743512444066        4.4645137387989342        12.901214111695735     
 F   5.2787650385801985        5.9341102464784061        11.169922742260999     
 F   5.5243269257372605        8.6528629947345639        11.561265995745085     
 F   4.1964141470917182        9.8654984712189471        13.555155787488475     
 F   5.3509647012102590        8.7060928685509484        15.935005370756009     
 F   6.6028308910367706        10.236877187740424        17.717673063204980     
 F   5.2162107789109111        12.034313975288750        19.250878948367987     
 F   2.4737444729742841        12.200585212486120        19.011328887869610     
 F   1.1739453785659024        10.629226323376500        17.247995193335914     
 C   1.3516324041228565        9.5934593341629473        14.377466452664823     
 C   1.4495928848670214        10.965066578828012        14.125085505702875     
 C  0.74876495094660200        11.633718613521420        13.115179247562100     
 C  -7.0245095225842005E-002   10.911250346223001        12.253778359309875     
 C -0.20575583817579102        9.5390480687512689        12.460626975705040     
 C  0.49048994362240267        8.9239642195082585        13.497620168361095     
 C   1.4425651167035345        7.7440699074017383        16.454749688132175     
 C   6.9952166423423487E-002   7.7673136499292097        16.713823384304355     
 C -0.55966542235739203        6.9276310967242152        17.639206564989134     
 C  0.19532524239943899        6.0139067589008937        18.368360595119253     
 C   1.5756277661492080        5.9803827362332855        18.176749326346382     
 C   2.1573517440702679        6.8481930140074949        17.259258651362799     
 C   3.1994055405027897        7.8317087147769291        14.323733725750063     
 C   3.1179748848258892        6.4587098274533101        14.068931222233598     
 C   3.8237552709442615        5.8052953038156874        13.052712449799300     
 C   4.6195200947364734        6.5413629618697824        12.181392251277362     
 C   4.7294578567109893        7.9179278727853433        12.378883756998317     
 C   4.0333256598057066        8.5161031277357022        13.427860202424764     
 C   3.1882182721942303        9.6284541280712990        16.449398083296089     
 C   4.5674294557767317        9.5572552625713225        16.656660992130444     
 C   5.2565119871481558        10.339408149449369        17.587803334671378     
 C   4.5575341816685198        11.248859879450693        18.372723317951710     
 C   3.1714858981505172        11.332370892417678        18.240385176442935     
 C   2.5287348391265758        10.516719694420274        17.311018703603541     
 B   2.2925229804825764        8.7031711858979417        15.413965496993574     
 C   6.3334545414072378       0.21392584941738296        11.562282074847056     
 H   7.2562738225013073      -0.27205938965697746        11.902536916340873     
 H   5.9837062923827471      -0.33718536968500662        10.677953379590109     
 H   5.5782434558240430        8.5673447726851398E-002   12.345133613855099     
 C   5.2206642350628982        2.2878165546245111        10.695093880917913     
 H   4.4621326561690653        2.2621159954749399        11.484840815718407     
 H   4.8442327183199509        1.7073052134399100        9.8439146931443968     
 H   5.3404007745543769        3.3322588388500693        10.380167780431393     
 C   7.5883749384889034        1.7670963567741156        10.066300197649896     
 H   7.2151045700772416        1.2206709087250638        9.1888311681581918     
 H   8.5443890685585160        1.3170733743901870        10.360154003195001     
 H   7.7843413147399474        2.7980286435203503        9.7459251406652800     
 C   2.5709420272144343        10.092585762233584        7.9254393883344543     
 H   1.6489016208287606        10.578264617755135        7.5827095280750756     
 H   2.9190022883166851        10.644577313316605        8.8098763344384796     
 H   3.3277624772993515        10.219909335529673        7.1439795887380138     
 C   3.6827499616067154        8.0190274925624969        8.7941276218888689     
 H   4.4411128359272345        8.0434361566779984        8.0041699215693107     
 H   4.0596369528172911        8.6003974627736373        9.6444894155152880     
 H   3.5626029818700533        6.9750243713024380        9.1103070979736209     
 C   1.3153172907447874        8.5411162939969483        9.4226373102939895     
 H   1.6892011077759268        9.0875905813748403        10.299805667264613     
 H  0.35964170295848047        8.9918038866168448        9.1287631275933752     
 H   1.1185939864768357        7.5104794403867974        9.7434909365060687     
         276

 Dy   9.1057004455083472        2.5371981204905594        14.048595829530321     
 C   7.3962473839322307        4.4071682047883955        13.738641643325892     
 C   6.7583947955962014        3.4097408553792348        14.582043203351246     
 C   6.5022673339983639        2.2799651793847797        13.742340943935783     
 H   5.9769915653399615        1.3872810247651601        14.060895269572919     
 C   6.9571527349802516        2.5139558190317217        12.421063075685918     
 C   7.5224412626028334        3.8230537651464003        12.436288120056789     
 H   7.9067196561698463        4.3392019840181097        11.564688941018032     
 C   8.0889222605796860        5.7388727129581518        14.079161823481645     
 C   9.4521084967834970        5.4109341084467921        14.734159738405932     
 H   10.117894949313724        4.8683420782475446        14.032030492105065     
 H   9.3623103338161329        4.8504641747135899        15.678124118406101     
 H   10.019783700127087        6.3193893131344581        14.975754171720917     
 C   7.2613081291223454        6.6788273869139623        14.969643670592097     
 H   7.0230089093980084        6.2763036355371433        15.955545912656515     
 H   6.3152201401349188        6.9336520205622563        14.478889448687973     
 H   7.8200490754595817        7.6093116640812379        15.133761407224505     
 C   8.3955411133167708        6.5339695771046058        12.793713504749949     
 H   9.0992583733982570        6.0091845952356211        12.138084039800280     
 H   8.8606426777404259        7.4917021409231017        13.054199348763218     
 H   7.4859547402763438        6.7431332831746813        12.218856933480618     
 C   6.3068149050982472        3.4158047105551002        16.054250033257667     
 C   5.9061044372750588        1.9934841248279829        16.508283227262567     
 H   5.0369415985415067        1.6118586664659544        15.960871038932682     
 H   5.6360892356519292        2.0192533042326257        17.571901447784853     
 H   6.7213216839920289        1.2648122809354414        16.393417737343835     
 C   5.0453235393569917        4.2939781849088119        16.202683998036601     
 H   5.2115810517513372        5.3323922713720311        15.905721183315594     
 H   4.6982615806043588        4.2944253355583690        17.244918125991649     
 H   4.2364825493102938        3.8960525369121193        15.576421381262623     
 C   7.4085515682924763        3.8709522061447230        17.032219769590839     
 H   8.2881559150255733        3.2035297241279981        16.996169718839042     
 H   7.0374991666560920        3.8111231247454787        18.060786682421927     
 H   7.7574991472612069        4.8938456757101196        16.876501133830111     
 C   6.5616140948644146        1.6895385512722667        11.199555800580875     
 C   10.845594179320313       0.68558650664409981        13.825999608684702     
 C   11.438159833425811        1.6764778399659106        14.712353870024035     
 C   11.728332344795021        2.8148933270125167        13.892218451523226     
 H   12.232121862395289        3.7093385279314139        14.238530439747805     
 C   11.334081966518809        2.5924205586246551        12.551790046178025     
 C   10.771574002668872        1.2822755152905618        12.526177473082745     
 H   10.417227826656367       0.77815601619217334        11.634400412621606     
 C   10.132384370189557      -0.64415131033425854        14.121701569144339     
 C   8.7554656315041868      -0.29816928017275629        14.734337963879879     
 H   8.1120877868719408       0.24864167907606813        14.011998586468145     
 H   8.8318068517163457       0.26299871687069715        15.680691520737950     
 H   8.1645635756576311       -1.1945531598513814        14.961193467017839     
 C   9.8660655174483569       -1.4301905161577813        12.819129361167066     
 H   9.3755026536488639       -2.3802572114094449        13.061126781217048     
 H   10.798109189420941       -1.6558249577841897        12.288829195802498     
 H   9.2044484159370423      -0.89755567947024972        12.125219604932781     
 C   10.919748864990607       -1.5914599331989496        15.040850409232457     
 H   11.111311109537743       -1.1894893781865259        16.037352363570839     
 H   11.887136457146422       -1.8427686967691528        14.590931420993734     
 H   10.354539627283589       -2.5222394037947837        15.178412886376952     
 C   11.863656153808698        1.6583469297046254        16.197906070077050     
 C   13.117027656280934       0.76768045962007359        16.356042974196122     
 H   13.931511751460032        1.1517992860202007        15.727983301878687     
 H   13.464395069251117       0.77310070563739952        17.398234125279259     
 H   12.941589701870772      -0.27251664495353262        16.069157494266172     
 C   12.272214637865114        3.0790372603439859        16.651719747147645     
 H   11.461218414464149        3.8102226232271317        16.526115548603244     
 H   13.151106552171834        3.4550809227967281        16.114043839441699     
 H   12.529141260307508        3.0546388903547324        17.718288855124211     
 C   10.752705944865273        1.2150259320968799        17.178671384897459     
 H   9.8750014418804000        1.8822013396260744        17.128360380399190     
 H   11.118835095622073        1.2879905554966793        18.213074532644796     
 H   10.405762062198864       0.18847213978025182        17.033189269976514     
 C   11.731934279950160        3.4380307632969505        11.348307665434840     
 C   13.038524453302356        2.8310609884896158        10.782557470011001     
 H   12.892127679816268        1.7896486758533068        10.470078322922006     
 H   13.831547005958955        2.8481543757158820        11.537609748430052     
 H   13.383625463469881        3.4047943903374480        9.9123252579323236     
 C   11.992732466611217        4.9029088339462916        11.735956947677135     
 H   11.080331677852991        5.4159273904004630        12.063178662304230     
 H   12.379898395456600        5.4542504911876559        10.867894142212046     
 H   12.733564792142998        4.9944447693932821        12.535646039594114     
 C   10.660120175417717        3.3971627771031230        10.256182845311629     
 H   10.472949618140605        2.3769913377343790        9.9087587523393577     
 H   10.982578839889191        3.9840210825350497        9.3883051536410278     
 H   9.7115127403336103        3.8159845331607047        10.609954055993139     
 Dy -0.20175850229535613        7.7633448890807886        5.4375789160121526     
 C   1.5091828106583880        5.8986762970590068        5.7505097734062804     
 C   2.1486454417910288        6.8956186811220901        4.9077818985070101     
 C   2.4028167602237640        8.0257358392248683        5.7472420626365546     
 H   2.9281972397072273        8.9184895048585417        5.4291048587899526     
 C   1.9466332351767932        7.7921829849978206        7.0682025370296326     
 C   1.3816214013333616        6.4831834553236387        7.0529425812061675     
 H  0.99645330928144060        5.9672847367748822        7.9243059564068981     
 C  0.81586679628925307        4.5671214619192622        5.4097739738474928     
 C -0.54772824859988412        4.8950754326021801        4.7556463422111399     
 H  -1.2135700179818982        5.4380328777806444        5.4576693620994403     
 H -0.45878367003752940        5.4544359143529348        3.8108670500173356     
 H  -1.1159693345828499        3.9866245794535788        4.5154269163579110     
 C   1.6423977829801932        3.6275693001265314        4.5181002262148890     
 H   1.8783443502459769        4.0299691661997992        3.5315625853364137     
 H   2.5895820948924486        3.3737696243907136        5.0072066860014193     
 H   1.0841167783826648        2.6965625834398228        4.3553596219365565     
 C  0.51006247294562401        3.7714136405721912        6.6950470598084921     
 H -0.19324988058135800        4.2957805330979388        7.3514036515891537     
 H   4.4863979565281806E-002   2.8137651350013595        6.4344123636286250     
 H   1.4200035777222881        3.5620982709987583        7.2692320800101742     
 C   2.5998405656788166        6.8901358251283575        3.4354631914539855     
 C   3.0038859676651044        8.3119649471081143        2.9826885441492768     
 H   3.8735489813495181        8.6911201734617229        3.5310318312598894     
 H   3.2746312786109550        8.2863921503961855        1.9192349846288108     
 H   2.1902900290279379        9.0424213849019335        3.0975545329700522     
 C   3.8588877995690640        6.0089793243801957        3.2843524743703316     
 H   3.6908649566733747        4.9707469953272732        3.5808653133740216     
 H   4.2042775479066563        6.0085004831201507        2.2415573378487643     
 H   4.6697143910634535        6.4046607728884153        3.9094599526339913     
 C   1.4956956821051404        6.4390605852796972        2.4583425830885743     
 H  0.61693139198376989        7.1076522546019563        2.4976887632415017     
 H   1.8646183276053092        6.5011283922996359        1.4291227119553307     
 H   1.1457363463183547        5.4161697898449441        2.6120786125442916     
 C   2.3421545336887677        8.6173215858500853        8.2891482003764096     
 C  -1.9380977433305766        9.6198888810827849        5.6572671757723931     
 C  -2.5313046751674175        8.6285029038097605        4.7720323487669232     
 C  -2.8236291028530371        7.4917100147194358        5.5939001029393927     
 H  -3.3287249162035941        6.5975246707359450        5.2487710480159810     
 C  -2.4292407557652740        7.7154338328976957        6.9339808852936953     
 C  -1.8650111587333751        9.0251254534671599        6.9578210317731246     
 H  -1.5100740714212659        9.5300698478298003        7.8488550557896346     
 C  -1.2241846266421292        10.948780053996023        5.3598756629261590     
 C  0.15173341787087410        10.601154992923115        4.7458592267529207     
 H  0.79524957237708327        10.054753357096409        5.4682057495778933     
 H   7.3549120310929500E-002   10.038384958507642        3.8006197018388526     
 H  0.74295713125540397        11.496837743672529        4.5166582891128586     
 C -0.95595292523101616        11.735555906918886        6.6616129255837482     
 H -0.46415114047063927        12.684698660169152        6.4184783442309818     
 H  -1.8874295124984004        11.963068631272840        7.1921750440320773     
 H -0.29475446579807413        11.202572466092494        7.3556176204826356     
 C  -2.0123353796692807        11.896154615353442        4.4414876641900412     
 H  -2.2061317370300091        11.493907221005969        3.4455339578702140     
 H  -2.9787039498207597        12.148373220657987        4.8931059282742639     
 H  -1.4467165616113364        12.826479936594785        4.3024706043834913     
 C  -2.9584354229400605        8.6461805291904792        3.2869354738314023     
 C  -4.2127645997012966        9.5359566472628448        3.1311165056196222     
 H  -5.0256929568298068        9.1515890269019700        3.7610372212747349     
 H  -4.5622973300321075        9.5299892176717069        2.0896618829172637     
 H  -4.0372463507859129        10.576343522126610        3.4173173557223699     
 C  -3.3665321536187620        7.2251597719726606        2.8338738386077993     
 H  -2.5550891211249533        6.4944523112842889        2.9593775347606455     
 H  -4.2449659667694908        6.8488233697258742        3.3720606908271828     
 H  -3.6239687116810377        7.2489852544504609        1.7674220470133057     
 C  -1.8497998516900709        9.0904309561188334        2.3039463798628024     
 H -0.97222140261823509        8.4230771608999504        2.3513587737209902     
 H  -2.2188567814698468        9.0188086025797514        1.2705011740414596     
 H  -1.5022667782179768        10.116771870814096        2.4496375591167507     
 C  -2.8275878901826768        6.8714895747260112        8.1385116830284545     
 C  -4.1357193814975783        7.4774329784751767        8.7016852989235698     
 H  -3.9912004872636664        8.5195344349262232        9.0126185164984314     
 H  -4.9278868565107237        7.4578722349984927        7.9458712927816295     
 H  -4.4807961824206659        6.9046160481134882        9.5725212290473216     
 C  -3.0856191287909942        5.4054761534091851        7.7532750520818681     
 H  -2.1718459558914924        4.8931564948341464        7.4287807489621631     
 H  -3.4735354906854643        4.8552825736122260        8.6217294399526985     
 H  -3.8248260509452137        5.3111849853711242        6.9524109626924346     
 C  -1.7573356059465775        6.9162876598443193        9.2319628858382039     
 H  -1.5724346709103214        7.9375531413025531        9.5774153444969450     
 H  -2.0800447422963040        6.3308711384386722        10.100717875908913     
 H -0.80749777217608498        6.4983726736718390        8.8804637142006673     
 F   6.6060325002843401       -1.4484328188418845        4.6422870021708613     
 F   8.0145638891745694       -2.6618244333963648        6.5264276930821001     
 F   9.6276316929039378       -1.2070347426736630        8.2487959709962890     
 F   9.9252616103077340        1.4846474872190549        7.8378842298201228     
 F   8.5879640542629776        2.7329758445442636        5.8713511920876149     
 F   9.6637591125292541        1.6827359322142696        3.4341059067169244     
 F   10.808348329010935        3.3196321974304408        1.6630776834309720     
 F   9.3127091037309224        5.1271099019868842       0.24023784117977415     
 F   6.5614609286099013        5.2054252588855849       0.61418195777003282     
 F   5.3946422894850814        3.5376128059527381        2.3430705055314380     
 F   6.6028984423322541        4.6673864299365393        4.6862738391787824     
 F   5.1799839899533184        5.8498182657149380        6.5833754400123290     
 F   3.6227149153295004        4.3824670406029904        8.3147751623347599     
 F   3.3750546098718051        1.6647960562209763        7.9254812411062767     
 F   4.7024377609349290       0.44889951457549127        5.9315992457897231     
 F   3.5528547342916235        1.6169914018497182        3.5475956982945758     
 F   2.2987076502291015        9.4480279344063126E-002   1.7607505136968398     
 F   3.6808906680703553       -1.7099015010984360       0.22991055510936878     
 F   6.4228540444681119       -1.8891729685432797       0.47743411475921183     
 F   7.7245538166234633      -0.32304501378617806        2.2424434844177705     
 C   7.5486837083832734       0.71695018424319312        5.1115945371426950     
 C   7.4495782819896883      -0.65464530267284460        5.3635690798028453     
 C   8.1518384062627529       -1.3245253364030081        6.3716862816816215     
 C   8.9728348690722299      -0.60323823152270573        7.2321685254761618     
 C   9.1085818905650715       0.76908723733689166        7.0264788974457684     
 C   8.4112243860550517        1.3853624006118654        5.9909222932496178     
 C   7.4608044300401311        2.5657846260081567        3.0340215079596460     
 C   8.8334861134805749        2.5411776959752599        2.7757022633205621     
 C   9.4642559001871618        3.3799189834727308        1.8502553688520893     
 C   8.7104329798213218        4.2941796362007540        1.1205016446316960     
 C   7.3300465874045928        4.3288489462033901        1.3112326635401494     
 C   6.7472343192378021        3.4618180390129405        2.2286536025063675     
 C   5.7027827881116728        2.4812770552964878        5.1638524582867067     
 C   5.7852243958439109        3.8543461909589767        5.4177524221585243     
 C   5.0791952242148213        4.5090467286805609        6.4329153974996558     
 C   4.2823029868233062        3.7742397931383520        7.3041450630708553     
 C   4.1712620843483021        2.3976803891407119        7.1074775719714296     
 C   4.8672657023537553        1.7980953373945561        6.0592001369496824     
 C   5.7126110391064433       0.68471732184306999        3.0385586412446801     
 C   4.3341942684867183       0.76197147811276289        2.8281196711762542     
 C   3.6439267102188340       -1.6378549482862440E-002   1.8947258476374729     
 C   4.3406839237702295      -0.92904185280821694        1.1112678972524714     
 C   5.7261266924612944       -1.0187914083392398        1.2470699628215767     
 C   6.3701761064025213      -0.20586135239834463        2.1779226462244856     
 B   6.6092080614986299        1.6081753970465138        4.0747194933469348     
 F   2.2979406150161821        11.755243126931719        14.847324165205332     
 F  0.89200601064587093        12.965341501439584        12.959411971059261     
 F -0.71876546387966023        11.507848222402254        11.237251484384121     
 F  -1.0165710832438499        8.8162503300792672        11.652472304936092     
 F  0.32047207662935229        7.5711081691183759        13.620352467279426     
 F -0.75545514386013035        8.6217652729895562        16.057049165421947     
 F  -1.8991882626476042        6.9816180769565372        17.824931699715584     
 F -0.40267142483909618        5.1740862830709000        19.246601896907489     
 F   2.3484313240464929        5.0984055500871115        18.874184997131128     
 F   3.5152117165477983        6.7690729187182690        17.146853853997140     
 F   2.3071690335658506        5.6401082991253784        14.802771152593227     
 F   3.7279226658286588        4.4594971252409872        12.902596672185355     
 F   5.2815678365441734        5.9287984944982481        11.169810370146179     
 F   5.5280239430343201        8.6474564337938435        11.560919800281003     
 F   4.2026948571499583        9.8603099948860198        13.556335853385248     
 F   5.3571920960676369        8.7016881402566195        15.937661739702536     
 F   6.6087603433121132        10.233901518501604        17.719466763321378     
 F   5.2217376839067988        12.033053626778397        19.250655762131689     
 F   2.4793262173311197        12.198748776274464        19.010466779838705     
 F   1.1800007558544767        10.625925034982792        17.248227535994364     
 C   1.3580906191356625        9.5885172501319200        14.378770329102158     
 C   1.4561526533935327        10.959955057343473        14.125626896377257     
 C  0.75483057454944014        11.628230727780810        13.115822785297581     
 C  -6.4948897477994844E-002   10.905512468318108        12.255382398177186     
 C -0.20052745673903177        9.5334332621804432        12.462981898728538     
 C  0.49646421578611888        8.9187062816656741        13.499659590131845     
 C   1.4483877733407642        7.7401114625719343        16.456520978529909     
 C   7.5558466992203269E-002   7.7633749660398834        16.714514120519024     
 C -0.55487583540559282        6.9232206290546463        17.638846309166276     
 C  0.19945675908714394        6.0091584862724741        18.368220080023161     
 C   1.5799895125026295        5.9759589288571267        18.178155423462876     
 C   2.1625351860668860        6.8441408734526332        17.261493277435097     
 C   3.2056486733405696        7.8268020111170005        14.325688047907979     
 C   3.1236242057204913        6.4538260413796333        14.070881437763353     
 C   3.8283921450637792        5.8002465286292946        13.054056842866659     
 C   4.6235096702462544        6.5361394127517087        12.182004501358584     
 C   4.7340105356190456        7.9126623098103117        12.379461305428469     
 C   4.0391578737178486        8.5109442444470211        13.429219746244527     
 C   3.1944185956780906        9.6244703866085590        16.450914648306480     
 C   4.5735740460030074        9.5533946712880429        16.658589752320530     
 C   5.2624524283886380        10.336321695135158        17.589275904829783     
 C   4.5633277990870429        11.246535119204966        18.373234113589447     
 C   3.1773044577344605        11.329848336017113        18.240507520992420     
 C   2.5347722674376567        10.513413071309138        17.311687489977793     
 B   2.2989120826568681        8.6987201115870363        15.415758039142780     
 C   6.3387980342026804       0.20955662424784599        11.560737734201822     
 H   7.2616934644254698      -0.27595031092578937        11.901471434455582     
 H   5.9899084361510440      -0.34165884501961624        10.676143137463992     
 H   5.5832197463511335        8.0807212412801546E-002   12.343150385814226     
 C   5.2253652954385519        2.2831092656310181        10.693360151461823     
 H   4.4663000321414250        2.2565279822484352        11.482558982030453     
 H   4.8498619220510308        1.7028853985001204        9.8415334234690004     
 H   5.3446925933746341        3.3277943404133756        10.379048020833263     
 C   7.5934159349655923        1.7635884558429709        10.065426749728722     
 H   7.2204927298504877        1.2171699644858440        9.1878331577552750     
 H   8.5495397448026829        1.3138879014135900        10.359391003445557     
 H   7.7890343935981159        2.7946554216293418        9.7452558015568798     
 C   2.5657421559720248        10.096942994474427        7.9268594398716177     
 H   1.6435793563033849        10.582167703126924        7.5838115467613569     
 H   2.9130740234272285        10.648999242070134        8.8115357622534631     
 H   3.3228152095987262        10.224793616859493        7.1457338920132036     
 C   3.6782457988109338        8.0237236737909168        8.7956844272904675     
 H   4.4371348141136986        8.0490347705785990        8.0062676801315753     
 H   4.0542057554763744        8.6047998266808925        9.6467005987226049     
 H   3.5585240489258987        6.9794709668032064        9.1112349398830901     
 C   1.3104660996571440        8.5445455213682884        9.4233617117813875     
 H   1.6839783038579812        9.0910229308415360        10.300659714622160     
 H  0.35465674668803976        8.9948681391372123        9.1293847002354003     
 H   1.1141382146963881        7.5137614099044399        9.7440016582179272     
         276

 Dy   9.1098705162287708        2.5324529176057311        14.048244019229058     
 C   7.4005436886601341        4.4024221256380347        13.738199595296793     
 C   6.7623260228183444        3.4049005999529101        14.581151004659848     
 C   6.5063052009959375        2.2753283087042928        13.741155538027783     
 H   5.9808483791012872        1.3826430620379069        14.059392935006686     
 C   6.9614878321374025        2.5096041660053339        12.420053033933780     
 C   7.5270146648592915        3.8185925164402308        12.435724859998603     
 H   7.9116379083424864        4.3348544282041894        11.564346192260853     
 C   8.0932717658904654        5.7339851945262961        14.079203568230053     
 C   9.4566122320777186        5.4058604187766681        14.733797002694132     
 H   10.122293348502383        4.8636652501073332        14.031297798538148     
 H   9.3670648816069271        4.8449398563070236        15.677538655196360     
 H   10.024233431059676        6.3142505012821974        14.975798349764061     
 C   7.2659389506849159        6.6736359237920242        14.970262521098928     
 H   7.0280990356387232        6.2708221664700359        15.956157579218164     
 H   6.3196439648013065        6.9286035477110168        14.479981889043749     
 H   7.8247323590859548        7.6040815358111935        15.134430146424984     
 C   8.3996057984780652        6.5295159093350987        12.793981272120066     
 H   9.1034565035886015        6.0050784404549962        12.138212012730044     
 H   8.8644354694384671        7.4873101415300622        13.054684325833156     
 H   7.4899156360975878        6.7385482696368229        12.219228749618194     
 C   6.3107936995041012        3.4106355199811906        16.053317355847049     
 C   5.9092686185007084        1.9884131651072698        16.506784273364442     
 H   5.0398002955755459        1.6076095208397636        15.959309016386975     
 H   5.6393475937931496        2.0139709363169640        17.570422256700006     
 H   6.7239823295599024        1.2592548768503697        16.391534777478576     
 C   5.0498395550752795        4.2894194413484206        16.202580481260568     
 H   5.2164492624567504        5.3278956448813375        15.906068365305146     
 H   4.7031687523929930        4.2895198160850239        17.244947959197205     
 H   4.2405882054687103        3.8921420737862533        15.576463656699552     
 C   7.4130004113191372        3.8645802376094367        17.031223795786282     
 H   8.2920990027349504        3.1964805723676615        16.994835516086024     
 H   7.0419778907339632        3.8047057799521475        18.059762290081640     
 H   7.7627061509530959        4.8872747437751718        16.875916590519161     
 C   6.5663971135373291        1.6853460354463561        11.198319830210025     
 C   10.850115081210408       0.68108940482572899        13.825865171053486     
 C   11.442556414087642        1.6719354036259091        14.712364768852527     
 C   11.732574028445027        2.8104926348824901        13.892401130809347     
 H   12.236266172864346        3.7049369523427260        14.238862908742849     
 C   11.338383564534526        2.5882137725718617        12.551912963749887     
 C   10.776107191609505        1.2779421511328759        12.526101136168426     
 H   10.421837958351819       0.77390518430509736        11.634240511764432     
 C   10.136844362554813      -0.64865436770086116        14.121502007294351     
 C   8.7599759928184220      -0.30251745749557535        14.734189873555549     
 H   8.1164199639724597       0.24400053639792166        14.011772973917747     
 H   8.8364818506678979       0.25900191402483680        15.680343002193034     
 H   8.1691278199640678       -1.1988136243741097        14.961523126590436     
 C   9.8705106311405206       -1.4346575458493505        12.818906327352650     
 H   9.3796820413446849       -2.3846092541256692        13.060827694281029     
 H   10.802594997714417       -1.6605060781679737        12.288767099851167     
 H   9.2091334369934952      -0.90187382553106488        12.124885399848624     
 C   10.924037275001020       -1.5960890461135075        15.040692095376819     
 H   11.115506958776164       -1.1941932797988581        16.037241877581224     
 H   11.891452309505661       -1.8474706187526431        14.590877878066811     
 H   10.358715061121568       -2.5268241992149187        15.178126195339614     
 C   11.868457789875160        1.6535191987891040        16.197811216188704     
 C   13.121744283784155       0.76261662993789414        16.355405254236498     
 H   13.936008594991485        1.1465789866846283        15.726961138858846     
 H   13.469586676601203       0.76805430096215022        17.397433885676257     
 H   12.946019384596450      -0.27757229880744716        16.068667944339111     
 C   12.277456342945342        3.0740631676024388        16.651695921247960     
 H   11.466568899703480        3.8054203889189235        16.526420046382118     
 H   13.156275412633436        3.4499753495289069        16.113813235452479     
 H   12.534696933149094        3.0494811264243351        17.718185140437900     
 C   10.757761776078159        1.2102618174971347        17.178897277693128     
 H   9.8803227821490864        1.8778111041695527        17.129176488413322     
 H   11.124387879353460        1.2826767879471455        18.213165721700541     
 H   10.410345742464040       0.18389839412988304        17.033212330754470     
 C   11.736693441151287        3.4339697519331072        11.348644571865464     
 C   13.043665611425368        2.8269902553193109        10.783800040648813     
 H   12.897443358428662        1.7855743235366663        10.471232459482536     
 H   13.836104257627197        2.8440258893152484        11.539465192954090     
 H   13.389423581684721        3.4007065130980734        9.9138397452755580     
 C   11.997150447965090        4.8989432635671042        11.736314742472775     
 H   11.084440018736757        5.4119594919083509        12.062686873718002     
 H   12.384994112757370        5.4501465177577755        10.868447471563158     
 H   12.737344362095062        4.9907270871915363        12.536585049871661     
 C   10.665622014362262        3.3931836908541610        10.255759016100219     
 H   10.478813350758500        2.3730485461714363        9.9079583154606983     
 H   10.988765715339126        3.9802160784087155        9.3882413171546428     
 H   9.7167001847188192        3.8118923235295177        10.608850825074299     
 Dy -0.20584059410994360        7.7682989838915395        5.4380197132842518     
 C   1.5048966017309793        5.9033862203618703        5.7508697600591399     
 C   2.1446566557703544        6.9004132327956498        4.9085061110624428     
 C   2.3988310040364582        8.0303490640353363        5.7482058551973791     
 H   2.9243791053072097        8.9230848698231622        5.4303143673568428     
 C   1.9424625842085592        7.7965216215796360        7.0690445297575701     
 C   1.3771950071335008        6.4876427022336633        7.0534045626234665     
 H  0.99175698642399890        5.9716474036575056        7.9245909710367659     
 C  0.81152215761334745        4.5719709999288130        5.4097181410628776     
 C -0.55218832054622846        4.9000879181576353        4.7559048748164141     
 H  -1.2179323453262019        5.4426847578675375        5.4582542616584426     
 H -0.46342796011373993        5.4598847193029600        3.8113537252085541     
 H  -1.1203598452113028        3.9916943429159897        4.5152635582476917     
 C   1.6378286586761288        3.6326621403710915        4.5175844998573442     
 H   1.8734867778155269        4.0353315902191635        3.5310886928226615     
 H   2.5851372348534825        3.3786642651343759        5.0063463793037668     
 H   1.0794581179889020        2.7017305487915295        4.3547199543261614     
 C  0.50592930301641381        3.7759318279764669        6.6948075267449560     
 H -0.19752339538548291        4.3000342742270057        7.3512323435454530     
 H   4.0976651787954468E-002   2.8182178559197562        6.4340136450412633     
 H   1.4159436677941779        3.5667566822600403        7.2689431102745345     
 C   2.5957662892695144        6.8951990062714694        3.4362122251171758     
 C   3.0004076197131462        8.3169534389980253        2.9838775967058027     
 H   3.8703485960133746        8.6954612424609792        3.5322067175378979     
 H   3.2710036895339756        8.2915577794940631        1.9203914300152174     
 H   2.1872119026981554        9.0477858929969965        3.0991157409831538     
 C   3.8544080933473754        6.0135996970057715        3.2843825121124661     
 H   3.6861531850080920        4.9753068896715869        3.5805274435943959     
 H   4.1994352702872684        6.0134251456915218        2.2414641344828476     
 H   4.6655724586015985        6.4087885079884996        3.9093381714889279     
 C   1.4912577597697234        6.4450598239472052        2.4591599376368114     
 H  0.61292336777801459        7.1142256024510209        2.4986937786940810     
 H   1.8602245374639372        6.5070641765241657        1.4299899631128030     
 H   1.1406497338253161        5.4223517787857141        2.6126092136700829     
 C   2.3375557830055653        8.6214896897233899        8.2902249319076837     
 C  -1.9426260171726248        9.6244357904586071        5.6577491782894889     
 C  -2.5356407052255419        8.6331533383408363        4.7722367381442936     
 C  -2.8277577534743576        7.4960947831081004        5.5937857711962300     
 H  -3.3327052431588733        6.6019315803381371        5.2483854010203013     
 C  -2.4334633002513164        7.7195056182939652        6.9339600867614548     
 C  -1.8695236627528744        9.0293345587206666        6.9581615026650816     
 H  -1.5147256108637872        9.5341184717030050        7.8493507119763084     
 C  -1.2286772834483644        10.953380901902252        5.3605597683927648     
 C  0.14722886145864370        10.605709223598378        4.7465130480627007     
 H  0.79094348520720070        10.059582517091568        5.4689057444351086     
 H   6.8933811701904907E-002   10.042655105554131        3.8014288159229674     
 H  0.73835248106433982        11.501346672438142        4.5168857537517315     
 C -0.96051804114512973        11.740019081901012        6.6623976247374594     
 H -0.46849154573359170        12.689094572338400        6.4194467652076694     
 H  -1.8920621139061049        11.967646844740921        7.1927906100321914     
 H -0.29955737334810922        11.206855570090983        7.3564888132292756     
 C  -2.0166158439677075        11.900917804319631        4.4421335269241240     
 H  -2.2102121367910867        11.498800750995215        3.4460884292456821     
 H  -2.9830602252374145        12.153157568933963        4.8935675129489837     
 H  -1.4508949834212124        12.831220418011824        4.3033523802620737     
 C  -2.9630573075635627        8.6512051449043454        3.2872058430786577     
 C  -4.2172787060692638        9.5412305139315734        3.1318301996182853     
 H  -5.0300711563328004        9.1569714979348653        3.7619972569345634     
 H  -4.5671493116317716        9.5353177235730957        2.0904921397400757     
 H  -4.0415169869476077        10.581590930168279        3.4179772444386112     
 C  -3.3715609411068512        7.2303536848137524        2.8339506355390700     
 H  -2.5602345351437164        6.4994631385921533        2.9591216899896375     
 H  -4.2499537968583985        6.8541108640581756        3.3722677420320584     
 H  -3.6292486703723359        7.2544295507705554        1.7675642757460270     
 C  -1.8545619367405564        9.0954300590758006        2.3040388343251048     
 H -0.97721272981555696        8.4277511280100086        2.3509958821704635     
 H  -2.2239584873850533        9.0243036800578640        1.2706769747920803     
 H  -1.5066356531562879        10.121604122534274        2.4499564893379269     
 C  -2.8322293014256417        6.8752963373222542        8.1382058600721408     
 C  -4.1406068423054734        7.4813425953178267        8.7006910835999935     
 H  -3.9961015303240623        8.5233924344713596        9.0118264349037247     
 H  -4.9322759057078747        7.4620334763459653        7.9443457785543261     
 H  -4.4863201240504171        6.9084779703798898        9.5712194470645926     
 C  -3.0901402539203628        5.4092742588190417        7.7527773068479906     
 H  -2.1761592854168077        4.8968834672580419        7.4289700301071218     
 H  -3.4787218097868791        4.8591497057668915        8.6209969186595519     
 H  -3.8287975076583698        5.3149467239594959        6.9513929388874303     
 C  -1.7625920098694892        6.9197146687841604        9.2323121803317321     
 H  -1.5778771823750037        7.9408605695473256        9.5782917383045856     
 H  -2.0859660470564854        6.3340147889147183        10.100642941760093     
 H -0.81253391647707718        6.5018427300653769        8.8813210515472107     
 F   6.5989421084311264       -1.4435652093423545        4.6424014583652218     
 F   8.0082668518148772       -2.6563194455387329        6.5264297217395342     
 F   9.6226462781611986       -1.2010363527475416        8.2470552386799199     
 F   9.9205217355686734        1.4905149717306263        7.8345401769722312     
 F   8.5819402815290839        2.7381073528148638        5.8686735889833415     
 F   9.6575802931999881        1.6861239098274279        3.4333889121807455     
 F   10.803724360510813        3.3241136776256357        1.6645708502001044     
 F   9.3096467119118387        5.1326522975867288       0.24186818174779945     
 F   6.5578502259794309        5.2104075930942431       0.61259939227612736     
 F   5.3893860522657224        3.5417912206667368        2.3398328708897451     
 F   6.5970585779882684        4.6720541688586668        4.6837301630130783     
 F   5.1758670425731408        5.8548933476571410        6.5818526469373726     
 F   3.6199638082324457        4.3878671961335831        8.3148131045997236     
 F   3.3714438172575534        1.6702869583731914        7.9258354237834805     
 F   4.6962146753273215       0.45412723387394993        5.9304439690710735     
 F   3.5465784955773350        1.6214174377830513        3.5449943662463408     
 F   2.2925966612202155        9.7439392861329924E-002   1.7591331729379160     
 F   3.6750768839053833       -1.7086808556103659       0.23023188228544419     
 F   6.4169992936347846       -1.8873799105290878       0.47823264332424364     
 F   7.7183475592365252      -0.31978943318814163        2.2420621576928923     
 C   7.5421791783318621       0.72182998592520453        5.1101803976853706     
 C   7.4429694237411539      -0.64960008683871129        5.3628999560471033     
 C   8.1457015198952814       -1.3191145793613679        6.3709237608585791     
 C   8.9674304007051440      -0.59758423755431733        7.2304855100374503     
 C   9.1032640708086632       0.77461838829745699        7.0240492254394873     
 C   8.4051970381760626        1.3905433622481047        5.9887888839618917     
 C   7.4549658229699887        2.5696990963290984        3.0321549448406211     
 C   8.8278635837006991        2.5450428858362804        2.7749157021465813     
 C   9.4594734725962457        3.3842723617598112        1.8505482424605741     
 C   8.7063317697389397        4.2989219224271933        1.1206136196764234     
 C   7.3257145347580952        4.3332960999508714        1.3097989758513839     
 C   6.7420549136426722        3.4658638589053798        2.2263483447445465     
 C   5.6965607525855875        2.4862060133639008        5.1618279468693080     
 C   5.7795913948258359        3.8592605788265670        5.4156971978325856     
 C   5.0745882714588806        4.5141496560465608        6.4314651131283451     
 C   4.2783641799663394        3.7795370301859741        7.3034634700771077     
 C   4.1667763248020151        2.4030140603673544        7.1068721894817877     
 C   4.8614866501204910        1.8032987190061445        6.0578170027587124     
 C   5.7063184701243497       0.68869917598989028        3.0369874518793689     
 C   4.3279460476459857       0.76583239981739026        2.8262179170082407     
 C   3.6378146695768447       -1.3310677845433985E-002   1.8933425301469080     
 C   4.3346635718508484      -0.92674404424993440        1.1108098334253413     
 C   5.7200899302419739       -1.0162980847316061        1.2469161950072245     
 C   6.3639866213742478      -0.20257634988996806        2.1771744473575514     
 B   6.6027869797352867        1.6126056211054580        4.0728373172810155     
 F   2.3049988271782733        11.750311313750988        14.847055981379032     
 F  0.89825415461185065        12.959751590476619        12.959258304273119     
 F -0.71393044193086619        11.501750068084888        11.238929554935901     
 F  -1.0119234353318034        8.8102971735719340        11.655743146098660     
 F  0.32647424941903236        7.5658943307637889        13.622929331798330     
 F -0.74931965226295616        8.6182530114274130        16.057638122756174     
 F  -1.8945603117439058        6.9770418025083405        17.823360112286732     
 F -0.39956129198633000        5.1685522624189888        19.244961523913457     
 F   2.3521039956592267        5.0935060987398115        18.875775110701742     
 F   3.5204716747612643        6.7649004721997459        17.150010910182232     
 F   2.3130063484484626        5.6354618730367818        14.805179085264566     
 F   3.7320709804129111        4.4544805116830410        12.903979232674976     
 F   5.2843706345081474        5.9234867425180893        11.169697998031358     
 F   5.5317209603313797        8.6420498728531250        11.560573604816918     
 F   4.2089755672081983        9.8551215185530925        13.557515919282020     
 F   5.3634194909250157        8.6972834119622906        15.940318108649063     
 F   6.6146897955874548        10.230925849262782        17.721260463437780     
 F   5.2272645889026865        12.031793278268042        19.250432575895395     
 F   2.4849079616879548        12.196912340062809        19.009604671807800     
 F   1.1860561331430510        10.622623746589086        17.248459878652813     
 C   1.3645488341484688        9.5835751661008928        14.380074205539492     
 C   1.4627124219200440        10.954843535858934        14.126168287051639     
 C  0.76089619815227827        11.622742842040200        13.116466323033064     
 C  -5.9652699730147682E-002   10.899774590413212        12.256986437044496     
 C -0.19529907530227250        9.5278184556096193        12.465336821752034     
 C  0.50243848794983503        8.9134483438230880        13.501699011902595     
 C   1.4542104299779939        7.7361530177421312        16.458292268927639     
 C   8.1164767560983050E-002   7.7594362821505571        16.715204856733688     
 C -0.55008624845379361        6.9188101613850765        17.638486053343414     
 C  0.20358827577484889        6.0044102136440545        18.368079564927072     
 C   1.5843512588560509        5.9715351214809669        18.179561520579373     
 C   2.1677186280635037        6.8400887328977715        17.263727903507395     
 C   3.2118918061783495        7.8218953074570718        14.327642370065893     
 C   3.1292735266150928        6.4489422553059566        14.072831653293107     
 C   3.8330290191832974        5.7951977534429009        13.055401235934017     
 C   4.6274992457560344        6.5309158636336351        12.182616751439806     
 C   4.7385632145271028        7.9073967468352793        12.380038853858620     
 C   4.0449900876299898        8.5057853611583401        13.430579290064289     
 C   3.2006189191619510        9.6204866451458173        16.452431213316871     
 C   4.5797186362292832        9.5495340800047632        16.660518512510620     
 C   5.2683928696291202        10.333235240820946        17.590748474988189     
 C   4.5691214165055669        11.244210358959238        18.373744909227185     
 C   3.1831230173184037        11.327325779616547        18.240629865541905     
 C   2.5408096957487381        10.510106448198000        17.312356276352045     
 B   2.3053011848311602        8.6942690372761291        15.417550581291984     
 C   6.3441415269981229       0.20518739907830896        11.559193393556590     
 H   7.2671131063496324      -0.27984123219460133        11.900405952570290     
 H   5.9961105799193399      -0.34613232035422592        10.674332895337873     
 H   5.5881960368782231        7.5940977098751680E-002   12.341167157773352     
 C   5.2300663558142055        2.2784019766375252        10.691626422005735     
 H   4.4704674081137856        2.2509399690219305        11.480277148342498     
 H   4.8554911257821107        1.6984655835603308        9.8391521537936022     
 H   5.3489844121948913        3.3233298419766824        10.377928261235132     
 C   7.5984569314422812        1.7600805549118261        10.064553301807548     
 H   7.2258808896237330        1.2136690202466243        9.1868351473523582     
 H   8.5546904210468515        1.3107024284369930        10.358628003696113     
 H   7.7937274724562835        2.7912821997383332        9.7445864624484777     
 C   2.5605422847296153        10.101300226715267        7.9282794914087811     
 H   1.6382570917780093        10.586070788498711        7.5849135654476383     
 H   2.9071457585377720        10.653421170823664        8.8131951900684449     
 H   3.3178679418981010        10.229677898189314        7.1474881952883944     
 C   3.6737416360151522        8.0284198550193384        8.7972412326920644     
 H   4.4331567923001627        8.0546333844792013        8.0083654386938399     
 H   4.0487745581354577        8.6092021905881477        9.6489117819299199     
 H   3.5544451159817441        6.9839175623039749        9.1121627817925610     
 C   1.3056149085695008        8.5479747487396285        9.4240861132687836     
 H   1.6787554999400354        9.0944552803082317        10.301513761979708     
 H  0.34967179041759899        8.9979323916575815        9.1300062728774236     
 H   1.1096824429159404        7.5170433794220823        9.7445123799297839     
         276

 Dy   9.1140405869491943        2.5277077147209028        14.047892208927793     
 C   7.4048399933880376        4.3976760464876730        13.737757547267694     
 C   6.7662572500404874        3.4000603445265853        14.580258805968448     
 C   6.5103430679935110        2.2706914380238064        13.739970132119781     
 H   5.9847051928626138        1.3780050993106536        14.057890600440455     
 C   6.9658229292945544        2.5052525129789465        12.419042992181639     
 C   7.5315880671157487        3.8141312677340609        12.435161599940416     
 H   7.9165561605151265        4.3305068723902700        11.564003443503674     
 C   8.0976212712012430        5.7290976760944403        14.079245312978463     
 C   9.4611159673719403        5.4007867291065432        14.733434266982332     
 H   10.126691747691044        4.8589884219671218        14.030565104971229     
 H   9.3718194293977195        4.8394155379004573        15.676953191986620     
 H   10.028683161992266        6.3091116894299377        14.975842527807204     
 C   7.2705697722474874        6.6684444606700870        14.970881371605758     
 H   7.0331891618794380        6.2653406974029284        15.956769245779812     
 H   6.3240677894676933        6.9235550748597783        14.481074329399528     
 H   7.8294156427123269        7.5988514075411482        15.135098885625464     
 C   8.4036704836393596        6.5250622415655917        12.794249039490182     
 H   9.1076546337789441        6.0009722856743704        12.138339985659810     
 H   8.8682282611365100        7.4829181421370228        13.055169302903094     
 H   7.4938765319188319        6.7339632560989644        12.219600565755773     
 C   6.3147724939099543        3.4054663294072811        16.052384678436436     
 C   5.9124327997263579        1.9833422053865566        16.505285319466314     
 H   5.0426589926095859        1.6033603752135728        15.957746993841267     
 H   5.6426059519343701        2.0086885684013023        17.568943065615159     
 H   6.7266429751277768        1.2536974727652981        16.389651817613316     
 C   5.0543555707935672        4.2848606977880301        16.202476964484539     
 H   5.2213174731621645        5.3233990183906448        15.906415547294696     
 H   4.7080759241816272        4.2846142966116796        17.244977792402757     
 H   4.2446938616271268        3.8882316106603869        15.576505932136479     
 C   7.4174492543457973        3.8582082690741504        17.030227821981725     
 H   8.2960420904443257        3.1894314206073249        16.993501313333002     
 H   7.0464566148118353        3.7982884351588164        18.058737897741349     
 H   7.7679131546449849        4.8807038118402239        16.875332047208207     
 C   6.5711801322102437        1.6811535196204455        11.197083859839173     
 C   10.854635983100502       0.67659230300735829        13.825730733422272     
 C   11.446952994749472        1.6673929672859076        14.712375667681021     
 C   11.736815712095032        2.8060919427524635        13.892583810095468     
 H   12.240410483333402        3.7005353767540381        14.239195377737893     
 C   11.342685162550243        2.5840069865190682        12.552035881321748     
 C   10.780640380550137        1.2736087869751902        12.526024799254108     
 H   10.426448090047270       0.76965435241802138        11.634080610907258     
 C   10.141304354920068      -0.65315742506746377        14.121302445444364     
 C   8.7644863541326572      -0.30686563481839441        14.734041783231216     
 H   8.1207521410729786       0.23935939371977519        14.011547361367349     
 H   8.8411568496194501       0.25500511117897651        15.679994483648118     
 H   8.1736920642705027       -1.2030740888968379        14.961852786163034     
 C   9.8749557448326826       -1.4391245755409197        12.818683293538232     
 H   9.3838614290405076       -2.3889612968418938        13.060528607345010     
 H   10.807080806007892       -1.6651871985517577        12.288705003899837     
 H   9.2138184580499480      -0.90619197159187992        12.124551194764468     
 C   10.928325685011430       -1.6007181590280655        15.040533781521182     
 H   11.119702808014583       -1.1988971814111902        16.037131391591608     
 H   11.895768161864899       -1.8521725407361336        14.590824335139887     
 H   10.362890494959546       -2.5314089946350533        15.177839504302275     
 C   11.873259425941622        1.6486914678735827        16.197716362300358     
 C   13.126460911287378       0.75755280025571470        16.354767534276874     
 H   13.940505438522937        1.1413586873490560        15.725938975839002     
 H   13.474778283951290       0.76300789628690091        17.396633646073251     
 H   12.950449067322127      -0.28262795266136170        16.068178394412051     
 C   12.282698048025569        3.0690890748608912        16.651672095348278     
 H   11.471919384942812        3.8006181546107154        16.526724544160992     
 H   13.161444273095036        3.4448697762610858        16.113582631463256     
 H   12.540252605990680        3.0443233624939379        17.718081425751588     
 C   10.762817607291042        1.2054977028973894        17.179123170488793     
 H   9.8856441224177729        1.8734208687130312        17.129992596427453     
 H   11.129940663084847        1.2773630203976116        18.213256910756282     
 H   10.414929422729218       0.17932464847951426        17.033235391532429     
 C   11.741452602352412        3.4299087405692634        11.348981478296087     
 C   13.048806769548380        2.8229195221490060        10.785042611286626     
 H   12.902759037041058        1.7814999712200259        10.472386596043064     
 H   13.840661509295439        2.8398974029146147        11.541320637478128     
 H   13.395221699899560        3.3966186358586987        9.9153542326187925     
 C   12.001568429318965        4.8949776931879168        11.736672537268415     
 H   11.088548359620523        5.4079915934162388        12.062195085131775     
 H   12.390089830058143        5.4460425443278950        10.869000800914272     
 H   12.741123932047124        4.9870094049897915        12.537524060149208     
 C   10.671123853306804        3.3892046046051991        10.255335186888811     
 H   10.484677083376397        2.3691057546084937        9.9071578785820389     
 H   10.994952590789062        3.9764110742823817        9.3881774806682579     
 H   9.7218876291040264        3.8078001138983302        10.607747594155459     
 Dy -0.20992268592453109        7.7732530787022895        5.4384605105563519     
 C   1.5006103928035703        5.9080961436647339        5.7512297467120002     
 C   2.1406678697496795        6.9052077844692104        4.9092303236178756     
 C   2.3948452478491524        8.0349622888458025        5.7491696477582046     
 H   2.9205609709071925        8.9276802347877826        5.4315238759237330     
 C   1.9382919332403254        7.8008602581614515        7.0698865224855085     
 C   1.3727686129336403        6.4921019491436871        7.0538665440407664     
 H  0.98706066356655719        5.9760100705401289        7.9248759856666346     
 C  0.80717751893744194        4.5768205379383637        5.4096623082782624     
 C -0.55664839249257292        4.9051004037130905        4.7561634074216892     
 H  -1.2222946726705057        5.4473366379544297        5.4588391612174441     
 H -0.46807225018995047        5.4653335242529852        3.8118404003997730     
 H  -1.1247503558397556        3.9967641063784005        4.5151002001374714     
 C   1.6332595343720646        3.6377549806156519        4.5170687734997994     
 H   1.8686292053850768        4.0406940142385270        3.5306148003089093     
 H   2.5806923748145163        3.3835589058780386        5.0054860726061143     
 H   1.0747994575951394        2.7068985141432362        4.3540802867157664     
 C  0.50179613308720372        3.7804500153807425        6.6945679936814209     
 H -0.20179691018960785        4.3042880153560716        7.3510610355017523     
 H   3.7089324010627131E-002   2.8226705768381528        6.4336149264539007     
 H   1.4118837578660677        3.5714150935213222        7.2686541405388958     
 C   2.5916920128602117        6.9002621874145804        3.4369612587803666     
 C   2.9969292717611875        8.3219419308879381        2.9850666492623286     
 H   3.8671482106772310        8.6998023114602354        3.5333816038159060     
 H   3.2673761004569966        8.2967234085919390        1.9215478754016240     
 H   2.1841337763683732        9.0531504010920578        3.1006769489962549     
 C   3.8499283871256869        6.0182200696313473        3.2844125498546006     
 H   3.6814414133428097        4.9798667840159005        3.5801895738147702     
 H   4.1945929926678804        6.0183498082628919        2.2413709311169310     
 H   4.6614305261397444        6.4129162430885849        3.9092163903438646     
 C   1.4868198374343065        6.4510590626147133        2.4599772921850485     
 H  0.60891534357225929        7.1207989503000864        2.4996987941466604     
 H   1.8558307473225653        6.5129999607486955        1.4308572142702753     
 H   1.1355631213322772        5.4285337677264840        2.6131398147958738     
 C   2.3329570323223625        8.6256577935966945        8.2913016634389596     
 C  -1.9471542910146733        9.6289826998344292        5.6582311808065855     
 C  -2.5399767352836662        8.6378037728719121        4.7724411275216641     
 C  -2.8318864040956777        7.5004795514967650        5.5936714394530664     
 H  -3.3366855701141525        6.6063384899403292        5.2479997540246206     
 C  -2.4376858447373588        7.7235774036902356        6.9339392882292143     
 C  -1.8740361667723735        9.0335436639741715        6.9585019735570377     
 H  -1.5193771503063087        9.5381670955762097        7.8498463681629822     
 C  -1.2331699402545995        10.957981749808482        5.3612438738593706     
 C  0.14272430504641329        10.610263454273641        4.7471668693724798     
 H  0.78663739803731825        10.064411677086730        5.4696057392923247     
 H   6.4318503092880314E-002   10.046925252600618        3.8022379300070823     
 H  0.73374783087327577        11.505855601203756        4.5171132183906044     
 C -0.96508315705924330        11.744482256883140        6.6631823238911716     
 H -0.47283195099654407        12.693490484507645        6.4204151861843570     
 H  -1.8966947153138092        11.972225058209004        7.1934061760323056     
 H -0.30436028089814432        11.211138674089474        7.3573600059759148     
 C  -2.0208963082661344        11.905680993285820        4.4427793896582077     
 H  -2.2142925365521640        11.503694280984464        3.4466429006211503     
 H  -2.9874165006540698        12.157941917209939        4.8940290976237026     
 H  -1.4550734052310881        12.835960899428864        4.3042341561406570     
 C  -2.9676791921870649        8.6562297606182117        3.2874762123259136     
 C  -4.2217928124372310        9.5465043806003020        3.1325438936169485     
 H  -5.0344493558357941        9.1623539689677607        3.7629572925943919     
 H  -4.5720012932314367        9.5406462294744845        2.0913223965628878     
 H  -4.0457876231093035        10.586838338209947        3.4186371331548524     
 C  -3.3765897285949409        7.2355475976548433        2.8340274324703403     
 H  -2.5653799491624794        6.5044739659000177        2.9588658452186292     
 H  -4.2549416269473062        6.8593983583904761        3.3724747932369343     
 H  -3.6345286290636341        7.2598738470906508        1.7677065044787486     
 C  -1.8593240217910416        9.1004291620327677        2.3041312887874073     
 H -0.98220405701287872        8.4324250951200668        2.3506329906199372     
 H  -2.2290601933002598        9.0297987575359766        1.2708527755427008     
 H  -1.5110045280945990        10.126436374254451        2.4502754195591026     
 C  -2.8368707126686066        6.8791030999184972        8.1379000371158288     
 C  -4.1454943031133693        7.4852522121604759        8.6996968682764173     
 H  -4.0010025733844579        8.5272504340164961        9.0110343533090163     
 H  -4.9366649549050265        7.4661947176934378        7.9428202643270236     
 H  -4.4918440656801684        6.9123398926462922        9.5699176650818654     
 C  -3.0946613790497315        5.4130723642288991        7.7522795616141122     
 H  -2.1804726149421234        4.9006104396819374        7.4291593112520804     
 H  -3.4839081288882938        4.8630168379215561        8.6202643973664070     
 H  -3.8327689643715259        5.3187084625478676        6.9503749150824250     
 C  -1.7678484137924009        6.9231416777240007        9.2326614748252620     
 H  -1.5833196938396863        7.9441679977920980        9.5791681321122262     
 H  -2.0918873518166663        6.3371584393907643        10.100568007611274     
 H -0.81757006077806937        6.5053127864589140        8.8821783888937524     
 F   6.5918517165779118       -1.4386975998428246        4.6425159145595831     
 F   8.0019698144551867       -2.6508144576811015        6.5264317503969682     
 F   9.6176608634184575       -1.1950379628214203        8.2453145063635525     
 F   9.9157818608296147        1.4963824562421977        7.8311961241243395     
 F   8.5759165087951921        2.7432388610854637        5.8659959858790671     
 F   9.6514014738707203        1.6895118874405863        3.4326719176445666     
 F   10.799100392010693        3.3285951578208306        1.6660640169692367     
 F   9.3065843200927549        5.1381946931865725       0.24349852231582472     
 F   6.5542395233489614        5.2153899273029021       0.61101682678222180     
 F   5.3841298150463643        3.5459696353807355        2.3365952362480527     
 F   6.5912187136442828        4.6767219077807951        4.6811864868473734     
 F   5.1717500951929622        5.8599684295993448        6.5803298538624153     
 F   3.6172127011353905        4.3932673516641749        8.3148510468646855     
 F   3.3678330246433021        1.6757778605254066        7.9261896064606843     
 F   4.6899915897197140       0.45935495317240865        5.9292886923524240     
 F   3.5403022568630464        1.6258434737163840        3.5423930341981058     
 F   2.2864856722113300       0.10039850637859672        1.7575158321789921     
 F   3.6692630997404119       -1.7074602101222958       0.23055320946151964     
 F   6.4111445428014573       -1.8855868525148960       0.47903117188927546     
 F   7.7121413018495879      -0.31653385259010519        2.2416808309680141     
 C   7.5356746482804509       0.72670978760721605        5.1087662582280462     
 C   7.4363605654926186      -0.64455487100457798        5.3622308322913614     
 C   8.1395646335278116       -1.3137038223197277        6.3701612400355367     
 C   8.9620259323380562      -0.59193024358592894        7.2288024945987388     
 C   9.0979462510522549       0.78014953925802233        7.0216195534332053     
 C   8.3991696902970716        1.3957243238843438        5.9866554746741665     
 C   7.4491272158998454        2.5736135666500406        3.0302883817215962     
 C   8.8222410539208234        2.5489080756973008        2.7741291409726005     
 C   9.4546910450053296        3.3886257400468915        1.8508411160690590     
 C   8.7022305596565577        4.3036642086536325        1.1207255947211507     
 C   7.3213824821115985        4.3377432536983536        1.3083652881626187     
 C   6.7368755080475422        3.4699096787978192        2.2240430869827255     
 C   5.6903387170595021        2.4911349714313133        5.1598034354519093     
 C   5.7739583938077619        3.8641749666941578        5.4136419735066461     
 C   5.0699813187029399        4.5192525834125608        6.4300148287570353     
 C   4.2744253731093735        3.7848342672335962        7.3027818770833610     
 C   4.1622905652557289        2.4083477315939970        7.1062668069921466     
 C   4.8557075978872275        1.8085021006177329        6.0564338685677432     
 C   5.7000259011422560       0.69268103013671056        3.0354162625140577     
 C   4.3216978268052531       0.76969332152201764        2.8243161628402276     
 C   3.6317026289348555       -1.0242806208005530E-002   1.8919592126563431     
 C   4.3286432199314664      -0.92444623569165196        1.1103517695982110     
 C   5.7140531680226534       -1.0138047611239724        1.2467624271928723     
 C   6.3577971363459742      -0.19929134738159146        2.1764262484906176     
 B   6.5963658979719435        1.6170358451644020        4.0709551412150962     
 F   2.3120570393403650        11.745379500570259        14.846787797552730     
 F  0.90450229857783049        12.954161679513653        12.959104637486977     
 F -0.70909541998207215        11.495651913767521        11.240607625487680     
 F  -1.0072757874197569        8.8043440170646026        11.659013987261227     
 F  0.33247642220871249        7.5606804924092028        13.625506196317234     
 F -0.74318416066578186        8.6147407498652715        16.058227080090404     
 F  -1.8899323608402074        6.9724655280601429        17.821788524857883     
 F -0.39645115913356382        5.1630182417670767        19.243321150919428     
 F   2.3557766672719609        5.0886066473925116        18.877365224272353     
 F   3.5257316329747308        6.7607280256812228        17.153167966367327     
 F   2.3188436633310752        5.6308154469481861        14.807587017935903     
 F   3.7362192949971633        4.4494638981250940        12.905361793164596     
 F   5.2871734324721213        5.9181749905379313        11.169585625916538     
 F   5.5354179776284393        8.6366433119124064        11.560227409352835     
 F   4.2152562772664384        9.8499330422201652        13.558695985178794     
 F   5.3696468857823936        8.6928786836679617        15.942974477595591     
 F   6.6206192478627974        10.227950180023962        17.723054163554178     
 F   5.2327914938985742        12.030532929757689        19.250209389659098     
 F   2.4904897060447904        12.195075903851153        19.008742563776899     
 F   1.1921115104316256        10.619322458195379        17.248692221311266     
 C   1.3710070491612749        9.5786330820698655        14.381378081976825     
 C   1.4692721904465553        10.949732014374396        14.126709677726019     
 C  0.76696182175511651        11.617254956299590        13.117109860768545     
 C  -5.4356501982300527E-002   10.894036712508319        12.258590475911808     
 C -0.19007069386551326        9.5222036490387953        12.467691744775532     
 C  0.50841276011355130        8.9081904059805037        13.503738433673345     
 C   1.4600330866152236        7.7321945729123271        16.460063559325373     
 C   8.6771068129762846E-002   7.7554975982612309        16.715895592948357     
 C -0.54529666150199452        6.9143996937155077        17.638125797520555     
 C  0.20771979246255384        5.9996619410156349        18.367939049830980     
 C   1.5887130052094725        5.9671113141048080        18.180967617695867     
 C   2.1729020700601218        6.8360365923429107        17.265962529579692     
 C   3.2181349390161293        7.8169886037971432        14.329596692223808     
 C   3.1349228475096949        6.4440584692322807        14.074781868822862     
 C   3.8376658933028152        5.7901489782565081        13.056745629001377
[truncated: 1,412,191 more chars]
