# Supplementary material for: Unraveling the Contributions to Spin–Lattice Relaxation in Kramers Single-Molecule Magnets
Source: J Am Chem Soc. 2022 Dec 9;144(50):22965–75. doi: 10.1021/jacs.2c08876 (PMC9782788; doi:10.1021/jacs.2c08876)
Supplement: Supplementary file 2 — ja2c08876_si_002.zip [file ja2c08876_si_002.zip › phonon_Dy/mol-12/mode-1-10/5/Cart_disp.xyz]

         276

 Dy   9.0341516609662733        2.4147233005910471        14.034015054226396     
 C   7.3189050005071845        4.2822649508493207        13.710584137039731     
 C   6.6790900547488476        3.2817170750984888        14.548396948263871     
 C   6.4364957121558781        2.1496000423034527        13.708701869414238     
 H   5.9130436570798741        1.2547277967800685        14.023998875479105     
 C   6.8999809991022119        2.3860786386351647        12.390840482609130     
 C   7.4563999524444950        3.6985335988750068        12.409375190848491     
 H   7.8428593299050329        4.2161771896578415        11.540014636909223     
 C   8.0016720769185206        5.6185416192374582        14.056172852409411     
 C   9.3624016458163393        5.3009490287585059        14.722486607859100     
 H   10.038578000040831        4.7665739743059312        14.024916680061521     
 H   9.2688846423782714        4.7355598334926166        15.663209634348783     
 H   9.9173325860796222        6.2148250555912110        14.975195129969594     
 C   7.1671396151146229        6.5567210147595603        14.944006140086316     
 H   6.9397295721150307        6.1576249689509570        15.934262130319821     
 H   6.2152585405298906        6.8019924133686054        14.459625706346783     
 H   7.7185562268137788        7.4934974703400012        15.099005716006891     
 C   8.3132617810730629        6.4117918065861206        12.770592692094381     
 H   9.0195400329183215        5.8853011289555370        12.118370958678577     
 H   8.7767482139833604        7.3700208639030382        13.031224116895286     
 H   7.4062525478350532        6.6195011118860902        12.191614022595470     
 C   6.2174205199412214        3.2875911451738533        16.015641379976543     
 C   5.8110447136504524        1.8672660052807770        16.466390607382010     
 H   4.9421125357266007        1.4898060553605752        15.916304198845795     
 H   5.5378144694545579        1.8943247614246170        17.529030156341808     
 H   6.6237791689619474        1.1358825827017267        16.353328269371495     
 C   4.9566557990952536        4.1667781823923793        16.157871967847520     
 H   5.1261575564956088        5.2053027574429587        15.864338807285540     
 H   4.6035384311411498        4.1657192216182732        17.198057918851486     
 H   4.1517388866843739        3.7705457005985590        15.525688759975024     
 C   7.3146814306932022        3.7379258891985612        16.998930284990237     
 H   8.1929085160641364        3.0682439538474719        16.965934323439214     
 H   6.9371172295032775        3.6778018043900262        18.024357353747476     
 H   7.6670556491627906        4.7604385785243606        16.848468592094843     
 C   6.5123019913033460        1.5588502768768100        11.169652093685489     
 C   10.803514453178650       0.58893622222813335        13.832136772980107     
 C   11.378458052529467        1.5906347224923207        14.717792227085740     
 C   11.658648151970105        2.7296887444938487        13.895344698188076     
 H   12.149276067573584        3.6315675997137564        14.241545740230215     
 C   11.275654523628095        2.4982776650600127        12.553460189251172     
 C   10.729061405234319        1.1802227342127314        12.529166063785336     
 H   10.385287600882831       0.66815008999891567        11.637374992978078     
 C   10.099131801496327      -0.74496341042185388        14.133313456203085     
 C   8.7170695184150677      -0.40188522348918876        14.736469194517449     
 H   8.0692984122610074       0.12809991518518521        14.004648187940067     
 H   8.7852932897854448       0.17240651764365394        15.676120522955813     
 H   8.1334359364076292       -1.3000175451272808        14.973120812690404     
 C   9.8421609906349055       -1.5417243594321870        12.835704497140258     
 H   9.3540736888005274       -2.4916712389282947        13.082604176761395     
 H   10.777005051535754       -1.7677994220846969        12.311240847343120     
 H   9.1820071675474892       -1.0169427916114302        12.134474457047109     
 C   10.885445395874013       -1.6834405259702787        15.064083597698612     
 H   11.067506918570164       -1.2744004380648795        16.059582329739637     
 H   11.857416913083377       -1.9336894478389501        14.622979952269972     
 H   10.323505945277722       -2.6162358146782290        15.203323240297358     
 C   11.805443926626733        1.5789489380947421        16.202758990310990     
 C   13.063712473834730       0.69441233948682013        16.358778637137807     
 H   13.872787828187722        1.0787663804894252        15.723632602657297     
 H   13.417160452956447       0.70648487598470433        17.398925185488750     
 H   12.891307832368797      -0.34777110066034050        16.077934823122515     
 C   12.208714506149290        3.0024383441930795        16.652204167371785     
 H   11.393757914562549        3.7293200570660980        16.527508040406296     
 H   13.084600780669021        3.3811165774710163        16.111533650296529     
 H   12.468389876507780        2.9807239216416734        17.718192161240729     
 C   10.698258689011443        1.1338771059540429        17.186901166565960     
 H   9.8207864264974418        1.8013786991064507        17.139204256376107     
 H   11.068093531679343        1.2063436148103566        18.220061404183092     
 H   10.350705678087348       0.10757418828290757        17.042122098911676     
 C   11.670354956240109        3.3478115752451569        11.350209471226259     
 C   12.966868624706896        2.7315032481409909        10.768741886502948     
 H   12.806343817687665        1.6944323867627382        10.447261024450459     
 H   13.765968650590839        2.7321621373938467        11.518200822377493     
 H   13.313059730240163        3.3097314227865948        9.9011553185475432     
 C   11.946095874123628        4.8089624064435208        11.742122722298419     
 H   11.042886010184466        5.3228714073837677        12.094122961898490     
 H   12.314123725028956        5.3653035992854070        10.868342891458239     
 H   12.705429946884427        4.8915540576384844        12.525604080411421     
 C   10.587026883645573        3.3211765390095160        10.269624929255256     
 H   10.365554998530094        2.2995239735528901        9.9482627302023783     
 H   10.916487411354600        3.8788447471664815        9.3841986386417346     
 H   9.6546314489642455        3.7754575516235391        10.625737136000984     
 Dy -0.13151205888013423        7.8818713828579412        5.4543460355754094     
 C   1.5884142344655601        6.0240377896528461        5.7745496055134815     
 C   2.2266451991763923        7.0240703465974761        4.9351990960538128     
 C   2.4692299957459554        8.1566215505852941        5.7735477260623975     
 H   2.9905398215372978        9.0522041984065016        5.4566084485424406     
 C   2.0087687078073100        7.9205117326126553        7.0928408451552771     
 C   1.4537170624317870        6.6076981344936385        7.0761970749184382     
 H   1.0698164448613019        6.0902182773286935        7.9467521514094299     
 C  0.90329238233087716        4.6886211285876263        5.4299037517100777     
 C -0.45741852117858472        5.0080948569937256        4.7641555329603245     
 H  -1.1349796189588934        5.5394351746596877        5.4632542724734900     
 H -0.36399516468830129        5.5762352551098031        3.8248859337045320     
 H  -1.0125393004740786        4.0951957184203982        4.5081891349923318     
 C   1.7363166171974476        3.7493011514046404        4.5422003558424642     
 H   1.9656374926759994        4.1483835518035601        3.5524549223346180     
 H   2.6872373606192697        3.5025237569329062        5.0275720509426094     
 H   1.1835213826575812        2.8135420391479271        4.3862518508922133     
 C  0.59093926466266311        3.8961989689611176        6.7157382107138099     
 H -0.11325610738620617        4.4246629709429346        7.3686726734857881     
 H  0.12484173866852835        2.9390460210132110        6.4558292255336092     
 H   1.4980760132980100        3.6863612298059301        7.2937723247480859     
 C   2.6867015396668981        7.0175739035857569        3.4674658220910053     
 C   3.0916169938454678        8.4379376908439596        3.0151435059615030     
 H   3.9603763617724179        8.8168236753359537        3.5646045424271415     
 H   3.3645717125065264        8.4102060290017029        1.9524424740518012     
 H   2.2781122593396117        9.1685398883436271        3.1277822296183979     
 C   3.9479255455336695        6.1389524505875368        3.3249963845394808     
 H   3.7793543613712046        5.1007002451275989        3.6201767094287018     
 H   4.2998960004138862        6.1388021777328703        2.2844187794186310     
 H   4.7533528659017854        6.5365018345863914        3.9557352216458050     
 C   1.5892358710669254        6.5654164873284628        2.4852527803573281     
 H  0.71092038561634530        7.2349983286474320        2.5171335705770512     
 H   1.9667853831479172        6.6237693899627272        1.4597400069094497     
 H   1.2372128412317354        5.5430180749051008        2.6372653767220267     
 C   2.3975960643349450        8.7476003880751243        8.3137382146262446     
 C  -1.8926938194418590        9.7182056362881930        5.6624732330161667     
 C  -2.4704275747984425        8.7201818444308188        4.7741574985251356     
 C  -2.7546689740041681        7.5806584655761515        5.5942249018100991     
 H  -3.2474723087018740        6.6806329403951139        5.2461281619125542     
 C  -2.3689702081878932        7.8070108058568728        6.9361590706628027     
 C  -1.8191996153417898        9.1240969533903495        6.9633544692458571     
 H  -1.4734335696249430        9.6329647517899293        7.8561151849265407     
 C  -1.1865349314563227        11.051323750620377        5.3630359508326721     
 C  0.19439717363329567        10.705930555929042        4.7587429810251267     
 H  0.84095388492099221        10.175913143336636        5.4908770327776901     
 H  0.12365362808733754        10.129149154487216        3.8206485287413297     
 H  0.77873605982265692        11.602626458016477        4.5177192066762339     
 C -0.92848253800646363        11.845798224362104        6.6617096469107118     
 H -0.43739066746434574        12.794570620133978        6.4165005116342861     
 H  -1.8632700571920235        12.073993095672545        7.1854262129910129     
 H -0.27076514847251726        11.318166682092274        7.3630343301718062     
 C  -1.9714841848262803        11.992295365227935        4.4336160977288257     
 H  -2.1536245059191379        11.585292493751368        3.4373163634303436     
 H  -2.9433208487099800        12.243294296561334        4.8745572333431557     
 H  -1.4080506421028516        12.924444705409494        4.2962206889130723     
 C  -2.8961482174685558        8.7350068342871090        3.2885881085617932     
 C  -4.1530015340926640        9.6214458739461772        3.1323260960785015     
 H  -4.9634488890479833        9.2372192775142494        3.7657311309166608     
 H  -4.5050728851129822        9.6111720764908828        2.0917272265775435     
 H  -3.9796532471019055        10.663061715953836        3.4147323269300398     
 C  -3.3010507571054961        7.3126534234287721        2.8364912322621669     
 H  -2.4873853569702837        6.5842453140126098        2.9608912153622766     
 H  -4.1781242800305414        6.9344489593313448        3.3755462475140452     
 H  -3.5594767014813722        7.3362242144144734        1.7702242961782535     
 C  -1.7876024533650616        9.1797802000920790        2.3057438746043877     
 H -0.91079110095862259        8.5113976149282973        2.3533922474211533     
 H  -2.1569218213292469        9.1086471446030988        1.2723127268922581     
 H  -1.4389678888485020        10.205584536294678        2.4516027955211994     
 C  -2.7628183853474426        6.9555574439616548        8.1383407648724937     
 C  -4.0563891246089723        7.5736954820676052        8.7246108566544471     
 H  -3.8926854915811968        8.6099283748812017        9.0475251609762442     
 H  -4.8577860708336011        7.5761427228213574        7.9774130839833921     
 H  -4.4012604347077398        6.9947401685994635        9.5921799375047438     
 C  -3.0425658689876780        5.4958437976193517        7.7436985011052162     
 H  -2.1407037875962307        4.9798035647189272        7.3910467323475411     
 H  -3.4123350144097602        4.9390037120540740        8.6163929425684422     
 H  -3.8019068022786140        5.4168334062372470        6.9598424356614741     
 C  -1.6763628862818813        6.9768921545493843        9.2162909126941308     
 H  -1.4521981936485502        7.9969713914379161        9.5408359574480421     
 H  -2.0044119375635669        6.4165362880310823        10.100405749864242     
 H -0.74549693356809044        6.5221966407137044        8.8562612077986511     
 F   6.6554374371150864       -1.3363707649057692        4.6599393132450730     
 F   8.0750578829816995       -2.5234514238467805        6.5516949823694217     
 F   9.6909363243384252       -1.0440966007269927        8.2497235348603084     
 F   9.9827221893131934        1.6430335939379792        7.7983439628387163     
 F   8.6339874527192269        2.8642051495788001        5.8273961742644689     
 F   9.6960364552064124        1.8285538258201188        3.3960818803282709     
 F   10.797677920683332        3.4778710951975027        1.6051615151799261     
 F   9.2600476319899307        5.2619129590962235       0.19808461527643262     
 F   6.5135926272277969        5.3160064277887056       0.61579793587627363     
 F   5.3879526052587758        3.6198733894923469        2.3453746860843201     
 F   6.6340314931040538        4.7656318985946617        4.6929970031673482     
 F   5.2350675041856798        5.9305381895269065        6.6223609361853599     
 F   3.6802958102063674        4.4468764388158730        8.3441181792075767     
 F   3.4043764333006923        1.7396377490880111        7.9078226053576897     
 F   4.7299808966929282       0.53983013660962997        5.9049181302911107     
 F   3.5846193811786500        1.6621998591600387        3.5103244118921761     
 F   2.3697294654119876        7.0293826481582250E-002   1.7499530013467255     
 F   3.8001421602712382       -1.7480881868467015       0.27064720967360029     
 F   6.5439652604114418       -1.8473270869848883       0.52555899617303925     
 F   7.8030443075573395      -0.21130138589234770        2.2577083485458429     
 C   7.5946151612374937       0.83719152854747259        5.0973871192477995     
 C   7.5000714088266314      -0.53151170942154213        5.3672898937275164     
 C   8.2085227449457392       -1.1880166960848850        6.3797521453155266     
 C   9.0327395682871359      -0.45460595208756538        7.2263054109499461     
 C   9.1655791423085677       0.91460707761650029        7.0004187844790851     
 C   8.4617050460906178        1.5175964112731495        5.9620924509029800     
 C   7.4756595756634852        2.6787681421308198        3.0138096813926376     
 C   8.8464366397198670        2.6723575612770567        2.7422406513455244     
 C   9.4543334478991827        3.5166098686742693        1.8058588950415719     
 C   8.6790420188183077        4.4191386287288577        1.0825637250713398     
 C   7.3009224364215113        4.4399869949136237        1.2931413956635935     
 C   6.7406048468981661        3.5641700124673141        2.2161950327335078     
 C   5.7304024871942207        2.5772372651283630        5.1519227247415795     
 C   5.8199733528249435        3.9475438493237327        5.4224685717437726     
 C   5.1262856723421679        4.5924241410834137        6.4533296554706654     
 C   4.3309639180378623        3.8502236565413237        7.3203064659583861     
 C   4.2079982068426611        2.4778273306054639        7.1021030348969836     
 C   4.8964136065108645        1.8877674244977338        6.0434236634906497     
 C   5.7651694692130935       0.76557412096454347        3.0275184272048157     
 C   4.3861433004802182       0.80860434382832735        2.8100399402842586     
 C   3.7169906290403820       -8.2518493736206053E-003   1.8920071462293238     
 C   4.4365582516108715      -0.92533644587220398        1.1332611790982785     
 C   5.8241165996900026      -0.97575597603343944        1.2728544524569620     
 C   6.4463135396168987      -0.12605822879036713        2.1858522540253338     
 B   6.6423881144542793        1.7123565701004422        4.0592769986155774     
 F   2.2487542455047262        11.643880982086817        14.825804463627573     
 F  0.83204911648282887        12.826133463471349        12.929407418103928     
 F -0.78251497003301984        11.342641129331691        11.233087690349537     
 F  -1.0724074782583315        8.6559483522850851        11.689252709803268     
 F  0.27722631912835727        7.4391143335521068        13.661655204977770     
 F -0.78630905206735846        8.4731381627400655        16.091373104070023     
 F  -1.8853285941879185        6.8212534613109366        17.880823275233070     
 F -0.34509210273760171        5.0412947952178477        19.289265140361376     
 F   2.4019769440597711        4.9930643130674266        18.873809880809208     
 F   3.5252999517566588        6.6901513756712356        17.143085510217301     
 F   2.2785013157817269        5.5451966619055550        14.791863197827281     
 F   3.6752089559171215        4.3842532591178616        12.857677993419022     
 F   5.2263441919674118        5.8713259144226546        11.136804801075566     
 F   5.5024333680176474        8.5795315345738228        11.578639179162559     
 F   4.1792211624254616        9.7737104382958719        13.584997118770746     
 F   5.3254563992286519        8.6590665584533451        15.979497297522311     
 F   6.5328123463761214        10.260483874555920        17.738445389849890     
 F   5.0937146650760274        12.074449124465856        19.213212408326861     
 F   2.3503139076526200        12.159903124378193        18.959095868404603     
 F   1.0983573448892654        10.515794371037400        17.227789744005186     
 C   1.3131162661840303        9.4685146323525569        14.390276298418122     
 C   1.4061143429324157        10.836933834468155        14.118513677116640     
 C  0.69841798150435408        11.491082702660741        13.104035835950395     
 C -0.12463713592260914        10.755543767269589        12.258164126555906     
 C -0.25651680765319562        9.3866059302698108        12.486392069266754     
 C  0.44749725597327927        8.7858275796205252        13.525884824531083     
 C   1.4359469860551772        7.6278820463173167        16.474560353164222     
 C   6.5000995456646088E-002   7.6313786455558592        16.745518472479361     
 C -0.54165439502288115        6.7860763205294345        17.681647408776229     
 C  0.23517442297355851        5.8858761644587752        18.406035524637730     
 C   1.6135173393306215        5.8680611396491207        18.196413084724909     
 C   2.1725492945049991        6.7442147527920806        17.272746951099055     
 C   3.1811765386458215        7.7343510330298981        14.336122767372988     
 C   3.0915159159411010        6.3645524302791969        14.062882792627430     
 C   3.7836826340888723        5.7221042821244152        13.029483112147718     
 C   4.5775469850522184        6.4663668676732584        12.162783469453370     
 C   4.7007945793643087        7.8384081698295507        12.383778010269708     
 C   4.0137852308116591        8.4258136081304684        13.444887963776008     
 C   3.1407770346635542        9.5462370712454678        16.461271767708208     
 C   4.5198683507698734        9.5092744365537882        16.679438272728390     
 C   5.1849953948037353        10.330594597425524        17.596586876048637     
 C   4.4610593073812046        11.245590954263038        18.353574579476046     
 C   3.0734294066272216        11.289536199325072        18.213650898628085     
 C   2.4552918464471181        10.436027279300033        17.301460472655354     
 B   2.2671647609496337        8.5963097020509647        15.429303132019818     
 C   6.3242917661528857        7.3317973612551351E-002   11.529374640270525     
 H   7.2587342875331995      -0.39037817668284347        11.869799081357737     
 H   5.9891682023581572      -0.48592690304643044        10.644703995586811     
 H   5.5713951298374251       -7.4483497168400581E-002   12.311638469632975     
 C   5.1582748352407197        2.1260311102620486        10.680190307683713     
 H   4.4086914059374305        2.0815657522360742        11.477990340976044     
 H   4.7851092094424788        1.5411016383288327        9.8309520827728676     
 H   5.2527081423731339        3.1743754019085371        10.368113550587040     
 C   7.5322229961432505        1.6607745728155683        10.025938161073924     
 H   7.1601115371472872        1.1170101912931518        9.1462935201625655     
 H   8.4979195580997153        1.2226714019626397        10.307278514265652     
 H   7.7086883516282265        2.6986514114275626        9.7147008044184204     
 C   2.5861947502696645        10.233126833034971        7.9544470759688206     
 H   1.6516697511376810        10.698112799981311        7.6162500231903953     
 H   2.9238184694921552        10.791428626894790        8.8387181846974858     
 H   3.3375916492486031        10.380495271941816        7.1706454012729246     
 C   3.7517517225360852        8.1799725366418912        8.8022833106447465     
 H   4.5007785800296070        8.2245207783319927        8.0039590508629654     
 H   4.1255861652477392        8.7645802942045030        9.6514302994096965     
 H   3.6573205687558308        7.1315927823087799        9.1140776472187373     
 C   1.3782674972927744        8.6453996252251866        9.4581153650592587     
 H   1.7508200900297890        9.1888161469929592        10.337803065057413     
 H  0.41242078570832053        9.0836529125824672        9.1774243001593518     
 H   1.2018965078225345        7.6073930038563295        9.7690582984190026     
         276

 Dy   9.0387716178734827        2.4196607408648156        14.034656140416276     
 C   7.3238461958604129        4.2873235937586838        13.711876500346765     
 C   6.6840380985967514        3.2869082002559451        14.549856211345391     
 C   6.4407937599973959        2.1549590814873976        13.710087471663314     
 H   5.9172052559332098        1.2601959674975098        14.025468111542237     
 C   6.9039233601854013        2.3913845843983959        12.392099101824934     
 C   7.4608453685165266        3.7036442950120341        12.410580022294360     
 H   7.8472819092614339        4.2212415404223744        11.541162664925368     
 C   8.0071219624292720        5.6233362943155285        14.057332737150125     
 C   9.3680129221882531        5.3051798603253886        14.722979580458492     
 H   10.043643447301640        4.7704931724679591        14.025089197271969     
 H   9.2747445638978618        4.7399239709520238        15.663808992749214     
 H   9.9235675745151433        6.2187685655053082        14.975234126567946     
 C   7.1730057462056527        6.5615284675867960        14.945442729238312     
 H   6.9451660705393579        6.1621885350134891        15.935479236077068     
 H   6.2213625766767393        6.8073132755154777        14.460862003552787     
 H   7.7248016901526624        7.4979806479595519        15.100910685367893     
 C   8.3183919189755731        6.4167872781696680        12.771815674569687     
 H   9.0245754824899045        5.8904687635743853        12.119388605967103     
 H   8.7818911350957247        7.3750069279057815        13.032494122756166     
 H   7.4112278814124286        6.6245364670660551        12.193069122174121     
 C   6.2228849378005364        3.2927095257994381        16.017338643287946     
 C   5.8165887451380947        1.8723091713279589        16.468110499901506     
 H   4.9475686631258560        1.4948463995092967        15.918142035213712     
 H   5.5435427972997315        1.8992505965861022        17.530803923142749     
 H   6.6293214561054201        1.1409397165921444        16.354862002803795     
 C   4.9622181900379125        4.1719984966281034        16.160086690162967     
 H   5.1316457839347480        5.2105330765167395        15.866494721584431     
 H   4.6095013815614694        4.1709281474469417        17.200408387509881     
 H   4.1570024838552744        3.7758434266327705        15.528235959898636     
 C   7.3204871483298311        3.7429842129120479        17.000345765769129     
 H   8.1986566579395515        3.0732459544214143        16.967112542520951     
 H   6.9432560073803860        3.6828635342094662        18.025922722096126     
 H   7.6728795749906844        4.7654662003999118        16.849724083353870     
 C   6.5159633511496287        1.5643365616401050        11.170838286437546     
 C   10.806748664958256       0.59264446099433898        13.831796305357532     
 C   11.382542286739742        1.5937912692809999        14.717523033939777     
 C   11.663192782523852        2.7328488005872753        13.895234055676365     
 H   12.154454434931933        3.6343557522274672        14.241478092454855     
 C   11.279651295276560        2.5019331132250464        12.553407411490481     
 C   10.732320332341205        1.1842420322272014        12.528997550021627     
 H   10.388037145095371       0.67258767833680955        11.637186288745962     
 C   10.101909428022303      -0.74104856975912481        14.132682971387652     
 C   8.7201169143980817      -0.39778647065407191        14.736325610404487     
 H   8.0725209252666836       0.13296671771019272        14.004959304728871     
 H   8.7887877176198774       0.17593692689354101        15.676261943208692     
 H   8.1361333794467381       -1.2958094419941679        14.972606860299924     
 C   9.8444674953986180       -1.5372644246913589        12.834819981887994     
 H   9.3561899839668996       -2.4871885482314084        13.081455535250173     
 H   10.779181710503384       -1.7633709789656176        12.310104740778256     
 H   9.1843004852310788       -1.0120529725195748        12.133928163170353     
 C   10.888232671832446       -1.6799987745603517        15.062882359811395     
 H   11.070746090428147       -1.2713308604740450        16.058443209933792     
 H   11.859981853376338       -1.9303188907813329        14.621364139974430     
 H   10.326101487837510       -2.6126821929890904        15.202006049842003     
 C   11.809554947002448        1.5817119049463559        16.202492630827209     
 C   13.067557389832846       0.69680978807293792        16.358482424000815     
 H   13.876848235234201        1.0811129509320709        15.723594596863405     
 H   13.420820085608701       0.70855406629852680        17.398690572577525     
 H   12.894929346525316      -0.34527229133847875        16.077373569197931     
 C   12.213199939005138        3.0050247668152381        16.652173989885657     
 H   11.398468560867462        3.7321646267970978        16.527514540260860     
 H   13.089218284359562        3.3835384014203469        16.111601508756483     
 H   12.472816363908164        2.9831302290947268        17.718171067263324     
 C   10.702245009607356        1.1367435186112482        17.186546150681451     
 H   9.8248275123337621        1.8043222722683014        17.138866089580794     
 H   11.072018805809327        1.2090975199572893        18.219734857870112     
 H   10.354604417359218       0.11047564944518259        17.041681222659410     
 C   11.674623712725893        3.3513072818067857        11.350198607544344     
 C   12.971736705667421        2.7354634518658458        10.769743308337803     
 H   12.811961930447193        1.6981746131381064        10.448690423514169     
 H   13.770386881276304        2.7369296277097899        11.519635129811130     
 H   13.318037546455360        3.3134626018542939        9.9020924373525911     
 C   11.949532199086475        4.8126683352238624        11.741903882266264     
 H   11.045785378788834        5.3265322319115747        12.092452799772222     
 H   12.318686387875532        5.3687249505230490        10.868458786333706     
 H   12.707781581635372        4.8957691726757879        12.526340930939943     
 C   10.592057007970316        3.3239810793519560        10.268846867755224     
 H   10.372390662665092        2.3024116438712290        9.9460874220895619     
 H   10.921338701643814        3.8831523129033263        9.3843880052701021     
 H   9.6587723746290148        3.7764608482926008        10.624672174270881     
 Dy -0.13604490400454222        7.8771835818717708        5.4536178789152716     
 C   1.5833811110433493        6.0189471958488703        5.7734376105713361     
 C   2.2217480148019555        7.0188464012420972        4.9340092893153304     
 C   2.4649128949230192        8.1512305712198891        5.7724733910313111     
 H   2.9864681588457902        9.0466673049702582        5.4555356461965392     
 C   2.0046192714337256        7.9151799543773675        7.0918194279309787     
 C   1.4490056808269007        6.6025872122626446        7.0751498455871493     
 H   1.0649742073679482        6.0851622670216594        7.9457010953167710     
 C  0.89783494335981950        4.6837585297565960        5.4288833046207952     
 C -0.46304902553623584        5.0036970071630122        4.7637947065741839     
 H  -1.1399997207461197        5.5355280298374590        5.4631212518445382     
 H -0.36989566247481537        5.5715074893094663        3.8243066583179770     
 H  -1.0188084298366304        4.0910346023376603        4.5085101845330557     
 C   1.7304783944105688        3.7444877689018750        4.5408664177716993     
 H   1.9600584424468859        4.1438034385282130        3.5512918323562701     
 H   2.6812433823231872        3.4973097104917121        5.0263387060211366     
 H   1.1773864873453947        2.8089850577004487        4.3845473225418319     
 C  0.58586213259450859        3.8910892493927403        6.7146437699026604     
 H -0.11832417474699500        4.4192822843329509        7.3677663953800314     
 H  0.11987101876903419        2.9338951569422176        6.4546587027915194     
 H   1.4931574140371964        3.6813126846808921        7.2924730700772802     
 C   2.6813399218651686        7.0124677949486642        3.4660529489749519     
 C   3.0863608555484601        8.4328861766296459        3.0138180210100232     
 H   3.9552348964172368        8.8116237674920566        3.5632196284382811     
 H   3.3591677935425031        8.4053067423458963        1.9510712109272532     
 H   2.2729516162415822        9.1635750901953070        3.1266611467892562     
 C   3.9423537316800172        6.1336088874335637        3.3229716984665569     
 H   3.7737519482199926        5.0953425562236614        3.6181266721810617     
 H   4.2939045083836778        6.1335182586450765        2.2822524064986585     
 H   4.7481354590444047        6.5309417152765139        3.9533910129089485     
 C   1.5834493810349819        6.5605985018929012        2.4841116091309496     
 H  0.70521892988327761        7.2302743619074246        2.5164125840734184     
 H   1.9605785828354438        6.6191212861357052        1.4584259549511118     
 H   1.2313673633628066        5.5382211578872855        2.6361386887945875     
 C   2.3936743001318357        8.7421284739321976        8.3127778967965718     
 C  -1.8960960840968069        9.7144265258718789        5.6623334307832520     
 C  -2.4745554373314222        8.7167605060325357        4.7741023383815682     
 C  -2.7591491431019417        7.5773072351304824        5.5941800789307736     
 H  -3.2525300208157799        6.6775792543127030        5.2461638944688049     
 C  -2.3730393716882729        7.8034499035579818        6.9360449617612874     
 C  -1.8226183185162437        9.1202006547075669        6.9631629150952099     
 H  -1.4764284795753895        9.6288321625602240        7.8558760925163638     
 C  -1.1895405804171719        11.047346777765716        5.3630489628039975     
 C  0.19113784674211701        10.701830335447561        4.7582622486389612     
 H  0.83759214750132616        10.171062444023415        5.4899184673320045     
 H  0.11999457554626099        10.125678481449858        3.8198493659172348     
 H  0.77579595084652830        11.598464254490683        4.5177230269577828     
 C -0.93099733634621962        11.841401902235475        6.6619009856327915     
 H -0.43981379243039853        12.790176000178050        6.4168415085082930     
 H  -1.8656361803092685        12.069591425819581        7.1859175460430942     
 H -0.27316534122630387        11.313457747291908        7.3628812928740075     
 C  -1.9745968606430371        11.988679124975757        4.4341711417354075     
 H  -2.1572699674149507        11.581946612611409        3.4378658609962041     
 H  -2.9461790726196830        12.239744329835160        4.8756000642583910     
 H  -1.4110285435307448        12.920731587323019        4.2967536286562389     
 C  -2.9004180488980063        8.7318216729607450        3.2885730691370876     
 C  -4.1571182139650880        9.6184898792791920        3.1324440400552236     
 H  -4.9676556423128231        9.2342833827418591        3.7657364443495216     
 H  -4.5091471027588552        9.6084450600252715        2.0918315236002325     
 H  -3.9836005613265297        10.660037658272891        3.4150265505487165     
 C  -3.3055820238031814        7.3095772190662389        2.8363795618122660     
 H  -2.4920568986827081        6.5810083707031595        2.9607515701394429     
 H  -4.1827133218897155        6.9314895534341465        3.3754237324809209     
 H  -3.5640212916641798        7.3332233404962963        1.7701197409031866     
 C  -1.7919028445439336        9.1765625136326587        2.3056771134828842     
 H -0.91511044784093365        8.5081500840043933        2.3531998508485135     
 H  -2.1612939958150785        9.1055289868714588        1.2722660994373733     
 H  -1.4432250520515535        10.202351965950692        2.4515842662562708     
 C  -2.7672172133999458        6.9523057411489333        8.1382728550412136     
 C  -4.0615775026553766        7.5698597610986464        8.7232160249370096     
 H  -3.8988365021304192        8.6063731777697363        9.0455818083536759     
 H  -4.8623883724167456        7.5712695087670827        7.9754546158664787     
 H  -4.4066182075008236        6.9911994431417650        9.5908715565861922     
 C  -3.0458488132601858        5.4922749417613073        7.7440528923455787     
 H  -2.1433392283923229        4.9764029543306618        7.3929807534645118     
 H  -3.4166916179988989        4.9357844381706473        8.6164766371143688     
 H  -3.8040456288902327        5.4124914198410341        6.9592163560617708     
 C  -1.6817256232458442        6.9747186820490912        9.2171618349747160     
 H  -1.4595706453778095        7.9948273359923414        9.5428840252523983     
 H  -2.0096739039902491        6.4130389431704735        10.100402622629272     
 H -0.74985601157373827        6.5218729564599958        8.8576856674553870     
 F   6.6511945923102456       -1.3407569652276925        4.6590853117399531     
 F   8.0704589239514206       -2.5289938273598520        6.5504321250694142     
 F   9.6865247390810172       -1.0507439103427958        8.2492419735880151     
 F   9.9786641916781562        1.6365811597299258        7.7994849629758134     
 F   8.6301803396129415        2.8589265613947235        5.8289245243795573     
 F   9.6928778832402376        1.8221099255431159        3.3978038330136591     
 F   10.797055448974684        3.4710795203579483        1.6084306152847616     
 F   9.2619151076222082        5.2565584051407175       0.20059986171360603     
 F   6.5150833666392840        5.3117229528957139       0.61532149559748517     
 F   5.3869730301652519        3.6168049639938662        2.3444500683962528     
 F   6.6310148744794679        4.7618865598922877        4.6920249259264937     
 F   5.2312840916290169        5.9277709638218585        6.6200309631079692     
 F   3.6767289886882604        4.4450060077878772        8.3426605139301770     
 F   3.4020076439756850        1.7372683899827130        7.9087940828144205     
 F   4.7270479685031264       0.53659053533253775        5.9059633668863789     
 F   3.5814620891557265        1.6610459452778559        3.5115376432002376     
 F   2.3646506274006218        7.2242927504022988E-002   1.7500885417745002     
 F   3.7927261396199512       -1.7458736911872708       0.26869070873940759     
 F   6.5364460119059435       -1.8489711165592599       0.52335238424360586     
 F   7.7975682186639110      -0.21607467213753012        2.2568497736582200     
 C   7.5906924560819302       0.83239941175276144        5.0977439552782133     
 C   7.4958945379226503      -0.53640708512557400        5.3669365720923476     
 C   8.2041543064197224       -1.1934894388403812        6.3791582219280709     
 C   9.0283932162346190      -0.46062406756722529        7.2261778128165783     
 C   9.1613998247822899       0.90871387334266118        7.0011143721258486     
 C   8.4576741761190917        1.5122799511491449        5.9630005906983801     
 C   7.4734571666147813        2.6740975839049219        3.0143536319412316     
 C   8.8443834809629340        2.6667648654772220        2.7437170916507814     
 C   9.4536339636158537        3.5108636689859627        1.8081519371342190     
 C   8.6795862643478632        4.4140762506590621        1.0844886148105395     
 C   7.3012956308090411        4.4355418809149825        1.2936875371352299     
 C   6.7396414691163651        3.5600638687677053        2.2162416467816954     
 C   5.7274659933585719        2.5736714941536225        5.1520130835644862     
 C   5.8168276547213731        3.9441125633723924        5.4217189581830256     
 C   5.1227794117468157        4.5895310023047715        6.4519463714792868     
 C   4.3275461697628925        3.8477487726330808        7.3193279975655727     
 C   4.2050399608313711        2.4751534013388867        7.1022204161282962     
 C   4.8935114482446931        1.8845846655454719        6.0438667036158593     
 C   5.7609684054622372       0.76252674454517488        3.0276776405654808     
 C   4.3819837936703596       0.80723793096870589        2.8104684882868551     
 C   3.7118094229388072       -7.8912164697255843E-003   1.8917972519270900     
 C   4.4302594472389938      -0.92494726407943406        1.1320469990492057     
 C   5.8177079137737371      -0.97728441674682109        1.2715267860216046     
 C   6.4409592966991109      -0.12922713434367183        2.1852687239185578     
 B   6.6391238413656612        1.7082550674624817        4.0595785793356658     
 F   2.2529781170208221        11.648216136033879        14.826813402749886     
 F  0.83660899718247594        12.831696387629020        12.930869229055158     
 F -0.77811873923815333        11.349376945405877        11.233715397689211     
 F  -1.0684537465295958        8.6624751620479614        11.688231399850551     
 F  0.28088915020082705        7.4444105657417738        13.660234284222579     
 F -0.78323248375770349        8.4796914528620047        16.089804146471177     
 F  -1.8848645898849781        6.8281276234811674        17.877635799599982     
 F -0.34719353562948491        5.0465508644475223        19.286721884940174     
 F   2.4002178309622910        4.9971065120815856        18.874226165017955     
 F   3.5261105295495825        6.6930543411939567        17.144063191452567     
 F   2.2813940303915858        5.5487806372443975        14.793010578733414     
 F   3.6788817200587616        4.3867612990345313        12.860269567479746     
 F   5.2298060736872429        5.8728716054313947        11.138426986500392     
 F   5.5046371510927461        8.5815761392996439        11.577666661352461     
 F   4.1819650246762468        9.7767432970421488        13.583859071975663     
 F   5.3286000327849461        8.6600964554699260        15.978069611867955     
 F   6.5380921092917559        10.258410839443499        17.737944883552565     
 F   5.1014975422665376        12.072064262453894        19.215028779458027     
 F   2.3581599592257541        12.161386297920092        18.961448886968583     
 F   1.1039533597596696        10.520475582136243        17.228869719269259     
 C   1.3169795375848135        9.4732792422337671        14.390026969061658     
 C   1.4102562005870993        10.841807015240786        14.119004685748266     
 C  0.70275501705731802        11.496568132481592        13.104786067851624     
 C -0.12032867456341663        10.761607732845791        12.258426049853798     
 C -0.25241024474829760        9.3925435952226355        12.485810291495717     
 C  0.45143917200485034        8.7911570302621360        13.525083418253809     
 C   1.4380246895787641        7.6325039059225963        16.474101207031939     
 C   6.6930444175618886E-002   7.6369937906077290        16.744140938935011     
 C -0.54111807030406700        6.7918309190383024        17.679417289840018     
 C  0.23442141895116400        5.8908532123923552        18.404109623632980     
 C   1.6129313845775772        5.8723500772654811        18.195851725940933     
 C   2.1733444495822480        6.7481980236863937        17.272742923933933     
 C   3.1839609285900035        7.7377469060192707        14.336089611939217     
 C   3.0945336606537208        6.3677951643158002        14.063770278766665     
 C   3.7870773281674972        5.7247492006530614        13.031047896950504     
 C   4.5808425131893653        6.4685496076476623        12.163897583568936     
 C   4.7035935469040595        7.8408044860848305        12.383706562135185     
 C   4.0165119164350038        8.4287804191241253        13.444444438854376     
 C   3.1450091935852460        9.5491528016479368        16.461133052990718     
 C   4.5240897830880993        9.5105153004696810        16.678878036755520     
 C   5.1903533567931008        10.330109338732452        17.596589470027293     
 C   4.4676211363211280        11.245056972448703        18.354685255091152     
 C   3.0800777990785697        11.290921167059532        18.215024315883674     
 C   2.4607752245744154        10.439069913122703        17.302139020115035     
 B   2.2703494025785682        8.6003174539500424        15.429074012913267     
 C   6.3263529527542355        7.9037599851931831E-002   11.530556709805783     
 H   7.2602371568588531      -0.38562951371219373        11.871116328541307     
 H   5.9907557499898756      -0.47983186897874214        10.645823392149140     
 H   5.5732304332948832       -6.7935520517852940E-002   12.312718258431818     
 C   5.1628046233445239        2.1327081957821239        10.680415367508596     
 H   4.4126136812407202        2.0889168604300661        11.477648314606775     
 H   4.7897541460056763        1.5480858726024498        9.8308858323888249     
 H   5.2583803196282739        3.1809302242246056        10.368380334199820     
 C   7.5365428922035402        1.6650382917341524        10.027694228526370     
 H   7.1644776367257581        1.1211429438929814        9.1481209994414723     
 H   8.5017882364959068        1.2264358586910380        10.309693388787286     
 H   7.7138789234412624        2.7026083064648994        9.7160612194982434     
 C   2.5838721527441804        10.227406949167154        7.9534227070482517     
 H   1.6499346652646223        10.693291316481540        7.6149036040405136     
 H   2.9217991809665445        10.785412639841940        8.8377739205290311     
 H   3.3356160103409529        10.373931259520155        7.1698384016287360     
 C   3.7469503856508823        8.1733341388064478        8.8023425678274325     
 H   4.4966018862804269        8.2171461314194723        8.0045989219669611     
 H   4.1206593454239417        8.7576918618051369        9.6517466101771703     
 H   3.6513610095282956        7.1250983404086936        9.1141674723293225     
 C   1.3736646296390822        8.6412142268751762        9.4565587827672140     
 H   1.7461722997417120        9.1847845735520632        10.336159409375037     
 H  0.40828634468969632        9.0799797370402970        9.1751777133236594     
 H   1.1963946502211154        7.6035319165381452        9.7679331468369135     
         276

 Dy   9.0433915747806921        2.4245981811385842        14.035297226606156     
 C   7.3287873912136403        4.2923822366680477        13.713168863653799     
 C   6.6889861424446551        3.2920993254134010        14.551315474426909     
 C   6.4450918078389137        2.1603181206713420        13.711473073912392     
 H   5.9213668547865455        1.2656641382149512        14.026937347605370     
 C   6.9078657212685908        2.3966905301616266        12.393357721040740     
 C   7.4652907845885581        3.7087549911490609        12.411784853740228     
 H   7.8517044886178349        4.2263058911869082        11.542310692941514     
 C   8.0125718479400252        5.6281309693935997        14.058492621890839     
 C   9.3736241985601669        5.3094106918922721        14.723472553057883     
 H   10.048708894562450        4.7744123706299870        14.025261714482417     
 H   9.2806044854174541        4.7442881084114310        15.664408351149644     
 H   9.9298025629506643        6.2227120754194054        14.975273123166298     
 C   7.1788718772966815        6.5663359204140317        14.946879318390309     
 H   6.9506025689636859        6.1667521010760220        15.936696341834315     
 H   6.2274666128235872        6.8126341376623509        14.462098300758790     
 H   7.7310471534915450        7.5024638255791025        15.102815654728893     
 C   8.3235220568780814        6.4217827497532154        12.773038657044996     
 H   9.0296109320614875        5.8956363981932327        12.120406253255629     
 H   8.7870340562080873        7.3799929919085248        13.033764128617047     
 H   7.4162032149898041        6.6295718222460200        12.194524221752772     
 C   6.2283493556598506        3.2978279064250233        16.019035906599349     
 C   5.8221327766257378        1.8773523373751411        16.469830392421002     
 H   4.9530247905251112        1.4998867436580179        15.919979871581630     
 H   5.5492711251449052        1.9041764317475871        17.532577689943690     
 H   6.6348637432488928        1.1459968504825622        16.356395736236099     
 C   4.9677805809805715        4.1772188108638275        16.162301412478410     
 H   5.1371340113738881        5.2157633955905194        15.868650635883322     
 H   4.6154643319817881        4.1761370732756102        17.202758856168280     
 H   4.1622660810261740        3.7811411526669820        15.530783159822247     
 C   7.3262928659664599        3.7480425366255341        17.001761246548021     
 H   8.2044047998149665        3.0782479549953563        16.968290761602688     
 H   6.9493947852574944        3.6879252640289057        18.027488090444777     
 H   7.6787035008185773        4.7704938222754629        16.850979574612893     
 C   6.5196247109959105        1.5698228464034003        11.172024479189602     
 C   10.809982876737864       0.59635269976054461        13.831455837734959     
 C   11.386626520950017        1.5969478160696791        14.717253840793816     
 C   11.667737413077599        2.7360088566807019        13.895123413164653     
 H   12.159632802290284        3.6371439047411784        14.241410444679495     
 C   11.283648066925025        2.5055885613900806        12.553354633729789     
 C   10.735579259448089        1.1882613302416716        12.528829036257918     
 H   10.390786689307911       0.67702526667470342        11.636997584513844     
 C   10.104687054548279      -0.73713372909639563        14.132052486572217     
 C   8.7231643103810974      -0.39368771781895506        14.736182026291527     
 H   8.0757434382723599       0.13783352023520024        14.005270421517675     
 H   8.7922821454543119       0.17946733614342811        15.676403363461569     
 H   8.1388308224858470       -1.2916013388610550        14.972092907909445     
 C   9.8467740001623323       -1.5328044899505311        12.833935466635731     
 H   9.3583062791332718       -2.4827058575345218        13.080306893738952     
 H   10.781358369471011       -1.7589425358465383        12.308968634213391     
 H   9.1865938029146701       -1.0071631534277197        12.133381869293597     
 C   10.891019947790879       -1.6765570231504248        15.061681121924179     
 H   11.073985262286131       -1.2682612828832103        16.057304090127950     
 H   11.862546793669299       -1.9269483337237154        14.619748327678888     
 H   10.328697030397299       -2.6091285712999515        15.200688859386648     
 C   11.813665967378162        1.5844748717979698        16.202226271343424     
 C   13.071402305830961       0.69920723665905582        16.358186210863828     
 H   13.880908642280678        1.0834595213747165        15.723556591069514     
 H   13.424479718260956       0.71062325661234926        17.398455959666300     
 H   12.898550860681835      -0.34277348201661700        16.076812315273351     
 C   12.217685371860988        3.0076111894373967        16.652143812399530     
 H   11.403179207172375        3.7350091965280976        16.527521040115428     
 H   13.093835788050102        3.3859602253696770        16.111669367216436     
 H   12.477242851308546        2.9855365365477806        17.718149973285922     
 C   10.706231330203270        1.1396099312684538        17.186191134796942     
 H   9.8288685981700805        1.8072658454301522        17.138527922785482     
 H   11.075944079939310        1.2118514251042218        18.219408311557132     
 H   10.358503156631087       0.11337711060745762        17.041240346407140     
 C   11.678892469211677        3.3548029883684145        11.350187743862429     
 C   12.976604786627949        2.7394236555907008        10.770744730172661     
 H   12.817580043206723        1.7019168395134747        10.450119822577879     
 H   13.774805111961770        2.7416971180257335        11.521069437244767     
 H   13.323015362670555        3.3171937809219929        9.9030295561576391     
 C   11.952968524049323        4.8163742640042040        11.741685042234110     
 H   11.048684747393201        5.3301930564393816        12.090782637645951     
 H   12.323249050722106        5.3721463017606919        10.868574681209175     
 H   12.710133216386316        4.8999842877130915        12.527077781468464     
 C   10.597087132295060        3.3267856196943959        10.268068806255190     
 H   10.379226326800092        2.3052993141895679        9.9439121139767472     
 H   10.926189991933027        3.8874598786401711        9.3845773718984713     
 H   9.6629133002937859        3.7774641449616619        10.623607212540779     
 Dy -0.14057774912895016        7.8724957808856013        5.4528897222551338     
 C   1.5783479876211384        6.0138566020448945        5.7723256156291916     
 C   2.2168508304275187        7.0136224558867175        4.9328194825768490     
 C   2.4605957941000831        8.1458395918544841        5.7713990560002255     
 H   2.9823964961542822        9.0411304115340165        5.4544628438506368     
 C   2.0004698350601413        7.9098481761420798        7.0907980107066813     
 C   1.4442942992220142        6.5974762900316506        7.0741026162558613     
 H   1.0601319698745948        6.0801062567146245        7.9446500392241113     
 C  0.89237750438876196        4.6788959309255658        5.4278628575315118     
 C -0.46867952989388689        4.9992991573322989        4.7634338801880434     
 H  -1.1450198225333459        5.5316208850152302        5.4629882312155864     
 H -0.37579616026132939        5.5667797235091285        3.8237273829314220     
 H  -1.0250775591991821        4.0868734862549223        4.5088312340737797     
 C   1.7246401716236899        3.7396743863991095        4.5395324797009344     
 H   1.9544793922177721        4.1392233252528658        3.5501287423779218     
 H   2.6752494040271042        3.4920956640505185        5.0251053610996639     
 H   1.1712515920332083        2.8044280762529703        4.3828427941914505     
 C  0.58078500052635418        3.8859795298243629        6.7135493290915100     
 H -0.12339224210778381        4.4139015977229681        7.3668601172742747     
 H  0.11490029886954002        2.9287442928712242        6.4534881800494297     
 H   1.4882388147763828        3.6762641395558542        7.2911738154064754     
 C   2.6759783040634386        7.0073616863115724        3.4646400758588989     
 C   3.0811047172514523        8.4278346624153322        3.0124925360585433     
 H   3.9500934310620561        8.8064238596481594        3.5618347144494207     
 H   3.3537638745784797        8.4004074556900896        1.9496999478027053     
 H   2.2677909731435530        9.1586102920469887        3.1255400639601141     
 C   3.9367819178263646        6.1282653242795906        3.3209470123936331     
 H   3.7681495350687806        5.0899848673197239        3.6160766349334210     
 H   4.2879130163534693        6.1282343395572836        2.2800860335786859     
 H   4.7429180521870249        6.5253815959666364        3.9510468041720919     
 C   1.5776628910030384        6.5557805164573404        2.4829704379045712     
 H  0.69951747415021004        7.2255503951674172        2.5156915975697860     
 H   1.9543717825229705        6.6144731823086831        1.4571119029927742     
 H   1.2255218854938779        5.5334242408694703        2.6350120008671487     
 C   2.3897525359287259        8.7366565597892727        8.3118175789668989     
 C  -1.8994983487517549        9.7106474154555631        5.6621936285503374     
 C  -2.4786832998644019        8.7133391676342509        4.7740471782379998     
 C  -2.7636293121997153        7.5739560046848124        5.5941352560514472     
 H  -3.2575877329296858        6.6745255682302931        5.2461996270250566     
 C  -2.3771085351886527        7.7998890012590900        6.9359308528597721     
 C  -1.8260370216906978        9.1163043560247825        6.9629713609445618     
 H  -1.4794233895258360        9.6246995733305187        7.8556370001061868     
 C  -1.1925462293780209        11.043369804911055        5.3630619747753236     
 C  0.18787851985093831        10.697730114966081        4.7577815162527957     
 H  0.83423041008166010        10.166211744710193        5.4889599018863180     
 H  0.11633552300518445        10.122207808412503        3.8190502030931395     
 H  0.77285584187039957        11.594302050964888        4.5177268472393326     
 C -0.93351213468597571        11.837005580108846        6.6620923243548713     
 H -0.44223691739645127        12.785781380222121        6.4171825053823000     
 H  -1.8680023034265134        12.065189755966616        7.1864088790951763     
 H -0.27556553398009054        11.308748812491540        7.3627282555762088     
 C  -1.9777095364597939        11.985062884723581        4.4347261857419884     
 H  -2.1609154289107635        11.578600731471450        3.4384153585620649     
 H  -2.9490372965293856        12.236194363108988        4.8766428951736263     
 H  -1.4140064449586380        12.917018469236542        4.2972865683994055     
 C  -2.9046878803274572        8.7286365116343791        3.2885580297123820     
 C  -4.1612348938375110        9.6155338846122085        3.1325619840319452     
 H  -4.9718623955776629        9.2313474879694688        3.7657417577823824     
 H  -4.5132213204047273        9.6057180435596603        2.0919358206229215     
 H  -3.9875478755511540        10.657013600591947        3.4153207741673932     
 C  -3.3101132905008672        7.3065010147037066        2.8362678913623651     
 H  -2.4967284403951320        6.5777714273937100        2.9606119249166092     
 H  -4.1873023637488895        6.9285301475369483        3.3753012174477970     
 H  -3.5685658818469879        7.3302224665781202        1.7700151856281194     
 C  -1.7962032357228053        9.1733448271732385        2.3056103523613807     
 H -0.91942979472324471        8.5049025530804911        2.3530074542758737     
 H  -2.1656661703009101        9.1024108291398189        1.2722194719824884     
 H  -1.4474822152546052        10.199119395606708        2.4515657369913426     
 C  -2.7716160414524484        6.9490540383362118        8.1382049452099334     
 C  -4.0667658807017801        7.5660240401296877        8.7218211932195722     
 H  -3.9049875126796421        8.6028179806582727        9.0436384557311094     
 H  -4.8669906739998892        7.5663962947128072        7.9734961477495645     
 H  -4.4119759802939074        6.9876587176840665        9.5895631756676387     
 C  -3.0491317575326939        5.4887060859032637        7.7444072835859421     
 H  -2.1459746691884147        4.9730023439423965        7.3949147745814825     
 H  -3.4210482215880380        4.9325651642872215        8.6165603316602954     
 H  -3.8061844555018518        5.4081494334448204        6.9585902764620684     
 C  -1.6870883602098070        6.9725452095487981        9.2180327572553011     
 H  -1.4669430971070687        7.9926832805467658        9.5449320930567527     
 H  -2.0149358704169309        6.4095415983098647        10.100399495394299     
 H -0.75421508957938599        6.5215492722062862        8.8591101271121229     
 F   6.6469517475054047       -1.3451431655496158        4.6582313102348323     
 F   8.0658599649211400       -2.5345362308729231        6.5491692677694067     
 F   9.6821131538236074       -1.0573912199585991        8.2487604123157219     
 F   9.9746061940431190        1.6301287255218724        7.8006259631129113     
 F   8.6263732265066562        2.8536479732106468        5.8304528744946467     
 F   9.6897193112740627        1.8156660252661130        3.3995257856990468     
 F   10.796432977266033        3.4642879455183944        1.6116997153895969     
 F   9.2637825832544873        5.2512038511852115       0.20311510815077943     
 F   6.5165741060507720        5.3074394780027232       0.61484505531869682     
 F   5.3859934550717270        3.6137365384953855        2.3435254507081855     
 F   6.6279982558548811        4.7581412211899128        4.6910528486856400     
 F   5.2275006790723548        5.9250037381168115        6.6177009900305785     
 F   3.6731621671701533        4.4431355767598806        8.3412028486527774     
 F   3.3996388546506777        1.7348990308774150        7.9097655602711505     
 F   4.7241150403133245       0.53335093405544542        5.9070086034816471     
 F   3.5783047971328030        1.6598920313956731        3.5127508745082987     
 F   2.3595717893892560        7.4192028526463727E-002   1.7502240822022750     
 F   3.7853101189686642       -1.7436591955278400       0.26673420780521484     
 F   6.5289267634004453       -1.8506151461336315       0.52114577231417236     
 F   7.7920921297704826      -0.22084795838271254        2.2559911987705967     
 C   7.5867697509263659       0.82760729495805041        5.0981007913086271     
 C   7.4917176670186700      -0.54130246082960576        5.3665832504571780     
 C   8.1997858678937057       -1.1989621815958773        6.3785642985406144     
 C   9.0240468641821021      -0.46664218304688521        7.2260502146832115     
 C   9.1572205072560138       0.90282066906882219        7.0018099597726122     
 C   8.4536433061475655        1.5069634910251406        5.9639087304937801     
 C   7.4712547575660784        2.6694270256790245        3.0148975824898261     
 C   8.8423303222060010        2.6611721696773873        2.7451935319560379     
 C   9.4529344793325230        3.5051174692976557        1.8104449792268660     
 C   8.6801305098774186        4.4090138725892665        1.0864135045497392     
 C   7.3016688251965709        4.4310967669163412        1.2942336786068664     
 C   6.7386780913345641        3.5559577250680965        2.2162882608298831     
 C   5.7245294995229230        2.5701057231788820        5.1521034423873928     
 C   5.8136819566178026        3.9406812774210525        5.4209693446222778     
 C   5.1192731511514626        4.5866378635261285        6.4505630874879092     
 C   4.3241284214879228        3.8452738887248379        7.3183495291727594     
 C   4.2020817148200820        2.4724794720723100        7.1023377973596080     
 C   4.8906092899785216        1.8814019065932102        6.0443097437410680     
 C   5.7567673417113818       0.75947936812580630        3.0278368539261464     
 C   4.3778242868605020       0.80587151810908453        2.8108970362894512     
 C   3.7066282168372329       -7.5305835658305616E-003   1.8915873576248563     
 C   4.4239606428671161      -0.92455808228666403        1.1308328190001327     
 C   5.8112992278574715      -0.97881285746020263        1.2701991195862474     
 C   6.4356050537813241      -0.13239603989697657        2.1846851938117817     
 B   6.6358595682770432        1.7041535648245214        4.0598801600557541     
 F   2.2572019885369179        11.652551289980941        14.827822341872199     
 F  0.84116887788212302        12.837259311786690        12.932331040006389     
 F -0.77372250844328683        11.356112761480063        11.234343105028886     
 F  -1.0645000148008601        8.6690019718108378        11.687210089897833     
 F  0.28455198127329684        7.4497067979314400        13.658813363467388     
 F -0.78015591544804852        8.4862447429839438        16.088235188872332     
 F  -1.8844005855820378        6.8350017856513983        17.874448323966895     
 F -0.34929496852136804        5.0518069336771978        19.284178629518973     
 F   2.3984587178648105        5.0011487110957455        18.874642449226705     
 F   3.5269211073425057        6.6959573067166769        17.145040872687833     
 F   2.2842867450014452        5.5523646125832391        14.794157959639545     
 F   3.6825544842004012        4.3892693389512010        12.862861141540467     
 F   5.2332679554070749        5.8744172964401349        11.140049171925217     
 F   5.5068409341678448        8.5836207440254650        11.576694143542362     
 F   4.1847088869270310        9.7797761557884240        13.582721025180582     
 F   5.3317436663412403        8.6611263524865070        15.976641926213597     
 F   6.5433718722073912        10.256337804331078        17.737444377255237     
 F   5.1092804194570487        12.069679400441933        19.216845150589194     
 F   2.3660060107988876        12.162869471461994        18.963801905532563     
 F   1.1095493746300737        10.525156793235086        17.229949694533332     
 C   1.3208428089855968        9.4780438521149790        14.389777639705194     
 C   1.4143980582417830        10.846680196013418        14.119495694379893     
 C  0.70709205261028185        11.502053562302441        13.105536299752854     
 C -0.11602021320422412        10.767671698421994        12.258687973151689     
 C -0.24830368184339957        9.3984812601754619        12.485228513724682     
 C  0.45538108803642136        8.7964864809037469        13.524282011976535     
 C   1.4401023931023507        7.6371257655278768        16.473642060899657     
 C   6.8859892894591684E-002   7.6426089356595988        16.742763405390662     
 C -0.54058174558525274        6.7975855175471711        17.677187170903803     
 C  0.23366841492876952        5.8958302603259352        18.402183722628227     
 C   1.6123454298245330        5.8766390148818415        18.195290367156954     
 C   2.1741396046594965        6.7521812945807058        17.272738896768811     
 C   3.1867453185341859        7.7411427790086433        14.336056456505444     
 C   3.0975514053663407        6.3710378983524025        14.064657764905901     
 C   3.7904720222461221        5.7273941191817066        13.032612681753292     
 C   4.5841380413265123        6.4707323476220662        12.165011697684502     
 C   4.7063925144438112        7.8432008023401103        12.383635114000660     
 C   4.0192386020583486        8.4317472301177823        13.444000913932742     
 C   3.1492413525069378        9.5520685320504075        16.460994338273231     
 C   4.5283112154063252        9.5117561643855737        16.678317800782647     
 C   5.1957113187824673        10.329624080039380        17.596592064005954     
 C   4.4741829652610505        11.244522990634367        18.355795930706254     
 C   3.0867261915299173        11.292306134793993        18.216397733139260     
 C   2.4662586027017124        10.442112546945374        17.302817567574721     
 B   2.2735340442075032        8.6043252058491184        15.428844893806717     
 C   6.3284141393555862        8.4757226091312310E-002   11.531738779341039     
 H   7.2617400261845075      -0.38088085074154399        11.872433575724877     
 H   5.9923432976215940      -0.47373683491105384        10.646942788711470     
 H   5.5750657367523413       -6.1387543867305300E-002   12.313798047230664     
 C   5.1673344114483291        2.1393852813021992        10.680640427333479     
 H   4.4165359565440108        2.0962679686240580        11.477306288237507     
 H   4.7943990825688747        1.5550701068760668        9.8308195820047821     
 H   5.2640524968834130        3.1874850465406741        10.368647117812598     
 C   7.5408627882638291        1.6693020106527363        10.029450295978815     
 H   7.1688437363042299        1.1252756964928112        9.1499484787203791     
 H   8.5056569148920964        1.2302003154194363        10.312108263308922     
 H   7.7190694952542991        2.7065652015022366        9.7174216345780664     
 C   2.5815495552186958        10.221687065299337        7.9523983381276819     
 H   1.6481995793915636        10.688469832981767        7.6135571848906318     
 H   2.9197798924409342        10.779396652789091        8.8368296563605746     
 H   3.3336403714333027        10.367367247098494        7.1690314019845474     
 C   3.7421490487656790        8.1666957409710044        8.8024018250101168     
 H   4.4924251925312477        8.2097714845069536        8.0052387930709585     
 H   4.1157325256001442        8.7508034294057691        9.6520629209446458     
 H   3.6454014503007603        7.1186038985086064        9.1142572974399076     
 C   1.3690617619853898        8.6370288285251657        9.4550022004751710     
 H   1.7415245094536353        9.1807530001111655        10.334515753692662     
 H  0.40415190367107212        9.0763065614981269        9.1729311264879687     
 H   1.1908927926196959        7.5996708292199617        9.7668079952548243     
         276

 Dy   9.0480115316879015        2.4295356214123527        14.035938312796038     
 C   7.3337285865668687        4.2974408795774108        13.714461226960832     
 C   6.6939341862925579        3.2972904505708573        14.552774737508429     
 C   6.4493898556804314        2.1656771598552869        13.712858676161469     
 H   5.9255284536398820        1.2711323089323923        14.028406583668502     
 C   6.9118080823517811        2.4019964759248578        12.394616340256544     
 C   7.4697362006605887        3.7138656872860882        12.412989685186096     
 H   7.8561270679742350        4.2313702419514412        11.543458720957661     
 C   8.0180217334507784        5.6329256444716700        14.059652506631553     
 C   9.3792354749320790        5.3136415234591556        14.723965525657276     
 H   10.053774341823260        4.7783315687920149        14.025434231692865     
 H   9.2864644069370463        4.7486522458708382        15.665007709550075     
 H   9.9360375513861836        6.2266555853335026        14.975312119764649     
 C   7.1847380083877104        6.5711433732412674        14.948315907542305     
 H   6.9560390673880130        6.1713156671385541        15.937913447591562     
 H   6.2335706489704350        6.8179549998092233        14.463334597964794     
 H   7.7372926168304286        7.5069470031986532        15.104720624089893     
 C   8.3286521947805898        6.4267782213367628        12.774261639520303     
 H   9.0346463816330704        5.9008040328120810        12.121423900544157     
 H   8.7921769773204517        7.3849790559112680        13.035034134477929     
 H   7.4211785485671795        6.6346071774259849        12.195979321331425     
 C   6.2338137735191657        3.3029462870506081        16.020733169910752     
 C   5.8276768081133801        1.8823955034223230        16.471550284940502     
 H   4.9584809179243665        1.5049270878067391        15.921817707949547     
 H   5.5549994529900788        1.9091022669090720        17.534351456744631     
 H   6.6404060303923655        1.1510539843729801        16.357929469668402     
 C   4.9733429719232305        4.1824391250995507        16.164516134793857     
 H   5.1426222388130283        5.2209937146643002        15.870806550182213     
 H   4.6214272824021068        4.1813459991042787        17.205109324826676     
 H   4.1675296781970745        3.7864388787011936        15.533330359745859     
 C   7.3320985836030879        3.7531008603390208        17.003176727326910     
 H   8.2101529416903833        3.0832499555692987        16.969468980684425     
 H   6.9555335631346029        3.6929869938483457        18.029053458793427     
 H   7.6845274266464703        4.7755214441510132        16.852235065871920     
 C   6.5232860708421923        1.5753091311666956        11.173210671941659     
 C   10.813217088517471       0.60006093852675024        13.831115370112386     
 C   11.390710755160292        1.6001043628583582        14.716984647647854     
 C   11.672282043631347        2.7391689127741286        13.895012770652940     
 H   12.164811169648633        3.6399320572548892        14.241342796904137     
 C   11.287644838573490        2.5092440095551143        12.553301855969096     
 C   10.738838186554975        1.1922806282561416        12.528660522494210     
 H   10.393536233520450       0.68146285501259740        11.636808880281727     
 C   10.107464681074253      -0.73321888843366656        14.131422001756784     
 C   8.7262117063641114      -0.38958896498383816        14.736038442178565     
 H   8.0789659512780378       0.14270032276020778        14.005581538306480     
 H   8.7957765732887445       0.18299774539331520        15.676544783714446     
 H   8.1415282655249559       -1.2873932357279423        14.971578955518966     
 C   9.8490805049260448       -1.5283445552097030        12.833050951383466     
 H   9.3604225742996441       -2.4782231668376355        13.079158252227728     
 H   10.783535028438640       -1.7545140927274590        12.307832527648529     
 H   9.1888871205982614       -1.0022733343358645        12.132835575416841     
 C   10.893807223749311       -1.6731152717404978        15.060479884036962     
 H   11.077224434144116       -1.2651917052923756        16.056164970322104     
 H   11.865111733962262       -1.9235777766660982        14.618132515383344     
 H   10.331292572957087       -2.6055749496108129        15.199371668931294     
 C   11.817776987753875        1.5872378386495836        16.201959911859639     
 C   13.075247221829077       0.70160468524517361        16.357889997726836     
 H   13.884969049327157        1.0858060918173622        15.723518585275622     
 H   13.428139350913211       0.71269244692617173        17.398221346755072     
 H   12.902172374838353      -0.34027467269475525        16.076251061348767     
 C   12.222170804716836        3.0101976120595553        16.652113634913402     
 H   11.407889853477288        3.7378537662590969        16.527527539969995     
 H   13.098453291740643        3.3883820493190075        16.111737225676389     
 H   12.481669338708929        2.9879428440008340        17.718128879308519     
 C   10.710217650799182        1.1424763439256593        17.185836118912434     
 H   9.8329096840064008        1.8102094185920030        17.138189755990169     
 H   11.079869354069293        1.2146053302511546        18.219081765244152     
 H   10.362401895902957       0.11627857176973264        17.040799470154870     
 C   11.683161225697461        3.3582986949300433        11.350176880180515     
 C   12.981472867588474        2.7433838593155562        10.771746152007516     
 H   12.823198155966253        1.7056590658888431        10.451549221641589     
 H   13.779223342647237        2.7464646083416766        11.522503744678405     
 H   13.327993178885750        3.3209249599896919        9.9039666749626853     
 C   11.956404849012172        4.8200801927845456        11.741466202201956     
 H   11.051584115997569        5.3338538809671885        12.089112475519681     
 H   12.327811713568682        5.3755676529983338        10.868690576084644     
 H   12.712484851137260        4.9041994027503950        12.527814631996986     
 C   10.602117256619803        3.3295901600368358        10.267290744755156     
 H   10.386061990935092        2.3081869845079064        9.9417368058639308     
 H   10.931041282222241        3.8917674443770163        9.3847667385268387     
 H   9.6670542259585552        3.7784674416307236        10.622542250810676     
 Dy -0.14511059425335815        7.8678079798994309        5.4521615655949960     
 C   1.5733148641989276        6.0087660082409187        5.7712136206870461     
 C   2.2119536460530820        7.0083985105313387        4.9316296758383666     
 C   2.4562786932771474        8.1404486124890809        5.7703247209691391     
 H   2.9783248334627745        9.0355935180977731        5.4533900415047354     
 C   1.9963203986865572        7.9045163979067921        7.0897765934823838     
 C   1.4395829176171278        6.5923653678006575        7.0730553869245725     
 H   1.0552897323812414        6.0750502464075895        7.9435989831314515     
 C  0.88692006541770430        4.6740333320945346        5.4268424104422293     
 C -0.47431003425153795        4.9949013075015856        4.7630730538019028     
 H  -1.1500399243205721        5.5277137401930014        5.4628552105866346     
 H -0.38169665804784342        5.5620519577087917        3.8231481075448670     
 H  -1.0313466885617339        4.0827123701721835        4.5091522836145037     
 C   1.7188019488368111        3.7348610038963441        4.5381985416301696     
 H   1.9489003419886586        4.1346432119775187        3.5489656523995734     
 H   2.6692554257310217        3.4868816176093245        5.0238720161781911     
 H   1.1651166967210216        2.7998710948054919        4.3811382658410682     
 C  0.57570786845819966        3.8808698102559855        6.7124548882803605     
 H -0.12846030946857262        4.4085209111129844        7.3659538391685171     
 H  0.10992957897004586        2.9235934288002308        6.4523176573073400     
 H   1.4833202155155691        3.6712155944308158        7.2898745607356696     
 C   2.6706166862617091        7.0022555776744806        3.4632272027428455     
 C   3.0758485789544445        8.4227831482010167        3.0111670511070634     
 H   3.9449519657068750        8.8012239518042623        3.5604498004605603     
 H   3.3483599556144563        8.3955081690342830        1.9483286846781573     
 H   2.2626303300455239        9.1536454938986687        3.1244189811309719     
 C   3.9312101039727123        6.1229217611256175        3.3189223263207097     
 H   3.7625471219175681        5.0846271784157855        3.6140265976857808     
 H   4.2819215243232609        6.1229504204694898        2.2779196606587138     
 H   4.7377006453296442        6.5198214766567588        3.9487025954352353     
 C   1.5718764009710950        6.5509625310217787        2.4818292666781927     
 H  0.69381601841714247        7.2208264284274097        2.5149706110661532     
 H   1.9481649822104972        6.6098250784816610        1.4557978510344363     
 H   1.2196764076249493        5.5286273238516550        2.6338853129397095     
 C   2.3858307717256166        8.7311846456463460        8.3108572611372260     
 C  -1.9029006134067028        9.7068683050392490        5.6620538263174227     
 C  -2.4828111623973816        8.7099178292359678        4.7739920180944315     
 C  -2.7681094812974889        7.5706047742391434        5.5940904331721208     
 H  -3.2626454450435913        6.6714718821478822        5.2462353595813083     
 C  -2.3811776986890321        7.7963280989601991        6.9358167439582559     
 C  -1.8294557248651520        9.1124080573419999        6.9627798067939146     
 H  -1.4824182994762825        9.6205669841008135        7.8553979076960099     
 C  -1.1955518783388701        11.039392832056395        5.3630749867466490     
 C  0.18461919295975965        10.693629894484600        4.7573007838666301     
 H  0.83086867266199405        10.161361045396973        5.4880013364406324     
 H  0.11267647046410789        10.118737135375145        3.8182510402690446     
 H  0.76991573289427095        11.590139847439094        4.5177306675208824     
 C -0.93602693302573170        11.832609257982217        6.6622836630769511     
 H -0.44466004236250406        12.781386760266191        6.4175235022563069     
 H  -1.8703684265437586        12.060788086113650        7.1869002121472576     
 H -0.27796572673387709        11.304039877691174        7.3625752182784101     
 C  -1.9808222122765504        11.981446644471403        4.4352812297485702     
 H  -2.1645608904065767        11.575254850331493        3.4389648561279254     
 H  -2.9518955204390882        12.232644396382813        4.8776857260888615     
 H  -1.4169843463865313        12.913305351150067        4.2978195081425730     
 C  -2.9089577117569081        8.7254513503080151        3.2885429902876764     
 C  -4.1653515737099340        9.6125778899452232        3.1326799280086672     
 H  -4.9760691488425017        9.2284115931970785        3.7657470712152437     
 H  -4.5172955380505995        9.6029910270940473        2.0920401176456105     
 H  -3.9914951897757782        10.653989542911003        3.4156149977860699     
 C  -3.3146445571985530        7.3034248103411734        2.8361562209124647     
 H  -2.5013999821075563        6.5745344840842597        2.9604722796937759     
 H  -4.1918914056080645        6.9255707416397501        3.3751787024146727     
 H  -3.5731104720297955        7.3272215926599431        1.7699106303530525     
 C  -1.8005036269016772        9.1701271407138183        2.3055435912398767     
 H -0.92374914160555577        8.5016550221565890        2.3528150577032338     
 H  -2.1700383447867422        9.0992926714081808        1.2721728445276037     
 H  -1.4517393784576567        10.195886825262724        2.4515472077264140     
 C  -2.7760148695049516        6.9458023355234904        8.1381370353786533     
 C  -4.0719542587481845        7.5621883191607280        8.7204263615021347     
 H  -3.9111385232288645        8.5992627835468074        9.0416951031085411     
 H  -4.8715929755830327        7.5615230806585325        7.9715376796326511     
 H  -4.4173337530869921        6.9841179922263681        9.5882547947490853     
 C  -3.0524147018052017        5.4851372300452192        7.7447616748263055     
 H  -2.1486101099845065        4.9696017335541312        7.3968487956984532     
 H  -3.4254048251771767        4.9293458904037957        8.6166440262062221     
 H  -3.8083232821134709        5.4038074470486075        6.9579641968623651     
 C  -1.6924510971737696        6.9703717370485050        9.2189036795358881     
 H  -1.4743155488363278        7.9905392251011911        9.5469801608611089     
 H  -2.0201978368436131        6.4060442534492559        10.100396368159329     
 H -0.75857416758503371        6.5212255879525776        8.8605345867688605     
 F   6.6427089027005639       -1.3495293658715390        4.6573773087297123     
 F   8.0612610058908611       -2.5400786343859942        6.5479064104693991     
 F   9.6777015685661976       -1.0640385295744021        8.2482788510434304     
 F   9.9705481964080800        1.6236762913138190        7.8017669632500084     
 F   8.6225661134003690        2.8483693850265697        5.8319812246097351     
 F   9.6865607393078896        1.8092221249891101        3.4012477383844351     
 F   10.795810505557382        3.4574963706788400        1.6149688154944322     
 F   9.2656500588867665        5.2458492972297055       0.20563035458795281     
 F   6.5180648454622601        5.3031560031097316       0.61436861503990836     
 F   5.3850138799782030        3.6106681129969047        2.3426008330201182     
 F   6.6249816372302952        4.7543958824875387        4.6900807714447854     
 F   5.2237172665156919        5.9222365124117635        6.6153710169531879     
 F   3.6695953456520463        4.4412651457318848        8.3397451833753777     
 F   3.3972700653256704        1.7325296717721173        7.9107370377278814     
 F   4.7211821121235227       0.53011133277835321        5.9080538400769154     
 F   3.5751475051098796        1.6587381175134903        3.5139641058163598     
 F   2.3544929513778903        7.6141129548904479E-002   1.7503596226300497     
 F   3.7778940983173768       -1.7414446998684092       0.26477770687102214     
 F   6.5214075148949471       -1.8522591757080031       0.51893916038473897     
 F   7.7866160408770551      -0.22562124462789496        2.2551326238829734     
 C   7.5828470457708024       0.82281517816333927        5.0984576273390410     
 C   7.4875407961146889      -0.54619783653363752        5.3662299288220092     
 C   8.1954174293676889       -1.2044349243513734        6.3779703751531587     
 C   9.0197005121295852      -0.47266029852654512        7.2259226165498447     
 C   9.1530411897297359       0.89692746479498309        7.0025055474193758     
 C   8.4496124361760412        1.5016470309011360        5.9648168702891811     
 C   7.4690523485173745        2.6647564674531266        3.0154415330384201     
 C   8.8402771634490662        2.6555794738775527        2.7466699722612948     
 C   9.4522349950491940        3.4993712696093491        1.8127380213195130     
 C   8.6806747554069741        4.4039514945194709        1.0883383942889389     
 C   7.3020420195841007        4.4266516529177000        1.2947798200785028     
 C   6.7377147135527640        3.5518515813684877        2.2163348748780707     
 C   5.7215930056872741        2.5665399522041414        5.1521938012102995     
 C   5.8105362585142322        3.9372499914697121        5.4202197310615308     
 C   5.1157668905561104        4.5837447247474854        6.4491798034965306     
 C   4.3207106732129539        3.8427990048165945        7.3173710607799460     
 C   4.1991234688087919        2.4698055428057328        7.1024551785909198     
 C   4.8877071317123502        1.8782191476409484        6.0447527838662776     
 C   5.7525662779605256       0.75643199170643771        3.0279960672868116     
 C   4.3736647800506434       0.80450510524946317        2.8113255842920477     
 C   3.7014470107356581       -7.1699506619355398E-003   1.8913774633226224     
 C   4.4176618384952384      -0.92416890049389411        1.1296186389510599     
 C   5.8048905419412069      -0.98034129817358429        1.2688714531508902     
 C   6.4302508108635372      -0.13556494545028130        2.1841016637050057     
 B   6.6325952951884251        1.7000520621865611        4.0601817407758416     
 F   2.2614258600530133        11.656886443928004        14.828831280994512     
 F  0.84572875858177010        12.842822235944359        12.933792850957621     
 F -0.76932627764842032        11.362848577554249        11.234970812368559     
 F  -1.0605462830721244        8.6755287815737141        11.686188779945118     
 F  0.28821481234576662        7.4550030301211070        13.657392442712197     
 F -0.77707934713839355        8.4927980331058830        16.086666231273483     
 F  -1.8839365812790976        6.8418759478216291        17.871260848333808     
 F -0.35139640141325124        5.0570630029068724        19.281635374097771     
 F   2.3966996047673299        5.0051909101099046        18.875058733435456     
 F   3.5277316851354295        6.6988602722393980        17.146018553923096     
 F   2.2871794596113046        5.5559485879220816        14.795305340545678     
 F   3.6862272483420413        4.3917773788678707        12.865452715601188     
 F   5.2367298371269069        5.8759629874488750        11.141671357350043     
 F   5.5090447172429426        8.5856653487512862        11.575721625732264     
 F   4.1874527491778162        9.7828090145346991        13.581582978385500     
 F   5.3348872998975336        8.6621562495030897        15.975214240559241     
 F   6.5486516351230266        10.254264769218658        17.736943870957912     
 F   5.1170632966475589        12.067294538429971        19.218661521720360     
 F   2.3738520623720216        12.164352645003893        18.966154924096539     
 F   1.1151453895004779        10.529838004333929        17.231029669797401     
 C   1.3247060803863799        9.4828084619961910        14.389528310348728     
 C   1.4185399158964667        10.851553376786049        14.119986703011518     
 C  0.71142908816324568        11.507538992123292        13.106286531654083     
 C -0.11171175184503163        10.773735663998195        12.258949896449581     
 C -0.24419711893850160        9.4044189251282866        12.484646735953644     
 C  0.45932300406799237        8.8018159315453577        13.523480605699261     
 C   1.4421800966259375        7.6417476251331564        16.473182914767374     
 C   7.0789341613564497E-002   7.6482240807114685        16.741385871846312     
 C -0.54004542086643859        6.8033401160560389        17.674957051967592     
 C  0.23291541090637502        5.9008073082595152        18.400257821623477     
 C   1.6117594750714888        5.8809279524982019        18.194729008372978     
 C   2.1749347597367454        6.7561645654750180        17.272734869603685     
 C   3.1895297084783683        7.7445386519980168        14.336023301071673     
 C   3.1005691500789605        6.3742806323890049        14.065545251045135     
 C   3.7938667163247466        5.7300390377103527        13.034177466556079     
 C   4.5874335694636592        6.4729150875964709        12.166125811800068     
 C   4.7091914819835621        7.8455971185953901        12.383563665866136     
 C   4.0219652876816934        8.4347140411114392        13.443557389011108     
 C   3.1534735114286296        9.5549842624528765        16.460855623555741     
 C   4.5325326477245502        9.5129970283014682        16.677757564809777     
 C   5.2010692807718328        10.329138821346310        17.596594657984610     
 C   4.4807447942009730        11.243989008820032        18.356906606321360     
 C   3.0933745839812650        11.293691102528454        18.217771150394849     
 C   2.4717419808290098        10.445155180768046        17.303496115034406     
 B   2.2767186858364377        8.6083329577481962        15.428615774700166     
 C   6.3304753259569368        9.0476852330692789E-002   11.532920848876296     
 H   7.2632428955101611      -0.37613218777089430        11.873750822908447     
 H   5.9939308452533124      -0.46764180084336554        10.648062185273799     
 H   5.5769010402097994       -5.4839567216757659E-002   12.314877836029508     
 C   5.1718641995521342        2.1460623668222745        10.680865487158362     
 H   4.4204582318473005        2.1036190768180498        11.476964261868240     
 H   4.7990440191320722        1.5620543411496839        9.8307533316207394     
 H   5.2697246741385522        3.1940398688567426        10.368913901425376     
 C   7.5451826843241188        1.6735657295713202        10.031206363431263     
 H   7.1732098358827017        1.1294084490926408        9.1517759579992859     
 H   8.5095255932882861        1.2339647721478344        10.314523137830555     
 H   7.7242600670673358        2.7105220965395733        9.7187820496578894     
 C   2.5792269576932116        10.215967181431520        7.9513739692071130     
 H   1.6464644935185049        10.683648349481995        7.6122107657407510     
 H   2.9177606039153239        10.773380665736239        8.8358853921921199     
 H   3.3316647325256525        10.360803234676833        7.1682244023403587     
 C   3.7373477118804761        8.1600573431355610        8.8024610821928029     
 H   4.4882484987820686        8.2023968375944349        8.0058786641749560     
 H   4.1108057057763467        8.7439149970064030        9.6523792317121195     
 H   3.6394418910732247        7.1121094566085201        9.1143471225504928     
 C   1.3644588943316975        8.6328434301751553        9.4534456181831263     
 H   1.7368767191655583        9.1767214266702677        10.332872098010284     
 H  0.40001746265244786        9.0726333859559567        9.1706845396522763     
 H   1.1853909350182767        7.5958097419017774        9.7656828436727352     
         276

 Dy   9.0526314885951109        2.4344730616861212        14.036579398985918     
 C   7.3386697819200970        4.3024995224867739        13.715753590267866     
 C   6.6988822301404616        3.3024815757283132        14.554234000589949     
 C   6.4536879035219492        2.1710361990392313        13.714244278410545     
 H   5.9296900524932177        1.2766004796498336        14.029875819731636     
 C   6.9157504434349706        2.4073024216880885        12.395874959472348     
 C   7.4741816167326203        3.7189763834231155        12.414194516631964     
 H   7.8605496473306360        4.2364345927159750        11.544606748973806     
 C   8.0234716189615316        5.6377203195497412        14.060812391372266     
 C   9.3848467513039928        5.3178723550260392        14.724458498256666     
 H   10.058839789084070        4.7822507669540428        14.025606748903312     
 H   9.2923243284566368        4.7530163833302455        15.665607067950507     
 H   9.9422725398217047        6.2305990952475998        14.975351116363001     
 C   7.1906041394787392        6.5759508260685031        14.949752496694302     
 H   6.9614755658123411        6.1758792332010861        15.939130553348809     
 H   6.2396746851172837        6.8232758619560965        14.464570895170798     
 H   7.7435380801693121        7.5114301808182038        15.106625593450893     
 C   8.3337823326831000        6.4317736929203102        12.775484621995611     
 H   9.0396818312046534        5.9059716674309284        12.122441547832683     
 H   8.7973198984328160        7.3899651199140113        13.036304140338810     
 H   7.4261538821445550        6.6396425326059498        12.197434420910076     
 C   6.2392781913784798        3.3080646676761933        16.022430433222155     
 C   5.8332208396010232        1.8874386694695049        16.473270177459998     
 H   4.9639370453236218        1.5099674319554603        15.923655544317466     
 H   5.5607277808352524        1.9140281020705572        17.536125223545572     
 H   6.6459483175358383        1.1561111182633979        16.359463203100702     
 C   4.9789053628658895        4.1876594393352748        16.166730857109304     
 H   5.1481104662521675        5.2262240337380801        15.872962464481102     
 H   4.6273902328224263        4.1865549249329472        17.207459793485071     
 H   4.1727932753679751        3.7917366047354051        15.535877559669471     
 C   7.3379043012397167        3.7581591840525070        17.004592208105802     
 H   8.2159010835657984        3.0882519561432407        16.970647199766162     
 H   6.9616723410117123        3.6980487236677853        18.030618827142078     
 H   7.6903513524743632        4.7805490660265644        16.853490557130947     
 C   6.5269474306884740        1.5807954159299906        11.174396864693716     
 C   10.816451300297077       0.60376917729295587        13.830774902489811     
 C   11.394794989370565        1.6032609096470374        14.716715454501891     
 C   11.676826674185094        2.7423289688675556        13.894902128141227     
 H   12.169989537006982        3.6427202097686000        14.241275149128777     
 C   11.291641610221955        2.5128994577201480        12.553249078208404     
 C   10.742097113661861        1.1962999262706115        12.528492008730501     
 H   10.396285777732990       0.68590044335049127        11.636620176049609     
 C   10.110242307600229      -0.72930404777093738        14.130791516941349     
 C   8.7292591023471271      -0.38549021214872131        14.735894858065603     
 H   8.0821884642837141       0.14756712528521532        14.005892655095284     
 H   8.7992710011231772       0.18652815464320227        15.676686203967325     
 H   8.1442257085640648       -1.2831851325948294        14.971065003128487     
 C   9.8513870096897573       -1.5238846204688750        12.832166436131203     
 H   9.3625388694660163       -2.4737404761407493        13.078009610716506     
 H   10.785711687406268       -1.7500856496083794        12.306696421083664     
 H   9.1911804382818527      -0.99738351524400914        12.132289281540086     
 C   10.896594499707744       -1.6696735203305708        15.059278646149744     
 H   11.080463606002098       -1.2621221277015411        16.055025850516259     
 H   11.867676674255224       -1.9202072196084810        14.616516703087802     
 H   10.333888115516874       -2.6020213279216744        15.198054478475939     
 C   11.821888008129589        1.5900008055011974        16.201693552375858     
 C   13.079092137827192       0.70400213383129140        16.357593784589845     
 H   13.889029456373637        1.0881526622600080        15.723480579481732     
 H   13.431798983565466       0.71476163723999409        17.397986733843847     
 H   12.905793888994872      -0.33777586337289345        16.075689807424183     
 C   12.226656237572683        3.0127840346817134        16.652083457427274     
 H   11.412600499782201        3.7406983359900967        16.527534039824559     
 H   13.103070795431185        3.3908038732683377        16.111805084136343     
 H   12.486095826109311        2.9903491514538878        17.718107785331114     
 C   10.714203971395095        1.1453427565828649        17.185481103027925     
 H   9.8369507698427192        1.8131529917538538        17.137851589194856     
 H   11.083794628199277        1.2173592353980873        18.218755218931175     
 H   10.366300635174827       0.11918003293200766        17.040358593902603     
 C   11.687429982183245        3.3617944014916721        11.350166016498600     
 C   12.986340948549000        2.7473440630404111        10.772747573842372     
 H   12.828816268725781        1.7094012922642114        10.452978620705297     
 H   13.783641573332703        2.7512320986576202        11.523938052112042     
 H   13.332970995100945        3.3246561390573910        9.9049037937677333     
 C   11.959841173975020        4.8237861215648881        11.741247362169801     
 H   11.054483484601937        5.3375147054949954        12.087442313393412     
 H   12.332374376415256        5.3789890042359767        10.868806470960113     
 H   12.714836485888204        4.9084145177876985        12.528551482525508     
 C   10.607147380944546        3.3323947003792758        10.266512683255122     
 H   10.392897655070090        2.3110746548262453        9.9395614977511144     
 H   10.935892572511454        3.8960750101138610        9.3849561051552080     
 H   9.6711951516233263        3.7794707382997852        10.621477289080575     
 Dy -0.14964343937776609        7.8631201789132614        5.4514334089348582     
 C   1.5682817407767169        6.0036754144369420        5.7701016257449007     
 C   2.2070564616786448        7.0031745651759589        4.9304398690998852     
 C   2.4519615924542113        8.1350576331236759        5.7692503859380535     
 H   2.9742531707712665        9.0300566246615297        5.4523172391588330     
 C   1.9921709623129729        7.8991846196715043        7.0887551762580863     
 C   1.4348715360122413        6.5872544455696636        7.0720081575932836     
 H   1.0504474948878879        6.0699942361005546        7.9425479270387918     
 C  0.88146262644664675        4.6691707332635044        5.4258219633529459     
 C -0.47994053860918906        4.9905034576708722        4.7627122274157623     
 H  -1.1550600261077981        5.5238065953707727        5.4627221899576819     
 H -0.38759715583435750        5.5573241919084548        3.8225688321583116     
 H  -1.0376158179242856        4.0785512540894455        4.5094733331552277     
 C   1.7129637260499324        3.7300476213935791        4.5368646035594047     
 H   1.9433212917595448        4.1300630987021725        3.5478025624212250     
 H   2.6632614474349392        3.4816675711681304        5.0226386712567193     
 H   1.1589818014088351        2.7953141133580131        4.3794337374906869     
 C  0.57063073639004513        3.8757600906876077        6.7113604474692110     
 H -0.13352837682936147        4.4031402245030016        7.3650475610627604     
 H  0.10495885907055170        2.9184425647292374        6.4511471345652502     
 H   1.4784016162547555        3.6661670493057779        7.2885753060648639     
 C   2.6652550684599792        6.9971494690373888        3.4618143296267920     
 C   3.0705924406574368        8.4177316339867030        3.0098415661555835     
 H   3.9398105003516943        8.7960240439603634        3.5590648864716994     
 H   3.3429560366504329        8.3906088823784764        1.9469574215536096     
 H   2.2574696869474944        9.1486806957503504        3.1232978983018302     
 C   3.9256382901190596        6.1175781979716444        3.3168976402477859     
 H   3.7569447087663561        5.0792694895118480        3.6119765604381402     
 H   4.2759300322930525        6.1176665013816969        2.2757532877387412     
 H   4.7324832384722644        6.5142613573468813        3.9463583866983787     
 C   1.5660899109391515        6.5461445455862179        2.4806880954518142     
 H  0.68811456268407489        7.2161024616874014        2.5142496245625208     
 H   1.9419581818980238        6.6051769746546389        1.4544837990760984     
 H   1.2138309297560206        5.5238304068338397        2.6327586250122708     
 C   2.3819090075225069        8.7257127315034211        8.3098969433075531     
 C  -1.9063028780616509        9.7030891946229332        5.6619140240845081     
 C  -2.4869390249303618        8.7064964908376830        4.7739368579508641     
 C  -2.7725896503952625        7.5672535437934734        5.5940456102927945     
 H  -3.2677031571574973        6.6684181960654723        5.2462710921375590     
 C  -2.3852468621894118        7.7927671966613081        6.9357026350567406     
 C  -1.8328744280396059        9.1085117586592173        6.9625882526432665     
 H  -1.4854132094267289        9.6164343948711082        7.8551588152858338     
 C  -1.1985575272997191        11.035415859201736        5.3630879987179751     
 C  0.18135986606858095        10.689529674003118        4.7568200514804646     
 H  0.82750693524232799        10.156510346083751        5.4870427709949467     
 H  0.10901741792303135        10.115266462337788        3.8174518774449493     
 H  0.76697562391814222        11.585977643913301        4.5177344878024313     
 C -0.93854173136548769        11.828212935855587        6.6624750017990308     
 H -0.44708316732855685        12.776992140310261        6.4178644991303129     
 H  -1.8727345496610035        12.056386416260686        7.1873915451993398     
 H -0.28036591948766376        11.299330942890808        7.3624221809806114     
 C  -1.9839348880933072        11.977830404219226        4.4358362737551520     
 H  -2.1682063519023895        11.571908969191535        3.4395143536937858     
 H  -2.9547537443487908        12.229094429656641        4.8787285570040968     
 H  -1.4199622478144245        12.909592233063591        4.2983524478857396     
 C  -2.9132275431863590        8.7222661889816511        3.2885279508629708     
 C  -4.1694682535823580        9.6096218952782380        3.1327978719853888     
 H  -4.9802759021073415        9.2254756984246882        3.7657523846481045     
 H  -4.5213697556964725        9.6002640106284360        2.0921444146682995     
 H  -3.9954425040004025        10.650965485230058        3.4159092214047466     
 C  -3.3191758238962388        7.3003486059786411        2.8360445504625638     
 H  -2.5060715238199807        6.5712975407748102        2.9603326344709422     
 H  -4.1964804474672386        6.9226113357425518        3.3750561873815483     
 H  -3.5776550622126035        7.3242207187417661        1.7698060750779854     
 C  -1.8048040180805489        9.1669094542543981        2.3054768301183732     
 H -0.92806848848786694        8.4984074912326850        2.3526226611305940     
 H  -2.1744105192725738        9.0961745136765408        1.2721262170727190     
 H  -1.4559965416607081        10.192654254918738        2.4515286784614854     
 C  -2.7804136975574543        6.9425506327107689        8.1380691255473732     
 C  -4.0771426367945889        7.5583525981917692        8.7190315297846954     
 H  -3.9172895337780869        8.5957075864353421        9.0397517504859728     
 H  -4.8761952771661772        7.5566498666042570        7.9695792115157369     
 H  -4.4226915258800759        6.9805772667686696        9.5869464138305318     
 C  -3.0556976460777099        5.4815683741871757        7.7451160660666680     
 H  -2.1512455507805988        4.9662011231658658        7.3987828168154239     
 H  -3.4297614287663158        4.9261266165203690        8.6167277207521487     
 H  -3.8104621087250901        5.3994654606523946        6.9573381172626618     
 C  -1.6978138341377325        6.9681982645482119        9.2197746018164732     
 H  -1.4816880005655868        7.9883951696556164        9.5490282286654633     
 H  -2.0254598032702953        6.4025469085886462        10.100393240924358     
 H -0.76293324559068154        6.5209019036988689        8.8619590464255964     
 F   6.6384660578957231       -1.3539155661934623        4.6565233072245915     
 F   8.0566620468605823       -2.5456210378990658        6.5466435531693916     
 F   9.6732899833087878       -1.0706858391902054        8.2477972897711371     
 F   9.9664901987730428        1.6172238571057655        7.8029079633871063     
 F   8.6187590002940837        2.8430907968424930        5.8335095747248245     
 F   9.6834021673417148        1.8027782247121071        3.4029696910698228     
 F   10.795188033848733        3.4507047958392856        1.6182379155992677     
 F   9.2675175345190439        5.2404947432741995       0.20814560102512622     
 F   6.5195555848737472        5.2988725282167399       0.61389217476112001     
 F   5.3840343048846782        3.6075996874984240        2.3416762153320509     
 F   6.6219650186057084        4.7506505437851647        4.6891086942039308     
 F   5.2199338539590299        5.9194692867067156        6.6130410438757963     
 F   3.6660285241339392        4.4393947147038890        8.3382875180979763     
 F   3.3949012760006632        1.7301603126668192        7.9117085151846114     
 F   4.7182491839337208       0.52687173150126099        5.9090990766721836     
 F   3.5719902130869561        1.6575842036313075        3.5151773371244213     
 F   2.3494141133665245        7.8090230571345218E-002   1.7504951630578245     
 F   3.7704780776660898       -1.7392302042089784       0.26282120593682945     
 F   6.5138882663894488       -1.8539032052823747       0.51673254845530558     
 F   7.7811399519836266      -0.23039453087307735        2.2542740489953506     
 C   7.5789243406152389       0.81802306136862812        5.0988144633694548     
 C   7.4833639252107078      -0.55109321223766938        5.3658766071868405     
 C   8.1910489908416722       -1.2099076671068696        6.3773764517657030     
 C   9.0153541600770684      -0.47867841400620503        7.2257950184164770     
 C   9.1488618722034598       0.89103426052114398        7.0032011350661394     
 C   8.4455815662045151        1.4963305707771317        5.9657250100845811     
 C   7.4668499394686716        2.6600859092272291        3.0159854835870141     
 C   8.8382240046921332        2.6499867780777180        2.7481464125665513     
 C   9.4515355107658632        3.4936250699210420        1.8150310634121603     
 C   8.6812190009365295        4.3988891164496753        1.0902632840281385     
 C   7.3024152139716305        4.4222065389190588        1.2953259615501393     
 C   6.7367513357709630        3.5477454376688788        2.2163814889262587     
 C   5.7186565118516262        2.5629741812294009        5.1522841600332061     
 C   5.8073905604106617        3.9338187055183722        5.4194701175007838     
 C   5.1122606299607583        4.5808515859688432        6.4477965195051530     
 C   4.3172929249379841        3.8403241209083516        7.3163925923871327     
 C   4.1961652227975028        2.4671316135391561        7.1025725598222316     
 C   4.8848049734461787        1.8750363886886867        6.0451958239914863     
 C   5.7483652142096693       0.75338461528706913        3.0281552806474772     
 C   4.3695052732407857       0.80313869238984181        2.8117541322946442     
 C   3.6962658046340833       -6.8093177580405180E-003   1.8911675690203886     
 C   4.4113630341233616      -0.92377971870112408        1.1284044589019870     
 C   5.7984818560249414      -0.98186973888696583        1.2675437867155328     
 C   6.4248965679457495      -0.13873385100358604        2.1835181335982301     
 B   6.6293310220998061        1.6959505595486006        4.0604833214959299     
 F   2.2656497315691091        11.661221597875066        14.829840220116825     
 F  0.85028863928141707        12.848385160102030        12.935254661908852     
 F -0.76493004685355381        11.369584393628436        11.235598519708233     
 F  -1.0565925513433887        8.6820555913365904        11.685167469992400     
 F  0.29187764341823635        7.4602992623107740        13.655971521957005     
 F -0.77400277882873858        8.4993513232278204        16.085097273674638     
 F  -1.8834725769761571        6.8487501099918600        17.868073372700721     
 F -0.35349783430513443        5.0623190721365470        19.279092118676569     
 F   2.3949404916698493        5.0092331091240636        18.875475017644202     
 F   3.5285422629283532        6.7017632377621190        17.146996235158362     
 F   2.2900721742211636        5.5595325632609232        14.796452721451809     
 F   3.6899000124836814        4.3942854187845404        12.868044289661910     
 F   5.2401917188467380        5.8775086784576152        11.143293542774868     
 F   5.5112485003180414        8.5877099534771073        11.574749107922164     
 F   4.1901966114286013        9.7858418732809742        13.580444931590419     
 F   5.3380309334538278        8.6631861465196707        15.973786554904883     
 F   6.5539313980386620        10.252191734106237        17.736443364660587     
 F   5.1248461738380691        12.064909676418010        19.220477892851530     
 F   2.3816981139451556        12.165835818545792        18.968507942660519     
 F   1.1207414043708821        10.534519215432772        17.232109645061474     
 C   1.3285693517871631        9.4875730718774012        14.389278980992264     
 C   1.4226817735511503        10.856426557558679        14.120477711643144     
 C  0.71576612371620951        11.513024421944143        13.107036763555314     
 C -0.10740329048583912        10.779799629574399        12.259211819747472     
 C -0.24009055603360357        9.4103565900811130        12.484064958182609     
 C  0.46326492009956344        8.8071453821869685        13.522679199421985     
 C   1.4442578001495243        7.6463694847384369        16.472723768635088     
 C   7.2718790332537309E-002   7.6538392257633383        16.740008338301962     
 C -0.53950909614762432        6.8090947145649077        17.672726933031377     
 C  0.23216240688398054        5.9057843561930952        18.398331920618727     
 C   1.6111735203184445        5.8852168901145623        18.194167649588998     
 C   2.1757299148139944        6.7601478363693301        17.272730842438563     
 C   3.1923140984225507        7.7479345249873894        14.335990145637901     
 C   3.1035868947915808        6.3775233664256081        14.066432737184369     
 C   3.7972614104033715        5.7326839562389980        13.035742251358865     
 C   4.5907290976008062        6.4750978275708748        12.167239925915634     
 C   4.7119904495233129        7.8479934348506699        12.383492217731613     
 C   4.0246919733050381        8.4376808521050979        13.443113864089476     
 C   3.1577056703503219        9.5578999928553454        16.460716908838251     
 C   4.5367540800427761        9.5142378922173609        16.677197328836904     
 C   5.2064272427611984        10.328653562653239        17.596597251963271     
 C   4.4873066231408965        11.243455027005696        18.358017281936462     
 C   3.1000229764326130        11.295076070262914        18.219144567650439     
 C   2.4772253589563071        10.448197814590717        17.304174662494091     
 B   2.2799033274653726        8.6123407096472722        15.428386655593615     
 C   6.3325365125582866        9.6196478570073268E-002   11.534102918411552     
 H   7.2647457648358156      -0.37138352480024456        11.875068070092016     
 H   5.9955183928850309      -0.46154676677567724        10.649181581836130     
 H   5.5787363436672575       -4.8291590566210019E-002   12.315957624828352     
 C   5.1763939876559393        2.1527394523423498        10.681090546983246     
 H   4.4243805071505902        2.1109701850120417        11.476622235498970     
 H   4.8036889556952698        1.5690385754233007        9.8306870812366967     
 H   5.2753968513936913        3.2005946911728111        10.369180685038154     
 C   7.5495025803844076        1.6778294484899043        10.032962430883709     
 H   7.1775759354611726        1.1335412016924706        9.1536034372781909     
 H   8.5133942716844775        1.2377292288762327        10.316938012352191     
 H   7.7294506388803716        2.7144789915769101        9.7201424647377124     
 C   2.5769043601677271        10.210247297563702        7.9503496002865433     
 H   1.6447294076454462        10.678826865982222        7.6108643465908692     
 H   2.9157413153897132        10.767364678683389        8.8349411280236634     
 H   3.3296890936180024        10.354239222255172        7.1674174026961701     
 C   3.7325463749952732        8.1534189453001176        8.8025203393754889     
 H   4.4840718050328894        8.1950221906819145        8.0065185352789516     
 H   4.1058788859525492        8.7370265646070351        9.6526955424795950     
 H   3.6334823318456895        7.1056150147084338        9.1144369476610780     
 C   1.3598560266780051        8.6286580318251449        9.4518890358910816     
 H   1.7322289288774815        9.1726898532293717        10.331228442327909     
 H  0.39588302163382366        9.0689602104137848        9.1684379528165856     
 H   1.1798890774168576        7.5919486545835939        9.7645576920906461     
         276

 Dy   9.0572514455023221        2.4394105019598897        14.037220485175798     
 C   7.3436109772733253        4.3075581653961379        13.717045953574900     
 C   6.7038302739883644        3.3076727008857696        14.555693263671467     
 C   6.4579859513634670        2.1763952382231762        13.715629880659623     
 H   5.9338516513465533        1.2820686503672749        14.031345055794768     
 C   6.9196928045181609        2.4126083674513192        12.397133578688154     
 C   7.4786270328046518        3.7240870795601428        12.415399348077832     
 H   7.8649722266870361        4.2414989434805088        11.545754776989952     
 C   8.0289215044722848        5.6425149946278115        14.061972276112980     
 C   9.3904580276759066        5.3221031865929218        14.724951470856059     
 H   10.063905236344880        4.7861699651160707        14.025779266113760     
 H   9.2981842499762291        4.7573805207896518        15.666206426350938     
 H   9.9485075282572257        6.2345426051616970        14.975390112961353     
 C   7.1964702705697681        6.5807582788957388        14.951189085846298     
 H   6.9669120642366682        6.1804427992636191        15.940347659106056     
 H   6.2457787212641325        6.8285967241029697        14.465807192376802     
 H   7.7497835435081956        7.5159133584377544        15.108530562811895     
 C   8.3389124705856084        6.4367691645038576        12.776707604470918     
 H   9.0447172807762364        5.9111393020497767        12.123459195121209     
 H   8.8024628195451804        7.3949511839167545        13.037574146199692     
 H   7.4311292157219313        6.6446778877859147        12.198889520488729     
 C   6.2447426092377949        3.3131830483017781        16.024127696533554     
 C   5.8387648710886664        1.8924818355166870        16.474990069979494     
 H   4.9693931727228771        1.5150077761041816        15.925493380685383     
 H   5.5664561086804261        1.9189539372320421        17.537898990346509     
 H   6.6514906046793110        1.1611682521538156        16.360996936533006     
 C   4.9844677538085476        4.1928797535709990        16.168945579424751     
 H   5.1535986936913076        5.2314543528118609        15.875118378779993     
 H   4.6333531832427450        4.1917638507616157        17.209810262143471     
 H   4.1780568725388747        3.7970343307696166        15.538424759593084     
 C   7.3437100188763456        3.7632175077659937        17.006007688884694     
 H   8.2216492254412152        3.0932539567171826        16.971825418847899     
 H   6.9678111188888208        3.7031104534872252        18.032184195490728     
 H   7.6961752783022561        4.7855766879021155        16.854746048389973     
 C   6.5306087905347567        1.5862817006932859        11.175583057445772     
 C   10.819685512076685       0.60747741605916150        13.830434434867238     
 C   11.398879223580840        1.6064174564357163        14.716446261355930     
 C   11.681371304738841        2.7454890249609822        13.894791485629515     
 H   12.175167904365331        3.6455083622823112        14.241207501353417     
 C   11.295638381870420        2.5165549058851817        12.553196300447713     
 C   10.745356040768748        1.2003192242850818        12.528323494966791     
 H   10.399035321945529       0.69033803168838515        11.636431471817493     
 C   10.113019934126205      -0.72538920710820831        14.130161032125915     
 C   8.7323064983301411      -0.38139145931360446        14.735751273952642     
 H   8.0854109772893903       0.15243392781022283        14.006203771884088     
 H   8.8027654289576098       0.19005856389308934        15.676827624220202     
 H   8.1469231516031737       -1.2789770294617164        14.970551050738010     
 C   9.8536935144534716       -1.5194246857280471        12.831281920878938     
 H   9.3646551646323886       -2.4692577854438627        13.076860969205285     
 H   10.787888346373895       -1.7456572064893001        12.305560314518802     
 H   9.1934737559654440      -0.99249369615215388        12.131742987663332     
 C   10.899381775666177       -1.6662317689206438        15.058077408262527     
 H   11.083702777860083       -1.2590525501107064        16.053886730710417     
 H   11.870241614548187       -1.9168366625508637        14.614900890792260     
 H   10.336483658076663       -2.5984677062325359        15.196737288020584     
 C   11.825999028505302        1.5927637723528112        16.201427192892073     
 C   13.082937053825308       0.70639958241740919        16.357297571452854     
 H   13.893089863420116        1.0904992327026535        15.723442573687841     
 H   13.435458616217723       0.71683082755381655        17.397752120932623     
 H   12.909415403151389      -0.33527705405103170        16.075128553499603     
 C   12.231141670428531        3.0153704573038720        16.652053279941146     
 H   11.417311146087114        3.7435429057210965        16.527540539679126     
 H   13.107688299121726        3.3932256972176682        16.111872942596296     
 H   12.490522313509695        2.9927554589069416        17.718086691353712     
 C   10.718190291991007        1.1482091692400704        17.185126087143416     
 H   9.8409918556790394        1.8160965649157046        17.137513422399543     
 H   11.087719902329258        1.2201131405450198        18.218428672618195     
 H   10.370199374446697       0.12208149409428268        17.039917717650333     
 C   11.691698738669031        3.3652901080533009        11.350155152816685     
 C   12.991209029509525        2.7513042667652661        10.773748995677227     
 H   12.834434381485311        1.7131435186395798        10.454408019769007     
 H   13.788059804018170        2.7559995889735633        11.525372359545679     
 H   13.337948811316142        3.3283873181250900        9.9058409125727813     
 C   11.963277498937867        4.8274920503452297        11.741028522137647     
 H   11.057382853206304        5.3411755300228014        12.085772151267141     
 H   12.336937039261832        5.3824103554736187        10.868922365835582     
 H   12.717188120639149        4.9126296328250021        12.529288333054028     
 C   10.612177505269289        3.3351992407217153        10.265734621755088     
 H   10.399733319205090        2.3139623251445842        9.9373861896382980     
 H   10.940743862800668        3.9003825758507058        9.3851454717835754     
 H   9.6753360772880956        3.7804740349688468        10.620412327350472     
 Dy -0.15417628450217408        7.8584323779270910        5.4507052522747204     
 C   1.5632486173545059        5.9985848206329662        5.7689896308027562     
 C   2.2021592773042080        6.9979506198205801        4.9292500623614028     
 C   2.4476444916312752        8.1296666537582709        5.7681760509069679     
 H   2.9701815080797584        9.0245197312252863        5.4512444368129316     
 C   1.9880215259393885        7.8938528414362166        7.0877337590337879     
 C   1.4301601544073548        6.5821435233386696        7.0709609282619947     
 H   1.0456052573945342        6.0649382257935196        7.9414968709461329     
 C  0.87600518747558920        4.6643081344324742        5.4248015162636625     
 C -0.48557104296684012        4.9861056078401580        4.7623514010296217     
 H  -1.1600801278950243        5.5198994505485430        5.4625891693287301     
 H -0.39349765362087152        5.5525964261081180        3.8219895567717566     
 H  -1.0438849472868375        4.0743901380067067        4.5097943826959517     
 C   1.7071255032630537        3.7252342388908137        4.5355306654886398     
 H   1.9377422415304313        4.1254829854268253        3.5466394724428767     
 H   2.6572674691388567        3.4764535247269364        5.0214053263352465     
 H   1.1528469060966486        2.7907571319105346        4.3777292091403055     
 C  0.56555360432189072        3.8706503711192304        6.7102660066580606     
 H -0.13859644419015027        4.3977595378930188        7.3641412829570037     
 H   9.9988139171057547E-002   2.9132917006582439        6.4499766118231605     
 H   1.4734830169939417        3.6611185041807399        7.2872760513940591     
 C   2.6598934506582497        6.9920433604002969        3.4604014565107386     
 C   3.0653363023604290        8.4126801197723893        3.0085160812041041     
 H   3.9346690349965137        8.7908241361164663        3.5576799724828390     
 H   3.3375521176864096        8.3857095957226697        1.9455861584290617     
 H   2.2523090438494653        9.1437158976020303        3.1221768154726881     
 C   3.9200664762654074        6.1122346348176713        3.3148729541748621     
 H   3.7513422956151441        5.0739118006079096        3.6099265231905000     
 H   4.2699385402628440        6.1123825822939031        2.2735869148187686     
 H   4.7272658316148837        6.5087012380370037        3.9440141779615225     
 C   1.5603034209072080        6.5413265601506563        2.4795469242254358     
 H  0.68241310695100732        7.2113784949473940        2.5135286380588879     
 H   1.9357513815855503        6.6005288708276169        1.4531697471177605     
 H   1.2079854518870918        5.5190334898160245        2.6316319370848316     
 C   2.3779872433193976        8.7202408173604944        8.3089366254778803     
 C  -1.9097051427165987        9.6993100842066191        5.6617742218515934     
 C  -2.4910668874633415        8.7030751524393981        4.7738816978072958     
 C  -2.7770698194930361        7.5639023133478034        5.5940007874134690     
 H  -3.2727608692714032        6.6653645099830614        5.2463068246938107     
 C  -2.3893160256897916        7.7892062943624163        6.9355885261552253     
 C  -1.8362931312140600        9.1046154599764346        6.9623966984926193     
 H  -1.4884081193771754        9.6123018056414029        7.8549197228756569     
 C  -1.2015631762605683        11.031438886347075        5.3631010106893005     
 C  0.17810053917740226        10.685429453521639        4.7563393190942991     
 H  0.82414519782266193        10.151659646770529        5.4860842055492602     
 H  0.10535836538195480        10.111795789300432        3.8166527146208544     
 H  0.76403551494201349        11.581815440387507        4.5177383080839810     
 C -0.94105652970524378        11.823816613728958        6.6626663405211106     
 H -0.44950629229460959        12.772597520354331        6.4182054960043198     
 H  -1.8751006727782484        12.051984746407722        7.1878828782514210     
 H -0.28276611224145032        11.294622008090441        7.3622691436828127     
 C  -1.9870475639100640        11.974214163967048        4.4363913177617338     
 H  -2.1718518133982023        11.568563088051576        3.4400638512596466     
 H  -2.9576119682584938        12.225544462930467        4.8797713879193321     
 H  -1.4229401492423177        12.905879114977116        4.2988853876289062     
 C  -2.9174973746158095        8.7190810276552853        3.2885129114382652     
 C  -4.1735849334547810        9.6066659006112545        3.1329158159621109     
 H  -4.9844826553721813        9.2225398036522979        3.7657576980809653     
 H  -4.5254439733423446        9.5975369941628248        2.0922487116909889     
 H  -3.9993898182250267        10.647941427549114        3.4162034450234238     
 C  -3.3237070905939241        7.2972724016161079        2.8359328800126629     
 H  -2.5107430655324050        6.5680605974653599        2.9601929892481085     
 H  -4.2010694893264127        6.9196519298453536        3.3749336723484245     
 H  -3.5821996523954112        7.3212198448235890        1.7697015198029185     
 C  -1.8091044092594208        9.1636917677949778        2.3054100689968697     
 H -0.93238783537017800        8.4951599603087828        2.3524302645579542     
 H  -2.1787826937584054        9.0930563559449027        1.2720795896178343     
 H  -1.4602537048637596        10.189421684574754        2.4515101491965572     
 C  -2.7848125256099574        6.9392989298980474        8.1380012157160930     
 C  -4.0823310148409933        7.5545168772228104        8.7176366980672579     
 H  -3.9234405443273093        8.5921523893238767        9.0378083978634063     
 H  -4.8807975787493207        7.5517766525499823        7.9676207433988235     
 H  -4.4280492986731597        6.9770365413109721        9.5856380329119784     
 C  -3.0589805903502176        5.4779995183291312        7.7454704573070314     
 H  -2.1538809915766906        4.9628005127776014        7.4007168379323947     
 H  -3.4341180323554545        4.9229073426369432        8.6168114152980735     
 H  -3.8126009353367087        5.3951234742561809        6.9567120376629585     
 C  -1.7031765711016951        6.9660247920479188        9.2206455240970602     
 H  -1.4890604522948461        7.9862511142100407        9.5510762964698195     
 H  -2.0307217696969775        6.3990495637280373        10.100390113689386     
 H -0.76729232359632937        6.5205782194451594        8.8633835060823341     
 F   6.6342232130908823       -1.3583017665153858        4.6556693057194707     
 F   8.0520630878303017       -2.5511634414121369        6.5453806958693841     
 F   9.6688783980513779       -1.0773331488060085        8.2473157284988439     
 F   9.9624322011380038        1.6107714228977124        7.8040489635242034     
 F   8.6149518871877984        2.8378122086584163        5.8350379248399129     
 F   9.6802435953755399        1.7963343244351044        3.4046916437552106     
 F   10.794565562140082        3.4439132209997312        1.6215070157041029     
 F   9.2693850101513231        5.2351401893186935       0.21066084746229963     
 F   6.5210463242852352        5.2945890533237483       0.61341573448233155     
 F   5.3830547297911542        3.6045312619999432        2.3407515976439837     
 F   6.6189483999811216        4.7469052050827907        4.6881366169630763     
 F   5.2161504414023669        5.9167020610016685        6.6107110707984056     
 F   3.6624617026158321        4.4375242836758932        8.3368298528205766     
 F   3.3925324866756563        1.7277909535615212        7.9126799926413414     
 F   4.7153162557439190       0.52363213022416866        5.9101443132674518     
 F   3.5688329210640326        1.6564302897491248        3.5163905684324823     
 F   2.3443352753551587        8.0039331593785970E-002   1.7506307034855992     
 F   3.7630620570148028       -1.7370157085495475       0.26086470500263670     
 F   6.5063690178839506       -1.8555472348567463       0.51452593652587220     
 F   7.7756638630901982      -0.23516781711825974        2.2534154741077272     
 C   7.5750016354596745       0.81323094457391698        5.0991712993998686     
 C   7.4791870543067267      -0.55598858794170114        5.3655232855516717     
 C   8.1866805523156554       -1.2153804098623655        6.3767825283782473     
 C   9.0110078080245515      -0.48469652948586495        7.2256674202831102     
 C   9.1446825546771819       0.88514105624730488        7.0038967227129039     
 C   8.4415506962329889        1.4910141106531272        5.9666331498799821     
 C   7.4646475304199678        2.6554153510013312        3.0165294341356086     
 C   8.8361708459352002        2.6443940822778829        2.7496228528718083     
 C   9.4508360264825342        3.4878788702327350        1.8173241055048073     
 C   8.6817632464660832        4.3938267383798806        1.0921881737673380     
 C   7.3027884083591603        4.4177614249204176        1.2958721030217757     
 C   6.7357879579891620        3.5436392939692700        2.2164281029744464     
 C   5.7157200180159773        2.5594084102546604        5.1523745188561128     
 C   5.8042448623070921        3.9303874195670319        5.4187205039400368     
 C   5.1087543693654061        4.5779584471902002        6.4464132355137744     
 C   4.3138751766630152        3.8378492370001087        7.3154141239943193     
 C   4.1932069767862128        2.4644576842725789        7.1026899410535442     
 C   4.8819028151800072        1.8718536297364248        6.0456388641166958     
 C   5.7441641504588139       0.75033723886770043        3.0283144940081428     
 C   4.3653457664309272       0.80177227953022046        2.8121826802972407     
 C   3.6910845985325085       -6.4486848541454962E-003   1.8909576747181549     
 C   4.4050642297514839      -0.92339053690835415        1.1271902788529140     
 C   5.7920731701086758      -0.98339817960034748        1.2662161202801756     
 C   6.4195423250279626      -0.14190275655689077        2.1829346034914541     
 B   6.6260667490111880        1.6918490569106401        4.0607849022160174     
 F   2.2698736030852045        11.665556751822130        14.830849159239138     
 F  0.85484851998106415        12.853948084259700        12.936716472860084     
 F -0.76053381605868731        11.376320209702623        11.236226227047908     
 F  -1.0526388196146530        8.6885824010994650        11.684146160039683     
 F  0.29554047449070614        7.4655954945004410        13.654550601201814     
 F -0.77092621051908361        8.5059046133497596        16.083528316075789     
 F  -1.8830085726732169        6.8556242721620908        17.864885897067634     
 F -0.35559926719701762        5.0675751413662216        19.276548863255368     
 F   2.3931813785723692        5.0132753081382226        18.875891301852953     
 F   3.5293528407212764        6.7046662032848401        17.147973916393628     
 F   2.2929648888310230        5.5631165385997656        14.797600102357942     
 F   3.6935727766253210        4.3967934587012101        12.870635863722633     
 F   5.2436536005665699        5.8790543694663553        11.144915728199694     
 F   5.5134522833931401        8.5897545582029284        11.573776590112066     
 F   4.1929404736793856        9.7888747320272511        13.579306884795336     
 F   5.3411745670101212        8.6642160435362516        15.972358869250526     
 F   6.5592111609542965        10.250118698993816        17.735942858363259     
 F   5.1326290510285801        12.062524814406048        19.222294263982697     
 F   2.3895441655182892        12.167318992087692        18.970860961224499     
 F   1.1263374192412863        10.539200426531615        17.233189620325547     
 C   1.3324326231879462        9.4923376817586131        14.389029651635799     
 C   1.4268236312058340        10.861299738331311        14.120968720274771     
 C  0.72010315926917334        11.518509851764994        13.107786995456543     
 C -0.10309482912664661        10.785863595150600        12.259473743045364     
 C -0.23598399312870558        9.4162942550339377        12.483483180411572     
 C  0.46720683613113445        8.8124748328285794        13.521877793144711     
 C   1.4463355036731111        7.6509913443437165        16.472264622502806     
 C   7.4648239051510107E-002   7.6594543708152081        16.738630804757609     
 C -0.53897277142881017        6.8148493130737755        17.670496814095166     
 C  0.23140940286158604        5.9107614041266752        18.396406019613973     
 C   1.6105875655654003        5.8895058277309227        18.193606290805022     
 C   2.1765250698912433        6.7641311072636423        17.272726815273440     
 C   3.1950984883667330        7.7513303979767629        14.335956990204130     
 C   3.1066046395042006        6.3807661004622105        14.067320223323605     
 C   3.8006561044819964        5.7353288747676441        13.037307036161652     
 C   4.5940246257379531        6.4772805675452787        12.168354040031200     
 C   4.7147894170630646        7.8503897511059506        12.383420769597087     
 C   4.0274186589283829        8.4406476630987548        13.442670339167842     
 C   3.1619378292720137        9.5608157232578144        16.460578194120764     
 C   4.5409755123610021        9.5154787561332537        16.676637092864034     
 C   5.2117852047505639        10.328168303960167        17.596599845941927     
 C   4.4938684520808190        11.242921045191361        18.359127957551568     
 C   3.1066713688839607        11.296461037997375        18.220517984906024     
 C   2.4827087370836041        10.451240448413389        17.304853209953777     
 B   2.2830879690943071        8.6163484615463499        15.428157536487065     
 C   6.3345976991596373       0.10191610480945375        11.535284987946810     
 H   7.2662486341614700      -0.36663486182959482        11.876385317275586     
 H   5.9971059405167493      -0.45545173270798894        10.650300978398459     
 H   5.5805716471247155       -4.1743613915662378E-002   12.317037413627196     
 C   5.1809237757597444        2.1594165378624250        10.681315606808129     
 H   4.4283027824538799        2.1183212932060336        11.476280209129703     
 H   4.8083338922584673        1.5760228096969178        9.8306208308526539     
 H   5.2810690286488304        3.2071495134888797        10.369447468650934     
 C   7.5538224764446973        1.6820931674084882        10.034718498336156     
 H   7.1819420350396443        1.1376739542923002        9.1554309165570977     
 H   8.5172629500806671        1.2414936856046310        10.319352886873824     
 H   7.7346412106934084        2.7184358866142468        9.7215028798175336     
 C   2.5745817626422429        10.204527413695885        7.9493252313659744     
 H   1.6429943217723875        10.674005382482450        7.6095179274409874     
 H   2.9137220268641029        10.761348691630539        8.8339968638552087     
 H   3.3277134547103522        10.347675209833511        7.1666104030519815     
 C   3.7277450381100703        8.1467805474646724        8.8025795965581732     
 H   4.4798951112837093        8.1876475437693959        8.0071584063829491     
 H   4.1009520661287517        8.7301381322076690        9.6530118532470688     
 H   3.6275227726181543        7.0991205728083475        9.1145267727716632     
 C   1.3552531590243126        8.6244726334751363        9.4503324535990387     
 H   1.7275811385894047        9.1686582797884739        10.329584786645533     
 H  0.39174858061519946        9.0652870348716146        9.1661913659808931     
 H   1.1743872198154384        7.5880875672654096        9.7634325405085551     
         276

 Dy   9.0618714024095315        2.4443479422336583        14.037861571365678     
 C   7.3485521726265528        4.3126168083055010        13.718338316881932     
 C   6.7087783178362681        3.3128638260432255        14.557152526752986     
 C   6.4622839992049848        2.1817542774071210        13.717015482908700     
 H   5.9380132501998890        1.2875368210847160        14.032814291857902     
 C   6.9236351656013504        2.4179143132145504        12.398392197903958     
 C   7.4830724488766833        3.7291977756971701        12.416604179523702     
 H   7.8693948060434371        4.2465632942450418        11.546902805006098     
 C   8.0343713899830380        5.6473096697058827        14.063132160853694     
 C   9.3960693040478205        5.3263340181598053        14.725444443455451     
 H   10.068970683605690        4.7900891632780986        14.025951783324208     
 H   9.3040441714958195        4.7617446582490590        15.666805784751368     
 H   9.9547425166927450        6.2384861150757942        14.975429109559705     
 C   7.2023364016607969        6.5855657317229745        14.952625674998295     
 H   6.9723485626609962        6.1850063653261511        15.941564764863303     
 H   6.2518827574109803        6.8339175862498420        14.467043489582805     
 H   7.7560290068470783        7.5203965360573051        15.110435532172895     
 C   8.3440426084881167        6.4417646360874059        12.777930586946226     
 H   9.0497527303478176        5.9163069366686249        12.124476842409734     
 H   8.8076057406575430        7.3999372479194978        13.038844152060571     
 H   7.4361045492993068        6.6497132429658796        12.200344620067380     
 C   6.2502070270971091        3.3183014289273629        16.025824959844957     
 C   5.8443089025763086        1.8975250015638689        16.476709962498990     
 H   4.9748493001221323        1.5200481202529028        15.927331217053300     
 H   5.5721844365255997        1.9238797723935273        17.539672757147450     
 H   6.6570328918227828        1.1662253860442335        16.362530669965306     
 C   4.9900301447512065        4.1981000678067231        16.171160301740198     
 H   5.1590869211304478        5.2366846718856408        15.877274293078884     
 H   4.6393161336630637        4.1969727765902842        17.212160730801866     
 H   4.1833204697097752        3.8023320568038277        15.540971959516696     
 C   7.3495157365129744        3.7682758314794800        17.007423169663586     
 H   8.2273973673166303        3.0982559572911250        16.973003637929637     
 H   6.9739498967659292        3.7081721833066652        18.033749563839379     
 H   7.7019992041301499        4.7906043097776667        16.856001539648997     
 C   6.5342701503810385        1.5917679854565812        11.176769250197829     
 C   10.822919723856291       0.61118565482536713        13.830093967244665     
 C   11.402963457791115        1.6095740032243955        14.716177068209968     
 C   11.685915935292588        2.7486490810544089        13.894680843117802     
 H   12.180346271723682        3.6482965147960220        14.241139853578057     
 C   11.299635153518885        2.5202103540502154        12.553143522687021     
 C   10.748614967875632        1.2043385222995517        12.528154981203082     
 H   10.401784866158069       0.69477562002627902        11.636242767585376     
 C   10.115797560652179      -0.72147436644547924        14.129530547310480     
 C   8.7353538943131550      -0.37729270647848762        14.735607689839680     
 H   8.0886334902950665       0.15730073033523034        14.006514888672893     
 H   8.8062598567920443       0.19358897314297643        15.676969044473079     
 H   8.1496205946422826       -1.2747689263286035        14.970037098347531     
 C   9.8560000192171842       -1.5149647509872191        12.830397405626675     
 H   9.3667714597987608       -2.4647750947469764        13.075712327694061     
 H   10.790065005341525       -1.7412287633702208        12.304424207953938     
 H   9.1957670736490336      -0.98760387706029862        12.131196693786576     
 C   10.902169051624609       -1.6627900175107169        15.056876170375311     
 H   11.086941949718067       -1.2559829725198717        16.052747610904571     
 H   11.872806554841148       -1.9134661054932465        14.613285078496716     
 H   10.339079200636451       -2.5949140845433973        15.195420097565229     
 C   11.830110048881016        1.5955267392044250        16.201160833408288     
 C   13.086781969823425       0.70879703100352709        16.357001358315866     
 H   13.897150270466593        1.0928458031452992        15.723404567893949     
 H   13.439118248869978       0.71890001786763902        17.397517508021398     
 H   12.913036917307908      -0.33277824472916995        16.074567299575019     
 C   12.235627103284379        3.0179568799260306        16.652023102455018     
 H   11.422021792392027        3.7463874754520958        16.527547039533694     
 H   13.112305802812266        3.3956475211669983        16.111940801056249     
 H   12.494948800910077        2.9951617663599950        17.718065597376309     
 C   10.722176612586921        1.1510755818972760        17.184771071258908     
 H   9.8450329415153579        1.8190401380775554        17.137175255604230     
 H   11.091645176459242        1.2228670456919526        18.218102126305215     
 H   10.374098113718567       0.12498295525655770        17.039476841398063     
 C   11.695967495154814        3.3687858146149297        11.350144289134770     
 C   12.996077110470052        2.7552644704901210        10.774750417512083     
 H   12.840052494244839        1.7168857450149480        10.455837418832717     
 H   13.792478034703636        2.7607670792895069        11.526806666979317     
 H   13.342926627531337        3.3321184971927886        9.9067780313778293     
 C   11.966713823900715        4.8311979791255713        11.740809682105493     
 H   11.060282221810674        5.3448363545506083        12.084101989140871     
 H   12.341499702108408        5.3858317067112607        10.869038260711049     
 H   12.719539755390093        4.9168447478623056        12.530025183582550     
 C   10.617207629594033        3.3380037810641552        10.264956560255055     
 H   10.406568983340090        2.3168499954629231        9.9352108815254834     
 H   10.945595153089881        3.9046901415875510        9.3853348384119446     
 H   9.6794770029528667        3.7814773316379080        10.619347365620369     
 Dy -0.15870912962658201        7.8537445769409207        5.4499770956145825     
 C   1.5582154939322952        5.9934942268289904        5.7678776358606108     
 C   2.1972620929297713        6.9927266744652004        4.9280602556229214     
 C   2.4433273908083391        8.1242756743928659        5.7671017158758815     
 H   2.9661098453882508        9.0189828377890446        5.4501716344670301     
 C   1.9838720895658042        7.8885210632009288        7.0867123418094904     
 C   1.4254487728024683        6.5770326011076756        7.0699136989307059     
 H   1.0407630199011808        6.0598822154864855        7.9404458148534731     
 C  0.87054774850453154        4.6594455356014430        5.4237810691743800     
 C -0.49120154732449117        4.9817077580094447        4.7619905746434812     
 H  -1.1651002296822506        5.5159923057263143        5.4624561486997782     
 H -0.39939815140738555        5.5478686603077803        3.8214102813852016     
 H  -1.0501540766493893        4.0702290219239687        4.5101154322366757     
 C   1.7012872804761747        3.7204208563880483        4.5341967274178749     
 H   1.9321631913013178        4.1209028721514782        3.5454763824645283     
 H   2.6512734908427742        3.4712394782857423        5.0201719814137737     
 H   1.1467120107844622        2.7862001504630562        4.3760246807899241     
 C  0.56047647225373620        3.8655406515508530        6.7091715658469111     
 H -0.14366451155093912        4.3923788512830351        7.3632350048512469     
 H   9.5017419271563389E-002   2.9081408365872505        6.4488060890810708     
 H   1.4685644177331281        3.6560699590557020        7.2859767967232534     
 C   2.6545318328565197        6.9869372517632042        3.4589885833946856     
 C   3.0600801640634212        8.4076286055580738        3.0071905962526242     
 H   3.9295275696413325        8.7856242282725692        3.5562950584939785     
 H   3.3321481987223862        8.3808103090668631        1.9442148953045137     
 H   2.2471484007514357        9.1387510994537120        3.1210557326435464     
 C   3.9144946624117551        6.1068910716636982        3.3128482681019382     
 H   3.7457398824639321        5.0685541117039721        3.6078764859428594     
 H   4.2639470482326356        6.1070986632061102        2.2714205418987961     
 H   4.7220484247575039        6.5031411187271253        3.9416699692246659     
 C   1.5545169308752644        6.5365085747150946        2.4784057529990573     
 H  0.67671165121793964        7.2066545282073866        2.5128076515552555     
 H   1.9295445812730769        6.5958807670005948        1.4518556951594226     
 H   1.2021399740181631        5.5142365727982083        2.6305052491573924     
 C   2.3740654791162878        8.7147689032175677        8.3079763076482056     
 C  -1.9131074073715468        9.6955309737903033        5.6616344196186787     
 C  -2.4951947499963212        8.6996538140411150        4.7738265376637274     
 C  -2.7815499885908093        7.5605510829021343        5.5939559645341426     
 H  -3.2778185813853087        6.6623108239006514        5.2463425572500615     
 C  -2.3933851891901710        7.7856453920635253        6.9354744172537099     
 C  -1.8397118343885142        9.1007191612936520        6.9622051443419721     
 H  -1.4914030293276219        9.6081692164116976        7.8546806304654799     
 C  -1.2045688252214175        11.027461913492415        5.3631140226606266     
 C  0.17484121228622360        10.681329233040158        4.7558585867081344     
 H  0.82078346040299577        10.146808947457307        5.4851256401035746     
 H  0.10169931284087824        10.108325116263075        3.8158535517967591     
 H  0.76109540596588487        11.577653236861712        4.5177421283655308     
 C -0.94357132804499977        11.819420291602329        6.6628576792431904     
 H -0.45192941726066238        12.768202900398402        6.4185464928783267     
 H  -1.8774667958954934        12.047583076554757        7.1883742113035032     
 H -0.28516630499523699        11.289913073290075        7.3621161063850140     
 C  -1.9901602397268208        11.970597923714870        4.4369463617683156     
 H  -2.1754972748940151        11.565217206911617        3.4406133488255071     
 H  -2.9604701921681964        12.221994496204294        4.8808142188345673     
 H  -1.4259180506702109        12.902165996890639        4.2994183273720727     
 C  -2.9217672060452604        8.7158958663289212        3.2884978720135596     
 C  -4.1777016133272049        9.6037099059442692        3.1330337599388325     
 H  -4.9886894086370210        9.2196039088799076        3.7657630115138261     
 H  -4.5295181909882176        9.5948099776972136        2.0923530087136779     
 H  -4.0033371324496514        10.644917369868169        3.4164976686421005     
 C  -3.3282383572916099        7.2941961972535756        2.8358212095627624     
 H  -2.5154146072448293        6.5648236541559104        2.9600533440252748     
 H  -4.2056585311855876        6.9166925239481554        3.3748111573153001     
 H  -3.5867442425782188        7.3182189709054120        1.7695969645278513     
 C  -1.8134048004382926        9.1604740813355576        2.3053433078753658     
 H -0.93670718225248906        8.4919124293848807        2.3522378679853144     
 H  -2.1831548682442370        9.0899381982132628        1.2720329621629496     
 H  -1.4645108680668111        10.186189114230769        2.4514916199316286     
 C  -2.7892113536624601        6.9360472270853260        8.1379333058848129     
 C  -4.0875193928873967        7.5506811562538516        8.7162418663498205     
 H  -3.9295915548765317        8.5885971922124131        9.0358650452408380     
 H  -4.8853998803324652        7.5469034384957068        7.9656622752819093     
 H  -4.4334070714662444        6.9734958158532736        9.5843296519934249     
 C  -3.0622635346227258        5.4744306624710877        7.7458248485473948     
 H  -2.1565164323727823        4.9593999023893360        7.4026508590493654     
 H  -3.4384746359445937        4.9196880687535174        8.6168951098440001     
 H  -3.8147397619483279        5.3907814878599680        6.9560859580632552     
 C  -1.7085393080656579        6.9638513195476257        9.2215164463776453     
 H  -1.4964329040241051        7.9841070587644660        9.5531243642741757     
 H  -2.0359837361236597        6.3955522188674285        10.100386986454415     
 H -0.77165140160197709        6.5202545351914507        8.8648079657390699     
 F   6.6299803682860414       -1.3626879668373091        4.6548153042143507     
 F   8.0474641288000228       -2.5567058449252080        6.5441178385693766     
 F   9.6644668127939681       -1.0839804584218118        8.2468341672265506     
 F   9.9583742035029665        1.6043189886896589        7.8051899636613014     
 F   8.6111447740815130        2.8325336204743392        5.8365662749550022     
 F   9.6770850234093650        1.7898904241581015        3.4064135964405988     
 F   10.793943090431432        3.4371216461601768        1.6247761158089384     
 F   9.2712524857836023        5.2297856353631875       0.21317609389947301     
 F   6.5225370636967233        5.2903055784307575       0.61293929420354309     
 F   5.3820751546976293        3.6014628365014625        2.3398269799559164     
 F   6.6159317813565357        4.7431598663804166        4.6871645397222226     
 F   5.2123670288457040        5.9139348352966206        6.6083810977210149     
 F   3.6588948810977251        4.4356538526478966        8.3353721875431770     
 F   3.3901636973506490        1.7254215944562232        7.9136514700980722     
 F   4.7123833275541172       0.52039252894707644        5.9111895498627200     
 F   3.5656756290411091        1.6552763758669420        3.5176037997405438     
 F   2.3392564373437930        8.1988432616226709E-002   1.7507662439133740     
 F   3.7556460363635158       -1.7348012128901167       0.25890820406844400     
 F   6.4988497693784524       -1.8571912644311179       0.51231932459643881     
 F   7.7701877741967698      -0.23994110336344215        2.2525568992201039     
 C   7.5710789303041111       0.80843882777920595        5.0995281354302824     
 C   7.4750101834027465      -0.56088396364573290        5.3651699639165020     
 C   8.1823121137896386       -1.2208531526178616        6.3761886049907917     
 C   9.0066614559720346      -0.49071464496552486        7.2255398221497433     
 C   9.1405032371509058       0.87924785197346578        7.0045923103596675     
 C   8.4375198262614628        1.4856976505291228        5.9675412896753821     
 C   7.4624451213712648        2.6507447927754337        3.0170733846842026     
 C   8.8341176871782654        2.6388013864780482        2.7510992931770648     
 C   9.4501365421992034        3.4821326705444284        1.8196171475974543     
 C   8.6823074919956387        4.3887643603100850        1.0941130635065377     
 C   7.3031616027466901        4.4133163109217763        1.2964182444934123     
 C   6.7348245802073619        3.5395331502696612        2.2164747170226340     
 C   5.7127835241803284        2.5558426392799198        5.1524648776790194     
 C   5.8010991642035217        3.9269561336156915        5.4179708903792898     
 C   5.1052481087700530        4.5750653084115580        6.4450299515223968     
 C   4.3104574283880455        3.8353743530918654        7.3144356556015060     
 C   4.1902487307749228        2.4617837550060018        7.1028073222848560     
 C   4.8790006569138358        1.8686708707841631        6.0460819042419054     
 C   5.7399630867079576       0.74728986244833184        3.0284737073688079     
 C   4.3611862596210687       0.80040586667059910        2.8126112282998372     
 C   3.6859033924309337       -6.0880519502504744E-003   1.8907477804159212     
 C   4.3987654253796062      -0.92300135511558412        1.1259760988038412     
 C   5.7856644841924103      -0.98492662031372913        1.2648884538448182     
 C   6.4141880821101758      -0.14507166211019551        2.1823510733846780     
 B   6.6228024759225699        1.6877475542726799        4.0610864829361057     
 F   2.2740974746013003        11.669891905769193        14.831858098361451     
 F  0.85940840068071123        12.859511008417371        12.938178283811315     
 F -0.75613758526382091        11.383056025776810        11.236853934387582     
 F  -1.0486850878859173        8.6951092108623413        11.683124850086967     
 F  0.29920330556317593        7.4708917266901080        13.653129680446623     
 F -0.76784964220942864        8.5124579034716987        16.081959358476944     
 F  -1.8825445683702766        6.8624984343323217        17.861698421434546     
 F -0.35770070008890076        5.0728312105958961        19.274005607834166     
 F   2.3914222654748887        5.0173175071523826        18.876307586061703     
 F   3.5301634185142001        6.7075691688075603        17.148951597628894     
 F   2.2958576034408824        5.5667005139386072        14.798747483264073     
 F   3.6972455407669611        4.3993014986178798        12.873227437783354     
 F   5.2471154822864010        5.8806000604750954        11.146537913624520     
 F   5.5156560664682388        8.5917991629287513        11.572804072301967     
 F   4.1956843359301708        9.7919075907735262        13.578168838000256     
 F   5.3443182005664154        8.6652459405528344        15.970931183596170     
 F   6.5644909238699318        10.248045663881395        17.735442352065935     
 F   5.1404119282190903        12.060139952394087        19.224110635113863     
 F   2.3973902170914232        12.168802165629591        18.973213979788479     
 F   1.1319334341116905        10.543881637630458        17.234269595589616     
 C   1.3362958945887293        9.4971022916398251        14.388780322279334     
 C   1.4309654888605177        10.866172919103942        14.121459728906396     
 C  0.72444019482213717        11.523995281585846        13.108537227357774     
 C  -9.8786367767454114E-002   10.791927560726803        12.259735666343255     
 C -0.23187743022380758        9.4222319199867641        12.482901402640536     
 C  0.47114875216270546        8.8178042834701920        13.521076386867437     
 C   1.4484132071966977        7.6556132039489970        16.471805476370523     
 C   7.6577687770482905E-002   7.6650695158670770        16.737253271213259     
 C -0.53843644670999591        6.8206039115826442        17.668266695158952     
 C  0.23065639883919156        5.9157384520602552        18.394480118609223     
 C   1.6100016108123560        5.8937947653472831        18.193044932021042     
 C   2.1773202249684922        6.7681143781579545        17.272722788108315     
 C   3.1978828783109154        7.7547262709661355        14.335923834770357     
 C   3.1096223842168205        6.3840088344988137        14.068207709462840     
 C   3.8040507985606213        5.7379737932962893        13.038871820964438     
 C   4.5973201538751001        6.4794633075196826        12.169468154146767     
 C   4.7175883846028155        7.8527860673612304        12.383349321462564     
 C   4.0301453445517277        8.4436144740924117        13.442226814246208     
 C   3.1661699881937055        9.5637314536602851        16.460439479403274     
 C   4.5451969446792271        9.5167196200491464        16.676076856891164     
 C   5.2171431667399304        10.327683045267097        17.596602439920588     
 C   4.5004302810207415        11.242387063377025        18.360238633166674     
 C   3.1133197613353083        11.297846005731836        18.221891402161614     
 C   2.4881921152109014        10.454283082236058        17.305531757413458     
 B   2.2862726107232421        8.6203562134454259        15.427928417380514     
 C   6.3366588857609880       0.10763573104883423        11.536467057482065     
 H   7.2677515034871236      -0.36188619885894513        11.877702564459154     
 H   5.9986934881484677      -0.44935669864030064        10.651420374960789     
 H   5.5824069505821727       -3.5195637265114738E-002   12.318117202426041     
 C   5.1854535638635495        2.1660936233825003        10.681540666633012     
 H   4.4322250577571696        2.1256724014000254        11.475938182760435     
 H   4.8129788288216648        1.5830070439705348        9.8305545804686112     
 H   5.2867412059039705        3.2137043358049486        10.369714252263712     
 C   7.5581423725049870        1.6863568863270721        10.036474565788602     
 H   7.1863081346181161        1.1418067068921300        9.1572583958360045     
 H   8.5211316284768586        1.2452581423330293        10.321767761395458     
 H   7.7398317825064451        2.7223927816515836        9.7228632948973566     
 C   2.5722591651167583        10.198807529828068        7.9483008624454046     
 H   1.6412592358993288        10.669183898982677        7.6081715082911057     
 H   2.9117027383384926        10.755332704577688        8.8330525996867539     
 H   3.3257378158027020        10.341111197411850        7.1658034034077938     
 C   3.7229437012248674        8.1401421496292290        8.8026388537408593     
 H   4.4757184175345301        8.1802728968568772        8.0077982774869447     
 H   4.0960252463049542        8.7232496998083029        9.6533281640145425     
 H   3.6215632133906190        7.0926261309082603        9.1146165978822484     
 C   1.3506502913706204        8.6202872351251258        9.4487758713069940     
 H   1.7229333483013278        9.1646267063475761        10.327941130963158     
 H  0.38761413959657520        9.0616138593294444        9.1639447791452024     
 H   1.1688853622140190        7.5842264799472261        9.7623073889264660     
         276

 Dy   9.0664913593167409        2.4492853825074268        14.038502657555560     
 C   7.3534933679797811        4.3176754512148641        13.719630680188965     
 C   6.7137263616841718        3.3180549512006818        14.558611789834504     
 C   6.4665820470465016        2.1871133165910654        13.718401085157778     
 H   5.9421748490532256        1.2930049918021573        14.034283527921033     
 C   6.9275775266845407        2.4232202589777811        12.399650817119761     
 C   7.4875178649487149        3.7343084718341975        12.417809010969570     
 H   7.8738173853998381        4.2516276450095756        11.548050833022243     
 C   8.0398212754937912        5.6521043447839530        14.064292045594408     
 C   9.4016805804197325        5.3305648497266889        14.725937416054842     
 H   10.074036130866499        4.7940083614401257        14.026124300534656     
 H   9.3099040930154118        4.7661087957084662        15.667405143151798     
 H   9.9609775051282661        6.2424296249898914        14.975468106158058     
 C   7.2082025327518258        6.5903731845502103        14.954062264150291     
 H   6.9777850610853234        6.1895699313886841        15.942781870620550     
 H   6.2579867935578282        6.8392384483967152        14.468279786788809     
 H   7.7622744701859618        7.5248797136768557        15.112340501533895     
 C   8.3491727463906269        6.4467601076709533        12.779153569421533     
 H   9.0547881799194005        5.9214745712874723        12.125494489698262     
 H   8.8127486617699073        7.4049233119222411        13.040114157921453     
 H   7.4410798828766822        6.6547485981458445        12.201799719646031     
 C   6.2556714449564241        3.3234198095529481        16.027522223156360     
 C   5.8498529340639518        1.9025681676110509        16.478429855018486     
 H   4.9803054275213876        1.5250884644016240        15.929169053421218     
 H   5.5779127643707733        1.9288056075550122        17.541446523948391     
 H   6.6625751789662555        1.1712825199346513        16.364064403397609     
 C   4.9955925356938655        4.2033203820424463        16.173375024055641     
 H   5.1645751485695870        5.2419149909594207        15.879430207377775     
 H   4.6452790840833833        4.2021817024189536        17.214511199460262     
 H   4.1885840668806749        3.8076297828380392        15.543519159440308     
 C   7.3553214541496033        3.7733341551929667        17.008838650442474     
 H   8.2331455091920471        3.1032579578650670        16.974181857011374     
 H   6.9800886746430377        3.7132339131261047        18.035314932188030     
 H   7.7078231299580429        4.7956319316532170        16.857257030908023     
 C   6.5379315102273203        1.5972542702198762        11.177955442949886     
 C   10.826153935635897       0.61489389359157276        13.829753499622090     
 C   11.407047692001390        1.6127305500130746        14.715907875064005     
 C   11.690460565846335        2.7518091371478359        13.894570200606090     
 H   12.185524639082031        3.6510846673097328        14.241072205802698     
 C   11.303631925167348        2.5238658022152491        12.553090744926328     
 C   10.751873894982518        1.2083578203140217        12.527986467439373     
 H   10.404534410370609       0.69921320836417289        11.636054063353258     
 C   10.118575187178156      -0.71755952578275006        14.128900062495047     
 C   8.7384012902961707      -0.37319395364337071        14.735464105726720     
 H   8.0918560033007427       0.16216753286023788        14.006826005461697     
 H   8.8097542846264769       0.19711938239286353        15.677110464725958     
 H   8.1523180376813915       -1.2705608231954906        14.969523145957051     
 C   9.8583065239808985       -1.5105048162463910        12.829512890374410     
 H   9.3688877549651330       -2.4602924040500898        13.074563686182840     
 H   10.792241664309152       -1.7368003202511413        12.303288101389075     
 H   9.1980603913326249      -0.98271405796844347        12.130650399909820     
 C   10.904956327583042       -1.6593482661007899        15.055674932488094     
 H   11.090181121576052       -1.2529133949290370        16.051608491098730     
 H   11.875371495134109       -1.9100955484356292        14.611669266201174     
 H   10.341674743196238       -2.5913604628542588        15.194102907109874     
 C   11.834221069256731        1.5982897060560388        16.200894473924507     
 C   13.090626885821541       0.71119447958964488        16.356705145178875     
 H   13.901210677513072        1.0951923735879450        15.723366562100058     
 H   13.442777881522233       0.72096920818146137        17.397282895110173     
 H   12.916658431464425      -0.33027943540730820        16.074006045650439     
 C   12.240112536140227        3.0205433025481891        16.651992924968891     
 H   11.426732438696940        3.7492320451830956        16.527553539388258     
 H   13.116923306502807        3.3980693451163284        16.112008659516203     
 H   12.499375288310461        2.9975680738130488        17.718044503398904     
 C   10.726162933182833        1.1539419945544815        17.184416055374399     
 H   9.8490740273516781        1.8219837112394062        17.136837088808917     
 H   11.095570450589225        1.2256209508388853        18.217775579992235     
 H   10.377996852990437       0.12788441641883269        17.039035965145796     
 C   11.700236251640598        3.3722815211765584        11.350133425452855     
 C   13.000945191430578        2.7592246742149760        10.775751839346938     
 H   12.845670607004369        1.7206279713903163        10.457266817896427     
 H   13.796896265389103        2.7655345696054501        11.528240974412954     
 H   13.347904443746533        3.3358496762604877        9.9077151501828773     
 C   11.970150148863564        4.8349039079059128        11.740590842073340     
 H   11.063181590415041        5.3484971790784153        12.082431827014602     
 H   12.346062364954982        5.3892530579489035        10.869154155586518     
 H   12.721891390141037        4.9210598628996101        12.530762034111071     
 C   10.622237753918776        3.3408083214065951        10.264178498755021     
 H   10.413404647475089        2.3197376657812616        9.9330355734126670     
 H   10.950446443379095        3.9089977073243958        9.3855242050403120     
 H   9.6836179286176360        3.7824806283069696        10.618282403890268     
 Dy -0.16324197475099000        7.8490567759547512        5.4492489389544438     
 C   1.5531823705100845        5.9884036330250145        5.7667656409184662     
 C   2.1923649085553345        6.9875027291098215        4.9268704488844390     
 C   2.4390102899854034        8.1188846950274627        5.7660273808447959     
 H   2.9620381826967428        9.0134459443528012        5.4490988321211278     
 C   1.9797226531922199        7.8831892849656411        7.0856909245851929     
 C   1.4207373911975820        6.5719216788766817        7.0688664695994170     
 H   1.0359207824078274        6.0548262051794506        7.9393947587608134     
 C  0.86509030953347399        4.6545829367704128        5.4227606220850966     
 C -0.49683205168214223        4.9773099081787313        4.7616297482573406     
 H  -1.1701203314694768        5.5120851609040855        5.4623231280708264     
 H -0.40529864919389957        5.5431408945074434        3.8208310059986466     
 H  -1.0564232060119410        4.0660679058412308        4.5104364817773996     
 C   1.6954490576892960        3.7156074738852829        4.5328627893471101     
 H   1.9265841410722040        4.1163227588761311        3.5443132924861804     
 H   2.6452795125466912        3.4660254318445483        5.0189386364923010     
 H   1.1405771154722757        2.7816431690155774        4.3743201524395428     
 C  0.55539934018558168        3.8604309319824757        6.7080771250357616     
 H -0.14873257891172792        4.3869981646730523        7.3623287267454902     
 H   9.0046699372069217E-002   2.9029899725162571        6.4476355663389811     
 H   1.4636458184723145        3.6510214139306636        7.2846775420524477     
 C   2.6491702150547902        6.9818311431261124        3.4575757102786322     
 C   3.0548240257664134        8.4025770913437601        3.0058651113011443     
 H   3.9243861042861519        8.7804243204286720        3.5549101445051181     
 H   3.3267442797583624        8.3759110224110565        1.9428436321799660     
 H   2.2419877576534066        9.1337863013053919        3.1199346498144043     
 C   3.9089228485581025        6.1015475085097250        3.3108235820290144     
 H   3.7401374693127196        5.0631964228000337        3.6058264486952192     
 H   4.2579555562024272        6.1018147441183164        2.2692541689788235     
 H   4.7168310179001240        6.4975809994172478        3.9393257604878094     
 C   1.5487304408433209        6.5316905892795338        2.4772645817726788     
 H  0.67101019548487206        7.2019305614673792        2.5120866650516227     
 H   1.9233377809606036        6.5912326631735727        1.4505416432010847     
 H   1.1962944961492343        5.5094396557803931        2.6293785612299536     
 C   2.3701437149131785        8.7092969890746428        8.3070159898185327     
 C  -1.9165096720264947        9.6917518633739892        5.6614946173857641     
 C  -2.4993226125293013        8.6962324756428302        4.7737713775201600     
 C  -2.7860301576885829        7.5571998524564643        5.5939111416548162     
 H  -3.2828762934992146        6.6592571378182406        5.2463782898063132     
 C  -2.3974543526905507        7.7820844897646335        6.9353603083521946     
 C  -1.8431305375629681        9.0968228626108694        6.9620135901913240     
 H  -1.4943979392780684        9.6040366271819924        7.8544415380553030     
 C  -1.2075744741822665        11.023484940637754        5.3631270346319520     
 C  0.17158188539504490        10.677229012558678        4.7553778543219689     
 H  0.81742172298332971        10.141958248144086        5.4841670746578890     
 H   9.8040260299801701E-002   10.104854443225719        3.8150543889726638     
 H  0.75815529698975614        11.573491033335918        4.5177459486470806     
 C -0.94608612638475575        11.815023969475700        6.6630490179652702     
 H -0.45435254222671517        12.763808280442472        6.4188874897523336     
 H  -1.8798329190127383        12.043181406701791        7.1888655443555844     
 H -0.28756649774902360        11.285204138489709        7.3619630690872153     
 C  -1.9932729155435776        11.966981683462693        4.4375014057748965     
 H  -2.1791427363898284        11.561871325771660        3.4411628463913675     
 H  -2.9633284160778990        12.218444529478122        4.8818570497498026     
 H  -1.4288959520981042        12.898452878804164        4.2999512671152393     
 C  -2.9260370374747113        8.7127107050025554        3.2884828325888540     
 C  -4.1818182931996279        9.6007539112772857        3.1331517039155545     
 H  -4.9928961619018599        9.2166680141075172        3.7657683249466869     
 H  -4.5335924086340897        9.5920829612316023        2.0924573057363669     
 H  -4.0072844466742756        10.641893312187227        3.4167918922607772     
 C  -3.3327696239892957        7.2911199928910424        2.8357095391128615     
 H  -2.5200861489572532        6.5615867108464601        2.9599136988024415     
 H  -4.2102475730447617        6.9137331180509571        3.3746886422821758     
 H  -3.5912888327610268        7.3152180969872358        1.7694924092527844     
 C  -1.8177051916171645        9.1572563948761374        2.3052765467538623     
 H -0.94102652913480012        8.4886648984609767        2.3520454714126746     
 H  -2.1875270427300686        9.0868200404816228        1.2719863347080649     
 H  -1.4687680312698626        10.182956543886784        2.4514730906666999     
 C  -2.7936101817149632        6.9327955242726045        8.1378653960535328     
 C  -4.0927077709338011        7.5468454352848919        8.7148470346323830     
 H  -3.9357425654257541        8.5850419951009478        9.0339216926182715     
 H  -4.8900021819156088        7.5420302244414321        7.9637038071649950     
 H  -4.4387648442593282        6.9699550903955751        9.5830212710748714     
 C  -3.0655464788952336        5.4708618066130432        7.7461792397877574     
 H  -2.1591518731688746        4.9559992920010707        7.4045848801663361     
 H  -3.4428312395337324        4.9164687948700907        8.6169788043899267     
 H  -3.8168785885599470        5.3864395014637543        6.9554598784635520     
 C  -1.7139020450296205        6.9616778470473326        9.2223873686582323     
 H  -1.5038053557533644        7.9819630033188913        9.5551724320785301     
 H  -2.0412457025503419        6.3920548740068197        10.100383859219443     
 H -0.77601047960762481        6.5199308509377421        8.8662324253958058     
 F   6.6257375234812006       -1.3670741671592324        4.6539613027092299     
 F   8.0428651697697440       -2.5622482484382796        6.5428549812693690     
 F   9.6600552275365601       -1.0906277680376149        8.2463526059542573     
 F   9.9543162058679275        1.5978665544816055        7.8063309637983984     
 F   8.6073376609752259        2.8272550322902625        5.8380946250700907     
 F   9.6739264514431902        1.7834465238810986        3.4081355491259866     
 F   10.793320618722783        3.4303300713206224        1.6280452159137737     
 F   9.2731199614158815        5.2244310814076815       0.21569134033664641     
 F   6.5240278031082104        5.2860221035377659       0.61246285392475475     
 F   5.3810955796041053        3.5983944110029817        2.3389023622678491     
 F   6.6129151627319489        4.7394145276780426        4.6861924624813680     
 F   5.2085836162890420        5.9111676095915726        6.6060511246436242     
 F   3.6553280595796176        4.4337834216199008        8.3339145222657756     
 F   3.3877949080256418        1.7230522353509254        7.9146229475548022     
 F   4.7094503993643153       0.51715292766998411        5.9122347864579883     
 F   3.5625183370181857        1.6541224619847590        3.5188170310486049     
 F   2.3341775993324272        8.3937533638667461E-002   1.7509017843411487     
 F   3.7482300157122288       -1.7325867172306859       0.25695170313425125     
 F   6.4913305208729541       -1.8588352940054895       0.51011271266700531     
 F   7.7647116853033422      -0.24471438960862457        2.2516983243324811     
 C   7.5671562251485476       0.80364671098449481        5.0998849714606953     
 C   7.4708333124987654      -0.56577933934976476        5.3648166422813333     
 C   8.1779436752636219       -1.2263258953733578        6.3755946816033351     
 C   9.0023151039195177      -0.49673276044518477        7.2254122240163756     
 C   9.1363239196246298       0.87335464769962667        7.0052878980064310     
 C   8.4334889562899367        1.4803811904051185        5.9684494294707831     
 C   7.4602427123225610        2.6460742345495358        3.0176173352327971     
 C   8.8320645284213324        2.6332086906782135        2.7525757334823213     
 C   9.4494370579158726        3.4763864708561214        1.8219101896901015     
 C   8.6828517375251941        4.3837019822402894        1.0960379532457374     
 C   7.3035347971342199        4.4088711969231351        1.2969643859650486     
 C   6.7338612024255609        3.5354270065700524        2.2165213310708216     
 C   5.7098470303446796        2.5522768683051793        5.1525552365019260     
 C   5.7979534660999512        3.9235248476643516        5.4172212768185428     
 C   5.1017418481747008        4.5721721696329150        6.4436466675310182     
 C   4.3070396801130766        3.8328994691836225        7.3134571872086926     
 C   4.1872904847636336        2.4591098257394250        7.1029247035161678     
 C   4.8760984986476652        1.8654881118319013        6.0465249443671141     
 C   5.7357620229571022       0.74424248602896326        3.0286329207294735     
 C   4.3570267528112110       0.79903945381097763        2.8130397763024337     
 C   3.6807221863293589       -5.7274190463554517E-003   1.8905378861136874     
 C   4.3924666210077286      -0.92261217332281420        1.1247619187547684     
 C   5.7792557982761448      -0.98645506102711067        1.2635607874094610     
 C   6.4088338391923880      -0.14824056766350024        2.1817675432779020     
 B   6.6195382028339518        1.6836460516347196        4.0613880636561941     
 F   2.2783213461173961        11.674227059716255        14.832867037483764     
 F  0.86396828138035819        12.865073932575042        12.939640094762545     
 F -0.75174135446895440        11.389791841850997        11.237481641727255     
 F  -1.0447313561571816        8.7016360206252177        11.682103540134250     
 F  0.30286613663564571        7.4761879588797751        13.651708759691433     
 F -0.76477307389977367        8.5190111935936379        16.080390400878098     
 F  -1.8820805640673361        6.8693725965025525        17.858510945801459     
 F -0.35980213298078395        5.0780872798255707        19.271462352412964     
 F   2.3896631523774081        5.0213597061665416        18.876723870270453     
 F   3.5309739963071238        6.7104721343302813        17.149929278864157     
 F   2.2987503180507414        5.5702844892774497        14.799894864170204     
 F   3.7009183049086007        4.4018095385345495        12.875819011844076     
 F   5.2505773640062330        5.8821457514838356        11.148160099049345     
 F   5.5178598495433375        8.5938437676545725        11.571831554491869     
 F   4.1984281981809559        9.7949404495198014        13.577030791205173     
 F   5.3474618341227096        8.6662758375694153        15.969503497941812     
 F   6.5697706867855672        10.245972628768975        17.734941845768610     
 F   5.1481948054096005        12.057755090382125        19.225927006245030     
 F   2.4052362686645572        12.170285339171491        18.975566998352459     
 F   1.1375294489820946        10.548562848729301        17.235349570853689     
 C   1.3401591659895125        9.5018669015210353        14.388530992922869     
 C   1.4351073465152013        10.871046099876574        14.121950737538024     
 C  0.72877723037510100        11.529480711406697        13.109287459259003     
 C  -9.4477906408261605E-002   10.797991526303004        12.259997589641147     
 C -0.22777086731890955        9.4281695849395906        12.482319624869499     
 C  0.47509066819427648        8.8231337341118028        13.520274980590163     
 C   1.4504909107202846        7.6602350635542766        16.471346330238241     
 C   7.8507136489455717E-002   7.6706846609189467        16.735875737668909     
 C -0.53790012199118176        6.8263585100915121        17.666036576222741     
 C  0.22990339481679706        5.9207154999938352        18.392554217604474     
 C   1.6094156560593118        5.8980837029636435        18.192483573237066     
 C   2.1781153800457407        6.7720976490522666        17.272718760943192     
 C   3.2006672682550978        7.7581221439555090        14.335890679336586     
 C   3.1126401289294408        6.3872515685354161        14.069095195602074     
 C   3.8074454926392463        5.7406187118249354        13.040436605767226     
 C   4.6006156820122470        6.4816460474940873        12.170582268262333     
 C   4.7203873521425663        7.8551823836165102        12.383277873328041     
 C   4.0328720301750725        8.4465812850860686        13.441783289324576     
 C   3.1704021471153974        9.5666471840627541        16.460300764685783     
 C   4.5494183769974530        9.5179604839650391        16.675516620918291     
 C   5.2225011287292959        10.327197786574025        17.596605033899245     
 C   4.5069921099606649        11.241853081562690        18.361349308781776     
 C   3.1199681537866559        11.299230973466297        18.223264819417203     
 C   2.4936754933381988        10.457325716058730        17.306210304873144     
 B   2.2894572523521766        8.6243639653445037        15.427699298273962     
 C   6.3387200723623378       0.11335535728821471        11.537649127017321     
 H   7.2692543728127781      -0.35713753588829539        11.879019811642724     
 H   6.0002810357801870      -0.44326166457261235        10.652539771523118     
 H   5.5842422540396308       -2.8647660614567097E-002   12.319196991224885     
 C   5.1899833519673546        2.1727707089025756        10.681765726457895     
 H   4.4361473330604593        2.1330235095940173        11.475596156391166     
 H   4.8176237653848624        1.5899912782441519        9.8304883300845685     
 H   5.2924133831591096        3.2202591581210172        10.369981035876490     
 C   7.5624622685652758        1.6906206052456560        10.038230633241048     
 H   7.1906742341965870        1.1459394594919596        9.1590858751149113     
 H   8.5250003068730482        1.2490225990614277        10.324182635917094     
 H   7.7450223543194809        2.7263496766889204        9.7242237099771796     
 C   2.5699365675912742        10.193087645960251        7.9472764935248357     
 H   1.6395241500262701        10.664362415482906        7.6068250891412239     
 H   2.9096834498128819        10.749316717524838        8.8321083355182974     
 H   3.3237621768950523        10.334547184990189        7.1649964037636051     
 C   3.7181423643396641        8.1335037517937856        8.8026981109235454     
 H   4.4715417237853510        8.1728982499443568        8.0084381485909422     
 H   4.0910984264811567        8.7163612674089350        9.6536444747820180     
 H   3.6156036541630838        7.0861316890081740        9.1147064229928336     
 C   1.3460474237169280        8.6161018367751154        9.4472192890149493     
 H   1.7182855580132510        9.1605951329066784        10.326297475280782     
 H  0.38347969857795100        9.0579406837872725        9.1616981923095100     
 H   1.1633835046125998        7.5803653926290417        9.7611822373443768     
         276

 Dy   9.0711113162239503        2.4542228227811953        14.039143743745440     
 C   7.3584345633330095        4.3227340941242280        13.720923043495999     
 C   6.7186744055320746        3.3232460763581377        14.560071052916024     
 C   6.4708800948880194        2.1924723557750103        13.719786687406854     
 H   5.9463364479065612        1.2984731625195987        14.035752763984167     
 C   6.9315198877677302        2.4285262047410123        12.400909436335567     
 C   7.4919632810207455        3.7394191679712248        12.419013842415438     
 H   7.8782399647562382        4.2566919957741085        11.549198861038390     
 C   8.0452711610045444        5.6568990198620241        14.065451930335122     
 C   9.4072918567916464        5.3347956812935715        14.726430388654235     
 H   10.079101578127307        4.7979275596021536        14.026296817745104     
 H   9.3157640145350022        4.7704729331678735        15.668004501552229     
 H   9.9672124935637871        6.2463731349039895        14.975507102756410     
 C   7.2140686638428546        6.5951806373774460        14.955498853302290     
 H   6.9832215595096514        6.1941334974512161        15.943998976377797     
 H   6.2640908297046769        6.8445593105435885        14.469516083994813     
 H   7.7685199335248454        7.5293628912964063        15.114245470894895     
 C   8.3543028842931353        6.4517555792545007        12.780376551896842     
 H   9.0598236294909835        5.9266422059063206        12.126512136986788     
 H   8.8178915828822717        7.4099093759249843        13.041384163782334     
 H   7.4460552164540577        6.6597839533258094        12.203254819224684     
 C   6.2611358628157383        3.3285381901785329        16.029219486467763     
 C   5.8553969655515941        1.9076113336582330        16.480149747537983     
 H   4.9857615549206420        1.5301288085503453        15.931006889789135     
 H   5.5836410922159470        1.9337314427164971        17.543220290749332     
 H   6.6681174661097282        1.1763396538250692        16.365598136829913     
 C   5.0011549266365245        4.2085406962781704        16.175589746371088     
 H   5.1700633760087271        5.2471453100332015        15.881586121676664     
 H   4.6512420345037020        4.2073906282476221        17.216861668118657     
 H   4.1938476640515754        3.8129275088722507        15.546066359363920     
 C   7.3611271717862321        3.7783924789064534        17.010254131221366     
 H   8.2388936510674622        3.1082599584390094        16.975360076093107     
 H   6.9862274525201462        3.7182956429455447        18.036880300536680     
 H   7.7136470557859358        4.8006595535287682        16.858512522167050     
 C   6.5415928700736021        1.6027405549831715        11.179141635701942     
 C   10.829388147415505       0.61860213235777839        13.829413031999517     
 C   11.411131926211665        1.6158870968017538        14.715638681918044     
 C   11.695005196400082        2.7549691932412625        13.894459558094377     
 H   12.190703006440380        3.6538728198234436        14.241004558027338     
 C   11.307628696815813        2.5275212503802829        12.553037967165636     
 C   10.755132822089404        1.2123771183284919        12.527817953675664     
 H   10.407283954583148       0.70365079670206687        11.635865359121143     
 C   10.121352813704132      -0.71364468512002099        14.128269577679614     
 C   8.7414486862791847      -0.36909520080825386        14.735320521613758     
 H   8.0950785163064189       0.16703433538524542        14.007137122250501     
 H   8.8132487124609096       0.20064979164275060        15.677251884978835     
 H   8.1550154807205004       -1.2663527200623776        14.969009193566572     
 C   9.8606130287446110       -1.5060448815055631        12.828628375122147     
 H   9.3710040501315053       -2.4558097133532035        13.073415044671618     
 H   10.794418323276780       -1.7323718771320620        12.302151994824211     
 H   9.2003537090162162      -0.97782423887658820        12.130104106033064     
 C   10.907743603541475       -1.6559065146908629        15.054473694600876     
 H   11.093420293434034       -1.2498438173382025        16.050469371292884     
 H   11.877936435427072       -1.9067249913780120        14.610053453905630     
 H   10.344270285756027       -2.5878068411651203        15.192785716654519     
 C   11.838332089632445        1.6010526729076526        16.200628114440722     
 C   13.094471801819656       0.71359192817576267        16.356408932041884     
 H   13.905271084559551        1.0975389440305907        15.723328556306168     
 H   13.446437514174487       0.72303839849528384        17.397048282198945     
 H   12.920279945620944      -0.32778062608544645        16.073444791725855     
 C   12.244597968996075        3.0231297251703473        16.651962747482763     
 H   11.431443085001852        3.7520766149140954        16.527560039242825     
 H   13.121540810193348        3.4004911690656590        16.112076517976156     
 H   12.503801775710842        2.9999743812661026        17.718023409421502     
 C   10.730149253778746        1.1568084072116871        17.184061039489890     
 H   9.8531151131879984        1.8249272844012570        17.136498922013601     
 H   11.099495724719208        1.2283748559858179        18.217449033679255     
 H   10.381895592262307       0.13078587758110771        17.038595088893526     
 C   11.704505008126382        3.3757772277381872        11.350122561770938     
 C   13.005813272391103        2.7631848779398309        10.776753261181794     
 H   12.851288719763897        1.7243701977656847        10.458696216960135     
 H   13.801314496074570        2.7703020599213937        11.529675281846592     
 H   13.352882259961730        3.3395808553281867        9.9086522689879235     
 C   11.973586473826412        4.8386098366862544        11.740372002041186     
 H   11.066080959019409        5.3521580036062222        12.080761664888332     
 H   12.350625027801557        5.3926744091865455        10.869270050461987     
 H   12.724243024891981        4.9252749779369136        12.531498884639593     
 C   10.627267878243519        3.3436128617490350        10.263400437254987     
 H   10.420240311610089        2.3226253360996005        9.9308602652998506     
 H   10.955297733668308        3.9133052730612405        9.3857135716686813     
 H   9.6877588542824071        3.7834839249760313        10.617217442160165     
 Dy -0.16777481987539794        7.8443689749685808        5.4485207822943060     
 C   1.5481492470878735        5.9833130392210379        5.7656536459763208     
 C   2.1874677241808973        6.9822787837544418        4.9256806421459576     
 C   2.4346931891624672        8.1134937156620577        5.7649530458137104     
 H   2.9579665200052347        9.0079090509165578        5.4480260297752263     
 C   1.9755732168186355        7.8778575067303525        7.0846695073608945     
 C   1.4160260095926955        6.5668107566456877        7.0678192402681281     
 H   1.0310785449144739        6.0497701948724156        7.9383437026681536     
 C  0.85963287056241633        4.6497203379393817        5.4217401749958141     
 C -0.50246255603979328        4.9729120583480180        4.7612689218712001     
 H  -1.1751404332567028        5.5081780160818568        5.4621901074418737     
 H -0.41119914698041360        5.5384131287071066        3.8202517306120911     
 H  -1.0626923353744928        4.0619067897584920        4.5107575313181236     
 C   1.6896108349024173        3.7107940913825175        4.5315288512763452     
 H   1.9210050908430905        4.1117426456007840        3.5431502025078321     
 H   2.6392855342506087        3.4608113854033542        5.0177052915708291     
 H   1.1344422201600892        2.7770861875680990        4.3726156240891605     
 C  0.55032220811742716        3.8553212124140983        6.7069826842246121     
 H -0.15380064627251674        4.3816174780630694        7.3614224486397335     
 H   8.5075979472575058E-002   2.8978391084452637        6.4464650435968913     
 H   1.4587272192115008        3.6459728688056257        7.2833782873816419     
 C   2.6438085972530603        6.9767250344890206        3.4561628371625788     
 C   3.0495678874694057        8.3975255771294464        3.0045396263496644     
 H   3.9192446389309712        8.7752244125847749        3.5535252305162577     
 H   3.3213403607943390        8.3710117357552498        1.9414723690554181     
 H   2.2368271145553775        9.1288215031570736        3.1188135669852621     
 C   3.9033510347044502        6.0962039453557519        3.3087988959560906     
 H   3.7345350561615076        5.0578387338960962        3.6037764114475785     
 H   4.2519640641722187        6.0965308250305235        2.2670877960588509     
 H   4.7116136110427433        6.4920208801073702        3.9369815517509528     
 C   1.5429439508113774        6.5268726038439722        2.4761234105463008     
 H  0.66530873975180449        7.1972065947273718        2.5113656785479899     
 H   1.9171309806481303        6.5865845593465506        1.4492275912427468     
 H   1.1904490182803056        5.5046427387625778        2.6282518733025144     
 C   2.3662219507100688        8.7038250749317161        8.3060556719888599     
 C  -1.9199119366814428        9.6879727529576734        5.6613548151528494     
 C  -2.5034504750622810        8.6928111372445471        4.7737162173765917     
 C  -2.7905103267863565        7.5538486220107952        5.5938663187754907     
 H  -3.2879340056131205        6.6562034517358297        5.2464140223625648     
 C  -2.4015235161909301        7.7785235874657426        6.9352461994506793     
 C  -1.8465492407374222        9.0929265639280850        6.9618220360406768     
 H  -1.4973928492285149        9.5999040379522871        7.8542024456451260     
 C  -1.2105801231431157        11.019507967783094        5.3631400466032781     
 C  0.16832255850386624        10.673128792077197        4.7548971219358034     
 H  0.81405998556366366        10.137107548830866        5.4832085092122025     
 H   9.4381207758725147E-002   10.101383770188361        3.8142552261485689     
 H  0.75521518801362753        11.569328829810123        4.5177497689286295     
 C -0.94860092472451174        11.810627647349071        6.6632403566873499     
 H -0.45677566719276796        12.759413660486542        6.4192284866263396     
 H  -1.8821990421299832        12.038779736848827        7.1893568774076666     
 H -0.28996669050281021        11.280495203689341        7.3618100317894166     
 C  -1.9963855913603341        11.963365443210515        4.4380564497814783     
 H  -2.1827881978856412        11.558525444631702        3.4417123439572284     
 H  -2.9661866399876020        12.214894562751947        4.8828998806650370     
 H  -1.4318738535259972        12.894739760717689        4.3004842068584059     
 C  -2.9303068689041623        8.7095255436761914        3.2884677931641484     
 C  -4.1859349730720510        9.5977979166103005        3.1332696478922761     
 H  -4.9971029151666997        9.2137321193351287        3.7657736383795477     
 H  -4.5376666262799619        9.5893559447659893        2.0925616027590559     
 H  -4.0112317608988999        10.638869254506282        3.4170861158794539     
 C  -3.3373008906869810        7.2880437885285101        2.8355978686629606     
 H  -2.5247576906696776        6.5583497675370106        2.9597740535796078     
 H  -4.2148366149039367        6.9107737121537589        3.3745661272490519     
 H  -3.5958334229438345        7.3122172230690587        1.7693878539777173     
 C  -1.8220055827960362        9.1540387084167172        2.3052097856323588     
 H -0.94534587601711118        8.4854173675370745        2.3518530748400348     
 H  -2.1918992172159002        9.0837018827499847        1.2719397072531800     
 H  -1.4730251944729142        10.179723973542799        2.4514545614017718     
 C  -2.7980090097674659        6.9295438214598830        8.1377974862222526     
 C  -4.0978961489802055        7.5430097143159331        8.7134522029149437     
 H  -3.9418935759749765        8.5814867979894824        9.0319783399957032     
 H  -4.8946044834987532        7.5371570103871566        7.9617453390480817     
 H  -4.4441226170524128        6.9664143649378767        9.5817128901563180     
 C  -3.0688294231677418        5.4672929507549988        7.7465336310281208     
 H  -2.1617873139649664        4.9525986816128054        7.4065189012833068     
 H  -3.4471878431228715        4.9132495209866649        8.6170624989358533     
 H  -3.8190174151715657        5.3820975150675414        6.9548337988638487     
 C  -1.7192647819935833        6.9595043745470395        9.2232582909388174     
 H  -1.5111778074826234        7.9798189478733157        9.5572204998828862     
 H  -2.0465076689770241        6.3885575291462100        10.100380731984473     
 H -0.78036955761327265        6.5196071666840325        8.8676568850525435     
 F   6.6214946786763589       -1.3714603674811556        4.6531073012041100     
 F   8.0382662107394633       -2.5677906519513507        6.5415921239693615     
 F   9.6556436422791503       -1.0972750776534181        8.2458710446819641     
 F   9.9502582082328903        1.5914141202735521        7.8074719639354964     
 F   8.6035305478689406        2.8219764441061854        5.8396229751851800     
 F   9.6707678794770153        1.7770026236040957        3.4098575018113744     
 F   10.792698147014132        3.4235384964810680        1.6313143160186092     
 F   9.2749874370481589        5.2190765274521755       0.21820658677381982     
 F   6.5255185425196984        5.2817386286447743       0.61198641364596629     
 F   5.3801160045105805        3.5953259855045010        2.3379777445797818     
 F   6.6098985441073630        4.7356691889756686        4.6852203852405134     
 F   5.2048002037323791        5.9084003838865256        6.6037211515662335     
 F   3.6517612380615105        4.4319129905919050        8.3324568569883759     
 F   3.3854261187006345        1.7206828762456274        7.9155944250115322     
 F   4.7065174711745135       0.51391332639289189        5.9132800230532565     
 F   3.5593610449952622        1.6529685481025762        3.5200302623566659     
 F   2.3290987613210614        8.5886634661108199E-002   1.7510373247689235     
 F   3.7408139950609414       -1.7303722215712551       0.25499520220005856     
 F   6.4838112723674559       -1.8604793235798611       0.50790610073757192     
 F   7.7592355964099138      -0.24948767585380699        2.2508397494448578     
 C   7.5632335199929832       0.79885459418978366        5.1002418074911091     
 C   7.4666564415947843      -0.57067471505379652        5.3644633206461645     
 C   8.1735752367376051       -1.2317986381288539        6.3750007582158794     
 C   8.9979687518670008      -0.50275087592484469        7.2252846258830088     
 C   9.1321446020983519       0.86746144342578757        7.0059834856531946     
 C   8.4294580863184123        1.4750647302811140        5.9693575692661831     
 C   7.4580403032738580        2.6414036763236384        3.0181612857813911     
 C   8.8300113696643976        2.6276159948783788        2.7540521737875783     
 C   9.4487375736325436        3.4706402711678148        1.8242032317827486     
 C   8.6833959830547496        4.3786396041704938        1.0979628429849371     
 C   7.3039079915217497        4.4044260829244930        1.2975105274366852     
 C   6.7328978246437599        3.5313208628704436        2.2165679451190092     
 C   5.7069105365090307        2.5487110973304383        5.1526455953248327     
 C   5.7948077679963808        3.9200935617130113        5.4164716632577958     
 C   5.0982355875793486        4.5692790308542728        6.4422633835396406     
 C   4.3036219318381068        3.8304245852753795        7.3124787188158793     
 C   4.1843322387523436        2.4564358964728479        7.1030420847474796     
 C   4.8731963403814937        1.8623053528796396        6.0469679844923236     
 C   5.7315609592062460       0.74119510960959467        3.0287921340901387     
 C   4.3528672460013524       0.79767304095135627        2.8134683243050302     
 C   3.6755409802277841       -5.3667861424604299E-003   1.8903279918114537     
 C   4.3861678166358518      -0.92222299153004417        1.1235477387056954     
 C   5.7728471123598792      -0.98798350174049232        1.2622331209741036     
 C   6.4034795962746012      -0.15140947321680495        2.1811840131711264     
 B   6.6162739297453337        1.6795445489967591        4.0616896443762815     
 F   2.2825452176334915        11.678562213663318        14.833875976606077     
 F  0.86852816208000527        12.870636856732713        12.941101905713777     
 F -0.74734512367408790        11.396527657925182        11.238109349066930     
 F  -1.0407776244284459        8.7081628303880940        11.681082230181534     
 F  0.30652896770811544        7.4814841910694421        13.650287838936240     
 F -0.76169650559011870        8.5255644837155771        16.078821443279249     
 F  -1.8816165597643959        6.8762467586727833        17.855323470168376     
 F -0.36190356587266714        5.0833433490552453        19.268919096991763     
 F   2.3879040392799276        5.0254019051807006        18.877140154479200     
 F   3.5317845741000471        6.7133750998530024        17.150906960099423     
 F   2.3016430326606008        5.5738684646162922        14.801042245076337     
 F   3.7045910690502408        4.4043175784512192        12.878410585904797     
 F   5.2540392457260650        5.8836914424925748        11.149782284474171     
 F   5.5200636326184354        8.5958883723803936        11.570859036681769     
 F   4.2011720604317411        9.7979733082660765        13.575892744410092     
 F   5.3506054676790029        8.6673057345859981        15.968075812287456     
 F   6.5750504497012026        10.243899593656552        17.734441339471285     
 F   5.1559776826001116        12.055370228370164        19.227743377376200     
 F   2.4130823202376908        12.171768512713390        18.977920016916435     
 F   1.1431254638524988        10.553244059828144        17.236429546117758     
 C   1.3440224373902956        9.5066315114022473        14.388281663566405     
 C   1.4392492041698850        10.875919280649205        14.122441746169649     
 C  0.73311426592806483        11.534966141227548        13.110037691160233     
 C  -9.0169445049069097E-002   10.804055491879208        12.260259512939040     
 C -0.22366430441401156        9.4341072498924152        12.481737847098463     
 C  0.47903258422584755        8.8284631847534136        13.519473574312888     
 C   1.4525686142438714        7.6648569231595571        16.470887184105958     
 C   8.0436585208428529E-002   7.6762998059708165        16.734498204124559     
 C -0.53736379727236749        6.8321131086003808        17.663806457286526     
 C  0.22915039079440258        5.9256925479274152        18.390628316599720     
 C   1.6088297013062678        5.9023726405800039        18.191922214453086     
 C   2.1789105351229896        6.7760809199465788        17.272714733778066     
 C   3.2034516581992802        7.7615180169448816        14.335857523902813     
 C   3.1156578736420606        6.3904943025720184        14.069982681741310     
 C   3.8108401867178712        5.7432636303535807        13.042001390570013     
 C   4.6039112101493940        6.4838287874684912        12.171696382377899     
 C   4.7231863196823172        7.8575786998717900        12.383206425193515     
 C   4.0355987157984172        8.4495480960797256        13.441339764402942     
 C   3.1746343060370892        9.5695629144652230        16.460162049968297     
 C   4.5536398093156789        9.5192013478809319        16.674956384945421     
 C   5.2278590907186615        10.326712527880954        17.596607627877905     
 C   4.5135539389005874        11.241319099748354        18.362459984396882     
 C   3.1266165462380040        11.300615941200757        18.224638236672792     
 C   2.4991588714654958        10.460368349881401        17.306888852332829     
 B   2.2926418939811115        8.6283717172435797        15.427470179167411     
 C   6.3407812589636885       0.11907498352759519        11.538831196552579     
 H   7.2707572421384317      -0.35238887291764565        11.880337058826294     
 H   6.0018685834119054      -0.43716663050492405        10.653659168085447     
 H   5.5860775574970889       -2.2099683964019456E-002   12.320276780023729     
 C   5.1945131400711597        2.1794477944226509        10.681990786282778     
 H   4.4400696083637490        2.1403746177880092        11.475254130021899     
 H   4.8222687019480599        1.5969755125177687        9.8304220797005257     
 H   5.2980855604142487        3.2268139804370857        10.370247819489268     
 C   7.5667821646255655        1.6948843241642402        10.039986700693495     
 H   7.1950403337750588        1.1500722120917894        9.1609133543938164     
 H   8.5288689852692379        1.2527870557898260        10.326597510438727     
 H   7.7502129261325177        2.7303065717262571        9.7255841250570025     
 C   2.5676139700657901        10.187367762092434        7.9462521246042659     
 H   1.6377890641532113        10.659540931983132        7.6054786699913430     
 H   2.9076641612872716        10.743300730471988        8.8311640713498427     
 H   3.3217865379874021        10.327983172568528        7.1641894041194165     
 C   3.7133410274544612        8.1268653539583422        8.8027573681062297     
 H   4.4673650300361709        8.1655236030318381        8.0090780196949396     
 H   4.0861716066573592        8.7094728350095689        9.6539607855494918     
 H   3.6096440949355486        7.0796372471080877        9.1147962481034170     
 C   1.3414445560632358        8.6119164384251050        9.4456627067229064     
 H   1.7136377677251742        9.1565635594657824        10.324653819598407     
 H  0.37934525755932680        9.0542675082451023        9.1594516054738193     
 H   1.1578816470111806        7.5765043053108574        9.7600570857622877     
         276

 Dy   9.0757312731311597        2.4591602630549638        14.039784829935320     
 C   7.3633757586862378        4.3277927370335911        13.722215406803032     
 C   6.7236224493799783        3.3284372015155941        14.561530315997542     
 C   6.4751781427295372        2.1978313949589547        13.721172289655930     
 H   5.9504980467598969        1.3039413332370398        14.037222000047299     
 C   6.9354622488509197        2.4338321505042431        12.402168055551371     
 C   7.4964086970927770        3.7445298641082521        12.420218673861307     
 H   7.8826625441126392        4.2617563465386423        11.550346889054536     
 C   8.0507210465152959        5.6616936949400944        14.066611815075836     
 C   9.4129031331635602        5.3390265128604550        14.726923361253625     
 H   10.084167025388117        4.8018467577641815        14.026469334955552     
 H   9.3216239360545945        4.7748370706272798        15.668603859952659     
 H   9.9734474819993064        6.2503166448180867        14.975546099354762     
 C   7.2199347949338835        6.5999880902046817        14.956935442454286     
 H   6.9886580579339785        6.1986970635137491        15.945216082135044     
 H   6.2701948658515256        6.8498801726904608        14.470752381200818     
 H   7.7747653968637289        7.5338460689159570        15.116150440255895     
 C   8.3594330221956437        6.4567510508380481        12.781599534372148     
 H   9.0648590790625665        5.9318098405251680        12.127529784275314     
 H   8.8230345039946343        7.4148954399277276        13.042654169643216     
 H   7.4510305500314331        6.6648193085057752        12.204709918803335     
 C   6.2666002806750534        3.3336565708041181        16.030916749779166     
 C   5.8609409970392372        1.9126544997054149        16.481869640057479     
 H   4.9912176823198973        1.5351691526990667        15.932844726157054     
 H   5.5893694200611206        1.9386572778779823        17.544994057550273     
 H   6.6736597532532009        1.1813967877154870        16.367131870262213     
 C   5.0067173175791835        4.2137610105138945        16.177804468686535     
 H   5.1755516034478672        5.2523756291069814        15.883742035975555     
 H   4.6572049849240207        4.2125995540762906        17.219212136777056     
 H   4.1991112612224759        3.8182252349064623        15.548613559287531     
 C   7.3669328894228610        3.7834508026199396        17.011669612000258     
 H   8.2446417929428790        3.1132619590129513        16.976538295174844     
 H   6.9923662303972547        3.7233573727649847        18.038445668885327     
 H   7.7194709816138287        4.8056871754043193        16.859768013426073     
 C   6.5452542299198839        1.6082268397464665        11.180327828453999     
 C   10.832622359195112       0.62231037112398402        13.829072564376942     
 C   11.415216160421940        1.6190436435904327        14.715369488772081     
 C   11.699549826953829        2.7581292493346892        13.894348915582666     
 H   12.195881373798729        3.6566609723371548        14.240936910251978     
 C   11.311625468464278        2.5311766985453166        12.552985189404945     
 C   10.758391749196290        1.2163964163429619        12.527649439911954     
 H   10.410033498795688       0.70808838503996074        11.635676654889025     
 C   10.124130440230106      -0.70972984445729193        14.127639092864179     
 C   8.7444960822622004      -0.36499644797313702        14.735176937500798     
 H   8.0983010293120952       0.17190113791025294        14.007448239039306     
 H   8.8167431402953422       0.20418020089263766        15.677393305231712     
 H   8.1577129237596093       -1.2621446169292647        14.968495241176093     
 C   9.8629195335083235       -1.5015849467647351        12.827743859869884     
 H   9.3731203452978775       -2.4513270226563169        13.072266403160395     
 H   10.796594982244409       -1.7279434340129827        12.301015888259347     
 H   9.2026470266998075      -0.97293441978473294        12.129557812156310     
 C   10.910530879499907       -1.6524647632809359        15.053272456713659     
 H   11.096659465292019       -1.2467742397473678        16.049330251487042     
 H   11.880501375720034       -1.9033544343203948        14.608437641610088     
 H   10.346865828315815       -2.5842532194759813        15.191468526199165     
 C   11.842443110008158        1.6038156397592664        16.200361754956937     
 C   13.098316717817772       0.71598937676188046        16.356112718904892     
 H   13.909331491606030        1.0998855144732362        15.723290550512276     
 H   13.450097146826742       0.72510758880910631        17.396813669287720     
 H   12.923901459777463      -0.32528181676358470        16.072883537801271     
 C   12.249083401851923        3.0257161477925059        16.651932569996635     
 H   11.436153731306765        3.7549211846450947        16.527566539097389     
 H   13.126158313883890        3.4029129930149891        16.112144376436110     
 H   12.508228263111226        3.0023806887191560        17.718002315444096     
 C   10.734135574374658        1.1596748198688926        17.183706023605382     
 H   9.8571561990243168        1.8278708575631077        17.136160755218288     
 H   11.103420998849192        1.2311287611327506        18.217122487366279     
 H   10.385794331534179       0.13368733874338273        17.038154212641256     
 C   11.708773764612166        3.3792729342998160        11.350111698089023     
 C   13.010681353351629        2.7671450816646859        10.777754683016651     
 H   12.856906832523427        1.7281124241410530        10.460125616023845     
 H   13.805732726760034        2.7750695502373368        11.531109589280229     
 H   13.357860076176925        3.3433120343958858        9.9095893877929715     
 C   11.977022798789259        4.8423157654665960        11.740153162009031     
 H   11.068980327623777        5.3558188281340291        12.079091502762061     
 H   12.355187690648131        5.3960957604241884        10.869385945337456     
 H   12.726594659642926        4.9294900929742171        12.532235735168113     
 C   10.632298002568263        3.3464174020914745        10.262622375754955     
 H   10.427075975745089        2.3255130064179395        9.9286849571870341     
 H   10.960149023957522        3.9176128387980858        9.3859029382970487     
 H   9.6918997799471764        3.7844872216450924        10.616152480430063     
 Dy -0.17230766499980590        7.8396811739824113        5.4477926256341682     
 C   1.5431161236656628        5.9782224454170620        5.7645416510341754     
 C   2.1825705398064605        6.9770548383990629        4.9244908354074752     
 C   2.4303760883395311        8.1081027362966527        5.7638787107826239     
 H   2.9538948573137271        9.0023721574803162        5.4469532274293240     
 C   1.9714237804450512        7.8725257284950647        7.0836480901365970     
 C   1.4113146279878090        6.5616998344146937        7.0667720109368402     
 H   1.0262363074211205        6.0447141845653807        7.9372926465754938     
 C  0.85417543159135878        4.6448577391083514        5.4207197279065307     
 C -0.50809306039744440        4.9685142085173037        4.7609080954850596     
 H  -1.1801605350439290        5.5042708712596271        5.4620570868129219     
 H -0.41709964476692762        5.5336853629067688        3.8196724552255361     
 H  -1.0689614647370445        4.0577456736757540        4.5110785808588476     
 C   1.6837726121155385        3.7059807088797521        4.5301949132055803     
 H   1.9154260406139767        4.1071625323254368        3.5419871125294837     
 H   2.6332915559545262        3.4555973389621606        5.0164719466493564     
 H   1.1283073248479027        2.7725292061206206        4.3709110957387791     
 C  0.54524507604927264        3.8502114928457210        6.7058882434134617     
 H -0.15886871363330557        4.3762367914530858        7.3605161705339768     
 H   8.0105259573080900E-002   2.8926882443742703        6.4452945208548016     
 H   1.4538086199506872        3.6409243236805877        7.2820790327108371     
 C   2.6384469794513308        6.9716189258519288        3.4547499640465253     
 C   3.0443117491723979        8.3924740629151309        3.0032141413981845     
 H   3.9141031735757901        8.7700245047408760        3.5521403165273968     
 H   3.3159364418303157        8.3661124490994432        1.9401011059308702     
 H   2.2316664714573480        9.1238567050087536        3.1176924841561204     
 C   3.8977792208507980        6.0908603822017788        3.3067742098831667     
 H   3.7289326430102956        5.0524810449921587        3.6017263741999384     
 H   4.2459725721420103        6.0912469059427297        2.2649214231388783     
 H   4.7063962041853635        6.4864607607974927        3.9346373430140962     
 C   1.5371574607794340        6.5220546184084114        2.4749822393199223     
 H  0.65960728401873692        7.1924826279873635        2.5106446920443575     
 H   1.9109241803356567        6.5819364555195286        1.4479135392844089     
 H   1.1846035404113768        5.4998458217447626        2.6271251853750757     
 C   2.3623001865069595        8.6983531607887912        8.3050953541591870     
 C  -1.9233142013363906        9.6841936425413593        5.6612150129199348     
 C  -2.5075783375952607        8.6893897988462623        4.7736610572330234     
 C  -2.7949904958841301        7.5504973915651252        5.5938214958961643     
 H  -3.2929917177270265        6.6531497656534198        5.2464497549188156     
 C  -2.4055926796913099        7.7749626851668516        6.9351320905491640     
 C  -1.8499679439118764        9.0890302652453023        6.9616304818900288     
 H  -1.5003877591789614        9.5957714487225800        7.8539633532349491     
 C  -1.2135857721039647        11.015530994928433        5.3631530585746034     
 C  0.16506323161268754        10.669028571595716        4.7544163895496379     
 H  0.81069824814399760        10.132256849517644        5.4822499437665169     
 H   9.0722155217648592E-002   10.097913097151004        3.8134560633244736     
 H  0.75227507903749880        11.565166626284331        4.5177535892101792     
 C -0.95111572306426784        11.806231325222441        6.6634316954094297     
 H -0.45919879215882070        12.755019040530613        6.4195694835003465     
 H  -1.8845651652472282        12.034378066995863        7.1898482104597479     
 H -0.29236688325659682        11.275786268888975        7.3616569944916179     
 C  -1.9994982671770909        11.959749202958339        4.4386114937880601     
 H  -2.1864336593814540        11.555179563491743        3.4422618415230888     
 H  -2.9690448638973046        12.211344596025775        4.8839427115802723     
 H  -1.4348517549538904        12.891026642631214        4.3010171466015725     
 C  -2.9345767003336132        8.7063403823498255        3.2884527537394428     
 C  -4.1900516529444749        9.5948419219433152        3.1333875918689982     
 H  -5.0013096684315395        9.2107962245627384        3.7657789518124085     
 H  -4.5417408439258349        9.5866289283003780        2.0926658997817449     
 H  -4.0151790751235241        10.635845196825338        3.4173803394981310     
 C  -3.3418321573846668        7.2849675841659769        2.8354861982130597     
 H  -2.5294292323821019        6.5551128242275603        2.9596344083567740     
 H  -4.2194256567631108        6.9078143062565607        3.3744436122159276     
 H  -3.6003780131266425        7.3092163491508817        1.7692832987026503     
 C  -1.8263059739749081        9.1508210219572952        2.3051430245108548     
 H -0.94966522289942235        8.4821698366131724        2.3516606782673950     
 H  -2.1962713917017318        9.0805837250183448        1.2718930797982952     
 H  -1.4772823576759657        10.176491403198815        2.4514360321368431     
 C  -2.8024078378199690        6.9262921186471615        8.1377295763909725     
 C  -4.1030845270266090        7.5391739933469744        8.7120573711975062     
 H  -3.9480445865241989        8.5779316008780171        9.0300349873731367     
 H  -4.8992067850818968        7.5322837963328819        7.9597868709311674     
 H  -4.4494803898454967        6.9628736394801791        9.5804045092377663     
 C  -3.0721123674402495        5.4637240948969552        7.7468880222684842     
 H  -2.1644227547610586        4.9491980712245409        7.4084529224002775     
 H  -3.4515444467120102        4.9100302471032391        8.6171461934817799     
 H  -3.8211562417831848        5.3777555286713286        6.9542077192641454     
 C  -1.7246275189575462        6.9573309020467464        9.2241292132194026     
 H  -1.5185502592118827        7.9776748924277410        9.5592685676872406     
 H  -2.0517696354037058        6.3850601842856012        10.100377604749502     
 H -0.78472863561892048        6.5192834824303239        8.8690813447092793     
 F   6.6172518338715181       -1.3758465678030789        4.6522532996989892     
 F   8.0336672517091845       -2.5733330554644223        6.5403292666693540     
 F   9.6512320570217405       -1.1039223872692212        8.2453894834096708     
 F   9.9462002105978531        1.5849616860654987        7.8086129640725934     
 F   8.5997234347626552        2.8166978559221088        5.8411513253002685     
 F   9.6676093075108405        1.7705587233270930        3.4115794544967626     
 F   10.792075675305481        3.4167469216415136        1.6345834161234445     
 F   9.2768549126804380        5.2137219734966695       0.22072183321099320     
 F   6.5270092819311865        5.2774551537517826       0.61150997336717794     
 F   5.3791364294170565        3.5922575600060198        2.3370531268917145     
 F   6.6068819254827762        4.7319238502732937        4.6842483079996589     
 F   5.2010167911757170        5.9056331581814776        6.6013911784888428     
 F   3.6481944165434035        4.4300425595639084        8.3309991917109762     
 F   3.3830573293756276        1.7183135171403294        7.9165659024682631     
 F   4.7035845429847116       0.51067372511579956        5.9143252596485247     
 F   3.5562037529723387        1.6518146342203934        3.5212434936647274     
 F   2.3240199233096956        8.7835735683548938E-002   1.7511728651966985     
 F   3.7333979744096544       -1.7281577259118244       0.25303870126586581     
 F   6.4762920238619577       -1.8621233531542327       0.50569948880813853     
 F   7.7537595075164853      -0.25426096209898941        2.2499811745572345     
 C   7.5593108148374197       0.79406247739507263        5.1005986435215229     
 C   7.4624795706908031      -0.57557009075782828        5.3641099990109948     
 C   8.1692067982115883       -1.2372713808843501        6.3744068348284237     
 C   8.9936223998144840      -0.50876899140450460        7.2251570277496420     
 C   9.1279652845720758       0.86156823915194847        7.0066790732999582     
 C   8.4254272163468862        1.4697482701571096        5.9702657090615832     
 C   7.4558378942251542        2.6367331180977405        3.0187052363299851     
 C   8.8279582109074646        2.6220232990785441        2.7555286140928348     
 C   9.4480380893492129        3.4648940714795078        1.8264962738753956     
 C   8.6839402285843050        4.3735772261006991        1.0998877327241368     
 C   7.3042811859092796        4.3999809689258518        1.2980566689083215     
 C   6.7319344468619597        3.5272147191708347        2.2166145591671973     
 C   5.7039740426733818        2.5451453263556978        5.1527359541477393     
 C   5.7916620698928112        3.9166622757616714        5.4157220496970488     
 C   5.0947293269839955        4.5663858920756297        6.4408800995482620     
 C   4.3002041835631371        3.8279497013671362        7.3115002504230659     
 C   4.1813739927410545        2.4537619672062712        7.1031594659787913     
 C   4.8702941821153223        1.8591225939273779        6.0474110246175323     
 C   5.7273598954553897       0.73814773319022597        3.0289513474508043     
 C   4.3487077391914948       0.79630662809173491        2.8138968723076268     
 C   3.6703597741262097       -5.0061532385654080E-003   1.8901180975092200     
 C   4.3798690122639741      -0.92183380973727425        1.1223335586566225     
 C   5.7664384264436137      -0.98951194245387386        1.2609054545387464     
 C   6.3981253533568134      -0.15457837877010969        2.1806004830643504     
 B   6.6130096566567156        1.6754430463587986        4.0619912250963699     
 F   2.2867690891495873        11.682897367610380        14.834884915728388     
 F  0.87308804277965235        12.876199780890383        12.942563716665008     
 F -0.74294889287922139        11.403263473999369        11.238737056406604     
 F  -1.0368238926997102        8.7146896401509704        11.680060920228817     
 F  0.31019179878058523        7.4867804232591091        13.648866918181049     
 F -0.75861993728046373        8.5321177738375145        16.077252485680404     
 F  -1.8811525554614557        6.8831209208430142        17.852135994535288     
 F -0.36400499876455034        5.0885994182849199        19.266375841570561     
 F   2.3861449261824470        5.0294441041948597        18.877556438687950     
 F   3.5325951518929708        6.7162780653757235        17.151884641334689     
 F   2.3045357472704602        5.5774524399551337        14.802189625982468     
 F   3.7082638331918805        4.4068256183678889        12.881002159965519     
 F   5.2575011274458960        5.8852371335013149        11.151404469898997     
 F   5.5222674156935341        8.5979329771062147        11.569886518871671     
 F   4.2039159226825253        9.8010061670123534        13.574754697615010     
 F   5.3537491012352971        8.6683356316025790        15.966648126633098     
 F   6.5803302126168370        10.241826558544131        17.733940833173957     
 F   5.1637605597906218        12.052985366358202        19.229559748507366     
 F   2.4209283718108248        12.173251686255290        18.980273035480415     
 F   1.1487214787229030        10.557925270926987        17.237509521381831     
 C   1.3478857087910789        9.5113961212834592        14.388032334209941     
 C   1.4433910618245687        10.880792461421835        14.122932754801276     
 C  0.73745130148102878        11.540451571048397        13.110787923061462     
 C  -8.5860983689876602E-002   10.810119457455409        12.260521436236932     
 C -0.21955774150911356        9.4400449148452417        12.481156069327426     
 C  0.48297450025741856        8.8337926353950245        13.518672168035614     
 C   1.4546463177674580        7.6694787827648367        16.470428037973676     
 C   8.2366033927401328E-002   7.6819149510226863        16.733120670580210     
 C -0.53682747255355334        6.8378677071092486        17.661576338350315     
 C  0.22839738677200808        5.9306695958609952        18.388702415594970     
 C   1.6082437465532236        5.9066615781963643        18.191360855669110     
 C   2.1797056902002385        6.7800641908408910        17.272710706612944     
 C   3.2062360481434626        7.7649138899342542        14.335824368469043     
 C   3.1186756183546804        6.3937370366086217        14.070870167880544     
 C   3.8142348807964961        5.7459085488822268        13.043566175372799     
 C   4.6072067382865409        6.4860115274428951        12.172810496493463     
 C   4.7259852872220689        7.8599750161270707        12.383134977058992     
 C   4.0383254014217620        8.4525149070733843        13.440896239481308     
 C   3.1788664649587814        9.5724786448676920        16.460023335250806     
 C   4.5578612416339048        9.5204422117968246        16.674396148972548     
 C   5.2332170527080271        10.326227269187884        17.596610221856562     
 C   4.5201157678405099        11.240785117934019        18.363570660011984     
 C   3.1332649386893516        11.302000908935218        18.226011653928378     
 C   2.5046422495927931        10.463410983704073        17.307567399792514     
 B   2.2958265356100460        8.6323794691426574        15.427241060060862     
 C   6.3428424455650392       0.12479460976697568        11.540013266087835     
 H   7.2722601114640861      -0.34764020994699590        11.881654306009864     
 H   6.0034561310436239      -0.43107159643723575        10.654778564647778     
 H   5.5879128609545470       -1.5551707313471816E-002   12.321356568822573     
 C   5.1990429281749648        2.1861248799427262        10.682215846107662     
 H   4.4439918836670387        2.1477257259820011        11.474912103652631     
 H   4.8269136385112574        1.6039597467913858        9.8303558293164830     
 H   5.3037577376693879        3.2333688027531542        10.370514603102047     
 C   7.5711020606858543        1.6991480430828241        10.041742768145941     
 H   7.1994064333535306        1.1542049646916190        9.1627408336727232     
 H   8.5327376636654293        1.2565515125182243        10.329012384960363     
 H   7.7554034979455544        2.7342634667635939        9.7269445401368237     
 C   2.5652913725403055        10.181647878224616        7.9452277556836970     
 H   1.6360539782801524        10.654719448483361        7.6041322508414613     
 H   2.9056448727616613        10.737284743419139        8.8302198071813862     
 H   3.3198108990797519        10.321419160146867        7.1633824044752279     
 C   3.7085396905692583        8.1202269561228988        8.8028166252889157     
 H   4.4631883362869917        8.1581489561193195        8.0097178907989353     
 H   4.0812447868335617        8.7025844026102011        9.6542770963169673     
 H   3.6036845357080134        7.0731428052080014        9.1148860732140022     
 C   1.3368416884095433        8.6077310400750964        9.4441061244308617     
 H   1.7089899774370974        9.1525319860248846        10.323010163916031     
 H  0.37521081654070254        9.0505943327029321        9.1572050186381269     
 H   1.1523797894097614        7.5726432179926739        9.7589319341801968     
         276

 Dy   9.0803512300383691        2.4640977033287323        14.040425916125200     
 C   7.3683169540394653        4.3328513799429542        13.723507770110066     
 C   6.7285704932278820        3.3336283266730500        14.562989579079062     
 C   6.4794761905710549        2.2031904341428996        13.722557891905009     
 H   5.9546596456132326        1.3094095039544811        14.038691236110433     
 C   6.9394046099341100        2.4391380962674742        12.403426674767175     
 C   7.5008541131648085        3.7496405602452794        12.421423505307175     
 H   7.8870851234690402        4.2668206973031753        11.551494917070681     
 C   8.0561709320260491        5.6664883700181656        14.067771699816550     
 C   9.4185144095354740        5.3432573444273386        14.727416333853018     
 H   10.089232472648927        4.8057659559262094        14.026641852166000     
 H   9.3274838575741850        4.7792012080866870        15.669203218353090     
 H   9.9796824704348275        6.2542601547321839        14.975585095953113     
 C   7.2258009260249123        6.6047955430319174        14.958372031606283     
 H   6.9940945563583066        6.2032606295762811        15.946433187892291     
 H   6.2762989019983735        6.8552010348373340        14.471988678406820     
 H   7.7810108602026116        7.5383292465355076        15.118055409616897     
 C   8.3645631600981538        6.4617465224215955        12.782822516847457     
 H   9.0698945286341495        5.9369774751440163        12.128547431563842     
 H   8.8281774251069987        7.4198815039304709        13.043924175504095     
 H   7.4560058836088086        6.6698546636857401        12.206165018381986     
 C   6.2720646985343684        3.3387749514297029        16.032614013090569     
 C   5.8664850285268795        1.9176976657525968        16.483589532576975     
 H   4.9966738097191525        1.5402094968477880        15.934682562524971     
 H   5.5950977479062951        1.9435831130394672        17.546767824351214     
 H   6.6792020403966736        1.1864539216059047        16.368665603694517     
 C   5.0122797085218425        4.2189813247496186        16.180019191001982     
 H   5.1810398308870065        5.2576059481807622        15.885897950274446     
 H   4.6631679353443403        4.2178084799049591        17.221562605435452     
 H   4.2043748583933755        3.8235229609406738        15.551160759211143     
 C   7.3727386070594898        3.7885091263334263        17.013085092779150     
 H   8.2503899348182941        3.1182639595868933        16.977716514256581     
 H   6.9985050082743632        3.7284191025844242        18.040011037233977     
 H   7.7252949074417216        4.8107147972798705        16.861023504685100     
 C   6.5489155897661666        1.6137131245097618        11.181514021206056     
 C   10.835856570974718       0.62601860989018965        13.828732096754369     
 C   11.419300394632215        1.6222001903791119        14.715100295626121     
 C   11.704094457507576        2.7612893054281158        13.894238273070954     
 H   12.201059741157080        3.6594491248508656        14.240869262476618     
 C   11.315622240112743        2.5348321467103503        12.552932411644253     
 C   10.761650676303175        1.2204157143574319        12.527480926148245     
 H   10.412783043008229       0.71252597337785462        11.635487950656907     
 C   10.126908066756082      -0.70581500379456275        14.127008608048746     
 C   8.7475434782452144      -0.36089769513802017        14.735033353387836     
 H   8.1015235423177714       0.17676794043526048        14.007759355828110     
 H   8.8202375681297767       0.20771061014252476        15.677534725484591     
 H   8.1604103667987182       -1.2579365137961518        14.967981288785614     
 C   9.8652260382720378       -1.4971250120239072        12.826859344617619     
 H   9.3752366404642498       -2.4468443319594306        13.071117761649173     
 H   10.798771641212037       -1.7235149908939034        12.299879781694484     
 H   9.2049403443833970      -0.96804460069287768        12.129011518279555     
 C   10.913318155458340       -1.6490230118710090        15.052071218826443     
 H   11.099898637150003       -1.2437046621565331        16.048191131681197     
 H   11.883066316012995       -1.8999838772627775        14.606821829314546     
 H   10.349461370875602       -2.5806995977868428        15.190151335743808     
 C   11.846554130383872        1.6065786066108803        16.200095395473156     
 C   13.102161633815887       0.71838682534799836        16.355816505767905     
 H   13.913391898652508        1.1022320849158820        15.723252544718385     
 H   13.453756779478997       0.72717677912292877        17.396579056376495     
 H   12.927522973933980      -0.32278300744172295        16.072322283876691     
 C   12.253568834707773        3.0283025704146644        16.651902392510507     
 H   11.440864377611678        3.7577657543760945        16.527573038951957     
 H   13.130775817574429        3.4053348169643196        16.112212234896063     
 H   12.512654750511610        3.0047869961722098        17.717981221466694     
 C   10.738121894970572        1.1625412325260982        17.183351007720873     
 H   9.8611972848606371        1.8308144307249585        17.135822588422975     
 H   11.107346272979175        1.2338826662796833        18.216795941053299     
 H   10.389693070806048       0.13658879990565775        17.037713336388990     
 C   11.713042521097950        3.3827686408614448        11.350100834407108     
 C   13.015549434312156        2.7711052853895413        10.778756104851507     
 H   12.862524945282955        1.7318546505164212        10.461555015087555     
 H   13.810150957445501        2.7798370405532800        11.532543896713866     
 H   13.362837892392120        3.3470432134635848        9.9105265065980195     
 C   11.980459123752107        4.8460216942469376        11.739934321976877     
 H   11.071879696228144        5.3594796526618360        12.077421340635793     
 H   12.359750353494707        5.3995171116618303        10.869501840212925     
 H   12.728946294393870        4.9337052080115207        12.532972585696635     
 C   10.637328126893006        3.3492219424339145        10.261844314254921     
 H   10.433911639880087        2.3284006767362784        9.9265096490742195     
 H   10.965000314246735        3.9219204045349305        9.3860923049254179     
 H   9.6960407056119475        3.7854905183141541        10.615087518699960     
 Dy -0.17684051012421387        7.8349933729962409        5.4470644689740304     
 C   1.5380830002434520        5.9731318516130862        5.7634296560920308     
 C   2.1776733554320238        6.9718308930436832        4.9233010286689938     
 C   2.4260589875165950        8.1027117569312477        5.7628043757515384     
 H   2.9498231946222191        8.9968352640440727        5.4458804250834225     
 C   1.9672743440714671        7.8671939502597770        7.0826266729122995     
 C   1.4066032463829226        6.5565889121836998        7.0657247816055513     
 H   1.0213940699277668        6.0396581742583457        7.9362415904828350     
 C  0.84871799262030112        4.6399951402773212        5.4196992808172482     
 C -0.51372356475509551        4.9641163586865904        4.7605472690989190     
 H  -1.1851806368311553        5.5003637264373983        5.4619240661839701     
 H -0.42300014255344170        5.5289575971064320        3.8190931798389811     
 H  -1.0752305940995963        4.0535845575930161        4.5113996303995716     
 C   1.6779343893286596        3.7011673263769866        4.5288609751348146     
 H   1.9098469903848632        4.1025824190500897        3.5408240225511354     
 H   2.6272975776584437        3.4503832925209665        5.0152386017278836     
 H   1.1221724295357161        2.7679722246731422        4.3692065673883977     
 C  0.54016794398111823        3.8451017732773431        6.7047938026023122     
 H -0.16393678099409439        4.3708561048431029        7.3596098924282192     
 H   7.5134539673586742E-002   2.8875373803032769        6.4441239981127119     
 H   1.4488900206898736        3.6358757785555493        7.2807797780400314     
 C   2.6330853616496013        6.9665128172148361        3.4533370909304724     
 C   3.0390556108753901        8.3874225487008172        3.0018886564467047     
 H   3.9089617082206094        8.7648245968969789        3.5507554025385364     
 H   3.3105325228662923        8.3612131624436365        1.9387298428063222     
 H   2.2265058283593189        9.1188919068604335        3.1165714013269783     
 C   3.8922074069971453        6.0855168190478057        3.3047495238102429     
 H   3.7233302298590836        5.0471233560882203        3.5996763369522977     
 H   4.2399810801118019        6.0859629868549368        2.2627550502189062     
 H   4.7011787973279828        6.4809006414876151        3.9322931342772396     
 C   1.5313709707474905        6.5172366329728497        2.4738410680935439     
 H  0.65390582828566934        7.1877586612473561        2.5099237055407246     
 H   1.9047173800231834        6.5772883516925056        1.4465994873260710     
 H   1.1787580625424481        5.4950489047269473        2.6259984974476365     
 C   2.3583784223038498        8.6928812466458645        8.3041350363295141     
 C  -1.9267164659913387        9.6804145321250434        5.6610752106870210     
 C  -2.5117062001282404        8.6859684604479792        4.7736058970894559     
 C  -2.7994706649819037        7.5471461611194561        5.5937766730168379     
 H  -3.2980494298409320        6.6500960795710089        5.2464854874750673     
 C  -2.4096618431916896        7.7714017828679598        6.9350179816476478     
 C  -1.8533866470863303        9.0851339665625197        6.9614389277393816     
 H  -1.5033826691294079        9.5916388594928748        7.8537242608247722     
 C  -1.2165914210648139        11.011554022073772        5.3631660705459296     
 C  0.16180390472150885        10.664928351114236        4.7539356571634723     
 H  0.80733651072433155        10.127406150204422        5.4812913783208304     
 H   8.7063102676572052E-002   10.094442424113648        3.8126569005003788     
 H  0.74933497006137018        11.561004422758536        4.5177574094917290     
 C -0.95363052140402382        11.801835003095812        6.6636230341315095     
 H -0.46162191712487349        12.750624420574683        6.4199104803743534     
 H  -1.8869312883644731        12.029976397142898        7.1903395435118300     
 H -0.29476707601038343        11.271077334088609        7.3615039571938192     
 C  -2.0026109429938477        11.956132962706160        4.4391665377946419     
 H  -2.1900791208772667        11.551833682351786        3.4428113390889492     
 H  -2.9719030878070072        12.207794629299601        4.8849855424955075     
 H  -1.4378296563817836        12.887313524544737        4.3015500863447391     
 C  -2.9388465317630637        8.7031552210234615        3.2884377143147372     
 C  -4.1941683328168979        9.5918859272763317        3.1335055358457202     
 H  -5.0055164216963792        9.2078603297903481        3.7657842652452693     
 H  -4.5458150615717070        9.5839019118347668        2.0927701968044339     
 H  -4.0191263893481484        10.632821139144394        3.4176745631168077     
 C  -3.3463634240823525        7.2818913798034446        2.8353745277631592     
 H  -2.5341007740945258        6.5518758809181108        2.9594947631339403     
 H  -4.2240146986222848        6.9048549003593624        3.3743210971828033     
 H  -3.6049226033094501        7.3062154752327046        1.7691787434275834     
 C  -1.8306063651537798        9.1476033354978750        2.3050762633893513     
 H -0.95398456978173340        8.4789223056892684        2.3514682816947552     
 H  -2.2006435661875634        9.0774655672867048        1.2718464523434105     
 H  -1.4815395208790172        10.173258832854829        2.4514175028719145     
 C  -2.8068066658724717        6.9230404158344401        8.1376616665596924     
 C  -4.1082729050730133        7.5353382723780156        8.7106625394800687     
 H  -3.9541955970734213        8.5743764037665535        9.0280916347505684     
 H  -4.9038090866650412        7.5274105822786064        7.9578284028142541     
 H  -4.4548381626385805        6.9593329140224807        9.5790961283192129     
 C  -3.0753953117127573        5.4601552390389108        7.7472424135088467     
 H  -2.1670581955571504        4.9457974608362756        7.4103869435172482     
 H  -3.4559010503011489        4.9068109732198124        8.6172298880277065     
 H  -3.8232950683948039        5.3734135422751148        6.9535816396644421     
 C  -1.7299902559215088        6.9551574295464533        9.2250001354999895     
 H  -1.5259227109411417        7.9755308369821662        9.5613166354915968     
 H  -2.0570316018303880        6.3815628394249924        10.100374477514530     
 H -0.78908771362456820        6.5189597981766152        8.8705058043660152     
 F   6.6130089890666772       -1.3802327681250022        4.6513992981938692     
 F   8.0290682926789056       -2.5788754589774934        6.5390664093693465     
 F   9.6468204717643307       -1.1105696968850245        8.2449079221373776     
 F   9.9421422129628141        1.5785092518574453        7.8097539642096914     
 F   8.5959163216563699        2.8114192677380321        5.8426796754153569     
 F   9.6644507355446674        1.7641148230500900        3.4133014071821504     
 F   10.791453203596832        3.4099553468019592        1.6378525162282800     
 F   9.2787223883127172        5.2083674195411636       0.22323707964816661     
 F   6.5285000213426736        5.2731716788587919       0.61103353308838948     
 F   5.3781568543235325        3.5891891345075391        2.3361285092036472     
 F   6.6038653068581903        4.7281785115709196        4.6832762307588052     
 F   5.1972333786190541        5.9028659324764297        6.5990612054114521     
 F   3.6446275950252964        4.4281721285359126        8.3295415264335748     
 F   3.3806885400506204        1.7159441580350314        7.9175373799249931     
 F   4.7006516147949098       0.50743412383870734        5.9153704962437921     
 F   3.5530464609494152        1.6506607203382107        3.5224567249727885     
 F   2.3189410852983299        8.9784836705989690E-002   1.7513084056244732     
 F   3.7259819537583674       -1.7259432302523936       0.25108220033167311     
 F   6.4687727753564594       -1.8637673827286043       0.50349287687870514     
 F   7.7482834186230569      -0.25903424834417177        2.2491225996696116     
 C   7.5553881096818563       0.78927036060036149        5.1009554795519367     
 C   7.4583026997868229      -0.58046546646186015        5.3637566773758261     
 C   8.1648383596855716       -1.2427441236398462        6.3738129114409681     
 C   8.9892760477619671      -0.51478710688416451        7.2250294296162743     
 C   9.1237859670457979       0.85567503487810936        7.0073746609467218     
 C   8.4213963463753601        1.4644318100331051        5.9711738488569841     
 C   7.4536354851764512        2.6320625598718430        3.0192491868785796     
 C   8.8259050521505316        2.6164306032787095        2.7570050543980917     
 C   9.4473386050658839        3.4591478717912008        1.8287893159680426     
 C   8.6844844741138605        4.3685148480309035        1.1018126224633364     
 C   7.3046543802968094        4.3955358549272106        1.2986028103799578     
 C   6.7309710690801587        3.5231085754712259        2.2166611732153849     
 C   5.7010375488377338        2.5415795553809573        5.1528263129706460     
 C   5.7885163717892407        3.9132309898103310        5.4149724361363010     
 C   5.0912230663886433        4.5634927532969876        6.4394968155568844     
 C   4.2967864352881682        3.8254748174588933        7.3105217820302526     
 C   4.1784157467297645        2.4510880379396940        7.1032768472101040     
 C   4.8673920238491508        1.8559398349751159        6.0478540647427419     
 C   5.7231588317045343       0.73510035677085739        3.0291105608114695     
 C   4.3445482323816362       0.79494021523211356        2.8143254203102228     
 C   3.6651785680246349       -4.6455203346703854E-003   1.8899082032069860     
 C   4.3735702078920964      -0.92144462794450421        1.1211193786075495     
 C   5.7600297405273482      -0.99104038316725551        1.2595777881033889     
 C   6.3927711104390266      -0.15774728432341442        2.1800169529575744     
 B   6.6097453835680975        1.6713415437208383        4.0622928058164582     
 F   2.2909929606656831        11.687232521557442        14.835893854850701     
 F  0.87764792347929943        12.881762705048052        12.944025527616239     
 F -0.73855266208435488        11.409999290073555        11.239364763746279     
 F  -1.0328701609709745        8.7212164499138467        11.679039610276099     
 F  0.31385462985305501        7.4920766554487752        13.647445997425859     
 F -0.75554336897080876        8.5386710639594536        16.075683528081555     
 F  -1.8806885511585152        6.8899950830132450        17.848948518902201     
 F -0.36610643165643347        5.0938554875145945        19.263832586149359     
 F   2.3843858130849669        5.0334863032090196        18.877972722896700     
 F   3.5334057296858945        6.7191810308984437        17.152862322569955     
 F   2.3074284618803191        5.5810364152939762        14.803337006888601     
 F   3.7119365973335205        4.4093336582845586        12.883593734026242     
 F   5.2609630091657280        5.8867828245100551        11.153026655323822     
 F   5.5244711987686328        8.5999775818320359        11.568914001061572     
 F   4.2066597849333105        9.8040390257586285        13.573616650819927     
 F   5.3568927347915904        8.6693655286191600        15.965220440978742     
 F   6.5856099755324724        10.239753523431711        17.733440326876632     
 F   5.1715434369811319        12.050600504346241        19.231376119638533     
 F   2.4287744233839588        12.174734859797191        18.982626054044395     
 F   1.1543174935933072        10.562606482025830        17.238589496645904     
 C   1.3517489801918621        9.5161607311646694        14.387783004853475     
 C   1.4475329194792523        10.885665642194468        14.123423763432902     
 C  0.74178833703399261        11.545937000869248        13.111538154962693     
 C  -8.1552522330684094E-002   10.816183423031612        12.260783359534823     
 C -0.21545117860421553        9.4459825797980663        12.480574291556390     
 C  0.48691641628898957        8.8391220860366353        13.517870761758338     
 C   1.4567240212910448        7.6741006423701164        16.469968891841393     
 C   8.4295482646374140E-002   7.6875300960745561        16.731743137035860     
 C -0.53629114783473908        6.8436223056181174        17.659346219414100     
 C  0.22764438274961360        5.9356466437945761        18.386776514590220     
 C   1.6076577918001793        5.9109505158127247        18.190799496885134     
 C   2.1805008452774874        6.7840474617352031        17.272706679447822     
 C   3.2090204380876450        7.7683097629236277        14.335791213035270     
 C   3.1216933630673003        6.3969797706452241        14.071757654019779     
 C   3.8176295748751206        5.7485534674108720        13.045130960175586     
 C   4.6105022664236879        6.4881942674172999        12.173924610609030     
 C   4.7287842547618197        7.8623713323823505        12.383063528924469     
 C   4.0410520870451068        8.4554817180670412        13.440452714559676     
 C   3.1830986238804733        9.5753943752701627        16.459884620533316     
 C   4.5620826739521299        9.5216830757127191        16.673835912999678     
 C   5.2385750146973935        10.325742010494812        17.596612815835222     
 C   4.5266775967804334        11.240251136119683        18.364681335627090     
 C   3.1399133311406993        11.303385876669680        18.227385071183967     
 C   2.5101256277200905        10.466453617526742        17.308245947252200     
 B   2.2990111772389810        8.6363872210417352        15.427011940954310     
 C   6.3449036321663890       0.13051423600635614        11.541195335623092     
 H   7.2737629807897397      -0.34289154697634622        11.882971553193434     
 H   6.0050436786753423      -0.42497656236954745        10.655897961210107     
 H   5.5897481644120051       -9.0037306629241753E-003   12.322436357621418     
 C   5.2035727162787699        2.1928019654628015        10.682440905932545     
 H   4.4479141589703284        2.1550768341759929        11.474570077283362     
 H   4.8315585750744550        1.6109439810650028        9.8302895789324403     
 H   5.3094299149245279        3.2399236250692227        10.370781386714826     
 C   7.5754219567461440        1.7034117620014080        10.043498835598387     
 H   7.2037725329320015        1.1583377172914486        9.1645683129516300     
 H   8.5366063420616189        1.2603159692466224        10.331427259481996     
 H   7.7605940697585902        2.7382203618009311        9.7283049552166467     
 C   2.5629687750148213        10.175927994356801        7.9442033867631272     
 H   1.6343188924070937        10.649897964983587        7.6027858316915795     
 H   2.9036255842360505        10.731268756366287        8.8292755430129315     
 H   3.3178352601721017        10.314855147725206        7.1625754048310393     
 C   3.7037383536840554        8.1135885582874554        8.8028758824716018     
 H   4.4590116425378126        8.1507743092067990        8.0103577619029327     
 H   4.0763179670097642        8.6956959702108350        9.6545934070844410     
 H   3.5977249764804782        7.0666483633079142        9.1149758983245874     
 C   1.3322388207558511        8.6035456417250860        9.4425495421388170     
 H   1.7043421871490205        9.1485004125839868        10.321366508233654     
 H  0.37107637552207834        9.0469211571607602        9.1549584318024362     
 H   1.1468779318083420        7.5687821306744896        9.7578067825981076     
         276

 Dy   9.0849711869455785        2.4690351436025009        14.041067002315081     
 C   7.3732581493926936        4.3379100228523182        13.724800133417100     
 C   6.7335185370757848        3.3388194518305063        14.564448842160582     
 C   6.4837742384125727        2.2085494733268445        13.723943494154085     
 H   5.9588212444665691        1.3148776746719224        14.040160472173564     
 C   6.9433469710172995        2.4444440420307050        12.404685293982981     
 C   7.5052995292368401        3.7547512563823067        12.422628336753043     
 H   7.8915077028254403        4.2718850480677091        11.552642945086827     
 C   8.0616208175368023        5.6712830450962359        14.068931584557264     
 C   9.4241256859073861        5.3474881759942221        14.727909306452409     
 H   10.094297919909737        4.8096851540882373        14.026814369376448     
 H   9.3333437790937772        4.7835653455460942        15.669802576753520     
 H   9.9859174588703485        6.2582036646462811        14.975624092551465     
 C   7.2316670571159412        6.6096029958591531        14.959808620758279     
 H   6.9995310547826337        6.2078241956388140        15.947650293649538     
 H   6.2824029381452213        6.8605218969842063        14.473224975612824     
 H   7.7872563235414951        7.5428124241550583        15.119960378977897     
 C   8.3696932980006622        6.4667419940051429        12.784045499322763     
 H   9.0749299782057324        5.9421451097628637        12.129565078852368     
 H   8.8333203462193630        7.4248675679332141        13.045194181364977     
 H   7.4609812171861849        6.6748900188657050        12.207620117960639     
 C   6.2775291163936826        3.3438933320552877        16.034311276401969     
 C   5.8720290600145226        1.9227408317997789        16.485309425096471     
 H   5.0021299371184078        1.5452498409965092        15.936520398892888     
 H   5.6008260757514687        1.9485089482009521        17.548541591152151     
 H   6.6847443275401464        1.1915110554963226        16.370199337126820     
 C   5.0178420994645005        4.2242016389853418        16.182233913317429     
 H   5.1865280583261466        5.2628362672545421        15.888053864573335     
 H   4.6691308857646590        4.2230174057336276        17.223913074093847     
 H   4.2096384555642761        3.8288206869748853        15.553707959134757     
 C   7.3785443246961187        3.7935674500469125        17.014500573558038     
 H   8.2561380766937109        3.1232659601608357        16.978894733338318     
 H   7.0046437861514725        3.7334808324038642        18.041576405582628     
 H   7.7311188332696146        4.8157424191554208        16.862278995944127     
 C   6.5525769496124484        1.6191994092730568        11.182700213958112     
 C   10.839090782754324       0.62972684865639528        13.828391629131795     
 C   11.423384628842490        1.6253567371677911        14.714831102480158     
 C   11.708639088061323        2.7644493615215429        13.894127630559241     
 H   12.206238108515429        3.6622372773645764        14.240801614701260     
 C   11.319619011761208        2.5384875948753840        12.552879633883560     
 C   10.764909603410061        1.2244350123719021        12.527312412384536     
 H   10.415532587220769       0.71696356171574849        11.635299246424790     
 C   10.129685693282058      -0.70190016313183368        14.126378123233311     
 C   8.7505908742282283      -0.35679894230290332        14.734889769274874     
 H   8.1047460553234476       0.18163474296026799        14.008070472616915     
 H   8.8237319959642093       0.21124101939241186        15.677676145737468     
 H   8.1631078098378289       -1.2537284106630389        14.967467336395135     
 C   9.8675325430357503       -1.4926650772830792        12.825974829365355     
 H   9.3773529356306220       -2.4423616412625444        13.069969120137952     
 H   10.800948300179666       -1.7190865477748238        12.298743675129620     
 H   9.2072336620669883      -0.96315478160102241        12.128465224402799     
 C   10.916105431416772       -1.6455812604610818        15.050869980939225     
 H   11.103137809007986       -1.2406350845656984        16.047052011875355     
 H   11.885631256305958       -1.8966133202051603        14.605206017019002     
 H   10.352056913435391       -2.5771459760977042        15.188834145288453     
 C   11.850665150759585        1.6093415734624943        16.199829035989371     
 C   13.106006549814003       0.72078427393411615        16.355520292630914     
 H   13.917452305698987        1.1045786553585277        15.723214538924495     
 H   13.457416412131252       0.72924596943675113        17.396344443465271     
 H   12.931144488090499      -0.32028419811986114        16.071761029952107     
 C   12.258054267563621        3.0308889930368226        16.651872215024380     
 H   11.445575023916591        3.7606103241070943        16.527579538806524     
 H   13.135393321264971        3.4077566409136497        16.112280093356016     
 H   12.517081237911992        3.0071933036252632        17.717960127489292     
 C   10.742108215566484        1.1654076451833038        17.182995991836364     
 H   9.8652383706969555        1.8337580038868093        17.135484421627662     
 H   11.111271547109158        1.2366365714266159        18.216469394740319     
 H   10.393591810077918       0.13949026106793277        17.037272460136720     
 C   11.717311277583736        3.3862643474230736        11.350089970725193     
 C   13.020417515272682        2.7750654891143962        10.779757526686362     
 H   12.868143058042484        1.7355968768917895        10.462984414151263     
 H   13.814569188130967        2.7846045308692235        11.533978204147504     
 H   13.367815708607315        3.3507743925312838        9.9114636254030675     
 C   11.983895448714955        4.8497276230272792        11.739715481944723     
 H   11.074779064832512        5.3631404771896420        12.075751178509522     
 H   12.364313016341283        5.4029384628994732        10.869617735088394     
 H   12.731297929144814        4.9379203230488242        12.533709436225157     
 C   10.642358251217749        3.3520264827763544        10.261066252754887     
 H   10.440747304015087        2.3312883470546168        9.9243343409614031     
 H   10.969851604535949        3.9262279702717753        9.3862816715537853     
 H   9.7001816312767168        3.7864938149832157        10.614022556969857     
 Dy -0.18137335524862183        7.8303055720100705        5.4463363123138926     
 C   1.5330498768212413        5.9680412578091095        5.7623176611498854     
 C   2.1727761710575866        6.9666069476883044        4.9221112219305114     
 C   2.4217418866936593        8.0973207775658445        5.7617300407204519     
 H   2.9457515319307115        8.9912983706078293        5.4448076227375211     
 C   1.9631249076978827        7.8618621720244892        7.0816052556880020     
 C   1.4018918647780361        6.5514779899527058        7.0646775522742624     
 H   1.0165518324344134        6.0346021639513108        7.9351905343901752     
 C  0.84326055364924357        4.6351325414462901        5.4186788337279648     
 C -0.51935406911274651        4.9597185088558771        4.7601864427127785     
 H  -1.1902007386183813        5.4964565816151696        5.4617910455550183     
 H -0.42890064033995573        5.5242298313060951        3.8185139044524257     
 H  -1.0814997234621482        4.0494234415102772        4.5117206799402956     
 C   1.6720961665417808        3.6963539438742212        4.5275270370640497     
 H   1.9042679401557496        4.0980023057747426        3.5396609325727870     
 H   2.6213035993623612        3.4451692460797725        5.0140052568064108     
 H   1.1160375342235296        2.7634152432256633        4.3675020390380164     
 C  0.53509081191296370        3.8399920537089658        6.7036993617911627     
 H -0.16900484835488322        4.3654754182331192        7.3587036143224624     
 H   7.0163819774092570E-002   2.8823865162322835        6.4429534753706221     
 H   1.4439714214290600        3.6308272334305114        7.2794805233692257     
 C   2.6277237438478713        6.9614067085777442        3.4519242178144189     
 C   3.0337994725783819        8.3823710344865034        3.0005631714952248     
 H   3.9038202428654283        8.7596246890530818        3.5493704885496760     
 H   3.3051286039022689        8.3563138757878281        1.9373585796817745     
 H   2.2213451852612898        9.1139271087121152        3.1154503184978362     
 C   3.8866355931434931        6.0801732558938326        3.3027248377373191     
 H   3.7177278167078711        5.0417656671842828        3.5976262997046575     
 H   4.2339895880815934        6.0806790677671430        2.2605886772989336     
 H   4.6959613904706030        6.4753405221777376        3.9299489255403834     
 C   1.5255844807155470        6.5124186475372881        2.4726998968671654     
 H  0.64820437255260177        7.1830346945073487        2.5092027190370922     
 H   1.8985105797107100        6.5726402478654835        1.4452854353677331     
 H   1.1729125846735193        5.4902519877091320        2.6248718095201977     
 C   2.3544566581007405        8.6874093325029396        8.3031747184998412     
 C  -1.9301187306462866        9.6766354217087294        5.6609354084541064     
 C  -2.5158340626612206        8.6825471220496944        4.7735507369458876     
 C  -2.8039508340796773        7.5437949306737861        5.5937318501375115     
 H  -3.3031071419548379        6.6470423934885989        5.2465212200313180     
 C  -2.4137310066920690        7.7678408805690689        6.9349038727461325     
 C  -1.8568053502607844        9.0812376678797371        6.9612473735887344     
 H  -1.5063775790798544        9.5875062702631695        7.8534851684145961     
 C  -1.2195970700256629        11.007577049219114        5.3631790825172549     
 C  0.15854457783033019        10.660828130632755        4.7534549247773068     
 H  0.80397477330466538        10.122555450891200        5.4803328128751447     
 H   8.3404050135495497E-002   10.090971751076291        3.8118577376762834     
 H  0.74639486108524145        11.556842219232742        4.5177612297732788     
 C -0.95614531974377981        11.797438680969185        6.6638143728535892     
 H -0.46404504209092629        12.746229800618753        6.4202514772483594     
 H  -1.8892974114817180        12.025574727289932        7.1908308765639113     
 H -0.29716726876417004        11.266368399288242        7.3613509198960205     
 C  -2.0057236188106042        11.952516722453982        4.4397215818012237     
 H  -2.1937245823730800        11.548487801211827        3.4433608366548096     
 H  -2.9747613117167098        12.204244662573428        4.8860283734107428     
 H  -1.4408075578096768        12.883600406458262        4.3020830260879057     
 C  -2.9431163631925146        8.6999700596970957        3.2884226748900316     
 C  -4.1982850126893219        9.5889299326093465        3.1336234798224418     
 H  -5.0097231749612181        9.2049244350179578        3.7657895786781301     
 H  -4.5498892792175800        9.5811748953691556        2.0928744938271229     
 H  -4.0230737035727726        10.629797081463449        3.4179687867354844     
 C  -3.3508946907800383        7.2788151754409114        2.8352628573132583     
 H  -2.5387723158069502        6.5486389376086604        2.9593551179111071     
 H  -4.2286037404814598        6.9018954944621642        3.3741985821496794     
 H  -3.6094671934922578        7.3032146013145276        1.7690741881525163     
 C  -1.8349067563326518        9.1443856490384547        2.3050095022678478     
 H -0.95830391666404446        8.4756747747653662        2.3512758851221154     
 H  -2.2050157406733950        9.0743474095550667        1.2717998248885258     
 H  -1.4857966840820687        10.170026262510845        2.4513989736069863     
 C  -2.8112054939249749        6.9197887130217195        8.1375937567284122     
 C  -4.1134612831194177        7.5315025514090559        8.7092677077626313     
 H  -3.9603466076226437        8.5708212066550882        9.0261482821280001     
 H  -4.9084113882481848        7.5225373682243317        7.9558699346973398     
 H  -4.4601959354316651        6.9557921885647822        9.5777877474006594     
 C  -3.0786782559852655        5.4565863831808672        7.7475968047492101     
 H  -2.1696936363532422        4.9423968504480102        7.4123209646342190     
 H  -3.4602576538902881        4.9035916993363866        8.6173135825736313     
 H  -3.8254338950064231        5.3690715558789019        6.9529555600647388     
 C  -1.7353529928854716        6.9529839570461602        9.2258710577805747     
 H  -1.5332951626704010        7.9733867815365906        9.5633647032959512     
 H  -2.0622935682570702        6.3780654945643835        10.100371350279559     
 H -0.79344679163021592        6.5186361139229057        8.8719302640227529     
 F   6.6087661442618364       -1.3846189684469254        4.6505452966887484     
 F   8.0244693336486250       -2.5844178624905645        6.5378035520693389     
 F   9.6424088865069209       -1.1172170065008276        8.2444263608650843     
 F   9.9380842153277769        1.5720568176493921        7.8108949643467884     
 F   8.5921092085500828        2.8061406795539550        5.8442080255304463     
 F   9.6612921635784925        1.7576709227730871        3.4150233598675386     
 F   10.790830731888182        3.4031637719624048        1.6411216163331153     
 F   9.2805898639449964        5.2030128655856585       0.22575232608534002     
 F   6.5299907607541616        5.2688882039658003       0.61055709280960102     
 F   5.3771772792300077        3.5861207090090583        2.3352038915155799     
 F   6.6008486882336035        4.7244331728685456        4.6823041535179506     
 F   5.1934499660623912        5.9000987067713826        6.5967312323340606     
 F   3.6410607735071894        4.4263016975079168        8.3280838611561752     
 F   3.3783197507256131        1.7135747989297336        7.9185088573817239     
 F   4.6977186866051079       0.50419452256161512        5.9164157328390603     
 F   3.5498891689264918        1.6495068064560279        3.5236699562808500     
 F   2.3138622472869641        9.1733937728430429E-002   1.7514439460522480     
 F   3.7185659331070804       -1.7237287345929626       0.24912569939748039     
 F   6.4612535268509612       -1.8654114123029759       0.50128626494927175     
 F   7.7428073297296294      -0.26380753458935419        2.2482640247819883     
 C   7.5514654045262919       0.78447824380565034        5.1013123155823505     
 C   7.4541258288828418      -0.58536084216589190        5.3634033557406573     
 C   8.1604699211595548       -1.2482168663953424        6.3732189880535124     
 C   8.9849296957094502      -0.52080522236382443        7.2249018314829074     
 C   9.1196066495195218       0.84978183060427026        7.0080702485934863     
 C   8.4173654764038339        1.4591153499091007        5.9720819886523842     
 C   7.4514330761277474        2.6273920016459451        3.0197931374271736     
 C   8.8238518933935968        2.6108379074788743        2.7584814947033482     
 C   9.4466391207825531        3.4534016721028942        1.8310823580606899     
 C   8.6850287196434142        4.3634524699611079        1.1037375122025361     
 C   7.3050275746843392        4.3910907409285693        1.2991489518515944     
 C   6.7300076912983577        3.5190024317716171        2.2167077872635725     
 C   5.6981010550020850        2.5380137844062167        5.1529166717935526     
 C   5.7853706736856703        3.9097997038589907        5.4142228225755540     
 C   5.0877168057932911        4.5605996145183445        6.4381135315655058     
 C   4.2933686870131984        3.8229999335506504        7.3095433136374393     
 C   4.1754575007184753        2.4484141086731168        7.1033942284414158     
 C   4.8644898655829794        1.8527570760228542        6.0482971048679515     
 C   5.7189577679536781       0.73205298035148880        3.0292697741721351     
 C   4.3403887255717786       0.79357380237249220        2.8147539683128193     
 C   3.6599973619230601       -4.2848874307753635E-003   1.8896983089047523     
 C   4.3672714035202196      -0.92105544615173429        1.1199051985584767     
 C   5.7536210546110826      -0.99256882388063705        1.2582501216680317     
 C   6.3874168675212397      -0.16091618987671916        2.1794334228507988     
 B   6.6064811104794785        1.6672400410828780        4.0625943865365457     
 F   2.2952168321817785        11.691567675504505        14.836902793973014     
 F  0.88220780417894640        12.887325629205723        12.945487338567471     
 F -0.73415643128948838        11.416735106147742        11.239992471085952     
 F  -1.0289164292422388        8.7277432596767213        11.678018300323384     
 F  0.31751746092552480        7.4973728876384422        13.646025076670666     
 F -0.75246680066115379        8.5452243540813928        16.074114570482710     
 F  -1.8802245468555749        6.8968692451834759        17.845761043269114     
 F -0.36820786454831667        5.0991115567442691        19.261289330728157     
 F   2.3826266999874863        5.0375285022231786        18.878389007105451     
 F   3.5342163074788178        6.7220839964211647        17.153840003805218     
 F   2.3103211764901785        5.5846203906328178        14.804484387794732     
 F   3.7156093614751606        4.4118416982012283        12.886185308086963     
 F   5.2644248908855591        5.8883285155187952        11.154648840748647     
 F   5.5266749818437315        8.6020221865578570        11.567941483251474     
 F   4.2094036471840957        9.8070718845049036        13.572478604024846     
 F   5.3600363683478847        8.6703954256357427        15.963792755324384     
 F   6.5908897384481078        10.237680488319290        17.732939820579308     
 F   5.1793263141716430        12.048215642334279        19.233192490769703     
 F   2.4366204749570923        12.176218033339090        18.984979072608375     
 F   1.1599135084637113        10.567287693124673        17.239669471909973     
 C   1.3556122515926452        9.5209253410458814        14.387533675497011     
 C   1.4516747771339360        10.890538822967098        14.123914772064529     
 C  0.74612537258695644        11.551422430690099        13.112288386863922     
 C  -7.7244060971491585E-002   10.822247388607813        12.261045282832715     
 C -0.21134461569931753        9.4519202447508928        12.479992513785353     
 C  0.49085833232056064        8.8444515366782461        13.517069355481064     
 C   1.4588017248146317        7.6787225019753969        16.469509745709111     
 C   8.6224931365346938E-002   7.6931452411264249        16.730365603491506     
 C -0.53575482311592493        6.8493769041269852        17.657116100477889     
 C  0.22689137872721910        5.9406236917281561        18.384850613585467     
 C   1.6070718370471351        5.9152394534290851        18.190238138101154     
 C   2.1812960003547364        6.7880307326295153        17.272702652282696     
 C   3.2118048280318274        7.7717056359130003        14.335758057601499     
 C   3.1247111077799206        6.4002225046818264        14.072645140159015     
 C   3.8210242689537455        5.7511983859395182        13.046695744978372     
 C   4.6137977945608348        6.4903770073917038        12.175038724724596     
 C   4.7315832223015706        7.8647676486376303        12.382992080789943     
 C   4.0437787726684515        8.4584485290606981        13.440009189638042     
 C   3.1873307828021651        9.5783101056726316        16.459745905815829     
 C   4.5663041062703558        9.5229239396286118        16.673275677026808     
 C   5.2439329766867591        10.325256751801740        17.596615409813879     
 C   4.5332394257203559        11.239717154305348        18.365792011242192     
 C   3.1465617235920473        11.304770844404141        18.228758488439556     
 C   2.5156090058473874        10.469496251349414        17.308924494711885     
 B   2.3021958188679155        8.6403949729408112        15.426782821847759     
 C   6.3469648187677397       0.13623386224573664        11.542377405158348     
 H   7.2752658501153942      -0.33814288400569648        11.884288800377004     
 H   6.0066312263070607      -0.41888152830185921        10.657017357772437     
 H   5.5915834678694631       -2.4557540123765348E-003   12.323516146420262     
 C   5.2081025043825750        2.1994790509828768        10.682665965757428     
 H   4.4518364342736181        2.1624279423699848        11.474228050914094     
 H   4.8362035116376525        1.6179282153386196        9.8302233285483975     
 H   5.3151020921796670        3.2464784473852912        10.371048170327605     
 C   7.5797418528064338        1.7076754809199919        10.045254903050834     
 H   7.2081386325104733        1.1624704698912784        9.1663957922305350     
 H   8.5404750204578086        1.2640804259750207        10.333842134003630     
 H   7.7657846415716270        2.7421772568382679        9.7296653702964697     
 C   2.5606461774893368        10.170208110488984        7.9431790178425583     
 H   1.6325838065340350        10.645076481483816        7.6014394125416977     
 H   2.9016062957104403        10.725252769313437        8.8283312788444768     
 H   3.3158596212644516        10.308291135303545        7.1617684051868507     
 C   3.6989370167988525        8.1069501604520120        8.8029351396542861     
 H   4.4548349487886334        8.1433996622942804        8.0109976330069284     
 H   4.0713911471859667        8.6888075378114689        9.6549097178519148     
 H   3.5917654172529430        7.0601539214078279        9.1150657234351726     
 C   1.3276359531021587        8.5993602433750755        9.4409929598467723     
 H   1.6996943968609437        9.1444688391430891        10.319722852551278     
 H  0.36694193450345414        9.0432479816185900        9.1527118449667437     
 H   1.1413760742069228        7.5649210433563061        9.7566816310160185     
         276

 Dy   9.0895911438527879        2.4739725838762694        14.041708088504961     
 C   7.3781993447459220        4.3429686657616813        13.726092496724132     
 C   6.7384665809236886        3.3440105769879622        14.565908105242100     
 C   6.4880722862540905        2.2139085125107889        13.725329096403163     
 H   5.9629828433199048        1.3203458453893635        14.041629708236698     
 C   6.9472893321004898        2.4497499877939362        12.405943913198785     
 C   7.5097449453088716        3.7598619525193340        12.423833168198913     
 H   7.8959302821818413        4.2769493988322429        11.553790973102974     
 C   8.0670707030475555        5.6760777201743071        14.070091469297978     
 C   9.4297369622792999        5.3517190075611047        14.728402279051801     
 H   10.099363367170547        4.8136043522502652        14.026986886586895     
 H   9.3392037006133695        4.7879294830055015        15.670401935153951     
 H   9.9921524473058678        6.2621471745603783        14.975663089149817     
 C   7.2375331882069700        6.6144104486863888        14.961245209910276     
 H   7.0049675532069617        6.2123877617013461        15.948867399406785     
 H   6.2885069742920701        6.8658427591310796        14.474461272818829     
 H   7.7935017868803786        7.5472956017746089        15.121865348338897     
 C   8.3748234359031706        6.4717374655886912        12.785268481798072     
 H   9.0799654277773136        5.9473127443817120        12.130582726140894     
 H   8.8384632673317256        7.4298536319359574        13.046464187225858     
 H   7.4659565507635604        6.6799253740456699        12.209075217539290     
 C   6.2829935342529977        3.3490117126808729        16.036008539713372     
 C   5.8775730915021658        1.9277839978469609        16.487029317615967     
 H   5.0075860645176631        1.5502901851452304        15.938358235260806     
 H   5.6065544035966424        1.9534347833624373        17.550315357953092     
 H   6.6902866146836182        1.1965681893867404        16.371733070559120     
 C   5.0234044904071595        4.2294219532210660        16.184448635632872     
 H   5.1920162857652867        5.2680665863283229        15.890209778872226     
 H   4.6750938361849776        4.2282263315622961        17.226263542752246     
 H   4.2149020527351757        3.8341184130090968        15.556255159058368     
 C   7.3843500423327475        3.7986257737603992        17.015916054336930     
 H   8.2618862185691260        3.1282679607347776        16.980072952420056     
 H   7.0107825640285810        3.7385425622233042        18.043141773931278     
 H   7.7369427590975084        4.8207700410309720        16.863534487203150     
 C   6.5562383094587302        1.6246856940363521        11.183886406710169     
 C   10.842324994533932       0.63343508742260091        13.828051161509221     
 C   11.427468863052765        1.6285132839564702        14.714561909334195     
 C   11.713183718615070        2.7676094176149695        13.894016988047529     
 H   12.211416475873778        3.6650254298782876        14.240733966925900     
 C   11.323615783409673        2.5421430430404177        12.552826856122868     
 C   10.768168530516947        1.2284543103863721        12.527143898620826     
 H   10.418282131433308       0.72140115005364236        11.635110542192674     
 C   10.132463319808032      -0.69798532246910450        14.125747638417877     
 C   8.7536382702112441      -0.35270018946778647        14.734746185161914     
 H   8.1079685683291238       0.18650154548527553        14.008381589405719     
 H   8.8272264237986420       0.21477142864229892        15.677817565990345     
 H   8.1658052528769378       -1.2495203075299259        14.966953384004656     
 C   9.8698390477994646       -1.4882051425422511        12.825090314113091     
 H   9.3794692307969942       -2.4378789505656577        13.068820478626728     
 H   10.803124959147294       -1.7146581046557445        12.297607568564757     
 H   9.2095269797505797      -0.95826496250916715        12.127918930526043     
 C   10.918892707375205       -1.6421395090511548        15.049668743052008     
 H   11.106376980865971       -1.2375655069748639        16.045912892069509     
 H   11.888196196598919       -1.8932427631475430        14.603590204723460     
 H   10.354652455995179       -2.5735923544085657        15.187516954833098     
 C   11.854776171135301        1.6121045403141081        16.199562676505586     
 C   13.109851465812119       0.72318172252023394        16.355224079493922     
 H   13.921512712745466        1.1069252258011733        15.723176533130603     
 H   13.461076044783507       0.73131515975057360        17.396109830554046     
 H   12.934766002247017      -0.31778538879799939        16.071199776027527     
 C   12.262539700419469        3.0334754156589812        16.651842037538252     
 H   11.450285670221504        3.7634548938380936        16.527586038661088     
 H   13.140010824955512        3.4101784648629803        16.112347951815970     
 H   12.521507725312375        3.0095996110783170        17.717939033511886     
 C   10.746094536162397        1.1682740578405093        17.182640975951855     
 H   9.8692794565332758        1.8367015770486601        17.135146254832350     
 H   11.115196821239142        1.2393904765735486        18.216142848427339     
 H   10.397490549349788       0.14239172223020780        17.036831583884450     
 C   11.721580034069520        3.3897600539847028        11.350079107043278     
 C   13.025285596233207        2.7790256928392512        10.780758948521218     
 H   12.873761170802014        1.7393391032671579        10.464413813214973     
 H   13.818987418816434        2.7893720211851667        11.535412511581141     
 H   13.372793524822512        3.3545055715989829        9.9124007442081155     
 C   11.987331773677804        4.8534335518076208        11.739496641912568     
 H   11.077678433436880        5.3668013017174490        12.074081016383252     
 H   12.368875679187857        5.4063598141371152        10.869733629963861     
 H   12.733649563895758        4.9421354380861278        12.534446286753678     
 C   10.647388375542493        3.3548310231187943        10.260288191254853     
 H   10.447582968150087        2.3341760173729558        9.9221590328485867     
 H   10.974702894825160        3.9305355360086200        9.3864710381821546     
 H   9.7043225569414879        3.7874971116522769        10.612957595239756     
 Dy -0.18590620037302980        7.8256177710239010        5.4456081556537548     
 C   1.5280167533990303        5.9629506640051337        5.7612056662077409     
 C   2.1678789866831498        6.9613830023329246        4.9209214151920300     
 C   2.4174247858707232        8.0919297982004394        5.7606557056893664     
 H   2.9416798692392034        8.9857614771715877        5.4437348203916187     
 C   1.9589754713242984        7.8565303937892015        7.0805838384637036     
 C   1.3971804831731498        6.5463670677217118        7.0636303229429735     
 H   1.0117095949410599        6.0295461536442767        7.9341394782975154     
 C  0.83780311467818591        4.6302699426152598        5.4176583866386814     
 C -0.52498457347039762        4.9553206590251637        4.7598256163266370     
 H  -1.1952208404056075        5.4925494367929408        5.4616580249260664     
 H -0.43480113812646976        5.5195020655057574        3.8179346290658707     
 H  -1.0877688528246998        4.0452623254275393        4.5120417294810196     
 C   1.6662579437549021        3.6915405613714558        4.5261930989932848     
 H   1.8986888899266359        4.0934221924993954        3.5384978425944391     
 H   2.6153096210662787        3.4399551996385784        5.0127719118849381     
 H   1.1099026389113431        2.7588582617781849        4.3657975106876350     
 C  0.53001367984480918        3.8348823341405884        6.7026049209800123     
 H -0.17407291571567204        4.3600947316231364        7.3577973362167057     
 H   6.5193099874598412E-002   2.8772356521612901        6.4417829526285324     
 H   1.4390528221682464        3.6257786883054735        7.2781812686984209     
 C   2.6223621260461418        6.9563005999406524        3.4505113446983655     
 C   3.0285433342813741        8.3773195202721880        2.9992376865437449     
 H   3.8986787775102476        8.7544247812091847        3.5479855745608155     
 H   3.2997246849382456        8.3514145891320215        1.9359873165572266     
 H   2.2161845421632602        9.1089623105637951        3.1143292356686945     
 C   3.8810637792898408        6.0748296927398595        3.3007001516643952     
 H   3.7121254035566591        5.0364079782803444        3.5955762624570169     
 H   4.2279980960513850        6.0753951486793500        2.2584223043789611     
 H   4.6907439836132223        6.4697804028678592        3.9276047168035269     
 C   1.5197979906836034        6.5076006621017273        2.4715587256407869     
 H  0.64250291681953409        7.1783107277673412        2.5084817325334594     
 H   1.8923037793982367        6.5679921440384614        1.4439713834093952     
 H   1.1670671068045906        5.4854550706913168        2.6237451215927585     
 C   2.3505348938976307        8.6819374183600129        8.3022144006701666     
 C  -1.9335209953012347        9.6728563112924135        5.6607956062211917     
 C  -2.5199619251942003        8.6791257836514113        4.7734955768023193     
 C  -2.8084310031774509        7.5404437002281162        5.5936870272581860     
 H  -3.3081648540687438        6.6439887074061881        5.2465569525875697     
 C  -2.4178001701924487        7.7642799782701770        6.9347897638446172     
 C  -1.8602240534352386        9.0773413691969544        6.9610558194380863     
 H  -1.5093724890303009        9.5833736810334642        7.8532460760044192     
 C  -1.2226027189865121        11.003600076364453        5.3631920944885811     
 C  0.15528525093915152        10.656727910151275        4.7529741923911413     
 H  0.80061303588499932        10.117704751577978        5.4793742474294591     
 H   7.9744997594418943E-002   10.087501078038935        3.8110585748521886     
 H  0.74345475210911272        11.552680015706947        4.5177650500548276     
 C -0.95866011808353591        11.793042358842555        6.6640057115756690     
 H -0.46646816705697902        12.741835180662823        6.4205924741223663     
 H  -1.8916635345989630        12.021173057436968        7.1913222096159934     
 H -0.29956746151795666        11.261659464487876        7.3611978825982218     
 C  -2.0088362946273612        11.948900482201806        4.4402766258078055     
 H  -2.1973700438688928        11.545141920071869        3.4439103342206705     
 H  -2.9776195356264128        12.200694695847254        4.8870712043259781     
 H  -1.4437854592375701        12.879887288371787        4.3026159658310723     
 C  -2.9473861946219655        8.6967848983707317        3.2884076354653260     
 C  -4.2024016925617449        9.5859739379423630        3.1337414237991639     
 H  -5.0139299282260579        9.2019885402455674        3.7657948921109909     
 H  -4.5539634968634521        9.5784478789035443        2.0929787908498119     
 H  -4.0270210177973969        10.626773023782505        3.4182630103541611     
 C  -3.3554259574777237        7.2757389710783791        2.8351511868633574     
 H  -2.5434438575193745        6.5454019942992110        2.9592154726882733     
 H  -4.2331927823406339        6.8989360885649660        3.3740760671165551     
 H  -3.6140117836750658        7.3002137273963514        1.7689696328774493     
 C  -1.8392071475115235        9.1411679625790345        2.3049427411463439     
 H -0.96262326354635552        8.4724272438414641        2.3510834885494756     
 H  -2.2093879151592266        9.0712292518234268        1.2717531974336411     
 H  -1.4900538472851201        10.166793692166861        2.4513804443420577     
 C  -2.8156043219774776        6.9165370102089980        8.1375258468971321     
 C  -4.1186496611658212        7.5276668304400971        8.7078728760451938     
 H  -3.9664976181718661        8.5672660095436228        9.0242049295054336     
 H  -4.9130136898313284        7.5176641541700562        7.9539114665804265     
 H  -4.4655537082247490        6.9522514631070838        9.5764793664821060     
 C  -3.0819612002577732        5.4530175273228227        7.7479511959895735     
 H  -2.1723290771493344        4.9389962400597449        7.4142549857511897     
 H  -3.4646142574794268        4.9003724254529608        8.6173972771195579     
 H  -3.8275727216180417        5.3647295694826891        6.9523294804650355     
 C  -1.7407157298494342        6.9508104845458680        9.2267419800611616     
 H  -1.5406676143996600        7.9712427260910159        9.5654127711003074     
 H  -2.0675555346837524        6.3745681497037747        10.100368223044587     
 H -0.79780586963586375        6.5183124296691970        8.8733547236794887     
 F   6.6045232994569956       -1.3890051687688487        4.6496912951836284     
 F   8.0198703746183462       -2.5899602660036360        6.5365406947693314     
 F   9.6379973012495128       -1.1238643161166308        8.2439447995927910     
 F   9.9340262176927379        1.5656043834413387        7.8120359644838855     
 F   8.5883020954437974        2.8008620913698783        5.8457363756455347     
 F   9.6581335916123177        1.7512270224960842        3.4167453125529264     
 F   10.790208260179531        3.3963721971228504        1.6443907164379505     
 F   9.2824573395772738        5.1976583116301525       0.22826757252251340     
 F   6.5314815001656497        5.2646047290728086       0.61008065253081267     
 F   5.3761977041364837        3.5830522835105776        2.3342792738275127     
 F   6.5978320696090167        4.7206878341661715        4.6813320762770960     
 F   5.1896665535057291        5.8973314810663346        6.5944012592566699     
 F   3.6374939519890823        4.4244312664799201        8.3266261958787755     
 F   3.3759509614006058        1.7112054398244356        7.9194803348384539     
 F   4.6947857584153061       0.50095492128452279        5.9174609694343285     
 F   3.5467318769035683        1.6483528925738451        3.5248831875889111     
 F   2.3087834092755983        9.3683038750871181E-002   1.7515794864800227     
 F   3.7111499124557934       -1.7215142389335318       0.24716919846328766     
 F   6.4537342783454630       -1.8670554418773475       0.49907965301983831     
 F   7.7373312408362009      -0.26858082083453660        2.2474054498943650     
 C   7.5475426993707284       0.77968612701093931        5.1016691516127644     
 C   7.4499489579788607      -0.59025621786992366        5.3630500341054876     
 C   8.1561014826335381       -1.2536896091508385        6.3726250646660567     
 C   8.9805833436569333      -0.52682333784348445        7.2247742333495406     
 C   9.1154273319932440       0.84388862633043116        7.0087658362402498     
 C   8.4133346064323078        1.4537988897850962        5.9729901284477851     
 C   7.4492306670790445        2.6227214434200476        3.0203370879757676     
 C   8.8217987346366638        2.6052452116790397        2.7599579350086052     
 C   9.4459396364992241        3.4476554724145871        1.8333754001533369     
 C   8.6855729651729696        4.3583900918913123        1.1056624019417356     
 C   7.3054007690718690        4.3866456269299281        1.2996950933232307     
 C   6.7290443135165567        3.5148962880720083        2.2167544013117602     
 C   5.6951645611664361        2.5344480134314762        5.1530070306164593     
 C   5.7822249755820998        3.9063684179076508        5.4134732090148070     
 C   5.0842105451979380        4.5577064757397014        6.4367302475741281     
 C   4.2899509387382295        3.8205250496424070        7.3085648452446259     
 C   4.1724992547071853        2.4457401794065401        7.1035116096727275     
 C   4.8615877073168079        1.8495743170705925        6.0487401449931602     
 C   5.7147567042028227       0.72900560393212022        3.0294289875328007     
 C   4.3362292187619200       0.79220738951287073        2.8151825163154158     
 C   3.6548161558214853       -3.9242545268803417E-003   1.8894884146025186     
 C   4.3609725991483419      -0.92066626435896426        1.1186910185094039     
 C   5.7472123686948171      -0.99409726459401870        1.2569224552326745     
 C   6.3820626246034520      -0.16408509543002386        2.1788498927440227     
 B   6.6032168373908604        1.6631385384449175        4.0628959672566340     
 F   2.2994407036978743        11.695902829451567        14.837911733095327     
 F  0.88676768487859348        12.892888553363393        12.946949149518701     
 F -0.72976020049462198        11.423470922221929        11.240620178425626     
 F  -1.0249626975135031        8.7342700694395976        11.676996990370666     
 F  0.32118029199799458        7.5026691198281092        13.644604155915475     
 F -0.74939023235149882        8.5517776442033320        16.072545612883861     
 F  -1.8797605425526347        6.9037434073537058        17.842573567636027     
 F -0.37030929744019986        5.1043676259739437        19.258746075306956     
 F   2.3808675868900058        5.0415707012373376        18.878805291314197     
 F   3.5350268852717415        6.7249869619438858        17.154817685040484     
 F   2.3132138911000379        5.5882043659716603        14.805631768700865     
 F   3.7192821256168003        4.4143497381178980        12.888776882147685     
 F   5.2678867726053911        5.8898742065275353        11.156271026173473     
 F   5.5288787649188302        8.6040667912836781        11.566968965441374     
 F   4.2121475094348799        9.8101047432511788        13.571340557229764     
 F   5.3631800019041780        8.6714253226523237        15.962365069670028     
 F   6.5961695013637431        10.235607453206869        17.732439314281979     
 F   5.1871091913621532        12.045830780322317        19.235008861900869     
 F   2.4444665265302263        12.177701206880990        18.987332091172355     
 F   1.1655095233341155        10.571968904223516        17.240749447174046     
 C   1.3594755229934283        9.5256899509270934        14.387284346140545     
 C   1.4558166347886199        10.895412003739731        14.124405780696154     
 C  0.75046240813992027        11.556907860510950        13.113038618765151     
 C  -7.2935599612299090E-002   10.828311354184017        12.261307206130606     
 C -0.20723805279441954        9.4578579097037174        12.479410736014316     
 C  0.49480024835213166        8.8497809873198587        13.516267949203790     
 C   1.4608794283382183        7.6833443615806765        16.469050599576828     
 C   8.8154380084319750E-002   7.6987603861782947        16.728988069947157     
 C -0.53521849839711066        6.8551315026358539        17.654885981541675     
 C  0.22613837470482462        5.9456007396617361        18.382924712580717     
 C   1.6064858822940908        5.9195283910454455        18.189676779317178     
 C   2.1820911554319853        6.7920140035238274        17.272698625117574     
 C   3.2145892179760098        7.7751015089023738        14.335724902167726     
 C   3.1277288524925404        6.4034652387184297        14.073532626298249     
 C   3.8244189630323704        5.7538433044681643        13.048260529781160     
 C   4.6170933226979818        6.4925597473661076        12.176152838840162     
 C   4.7343821898413223        7.8671639648929101        12.382920632655420     
 C   4.0465054582917963        8.4614153400543550        13.439565664716408     
 C   3.1915629417238569        9.5812258360751006        16.459607191098339     
 C   4.5705255385885817        9.5241648035445046        16.672715441053935     
 C   5.2492909386761246        10.324771493108669        17.596618003792539     
 C   4.5398012546602784        11.239183172491012        18.366902686857298     
 C   3.1532101160433950        11.306155812138600        18.230131905695142     
 C   2.5210923839746848        10.472538885172085        17.309603042171567     
 B   2.3053804604968504        8.6444027248398889        15.426553702741209     
 C   6.3490260053690903       0.14195348848511713        11.543559474693605     
 H   7.2767687194410478      -0.33339422103504673        11.885606047560572     
 H   6.0082187739387791      -0.41278649423417091        10.658136754334766     
 H   5.5934187713269203        4.0922226381711058E-003   12.324595935219106     
 C   5.2126322924863802        2.2061561365029521        10.682891025582311     
 H   4.4557587095769078        2.1697790505639767        11.473886024544827     
 H   4.8408484482008500        1.6249124496122367        9.8301570781643548     
 H   5.3207742694348061        3.2530332697013598        10.371314953940383     
 C   7.5840617488667226        1.7119391998385760        10.047010970503280     
 H   7.2125047320889450        1.1666032224911080        9.1682232715094418     
 H   8.5443436988540000        1.2678448827034190        10.336257008525266     
 H   7.7709752133846637        2.7461341518756046        9.7310257853762927     
 C   2.5583235799638526        10.164488226621167        7.9421546489219885     
 H   1.6308487206609763        10.640254997984043        7.6000929933918160     
 H   2.8995870071848300        10.719236782260587        8.8273870146760203     
 H   3.3138839823568014        10.301727122881884        7.1609614055426629     
 C   3.6941356799136496        8.1003117626165686        8.8029943968369722     
 H   4.4506582550394533        8.1360250153817617        8.0116375041109258     
 H   4.0664643273621701        8.6819191054121010        9.6552260286193903     
 H   3.5858058580254077        7.0536594795077416        9.1151555485457578     
 C   1.3230330854484662        8.5951748450250651        9.4394363775547294     
 H   1.6950466065728669        9.1404372657021931        10.318079196868903     
 H  0.36280749348482988        9.0395748060764198        9.1504652581310530     
 H   1.1358742166055036        7.5610599560381218        9.7555564794339293     
         276

 Dy   9.0942111007599973        2.4789100241500384        14.042349174694841     
 C   7.3831405400991503        4.3480273086710444        13.727384860031165     
 C   6.7434146247715923        3.3492017021454186        14.567367368323620     
 C   6.4923703340956083        2.2192675516947338        13.726714698652239     
 H   5.9671444421732405        1.3258140161068048        14.043098944299830     
 C   6.9512316931836793        2.4550559335571669        12.407202532414590     
 C   7.5141903613809022        3.7649726486563613        12.425037999644781     
 H   7.9003528615382423        4.2820137495967758        11.554939001119118     
 C   8.0725205885583087        5.6808723952523774        14.071251354038692     
 C   9.4353482386512137        5.3559498391279883        14.728895251651192     
 H   10.104428814431357        4.8175235504122931        14.027159403797343     
 H   9.3450636221329599        4.7922936204649087        15.671001293554381     
 H   9.9983874357413889        6.2660906844744755        14.975702085748170     
 C   7.2433993192979989        6.6192179015136245        14.962681799062272     
 H   7.0104040516312889        6.2169513277638790        15.950084505164030     
 H   6.2946110104389188        6.8711636212779528        14.475697570024833     
 H   7.7997472502192622        7.5517787793941595        15.123770317699897     
 C   8.3799535738056807        6.4767329371722386        12.786491464273379     
 H   9.0850008773488966        5.9524803790005594        12.131600373429421     
 H   8.8436061884440900        7.4348396959387006        13.047734193086740     
 H   7.4709318843409358        6.6849607292256348        12.210530317117941     
 C   6.2884579521123118        3.3541300933064577        16.037705803024775     
 C   5.8831171229898080        1.9328271638941428        16.488749210135463     
 H   5.0130421919169184        1.5553305292939517        15.940196071628723     
 H   5.6122827314418160        1.9583606185239222        17.552089124754033     
 H   6.6958289018270909        1.2016253232771581        16.373266803991424     
 C   5.0289668813498185        4.2346422674567901        16.186663357948319     
 H   5.1975045132044260        5.2732969054021028        15.892365693171117     
 H   4.6810567866052972        4.2334352573909646        17.228614011410642     
 H   4.2201656499060762        3.8394161390433084        15.558802358981980     
 C   7.3901557599693763        3.8036840974738855        17.017331535115822     
 H   8.2676343604445428        3.1332699613087196        16.981251171501793     
 H   7.0169213419056895        3.7436042920427437        18.044707142279929     
 H   7.7427666849254013        4.8257976629065231        16.864789978462177     
 C   6.5598996693050120        1.6301719787996474        11.185072599462226     
 C   10.845559206313538       0.63714332618880654        13.827710693886647     
 C   11.431553097263039        1.6316698307451494        14.714292716188234     
 C   11.717728349168818        2.7707694737083961        13.893906345535816     
 H   12.216594843232127        3.6678135823919984        14.240666319150540     
 C   11.327612555058138        2.5457984912054514        12.552774078362177     
 C   10.771427457623833        1.2324736084008421        12.526975384857117     
 H   10.421031675645848       0.72583873839153634        11.634921837960556     
 C   10.135240946334008      -0.69407048180637543        14.125117153602442     
 C   8.7566856661942580      -0.34860143663266957        14.734602601048952     
 H   8.1111910813348000       0.19136834801028305        14.008692706194523     
 H   8.8307208516330746       0.21830183789218599        15.677958986243224     
 H   8.1685026959160467       -1.2453122043968130        14.966439431614177     
 C   9.8721455525631772       -1.4837452078014233        12.824205798860827     
 H   9.3815855259633665       -2.4333962598687715        13.067671837115507     
 H   10.805301618114921       -1.7102296615366652        12.296471461999893     
 H   9.2118202974341710      -0.95337514341731189        12.127372636649287     
 C   10.921679983333638       -1.6386977576412278        15.048467505164790     
 H   11.109616152723955       -1.2344959293840292        16.044773772263667     
 H   11.890761136891880       -1.8898722060899258        14.601974392427918     
 H   10.357247998554966       -2.5700387327194272        15.186199764377744     
 C   11.858887191511014        1.6148675071657219        16.199296317021805     
 C   13.113696381810234       0.72557917110635173        16.354927866356931     
 H   13.925573119791945        1.1092717962438190        15.723138527336712     
 H   13.464735677435762       0.73338435006439606        17.395875217642818     
 H   12.938387516403536      -0.31528657947613764        16.070638522102943     
 C   12.267025133275316        3.0360618382811397        16.651811860052121     
 H   11.454996316526417        3.7662994635690934        16.527592538515655     
 H   13.144628328646053        3.4126002888123104        16.112415810275923     
 H   12.525934212712757        3.0120059185313708        17.717917939534484     
 C   10.750080856758309        1.1711404704977149        17.182285960067350     
 H   9.8733205423695942        1.8396451502105109        17.134808088037037     
 H   11.119122095369125        1.2421443817204811        18.215816302114362     
 H   10.401389288621658       0.14529318339248282        17.036390707632183     
 C   11.725848790555304        3.3932557605463316        11.350068243361363     
 C   13.030153677193733        2.7829858965641061        10.781760370356073     
 H   12.879379283561542        1.7430813296425263        10.465843212278683     
 H   13.823405649501900        2.7941395115011103        11.536846819014778     
 H   13.377771341037707        3.3582367506666819        9.9133378630131617     
 C   11.990768098640652        4.8571394805879624        11.739277801880414     
 H   11.080577802041248        5.3704621262452559        12.072410854256983     
 H   12.373438342034433        5.4097811653747581        10.869849524839330     
 H   12.736001198646703        4.9463505531234313        12.535183137282200     
 C   10.652418499867236        3.3576355634612343        10.259510129754819     
 H   10.454418632285085        2.3370636876912947        9.9199837247357703     
 H   10.979554185114374        3.9348431017454653        9.3866604048105220     
 H   9.7084634826062572        3.7885004083213385        10.611892633509653     
 Dy -0.19043904549743776        7.8209299700377306        5.4448799989936170     
 C   1.5229836299768196        5.9578600702011579        5.7600936712655955     
 C   2.1629818023087131        6.9561590569775458        4.9197316084535476     
 C   2.4131076850477871        8.0865388188350344        5.7595813706582808     
 H   2.9376082065476954        8.9802245837353443        5.4426620180457173     
 C   1.9548260349507141        7.8511986155539137        7.0795624212394062     
 C   1.3924691015682633        6.5412561454907179        7.0625830936116847     
 H   1.0068673574477065        6.0244901433372418        7.9330884222048557     
 C  0.83234567570712836        4.6254073437842296        5.4166379395493989     
 C -0.53061507782804873        4.9509228091944504        4.7594647899404965     
 H  -1.2002409421928337        5.4886422919707121        5.4615250042971137     
 H -0.44070163591298384        5.5147742997054205        3.8173553536793157     
 H  -1.0940379821872517        4.0411012093448013        4.5123627790217444     
 C   1.6604197209680234        3.6867271788686904        4.5248591609225199     
 H   1.8931098396975223        4.0888420792240483        3.5373347526160908     
 H   2.6093156427701958        3.4347411531973844        5.0115385669634662     
 H   1.1037677435991566        2.7543012803307065        4.3640929823372527     
 C  0.52493654777665466        3.8297726145722111        6.7015104801688627     
 H -0.17914098307646087        4.3547140450131536        7.3568910581109490     
 H   6.0222379975104254E-002   2.8720847880902967        6.4406124298864418     
 H   1.4341342229074328        3.6207301431804351        7.2768820140276151     
 C   2.6170005082444119        6.9511944913035606        3.4490984715823121     
 C   3.0232871959843663        8.3722680060578742        2.9979122015922650     
 H   3.8935373121550669        8.7492248733652858        3.5466006605719547     
 H   3.2943207659742222        8.3465153024762149        1.9346160534326786     
 H   2.2110238990652311        9.1039975124154768        3.1132081528395523     
 C   3.8754919654361881        6.0694861295858864        3.2986754655914714     
 H   3.7065229904054471        5.0310502893764069        3.5935262252093767     
 H   4.2220066040211766        6.0701112295915562        2.2562559314589885     
 H   4.6855265767558425        6.4642202835579816        3.9252605080666703     
 C   1.5140115006516601        6.5027826766661656        2.4704175544144085     
 H  0.63680146108646651        7.1735867610273338        2.5077607460298270     
 H   1.8860969790857633        6.5633440402114394        1.4426573314510573     
 H   1.1612216289356618        5.4806581536735015        2.6226184336653198     
 C   2.3466131296945214        8.6764655042170880        8.3012540828404937     
 C  -1.9369232599561825        9.6690772008760995        5.6606558039882771     
 C  -2.5240897877271800        8.6757044452531265        4.7734404166587519     
 C  -2.8129111722752245        7.5370924697824471        5.5936422043788596     
 H  -3.3132225661826493        6.6409350213237781        5.2465926851438214     
 C  -2.4218693336928285        7.7607190759712861        6.9346756549431019     
 C  -1.8636427566096925        9.0734450705141700        6.9608642652874391     
 H  -1.5123673989807473        9.5792410918037589        7.8530069835942422     
 C  -1.2256083679473611        10.999623103509792        5.3632051064599064     
 C  0.15202592404797283        10.652627689669794        4.7524934600049757     
 H  0.79725129846533327        10.112854052264758        5.4784156819837726     
 H   7.6085945053342402E-002   10.084030405001577        3.8102594120280933     
 H  0.74051464313298410        11.548517812181155        4.5177688703363774     
 C -0.96117491642329189        11.788646036715926        6.6641970502977479     
 H -0.46889129202303181        12.737440560706894        6.4209334709963732     
 H  -1.8940296577162079        12.016771387584004        7.1918135426680747     
 H -0.30196765427174327        11.256950529687508        7.3610448453004231     
 C  -2.0119489704441178        11.945284241949627        4.4408316698143864     
 H  -2.2010155053647056        11.541796038931912        3.4444598317865309     
 H  -2.9804777595361154        12.197144729121081        4.8881140352412134     
 H  -1.4467633606654633        12.876174170285312        4.3031489055742389     
 C  -2.9516560260514164        8.6935997370443658        3.2883925960406204     
 C  -4.2065183724341679        9.5830179432753777        3.1338593677758855     
 H  -5.0181366814908976        9.1990526454731771        3.7658002055438518     
 H  -4.5580377145093243        9.5757208624379313        2.0930830878725009     
 H  -4.0309683320220211        10.623748966101560        3.4185572339728378     
 C  -3.3599572241754094        7.2726627667158459        2.8350395164134570     
 H  -2.5481153992317989        6.5421650509897606        2.9590758274654396     
 H  -4.2377818241998080        6.8959766826677678        3.3739535520834312     
 H  -3.6185563738578734        7.2972128534781744        1.7688650776023822     
 C  -1.8435075386903954        9.1379502761196143        2.3048759800248404     
 H -0.96694261042866669        8.4691797129175601        2.3508910919768358     
 H  -2.2137600896450582        9.0681110940917868        1.2717065699787562     
 H  -1.4943110104881718        10.163561121822875        2.4513619150771295     
 C  -2.8200031500299807        6.9132853073962766        8.1374579370658520     
 C  -4.1238380392122256        7.5238311094711383        8.7064780443277545     
 H  -3.9726486287210885        8.5637108124321575        9.0222615768828653     
 H  -4.9176159914144728        7.5127909401157815        7.9519529984635122     
 H  -4.4709114810178328        6.9487107376493853        9.5751709855635525     
 C  -3.0852441445302814        5.4494486714647792        7.7483055872299360     
 H  -2.1749645179454262        4.9355956296714796        7.4161890068681604     
 H  -3.4689708610685659        4.8971531515695341        8.6174809716654845     
 H  -3.8297115482296609        5.3603875830864753        6.9517034008653322     
 C  -1.7460784668133971        6.9486370120455749        9.2276129023417468     
 H  -1.5480400661289193        7.9690986706454412        9.5674608389046618     
 H  -2.0728175011104346        6.3710708048431650        10.100365095809616     
 H -0.80216494764151158        6.5179887454154883        8.8747791833362246     
 F   6.6002804546521547       -1.3933913690907720        4.6488372936785076     
 F   8.0152714155880673       -2.5955026695167072        6.5352778374693239     
 F   9.6335857159921030       -1.1305116257324339        8.2434632383204978     
 F   9.9299682200577006        1.5591519492332853        7.8131769646209834     
 F   8.5844949823375121        2.7955835031858016        5.8472647257606241     
 F   9.6549750196461428        1.7447831222190813        3.4184672652383141     
 F   10.789585788470882        3.3895806222832960        1.6476598165427860     
 F   9.2843248152095530        5.1923037576746465       0.23078281895968680     
 F   6.5329722395771368        5.2603212541798170       0.60960421225202421     
 F   5.3752181290429588        3.5799838580120968        2.3333546561394454     
 F   6.5948154509844308        4.7169424954637975        4.6803599990362414     
 F   5.1858831409490662        5.8945642553612876        6.5920712861792792     
 F   3.6339271304709753        4.4225608354519244        8.3251685306013741     
 F   3.3735821720755985        1.7088360807191376        7.9204518122951839     
 F   4.6918528302255043       0.49771532000743057        5.9185062060295968     
 F   3.5435745848806453        1.6471989786916623        3.5260964188969721     
 F   2.3037045712642326        9.5632139773311919E-002   1.7517150269077975     
 F   3.7037338918045060       -1.7192997432741011       0.24521269752909494     
 F   6.4462150298399639       -1.8686994714517193       0.49687304109040487     
 F   7.7318551519427725      -0.27335410707971902        2.2465468750067421     
 C   7.5436199942151640       0.77489401021622817        5.1020259876431782     
 C   7.4457720870748796      -0.59515159357395553        5.3626967124703189     
 C   8.1517330441075213       -1.2591623519063346        6.3720311412786002     
 C   8.9762369916044147      -0.53284145332314437        7.2246466352161729     
 C   9.1112480144669679       0.83799542205659205        7.0094614238870134     
 C   8.4093037364607834        1.4484824296610919        5.9738982682431852     
 C   7.4470282580303406        2.6180508851941497        3.0208810385243621     
 C   8.8197455758797307        2.5996525158792050        2.7614343753138617     
 C   9.4452401522158933        3.4419092727262801        1.8356684422459839     
 C   8.6861172107025251        4.3533277138215167        1.1075872916809353     
 C   7.3057739634593988        4.3822005129312869        1.3002412347948673     
 C   6.7280809357347566        3.5107901443723990        2.2168010153599482     
 C   5.6922280673307872        2.5308822424567357        5.1530973894393659     
 C   5.7790792774785293        3.9029371319563104        5.4127235954540600     
 C   5.0807042846025858        4.5548133369610593        6.4353469635827496     
 C   4.2865331904632598        3.8180501657341641        7.3075863768518126     
 C   4.1695410086958962        2.4430662501399629        7.1036289909040393     
 C   4.8586855490506364        1.8463915581183308        6.0491831851183697     
 C   5.7105556404519664       0.72595822751275163        3.0295882008934658     
 C   4.3320697119520624       0.79084097665324937        2.8156110643180123     
 C   3.6496349497199105       -3.5636216229853199E-003   1.8892785203002849     
 C   4.3546737947764642      -0.92027708256619434        1.1174768384603309     
 C   5.7408036827785516      -0.99562570530740024        1.2555947887973171     
 C   6.3767083816856651      -0.16725400098332860        2.1782663626372467     
 B   6.5999525643022423        1.6590370358069570        4.0631975479767224     
 F   2.3036645752139702        11.700237983398630        14.838920672217640     
 F  0.89132756557824055        12.898451477521064        12.948410960469932     
 F -0.72536396969975547        11.430206738296114        11.241247885765301     
 F  -1.0210089657847674        8.7407968792024739        11.675975680417949     
 F  0.32484312307046431        7.5079653520177763        13.643183235160285     
 F -0.74631366404184385        8.5583309343252711        16.070976655285016     
 F  -1.8792965382496942        6.9106175695239367        17.839386092002940     
 F -0.37241073033208305        5.1096236952036183        19.256202819885754     
 F   2.3791084737925252        5.0456129002514967        18.879221575522948     
 F   3.5358374630646647        6.7278899274666069        17.155795366275751     
 F   2.3161066057098969        5.5917883413105018        14.806779149606996     
 F   3.7229548897584404        4.4168577780345677        12.891368456208406     
 F   5.2713486543252230        5.8914198975362755        11.157893211598299     
 F   5.5310825479939281        8.6061113960094993        11.565996447631276     
 F   4.2148913716856651        9.8131376019974539        13.570202510434683     
 F   5.3663236354604722        8.6724552196689046        15.960937384015670     
 F   6.6014492642793785        10.233534418094449        17.731938807984655     
 F   5.1948920685526643        12.043445918310356        19.236825233032036     
 F   2.4523125781033603        12.179184380422889        18.989685109736332     
 F   1.1711055382045195        10.576650115322357        17.241829422438119     
 C   1.3633387943942115        9.5304545608083036        14.387035016784081     
 C   1.4599584924433036        10.900285184512361        14.124896789327781     
 C  0.75479944369288410        11.562393290331801        13.113788850666381     
 C  -6.8627138253106582E-002   10.834375319760218        12.261569129428498     
 C -0.20313148988952151        9.4637955746565439        12.478828958243280     
 C  0.49874216438370267        8.8551104379614696        13.515466542926516     
 C   1.4629571318618051        7.6879662211859570        16.468591453444546     
 C   9.0083828803292548E-002   7.7043755312301645        16.727610536402807     
 C -0.53468217367829651        6.8608861011447217        17.652655862605464     
 C  0.22538537068243011        5.9505777875953161        18.380998811575964     
 C   1.6058999275410466        5.9238173286618068        18.189115420533199     
 C   2.1828863105092338        6.7959972744181396        17.272694597952452     
 C   3.2173736079201922        7.7784973818917464        14.335691746733955     
 C   3.1307465972051602        6.4067079727550320        14.074420112437483     
 C   3.8278136571109953        5.7564882229968095        13.049825314583947     
 C   4.6203888508351287        6.4947424873405124        12.177266952955728     
 C   4.7371811573810731        7.8695602811481900        12.382849184520897     
 C   4.0492321439151420        8.4643821510480137        13.439122139794776     
 C   3.1957951006455487        9.5841415664775695        16.459468476380852     
 C   4.5747469709068067        9.5254056674603973        16.672155205081065     
 C   5.2546489006654902        10.324286234415599        17.596620597771196     
 C   4.5463630836002018        11.238649190676677        18.368013362472400     
 C   3.1598585084947426        11.307540779873062        18.231505322950731     
 C   2.5265757621019818        10.475581518994757        17.310281589631252     
 B   2.3085651021257849        8.6484104767389649        15.426324583634658     
 C   6.3510871919704401       0.14767311472449760        11.544741544228861     
 H   7.2782715887667022      -0.32864555806439705        11.886923294744141     
 H   6.0098063215704975      -0.40669146016648261        10.659256150897097     
 H   5.5952540747843784        1.0640199288718746E-002   12.325675724017950     
 C   5.2171620805901853        2.2128332220230273        10.683116085407194     
 H   4.4596809848801975        2.1771301587579686        11.473543998175558     
 H   4.8454933847640476        1.6318966838858537        9.8300908277803121     
 H   5.3264464466899453        3.2595880920174283        10.371581737553161     
 C   7.5883816449270123        1.7162029187571599        10.048767037955725     
 H   7.2168708316674159        1.1707359750909379        9.1700507507883486     
 H   8.5482123772501897        1.2716093394318173        10.338671883046899     
 H   7.7761657851976995        2.7500910469129414        9.7323862004561157     
 C   2.5560009824383680        10.158768342753350        7.9411302800014196     
 H   1.6291136347879176        10.635433514484271        7.5987465742419351     
 H   2.8975677186592192        10.713220795207736        8.8264427505075655     
 H   3.3119083434491512        10.295163110460221        7.1601544058984743     
 C   3.6893343430284462        8.0936733647811252        8.8030536540196582     
 H   4.4464815612902742        8.1286503684692413        8.0122773752149232     
 H   4.0615375075383726        8.6750306730127349        9.6555423393868640     
 H   3.5798462987978725        7.0471650376076553        9.1152453736563430     
 C   1.3184302177947740        8.5909894466750547        9.4378797952626847     
 H   1.6903988162847901        9.1364056922612953        10.316435541186527     
 H  0.35867305246620568        9.0359016305342479        9.1482186712953606     
 H   1.1303723590040844        7.5571988687199383        9.7544313278518402     
         276

 Dy   9.0988310576672067        2.4838474644238069        14.042990260884721     
 C   7.3880817354523778        4.3530859515804083        13.728677223338199     
 C   6.7483626686194951        3.3543928273028745        14.568826631405138     
 C   6.4966683819371260        2.2246265908786782        13.728100300901318     
 H   5.9713060410265761        1.3312821868242461        14.044568180362964     
 C   6.9551740542668687        2.4603618793203976        12.408461151630394     
 C   7.5186357774529338        3.7700833447933881        12.426242831090649     
 H   7.9047754408946425        4.2870781003613097        11.556087029135265     
 C   8.0779704740690619        5.6856670703304486        14.072411238779408     
 C   9.4409595150231276        5.3601806706948718        14.729388224250584     
 H   10.109494261692166        4.8214427485743210        14.027331921007791     
 H   9.3509235436525522        4.7966577579243150        15.671600651954812     
 H   10.004622424176910        6.2700341943885727        14.975741082346522     
 C   7.2492654503890286        6.6240253543408603        14.964118388214269     
 H   7.0158405500556169        6.2215148938264111        15.951301610921277     
 H   6.3007150465857666        6.8764844834248251        14.476933867230835     
 H   7.8059927135581448        7.5562619570137102        15.125675287060899     
 C   8.3850837117081891        6.4817284087557860        12.787714446748687     
 H   9.0900363269204796        5.9576480136194077        12.132618020717947     
 H   8.8487491095564543        7.4398257599414439        13.049004198947619     
 H   7.4759072179183113        6.6899960844055997        12.211985416696594     
 C   6.2939223699716269        3.3592484739320430        16.039403066336178     
 C   5.8886611544774512        1.9378703299413249        16.490469102654959     
 H   5.0184983193161736        1.5603708734426729        15.942033907996642     
 H   5.6180110592869896        1.9632864536854073        17.553862891554974     
 H   6.7013711889705636        1.2066824571675761        16.374800537423724     
 C   5.0345292722924775        4.2398625816925142        16.188878080263766     
 H   5.2029927406435661        5.2785272244758827        15.894521607470008     
 H   4.6870197370256159        4.2386441832196331        17.230964480069037     
 H   4.2254292470769759        3.8447138650775199        15.561349558905592     
 C   7.3959614776060052        3.8087424211873722        17.018747015894714     
 H   8.2733825023199579        3.1382719618826620        16.982429390583530     
 H   7.0230601197827980        3.7486660218621837        18.046272510628580     
 H   7.7485906107532942        4.8308252847820743        16.866045469721204     
 C   6.5635610291512947        1.6356582635629424        11.186258792214282     
 C   10.848793418093145       0.64085156495501217        13.827370226264073     
 C   11.435637331473314        1.6348263775338283        14.714023523042272     
 C   11.722272979722565        2.7739295298018227        13.893795703024104     
 H   12.221773210590477        3.6706017349057092        14.240598671375180     
 C   11.331609326706603        2.5494539393704856        12.552721300601485     
 C   10.774686384730717        1.2364929064153123        12.526806871093408     
 H   10.423781219858387       0.73027632672943021        11.634733133728439     
 C   10.138018572859984      -0.69015564114364625        14.124486668787009     
 C   8.7597330621772738      -0.34450268379755272        14.734459016935991     
 H   8.1144135943404763       0.19623515053529059        14.009003822983328     
 H   8.8342152794675091       0.22183224714207309        15.678100406496101     
 H   8.1712001389551556       -1.2411041012637001        14.965925479223698     
 C   9.8744520573268915       -1.4792852730605952        12.823321283608564     
 H   9.3837018211297387       -2.4289135691718848        13.066523195604285     
 H   10.807478277082550       -1.7058012184175859        12.295335355435029     
 H   9.2141136151177605      -0.94848532432545662        12.126826342772533     
 C   10.924467259292070       -1.6352560062313009        15.047266267277575     
 H   11.112855324581940       -1.2314263517931945        16.043634652457822     
 H   11.893326077184843       -1.8865016490323083        14.600358580132374     
 H   10.359843541114754       -2.5664851110302886        15.184882573922389     
 C   11.862998211886728        1.6176304740173357        16.199029957538020     
 C   13.117541297808350       0.72797661969246963        16.354631653219943     
 H   13.929633526838423        1.1116183666864647        15.723100521542820     
 H   13.468395310088017       0.73545354037821853        17.395640604731593     
 H   12.942009030560055      -0.31278777015427589        16.070077268178363     
 C   12.271510566131164        3.0386482609032983        16.651781682565993     
 H   11.459706962831330        3.7691440333000932        16.527599038370219     
 H   13.149245832336593        3.4150221127616405        16.112483668735873     
 H   12.530360700113141        3.0144122259844242        17.717896845557078     
 C   10.754067177354223        1.1740068831549202        17.181930944182842     
 H   9.8773616282059145        1.8425887233723617        17.134469921241724     
 H   11.123047369499108        1.2448982868674139        18.215489755801382     
 H   10.405288027893528       0.14819464455475784        17.035949831379913     
 C   11.730117547041088        3.3967514671079604        11.350057379679448     
 C   13.035021758154260        2.7869461002889611        10.782761792190929     
 H   12.884997396321072        1.7468235560178944        10.467272611342393     
 H   13.827823880187367        2.7989070018170534        11.538281126448416     
 H   13.382749157252903        3.3619679297343810        9.9142749818182097     
 C   11.994204423603499        4.8608454093683040        11.739058961848260     
 H   11.083477170645615        5.3741229507730628        12.070740692130713     
 H   12.378001004881007        5.4132025166124000        10.869965419714799     
 H   12.738352833397649        4.9505656681607348        12.535919987810720     
 C   10.657448624191979        3.3604401038036738        10.258732068254785     
 H   10.461254296420085        2.3399513580096336        9.9178084166229556     
 H   10.984405475403587        3.9391506674823100        9.3868497714388912     
 H   9.7126044082710283        3.7895037049904001        10.610827671779552     
 Dy -0.19497189062184572        7.8162421690515611        5.4441518423334792     
 C   1.5179505065546088        5.9527694763971821        5.7589816763234509     
 C   2.1580846179342763        6.9509351116221660        4.9185418017150662     
 C   2.4087905842248509        8.0811478394696294        5.7585070356271943     
 H   2.9335365438561878        8.9746876902991009        5.4415892156998149     
 C   1.9506765985771297        7.8458668373186260        7.0785410040151087     
 C   1.3877577199633768        6.5361452232597239        7.0615358642803958     
 H   1.0020251199543528        6.0194341330302068        7.9320373661121968     
 C  0.82688823673607081        4.6205447449531984        5.4156174924601155     
 C -0.53624558218569973        4.9465249593637362        4.7591039635543559     
 H  -1.2052610439800600        5.4847351471484824        5.4613919836681619     
 H -0.44660213369949786        5.5100465339050837        3.8167760782927607     
 H  -1.1003071115498033        4.0369400932620625        4.5126838285624684     
 C   1.6545814981811444        3.6819137963659250        4.5235252228517551     
 H   1.8875307894684086        4.0842619659487012        3.5361716626377424     
 H   2.6033216644741133        3.4295271067561903        5.0103052220419935     
 H   1.0976328482869702        2.7497442988832281        4.3623884539868714     
 C  0.51985941570850025        3.8246628950038337        6.7004160393577132     
 H -0.18420905043724967        4.3493333584031699        7.3559847800051923     
 H   5.5251660075610089E-002   2.8669339240193032        6.4394419071443521     
 H   1.4292156236466191        3.6156815980553971        7.2755827593568094     
 C   2.6116388904426824        6.9460883826664679        3.4476855984662591     
 C   3.0180310576873586        8.3672164918435605        2.9965867166407851     
 H   3.8883958467998858        8.7440249655213886        3.5452157465830942     
 H   3.2889168470101988        8.3416160158204082        1.9332447903081307     
 H   2.2058632559672016        9.0990327142671568        3.1120870700104106     
 C   3.8699201515825359        6.0641425664319133        3.2966507795185476     
 H   3.7009205772542351        5.0256926004724694        3.5914761879617361     
 H   4.2160151119909672        6.0648273105037633        2.2540895585390159     
 H   4.6803091698984627        6.4586601642481041        3.9229162993298137     
 C   1.5082250106197166        6.4979646912306048        2.4692763831880300     
 H  0.63110000535339894        7.1688627942873255        2.5070397595261942     
 H   1.8798901787732898        6.5586959363844173        1.4413432794927197     
 H   1.1553761510667333        5.4758612366556862        2.6214917457378806     
 C   2.3426913654914117        8.6709935900741613        8.3002937650108208     
 C  -1.9403255246111306        9.6652980904597836        5.6605160017553624     
 C  -2.5282176502601597        8.6722831068548416        4.7733852565151835     
 C  -2.8173913413729981        7.5337412393367771        5.5935973814995332     
 H  -3.3182802782965553        6.6378813352413673        5.2466284177000722     
 C  -2.4259384971932079        7.7571581736723942        6.9345615460415866     
 C  -1.8670614597841466        9.0695487718313874        6.9606727111367910     
 H  -1.5153623089311941        9.5751085025740537        7.8527678911840653     
 C  -1.2286140169082103        10.995646130655132        5.3632181184312326     
 C  0.14876659715679413        10.648527469188314        4.7520127276188102     
 H  0.79388956104566721        10.108003352951537        5.4774571165380870     
 H   7.2426892512265847E-002   10.080559731964222        3.8094602492039980     
 H  0.73757453415685537        11.544355608655360        4.5177726906179272     
 C -0.96368971476304788        11.784249714589297        6.6643883890198277     
 H -0.47131441698908461        12.733045940750966        6.4212744678703801     
 H  -1.8963957808334531        12.012369717731039        7.1923048757201569     
 H -0.30436784702552988        11.252241594887142        7.3608918080026244     
 C  -2.0150616462608748        11.941668001697451        4.4413867138209682     
 H  -2.2046609668605184        11.538450157791953        3.4450093293523913     
 H  -2.9833359834458180        12.193594762394909        4.8891568661564486     
 H  -1.4497412620933565        12.872461052198835        4.3036818453174055     
 C  -2.9559258574808669        8.6904145757180018        3.2883775566159144     
 C  -4.2106350523065919        9.5800619486083942        3.1339773117526075     
 H  -5.0223434347557374        9.1961167507007868        3.7658055189767126     
 H  -4.5621119321551973        9.5729938459723201        2.0931873848951899     
 H  -4.0349156462466453        10.620724908420616        3.4188514575915150     
 C  -3.3644884908730952        7.2695865623533136        2.8349278459635561     
 H  -2.5527869409442232        6.5389281076803112        2.9589361822426059     
 H  -4.2423708660589829        6.8930172767705695        3.3738310370503068     
 H  -3.6231009640406815        7.2942119795599973        1.7687605223273153     
 C  -1.8478079298692671        9.1347325896601941        2.3048092189033369     
 H -0.97126195731097775        8.4659321819936579        2.3506986954041960     
 H  -2.2181322641308903        9.0649929363601487        1.2716599425238715     
 H  -1.4985681736912233        10.160328551478891        2.4513433858122009     
 C  -2.8244019780824834        6.9100336045835551        8.1373900272345718     
 C  -4.1290264172586300        7.5199953885021795        8.7050832126103170     
 H  -3.9787996392703109        8.5601556153206939        9.0203182242602988     
 H  -4.9222182929976164        7.5079177260615060        7.9499945303465980     
 H  -4.4762692538109174        6.9451700121916877        9.5738626046449991     
 C  -3.0885270888027891        5.4458798156067347        7.7486599784702994     
 H  -2.1775999587415185        4.9321950192832151        7.4181230279851311     
 H  -3.4733274646577046        4.8939338776861083        8.6175646662114112     
 H  -3.8318503748412800        5.3560455966902625        6.9510773212656289     
 C  -1.7514412037773597        6.9464635395452818        9.2284838246223320     
 H  -1.5554125178581784        7.9669546151998656        9.5695089067090180     
 H  -2.0780794675371168        6.3675734599825562        10.100361968574644     
 H -0.80652402564715930        6.5176650611617788        8.8762036429929623     
 F   6.5960376098473139       -1.3977775694126953        4.6479832921733868     
 F   8.0106724565577867       -2.6010450730297787        6.5340149801693164     
 F   9.6291741307346932       -1.1371589353482372        8.2429816770482045     
 F   9.9259102224226634        1.5526995150252318        7.8143179647580805     
 F   8.5806878692312267        2.7903049150017245        5.8487930758757125     
 F   9.6518164476799679        1.7383392219420786        3.4201892179237023     
 F   10.788963316762231        3.3827890474437416        1.6509289166476213     
 F   9.2861922908418322        5.1869492037191405       0.23329806539686021     
 F   6.5344629789886248        5.2560377792868263       0.60912777197323587     
 F   5.3742385539494348        3.5769154325136161        2.3324300384513781     
 F   6.5917988323598440        4.7131971567614235        4.6793879217953878     
 F   5.1820997283924042        5.8917970296562396        6.5897413131018885     
 F   3.6303603089528682        4.4206904044239286        8.3237108653239744     
 F   3.3712133827505917        1.7064667216138396        7.9214232897519148     
 F   4.6889199020357024       0.49447571873033830        5.9195514426248650     
 F   3.5404172928577218        1.6460450648094795        3.5273096502050336     
 F   2.2986257332528668        9.7581240795752672E-002   1.7518505673355722     
 F   3.6963178711532190       -1.7170852476146703       0.24325619659490222     
 F   6.4386957813344656       -1.8703435010260909       0.49466642916097148     
 F   7.7263790630493441      -0.27812739332490144        2.2456883001191188     
 C   7.5396972890596006       0.77010189342151703        5.1023828236735920     
 C   7.4415952161708994      -0.60004696927798729        5.3623433908351501     
 C   8.1473646055815028       -1.2646350946618308        6.3714372178911445     
 C   8.9718906395518978      -0.53885956880280428        7.2245190370828061     
 C   9.1070686969406918       0.83210221778275295        7.0101570115337770     
 C   8.4052728664892573        1.4431659695370875        5.9748064080385852     
 C   7.4448258489816377        2.6133803269682523        3.0214249890729561     
 C   8.8176924171227959        2.5940598200793703        2.7629108156191182     
 C   9.4445406679325625        3.4361630730379735        1.8379614843386309     
 C   8.6866614562320805        4.3482653357517220        1.1095121814201350     
 C   7.3061471578469286        4.3777553989326456        1.3007873762665036     
 C   6.7271175579529556        3.5066840006727902        2.2168476294081358     
 C   5.6892915734951384        2.5273164714819951        5.1531877482622725     
 C   5.7759335793749598        3.8995058460049705        5.4119739818933130     
 C   5.0771980240072336        4.5519201981824162        6.4339636795913719     
 C   4.2831154421882900        3.8155752818259212        7.3066079084589992     
 C   4.1665827626846061        2.4403923208733862        7.1037463721353520     
 C   4.8557833907844650        1.8432087991660688        6.0496262252435784     
 C   5.7063545767011110       0.72291085109338293        3.0297474142541314     
 C   4.3279102051422038       0.78947456379362801        2.8160396123206088     
 C   3.6444537436183357       -3.2029887190902977E-003   1.8890686259980511     
 C   4.3483749904045865      -0.91988790077342431        1.1162626584112580     
 C   5.7343949968622860      -0.99715414602078190        1.2542671223619599     
 C   6.3713541387678774      -0.17042290653663333        2.1776828325304707     
 B   6.5966882912136242        1.6549355331689968        4.0634991286968098     
 F   2.3078884467300655        11.704573137345692        14.839929611339953     
 F  0.89588744627788763        12.904014401678735        12.949872771421164     
 F -0.72096773890488897        11.436942554370301        11.241875593104975     
 F  -1.0170552340560317        8.7473236889653503        11.674954370465233     
 F  0.32850595414293410        7.5132615842074433        13.641762314405094     
 F -0.74323709573218888        8.5648842244472085        16.069407697686170     
 F  -1.8788325339467540        6.9174917316941675        17.836198616369852     
 F -0.37451216322396619        5.1148797644332937        19.253659564464552     
 F   2.3773493606950451        5.0496550992656566        18.879637859731698     
 F   3.5366480408575884        6.7307928929893270        17.156773047511017     
 F   2.3189993203197563        5.5953723166493443        14.807926530513127     
 F   3.7266276539000800        4.4193658179512365        12.893960030269129     
 F   5.2748105360450541        5.8929655885450156        11.159515397023124     
 F   5.5332863310690268        8.6081560007353204        11.565023929821177     
 F   4.2176352339364502        9.8161704607437308        13.569064463639601     
 F   5.3694672690167664        8.6734851166854874        15.959509698361313     
 F   6.6067290271950130        10.231461382982028        17.731438301687330     
 F   5.2026749457431745        12.041061056298394        19.238641604163202     
 F   2.4601586296764939        12.180667553964788        18.992038128300312     
 F   1.1767015530749236        10.581331326421200        17.242909397702189     
 C   1.3672020657949946        9.5352191706895155        14.386785687427617     
 C   1.4641003500979872        10.905158365284993        14.125387797959407     
 C  0.75913647924584793        11.567878720152653        13.114539082567610     
 C  -6.4318676893914073E-002   10.840439285336421        12.261831052726389     
 C -0.19902492698462351        9.4697332396093703        12.478247180472243     
 C  0.50268408041527368        8.8604398886030804        13.514665136649242     
 C   1.4650348353853919        7.6925880807912366        16.468132307312263     
 C   9.2013277522265360E-002   7.7099906762820343        16.726233002858457     
 C -0.53414584895948225        6.8666406996535905        17.650425743669249     
 C  0.22463236666003564        5.9555548355288961        18.379072910571214     
 C   1.6053139727880024        5.9281062662781672        18.188554061749223     
 C   2.1836814655864827        6.7999805453124527        17.272690570787326     
 C   3.2201579978643742        7.7818932548811190        14.335658591300183     
 C   3.1337643419177801        6.4099507067916353        14.075307598576719     
 C   3.8312083511896202        5.7591331415254556        13.051390099386733     
 C   4.6236843789722757        6.4969252273149163        12.178381067071294     
 C   4.7399801249208240        7.8719565974034706        12.382777736386371     
 C   4.0519588295384867        8.4673489620416706        13.438678614873142     
 C   3.2000272595672410        9.5870572968800403        16.459329761663362     
 C   4.5789684032250326        9.5266465313762900        16.671594969108192     
 C   5.2600068626548566        10.323800975722527        17.596623191749856     
 C   4.5529249125401243        11.238115208862341        18.369124038087506     
 C   3.1665069009460902        11.308925747607523        18.232878740206321     
 C   2.5320591402292791        10.478624152817426        17.310960137090937     
 B   2.3117497437547199        8.6524182286380427        15.426095464528107     
 C   6.3531483785717908       0.15339274096387806        11.545923613764117     
 H   7.2797744580923567      -0.32389689509374731        11.888240541927711     
 H   6.0113938692022160      -0.40059642609879431        10.660375547459426     
 H   5.5970893782418365        1.7188175939266387E-002   12.326755512816796     
 C   5.2216918686939895        2.2195103075431026        10.683341145232077     
 H   4.4636032601834881        2.1844812669519604        11.473201971806290     
 H   4.8501383213272451        1.6388809181594708        9.8300245773962693     
 H   5.3321186239450853        3.2661429143334968        10.371848521165941     
 C   7.5927015409873011        1.7204666376757438        10.050523105408173     
 H   7.2212369312458877        1.1748687276907674        9.1718782300672554     
 H   8.5520810556463811        1.2753737961602156        10.341086757568535     
 H   7.7813563570107362        2.7540479419502781        9.7337466155359369     
 C   2.5536783849128839        10.153048458885532        7.9401059110808498     
 H   1.6273785489148589        10.630612030984498        7.5974001550920534     
 H   2.8955484301336090        10.707204808154886        8.8254984863391090     
 H   3.3099327045415010        10.288599098038560        7.1593474062542857     
 C   3.6845330061432433        8.0870349669456818        8.8031129112023425     
 H   4.4423048675410950        8.1212757215567226        8.0129172463189189     
 H   4.0566106877145751        8.6681422406133670        9.6558586501543395     
 H   3.5738867395703373        7.0406705957075681        9.1153351987669282     
 C   1.3138273501410815        8.5868040483250461        9.4363232129706400     
 H   1.6857510259967132        9.1323741188203975        10.314791885504151     
 H  0.35453861144758148        9.0322284549920777        9.1459720844596699     
 H   1.1248705014026650        7.5533377814017539        9.7533061762697493     
         276

 Dy   9.1034510145744179        2.4887849046975754        14.043631347074603     
 C   7.3930229308056061        4.3581445944897714        13.729969586645232     
 C   6.7533107124673988        3.3595839524603308        14.570285894486657     
 C   6.5009664297786438        2.2299856300626231        13.729485903150394     
 H   5.9754676398799127        1.3367503575416875        14.046037416426095     
 C   6.9591164153500591        2.4656678250836288        12.409719770846198     
 C   7.5230811935249653        3.7751940409304154        12.427447662536517     
 H   7.9091980202510435        4.2921424511258426        11.557235057151411     
 C   8.0834203595798151        5.6904617454085189        14.073571123520122     
 C   9.4465707913950396        5.3644115022617544        14.729881196849975     
 H   10.114559708952976        4.8253619467363489        14.027504438218239     
 H   9.3567834651721427        4.8010218953837223        15.672200010355244     
 H   10.010857412612431        6.2739777043026699        14.975780078944874     
 C   7.2551315814800574        6.6288328071680960        14.965554977366265     
 H   7.0212770484799440        6.2260784598889440        15.952518716678524     
 H   6.3068190827326145        6.8818053455716983        14.478170164436840     
 H   7.8122381768970284        7.5607451346332608        15.127580256421899     
 C   8.3902138496106975        6.4867238803393334        12.788937429223994     
 H   9.0950717764920626        5.9628156482382551        12.133635668006473     
 H   8.8538920306688187        7.4448118239441872        13.050274204808501     
 H   7.4808825514956867        6.6950314395855646        12.213440516275245     
 C   6.2993867878309411        3.3643668545576277        16.041100329647580     
 C   5.8942051859650935        1.9429134959885068        16.492188995174455     
 H   5.0239544467154289        1.5654112175913941        15.943871744364559     
 H   5.6237393871321633        1.9682122888468923        17.555636658355915     
 H   6.7069134761140363        1.2117395910579938        16.376334270856027     
 C   5.0400916632351365        4.2450828959282374        16.191092802579213     
 H   5.2084809680827062        5.2837575435496635        15.896677521768897     
 H   4.6929826874459346        4.2438531090483016        17.233314948727436     
 H   4.2306928442478764        3.8500115911117314        15.563896758829204     
 C   7.4017671952426340        3.8138007449008584        17.020162496673603     
 H   8.2791306441953747        3.1432739624566040        16.983607609665267     
 H   7.0291988976599065        3.7537277516816236        18.047837878977230     
 H   7.7544145365811872        4.8358529066576246        16.867300960980231     
 C   6.5672223889975765        1.6411445483262377        11.187444984966339     
 C   10.852027629872753       0.64455980372121779        13.827029758641499     
 C   11.439721565683588        1.6379829243225075        14.713754329896309     
 C   11.726817610276312        2.7770895858952498        13.893685060512391     
 H   12.226951577948826        3.6733898874194204        14.240531023599821     
 C   11.335606098355068        2.5531093875355193        12.552668522840792     
 C   10.777945311837604        1.2405122044297823        12.526638357329698     
 H   10.426530764070927       0.73471391506732409        11.634544429496323     
 C   10.140796199385960      -0.68624080048091718        14.123856183971574     
 C   8.7627804581602877      -0.34040393096243587        14.734315432823029     
 H   8.1176361073461543       0.20110195306029810        14.009314939772132     
 H   8.8377097073019417       0.22536265639196018        15.678241826748978     
 H   8.1738975819942645       -1.2368959981305871        14.965411526833220     
 C   9.8767585620906040       -1.4748253383197671        12.822436768356299     
 H   9.3858181162961110       -2.4244308784749986        13.065374554093063     
 H   10.809654936050178       -1.7013727752985064        12.294199248870166     
 H   9.2164069328013518      -0.94359550523360136        12.126280048895778     
 C   10.927254535250503       -1.6318142548213739        15.046065029390357     
 H   11.116094496439922       -1.2283567742023600        16.042495532651980     
 H   11.895891017477805       -1.8831310919746911        14.598742767836832     
 H   10.362439083674543       -2.5629314893411501        15.183565383467034     
 C   11.867109232262441        1.6203934408689495        16.198763598054235     
 C   13.121386213806465       0.73037406827858742        16.354335440082952     
 H   13.933693933884902        1.1139649371291105        15.723062515748930     
 H   13.472054942740273       0.73752273069204088        17.395405991820368     
 H   12.945630544716572      -0.31028896083241414        16.069516014253779     
 C   12.275995998987012        3.0412346835254565        16.651751505079865     
 H   11.464417609136243        3.7719886030310930        16.527605538224787     
 H   13.153863336027134        3.4174439367109710        16.112551527195826     
 H   12.534787187513523        3.0168185334374780        17.717875751579676     
 C   10.758053497950135        1.1768732958121257        17.181575928298333     
 H   9.8814027140422329        1.8455322965342125        17.134131754446411     
 H   11.126972643629092        1.2476521920143466        18.215163209488402     
 H   10.409186767165398       0.15109610571703286        17.035508955127643     
 C   11.734386303526872        3.4002471736695892        11.350046515997533     
 C   13.039889839114785        2.7909063040138160        10.783763214025784     
 H   12.890615509080600        1.7505657823932628        10.468702010406101     
 H   13.832242110872834        2.8036744921329970        11.539715433882053     
 H   13.387726973468100        3.3656991088020800        9.9152121006232576     
 C   11.997640748566347        4.8645513381486465        11.738840121816105     
 H   11.086376539249983        5.3777837753008697        12.069070530004442     
 H   12.382563667727583        5.4166238678500429        10.870081314590267     
 H   12.740704468148593        4.9547807831980384        12.536656838339242     
 C   10.662478748516723        3.3632446441461137        10.257954006754751     
 H   10.468089960555085        2.3428390283279721        9.9156331085101392     
 H   10.989256765692801        3.9434582332191548        9.3870391380672586     
 H   9.7167453339357976        3.7905070016594617        10.609762710049448     
 Dy -0.19950473574625369        7.8115543680653907        5.4434236856733413     
 C   1.5129173831323979        5.9476788825932054        5.7578696813813055     
 C   2.1531874335598391        6.9457111662667872        4.9173519949765838     
 C   2.4044734834019152        8.0757568601042262        5.7574327005961088     
 H   2.9294648811646797        8.9691507968628574        5.4405164133539134     
 C   1.9465271622035454        7.8405350590833383        7.0775195867908103     
 C   1.3830463383584903        6.5310343010287308        7.0604886349491069     
 H  0.99718288246099940        6.0143781227231718        7.9309863100195370     
 C  0.82143079776501315        4.6156821461221682        5.4145970453708330     
 C -0.54187608654335084        4.9421271095330228        4.7587431371682154     
 H  -1.2102811457672860        5.4808280023262537        5.4612589630392101     
 H -0.45250263148601189        5.5053187681047469        3.8161968029062052     
 H  -1.1065762409123552        4.0327789771793245        4.5130048781031924     
 C   1.6487432753942657        3.6771004138631596        4.5221912847809902     
 H   1.8819517392392950        4.0796818526733549        3.5350085726593941     
 H   2.5973276861780308        3.4243130603149963        5.0090718771205207     
 H   1.0914979529747837        2.7451873174357493        4.3606839256364900     
 C  0.51478228364034573        3.8195531754354564        6.6993215985465628     
 H -0.18927711779803852        4.3439526717931871        7.3550785018994356     
 H   5.0280940176115924E-002   2.8617830599483098        6.4382713844022623     
 H   1.4242970243858055        3.6106330529303592        7.2742835046860046     
 C   2.6062772726409524        6.9409822740293761        3.4462727253502057     
 C   3.0127749193903508        8.3621649776292468        2.9952612316893057     
 H   3.8832543814447051        8.7388250576774915        3.5438308325942338     
 H   3.2835129280461754        8.3367167291646016        1.9318735271835830     
 H   2.2007026128691725        9.0940679161188385        3.1109659871812685     
 C   3.8643483377288836        6.0587990032779402        3.2946260934456237     
 H   3.6953181641030226        5.0203349115685310        3.5894261507140959     
 H   4.2100236199607588        6.0595433914159695        2.2519231856190434     
 H   4.6750917630410820        6.4531000449382265        3.9205720905929571     
 C   1.5024385205877731        6.4931467057950432        2.4681352119616515     
 H  0.62539854962033137        7.1641388275473181        2.5063187730225618     
 H   1.8736833784608165        6.5540478325573952        1.4400292275343818     
 H   1.1495306731978046        5.4710643196378710        2.6203650578104418     
 C   2.3387696012883024        8.6655216759312363        8.2993334471811480     
 C  -1.9437277892660785        9.6615189800434695        5.6603761995224477     
 C  -2.5323455127931398        8.6688617684565585        4.7733300963716152     
 C  -2.8218715104707717        7.5303900088911080        5.5935525586202077     
 H  -3.3233379904104612        6.6348276491589573        5.2466641502563238     
 C  -2.4300076606935876        7.7535972713735033        6.9344474371400713     
 C  -1.8704801629586008        9.0656524731486048        6.9604811569861438     
 H  -1.5183572188816405        9.5709759133443484        7.8525287987738883     
 C  -1.2316196658690592        10.991669157800471        5.3632311304025579     
 C  0.14550727026561547        10.644427248706833        4.7515319952326447     
 H  0.79052782362600116        10.103152653638315        5.4764985510924014     
 H   6.8767839971189293E-002   10.077089058926864        3.8086610863799031     
 H  0.73463442518072675        11.540193405129566        4.5177765108994761     
 C -0.96620451310280397        11.779853392462668        6.6645797277419074     
 H -0.47373754195513740        12.728651320795036        6.4216154647443862     
 H  -1.8987619039506980        12.007968047878073        7.1927962087722381     
 H -0.30676803977931649        11.247532660086776        7.3607387707048257     
 C  -2.0181743220776314        11.938051761445273        4.4419417578275500     
 H  -2.2083064283563316        11.535104276651994        3.4455588269182522     
 H  -2.9861942073555210        12.190044795668735        4.8901996970716839     
 H  -1.4527191635212497        12.868747934112360        4.3042147850605721     
 C  -2.9601956889103178        8.6872294143916360        3.2883625171912088     
 C  -4.2147517321790149        9.5771059539414090        3.1340952557293291     
 H  -5.0265501880205763        9.1931808559283965        3.7658108324095738     
 H  -4.5661861498010694        9.5702668295067088        2.0932916819178788     
 H  -4.0388629604712696        10.617700850739672        3.4191456812101917     
 C  -3.3690197575707805        7.2665103579907804        2.8348161755136552     
 H  -2.5574584826566471        6.5356911643708608        2.9587965370197726     
 H  -4.2469599079181570        6.8900578708733713        3.3737085220171825     
 H  -3.6276455542234891        7.2912111056418203        1.7686559670522481     
 C  -1.8521083210481391        9.1315149032007739        2.3047424577818334     
 H -0.97558130419328881        8.4626846510697558        2.3505062988315562     
 H  -2.2225044386167219        9.0618747786285088        1.2716133150689868     
 H  -1.5028253368942748        10.157095981134907        2.4513248565472723     
 C  -2.8288008061349865        6.9067819017708336        8.1373221174032917     
 C  -4.1342147953050343        7.5161596675332198        8.7036883808928796     
 H  -3.9849506498195333        8.5566004182092286        9.0183748716377305     
 H  -4.9268205945807608        7.5030445120072313        7.9480360622296846     
 H  -4.4816270266040013        6.9416292867339893        9.5725542237264456     
 C  -3.0918100330752973        5.4423109597486912        7.7490143697106628     
 H  -2.1802353995376103        4.9287944088949498        7.4200570491021018     
 H  -3.4776840682468437        4.8907146038026825        8.6176483607573378     
 H  -3.8339892014528987        5.3517036102940496        6.9504512416659257     
 C  -1.7568039407413225        6.9442900670449887        9.2293547469029189     
 H  -1.5627849695874376        7.9648105597542909        9.5715569745133724     
 H  -2.0833414339637990        6.3640761151219474        10.100358841339673     
 H -0.81088310365280702        6.5173413769080701        8.8776281026496981     
 F   6.5917947650424731       -1.4021637697346185        4.6471292906682669     
 F   8.0060734975275079       -2.6065874765428498        6.5327521228693088     
 F   9.6247625454772834       -1.1438062449640403        8.2425001157759130     
 F   9.9218522247876244        1.5462470808171784        7.8154589648951784     
 F   8.5768807561249396        2.7850263268176478        5.8503214259908018     
 F   9.6486578757137931        1.7318953216650756        3.4219111706090901     
 F   10.788340845053581        3.3759974726041873        1.6541980167524568     
 F   9.2880597664741096        5.1815946497636345       0.23581331183403362     
 F   6.5359537184001129        5.2517543043938346       0.60865133169444741     
 F   5.3732589788559100        3.5738470070151354        2.3315054207633108     
 F   6.5887822137352581        4.7094518180590494        4.6784158445545332     
 F   5.1783163158357413        5.8890298039511917        6.5874113400244978     
 F   3.6267934874347612        4.4188199733959328        8.3222532000465748     
 F   3.3688445934255844        1.7040973625085418        7.9223947672086448     
 F   4.6859869738459006       0.49123611745324602        5.9205966792201332     
 F   3.5372600008347983        1.6448911509272968        3.5285228815130947     
 F   2.2935468952415010        9.9530341818193410E-002   1.7519861077633470     
 F   3.6889018505019320       -1.7148707519552395       0.24129969566070950     
 F   6.4311765328289674       -1.8719875306004625       0.49245981723153803     
 F   7.7209029741559165      -0.28290067957008386        2.2448297252314955     
 C   7.5357745839040371       0.76530977662680599        5.1027396597040058     
 C   7.4374183452669183      -0.60494234498201904        5.3619900691999813     
 C   8.1429961670554860       -1.2701078374173269        6.3708432945036888     
 C   8.9675442874993809      -0.54487768428246419        7.2243914389494392     
 C   9.1028893794144139       0.82620901350891385        7.0108525991805406     
 C   8.4012419965177312        1.4378495094130830        5.9757145478339861     
 C   7.4426234399329338        2.6087097687423544        3.0219689396215501     
 C   8.8156392583658629        2.5884671242795356        2.7643872559243752     
 C   9.4438411836492335        3.4304168733496665        1.8402545264312782     
 C   8.6872057017616360        4.3432029576819264        1.1114370711593347     
 C   7.3065203522344584        4.3733102849340044        1.3013335177381402     
 C   6.7261541801711546        3.5025778569731814        2.2168942434563235     
 C   5.6863550796594895        2.5237507005072546        5.1532781070851792     
 C   5.7727878812713893        3.8960745600536302        5.4112243683325660     
 C   5.0736917634118814        4.5490270594037741        6.4325803955999934     
 C   4.2796976939133211        3.8131003979176783        7.3056294400661859     
 C   4.1636245166733170        2.4377183916068090        7.1038637533666638     
 C   4.8528812325182935        1.8400260402138071        6.0500692653687880     
 C   5.7021535129502547       0.71986347467401435        3.0299066276147966     
 C   4.3237506983323462       0.78810815093400666        2.8164681603232053     
 C   3.6392725375167609       -2.8423558151952754E-003   1.8888587316958174     
 C   4.3420761860327097      -0.91949871898065438        1.1150484783621852     
 C   5.7279863109460205      -0.99868258673416344        1.2529394559266025     
 C   6.3659998958500905      -0.17359181208993807        2.1770993024236951     
 B   6.5934240181250061        1.6508340305310365        4.0638007094168982     
 F   2.3121123182461614        11.708908291292756        14.840938550462266     
 F  0.90044732697753460        12.909577325836405        12.951334582372395     
 F -0.71657150811002246        11.443678370444488        11.242503300444648     
 F  -1.0131015023272960        8.7538504987282266        11.673933060512516     
 F  0.33216878521540388        7.5185578163971103        13.640341393649901     
 F -0.74016052742253391        8.5714375145691477        16.067838740087321     
 F  -1.8783685296438137        6.9243658938643984        17.833011140736765     
 F -0.37661359611584938        5.1201358336629683        19.251116309043351     
 F   2.3755902475975645        5.0536972982798156        18.880054143940445     
 F   3.5374586186505121        6.7336958585120481        17.157750728746279     
 F   2.3218920349296157        5.5989562919881859        14.809073911419260     
 F   3.7303004180417201        4.4218738578679062        12.896551604329851     
 F   5.2782724177648861        5.8945112795537558        11.161137582447950     
 F   5.5354901141441255        8.6102006054611415        11.564051412011079     
 F   4.2203790961872345        9.8192033194900059        13.567926416844520     
 F   5.3726109025730597        8.6745150137020683        15.958082012706956     
 F   6.6120087901106483        10.229388347869607        17.730937795390002     
 F   5.2104578229336846        12.038676194286433        19.240457975294373     
 F   2.4680046812496279        12.182150727506688        18.994391146864292     
 F   1.1822975679453278        10.586012537520043        17.243989372966261     
 C   1.3710653371957777        9.5399837805707275        14.386536358071151     
 C   1.4682422077526709        10.910031546057624        14.125878806591034     
 C  0.76347351479881176        11.573364149973504        13.115289314468841     
 C  -6.0010215534721571E-002   10.846503250912622        12.262092976024281     
 C -0.19491836407972551        9.4756709045621950        12.477665402701207     
 C  0.50662599644684470        8.8657693392446912        13.513863730371968     
 C   1.4671125389089785        7.6972099403965171        16.467673161179981     
 C   9.3942726241238159E-002   7.7156058213339040        16.724855469314107     
 C -0.53360952424066810        6.8723952981624583        17.648195624733038     
 C  0.22387936263764113        5.9605318834624761        18.377147009566464     
 C   1.6047280180349581        5.9323952038945276        18.187992702965243     
 C   2.1844766206637316        6.8039638162067648        17.272686543622203     
 C   3.2229423878085566        7.7852891278704925        14.335625435866412     
 C   3.1367820866304004        6.4131934408282376        14.076195084715954     
 C   3.8346030452682451        5.7617780600541009        13.052954884189520     
 C   4.6269799071094226        6.4991079672893202        12.179495181186860     
 C   4.7427790924605757        7.8743529136587505        12.382706288251848     
 C   4.0546855151618315        8.4703157730353276        13.438235089951508     
 C   3.2042594184889328        9.5899730272825092        16.459191046945872     
 C   4.5831898355432585        9.5278873952921828        16.671034733135322     
 C   5.2653648246442222        10.323315717029455        17.596625785728513     
 C   4.5594867414800468        11.237581227048006        18.370234713702608     
 C   3.1731552933974383        11.310310715341982        18.234252157461906     
 C   2.5375425183565765        10.481666786640098        17.311638684550623     
 B   2.3149343853836544        8.6564259805371186        15.425866345421557     
 C   6.3552095651731415       0.15911236720325855        11.547105683299375     
 H   7.2812773274180103      -0.31914823212309756        11.889557789111281     
 H   6.0129814168339344      -0.39450139203110601        10.661494944021756     
 H   5.5989246816992946        2.3736152589814027E-002   12.327835301615639     
 C   5.2262216567977946        2.2261873930631779        10.683566205056961     
 H   4.4675255354867778        2.1918323751459523        11.472859945437023     
 H   4.8547832578904426        1.6458651524330876        9.8299583270122266     
 H   5.3377908012002244        3.2726977366495653        10.372115304778719     
 C   7.5970214370475908        1.7247303565943279        10.052279172860619     
 H   7.2256030308243595        1.1790014802905973        9.1737057093461605     
 H   8.5559497340425708        1.2791382528886139        10.343501632090168     
 H   7.7865469288237730        2.7580048369876149        9.7351070306157599     
 C   2.5513557873873993        10.147328575017715        7.9390815421602809     
 H   1.6256434630418002        10.625790547484726        7.5960537359421716     
 H   2.8935291416079987        10.701188821102036        8.8245542221706543     
 H   3.3079570656338508        10.282035085616899        7.1585404066100971     
 C   3.6797316692580404        8.0803965691102366        8.8031721683850286     
 H   4.4381281737919149        8.1139010746442040        8.0135571174229163     
 H   4.0516838678907776        8.6612538082140009        9.6561749609218133     
 H   3.5679271803428017        7.0341761538074818        9.1154250238775134     
 C   1.3092244824873893        8.5826186499750357        9.4347666306785971     
 H   1.6811032357086364        9.1283425453795015        10.313148229821776     
 H  0.35040417042895727        9.0285552794499075        9.1437254976239775     
 H   1.1193686438012458        7.5494766940835705        9.7521810246876601     
         276

 Dy   9.1080709714816273        2.4937223449713439        14.044272433264483     
 C   7.3979641261588345        4.3632032373991354        13.731261949952266     
 C   6.7582587563153016        3.3647750776177867        14.571745157568177     
 C   6.5052644776201607        2.2353446692465679        13.730871505399470     
 H   5.9796292387332484        1.3422185282591286        14.047506652489229     
 C   6.9630587764332486        2.4709737708468595        12.410978390062004     
 C   7.5275266095969968        3.7803047370674427        12.428652493982385     
 H   7.9136205996074436        4.2972068018903764        11.558383085167556     
 C   8.0888702450905683        5.6952564204865901        14.074731008260835     
 C   9.4521820677669535        5.3686423338286380        14.730374169449368     
 H   10.119625156213784        4.8292811448983759        14.027676955428687     
 H   9.3626433866917349        4.8053860328431295        15.672799368755674     
 H   10.017092401047950        6.2779212142167680        14.975819075543226     
 C   7.2609977125710863        6.6336402599953317        14.966991566518264     
 H   7.0267135469042721        6.2306420259514761        15.953735822435771     
 H   6.3129231188794632        6.8871262077185715        14.479406461642844     
 H   7.8184836402359119        7.5652283122528114        15.129485225782899     
 C   8.3953439875132077        6.4917193519228809        12.790160411699302     
 H   9.1001072260636455        5.9679832828571033        12.134653315295001     
 H   8.8590349517811813        7.4497978879469304        13.051544210669382     
 H   7.4858578850730622        6.7000667947655295        12.214895615853898     
 C   6.3048512056902561        3.3694852351832125        16.042797592958983     
 C   5.8997492174527366        1.9479566620356890        16.493908887693951     
 H   5.0294105741146842        1.5704515617401154        15.945709580732476     
 H   5.6294677149773369        1.9731381240083772        17.557410425156856     
 H   6.7124557632575090        1.2167967249484117        16.377868004288331     
 C   5.0456540541777954        4.2503032101639615        16.193307524894660     
 H   5.2139691955218455        5.2889878626234434        15.898833436067788     
 H   4.6989456378662542        4.2490620348769710        17.235665417385832     
 H   4.2359564414187769        3.8553093171459425        15.566443958752815     
 C   7.4075729128792629        3.8188590686143451        17.021577977452495     
 H   8.2848787860707898        3.1482759630305459        16.984785828747000     
 H   7.0353376755370149        3.7587894815010632        18.049403247325881     
 H   7.7602384624090801        4.8408805285331757        16.868556452239254     
 C   6.5708837488438583        1.6466308330895330        11.188631177718396     
 C   10.855261841652359       0.64826804248742342        13.826689291018926     
 C   11.443805799893862        1.6411394711111866        14.713485136750348     
 C   11.731362240830059        2.7802496419886764        13.893574418000679     
 H   12.232129945307175        3.6761780399331312        14.240463375824461     
 C   11.339602870003532        2.5567648357005530        12.552615745080100     
 C   10.781204238944490        1.2445315024442525        12.526469843565989     
 H   10.429280308283467       0.73915150340521796        11.634355725264205     
 C   10.143573825911934      -0.68232595981818811        14.123225699156141     
 C   8.7658278541433017      -0.33630517812731903        14.734171848710067     
 H   8.1208586203518305       0.20596875558530564        14.009626056560936     
 H   8.8412041351363744       0.22889306564184725        15.678383247001857     
 H   8.1765950250333734       -1.2326878949974742        14.964897574442741     
 C   9.8790650668543165       -1.4703654035789393        12.821552253104036     
 H   9.3879344114624832       -2.4199481877781124        13.064225912581840     
 H   10.811831595017805       -1.6969443321794271        12.293063142305302     
 H   9.2187002504849431      -0.93870568614174621        12.125733755019022     
 C   10.930041811208936       -1.6283725034114469        15.044863791503140     
 H   11.119333668297907       -1.2252871966115253        16.041356412846135     
 H   11.898455957770768       -1.8797605349170738        14.597126955541288     
 H   10.365034626234330       -2.5593778676520116        15.182248193011679     
 C   11.871220252638155        1.6231564077205634        16.198497238570454     
 C   13.125231129804583       0.73277151686470521        16.354039226945961     
 H   13.937754340931381        1.1163115075717560        15.723024509955039     
 H   13.475714575392528       0.73959192100586335        17.395171378909144     
 H   12.949252058873091      -0.30779015151055239        16.068954760329195     
 C   12.280481431842860        3.0438211061476150        16.651721327593737     
 H   11.469128255441156        3.7748331727620923        16.527612038079354     
 H   13.158480839717676        3.4198657606603011        16.112619385655780     
 H   12.539213674913906        3.0192248408905318        17.717854657602274     
 C   10.762039818546048        1.1797397084693313        17.181220912413824     
 H   9.8854437998785532        1.8484758696960633        17.133793587651095     
 H   11.130897917759075        1.2504060971612792        18.214836663175422     
 H   10.413085506437268       0.15399756687930788        17.035068078875376     
 C   11.738655060012656        3.4037428802312180        11.350035652315619     
 C   13.044757920075311        2.7948665077386710        10.784764635860640     
 H   12.896233621840130        1.7543080087686311        10.470131409469811     
 H   13.836660341558300        2.8084419824489402        11.541149741315690     
 H   13.392704789683295        3.3694302878697786        9.9161492194283056     
 C   12.001077073529196        4.8682572669289881        11.738621281783953     
 H   11.089275907854352        5.3814445998286766        12.067400367878173     
 H   12.387126330574159        5.4200452190876849        10.870197209465736     
 H   12.743056102899537        4.9589958982353419        12.537393688867764     
 C   10.667508872841465        3.3660491844885536        10.257175945254717     
 H   10.474925624690083        2.3457266986463110        9.9134578003973228     
 H   10.994108055982014        3.9477657989560000        9.3872285046956279     
 H   9.7208862596005687        3.7915102983285229        10.608697748319345     
 Dy -0.20403758087066165        7.8068665670792203        5.4426955290132035     
 C   1.5078842597101871        5.9425882887892296        5.7567576864391601     
 C   2.1482902491854023        6.9404872209114075        4.9161621882381024     
 C   2.4001563825789791        8.0703658807388212        5.7563583655650232     
 H   2.9253932184731717        8.9636139034266158        5.4394436110080120     
 C   1.9423777258299610        7.8352032808480496        7.0764981695665128     
 C   1.3783349567536038        6.5259233787977369        7.0594414056178181     
 H  0.99234064496764596        6.0093221124161369        7.9299352539268773     
 C  0.81597335879395561        4.6108195472911371        5.4135765982815496     
 C -0.54750659090100184        4.9377292597023095        4.7583823107820749     
 H  -1.2153012475545122        5.4769208575040249        5.4611259424102583     
 H -0.45840312927252591        5.5005910023044091        3.8156175275196502     
 H  -1.1128453702749070        4.0286178610965857        4.5133259276439164     
 C   1.6429050526073870        3.6722870313603941        4.5208573467102253     
 H   1.8763726890101815        4.0751017393980078        3.5338454826810457     
 H   2.5913337078819483        3.4190990138738022        5.0078385321990480     
 H   1.0853630576625972        2.7406303359882709        4.3589793972861086     
 C  0.50970515157219121        3.8144434558670790        6.6982271577354133     
 H -0.19434518515882732        4.3385719851832043        7.3541722237936789     
 H   4.5310220276621765E-002   2.8566321958773164        6.4371008616601726     
 H   1.4193784251249917        3.6055845078053208        7.2729842500151989     
 C   2.6009156548392229        6.9358761653922842        3.4448598522341523     
 C   3.0075187810933430        8.3571134634149313        2.9939357467378258     
 H   3.8781129160895245        8.7336251498335944        3.5424459186053734     
 H   3.2781090090821516        8.3318174425087950        1.9305022640590350     
 H   2.1955419697711434        9.0891031179705184        3.1098449043521263     
 C   3.8587765238752310        6.0534554401239671        3.2926014073726999     
 H   3.6897157509518106        5.0149772226645934        3.5873761134664552     
 H   4.2040321279305504        6.0542594723281766        2.2497568126990708     
 H   4.6698743561837022        6.4475399256283490        3.9182278818561005     
 C   1.4966520305558295        6.4883287203594815        2.4669940407352735     
 H  0.61969709388726379        7.1594148608073107        2.5055977865189289     
 H   1.8674765781483431        6.5493997287303731        1.4387151755760439     
 H   1.1436851953288758        5.4662674026200548        2.6192383698830026     
 C   2.3348478370851926        8.6600497617883097        8.2983731293514751     
 C  -1.9471300539210266        9.6577398696271537        5.6602363972895331     
 C  -2.5364733753261195        8.6654404300582737        4.7732749362280478     
 C  -2.8263516795685448        7.5270387784454380        5.5935077357408813     
 H  -3.3283957025243667        6.6317739630765464        5.2466998828125755     
 C  -2.4340768241939670        7.7500363690746124        6.9343333282385560     
 C  -1.8738988661330547        9.0617561744658222        6.9602896028354966     
 H  -1.5213521288320870        9.5668433241146431        7.8522897063637114     
 C  -1.2346253148299084        10.987692184945811        5.3632441423738841     
 C  0.14224794337443677        10.640327028225352        4.7510512628464800     
 H  0.78716608620633510        10.098301954325093        5.4755399856467148     
 H   6.5108787430112752E-002   10.073618385889507        3.8078619235558078     
 H  0.73169431620459802        11.536031201603771        4.5177803311810258     
 C -0.96871931144255996        11.775457070336039        6.6647710664639872     
 H -0.47616066692119013        12.724256700839106        6.4219564616183931     
 H  -1.9011280270679429        12.003566378025109        7.1932875418243203     
 H -0.30916823253310310        11.242823725286408        7.3605857334070270     
 C  -2.0212869978943879        11.934435521193095        4.4424968018341318     
 H  -2.2119518898521444        11.531758395512037        3.4461083244841126     
 H  -2.9890524312652236        12.186494828942562        4.8912425279869183     
 H  -1.4556970649491427        12.865034816025885        4.3047477248037387     
 C  -2.9644655203397687        8.6840442530652719        3.2883474777665032     
 C  -4.2188684120514379        9.5741499592744237        3.1342131997060512     
 H  -5.0307569412854161        9.1902449611560080        3.7658161458424346     
 H  -4.5702603674469415        9.5675398130410976        2.0933959789405678     
 H  -4.0428102746958938        10.614676793058729        3.4194399048288684     
 C  -3.3735510242684663        7.2634341536282481        2.8347045050637547     
 H  -2.5621300243690714        6.5324542210614114        2.9586568917969389     
 H  -4.2515489497773320        6.8870984649761731        3.3735860069840586     
 H  -3.6321901444062967        7.2882102317236432        1.7685514117771812     
 C  -1.8564087122270108        9.1282972167413519        2.3046756966603295     
 H -0.97990065107559987        8.4594371201458518        2.3503139022589163     
 H  -2.2268766131025535        9.0587566208968706        1.2715666876141021     
 H  -1.5070825000973262        10.153863410790921        2.4513063272823441     
 C  -2.8331996341874892        6.9035301989581122        8.1372542075720116     
 C  -4.1394031733514378        7.5123239465642611        8.7022935491754421     
 H  -3.9911016603687557        8.5530452210977632        9.0164315190151623     
 H  -4.9314228961639044        7.4981712979529558        7.9460775941127704     
 H  -4.4869847993970859        6.9380885612762908        9.5712458428078921     
 C  -3.0950929773478051        5.4387421038906467        7.7493687609510253     
 H  -2.1828708403337020        4.9253937985066845        7.4219910702190726     
 H  -3.4820406718359824        4.8874953299192558        8.6177320553032644     
 H  -3.8361280280645178        5.3473616238978359        6.9498251620662224     
 C  -1.7621666777052853        6.9421165945446957        9.2302256691835041     
 H  -1.5701574213166967        7.9626665043087153        9.5736050423177286     
 H  -2.0886034003904812        6.3605787702613386        10.100355714104703     
 H -0.81524218165845486        6.5170176926543606        8.8790525623064358     
 F   6.5875519202376323       -1.4065499700565418        4.6462752891631460     
 F   8.0014745384972290       -2.6121298800559209        6.5314892655693013     
 F   9.6203509602198736       -1.1504535545798436        8.2420185545036198     
 F   9.9177942271525872        1.5397946466091250        7.8165999650322755     
 F   8.5730736430186543        2.7797477386335707        5.8518497761058903     
 F   9.6454993037476182        1.7254514213880727        3.4236331232944779     
 F   10.787718373344932        3.3692058977646329        1.6574671168572921     
 F   9.2899272421063888        5.1762400958081285       0.23832855827120700     
 F   6.5374444578116000        5.2474708295008430       0.60817489141565895     
 F   5.3722794037623860        3.5707785815166546        2.3305808030752435     
 F   6.5857655951106713        4.7057064793566754        4.6774437673136786     
 F   5.1745329032790783        5.8862625782461446        6.5850813669471071     
 F   3.6232266659166537        4.4169495423679361        8.3207955347691733     
 F   3.3664758041005771        1.7017280034032438        7.9233662446653748     
 F   4.6830540456560987       0.48799651617615375        5.9216419158154014     
 F   3.5341027088118748        1.6437372370451138        3.5297361128211557     
 F   2.2884680572301352       0.10147944284063415        1.7521216481911217     
 F   3.6814858298506450       -1.7126562562958088       0.23934319472651680     
 F   6.4236572843234692       -1.8736315601748341       0.49025320530210464     
 F   7.7154268852624881      -0.28767396581526627        2.2439711503438726     
 C   7.5318518787484727       0.76051765983209485        5.1030964957344187     
 C   7.4332414743629371      -0.60983772068605091        5.3616367475648117     
 C   8.1386277285294693       -1.2755805801728228        6.3702493711162331     
 C   8.9631979354468641      -0.55089579976212411        7.2242638408160715     
 C   9.0987100618881378       0.82031580923507474        7.0115481868273042     
 C   8.3972111265462051        1.4325330492890787        5.9766226876293862     
 C   7.4404210308842309        2.6040392105164569        3.0225128901701446     
 C   8.8135860996089281        2.5828744284797009        2.7658636962296317     
 C   9.4431416993659028        3.4246706736613595        1.8425475685239252     
 C   8.6877499472911914        4.3381405796121308        1.1133619608985343     
 C   7.3068935466219882        4.3688651709353632        1.3018796592097766     
 C   6.7251908023893545        3.4984717132735725        2.2169408575045111     
 C   5.6834185858238406        2.5201849295325136        5.1533684659080858     
 C   5.7696421831678188        3.8926432741022898        5.4104747547718191     
 C   5.0701855028165284        4.5461339206251310        6.4311971116086157     
 C   4.2762799456383513        3.8106255140094349        7.3046509716733725     
 C   4.1606662706620270        2.4350444623402319        7.1039811345979755     
 C   4.8499790742521220        1.8368432812615454        6.0505123054939975     
 C   5.6979524491993985       0.71681609825464576        3.0300658409754622     
 C   4.3195911915224876       0.78674173807438530        2.8168967083258019     
 C   3.6340913314151861       -2.4817229113002536E-003   1.8886488373935837     
 C   4.3357773816608320      -0.91910953718788435        1.1138342983131122     
 C   5.7215776250297550       -1.0002110274475451        1.2516117894912453     
 C   6.3606456529323037      -0.17676071764324280        2.1765157723169191     
 B   6.5901597450363880        1.6467325278930760        4.0641022901369857     
 F   2.3163361897622567        11.713243445239819        14.841947489584578     
 F  0.90500720767718168        12.915140249994076        12.952796393323627     
 F -0.71217527731515595        11.450414186518675        11.243131007784323     
 F  -1.0091477705985603        8.7603773084911030        11.672911750559800     
 F  0.33583161628787367        7.5238540485867773        13.638920472894711     
 F -0.73708395911287894        8.5779908046910869        16.066269782488476     
 F  -1.8779045253408733        6.9312400560346292        17.829823665103682     
 F -0.37871502900773257        5.1253919028926429        19.248573053622149     
 F   2.3738311345000840        5.0577394972939747        18.880470428149195     
 F   3.5382691964434354        6.7365988240347692        17.158728409981546     
 F   2.3247847495394747        5.6025402673270284        14.810221292325391     
 F   3.7339731821833602        4.4243818977845759        12.899143178390572     
 F   5.2817342994847181        5.8960569705624959        11.162759767872776     
 F   5.5376938972192242        8.6122452101869644        11.563078894200979     
 F   4.2231229584380197        9.8222361782362810        13.566788370049437     
 F   5.3757545361293539        8.6755449107186511        15.956654327052599     
 F   6.6172885530262837        10.227315312757185        17.730437289092677     
 F   5.2182407001241957        12.036291332274471        19.242274346425539     
 F   2.4758507328227615        12.183633901048587        18.996744165428272     
 F   1.1878935828157320        10.590693748618886        17.245069348230331     
 C   1.3749286085965609        9.5447483904519377        14.386287028714687     
 C   1.4723840654073546        10.914904726830255        14.126369815222660     
 C  0.76781055035177559        11.578849579794355        13.116039546370070     
 C  -5.5701754175529070E-002   10.852567216488826        12.262354899322172     
 C -0.19081180117482749        9.4816085695150214        12.477083624930170     
 C  0.51056791247841571        8.8710987898863021        13.513062324094694     
 C   1.4691902424325654        7.7018318000017967        16.467214015047698     
 C   9.5872174960210971E-002   7.7212209663857738        16.723477935769758     
 C -0.53307319952185384        6.8781498966713270        17.645965505796823     
 C  0.22312635861524666        5.9655089313960561        18.375221108561711     
 C   1.6041420632819141        5.9366841415108880        18.187431344181267     
 C   2.1852717757409805        6.8079470871010770        17.272682516457078     
 C   3.2257267777527390        7.7886850008598651        14.335592280432639     
 C   3.1397998313430202        6.4164361748648400        14.077082570855190     
 C   3.8379977393468701        5.7644229785827470        13.054519668992306     
 C   4.6302754352465696        6.5012907072637249        12.180609295302427     
 C   4.7455780600003266        7.8767492299140303        12.382634840117323     
 C   4.0574122007851763        8.4732825840289845        13.437791565029876     
 C   3.2084915774106246        9.5928887576849782        16.459052332228385     
 C   4.5874112678614836        9.5291282592080755        16.670474497162452     
 C   5.2707227866335877        10.322830458336385        17.596628379707173     
 C   4.5660485704199703        11.237047245233670        18.371345389317714     
 C   3.1798036858487859        11.311695683076444        18.235625574717496     
 C   2.5430258964838734        10.484709420462769        17.312317232010308     
 B   2.3181190270125893        8.6604337324361964        15.425637226315006     
 C   6.3572707517744913       0.16483199344263905        11.548287752834630     
 H   7.2827801967436647      -0.31439956915244788        11.890875036294851     
 H   6.0145689644656528      -0.38840635796341771        10.662614340584085     
 H   5.6007599851567527        3.0284129240361668E-002   12.328915090414483     
 C   5.2307514449015997        2.2328644785832532        10.683791264881844     
 H   4.4714478107900675        2.1991834833399442        11.472517919067753     
 H   4.8594281944536402        1.6528493867067047        9.8298920766281839     
 H   5.3434629784553636        3.2792525589656343        10.372382088391497     
 C   7.6013413331078805        1.7289940755129118        10.054035240313066     
 H   7.2299691304028304        1.1831342328904269        9.1755331886250673     
 H   8.5598184124387604        1.2829027096170122        10.345916506611802     
 H   7.7917375006368088        2.7619617320249517        9.7364674456955829     
 C   2.5490331898619152        10.141608691149898        7.9380571732397112     
 H   1.6239083771687415        10.620969063984953        7.5947073167922898     
 H   2.8915098530823879        10.695172834049185        8.8236099580021996     
 H   3.3059814267262007        10.275471073195238        7.1577334069659084     
 C   3.6749303323728375        8.0737581712747932        8.8032314255677129     
 H   4.4339514800427358        8.1065264277316835        8.0141969885269138     
 H   4.0467570480669801        8.6543653758146348        9.6564912716892870     
 H   3.5619676211152664        7.0276817119073955        9.1155148489880986     
 C   1.3046216148336969        8.5784332516250252        9.4332100483865524     
 H   1.6764554454205596        9.1243109719386037        10.311504574139400     
 H  0.34626972941033302        9.0248821039077356        9.1414789107882868     
 H   1.1138667861998266        7.5456156067653861        9.7510558731055710     
         276

 Dy   9.1126909283888367        2.4986597852451125        14.044913519454363     
 C   7.4029053215120628        4.3682618803084985        13.732554313259300     
 C   6.7632068001632053        3.3699662027752431        14.573204420649695     
 C   6.5095625254616785        2.2407037084305124        13.732257107648548     
 H   5.9837908375865840        1.3476866989765699        14.048975888552361     
 C   6.9670011375164389        2.4762797166100907        12.412237009277808     
 C   7.5319720256690283        3.7854154332044700        12.429857325428253     
 H   7.9180431789638446        4.3022711526549093        11.559531113183702     
 C   8.0943201306013197        5.7000510955646604        14.075890893001549     
 C   9.4577933441388673        5.3728731653955215        14.730867142048758     
 H   10.124690603474594        4.8332003430604038        14.027849472639135     
 H   9.3685033082113254        4.8097501703025367        15.673398727156105     
 H   10.023327389483471        6.2818647241308652        14.975858072141577     
 C   7.2668638436621151        6.6384477128225674        14.968428155670260     
 H   7.0321500453285992        6.2352055920140090        15.954952928193018     
 H   6.3190271550263120        6.8924470698654439        14.480642758848848     
 H   7.8247291035747955        7.5697114898723621        15.131390195143899     
 C   8.4004741254157160        6.4967148235064283        12.791383394174609     
 H   9.1051426756352285        5.9731509174759507        12.135670962583527     
 H   8.8641778728935456        7.4547839519496737        13.052814216530264     
 H   7.4908332186504385        6.7051021499454944        12.216350715432549     
 C   6.3103156235495703        3.3746036158087978        16.044494856270383     
 C   5.9052932489403789        1.9529998280828709        16.495628780213448     
 H   5.0348667015139394        1.5754919058888368        15.947547417100393     
 H   5.6351960428225105        1.9780639591698623        17.559184191957797     
 H   6.7179980504009817        1.2218538588388295        16.379401737720631     
 C   5.0512164451204535        4.2555235243996856        16.195522247210107     
 H   5.2194574229609856        5.2942181816972242        15.900989350366679     
 H   4.7049085882865729        4.2542709607056395        17.238015886044227     
 H   4.2412200385896766        3.8606070431801540        15.568991158676429     
 C   7.4133786305158917        3.8239173923278313        17.022993458231387     
 H   8.2906269279462066        3.1532779636044883        16.985964047828737     
 H   7.0414764534141243        3.7638512113205032        18.050968615674531     
 H   7.7660623882369730        4.8459081504087269        16.869811943498281     
 C   6.5745451086901401        1.6521171178528280        11.189817370470452     
 C   10.858496053431965       0.65197628125362905        13.826348823396351     
 C   11.447890034104137        1.6442960178998658        14.713215943604386     
 C   11.735906871383806        2.7834096980821030        13.893463775488968     
 H   12.237308312665524        3.6789661924468420        14.240395728049101     
 C   11.343599641651997        2.5604202838655867        12.552562967319409     
 C   10.784463166051376        1.2485508004587225        12.526301329802280     
 H   10.432029852496006       0.74358909174311183        11.634167021032088     
 C   10.146351452437910      -0.67841111915545893        14.122595214340706     
 C   8.7688752501263174      -0.33220642529220218        14.734028264597107     
 H   8.1240811333575067       0.21083555811031315        14.009937173349741     
 H   8.8446985629708070       0.23242347489173432        15.678524667254734     
 H   8.1792924680724823       -1.2284797918643613        14.964383622052262     
 C   9.8813715716180308       -1.4659054688381112        12.820667737851771     
 H   9.3900507066288554       -2.4154654970812257        13.063077271070618     
 H   10.814008253985435       -1.6925158890603478        12.291927035740439     
 H   9.2209935681685344      -0.93381586704989095        12.125187461142266     
 C   10.932829087167368       -1.6249307520015199        15.043662553615922     
 H   11.122572840155891       -1.2222176190206906        16.040217293040293     
 H   11.901020898063729       -1.8763899778594566        14.595511143245746     
 H   10.367630168794118       -2.5558242459628726        15.180931002556324     
 C   11.875331273013868        1.6259193745721772        16.198230879086669     
 C   13.129076045802698       0.73516896545082300        16.353743013808970     
 H   13.941814747977860        1.1186580780144018        15.722986504161147     
 H   13.479374208044783       0.74166111131968582        17.394936765997919     
 H   12.952873573029608      -0.30529134218869058        16.068393506404615     
 C   12.284966864698710        3.0464075287697736        16.651691150107609     
 H   11.473838901746069        3.7776777424930921        16.527618537933918     
 H   13.163098343408217        3.4222875846096317        16.112687244115733     
 H   12.543640162314288        3.0216311483435851        17.717833563624868     
 C   10.766026139141960        1.1826061211265368        17.180865896529316     
 H   9.8894848857148716        1.8514194428579140        17.133455420855782     
 H   11.134823191889058        1.2531600023082119        18.214510116862442     
 H   10.416984245709138       0.15689902804158290        17.034627202623106     
 C   11.742923816498442        3.4072385867928467        11.350024788633704     
 C   13.049626001035836        2.7988267114635264        10.785766057695497     
 H   12.901851734599658        1.7580502351439995        10.471560808533521     
 H   13.841078572243765        2.8132094727648838        11.542584048749328     
 H   13.397682605898490        3.3731614669374776        9.9170863382333536     
 C   12.004513398492044        4.8719631957093297        11.738402441751798     
 H   11.092175276458720        5.3851054243564827        12.065730205751903     
 H   12.391688993420733        5.4234665703253278        10.870313104341205     
 H   12.745407737650481        4.9632110132726455        12.538130539396285     
 C   10.672538997166209        3.3688537248309935        10.256397883754685     
 H   10.481761288825084        2.3486143689646499        9.9112824922845064     
 H   10.998959346271228        3.9520733646928448        9.3874178713239953     
 H   9.7250271852653380        3.7925135949975846        10.607632786589244     
 Dy -0.20857042599506961        7.8021787660930508        5.4419673723530657     
 C   1.5028511362879764        5.9374976949852538        5.7556456914970155     
 C   2.1433930648109656        6.9352632755560286        4.9149723814996200     
 C   2.3958392817560430        8.0649749013734162        5.7552840305339368     
 H   2.9213215557816641        8.9580770099903724        5.4383708086621096     
 C   1.9382282894563769        7.8298715026127619        7.0754767523422153     
 C   1.3736235751487174        6.5208124565667429        7.0583941762865301     
 H  0.98749840747429241        6.0042661021091019        7.9288841978342175     
 C  0.81051591982289795        4.6059569484601068        5.4125561511922671     
 C -0.55313709525865296        4.9333314098715961        4.7580214843959343     
 H  -1.2203213493417384        5.4730137126817962        5.4609929217813065     
 H -0.46430362705903994        5.4958632365040723        3.8150382521330952     
 H  -1.1191144996374587        4.0244567450138478        4.5136469771846404     
 C   1.6370668298205082        3.6674736488576287        4.5195234086394604     
 H   1.8707936387810677        4.0705216261226607        3.5326823927026973     
 H   2.5853397295858658        3.4138849674326086        5.0066051872775752     
 H   1.0792281623504105        2.7360733545407925        4.3572748689357272     
 C  0.50462801950403668        3.8093337362987012        6.6971327169242638     
 H -0.19941325251961614        4.3331912985732206        7.3532659456879212     
 H   4.0339500377127607E-002   2.8514813318063230        6.4359303389180829     
 H   1.4144598258641781        3.6005359626802829        7.2716849953443932     
 C   2.5955540370374930        6.9307700567551924        3.4434469791180988     
 C   3.0022626427963353        8.3520619492006176        2.9926102617863459     
 H   3.8729714507343433        8.7284252419896973        3.5410610046165130     
 H   3.2727050901181283        8.3269181558529883        1.9291310009344871     
 H   2.1903813266731138        9.0841383198222001        3.1087238215229847     
 C   3.8532047100215787        6.0481118769699940        3.2905767212997761     
 H   3.6841133378005986        5.0096195337606551        3.5853260762188151     
 H   4.1980406359003419        6.0489755532403828        2.2475904397790987     
 H   4.6646569493263215        6.4419798063184714        3.9158836731192443     
 C   1.4908655405238860        6.4835107349239207        2.4658528695088950     
 H  0.61399563815419622        7.1546908940673033        2.5048768000152966     
 H   1.8612697778358698        6.5447516249033511        1.4374011236177060     
 H   1.1378397174599471        5.4614704856022396        2.6181116819555639     
 C   2.3309260728820833        8.6545778476453847        8.2974128115218022     
 C  -1.9505323185759744        9.6539607592108396        5.6600965950566184     
 C  -2.5406012378590992        8.6620190916599906        4.7732197760844794     
 C  -2.8308318486663184        7.5236875479997689        5.5934629128615549     
 H  -3.3334534146382726        6.6287202769941365        5.2467356153688263     
 C  -2.4381459876943468        7.7464754667757205        6.9342192193370398     
 C  -1.8773175693075088        9.0578598757830395        6.9600980486848485     
 H  -1.5243470387825335        9.5627107348849378        7.8520506139535353     
 C  -1.2376309637907574        10.983715212091152        5.3632571543452094     
 C  0.13898861648325811        10.636226807743872        4.7505705304603145     
 H  0.78380434878666905        10.093451255011871        5.4745814202010292     
 H   6.1449734889036198E-002   10.070147712852151        3.8070627607317129     
 H  0.72875420722846940        11.531868998077977        4.5177841514625756     
 C -0.97123410978231595        11.771060748209409        6.6649624051860670     
 H -0.47858379188724293        12.719862080883177        6.4222974584924000     
 H  -1.9034941501851879        11.999164708172145        7.1937788748764016     
 H -0.31156842528688972        11.238114790486042        7.3604326961092283     
 C  -2.0243996737111449        11.930819280940918        4.4430518458407136     
 H  -2.2155973513479572        11.528412514372079        3.4466578220499731     
 H  -2.9919106551749262        12.182944862216388        4.8922853589021535     
 H  -1.4586749663770360        12.861321697939410        4.3052806645469053     
 C  -2.9687353517692197        8.6808590917389061        3.2883324383417976     
 C  -4.2229850919238618        9.5711939646074402        3.1343311436827728     
 H  -5.0349636945502558        9.1873090663836177        3.7658214592752954     
 H  -4.5743345850928145        9.5648127965754863        2.0935002759632568     
 H  -4.0467575889205181        10.611652735377785        3.4197341284475451     
 C  -3.3780822909661521        7.2603579492657149        2.8345928346138538     
 H  -2.5668015660814958        6.5292172777519610        2.9585172465741052     
 H  -4.2561379916365061        6.8841390590789748        3.3734634919509343     
 H  -3.6367347345891048        7.2852093578054662        1.7684468565021141     
 C  -1.8607091034058827        9.1250795302819316        2.3046089355388260     
 H -0.98421999795791093        8.4561895892219496        2.3501215056862765     
 H  -2.2312487875883851        9.0556384631652307        1.2715200601592174     
 H  -1.5113396633003777        10.150630840446937        2.4512877980174155     
 C  -2.8375984622399923        6.9002784961453907        8.1371862977407314     
 C  -4.1445915513978422        7.5084882255953023        8.7008987174580046     
 H  -3.9972526709179781        8.5494900239862979        9.0144881663925958     
 H  -4.9360251977470488        7.4932980838986811        7.9441191259958570     
 H  -4.4923425721901697        6.9345478358185924        9.5699374618893405     
 C  -3.0983759216203133        5.4351732480326032        7.7497231521913887     
 H  -2.1855062811297943        4.9219931881184191        7.4239250913360433     
 H  -3.4863972754251216        4.8842760560358300        8.6178157498491892     
 H  -3.8382668546761369        5.3430196375016230        6.9491990824665191     
 C  -1.7675294146692480        6.9399431220444026        9.2310965914640910     
 H  -1.5775298730459559        7.9605224488631405        9.5756531101220830     
 H  -2.0938653668171630        6.3570814254007297        10.100352586869731     
 H -0.81960125966410269        6.5166940084006519        8.8804770219631717     
 F   6.5833090754327914       -1.4109361703784651        4.6454212876580261     
 F   7.9968755794669493       -2.6176722835689925        6.5302264082692938     
 F   9.6159393749624638       -1.1571008641956466        8.2415369932313265     
 F   9.9137362295175482        1.5333422124010718        7.8177409651693734     
 F   8.5692665299123689        2.7744691504494940        5.8533781262209796     
 F   9.6423407317814451        1.7190075211110698        3.4253550759798661     
 F   10.787095901636281        3.3624143229250785        1.6607362169621276     
 F   9.2917947177386679        5.1708855418526225       0.24084380470838040     
 F   6.5389351972230880        5.2431873546078513       0.60769845113687060     
 F   5.3712998286688611        3.5677101560181739        2.3296561853871762     
 F   6.5827489764860854        4.7019611406543005        4.6764716900728240     
 F   5.1707494907224163        5.8834953525410967        6.5827513938697155     
 F   3.6196598443985466        4.4150791113399404        8.3193378694917737     
 F   3.3641070147755698        1.6993586442979458        7.9243377221221056     
 F   4.6801211174662969       0.48475691489906148        5.9226871524106697     
 F   3.5309454167889514        1.6425833231629310        3.5309493441292172     
 F   2.2833892192187695       0.10342854386307490        1.7522571886188965     
 F   3.6740698091993580       -1.7104417606363778       0.23738669379232408     
 F   6.4161380358179709       -1.8752755897492057       0.48804659337267120     
 F   7.7099507963690597      -0.29244725206044864        2.2431125754562493     
 C   7.5279291735929093       0.75572554303738371        5.1034533317648325     
 C   7.4290646034589560      -0.61473309639008267        5.3612834259296429     
 C   8.1342592900034525       -1.2810533229283190        6.3696554477287775     
 C   8.9588515833943472      -0.55691391524178402        7.2241362426827047     
 C   9.0945307443618599       0.81442260496123564        7.0122437744740687     
 C   8.3931802565746789        1.4272165891650741        5.9775308274247871     
 C   7.4382186218355271        2.5993686522905590        3.0230568407187386     
 C   8.8115329408519951        2.5772817326798658        2.7673401365348886     
 C   9.4424422150825738        3.4189244739730529        1.8448406106165722     
 C   8.6882941928207451        4.3330782015423353        1.1152868506377338     
 C   7.3072667410095180        4.3644200569367220        1.3024258006814131     
 C   6.7242274246075535        3.4943655695739637        2.2169874715526987     
 C   5.6804820919881926        2.5166191585577731        5.1534588247309925     
 C   5.7664964850642484        3.8892119881509499        5.4097251412110712     
 C   5.0666792422211762        4.5432407818464888        6.4298138276172372     
 C   4.2728621973633825        3.8081506301011920        7.3036725032805592     
 C   4.1577080246507379        2.4323705330736551        7.1040985158292873     
 C   4.8470769159859506        1.8336605223092837        6.0509553456192062     
 C   5.6937513854485431       0.71376872183527718        3.0302250543361273     
 C   4.3154316847126299       0.78537532521476394        2.8173252563283979     
 C   3.6289101253136118       -2.1210900074052318E-003   1.8884389430913497     
 C   4.3294785772889544      -0.91872035539511443        1.1126201182640394     
 C   5.7151689391134894       -1.0017394681609266        1.2502841230558879     
 C   6.3552914100145159      -0.17992962319654754        2.1759322422101430     
 B   6.5868954719477690        1.6426310252551155        4.0644038708570740     
 F   2.3205600612783526        11.717578599186881        14.842956428706891     
 F  0.90956708837682876        12.920703174151745        12.954258204274858     
 F -0.70777904652028945        11.457150002592861        11.243758715123997     
 F  -1.0051940388698246        8.7669041182539775        11.671890440607083     
 F  0.33949444736034345        7.5291502807764434        13.637499552139520     
 F -0.73400739080322397        8.5845440948130260        16.064700824889627     
 F  -1.8774405210379330        6.9381142182048601        17.826636189470594     
 F -0.38081646189961577        5.1306479721223175        19.246029798200947     
 F   2.3720720214026034        5.0617816963081337        18.880886712357945     
 F   3.5390797742363591        6.7395017895574902        17.159706091216812     
 F   2.3276774641493341        5.6061242426658700        14.811368673231524     
 F   3.7376459463249998        4.4268899377012456        12.901734752451294     
 F   5.2851961812045491        5.8976026615712360        11.164381953297601     
 F   5.5398976802943229        8.6142898149127856        11.562106376390881     
 F   4.2258668206888048        9.8252690369825562        13.565650323254356     
 F   5.3788981696856473        8.6765748077352320        15.955226641398243     
 F   6.6225683159419191        10.225242277644764        17.729936782795352     
 F   5.2260235773147059        12.033906470262510        19.244090717556706     
 F   2.4836967843958955        12.185117074590488        18.999097183992252     
 F   1.1934895976861362        10.595374959717729        17.246149323494404     
 C   1.3787918799973442        9.5495130003331496        14.386037699358221     
 C   1.4765259230620382        10.919777907602887        14.126860823854287     
 C  0.77214758590473953        11.584335009615204        13.116789778271301     
 C  -5.1393292816336561E-002   10.858631182065027        12.262616822620064     
 C -0.18670523826992949        9.4875462344678461        12.476501847159135     
 C  0.51450982850998683        8.8764282405279129        13.512260917817418     
 C   1.4712679459561522        7.7064536596070772        16.466754868915416     
 C   9.7801623679183769E-002   7.7268361114376436        16.722100402225404     
 C -0.53253687480303968        6.8839044951801949        17.643735386860612     
 C  0.22237335459285215        5.9704859793296361        18.373295207556961     
 C   1.6035561085288699        5.9409730791272484        18.186869985397287     
 C   2.1860669308182294        6.8119303579953892        17.272678489291955     
 C   3.2285111676969214        7.7920808738492386        14.335559124998868     
 C   3.1428175760556400        6.4196789089014432        14.077970056994424     
 C   3.8413924334254945        5.7670678971113922        13.056084453795092
[truncated: 1,412,191 more chars]
