# Supplementary material for: Unraveling the Contributions to Spin–Lattice Relaxation in Kramers Single-Molecule Magnets
Source: J Am Chem Soc. 2022 Dec 9;144(50):22965–75. doi: 10.1021/jacs.2c08876 (PMC9782788; doi:10.1021/jacs.2c08876)
Supplement: Supplementary file 2 — ja2c08876_si_002.zip [file ja2c08876_si_002.zip › phonon_Dy/mol-12/mode-1-10/6/Cart_disp.xyz]

         276

 Dy   9.1151588084192454        2.5084597931319719        14.039523540291016     
 C   7.4172360634359968        4.3889762795342753        13.729182658576043     
 C   6.7736720281401137        3.3922488133463320        14.569015611638225     
 C   6.5128273301194524        2.2658827612969552        13.725594590628591     
 H   5.9844545095679642        1.3742134166151707        14.041882514857228     
 C   6.9714089553418619        2.5020082961336190        12.406031111879754     
 C   7.5425442434717862        3.8081062404902020        12.426157169889301     
 H   7.9309497495211110        4.3240252502907008        11.556586998733687     
 C   8.1080716748666166        5.7200214346600395        14.073146324172139     
 C   9.4603085008928787        5.3967987935030788        14.753969820280243     
 H   10.136202498202961        4.8472389011584198        14.067050267428238     
 H   9.3544640979042857        4.8435012033573726        15.700043547596897     
 H   10.024432864569180        6.3077222166196369        14.996674467997497     
 C   7.2623325876998628        6.6659561564442482        14.939045268961081     
 H   6.9863539432156765        6.2651463336134547        15.916325312933052     
 H   6.3343807169616468        6.9289543485209872        14.417893771407696     
 H   7.8235306946261387        7.5914670725727493        15.122073251054054     
 C   8.4370218317984218        6.5054269942396656        12.787172974123447     
 H   9.1476387114129629        5.9711579263402381        12.146414437611243     
 H   8.9031192992956676        7.4632096011090567        13.046553253347460     
 H   7.5357871534975578        6.7141640803015123        12.198036966710552     
 C   6.3063641733812181        3.4026793126994122        16.035821166099794     
 C   5.9282811474026165        1.9773343143298130        16.499904726054847     
 H   5.0670195805402711        1.5780751119968577        15.953242163945788     
 H   5.6547553287850887        2.0061382215970114        17.562517469519776     
 H   6.7556741505362350        1.2605773324407024        16.392560081352038     
 C   5.0247449431930766        4.2569380846297529        16.151990895162655     
 H   5.1798528481866928        5.2960426244563479        15.850243680498100     
 H   4.6574730772726793        4.2596474775775004        17.187395345179212     
 H   4.2363316851261077        3.8395926757642092        15.511821920740555     
 C   7.3781776622634681        3.8937139624205712        17.029441952767424     
 H   8.2639934381674056        3.2335138654436459        17.036234245470975     
 H   6.9755954030514449        3.8594710967578769        18.047802714158141     
 H   7.7225835343813163        4.9153301113208867        16.857299955330078     
 C   6.5835935726073709        1.6861362013189218        11.176835466954408     
 C   10.858988164345181       0.66552760867479865        13.793309986410861     
 C   11.446022577418812        1.6391235722462558        14.701998118189746     
 C   11.738074189122958        2.7945623967378475        13.906340889831075     
 H   12.238716635659731        3.6829566216642031        14.272715686208590     
 C   11.350009333012318        2.5991965057369764        12.559612362970022     
 C   10.790572547562977        1.2881684671691331        12.504705979460486     
 H   10.444135548404187       0.80055501489741987        11.600455592763101     
 C   10.142760729279138      -0.66907204743106174        14.059807062254508     
 C   8.7586685653017327      -0.33158064192100034        14.661005565628269     
 H   8.1220565424227349       0.22304476042068391        13.938808306951234     
 H   8.8244928621287233       0.21910842569112696        15.614594438660369     
 H   8.1658324813147090       -1.2300886480224742        14.873807595250446     
 C   9.8950328273702297       -1.4345381499206618        12.741010162471959     
 H   9.4048962945390020       -2.3903520293237146        12.960763117618431     
 H   10.834356227124454       -1.6478684056949235        12.218405462851553     
 H   9.2402874550742204      -0.89224924548181872        12.047904524210786     
 C   10.914901103619497       -1.6293888821954667        14.978527252661559     
 H   11.080871576213339       -1.2440284475233108        15.986607371307693     
 H   11.893429883427181       -1.8696427137831286        14.546864713333893     
 H   10.349686576428413       -2.5642827507924846        15.087114009249461     
 C   11.849177027213708        1.5975056172099400        16.193738564213259     
 C   13.088646691936255       0.69007278362298730        16.372493904162415     
 H   13.922582102185162        1.0718441171002462        15.768132597870903     
 H   13.411762005769452       0.68434330953745837        17.422899044376368     
 H   12.910809404729184      -0.34655333936036392        16.073625102489427     
 C   12.267386185893061        3.0087573222881905        16.667361452966080     
 H   11.465101220109535        3.7489817773358771        16.538531169949362     
 H   13.156989459413275        3.3808845381222099        16.143828024415662     
 H   12.510648684459383        2.9714415050116885        17.736721194798545     
 C   10.710970721187326        1.1611066451503780        17.147379633727986     
 H   9.8355423910839921        1.8309604460314104        17.072209095082034     
 H   11.048908552051659        1.2368838647992613        18.191727787589425     
 H   10.365592827409738       0.13482190203946598        16.995733606204574     
 C   11.760791320790421        3.4664158522552984        11.375449367182100     
 C   13.057211283423662        2.8455578015599863        10.801646848968863     
 H   12.889037403661206        1.8159343007359126        10.460087184528424     
 H   13.845304868201477        2.8233668922231447        11.562861019327094     
 H   13.420506166175073        3.4344649628993680        9.9495891863503605     
 C   12.045369136702281        4.9185355292692865        11.794741588841326     
 H   11.139851506086149        5.4419365097899917        12.124475609476844     
 H   12.450405244808239        5.4802363342947071        10.941229981322079     
 H   12.780168085934823        4.9796796445467555        12.602740493644486     
 C   10.692433256747918        3.4703562537429895        10.278204601696936     
 H   10.476808661137055        2.4601415575999805        9.9185274674356272     
 H   11.037018162362887        4.0588342198122218        9.4188608100316795     
 H   9.7543256492788011        3.9136154002708996        10.631884501668290     
 Dy -0.27482006034503170        7.7511653494129780        5.4177447924021438     
 C   1.4812213154387055        5.9255289433568601        5.7267010069323465     
 C   2.1050465317383233        6.9408766271323321        4.8946350074132479     
 C   2.3300182753828658        8.0708580568486763        5.7421062655714374     
 H   2.8444559350419616        8.9738002338272214        5.4346793529624877     
 C   1.8747404742134630        7.8189294499774187        7.0592370210379274     
 C   1.3325315965699296        6.4992523028565552        7.0330889943392982     
 H  0.95020467147792520        5.9697998465818944        7.8983515245390761     
 C  0.80344524381082949        4.5902614963207062        5.3664216140747252     
 C -0.56484119907502572        4.9228561458383862        4.7239667418654996     
 H  -1.2371138691110137        5.4380710668462804        5.4432806459275014     
 H -0.48423150582998842        5.5061223398729906        3.7909452360072633     
 H  -1.1245570030095964        4.0157369348526961        4.4627499413569902     
 C   1.6301787359348576        3.6672469794196787        4.4530744813274961     
 H   1.8496694420639761        4.0845051930735234        3.4683809289680343     
 H   2.5858247764032822        3.4127454811957536        4.9267498816722313     
 H   1.0768186727071749        2.7334873939999293        4.2862280055834736     
 C  0.50317410878737068        3.7705242555819320        6.6379756316433332     
 H -0.21428178970108033        4.2701877261212049        7.2992758369136741     
 H   5.7008963574333618E-002   2.8096157597780689        6.3572952325240006     
 H   1.4120855418806453        3.5666004189844855        7.2147483190635207     
 C   2.5800188619808666        6.9494573995130677        3.4302906151889219     
 C   2.9980683433036615        8.3737818289762682        2.9997362721295588     
 H   3.8585635631550663        8.7455693409291779        3.5681352488708771     
 H   3.2900325307013194        8.3547714768966870        1.9414220320862332     
 H   2.1842284463292700        9.1046067133815587        3.1045974241926260     
 C   3.8391310839002024        6.0661688595500802        3.2918131079183097     
 H   3.6637517021069539        5.0249652465231058        3.5720300696061358     
 H   4.2047846229979440        6.0778431359440104        2.2556040077043047     
 H   4.6379493303420922        6.4525111903146861        3.9383890144765630     
 C   1.4881528944266535        6.5176636260701306        2.4308173292464650     
 H  0.61986176447114283        7.2006146659168504        2.4584478268248269     
 H   1.8771307684550849        6.5779775271869800        1.4084283548393319     
 H   1.1192388724432549        5.4993863291994725        2.5730917373559063     
 C   2.2697660266174351        8.6442706400815972        8.2801117712684054     
 C  -2.0235122342327476        9.6083539227060655        5.5992012232713027     
 C  -2.6205279358415261        8.5868479974443268        4.7500338632862400     
 C  -2.8930608572119354        7.4705098103129766        5.6063065820765825     
 H  -3.3975024372985265        6.5637466063359522        5.2929658095341274     
 C  -2.4871993419030991        7.7364708710094030        6.9356426639464459     
 C  -1.9314948358829462        9.0508217254284773        6.9163403310887297     
 H  -1.5681583091477456        9.5832170771295004        7.7887376833035207     
 C  -1.3185815432559260        10.932202354575500        5.2524597705944966     
 C   5.1116677430035035E-002   10.568116062961167        4.6344075747063442     
 H  0.70159716093822300        10.043949484770607        5.3677996439486115     
 H  -3.4615309298169486E-002   9.9794484966957882        3.7048543885516803     
 H  0.63810225502639772        11.459293584669384        4.3786197649505292     
 C  -1.0289435710861734        11.759172530993789        6.5254026315870322     
 H -0.53547464773495912        12.698029048420844        6.2440367657208729     
 H  -1.9508116568151537        12.008887630215291        7.0625669378547720     
 H -0.35978937443202508        11.245764235099099        7.2268407786119884     
 C  -2.1195819543119101        11.854061744504856        4.3165780756400087     
 H  -2.3227136894398961        11.424182470303800        3.3331802765336280     
 H  -3.0818730984358864        12.116838876572178        4.7724419517265586     
 H  -1.5577219353919773        12.782680495780403        4.1469032767652267     
 C  -3.0875962899605707        8.5682455983668255        3.2774765233144589     
 C  -4.3433989570486071        9.4582878776724506        3.1435508208784380     
 H  -5.1339257629133943        9.0937426026409849        3.8144421755468212     
 H  -4.7312842679313771        9.4288663909042185        2.1151311726652051     
 H  -4.1523879858895860        10.503860278849080        3.3982175141134516     
 C  -3.5168671965176119        7.1398367817894046        2.8706443181452697     
 H  -2.7076353177626467        6.4067252845773837        2.9926730038002392     
 H  -4.3836991541224695        6.7831337235160847        3.4406308310710383     
 H  -3.8026503531623130        7.1418330175716145        1.8105600870370055     
 C  -2.0052635757954991        8.9829923101133247        2.2524237350306651     
 H  -1.1403180039403158        8.2981651032051680        2.2793239485275301     
 H  -2.4099937644435068        8.9086847120815484        1.2319112845733484     
 H  -1.6320895924300411        10.003758523133275        2.3767495746647351     
 C  -2.8767867290854237        6.9236426026927305        8.1636883690269890     
 C  -4.1982315655832272        7.5251614891860736        8.7000030511438737     
 H  -4.0775381176294472        8.5851887974554035        8.9627220038048190     
 H  -4.9905888693297147        7.4519054106244349        7.9456207717246699     
 H  -4.5292746289104251        6.9838403413053767        9.5967886491400698     
 C  -3.1089796962017173        5.4418430336335417        7.8203003623314800     
 H  -2.1875211655390352        4.9417817943050615        7.4962656025923717     
 H  -3.4727303557129767        4.9064343721026491        8.7091409022963830     
 H  -3.8587846847336040        5.3090250028548231        7.0325115645098606     
 C  -1.8130632835508973        7.0196282649993362        9.2608750437481735     
 H  -1.6543324193132360        8.0541955579529425        9.5829727302299386     
 H  -2.1267741764425407        6.4491091746064964        10.142743923866988     
 H -0.85177365504271185        6.6153534891043373        8.9240616310968512     
 F   6.6400191393995378       -1.3970235120490817        4.7395907024201405     
 F   8.0580555133016052       -2.5398627180548754        6.6632763359359073     
 F   9.6694521364302304       -1.0242565151479679        8.3320828994807883     
 F   9.9276375466988576        1.6606256375484749        7.8529960636833547     
 F   8.5400092606729654        2.8491352353896762        5.8829784365232198     
 F   9.6402571363567287        1.8677210013203256        3.4847410303856097     
 F   10.700418115807251        3.5134129404994452        1.6656620058347942     
 F   9.1196938889034929        5.2056672464538636       0.19923246814049658     
 F   6.3593997980668533        5.1495132477180796       0.55603775874603178     
 F   5.2774727864233437        3.4876216610523989        2.3522258994258012     
 F   6.5089411386988782        4.6795465085514172        4.7281890295525271     
 F   5.0825353802178324        5.8256017628256824        6.6494949383617454     
 F   3.5302032034373907        4.3266208612098218        8.3502078266432385     
 F   3.2955609976298392        1.6094793782341748        7.9214255496608548     
 F   4.6443540942662818       0.42942754499613389        5.9152101128052443     
 F   3.5259252559299807        1.4733153632018148        3.5053181173590442     
 F   2.4214918032569721      -0.14970628384532816        1.6849599162611215     
 F   3.9650108765463994       -1.8776504525978785       0.21954111701134887     
 F   6.7097709850298770       -1.8889100755185630       0.55234273759186836     
 F   7.8568757851367099      -0.22095864051542355        2.3416288294994820     
 C   7.5442604708280516       0.79676031596037233        5.1622693358079745     
 C   7.4675210546652862      -0.57172738885536312        5.4450677195399884     
 C   8.1807535625844281       -1.2067773560217623        6.4687733288364795     
 C   9.0006275492619512      -0.45362706946224540        7.3034841785421936     
 C   9.1176451209360678       0.91491771739235150        7.0629260641620721     
 C   8.3981255995810731        1.4989803701349869        6.0234112929613168     
 C   7.3919602463198135        2.6293584507311398        3.0601142235156908     
 C   8.7653716211737986        2.6657427886687857        2.8019538581183303     
 C   9.3527849726424321        3.5085590145562398        1.8512907806428918     
 C   8.5532847313315585        4.3608531041207348        1.0923806702142367     
 C   7.1707397501352999        4.3305667296426646        1.2788486566263646     
 C   6.6327754791462130        3.4680650629319678        2.2300435326993129     
 C   5.6278758787039571        2.4818662907951952        5.1803151218392340     
 C   5.6978541779483871        3.8525449561610503        5.4506656213379676     
 C   4.9876297733836594        4.4873792642402952        6.4747396350329973     
 C   4.1918878836715487        3.7338716225667063        7.3313103205278782     
 C   4.0855733247298316        2.3595517409730231        7.1129597950171863     
 C   4.7901500336261646        1.7789455914805887        6.0586515311193025     
 C   5.7567935832839829       0.66568546203239054        3.0638151216515914     
 C   4.3806728981213832       0.66028953553248404        2.8130161009075660     
 C   3.7703791511881941      -0.16819240951222772        1.8620380984164830     
 C   4.5497148499672457       -1.0430665065945031        1.1077784954413143     
 C   5.9356022529060697       -1.0492312161748774        1.2866777142231025     
 C   6.4975084290673939      -0.18969774072907725        2.2311324871471410     
 B   6.5811699808098689        1.6425975064501153        4.1082502504809648     
 F   2.3746000895574171        11.757740752758153        14.897617888556772     
 F  0.97163853526762312        12.991611437882632        13.022251763888812     
 F -0.65015040781600564        11.554637083130869        11.292332476568191     
 F -0.97277040370119394        8.8615883426370559        11.698663725372999     
 F  0.35477090939589279        7.5988309469393043        13.659784995398915     
 F -0.68669399208409665        8.6664650662808462        16.111955737816906     
 F  -1.8507381433640848        6.9738065537674769        17.818121125987116     
 F -0.37837306939380672        5.0884079800340567        19.165368542454573     
 F   2.3740749900121871        5.0043387665531487        18.805348648802713     
 F   3.5632351491977028        6.7354791753196688        17.146720273307611     
 F   2.3551901724575113        5.6362576875136510        14.807311767335554     
 F   3.7590937932507247        4.4668282295710950        12.887472042165223     
 F   5.2806181443473701        5.9443817097745812        11.137598499645149     
 F   5.5140043350716370        8.6658006040519151        11.525276029437112     
 F   4.2263446601785546        9.8654028911976610        13.550650682408133     
 F   5.4223074883352389        8.6607617745340164        15.909950581723551     
 F   6.7331273115161450        10.152042425593407        17.680295316167296     
 F   5.4042343954115699        11.958403942761086        19.262108900636974     
 F   2.6600453095364975        12.168733418974284        19.073480691707335     
 F   1.3008910691344489        10.639311293261384        17.317534321857369     
 C   1.4158051133607488        9.6034124310762063        14.420980966991278     
 C   1.5228417538376342        10.974668735886132        14.174727331149798     
 C  0.82440712833459573        11.653892101628628        13.170509060665614     
 C  -1.3494159870663519E-003   10.941782164785810        12.306859724196098     
 C -0.14815214880809613        9.5695597477884480        12.508883369307938     
 C  0.54469711183868730        8.9448727750879957        13.542468596363959     
 C   1.5058040324629323        7.7386791141758415        16.476390923102390     
 C  0.13332037331042657        7.7726600585681815        16.736813749741341     
 C -0.50728880596246473        6.9060179913044859        17.630084610856603     
 C  0.23549965905158202        5.9523449197643137        18.322322263118870     
 C   1.6163948766265734        5.9119315931705128        18.135025503513827     
 C   2.2098763294698491        6.8111655220390963        17.254708088674391     
 C   3.2455537031215798        7.8277331809823032        14.330931174235179     
 C   3.1614470287080509        6.4555488348115935        14.070342919597543     
 C   3.8546336827304266        5.8074848259692233        13.041511797136382     
 C   4.6333519594236963        6.5480796377019796        12.158999850946724     
 C   4.7395914443818352        7.9246374008340661        12.356735897893449     
 C   4.0618461807589297        8.5161368143508547        13.421412661041231     
 C   3.2832107427735826        9.6084996910114207        16.473015240756062     
 C   4.6656684486544835        9.5172451055329752        16.653703415547788     
 C   5.3862456651327397        10.281273965901756        17.576850447963874     
 C   4.7175035049722203        11.194825317492304        18.384203897577127     
 C   3.3298391985305482        11.299385742923571        18.278447889815610     
 C   2.6550676962959878        10.501987735343238        17.353855523874554     
 B   2.3604076097041742        8.7004209620258237        15.442768437820519     
 C   6.3547157271483474       0.20366205940909213        11.523598821736218     
 H   7.2747334425142576      -0.28866215661785460        11.862281776955973     
 H   6.0070056124658091      -0.33815221134665274        10.632632671256378     
 H   5.5963364859442635        7.0270962879353790E-002   12.302444735034628     
 C   5.2541868731774137        2.2861310791725931        10.659041419903492     
 H   4.4827790536476257        2.2488116542906740        11.436025723726155     
 H   4.8919579262357908        1.7169407811670965        9.7936111690163656     
 H   5.3779760712555795        3.3349921364470383        10.360388660890210     
 C   7.6283773754653463        1.7681814092187753        10.055503432724437     
 H   7.2638499345271699        1.2299402161573354        9.1696097494761908     
 H   8.5802993578106648        1.3139353630722888        10.356850205013004     
 H   7.8303207745436083        2.8013522866925329        9.7464620533159909     
 C   2.4844636596672682        10.124568725616903        7.9147687296937184     
 H   1.5631588194187453        10.596993685263488        7.5506709738861382     
 H   2.8079209368144769        10.685068514456651        8.8033990362792505     
 H   3.2556873177591856        10.256521356500924        7.1477026679868487     
 C   3.6121508991896549        8.0568430646509182        8.7784695939305699     
 H   4.3674993115413425        8.0900465932820094        7.9857307601460548     
 H   3.9884944193766390        8.6372085086115256        9.6300830687366012     
 H   3.5004111065082499        7.0105863860815107        9.0910243089472456     
 C   1.2470143827105673        8.5682519607922139        9.4206870663716327     
 H   1.6280207559882744        9.1126135883441464        10.296042020111543     
 H  0.28939478861707135        9.0197820416795373        9.1355469150395638     
 H   1.0535454447851804        7.5367515524176563        9.7406396097907475     
         276

 Dy   9.1157284079538066        2.5087104087786942        14.039889202177665     
 C   7.4172607056427848        4.3886993560093908        13.729545095806261     
 C   6.7738909733184531        3.3919133515913962        14.569443941551025     
 C   6.5133087970627912        2.2654276645312250        13.726135556816951     
 H   5.9850455657968951        1.3737073063408569        14.042457568951455     
 C   6.9717799186130689        2.5015177590219273        12.406530199632028     
 C   7.5426824449924528        3.8077383045464694        12.426522902383130     
 H   7.9309678078967076        4.3236971980235914        11.556906408658611     
 C   8.1082015804799639        5.7197421189669813        14.073457535324717     
 C   9.4610244345109642        5.3962371368327338        14.752888632258577     
 H   10.136386720555665        4.8471248529778226        14.065116105270350     
 H   9.3560450466475764        4.8424682723235417        15.698801210334921     
 H   10.025312839080222        6.3070208684823132        14.995639497694455     
 C   7.2634390701616294        6.6653018521872500        14.940729901669339     
 H   6.9894592230849719        6.2643338314428618        15.918439259559637     
 H   6.3345286442869071        6.9279271139102407        14.421216665360655     
 H   7.8245274345744038        7.5910517700806626        15.122824843662697     
 C   8.4359639671646640        6.5057407064405357        12.787566942497300     
 H   9.1462692270598129        5.9720327210898514        12.146029910953137     
 H   8.9019436661424169        7.4635362282514990        13.047056802385733     
 H   7.5342857567918076        6.7144662870607066        12.199170919083450     
 C   6.3073814085685331        3.4020432849487188        16.036509440105032     
 C   5.9279633572026507        1.9768740649245431        16.499948912640704     
 H   5.0662303556988428        1.5787020033137649        15.953233102058705     
 H   5.6546366136637358        2.0054733837498766        17.562616870661817     
 H   6.7546216886009933        1.2593997288441714        16.392132224185310     
 C   5.0269028769308441        4.2576504037536083        16.154499671112344     
 H   5.1826563110412787        5.2967359501794586        15.853104351136361     
 H   4.6607392953864215        4.2601599906082077        17.190278942521221     
 H   4.2373656423749209        3.8414380530401382        15.515062462625892     
 C   7.3808085683215836        3.8909828824729571        17.029331850157455     
 H   8.2661873339376584        3.2302523704377792        17.033897468451123     
 H   6.9798102722511457        3.8554493619589243        18.048195814486260     
 H   7.7256310659482832        4.9126131565566116        16.858113878427343     
 C   6.5836903533884517        1.6852581898601116        11.177662491043019     
 C   10.859448690566461       0.66540627811867104        13.794910858116749     
 C   11.446728585384619        1.6398556765472381        14.702518630488584     
 C   11.738647517819063        2.7944787702190741        13.905680437737214     
 H   12.239422974613774        3.6831753230803916        14.271089541134311     
 C   11.350288364191572        2.5978060118681618        12.559251976523388     
 C   10.790755917553430        1.2867904785357831        12.505760469913017     
 H   10.443942695240660       0.79837235699038855        11.602112858541732     
 C   10.143356909415973      -0.66895177491787228        14.062851897136504     
 C   8.7596360089404151      -0.33099711816429289        14.664635162959767     
 H   8.1226411489203247       0.22316432068391651        13.942411417789481     
 H   8.8260273113459924       0.22030373953864041        15.617812163128018     
 H   8.1669100971084632       -1.2293769897446016        14.878259303731964     
 C   9.8946957402971769       -1.4354375256554099        12.744860363953109     
 H   9.4044714594184509       -2.3909352991070572        12.965706529064358     
 H   10.833665327312648       -1.6494365133953328        12.221911125511268     
 H   9.2396667583814747      -0.89359410369644410        12.051686726975847     
 C   10.916215594190657       -1.6286497129742803        14.981603832026194     
 H   11.083442515189164       -1.2424774694595546        15.989116999423446     
 H   11.894194175202953       -1.8694744934283025        14.549054662985155     
 H   10.350973087430665       -2.5633267822976333        15.091607280346501     
 C   11.851101392560073        1.5993407501057939        16.193923226034364     
 C   13.091244897029295       0.69268721000229672        16.371511927674195     
 H   13.924152795531768        1.0745368007123508        15.765869592316331     
 H   13.415691560781056       0.68751957817364306        17.421465738520762     
 H   12.913455840267682      -0.34411541810350099        16.073279334596499     
 C   12.268938034761721        3.0110277960055933        16.666573411200236     
 H   11.466244701137098        3.7508432610533879        16.537986513326775     
 H   13.157987529166602        3.3833179640389806        16.142281164169656     
 H   12.512962231462186        2.9743119332962413        17.735773649143251     
 C   10.714321440174444        1.1626115808477668        17.149000694485377     
 H   9.8388456786909835        1.8324249318470132        17.075220686351425     
 H   11.053793075163027        1.2381107574467487        18.192817922106130     
 H   10.368747209215488       0.13636097751391307        16.997612154587660     
 C   11.760538259048689        3.4639813449664203        11.374176508702392     
 C   13.057562231448349        2.8438152776138916        10.801003022680423     
 H   12.890520837122057        1.8136014314126223        10.460875275588236     
 H   13.845756288006411        2.8235741447976235        11.562062316913252     
 H   13.420111660593523        3.4319594649614280        9.9481046117652667     
 C   12.043841798536196        4.9167628019083400        11.791891805482027     
 H   11.137902599895433        5.4396440791974872        12.121287814971657     
 H   12.448153831665849        5.4779110487818841        10.937701521704357     
 H   12.778782813733249        4.9794884802386452        12.599620523511353     
 C   10.692193062417545        3.4657018083487561        10.276997556574818     
 H   10.478081642141706        2.4549983487159648        9.9178389224611490     
 H   11.035842915101686        4.0541423119167801        9.4173170680905507     
 H   9.7534818649278421        3.9077108045075928        10.630512171654823     
 Dy -0.27218750539619480        7.7530128500990561        5.4188466979006691     
 C   1.4815478379678373        5.9253637918676834        5.7279814419192583     
 C   2.1062292807357901        6.9398123677502106        4.8954734051067943     
 C   2.3326617605780839        8.0697552521701024        5.7426040035648995     
 H   2.8476884666752205        8.9721835386199427        5.4347030053955834     
 C   1.8772924495195711        7.8186767858738921        7.0598957950194974     
 C   1.3338794882581360        6.4995636722074153        7.0341971690369665     
 H  0.95134302265374049        5.9707647578121996        7.8997204997899342     
 C  0.80298016176577425        4.5903168791030211        5.3685752738672097     
 C -0.56510056953785481        4.9227202315654388        4.7256153550341002     
 H  -1.2370272583906339        5.4392321274147220        5.4441463066258491     
 H -0.48412018655941808        5.5049002198344938        3.7920629955055718     
 H  -1.1252252472453723        4.0155487579483431        4.4653429505794815     
 C   1.6296474072111082        3.6665363055161615        4.4561968369824791     
 H   1.8498887943654636        4.0831189977346787        3.4714215386580149     
 H   2.5849014273179987        3.4120203485414176        4.9305576452142779     
 H   1.0760189128925088        2.7329331448098508        4.2895246694985287     
 C  0.50248523451298088        3.7716982716825140        6.6407693197857078     
 H -0.21429857294612545        4.2725308017523078        7.3018394006365233     
 H   5.5429882429549188E-002   2.8109364087688324        6.3610514094323918     
 H   1.4114664661906999        3.5675399144005198        7.2174002646769431     
 C   2.5799913780634385        6.9477571160796101        3.4307365024179726     
 C   2.9974896375337439        8.3719381078553372        2.9991811488696762     
 H   3.8585127377307531        8.7439321498056177        3.5665737995598299     
 H   3.2883555708275565        8.3526439178461303        1.9406017910599638     
 H   2.1837619938817578        9.1028385739813427        3.1046355816347728     
 C   3.8389989931282233        6.0644644759479807        3.2914475856764445     
 H   3.6639294219189544        5.0233943075493928        3.5723873643496238     
 H   4.2035486998385325        6.0756071689456599        2.2548783733700488     
 H   4.6385021002626967        6.4511506032183936        3.9369121160981684     
 C   1.4874205532267237        6.5152332836974862        2.4323979305756294     
 H  0.61871323979533532        7.1976098823133725        2.4606611275088057     
 H   1.8754066988772531        6.5756190164987451        1.4096798854844999     
 H   1.1192920930137502        5.4967709994669383        2.5751737313967733     
 C   2.2722357643002011        8.6439652133383476        8.2808327756066245     
 C  -2.0203735781481509        9.6100673979688569        5.6022250215256317     
 C  -2.6171507803223517        8.5900933513953674        4.7511848849046165     
 C  -2.8906214321493207        7.4726660126304658        5.6056576751839318     
 H  -3.3950586429825997        6.5665372369565000        5.2906596597093003     
 C  -2.4853570487177183        7.7364369654528851        6.9355543753807485     
 C  -1.9292987780303426        9.0505891881437872        6.9184994838459382     
 H  -1.5664169821220519        9.5815718716328160        7.7918674659744944     
 C  -1.3149848616267950        10.934181451523084        5.2580015915777309     
 C   5.5021375349019380E-002   10.570906567128079        4.6401436126361180     
 H  0.70520325971769537        10.045696968385688        5.3729949479443793     
 H  -3.0360914969970676E-002   9.9834628565480035        3.7098449327370675     
 H  0.64219383629008198        11.462298024810945        4.3855785573183637     
 C  -1.0264353177719441        11.759107493535575        6.5324093210752956     
 H -0.53299357368748124        12.698461507050572        6.2530009498905494     
 H  -1.9488006999512422        12.007741233635189        7.0692012346636659     
 H -0.35773835588783631        11.244675422648390        7.2334974188921803     
 C  -2.1152897416543852        11.857357185288832        4.3229850207510312     
 H  -2.3179046917596713        11.428892090336220        3.3389365784443243     
 H  -3.0778037098592939        12.119611680845463        4.7785905467226231     
 H  -1.5532162721554141        12.786055588175381        4.1549020871157856     
 C  -3.0822937177654208        8.5733984988364753        3.2780170631521197     
 C  -4.3379957657732335        9.4634897828191527        3.1431075286151628     
 H  -5.1296086724849630        9.0979805416122570        3.8120119367481742     
 H  -4.7240479164363300        9.4352546587179411        2.1140652723835109     
 H  -4.1476985631748260        10.508796293023375        3.3993374783729577     
 C  -3.5106076412446918        7.1454014095088407        2.8688249934012138     
 H  -2.7012943614354530        6.4123643427396955        2.9909442691555075     
 H  -4.3780094522770474        6.7877400794096499        3.4372540868600643     
 H  -3.7950362607610737        7.1485517034955803        1.8084387422190009     
 C  -1.9986809108528489        8.9896140181528423        2.2550229808878473     
 H  -1.1331610056735422        8.3055791978674200        2.2828349668995713     
 H  -2.4017123417736252        8.9155646759759879        1.2338847292344091     
 H  -1.6266906704540158        10.010617253447359        2.3804737064426300     
 C  -2.8754871399510278        6.9219866419434553        8.1623530789879837     
 C  -4.1963278215809181        7.5237524678611916        8.6998386097019651     
 H  -4.0744464968762575        8.5828705792152284        8.9650188090408225     
 H  -4.9885510309880532        7.4532440621800058        7.9452519192206914     
 H  -4.5282316919933754        6.9808446072123829        9.5952498326397500     
 C  -3.1089419491135235        5.4409742159747889        7.8168246605105294     
 H  -2.1878157374379872        4.9402822724374893        7.4929386801971010     
 H  -3.4740671922369546        4.9048435652167939        8.7045871988559131     
 H  -3.8580796172224736        5.3100734366277313        7.0282520284677377     
 C  -1.8115910006514091        7.0153179869765454        9.2595167594760568     
 H  -1.6515981597592611        8.0491902941816171        9.5829139593951993     
 H  -2.1259180309252743        6.4439831854171166        10.140623887931881     
 H -0.85081889697462854        6.6103719624310973        8.9220960695886777     
 F   6.6365472094804749       -1.3983770750138393        4.7347541314562669     
 F   8.0543066727553310       -2.5445845568575418        6.6564344109575755     
 F   9.6661147605682309       -1.0318958290427223        8.3274833699774700     
 F   9.9263337811945362        1.6532936011598967        7.8514044587782204     
 F   8.5409010571689929        2.8446101429150557        5.8817276735253712     
 F   9.6398875303330378        1.8593187422683124        3.4820300255681307     
 F   10.704658634342405        3.5048442733947938        1.6659060814068862     
 F   9.1285790516900924        5.2031249781304751       0.20169032193446679     
 F   6.3686001789363882        5.1535544318286188       0.55854932732375540     
 F   5.2820172022715912        3.4911658219759159        2.3509587210706600     
 F   6.5121790377945512        4.6801054393512054        4.7254573509924134     
 F   5.0863785738595624        5.8280813584556963        6.6458082651755355     
 F   3.5341410122577326        4.3307632090621286        8.3484456789940538     
 F   3.2986329800883745        1.6136179376715685        7.9217168799024265     
 F   4.6457025061978126       0.43170807329971644        5.9157407502748063     
 F   3.5257026701694909        1.4816056741175432        3.5067816633937618     
 F   2.4138248483533569      -0.13675717730654191        1.6883451109431764     
 F   3.9493514200813542       -1.8689578436508889       0.22013992071026872     
 F   6.6939614502934566       -1.8884749556662510       0.54879693859149348     
 F   7.8487081223643127      -0.22524906402945216        2.3365742305641768     
 C   7.5428555001929594       0.79398975979501629        5.1593820610103798     
 C   7.4649717014693717      -0.57461198058770391        5.4408255066141962     
 C   8.1777735831764762       -1.2113120657804144        6.4637283462729753     
 C   8.9978867981606943      -0.45969412907317131        7.2994976420292144     
 C   9.1158625044784163       0.90900898112971984        7.0604962878246864     
 C   8.3972737019350241        1.4945947120678904        6.0212534906538009     
 C   7.3939428037382937        2.6271583770752263        3.0583429469581325     
 C   8.7673717133441684        2.6604808314993642        2.8004446380849468     
 C   9.3571629121219395        3.5032153575738345        1.8513122284554728     
 C   8.5601168412354500        4.3587050022813454        1.0938147126962916     
 C   7.1776220788371399        4.3315926289075710        1.2801094350498625     
 C   6.6372035697520104        3.4687641667091262        2.2293977217492102     
 C   5.6300657152928215        2.4830690685371128        5.1789858608072574     
 C   5.7008144385886448        3.8538636148678442        5.4485061552975100     
 C   4.9910563077362324        4.4897383693038080        6.4722858520635027     
 C   4.1954239371148949        3.7372143403571938        7.3297816594065903     
 C   4.0887363228241833        2.3627915911880684        7.1125343382424884     
 C   4.7925610540042287        1.7812039241791842        6.0583331778630791     
 C   5.7530113138295826       0.66763251855962957        3.0621595002899182     
 C   4.3767869114294671       0.66633886308765478        2.8132958408789968     
 C   3.7625285189792290      -0.15983474860140234        1.8633266565048914     
 C   4.5377582156775498       -1.0367908217656181        1.1078384495750897     
 C   5.9236192843290008       -1.0470858948811870        1.2846588846994382     
 C   6.4895944416770819      -0.18968467068544648        2.2282849453842744     
 B   6.5809666144034713        1.6419839569946713        4.1061031686077838     
 F   2.3725316688708782        11.756382918171649        14.895036156432624     
 F  0.96921894502803052        12.988900463319737        13.019071357550800     
 F -0.65237240513198991        11.550773101515096        11.289997944596934     
 F -0.97379852570031511        8.8578331528823337        11.697171864641795     
 F  0.35455651095498575        7.5961413484596108        13.658457585122667     
 F -0.68859817677360480        8.6633520112257454        16.109357648530718     
 F  -1.8520036616023363        6.9730530613148813        17.818068757816324     
 F -0.37881045395287966        5.0913083900229203        19.169020116928714     
 F   2.3737109746170861        5.0078172428930223        18.809187994611786     
 F   3.5621489671185742        6.7361157508599678        17.147516216388361     
 F   2.3542484442335812        5.6352886115720882        14.807686719766272     
 F   3.7585723155256843        4.4652075209651025        12.888573913788635     
 F   5.2813663284482040        5.9422746110157254        11.139181000141496     
 F   5.5156295697940365        8.6635317553038309        11.526971669113285     
 F   4.2267323475416854        9.8638511272988474        13.551229957431183     
 F   5.4206085674362035        8.6617069107465650        15.912000231859132     
 F   6.7283913261747790        10.155391462929112        17.682702313554103     
 F   5.3964912860853032        11.961821339834362        19.261480447152636     
 F   2.6524047910154378        12.169775077786380        19.070114469106176     
 F   1.2963603977925939        10.637816658249028        17.314127068228832     
 C   1.4145339424026959        9.6014321510212355        14.419196404206156     
 C   1.5211472409470570        10.972655171587864        14.172407657079766     
 C  0.82244470654604751        11.651237061501085        13.167935631331082     
 C  -3.2053406246509847E-003   10.938534210486202        12.304686867611981     
 C -0.14946381884545309        9.5663497218653415        12.507177026534842     
 C  0.54377903507698788        8.9422499659562327        13.540838001495040     
 C   1.5043888836661314        7.7377611203881953        16.475840248473201     
 C  0.13183385313671037        7.7712111329694347        16.735871452333889     
 C -0.50847076069667130        6.9057755062746020        17.630432631816372     
 C  0.23473039322528635        5.9539985299326164        18.324582025190065     
 C   1.6156650450087318        5.9140270081108035        18.137533523790403     
 C   2.2088051327988558        6.8118012544710576        17.255606004630501     
 C   3.2451192348419742        7.8264599465740563        14.331157598458297     
 C   3.1609682177823237        6.4542417486215768        14.070857399388272     
 C   3.8544808243769739        5.8058607173056291        13.042475147689736     
 C   4.6338572388422694        6.5461767391749479        12.160303145987623     
 C   4.7404505686707097        7.9227222555391199        12.358016555377738     
 C   4.0621698188849109        8.5145874650334932        13.422142901256336     
 C   3.2803212162897730        9.6083022904255930        16.472289352386181     
 C   4.6625998760784784        9.5180874359999077        16.654429922433948     
 C   5.3815411136056559        10.283254738784873        17.577839863346771     
 C   4.7112431240325918        11.196829617516505        18.383783107287176     
 C   3.3236671013867296        11.300278233478105        18.276581457511824     
 C   2.6505622819308416        10.501732346363751        17.351914318773279     
 B   2.3589301088953820        8.6992231509261568        15.441866053423933     
 C   6.3552557156999248       0.20286448135864557        11.525069682198192     
 H   7.2754363540908589      -0.28899929465045432        11.863974889359632     
 H   6.0077012895921449      -0.33944591186395329        10.634355634035229     
 H   5.5969247215963795        6.9581216527513715E-002   12.303984210563389     
 C   5.2539210593843846        2.2848031662471411        10.660323924117385     
 H   4.4829969465654056        2.2478004673819361        11.437781928219382     
 H   4.8912604269593229        1.7151330582988005        9.7954119643201487     
 H   5.3773848520665961        3.3335161220361815        10.361041688987831     
 C   7.6278895525595312        1.7670747863171989        10.055781236594358     
 H   7.2630291142366472        1.2284264675139560        9.1702714172894151     
 H   8.5800490462213084        1.3131366217452045        10.356786494997271     
 H   7.8294297252108755        2.8001741379666210        9.7462344059509345     
 C   2.4872276166719036        10.124276747119989        7.9157282780869034     
 H   1.5658492801316335        10.597228157499607        7.5526035072014697     
 H   2.8116965249227506        10.684370533025708        8.8042207295317070     
 H   3.2578068954260062        10.256156039851309        7.1480428050069635     
 C   3.6143296034717731        8.0563611404150226        8.7797195369489636     
 H   4.3699865812165761        8.0893956556219884        7.9872820457858973     
 H   3.9904221868463967        8.6366886654918069        9.6314667410377304     
 H   3.5022970203930934        7.0101422639927877        9.0922668009714052     
 C   1.2489741707859854        8.5679239456638534        9.4210018990139694     
 H   1.6295129324022735        9.1123921428356898        10.296486416676460     
 H  0.29141164745300957        9.0193024096825116        9.1353941974598616     
 H   1.0554611403356289        7.5364225376714060        9.7409353926400701     
         276

 Dy   9.1162980074883677        2.5089610244254161        14.040254864064314     
 C   7.4172853478495719        4.3884224324845063        13.729907533036480     
 C   6.7741099184967934        3.3915778898364599        14.569872271463828     
 C   6.5137902640061300        2.2649725677654944        13.726676523005310     
 H   5.9856366220258268        1.3732011960665429        14.043032623045681     
 C   6.9721508818842759        2.5010272219102352        12.407029287384301     
 C   7.5428206465131202        3.8073703686027369        12.426888634876958     
 H   7.9309858662723043        4.3233691457564820        11.557225818583532     
 C   8.1083314860933129        5.7194628032739230        14.073768746477295     
 C   9.4617403681290515        5.3956754801623878        14.751807444236912     
 H   10.136570942908367        4.8470108047972262        14.063181943112463     
 H   9.3576259953908671        4.8414353412897109        15.697558873072946     
 H   10.026192813591265        6.3063195203449895        14.994604527391411     
 C   7.2645455526233969        6.6646475479302509        14.942414534377598     
 H   6.9925645029542673        6.2635213292722698        15.920553206186224     
 H   6.3346765716121674        6.9268998792994951        14.424539559313613     
 H   7.8255241745226698        7.5906364675885758        15.123576436271339     
 C   8.4349061025309044        6.5060544186414067        12.787960910871154     
 H   9.1448997427066647        5.9729075158394638        12.145645384295030     
 H   8.9007680329891645        7.4638628553939412        13.047560351424005     
 H   7.5327843600860582        6.7147684938198999        12.200304871456346     
 C   6.3083986437558472        3.4014072571980258        16.037197714110274     
 C   5.9276455670026857        1.9764138155192734        16.499993099226558     
 H   5.0654411308574145        1.5793288946306721        15.953224040171625     
 H   5.6545178985423830        2.0048085459027418        17.562716271803858     
 H   6.7535692266657517        1.2582221252476404        16.391704367018587     
 C   5.0290608106686117        4.2583627228774636        16.157008447062033     
 H   5.1854597738958645        5.2974292759025694        15.855965021774624     
 H   4.6640055135001646        4.2606725036389141        17.193162539863234     
 H   4.2383995996237349        3.8432834303160672        15.518303004511226     
 C   7.3834394743796992        3.8882518025253430        17.029221747547485     
 H   8.2683812297079111        3.2269908754319125        17.031560691431270     
 H   6.9840251414508456        3.8514276271599717        18.048588914814374     
 H   7.7286785975152501        4.9098962017923355        16.858927801524604     
 C   6.5837871341695324        1.6843801784013011        11.178489515131629     
 C   10.859909216787742       0.66528494756254331        13.796511729822639     
 C   11.447434593350426        1.6405877808482205        14.703039142787421     
 C   11.739220846515167        2.7943951437003007        13.905019985643351     
 H   12.240129313567815        3.6833940244965802        14.269463396060033     
 C   11.350567395370826        2.5964155179993478        12.558891590076753     
 C   10.790939287543884        1.2854124899024331        12.506814960365551     
 H   10.443749842077132       0.79618969908335724        11.603770124320365     
 C   10.143953089552808      -0.66883150240468270        14.065896732018498     
 C   8.7606034525790957      -0.33041359440758544        14.668264760291265     
 H   8.1232257554179146       0.22328388094714910        13.946014528627726     
 H   8.8275617605632615       0.22149905338615383        15.621029887595668     
 H   8.1679877129022191       -1.2286653314667291        14.882711012213482     
 C   9.8943586532241241       -1.4363369013901583        12.748710565434260     
 H   9.4040466242978997       -2.3915185688903997        12.970649940510283     
 H   10.832974427500840       -1.6510046210957421        12.225416788170984     
 H   9.2390460616887289      -0.89493896191106936        12.055468929740908     
 C   10.917530084761815       -1.6279105437530941        14.984680411390830     
 H   11.086013454164990       -1.2409264913957985        15.991626627539199     
 H   11.894958466978725       -1.8693062730734764        14.551244612636415     
 H   10.352259598432919       -2.5623708138027816        15.096100551443541     
 C   11.853025757906439        1.6011758830016478        16.194107887855466     
 C   13.093843102122335       0.69530163638160614        16.370529951185972     
 H   13.925723488878376        1.0772294843244554        15.763606586761760     
 H   13.419621115792662       0.69069584680982787        17.420032432665156     
 H   12.916102275806182      -0.34167749684663806        16.072933566703572     
 C   12.270489883630381        3.0132982697229962        16.665785369434396     
 H   11.467388182164662        3.7527047447708988        16.537441856704188     
 H   13.158985598919932        3.3857513899557512        16.140734303923654     
 H   12.515275778464989        2.9771823615807942        17.734826103487958     
 C   10.717672159161562        1.1641165165451557        17.150621755242767     
 H   9.8421489662979766        1.8338894176626159        17.078232277620817     
 H   11.058677598274393        1.2393376500942361        18.193908056622835     
 H   10.371901591021238       0.13790005298836017        16.999490702970746     
 C   11.760285197306958        3.4615468376775418        11.372903650222685     
 C   13.057913179473037        2.8420727536677970        10.800359196391982     
 H   12.892004270582911        1.8112685620893318        10.461663366648047     
 H   13.846207707811345        2.8237813973721018        11.561263614499410     
 H   13.419717155011973        3.4294539670234885        9.9466200371801730     
 C   12.042314460370113        4.9149900745473936        11.789042022122727     
 H   11.135953693704717        5.4373516486049827        12.118100020466470     
 H   12.445902418523460        5.4755857632690619        10.934173062086632     
 H   12.777397541531673        4.9792973159305349        12.596500553378222     
 C   10.691952868087171        3.4610473629545222        10.275790511452701     
 H   10.479354623146357        2.4498551398319490        9.9171503774866707     
 H   11.034667667840486        4.0494504040213375        9.4157733261494219     
 H   9.7526380805768849        3.9018062087442864        10.629139841641356     
 Dy -0.26955495044735789        7.7548603507851341        5.4199486033991944     
 C   1.4818743604969693        5.9251986403785066        5.7292618769061701     
 C   2.1074120297332564        6.9387481083680882        4.8963118028003407     
 C   2.3353052457733026        8.0686524474915284        5.7431017415583616     
 H   2.8509209983084793        8.9705668434126640        5.4347266578286790     
 C   1.8798444248256792        7.8184241217703665        7.0605545690010674     
 C   1.3352273799463423        6.4998750415582753        7.0353053437346347     
 H  0.95248137382955589        5.9717296690425048        7.9010894750407923     
 C  0.80251507972071900        4.5903722618853369        5.3707289336596942     
 C -0.56535994000068379        4.9225843172924924        4.7272639682027009     
 H  -1.2369406476702540        5.4403931879831635        5.4450119673241959     
 H -0.48400886728884779        5.5036780997959980        3.7931807550038799     
 H  -1.1258934914811483        4.0153605810439901        4.4679359598019728     
 C   1.6291160784873591        3.6658256316126443        4.4593191926374631     
 H   1.8501081466669511        4.0817328023958330        3.4744621483479960     
 H   2.5839780782327155        3.4112952158870811        4.9343654087563245     
 H   1.0752191530778425        2.7323788956197723        4.2928213334135847     
 C  0.50179636023859098        3.7728722877830956        6.6435630079280816     
 H -0.21431535619117056        4.2748738773834116        7.3044029643593724     
 H   5.3850801284764771E-002   2.8122570577595960        6.3648075863407820     
 H   1.4108473905007544        3.5684794098165540        7.2200522102903664     
 C   2.5799638941460104        6.9460568326461525        3.4311823896470233     
 C   2.9969109317638267        8.3700943867344080        2.9986260256097936     
 H   3.8584619123064399        8.7422949586820593        3.5650123502487827     
 H   3.2866786109537931        8.3505163587955753        1.9397815500336943     
 H   2.1832955414342456        9.1010704345811266        3.1046737390769192     
 C   3.8388669023562443        6.0627600923458802        3.2910820634345792     
 H   3.6641071417309545        5.0218233685756797        3.5727446590931113     
 H   4.2023127766791211        6.0733712019473103        2.2541527390357925     
 H   4.6390548701833012        6.4497900161221011        3.9354352177197742     
 C   1.4866882120267939        6.5128029413248409        2.4339785319047942     
 H  0.61756471511952793        7.1946050987098937        2.4628744281927841     
 H   1.8736826292994213        6.5732605058105102        1.4109314161296680     
 H   1.1193453135842455        5.4941556697344041        2.5772557254376403     
 C   2.2747055019829672        8.6436597865950979        8.2815537799448435     
 C  -2.0172349220635546        9.6117808732316483        5.6052488197799599     
 C  -2.6137736248031773        8.5933387053464081        4.7523359065229940     
 C  -2.8881820070867059        7.4748222149479551        5.6050087682912819     
 H  -3.3926148486666730        6.5693278675770479        5.2883535098844732     
 C  -2.4835147555323376        7.7364030598963671        6.9354660868150511     
 C  -1.9271027201777386        9.0503566508590989        6.9206586366031475     
 H  -1.5646756550963583        9.5799266661361333        7.7949972486454691     
 C  -1.3113881799976639        10.936160548470667        5.2635434125609653     
 C   5.8926073268003740E-002   10.573697071294992        4.6458796505658917     
 H  0.70880935849716775        10.047444452000766        5.3781902519401479     
 H  -2.6106520641771880E-002   9.9874772164002188        3.7148354769224547     
 H  0.64628541755376623        11.465302464952504        4.3925373496861981     
 C  -1.0239270644577145        11.759042456077362        6.5394160105635590     
 H -0.53051249964000335        12.698893965680300        6.2619651340602269     
 H  -1.9467897430873307        12.006594837055088        7.0758355314725598     
 H -0.35568733734364755        11.243586610197683        7.2401540591723723     
 C  -2.1109975289968608        11.860652626072810        4.3293919658620537     
 H  -2.3130956940794460        11.433601710368640        3.3446928803550207     
 H  -3.0737343212827013        12.122384485118747        4.7847391417186884     
 H  -1.5487106089188512        12.789430680570360        4.1629008974663444     
 C  -3.0769911455702710        8.5785513993061251        3.2785576029897809     
 C  -4.3325925744978599        9.4686916879658547        3.1426642363518882     
 H  -5.1252915820565326        9.1022184805835309        3.8095816979495267     
 H  -4.7168115649412830        9.4416429265316619        2.1129993721018168     
 H  -4.1430091404600660        10.513732307197667        3.4004574426324639     
 C  -3.5043480859717717        7.1509660372282760        2.8670056686571579     
 H  -2.6949534051082589        6.4180034009020064        2.9892155345107758     
 H  -4.3723197504316254        6.7923464353032141        3.4338773426490903     
 H  -3.7874221683598344        7.1552703894195462        1.8063173974009963     
 C  -1.9920982459101988        8.9962357261923600        2.2576222267450299     
 H  -1.1260040074067685        8.3129932925296739        2.2863459852716130     
 H  -2.3934309191037442        8.9224446398704256        1.2358581738954699     
 H  -1.6212917484779903        10.017475983761445        2.3841978382205249     
 C  -2.8741875508166315        6.9203306811941800        8.1610177889489801     
 C  -4.1944240775786099        7.5223434465363086        8.6996741682600565     
 H  -4.0713548761230678        8.5805523609750534        8.9673156142768260     
 H  -4.9865131926463917        7.4545827137355767        7.9448830667167138     
 H  -4.5271887550763248        6.9778488731193882        9.5937110161394319     
 C  -3.1089042020253292        5.4401053983160352        7.8133489586895797     
 H  -2.1881103093369387        4.9387827505699180        7.4896117578018302     
 H  -3.4754040287609329        4.9032527583309387        8.7000334954154415     
 H  -3.8573745497113432        5.3111218704006395        7.0239924924256156     
 C  -1.8101187177519211        7.0110077089537546        9.2581584752039419     
 H  -1.6488639002052858        8.0441850304102900        9.5828551885604600     
 H  -2.1250618854080079        6.4388571962277368        10.138503851996772     
 H -0.84986413890654522        6.6053904357578563        8.9201305080805042     
 F   6.6330752795614112       -1.3997306379785970        4.7299175604923933     
 F   8.0505578322090550       -2.5493063956602082        6.6495924859792437     
 F   9.6627773847062315       -1.0395351429374766        8.3228838404741534     
 F   9.9250300156902149        1.6459615647713186        7.8498128538730860     
 F   8.5417928536650205        2.8400850504404351        5.8804769105275225     
 F   9.6395179243093487        1.8509164832162992        3.4793190207506517     
 F   10.708899152877558        3.4962756062901423        1.6661501569789783     
 F   9.1374642144766938        5.2005827098070876       0.20414817572843699     
 F   6.3778005598059231        5.1575956159391589       0.56106089590147912     
 F   5.2865616181198387        3.4947099828994324        2.3496915427155187     
 F   6.5154169368902233        4.6806643701509936        4.7227256724323006     
 F   5.0902217675012924        5.8305609540857093        6.6421215919893255     
 F   3.5380788210780745        4.3349055569144346        8.3466835313448708     
 F   3.3017049625469101        1.6177564971089624        7.9220082101439990     
 F   4.6470509181293425       0.43398860160329900        5.9162713877443673     
 F   3.5254800844090006        1.4898959850332716        3.5082452094284795     
 F   2.4061578934497421      -0.12380807076775566        1.6917303056252315     
 F   3.9336919636163090       -1.8602652347038993       0.22073872440918857     
 F   6.6781519155570370       -1.8880398358139387       0.54525113959111859     
 F   7.8405404595919164      -0.22953948754348077        2.3315196316288715     
 C   7.5414505295578680       0.79121920362966014        5.1564947862127850     
 C   7.4624223482734582      -0.57749657232004470        5.4365832936884031     
 C   8.1747936037685260       -1.2158467755390667        6.4586833637094720     
 C   8.9951460470594355      -0.46576118868409722        7.2955111055162352     
 C   9.1140798880207630       0.90310024486708818        7.0580665114873007     
 C   8.3964218042889751        1.4902090540007942        6.0190956883462841     
 C   7.3959253611567739        2.6249583034193127        3.0565716704005741     
 C   8.7693718055145382        2.6552188743299432        2.7989354180515629     
 C   9.3615408516014487        3.4978717005914288        1.8513336762680539     
 C   8.5669489511393433        4.3565569004419560        1.0952487551783463     
 C   7.1845044075389808        4.3326185281724774        1.2813702134733604     
 C   6.6416316603578069        3.4694632704862851        2.2287519107991076     
 C   5.6322555518816859        2.4842718462790310        5.1776565997752817     
 C   5.7037746992289016        3.8551822735746382        5.4463466892570533     
 C   4.9944828420888054        4.4920974743673217        6.4698320690940081     
 C   4.1989599905582411        3.7405570581476817        7.3282529982853024     
 C   4.0918993209185350        2.3660314414031136        7.1121088814677904     
 C   4.7949720743822919        1.7834622568777796        6.0580148246068557     
 C   5.7492290443751815       0.66957957508686861        3.0605038789282446     
 C   4.3729009247375510       0.67238819064282551        2.8135755808504279     
 C   3.7546778867702635      -0.15147708769057697        1.8646152145932995     
 C   4.5258015813878529       -1.0305151369367331        1.1078984037088651     
 C   5.9116363157519327       -1.0449405735874966        1.2826400551757740     
 C   6.4816804542867699      -0.18967160064181571        2.2254374036214082     
 B   6.5807632479970737        1.6413704075392272        4.1039560867346019     
 F   2.3704632481843393        11.755025083585144        14.892454424308477     
 F  0.96679935478843781        12.986189488756844        13.015890951212786     
 F -0.65459440244797407        11.546909119899324        11.287663412625674     
 F -0.97482664769943628        8.8540779631276116        11.695680003910592     
 F  0.35434211251407877        7.5934517499799181        13.657130174846419     
 F -0.69050236146311283        8.6602389561706463        16.106759559244527     
 F  -1.8532691798405876        6.9722995688622849        17.818016389645535     
 F -0.37924783851195260        5.0942088000117849        19.172671691402851     
 F   2.3733469592219847        5.0112957192328951        18.813027340420863     
 F   3.5610627850394456        6.7367523264002669        17.148312159469111     
 F   2.3533067160096515        5.6343195356305253        14.808061672196990     
 F   3.7580508378006439        4.4635868123591109        12.889675785412047     
 F   5.2821145125490370        5.9401675122568687        11.140763500637842     
 F   5.5172548045164351        8.6612629065557485        11.528667308789460     
 F   4.2271200349048152        9.8622993634000338        13.551809232454231     
 F   5.4189096465371680        8.6626520469591117        15.914049881994714     
 F   6.7236553408334130        10.158740500264816        17.685109310940906     
 F   5.3887481767590364        11.965238736907638        19.260851993668297     
 F   2.6447642724943776        12.170816736598473        19.066748246505018     
 F   1.2918297264507388        10.636322023236673        17.310719814600294     
 C   1.4132627714446433        9.5994518709662646        14.417411841421034     
 C   1.5194527280564796        10.970641607289597        14.170087983009735     
 C  0.82048228475749929        11.648582021373542        13.165362201996551     
 C  -5.0612652622356175E-003   10.935286256186593        12.302514011027863     
 C -0.15077548888281006        9.5631396959422350        12.505470683761747     
 C  0.54286095831528858        8.9396271568244696        13.539207406626122     
 C   1.5029737348693304        7.7368431266005491        16.475289573844009     
 C  0.13034733296299414        7.7697622073706887        16.734929154926441     
 C -0.50965271543087798        6.9055330212447172        17.630780652776142     
 C  0.23396112739899066        5.9556521401009199        18.326841787261255     
 C   1.6149352133908899        5.9161224230510951        18.140041544066978     
 C   2.2077339361278621        6.8124369869030188        17.256503920586610     
 C   3.2446847665623686        7.8251867121658085        14.331384022681416     
 C   3.1604894068565961        6.4529346624315593        14.071371879179003     
 C   3.8543279660235208        5.8042366086420341        13.043438498243090     
 C   4.6343625182608426        6.5442738406479162        12.161606441028521     
 C   4.7413096929595842        7.9208071102441737        12.359297212862026     
 C   4.0624934570108922        8.5130381157161299        13.422873141471442     
 C   3.2774316898059639        9.6081048898397654        16.471563464016299     
 C   4.6595313035024741        9.5189297664668420        16.655156429320108     
 C   5.3768365620785712        10.285235511667990        17.578829278729668     
 C   4.7049827430929643        11.198833917540705        18.383362316997225     
 C   3.3174950042429110        11.301170724032641        18.274715025208035     
 C   2.6460568675656950        10.501476957384261        17.349973113672004     
 B   2.3574526080865899        8.6980253398264917        15.440963669027347     
 C   6.3557957042515021       0.20206690330819901        11.526540542660163     
 H   7.2761392656674602      -0.28933643268305403        11.865668001763289     
 H   6.0083969667184807      -0.34073961238125389        10.636078596814080     
 H   5.5975129572484956        6.8891470175673639E-002   12.305523686092151     
 C   5.2536552455913546        2.2834752533216891        10.661606428331281     
 H   4.4832148394831854        2.2467892804731977        11.439538132712608     
 H   4.8905629276828551        1.7133253354305042        9.7972127596239300     
 H   5.3767936328776136        3.3320401076253252        10.361694717085451     
 C   7.6274017296537151        1.7659681634156226        10.056059040464278     
 H   7.2622082939461245        1.2269127188705764        9.1709330851026394     
 H   8.5797987346319502        1.3123378804181205        10.356722784981537     
 H   7.8285386758781428        2.7989959892407095        9.7460067585858781     
 C   2.4899915736765390        10.123984768623075        7.9166878264800893     
 H   1.5685397408445214        10.597462629735727        7.5545360405168012     
 H   2.8154721130310238        10.683672551594764        8.8050424227841617     
 H   3.2599264730928272        10.255790723201692        7.1483829420270792     
 C   3.6165083077538918        8.0558792161791288        8.7809694799673590     
 H   4.3724738508918097        8.0887447179619691        7.9888333314257398     
 H   3.9923499543161540        8.6361688223720900        9.6328504133388595     
 H   3.5041829342779374        7.0096981419040647        9.0935092929955648     
 C   1.2509339588614032        8.5675959305354912        9.4213167316563062     
 H   1.6310051088162723        9.1121706973272332        10.296930813241378     
 H  0.29342850628894784        9.0188227776854877        9.1352414798801593     
 H   1.0573768358860773        7.5360935229251558        9.7412311754893928     
         276

 Dy   9.1168676070229289        2.5092116400721385        14.040620525950963     
 C   7.4173099900563599        4.3881455089596226        13.730269970266697     
 C   6.7743288636751338        3.3912424280815241        14.570300601376628     
 C   6.5142717309494689        2.2645174709997642        13.727217489193670     
 H   5.9862276782547585        1.3726950857922291        14.043607677139908     
 C   6.9725218451554838        2.5005366847985435        12.407528375136575     
 C   7.5429588480337868        3.8070024326590044        12.427254367370786     
 H   7.9310039246479018        4.3230410934893726        11.557545228508456     
 C   8.1084613917066601        5.7191834875808647        14.074079957629872     
 C   9.4624563017471370        5.3951138234920428        14.750726256215247     
 H   10.136755165261071        4.8468967566166299        14.061247780954574     
 H   9.3592069441341579        4.8404024102558800        15.696316535810970     
 H   10.027072788102307        6.3056181722076650        14.993569557088367     
 C   7.2656520350851634        6.6639932436732527        14.944099167085858     
 H   6.9956697828235628        6.2627088271016769        15.922667152812808     
 H   6.3348244989374285        6.9258726446887486        14.427862453266570     
 H   7.8265209144709349        7.5902211650964890        15.124328028879981     
 C   8.4338482378971449        6.5063681308422767        12.788354879245009     
 H   9.1435302583535147        5.9737823105890770        12.145260857636924     
 H   8.8995923998359139        7.4641894825363835        13.048063900462278     
 H   7.5312829633803089        6.7150707005790942        12.201438823829244     
 C   6.3094158789431622        3.4007712294473329        16.037885988115512     
 C   5.9273277768027199        1.9759535661140035        16.500037285812411     
 H   5.0646519060159862        1.5799557859475792        15.953214978284542     
 H   5.6543991834210301        2.0041437080556075        17.562815672945902     
 H   6.7525167647305100        1.2570445216511095        16.391276509851860     
 C   5.0312187444063792        4.2590750420013190        16.159517223011722     
 H   5.1882632367504495        5.2981226016256802        15.858825692412887     
 H   4.6672717316139067        4.2611850166696215        17.196046137205244     
 H   4.2394335568725481        3.8451288075919963        15.521543546396563     
 C   7.3860703804378147        3.8855207225777293        17.029111644937519     
 H   8.2705751254781639        3.2237293804260463        17.029223914411421     
 H   6.9882400106505456        3.8474058923610190        18.048982015142492     
 H   7.7317261290822161        4.9071792470280604        16.859741724621870     
 C   6.5838839149506132        1.6835021669424906        11.179316539220240     
 C   10.860369743009022       0.66516361700641569        13.798112601528526     
 C   11.448140601316235        1.6413198851492028        14.703559655086259     
 C   11.739794175211271        2.7943115171815278        13.904359533549489     
 H   12.240835652521858        3.6836127259127687        14.267837250985755     
 C   11.350846426550079        2.5950250241305333        12.558531203630119     
 C   10.791122657534336        1.2840345012690830        12.507869450818085     
 H   10.443556988913603       0.79400704117632592        11.605427390098995     
 C   10.144549269689643      -0.66871122989149323        14.068941566900493     
 C   8.7615708962177781      -0.32983007065087799        14.671894357622762     
 H   8.1238103619155062       0.22340344121038169        13.949617639465972     
 H   8.8290962097805306       0.22269436723366726        15.624247612063318     
 H   8.1690653286959733       -1.2279536731888565        14.887162720695002     
 C   9.8940215661510713       -1.4372362771249065        12.752560766915412     
 H   9.4036217891773486       -2.3921018386737423        12.975593351956210     
 H   10.832283527689034       -1.6525727287961516        12.228922450830698     
 H   9.2384253649959831      -0.89628382012569474        12.059251132505969     
 C   10.918844575332972       -1.6271713745319076        14.987756990755464     
 H   11.088584393140815       -1.2393755133320423        15.994136255654952     
 H   11.895722758754497       -1.8691380527186501        14.553434562287677     
 H   10.353546109435174       -2.5614148453079304        15.100593822540581     
 C   11.854950123252804        1.6030110158975017        16.194292549676568     
 C   13.096441307215374       0.69791606276091567        16.369547974697753     
 H   13.927294182224982        1.0799221679365600        15.761343581207189     
 H   13.423550670804266       0.69387211544601257        17.418599126809550     
 H   12.918748711344680      -0.33923957558977513        16.072587798810641     
 C   12.272041732499041        3.0155687434403995        16.664997327668551     
 H   11.468531663192227        3.7545662284884092        16.536897200081601     
 H   13.159983668673259        3.3881848158725218        16.139187443677649     
 H   12.517589325467792        2.9800527898653471        17.733878557832661     
 C   10.721022878148682        1.1656214522425443        17.152242816000157     
 H   9.8454522539049680        1.8353539034782187        17.081243868890205     
 H   11.063562121385761        1.2405645427417236        18.194998191139536     
 H   10.375055972826990       0.13943912846280726        17.001369251353832     
 C   11.760032135565227        3.4591123303886637        11.371630791742978     
 C   13.058264127497726        2.8403302297217019        10.799715370103543     
 H   12.893487704043762        1.8089356927660414        10.462451457707859     
 H   13.846659127616281        2.8239886499465801        11.560464912085566     
 H   13.419322649430425        3.4269484690855490        9.9451354625950810     
 C   12.040787122204028        4.9132173471864471        11.786192238763428     
 H   11.134004787514000        5.4350592180124782        12.114912225961282     
 H   12.443651005381071        5.4732604777562388        10.930644602468909     
 H   12.776012269330097        4.9791061516224255        12.593380583245091     
 C   10.691712673756797        3.4563929175602883        10.274583466330583     
 H   10.480627604151008        2.4447119309479333        9.9164618325121925     
 H   11.033492420579284        4.0447584961258958        9.4142295842082930     
 H   9.7517942962259276        3.8959016129809800        10.627767511627887     
 Dy -0.26692239549852093        7.7567078514712122        5.4210505088977197     
 C   1.4822008830261011        5.9250334888893299        5.7305423118930818     
 C   2.1085947787307231        6.9376838489859658        4.8971502004938872     
 C   2.3379487309685212        8.0675496428129545        5.7435994795518237     
 H   2.8541535299417382        8.9689501482053853        5.4347503102617756     
 C   1.8823964001317872        7.8181714576668409        7.0612133429826365     
 C   1.3365752716345487        6.5001864109091363        7.0364135184323029     
 H  0.95361972500537118        5.9726945802728100        7.9024584502916504     
 C  0.80204999767566387        4.5904276446676526        5.3728825934521787     
 C -0.56561931046351277        4.9224484030195459        4.7289125813713015     
 H  -1.2368540369498742        5.4415542485516042        5.4458776280225436     
 H -0.48389754801827745        5.5024559797575012        3.7942985145021884     
 H  -1.1265617357169242        4.0151724041396362        4.4705289690244632     
 C   1.6285847497636097        3.6651149577091267        4.4624415482924462     
 H   1.8503274989684388        4.0803466070569883        3.4775027580379771     
 H   2.5830547291474324        3.4105700832327446        4.9381731722983702     
 H   1.0744193932631765        2.7318246464296934        4.2961179973286399     
 C  0.50110748596420107        3.7740463038836776        6.6463566960704554     
 H -0.21433213943621568        4.2772169530145145        7.3069665280822207     
 H   5.2271720139980341E-002   2.8135777067503600        6.3685637632491723     
 H   1.4102283148108090        3.5694189052325878        7.2227041559037888     
 C   2.5799364102285822        6.9443565492126949        3.4316282768760744     
 C   2.9963322259939091        8.3682506656134787        2.9980709023499110     
 H   3.8584110868821266        8.7406577675585009        3.5634509009377351     
 H   3.2850016510800302        8.3483887997450186        1.9389613090074247     
 H   2.1828290889867334        9.0993022951809106        3.1047118965190661     
 C   3.8387348115842652        6.0610557087437797        3.2907165411927140     
 H   3.6642848615429551        5.0202524296019666        3.5731019538365993     
 H   4.2010768535197096        6.0711352349489598        2.2534271047015362     
 H   4.6396076401039057        6.4484294290258086        3.9339583193413796     
 C   1.4859558708268639        6.5103725989521966        2.4355591332339590     
 H  0.61641619044372042        7.1916003151064150        2.4650877288767630     
 H   1.8719585597215895        6.5709019951222754        1.4121829467748359     
 H   1.1193985341547408        5.4915403400018707        2.5793377194785072     
 C   2.2771752396657332        8.6433543598518483        8.2822747842830626     
 C  -2.0140962659789583        9.6134943484944397        5.6082726180342890     
 C  -2.6103964692840029        8.5965840592974487        4.7534869281413705     
 C  -2.8857425820240907        7.4769784172654443        5.6043598613986312     
 H  -3.3901710543507462        6.5721184981975949        5.2860473600596460     
 C  -2.4816724623469568        7.7363691543398492        6.9353777982493527     
 C  -1.9249066623251350        9.0501241135744088        6.9228177893603560     
 H  -1.5629343280706647        9.5782814606394489        7.7981270313164428     
 C  -1.3077914983685328        10.938139645418252        5.2690852335442004     
 C   6.2830771186988085E-002   10.576487575461906        4.6516156884956654     
 H  0.71241545727664013        10.049191935615847        5.3833855559359156     
 H  -2.1852126313573070E-002   9.9914915762524323        3.7198260211078424     
 H  0.65037699881745059        11.468306905094066        4.3994961420540335     
 C  -1.0214188111434850        11.758977418619148        6.5464227000518234     
 H -0.52803142559252547        12.699326424310026        6.2709293182299044     
 H  -1.9447787862234192        12.005448440474986        7.0824698282814538     
 H -0.35363631879945878        11.242497797746974        7.2468106994525652     
 C  -2.1067053163393359        11.863948066856786        4.3357989109730761     
 H  -2.3082866963992212        11.438311330401060        3.3504491822657170     
 H  -3.0696649327061087        12.125157289392032        4.7908877367147538     
 H  -1.5442049456822882        12.792805772965339        4.1708997078169032     
 C  -3.0716885733751211        8.5837042997757731        3.2790981428274422     
 C  -4.3271893832224864        9.4738935931125567        3.1422209440886131     
 H  -5.1209744916281013        9.1064564195548030        3.8071514591508797     
 H  -4.7095752134462350        9.4480311943453827        2.1119334718201230     
 H  -4.1383197177453068        10.518668321371962        3.4015774068919704     
 C  -3.4980885306988512        7.1565306649477121        2.8651863439131020     
 H  -2.6886124487810652        6.4236424590643182        2.9874867998660442     
 H  -4.3666300485862033        6.7969527911967793        3.4305005984381167     
 H  -3.7798080759585950        7.1619890753435129        1.8041960525829916     
 C  -1.9855155809675489        9.0028574342318777        2.2602214726022125     
 H  -1.1188470091399949        8.3204073871919277        2.2898570036436543     
 H  -2.3851494964338626        8.9293246037648633        1.2378316185565306     
 H  -1.6158928265019648        10.024334714075531        2.3879219699984193     
 C  -2.8728879616822351        6.9186747204449048        8.1596824989099748     
 C  -4.1925203335763008        7.5209344252114265        8.6995097268181460     
 H  -4.0682632553698772        8.5782341427348783        8.9696124195128295     
 H  -4.9844753543047302        7.4559213652911485        7.9445142142127363     
 H  -4.5261458181592751        6.9748531390263944        9.5921721996391121     
 C  -3.1088664549371354        5.4392365806572816        7.8098732568686291     
 H  -2.1884048812358907        4.9372832287023458        7.4862848354065594     
 H  -3.4767408652849108        4.9016619514450843        8.6954797919749716     
 H  -3.8566694822002123        5.3121703041735469        7.0197329563834927     
 C  -1.8086464348524331        7.0066974309309638        9.2568001909318252     
 H  -1.6461296406513106        8.0391797666389646        9.5827964177257208     
 H  -2.1242057398907410        6.4337312070383570        10.136383816061663     
 H -0.84890938083846190        6.6004089090846154        8.9181649465723307     
 F   6.6296033496423474       -1.4010842009433546        4.7250809895285197     
 F   8.0468089916627807       -2.5540282344628751        6.6427505610009119     
 F   9.6594400088442320       -1.0471744568322312        8.3182843109708369     
 F   9.9237262501858936        1.6386295283827403        7.8482212489679517     
 F   8.5426846501610481        2.8355599579658142        5.8792261475296739     
 F   9.6391483182856579        1.8425142241642860        3.4766080159331727     
 F   10.713139671412712        3.4877069391854909        1.6663942325510701     
 F   9.1463493772632933        5.1980404414836991       0.20660602952240720     
 F   6.3870009406754580        5.1616368000496990       0.56357246447920284     
 F   5.2911060339680853        3.4982541438229489        2.3484243643603770     
 F   6.5186548359858953        4.6812233009507818        4.7199939938721869     
 F   5.0940649611430224        5.8330405497157232        6.6384349188031155     
 F   3.5420166298984159        4.3390479047667414        8.3449213836956879     
 F   3.3047769450054454        1.6218950565463564        7.9222995403855707     
 F   4.6483993300608732       0.43626912990688155        5.9168020252139293     
 F   3.5252574986485108        1.4981862959490000        3.5097087554631976     
 F   2.3984909385461268      -0.11085896422896938        1.6951155003072864     
 F   3.9180325071512643       -1.8515726257569096       0.22133752810810842     
 F   6.6623423808206166       -1.8876047159616267       0.54170534059074382     
 F   7.8323727968195191      -0.23382991105750939        2.3264650326935667     
 C   7.5400455589227766       0.78844864746430410        5.1536075114151894     
 C   7.4598729950775446      -0.58038116405238538        5.4323410807626109     
 C   8.1718136243605741       -1.2203814852977191        6.4536383811459688     
 C   8.9924052959581786      -0.47182824829502318        7.2915245690032551     
 C   9.1122972715631114       0.89719150860445662        7.0556367351499150     
 C   8.3955699066429261        1.4858233959336979        6.0169378860387681     
 C   7.3979079185752541        2.6227582297633991        3.0548003938430157     
 C   8.7713718976849080        2.6499569171605222        2.7974261980181794     
 C   9.3659187910809560        3.4925280436090236        1.8513551240806350     
 C   8.5737810610432366        4.3544087986025666        1.0966827976604012     
 C   7.1913867362408208        4.3336444274373846        1.2826309918968581     
 C   6.6460597509636044        3.4701623742634435        2.2281060998490054     
 C   5.6344453884705503        2.4854746240209487        5.1763273387433051     
 C   5.7067349598691592        3.8565009322814321        5.4441872232165966     
 C   4.9979093764413784        4.4944565794308344        6.4673782861245135     
 C   4.2024960440015873        3.7438997759381696        7.3267243371640145     
 C   4.0950623190128868        2.3692712916181584        7.1116834246930924     
 C   4.7973830947603551        1.7857205895763750        6.0576964713506323     
 C   5.7454467749207812       0.67152663161410764        3.0588482575665714     
 C   4.3690149380456340       0.67843751819799636        2.8138553208218591     
 C   3.7468272545612979      -0.14311942677975159        1.8659037726817078     
 C   4.5138449470981570       -1.0242394521078482        1.1079583578426404     
 C   5.8996533471748638       -1.0427952522938064        1.2806212256521097     
 C   6.4737664668964578      -0.18965853059818491        2.2225898618585420     
 B   6.5805598815906761        1.6407568580837832        4.1018090048614209     
 F   2.3683948274978004        11.753667248998640        14.889872692184330     
 F  0.96437976454884522        12.983478514193949        13.012710544874773     
 F -0.65681639976395834        11.543045138283551        11.285328880654415     
 F -0.97585476969855744        8.8503227733728895        11.694188143179389     
 F  0.35412771407317178        7.5907621515002255        13.655802764570170     
 F -0.69240654615262098        8.6571259011155455        16.104161469958335     
 F  -1.8545346980788389        6.9715460764096884        17.817964021474747     
 F -0.37968522307102548        5.0971092100006494        19.176323265876988     
 F   2.3729829438268832        5.0147741955727678        18.816866686229936     
 F   3.5599766029603166        6.7373889019405668        17.149108102549860     
 F   2.3523649877857213        5.6333504596889625        14.808436624627708     
 F   3.7575293600756039        4.4619661037531184        12.890777657035459     
 F   5.2828626966498708        5.9380604134980128        11.142346001134189     
 F   5.5188800392388346        8.6589940578076643        11.530362948465633     
 F   4.2275077222679451        9.8607475995012202        13.552388507477280     
 F   5.4172107256381326        8.6635971831716603        15.916099532130294     
 F   6.7189193554920470        10.162089537600520        17.687516308327709     
 F   5.3810050674327705        11.968656133980916        19.260223540183958     
 F   2.6371237539733174        12.171858395410569        19.063382023903863     
 F   1.2872990551088839        10.634827388224316        17.307312560971756     
 C   1.4119916004865904        9.5974715909112938        14.415627278635910     
 C   1.5177582151659024        10.968628042991329        14.167768308939703     
 C  0.81851986296895107        11.645926981245998        13.162788772662021     
 C  -6.9171898998202572E-003   10.932038301886983        12.300341154443744     
 C -0.15208715892016705        9.5599296700191285        12.503764340988651     
 C  0.54194288155358916        8.9370043476927084        13.537576811757203     
 C   1.5015585860725293        7.7359251328129028        16.474738899214817     
 C  0.12886081278927791        7.7683132817719418        16.733986857518993     
 C -0.51083467016508455        6.9052905362148334        17.631128673735908     
 C  0.23319186157269500        5.9573057502692226        18.329101549332446     
 C   1.6142053817730482        5.9182178379913859        18.142549564343554     
 C   2.2066627394568683        6.8130727193349809        17.257401836542719     
 C   3.2442502982827630        7.8239134777575616        14.331610446904534     
 C   3.1600105959308684        6.4516275762415427        14.071886358969731     
 C   3.8541751076700681        5.8026124999784399        13.044401848796443     
 C   4.6348677976794157        6.5423709421208835        12.162909736069420     
 C   4.7421688172484595        7.9188919649492284        12.360577870346317     
 C   4.0628170951368734        8.5114887663987684        13.423603381686547     
 C   3.2745421633221543        9.6079074892539360        16.470837575646417     
 C   4.6564627309264690        9.5197720969337762        16.655882936206268     
 C   5.3721320105514865        10.287216284551107        17.579818694112564     
 C   4.6987223621533358        11.200838217564907        18.382941526707278     
 C   3.3113229070990924        11.302063214587177        18.272848592904246     
 C   2.6415514532005488        10.501221568404771        17.348031908570729     
 B   2.3559751072777972        8.6968275287268249        15.440061284630762     
 C   6.3563356928030794       0.20126932525775246        11.528011403122134     
 H   7.2768421772440606      -0.28967357071565375        11.867361114166947     
 H   6.0090926438448173      -0.34203331289855449        10.637801559592932     
 H   5.5981011929006117        6.8201723823833563E-002   12.307063161620913     
 C   5.2533894317983254        2.2821473403962371        10.662888932545174     
 H   4.4834327324009653        2.2457780935644598        11.441294337205834     
 H   4.8898654284063872        1.7115176125622080        9.7990135549277131     
 H   5.3762024136886311        3.3305640932144689        10.362347745183071     
 C   7.6269139067478999        1.7648615405140462        10.056336844334199     
 H   7.2613874736556019        1.2253989702271970        9.1715947529158655     
 H   8.5795484230425938        1.3115391390910363        10.356659074965805     
 H   7.8276476265454100        2.7978178405147975        9.7457791112208234     
 C   2.4927555306811748        10.123692790126162        7.9176473748732752     
 H   1.5712302015574096        10.597697101971844        7.5564685738321318     
 H   2.8192477011392976        10.682974570163822        8.8058641160366182     
 H   3.2620460507596478        10.255425406552074        7.1487230790471941     
 C   3.6186870120360104        8.0553972919432333        8.7822194229857526     
 H   4.3749611205670433        8.0880937803019481        7.9903846170655815     
 H   3.9942777217859118        8.6356489792523714        9.6342340856399886     
 H   3.5060688481627813        7.0092540198153417        9.0947517850197244     
 C   1.2528937469368213        8.5672679154071307        9.4216315642986448     
 H   1.6324972852302713        9.1119492518187766        10.297375209806296     
 H  0.29544536512488606        9.0183431456884637        9.1350887623004571     
 H   1.0592925314365258        7.5357645081789055        9.7415269583387172     
         276

 Dy   9.1174372065574900        2.5094622557188608        14.040986187837614     
 C   7.4173346322631470        4.3878685854347381        13.730632407496914     
 C   6.7745478088534741        3.3909069663265878        14.570728931289430     
 C   6.5147531978928086        2.2640623742340336        13.727758455382029     
 H   5.9868187344836894        1.3721889755179153        14.044182731234134     
 C   6.9728928084266908        2.5000461476868518        12.408027462888848     
 C   7.5430970495544534        3.8066344967152719        12.427620099864614     
 H   7.9310219830234985        4.3227130412222632        11.557864638433378     
 C   8.1085912973200092        5.7189041718878064        14.074391168782450     
 C   9.4631722353652243        5.3945521668216978        14.749645068193582     
 H   10.136939387613774        4.8467827084360326        14.059313618796686     
 H   9.3607878928774486        4.8393694792220492        15.695074198548996     
 H   10.027952762613351        6.3049168240703413        14.992534586785325     
 C   7.2667585175469300        6.6633389394162537        14.945783799794116     
 H   6.9987750626928582        6.2618963249310848        15.924781099439393     
 H   6.3349724262626887        6.9248454100780021        14.431185347219529     
 H   7.8275176544192000        7.5898058626044023        15.125079621488624     
 C   8.4327903732633871        6.5066818430431468        12.788748847618864     
 H   9.1421607740003648        5.9746571053386894        12.144876330978816     
 H   8.8984167666826615        7.4645161096788257        13.048567449500549     
 H   7.5297815666745587        6.7153729073382875        12.202572776202143     
 C   6.3104331141304773        3.4001352016966400        16.038574262120751     
 C   5.9270099866027550        1.9754933167087338        16.500081472398264     
 H   5.0638626811745580        1.5805826772644862        15.953205916397460     
 H   5.6542804682996772        2.0034788702084727        17.562915074087943     
 H   6.7514643027952674        1.2558669180545785        16.390848652685136     
 C   5.0333766781441476        4.2597873611251735        16.162025998961411     
 H   5.1910666996050354        5.2988159273487909        15.861686363051149     
 H   4.6705379497276489        4.2616975297003288        17.198929734547253     
 H   4.2404675141213612        3.8469741848679253        15.524784088281898     
 C   7.3887012864959303        3.8827896426301152        17.029001542327549     
 H   8.2727690212484166        3.2204678854201796        17.026887137391569     
 H   6.9924548798502464        3.8433841575620664        18.049375115470610     
 H   7.7347736606491830        4.9044622922637853        16.860555647719135     
 C   6.5839806957316940        1.6826241554836803        11.180143563308851     
 C   10.860830269230302       0.66504228645028807        13.799713473234414     
 C   11.448846609282041        1.6420519894501853        14.704080167385097     
 C   11.740367503907375        2.7942278906627545        13.903699081455626     
 H   12.241541991475900        3.6838314273289572        14.266211105911475     
 C   11.351125457729333        2.5936345302617188        12.558170817183484     
 C   10.791306027524788        1.2826565126357330        12.508923941270618     
 H   10.443364135750075       0.79182438326929461        11.607084655877628     
 C   10.145145449826478      -0.66859095737830365        14.071986401782487     
 C   8.7625383398564587      -0.32924654689417054        14.675523954954260     
 H   8.1243949684130961       0.22352300147361429        13.953220750304219     
 H   8.8306306589977996       0.22388968108118068        15.627465336530967     
 H   8.1701429444897293       -1.2272420149109839        14.891614429176521     
 C   9.8936844790780185       -1.4381356528596549        12.756410968396562     
 H   9.4031969540567975       -2.3926851084570848        12.980536763402135     
 H   10.831592627877226       -1.6541408364965609        12.232428113490412     
 H   9.2378046683032373      -0.89762867834032001        12.063033335271030     
 C   10.920159065904132       -1.6264322053107212        14.990833570120101     
 H   11.091155332116641       -1.2378245352682860        15.996645883770706     
 H   11.896487050530268       -1.8689698323638240        14.555624511938937     
 H   10.354832620437426       -2.5604588768130792        15.105087093637621     
 C   11.856874488599168        1.6048461487933559        16.194477211497674     
 C   13.099039512308414       0.70053048914022509        16.368565998209533     
 H   13.928864875571588        1.0826148515486647        15.759080575652616     
 H   13.427480225815870       0.69704838408219727        17.417165820953944     
 H   12.921395146883180      -0.33680165433291220        16.072242030917714     
 C   12.273593581367699        3.0178392171578023        16.664209285902711     
 H   11.469675144219790        3.7564277122059200        16.536352543459014     
 H   13.160981738426587        3.3906182417892925        16.137640583431647     
 H   12.519902872470594        2.9829232181499004        17.732931012177367     
 C   10.724373597135800        1.1671263879399332        17.153863876757548     
 H   9.8487555415119594        1.8368183892938215        17.084255460159596     
 H   11.068446644497129        1.2417914353892110        18.196088325656241     
 H   10.378210354632740       0.14097820393725435        17.003247799736918     
 C   11.759779073823495        3.4566778230997857        11.370357933263271     
 C   13.058615075522413        2.8385877057756073        10.799071543815103     
 H   12.894971137504614        1.8066028234427509        10.463239548767669     
 H   13.847110547421215        2.8241959025210588        11.559666209671724     
 H   13.418928143848875        3.4244429711476094        9.9436508880099872     
 C   12.039259784037943        4.9114446198255006        11.783342455404128     
 H   11.132055881323284        5.4327667874199737        12.111724431456095     
 H   12.441399592238682        5.4709351922434166        10.927116142851185     
 H   12.774626997128522        4.9789149873143153        12.590260613111958     
 C   10.691472479426423        3.4517384721660544        10.273376421208466     
 H   10.481900585155660        2.4395687220639175        9.9157732875377143     
 H   11.032317173318084        4.0400665882304532        9.4126858422671642     
 H   9.7509505118749704        3.8899970172176732        10.626395181614420     
 Dy -0.26428984054968407        7.7585553521572903        5.4221524143962450     
 C   1.4825274055552331        5.9248683374001532        5.7318227468799936     
 C   2.1097775277281898        6.9366195896038443        4.8979885981874336     
 C   2.3405922161637394        8.0664468381343806        5.7440972175452858     
 H   2.8573860615749971        8.9673334529981066        5.4347739626948712     
 C   1.8849483754378953        7.8179187935633143        7.0618721169642065     
 C   1.3379231633227553        6.5004977802599964        7.0375216931299711     
 H  0.95475807618118658        5.9736594915031151        7.9038274255425085     
 C  0.80158491563060863        4.5904830274499675        5.3750362532446632     
 C -0.56587868092634186        4.9223124887465994        4.7305611945399022     
 H  -1.2367674262294943        5.4427153091200458        5.4467432887208913     
 H -0.48378622874770716        5.5012338597190045        3.7954162740004969     
 H  -1.1272299799526999        4.0149842272352831        4.4731219782469545     
 C   1.6280534210398605        3.6644042838056095        4.4655639039474302     
 H   1.8505468512699264        4.0789604117181426        3.4805433677279578     
 H   2.5821313800621493        3.4098449505784081        4.9419809358404168     
 H   1.0736196334485102        2.7312703972396148        4.2994146612436950     
 C  0.50041861168981117        3.7752203199842596        6.6491503842128292     
 H -0.21434892268126080        4.2795600286456184        7.3095300918050699     
 H   5.0692638995195917E-002   2.8148983557411236        6.3723199401575634     
 H   1.4096092391208637        3.5703584006486220        7.2253561015172121     
 C   2.5799089263111541        6.9426562657792372        3.4320741641051251     
 C   2.9957535202239916        8.3664069444925495        2.9975157790900284     
 H   3.8583602614578134        8.7390205764349425        3.5618894516266879     
 H   3.2833246912062672        8.3462612406944636        1.9381410679811553     
 H   2.1823626365392212        9.0975341557806946        3.1047500539612125     
 C   3.8386027208122862        6.0593513251416793        3.2903510189508487     
 H   3.6644625813549556        5.0186814906282526        3.5734592485800873     
 H   4.1998409303602982        6.0688992679506093        2.2527014703672799     
 H   4.6401604100245102        6.4470688419295161        3.9324814209629850     
 C   1.4852235296269340        6.5079422565795522        2.4371397345631238     
 H  0.61526766576791292        7.1885955315029371        2.4673010295607414     
 H   1.8702344901437578        6.5685434844340405        1.4134344774200041     
 H   1.1194517547252361        5.4889250102693365        2.5814197135193742     
 C   2.2796449773484988        8.6430489331085987        8.2829957886212817     
 C  -2.0109576098943616        9.6152078237572312        5.6112964162886172     
 C  -2.6070193137648285        8.5998294132484894        4.7546379497597471     
 C  -2.8833031569614760        7.4791346195829336        5.6037109545059813     
 H  -3.3877272600348194        6.5749091288181427        5.2837412102348180     
 C  -2.4798301691615765        7.7363352487833312        6.9352895096836553     
 C  -1.9227106044725313        9.0498915762897187        6.9249769421175653     
 H  -1.5611930010449711        9.5766362551427644        7.8012568139874174     
 C  -1.3041948167394017        10.940118742365835        5.2746270545274347     
 C   6.6735469105972445E-002   10.579278079628819        4.6573517264254392     
 H  0.71602155605611251        10.050939419230927        5.3885808599316833     
 H  -1.7597731985374274E-002   9.9955059361046477        3.7248165652932297     
 H  0.65446858008113484        11.471311345235627        4.4064549344218680     
 C  -1.0189105578292557        11.758912381160934        6.5534293895400868     
 H -0.52555035154504759        12.699758882939754        6.2798935023995819     
 H  -1.9427678293595074        12.004302043894883        7.0891041250903477     
 H -0.35158530025527002        11.241408985296268        7.2534673397327571     
 C  -2.1024131036818110        11.867243507640762        4.3422058560840986     
 H  -2.3034776987189964        11.443020950433480        3.3562054841764133     
 H  -3.0655955441295162        12.127930093665316        4.7970363317108182     
 H  -1.5396992824457250        12.796180865360318        4.1788985181674621     
 C  -3.0663860011799713        8.5888572002454229        3.2796386826651034     
 C  -4.3217861919471119        9.4790954982592570        3.1417776518253380     
 H  -5.1166574011996699        9.1106943585260769        3.8047212203522327     
 H  -4.7023388619511879        9.4544194621591053        2.1108675715384289     
 H  -4.1336302950305468        10.523604335546255        3.4026973711514765     
 C  -3.4918289754259311        7.1620952926671473        2.8633670191690461     
 H  -2.6822714924538711        6.4292815172266291        2.9857580652213120     
 H  -4.3609403467407812        6.8015591470903436        3.4271238542271427     
 H  -3.7721939835573561        7.1687077612674788        1.8020747077649870     
 C  -1.9789329160248987        9.0094791422713936        2.2628207184593947     
 H  -1.1116900108732215        8.3278214818541816        2.2933680220156956     
 H  -2.3768680737639816        8.9362045676593027        1.2398050632175912     
 H  -1.6104939045259394        10.031193444389617        2.3916461017763142     
 C  -2.8715883725478393        6.9170187596956296        8.1583472088709694     
 C  -4.1906165895739926        7.5195254038865436        8.6993452853762374     
 H  -4.0651716346166875        8.5759159244947032        8.9719092247488330     
 H  -4.9824375159630678        7.4572600168467194        7.9441453617087587     
 H  -4.5251028812422245        6.9718574049334006        9.5906333831387922     
 C  -3.1088287078489412        5.4383677629985279        7.8063975550476794     
 H  -2.1886994531348423        4.9357837068347736        7.4829579130112887     
 H  -3.4780777018088891        4.9000711445592291        8.6909260885344999     
 H  -3.8559644146890819        5.3132187379464551        7.0154734203413707     
 C  -1.8071741519529450        7.0023871529081738        9.2554419066597085     
 H  -1.6433953810973356        8.0341745028676375        9.5827376468909815     
 H  -2.1233495943734746        6.4286052178489772        10.134263780126554     
 H -0.84795462277037870        6.5954273824113754        8.9161993850641572     
 F   6.6261314197232846       -1.4024377639081123        4.7202444185646453     
 F   8.0430601511165065       -2.5587500732655415        6.6359086360225801     
 F   9.6561026329822326       -1.0548137707269856        8.3136847814675203     
 F   9.9224224846815723        1.6312974919941623        7.8466296440628165     
 F   8.5435764466570756        2.8310348654911937        5.8779753845318252     
 F   9.6387787122619670        1.8341119651122728        3.4738970111156937     
 F   10.717380189947868        3.4791382720808395        1.6666383081231622     
 F   9.1552345400498947        5.1954981731603116       0.20906388331637737     
 F   6.3962013215449929        5.1656779841602392       0.56608403305692645     
 F   5.2956504498163328        3.5017983047464658        2.3471571860052358     
 F   6.5218927350815683        4.6817822317505700        4.7172623153120741     
 F   5.0979081547847516        5.8355201453457370        6.6347482456169056     
 F   3.5459544387187578        4.3431902526190482        8.3431592360465050     
 F   3.3078489274639811        1.6260336159837503        7.9225908706271433     
 F   4.6497477419924040       0.43854965821046404        5.9173326626834903     
 F   3.5250349128880210        1.5064766068647284        3.5111723014979153     
 F   2.3908239836425120       -9.7909857690183122E-002   1.6985006949893413     
 F   3.9023730506862191       -1.8428800168099200       0.22193633180702829     
 F   6.6465328460841970       -1.8871695961093147       0.53815954159036894     
 F   7.8242051340471228      -0.23812033457153803        2.3214104337582615     
 C   7.5386405882876844       0.78567809129894794        5.1507202366175946     
 C   7.4573236418816311      -0.58326575578472617        5.4280988678368178     
 C   8.1688336449526222       -1.2249161950563712        6.4485933985824655     
 C   8.9896645448569199      -0.47789530790594908        7.2875380324902759     
 C   9.1105146551054599       0.89128277234182485        7.0532069588125292     
 C   8.3947180089968789        1.4814377378666017        6.0147800837312513     
 C   7.3998904759937343        2.6205581561074851        3.0530291172854569     
 C   8.7733719898552778        2.6446949599911007        2.7959169779847959     
 C   9.3702967305604634        3.4871843866266183        1.8513765718932160     
 C   8.5806131709471281        4.3522606967631781        1.0981168401424559     
 C   7.1982690649426617        4.3346703267022910        1.2838917703203561     
 C   6.6504878415694009        3.4708614780406020        2.2274602888989028     
 C   5.6366352250594147        2.4866774017628663        5.1749980777113294     
 C   5.7096952205094169        3.8578195909882260        5.4420277571761400     
 C   5.0013359107939515        4.4968156844943481        6.4649245031550180     
 C   4.2060320974449334        3.7472424937286575        7.3251956760427266     
 C   4.0982253171072385        2.3725111418332037        7.1112579679183936     
 C   4.7997941151384191        1.7879789222749705        6.0573781180944088     
 C   5.7416645054663809       0.67347368814134667        3.0571926362048978     
 C   4.3651289513537179       0.68448684575316721        2.8141350607932902     
 C   3.7389766223523329      -0.13476176586892621        1.8671923307701161     
 C   4.5018883128084610       -1.0179637672789634        1.1080183119764155     
 C   5.8876703785977949       -1.0406499310001160        1.2786023961284454     
 C   6.4658524795061458      -0.18964546055455414        2.2197423200956758     
 B   6.5803565151842784        1.6401433086283392        4.0996619229882398     
 F   2.3663264068112615        11.752309414412137        14.887290960060184     
 F  0.96196017430925251        12.980767539631056        13.009530138536761     
 F -0.65903839707994250        11.539181156667778        11.282994348683157     
 F -0.97688289169767861        8.8465675836181656        11.692696282448185     
 F  0.35391331563226475        7.5880725530205320        13.654475354293922     
 F -0.69431073084212913        8.6540128460604446        16.101563380672143     
 F  -1.8558002163170904        6.9707925839570928        17.817911653303959     
 F -0.38012260763009842        5.1000096199895131        19.179974840351129     
 F   2.3726189284317822        5.0182526719126415        18.820706032039009     
 F   3.5588904208811880        6.7380254774808659        17.149904045630610     
 F   2.3514232595617912        5.6323813837473997        14.808811577058426     
 F   3.7570078823505635        4.4603453951471268        12.891879528658871     
 F   5.2836108807507047        5.9359533147391561        11.143928501630535     
 F   5.5205052739612333        8.6567252090595819        11.532058588141807     
 F   4.2278954096310759        9.8591958356024065        13.552967782500328     
 F   5.4155118047390971        8.6645423193842088        15.918149182265875     
 F   6.7141833701506810        10.165438574936227        17.689923305714512     
 F   5.3732619581065038        11.972073531054193        19.259595086699623     
 F   2.6294832354522577        12.172900054222664        19.060015801302704     
 F   1.2827683837670287        10.633332753211960        17.303905307343218     
 C   1.4107204295285378        9.5954913108563211        14.413842715850787     
 C   1.5160637022753252        10.966614478693062        14.165448634869671     
 C  0.81655744118040274        11.643271941118455        13.160215343327488     
 C  -8.7731145374048899E-003   10.928790347587375        12.298168297859627     
 C -0.15339882895752399        9.5567196440960220        12.502057998215555     
 C  0.54102480479188975        8.9343815385609453        13.535946216888286     
 C   1.5001434372757283        7.7350071390252566        16.474188224585625     
 C  0.12737429261556171        7.7668643561731958        16.733044560111541     
 C -0.51201662489929123        6.9050480511849486        17.631476694695678     
 C  0.23242259574639934        5.9589593604375262        18.331361311403640     
 C   1.6134755501552063        5.9203132529316767        18.145057584620133     
 C   2.2055915427858745        6.8137084517669422        17.258299752498829     
 C   3.2438158300031574        7.8226402433493147        14.331836871127653     
 C   3.1595317850051408        6.4503204900515252        14.072400838760460     
 C   3.8540222493166154        5.8009883913148448        13.045365199349797     
 C   4.6353730770979880        6.5404680435938518        12.164213031110318     
 C   4.7430279415373340        7.9169768196542822        12.361858527830606     
 C   4.0631407332628546        8.5099394170814069        13.424333621901653     
 C   3.2716526368383447        9.6077100886681084        16.470111687276535     
 C   4.6533941583504639        9.5206144274007087        16.656609443092425     
 C   5.3674274590244018        10.289197057434224        17.580808109495461     
 C   4.6924619812137083        11.202842517589108        18.382520736417327     
 C   3.3051508099552738        11.302955705141713        18.270982160600457     
 C   2.6370460388354027        10.500966179425282        17.346090703469454     
 B   2.3544976064690051        8.6956297176271597        15.439158900234176     
 C   6.3568756813546559       0.20047174720730590        11.529482263584107     
 H   7.2775450888206619      -0.29001070874825347        11.869054226570604     
 H   6.0097883209711531      -0.34332701341585509        10.639524522371783     
 H   5.5986894285527278        6.7511977471993473E-002   12.308602637149674     
 C   5.2531236180052954        2.2808194274707851        10.664171436759069     
 H   4.4836506253187451        2.2447669066557214        11.443050541699060     
 H   4.8891679291299193        1.7097098896939118        9.8008143502314944     
 H   5.3756111944996476        3.3290880788036121        10.363000773280691     
 C   7.6264260838420848        1.7637549176124698        10.056614648204119     
 H   7.2605666533650792        1.2238852215838174        9.1722564207290898     
 H   8.5792981114532374        1.3107403977639520        10.356595364950071     
 H   7.8267565772126773        2.7966396917888861        9.7455514638557670     
 C   2.4955194876858102        10.123400811629248        7.9186069232664611     
 H   1.5739206622702977        10.597931574207964        7.5584011071474633     
 H   2.8230232892475708        10.682276588732877        8.8066858092890747     
 H   3.2641656284264684        10.255060089902459        7.1490632160673098     
 C   3.6208657163181290        8.0549153677073377        8.7834693660041463     
 H   4.3774483902422778        8.0874428426419289        7.9919359027054240     
 H   3.9962054892556691        8.6351291361326545        9.6356177579411177     
 H   3.5079547620476248        7.0088098977266178        9.0959942770438840     
 C   1.2548535350122394        8.5669399002787685        9.4219463969409816     
 H   1.6339894616442701        9.1117278063103200        10.297819606371213     
 H  0.29746222396082433        9.0178635136914398        9.1349360447207548     
 H   1.0612082269869743        7.5354354934326553        9.7418227411880398     
         276

 Dy   9.1180068060920512        2.5097128713655832        14.041351849724263     
 C   7.4173592744699350        4.3875916619098536        13.730994844727132     
 C   6.7747667540318135        3.3905715045716520        14.571157261202231     
 C   6.5152346648361474        2.2636072774683034        13.728299421570387     
 H   5.9874097907126211        1.3716828652436015        14.044757785328361     
 C   6.9732637716978987        2.4995556105751602        12.408526550641120     
 C   7.5432352510751199        3.8062665607715394        12.427985832358441     
 H   7.9310400413990951        4.3223849889551529        11.558184048358301     
 C   8.1087212029333564        5.7186248561947481        14.074702379935028     
 C   9.4638881689833099        5.3939905101513519        14.748563880171917     
 H   10.137123609966476        4.8466686602554363        14.057379456638799     
 H   9.3623688416207393        4.8383365481882183        15.693831861287022     
 H   10.028832737124393        6.3042154759330167        14.991499616482281     
 C   7.2678650000086975        6.6626846351592546        14.947468432502374     
 H   7.0018803425621536        6.2610838227604928        15.926895046065979     
 H   6.3351203535879490        6.9238181754672565        14.434508241172487     
 H   7.8285143943674651        7.5893905601123155        15.125831214097266     
 C   8.4317325086296275        6.5069955552440168        12.789142815992719     
 H   9.1407912896472165        5.9755319000883027        12.144491804320710     
 H   8.8972411335294108        7.4648427368212680        13.049070998538822     
 H   7.5282801699688093        6.7156751140974817        12.203706728575041     
 C   6.3114503493177923        3.3994991739459470        16.039262536125992     
 C   5.9266921964027892        1.9750330673034640        16.500125658984121     
 H   5.0630734563331297        1.5812095685813934        15.953196854510377     
 H   5.6541617531783244        2.0028140323613379        17.563014475229984     
 H   6.7504118408600258        1.2546893144580475        16.390420795518413     
 C   5.0355346118819151        4.2604996802490289        16.164534774911100     
 H   5.1938701624596213        5.2995092530719017        15.864547033689412     
 H   4.6738041678413920        4.2622100427310361        17.201813331889262     
 H   4.2415014713701753        3.8488195621438539        15.528024630167232     
 C   7.3913321925540449        3.8800585626825010        17.028891439717583     
 H   8.2749629170186676        3.2172063904143129        17.024550360371720     
 H   6.9966697490499463        3.8393624227631133        18.049768215798725     
 H   7.7378211922161499        4.9017453374995101        16.861369570816397     
 C   6.5840774765127748        1.6817461440248698        11.180970587397463     
 C   10.861290795451582       0.66492095589416045        13.801314344940304     
 C   11.449552617247850        1.6427840937511675        14.704600679683935     
 C   11.740940832603481        2.7941442641439811        13.903038629361765     
 H   12.242248330429941        3.6840501287451457        14.264584960837198     
 C   11.351404488908587        2.5922440363929042        12.557810430736851     
 C   10.791489397515241        1.2812785240023830        12.509978431723152     
 H   10.443171282586547       0.78964172536226329        11.608741921656259     
 C   10.145741629963313      -0.66847068486511418        14.075031236664483     
 C   8.7635057834951411      -0.32866302313746315        14.679153552285758     
 H   8.1249795749106859       0.22364256173684688        13.956823861142464     
 H   8.8321651082150705       0.22508499492869410        15.630683060998619     
 H   8.1712205602834835       -1.2265303566331112        14.896066137658039     
 C   9.8933473920049657       -1.4390350285944031        12.760261169877714     
 H   9.4027721189362445       -2.3932683782404274        12.985480174848060     
 H   10.830901728065420       -1.6557089441969701        12.235933776150127     
 H   9.2371839716104915      -0.89897353655494538        12.066815538036090     
 C   10.921473556475290       -1.6256930360895347        14.993910149484737     
 H   11.093726271092464       -1.2362735572045298        15.999155511886460     
 H   11.897251342306040       -1.8688016120089976        14.557814461590199     
 H   10.356119131439680       -2.5595029083182275        15.109580364734661     
 C   11.858798853945533        1.6066812816892098        16.194661873318775     
 C   13.101637717401452       0.70314491551953462        16.367584021721310     
 H   13.930435568918195        1.0853075351607693        15.756817570098045     
 H   13.431409780827476       0.70022465271838208        17.415732515098338     
 H   12.924041582421678      -0.33436373307604927        16.071896263024787     
 C   12.275145430236359        3.0201096908752052        16.663421244136867     
 H   11.470818625247354        3.7582891959234308        16.535807886836427     
 H   13.161979808179916        3.3930516677060631        16.136093723185645     
 H   12.522216419473397        2.9857936464344532        17.731983466522074     
 C   10.727724316122920        1.1686313236373218        17.155484937514938     
 H   9.8520588291189508        1.8382828751094245        17.087267051428988     
 H   11.073331167608496        1.2430183280366984        18.197178460172946     
 H   10.381364736438490       0.14251727941170148        17.005126348120005     
 C   11.759526012081764        3.4542433158109072        11.369085074783564     
 C   13.058966023547100        2.8368451818295126        10.798427717526662     
 H   12.896454570965465        1.8042699541194607        10.464027639827481     
 H   13.847561967226149        2.8244031550955371        11.558867507257881     
 H   13.418533638267325        3.4219374732096695        9.9421663134248934     
 C   12.037732445871859        4.9096718924645533        11.780492672044829     
 H   11.130106975132568        5.4304743568274692        12.108536636950907     
 H   12.439148179096293        5.4686099067305936        10.923587683233462     
 H   12.773241724926947        4.9787238230062050        12.587140642978827     
 C   10.691232285096048        3.4470840267718206        10.272169376086348     
 H   10.483173566160310        2.4344255131799017        9.9150847425632360     
 H   11.031141926056883        4.0353746803350115        9.4111421003260354     
 H   9.7501067275240132        3.8840924214543668        10.625022851600953     
 Dy -0.26165728560084711        7.7604028528433684        5.4232543198947711     
 C   1.4828539280843651        5.9247031859109764        5.7331031818669054     
 C   2.1109602767256561        6.9355553302217219        4.8988269958809791     
 C   2.3432357013589580        8.0653440334558084        5.7445949555387479     
 H   2.8606185932082560        8.9657167577908279        5.4347976151279669     
 C   1.8875003507440031        7.8176661294597887        7.0625308909457765     
 C   1.3392710550109617        6.5008091496108564        7.0386298678276393     
 H  0.95589642735700187        5.9746244027334203        7.9051964007933666     
 C  0.80111983358555339        4.5905384102322833        5.3771899130371477     
 C -0.56613805138917084        4.9221765744736530        4.7322098077085029     
 H  -1.2366808155091145        5.4438763696884873        5.4476089494192381     
 H -0.48367490947713682        5.5000117396805077        3.7965340334988049     
 H  -1.1278982241884759        4.0147960503309301        4.4757149874694457     
 C   1.6275220923161111        3.6636936099020923        4.4686862596024133     
 H   1.8507662035714139        4.0775742163792978        3.4835839774179389     
 H   2.5812080309768661        3.4091198179240720        4.9457886993824633     
 H   1.0728198736338441        2.7307161480495363        4.3027113251587510     
 C  0.49972973741542132        3.7763943360848411        6.6519440723552039     
 H -0.21436570592630591        4.2819031042767213        7.3120936555279190     
 H   4.9113557850411493E-002   2.8162190047318871        6.3760761170659537     
 H   1.4089901634309183        3.5712978960646562        7.2280080471306345     
 C   2.5798814423937260        6.9409559823457796        3.4325200513341758     
 C   2.9951748144540740        8.3645632233716185        2.9969606558301458     
 H   3.8583094360335002        8.7373833853113840        3.5603280023156407     
 H   3.2816477313325039        8.3441336816439069        1.9373208269548858     
 H   2.1818961840917090        9.0957660163804803        3.1047882114033594     
 C   3.8384706300403071        6.0576469415395788        3.2899854967089834     
 H   3.6646403011669557        5.0171105516545396        3.5738165433235753     
 H   4.1986050072008867        6.0666633009522588        2.2519758360330240     
 H   4.6407131799451147        6.4457082548332245        3.9310045225845909     
 C   1.4844911884270040        6.5055119142069069        2.4387203358922886     
 H  0.61411914109210552        7.1855907478994583        2.4695143302447198     
 H   1.8685104205659260        6.5661849737458056        1.4146860080651720     
 H   1.1195049752957313        5.4863096805368023        2.5835017075602416     
 C   2.2821147150312648        8.6427435063653490        8.2837167929595008     
 C  -2.0078189538097653        9.6169212990200226        5.6143202145429463     
 C  -2.6036421582456541        8.6030747671995300        4.7557889713781236     
 C  -2.8808637318988612        7.4812908219004228        5.6030620476133306     
 H  -3.3852834657188926        6.5776997594386906        5.2814350604099909     
 C  -2.4779878759761957        7.7363013432268142        6.9352012211179579     
 C  -1.9205145466199274        9.0496590390050304        6.9271360948747738     
 H  -1.5594516740192774        9.5749910496460817        7.8043865966583912     
 C  -1.3005981351102707        10.942097839313417        5.2801688755106690     
 C   7.0640167024956790E-002   10.582068583795731        4.6630877643552129     
 H  0.71962765483558500        10.052686902846007        5.3937761639274520     
 H  -1.3343337657175477E-002   9.9995202959568612        3.7298071094786169     
 H  0.65856016134481909        11.474315785377186        4.4134137267897025     
 C  -1.0164023045150261        11.758847343702723        6.5604360790283502     
 H -0.52306927749756971        12.700191341569480        6.2888576865692594     
 H  -1.9407568724955959        12.003155647314781        7.0957384218992408     
 H -0.34953428171108120        11.240320172845559        7.2601239800129491     
 C  -2.0981208910242866        11.870538948424738        4.3486128011951211     
 H  -2.2986687010387712        11.447730570465900        3.3619617860871096     
 H  -3.0615261555529236        12.130702897938601        4.8031849267068836     
 H  -1.5351936192091620        12.799555957755297        4.1868973285180218     
 C  -3.0610834289848210        8.5940101007150727        3.2801792225027642     
 C  -4.3163830006717383        9.4842974034059591        3.1413343595620633     
 H  -5.1123403107712395        9.1149322974973508        3.8022909815535852     
 H  -4.6951025104561408        9.4608077299728262        2.1098016712567347     
 H  -4.1289408723157868        10.528540349720549        3.4038173354109826     
 C  -3.4855694201530110        7.1676599203865825        2.8615476944249902     
 H  -2.6759305361266774        6.4349205753889409        2.9840293305765804     
 H  -4.3552506448953592        6.8061655029839088        3.4237471100161692     
 H  -3.7645798911561168        7.1754264471914446        1.7999533629469824     
 C  -1.9723502510822488        9.0161008503109112        2.2654199643165773     
 H  -1.1045330126064479        8.3352355765164354        2.2968790403877368     
 H  -2.3685866510941000        8.9430845315537404        1.2417785078786521     
 H  -1.6050949825499139        10.038052174703701        2.3953702335542091     
 C  -2.8702887834134430        6.9153627989463544        8.1570119188319641     
 C  -4.1887128455716836        7.5181163825616615        8.6991808439343288     
 H  -4.0620800138634969        8.5735977062545281        8.9742060299848365     
 H  -4.9803996776214063        7.4585986684022902        7.9437765092047812     
 H  -4.5240599443251748        6.9688616708404068        9.5890945666384724     
 C  -3.1087909607607473        5.4374989453397742        7.8029218532267297     
 H  -2.1889940250337938        4.9342841849672023        7.4796309906160179     
 H  -3.4794145383328670        4.8984803376733748        8.6863723850940300     
 H  -3.8552593471779515        5.3142671717193632        7.0112138842992477     
 C  -1.8057018690534570        6.9980768748853830        9.2540836223875917     
 H  -1.6406611215433604        8.0291692390963103        9.5826788760562422     
 H  -2.1224934488562082        6.4234792286595983        10.132143744191445     
 H -0.84699986470229538        6.5904458557381345        8.9142338235559837     
 F   6.6226594898042208       -1.4037913268728699        4.7154078476007717     
 F   8.0393113105702305       -2.5634719120682079        6.6290667110442483     
 F   9.6527652571202314       -1.0624530846217399        8.3090852519642020     
 F   9.9211187191772510        1.6239654556055840        7.8450380391576822     
 F   8.5444682431531032        2.8265097730165731        5.8767246215339766     
 F   9.6384091062382762        1.8257097060602596        3.4711860062982147     
 F   10.721620708483021        3.4705696049761876        1.6668823836952540     
 F   9.1641197028364960        5.1929559048369240       0.21152173711034758     
 F   6.4054017024145278        5.1697191682707793       0.56859560163465017     
 F   5.3001948656645803        3.5053424656699823        2.3458900076500946     
 F   6.5251306341772404        4.6823411625503581        4.7145306367519604     
 F   5.1017513484264816        5.8379997409757500        6.6310615724306947     
 F   3.5498922475390997        4.3473326004713542        8.3413970883973221     
 F   3.3109209099225163        1.6301721754211440        7.9228822008687150     
 F   4.6510961539239339       0.44083018651404660        5.9178633001530523     
 F   3.5248123271275307        1.5147669177804568        3.5126358475326334     
 F   2.3831570287388972       -8.4960751151396868E-002   1.7018858896713962     
 F   3.8867135942211739       -1.8341874078629303       0.22253513550594814     
 F   6.6307233113477766       -1.8867344762570024       0.53461374258999406     
 F   7.8160374712747256      -0.24241075808556661        2.3163558348229563     
 C   7.5372356176525930       0.78290753513359190        5.1478329618199998     
 C   7.4547742886857176      -0.58615034751706685        5.4238566549110256     
 C   8.1658536655446721       -1.2294509048150235        6.4435484160189613     
 C   8.9869237937556630      -0.48396236751687499        7.2835514959772958     
 C   9.1087320386478083       0.88537403607919329        7.0507771824751444     
 C   8.3938661113508299        1.4770520797995053        6.0126222814237344     
 C   7.4018730334122145        2.6183580824515715        3.0512578407278985     
 C   8.7753720820256476        2.6394330028216797        2.7944077579514124     
 C   9.3746746700399708        3.4818407296442127        1.8513980197057973     
 C   8.5874452808510213        4.3501125949237887        1.0995508826245108     
 C   7.2051513936445017        4.3356962259671974        1.2851525487438540     
 C   6.6549159321751974        3.4715605818177604        2.2268144779488002     
 C   5.6388250616482791        2.4878801795047845        5.1736688166793536     
 C   5.7126554811496746        3.8591382496950200        5.4398682911356833     
 C   5.0047624451465245        4.4991747895578609        6.4624707201855234     
 C   4.2095681508882796        3.7505852115191454        7.3236670149214387     
 C   4.1013883152015911        2.3757509920482485        7.1108325111436956     
 C   4.8022051355164823        1.7902372549735661        6.0570597648381854     
 C   5.7378822360119806       0.67542074466858570        3.0555370148432246     
 C   4.3612429646618009       0.69053617330833794        2.8144148007647214     
 C   3.7311259901433673      -0.12640410495810084        1.8684808888585245     
 C   4.4899316785187651       -1.0116880824500785        1.1080782661101909     
 C   5.8756874100207259       -1.0385046097064259        1.2765835666047809     
 C   6.4579384921158338      -0.18963239051092337        2.2168947783328092     
 B   6.5801531487778808        1.6395297591728952        4.0975148411150579     
 F   2.3642579861247226        11.750951579825632        14.884709227936037     
 F  0.95954058406965981        12.978056565068163        13.006349732198746     
 F -0.66126039439592676        11.535317175052006        11.280659816711898     
 F -0.97791101369679989        8.8428123938634435        11.691204421716982     
 F  0.35369891719135776        7.5853829545408393        13.653147944017674     
 F -0.69621491553163728        8.6508997910053456        16.098965291385952     
 F  -1.8570657345553416        6.9700390915044963        17.817859285133171     
 F -0.38055999218917136        5.1029100299783776        19.183626414825266     
 F   2.3722549130366808        5.0217311482525142        18.824545377848082     
 F   3.5578042388020594        6.7386620530211649        17.150699988711359     
 F   2.3504815313378615        5.6314123078058378        14.809186529489144     
 F   3.7564864046255235        4.4587246865411343        12.892981400282283     
 F   5.2843590648515386        5.9338462159803003        11.145511002126881     
 F   5.5221305086836328        8.6544563603114977        11.533754227817980     
 F   4.2282830969942058        9.8576440717035911        13.553547057523378     
 F   5.4138128838400617        8.6654874555967556        15.920198832401455     
 F   6.7094473848093150        10.168787612271931        17.692330303101318     
 F   5.3655188487802370        11.975490928127471        19.258966633215284     
 F   2.6218427169311975        12.173941713034759        19.056649578701549     
 F   1.2782377124251738        10.631838118199603        17.300498053714680     
 C   1.4094492585704850        9.5935110308013503        14.412058153065665     
 C   1.5143691893847480        10.964600914394794        14.163128960799639     
 C  0.81459501939185452        11.640616900990910        13.157641913992958     
 C  -1.0629039174989526E-002   10.925542393287767        12.295995441275508     
 C -0.15471049899488099        9.5535096181729156        12.500351655442460     
 C  0.54010672803019044        8.9317587294291823        13.534315622019367     
 C   1.4987282884789275        7.7340891452376104        16.473637549956436     
 C  0.12588777244184549        7.7654154305744489        16.732102262704093     
 C -0.51319857963349780        6.9048055661550647        17.631824715655444     
 C  0.23165332992010368        5.9606129706058288        18.333621073474831     
 C   1.6127457185373644        5.9224086678719674        18.147565604896709     
 C   2.2045203461148808        6.8143441841989034        17.259197668454942     
 C   3.2433813617235518        7.8213670089410670        14.332063295350771     
 C   3.1590529740794135        6.4490134038615077        14.072915318551189     
 C   3.8538693909631623        5.7993642826512506        13.046328549903150     
 C   4.6358783565165611        6.5385651450668201        12.165516326151216     
 C   4.7438870658262084        7.9150616743593369        12.363139185314894     
 C   4.0634643713888359        8.5083900677640454        13.425063862116758     
 C   3.2687631103545352        9.6075126880822790        16.469385798906654     
 C   4.6503255857744596        9.5214567578676430        16.657335949978584     
 C   5.3627229074973179        10.291177830317341        17.581797524878358     
 C   4.6862016002740798        11.204846817613310        18.382099946127376     
 C   3.2989787128114552        11.303848195696249        18.269115728296669     
 C   2.6325406244702565        10.500710790445792        17.344149498368179     
 B   2.3530201056602129        8.6944319065274929        15.438256515837590     
 C   6.3574156699062332       0.19967416915685934        11.530953124046079     
 H   7.2782480003972632      -0.29034784678085318        11.870747338974262     
 H   6.0104839980974889      -0.34462071393315569        10.641247485150634     
 H   5.5992776642048439        6.6822231120153397E-002   12.310142112678436     
 C   5.2528578042122653        2.2794915145453332        10.665453940972963     
 H   4.4838685182365259        2.2437557197469835        11.444806746192286     
 H   4.8884704298534514        1.7079021668256156        9.8026151455352775     
 H   5.3750199753106651        3.3276120643927558        10.363653801378311     
 C   7.6259382609362687        1.7626482947108935        10.056892452074040     
 H   7.2597458330745566        1.2223714729404380        9.1729180885423158     
 H   8.5790477998638792        1.3099416564368680        10.356531654934338     
 H   7.8258655278799445        2.7954615430629741        9.7453238164907106     
 C   2.4982834446904456        10.123108833132335        7.9195664716596470     
 H   1.5766111229831856        10.598166046444083        7.5603336404627948     
 H   2.8267988773558441        10.681578607301935        8.8075075025415313     
 H   3.2662852060932894        10.254694773252842        7.1494033530874255     
 C   3.6230444206002472        8.0544334434714440        8.7847193090225417     
 H   4.3799356599175114        8.0867919049819079        7.9934871883452665     
 H   3.9981332567254269        8.6346092930129359        9.6370014302422469     
 H   3.5098406759324687        7.0083657756378948        9.0972367690680436     
 C   1.2568133230876573        8.5666118851504063        9.4222612295833184     
 H   1.6354816380582691        9.1115063608018634        10.298264002936131     
 H  0.29947908279676255        9.0173838816944158        9.1347833271410543     
 H   1.0631239225374227        7.5351064786864050        9.7421185240373624     
         276

 Dy   9.1185764056266123        2.5099634870123055        14.041717511610912     
 C   7.4173839166767221        4.3873147383849691        13.731357281957351     
 C   6.7749856992101538        3.3902360428167158        14.571585591115033     
 C   6.5157161317794863        2.2631521807025727        13.728840387758748     
 H   5.9880008469415520        1.3711767549692875        14.045332839422588     
 C   6.9736347349691057        2.4990650734634681        12.409025638393395     
 C   7.5433734525957874        3.8058986248278068        12.428351564852269     
 H   7.9310580997746918        4.3220569366880435        11.558503458283223     
 C   8.1088511085467054        5.7183455405016899        14.075013591087606     
 C   9.4646041026013972        5.3934288534810069        14.747482692150250     
 H   10.137307832319181        4.8465546120748400        14.055445294480910     
 H   9.3639497903640301        4.8373036171543875        15.692589524025045     
 H   10.029712711635435        6.3035141277956930        14.990464646179239     
 C   7.2689714824704641        6.6620303309022564        14.949153065210632     
 H   7.0049856224314482        6.2602713205898999        15.929008992692564     
 H   6.3352682809132093        6.9227909408565100        14.437831135125446     
 H   7.8295111343157311        7.5889752576202287        15.126582806705908     
 C   8.4306746439958680        6.5073092674448878        12.789536784366572     
 H   9.1394218052940666        5.9764066948379151        12.144107277662602     
 H   8.8960655003761584        7.4651693639637102        13.049574547577095     
 H   7.5267787732630600        6.7159773208566751        12.204840680947937     
 C   6.3124675845051073        3.3988631461952541        16.039950810131231     
 C   5.9263744062028234        1.9745728178981941        16.500169845569975     
 H   5.0622842314917014        1.5818364598983006        15.953187792623297     
 H   5.6540430380569715        2.0021491945142031        17.563113876372029     
 H   6.7493593789247841        1.2535117108615166        16.389992938351686     
 C   5.0376925456196826        4.2612119993728843        16.167043550860793     
 H   5.1966736253142063        5.3002025787950124        15.867407704327674     
 H   4.6770703859551341        4.2627225557617434        17.204696929231275     
 H   4.2425354286189885        3.8506649394197829        15.531265172052569     
 C   7.3939630986121605        3.8773274827348869        17.028781337107613     
 H   8.2771568127889203        3.2139448954084466        17.022213583351867     
 H   7.0008846182496463        3.8353406879641607        18.050161316126843     
 H   7.7408687237831169        4.8990283827352341        16.862183493913662     
 C   6.5841742572938555        1.6808681325660595        11.181797611486072     
 C   10.861751321672863       0.66479962533803283        13.802915216646191     
 C   11.450258625213657        1.6435161980521500        14.705121191982771     
 C   11.741514161299586        2.7940606376252082        13.902378177267902     
 H   12.242954669383984        3.6842688301613347        14.262958815762920     
 C   11.351683520087841        2.5908535425240897        12.557450044290215     
 C   10.791672767505695        1.2799005353690329        12.511032922175685     
 H   10.442978429423018       0.78745906745523198        11.610399187434892     
 C   10.146337810100148      -0.66835041235192472        14.078076071546478     
 C   8.7644732271338217      -0.32807949938075570        14.682783149617256     
 H   8.1255641814082757       0.22376212200007947        13.960426971980711     
 H   8.8336995574323396       0.22628030877620756        15.633900785466269     
 H   8.1722981760772395       -1.2258186983552386        14.900517846139559     
 C   9.8930103049319111       -1.4399344043291513        12.764111371358865     
 H   9.4023472838156934       -2.3938516480237699        12.990423586293987     
 H   10.830210828253614       -1.6572770518973794        12.239439438809843     
 H   9.2365632749177475      -0.90031839476957065        12.070597740801151     
 C   10.922788047046449       -1.6249538668683485        14.996986728849372     
 H   11.096297210068290       -1.2347225791407737        16.001665140002213     
 H   11.898015634081812       -1.8686333916541715        14.560004411241460     
 H   10.357405642441933       -2.5585469398233762        15.114073635831701     
 C   11.860723219291899        1.6085164145850637        16.194846535139877     
 C   13.104235922494492       0.70575934189884404        16.366602045233090     
 H   13.932006262264801        1.0880002187728739        15.754554564543474     
 H   13.435339335839080       0.70340092135456678        17.414299209242731     
 H   12.926688017960178      -0.33192581181918634        16.071550495131859     
 C   12.276697279105019        3.0223801645926081        16.662633202371023     
 H   11.471962106274917        3.7601506796409416        16.535263230213840     
 H   13.162977877933244        3.3954850936228338        16.134546862939640     
 H   12.524529966476200        2.9886640747190061        17.731035920866780     
 C   10.731075035110038        1.1701362593347107        17.157105998272328     
 H   9.8553621167259440        1.8397473609250272        17.090278642698376     
 H   11.078215690719864        1.2442452206841859        18.198268594689651     
 H   10.384519118244240       0.14405635488614857        17.007004896503091     
 C   11.759272950340032        3.4518088085220291        11.367812216303857     
 C   13.059316971571787        2.8351026578834180        10.797783891238224     
 H   12.897938004426319        1.8019370847961702        10.464815730887292     
 H   13.848013387031083        2.8246104076700154        11.558068804844039     
 H   13.418139132685775        3.4194319752717299        9.9406817388398014     
 C   12.036205107705774        4.9078991651036068        11.777642888685529     
 H   11.128158068941852        5.4281819262349646        12.105348842445720     
 H   12.436896765953904        5.4662846212177714        10.920059223615739     
 H   12.771856452725372        4.9785326586980956        12.584020672845694     
 C   10.690992090765674        3.4424295813775867        10.270962330964231     
 H   10.484446547164962        2.4292823042958864        9.9143961975887560     
 H   11.029966678795681        4.0306827724395689        9.4095983583849048     
 H   9.7492629431730560        3.8781878256910605        10.623650521587484     
 Dy -0.25902473065201026        7.7622503535294465        5.4243562253932964     
 C   1.4831804506134969        5.9245380344217997        5.7343836168538171     
 C   2.1121430257231228        6.9344910708395995        4.8996653935745256     
 C   2.3458791865541766        8.0642412287772345        5.7450926935322100     
 H   2.8638511248415153        8.9641000625835492        5.4348212675610625     
 C   1.8900523260501112        7.8174134653562621        7.0631896649273456     
 C   1.3406189466991680        6.5011205189617165        7.0397380425253075     
 H  0.95703477853281727        5.9755893139637255        7.9065653760442247     
 C  0.80065475154049814        4.5905937930145990        5.3793435728296330     
 C -0.56639742185199993        4.9220406602007065        4.7338584208771035     
 H  -1.2365942047887346        5.4450374302569289        5.4484746101175858     
 H -0.48356359020656653        5.4987896196420118        3.7976517929971134     
 H  -1.1285664684242518        4.0146078734265771        4.4783079966919370     
 C   1.6269907635923619        3.6629829359985751        4.4718086152573964     
 H   1.8509855558729014        4.0761880210404522        3.4866245871079196     
 H   2.5802846818915830        3.4083946852697355        4.9495964629245099     
 H   1.0720201138191778        2.7301618988594578        4.3060079890738061     
 C  0.49904086314103147        3.7775683521854231        6.6547377604975777     
 H -0.21438248917135103        4.2842461799078251        7.3146572192507673     
 H   4.7534476705627063E-002   2.8175396537226511        6.3798322939743448     
 H   1.4083710877409727        3.5722373914806904        7.2306599927440578     
 C   2.5798539584762978        6.9392556989123220        3.4329659385632270     
 C   2.9945961086841568        8.3627195022506893        2.9964055325702632     
 H   3.8582586106091865        8.7357461941878256        3.5587665530045935     
 H   3.2799707714587409        8.3420061225933519        1.9365005859286164     
 H   2.1814297316441968        9.0939978769802643        3.1048263688455058     
 C   3.8383385392683280        6.0559425579374784        3.2896199744671182     
 H   3.6648180209789563        5.0155396126808265        3.5741738380670629     
 H   4.1973690840414752        6.0644273339539083        2.2512502016987677     
 H   4.6412659498657192        6.4443476677369320        3.9295276242061963     
 C   1.4837588472270742        6.5030815718342625        2.4403009372214530     
 H  0.61297061641629802        7.1825859642959795        2.4717276309286986     
 H   1.8667863509880942        6.5638264630575716        1.4159375387103399     
 H   1.1195581958662266        5.4836943508042690        2.5855837016011085     
 C   2.2845844527140309        8.6424380796220994        8.2844377972977181     
 C  -2.0046802977251690        9.6186347742828140        5.6173440127972745     
 C  -2.6002650027264798        8.6063201211505707        4.7569399929965011     
 C  -2.8784243068362465        7.4834470242179112        5.6024131407206808     
 H  -3.3828396714029658        6.5804903900592384        5.2791289105851638     
 C  -2.4761455827908150        7.7362674376702962        6.9351129325522605     
 C  -1.9183184887673237        9.0494265017203404        6.9292952476319822     
 H  -1.5577103469935838        9.5733458441493973        7.8075163793293658     
 C  -1.2970014534811396        10.944076936261002        5.2857106964939033     
 C   7.4544864943941136E-002   10.584859087962645        4.6688238022849866     
 H  0.72323375361505737        10.054434386461088        5.3989714679232197     
 H  -9.0889433289766675E-003   10.003534655809077        3.7347976536640042     
 H  0.66265174260850335        11.477320225518747        4.4203725191575378     
 C  -1.0138940512007966        11.758782306244509        6.5674427685166146     
 H -0.52058820345009171        12.700623800199208        6.2978218707389368     
 H  -1.9387459156316844        12.002009250734679        7.1023727187081347     
 H -0.34748326316689243        11.239231360394852        7.2667806202931420     
 C  -2.0938286783667617        11.873834389208715        4.3550197463061435     
 H  -2.2938597033585464        11.452440190498320        3.3677180879978059     
 H  -3.0574567669763311        12.133475702211886        4.8093335217029489     
 H  -1.5306879559725988        12.802931050150276        4.1948961388685806     
 C  -3.0557808567896712        8.5991630011847224        3.2807197623404254     
 C  -4.3109798093963647        9.4894993085526611        3.1408910672987882     
 H  -5.1080232203428082        9.1191702364686229        3.7998607427549382     
 H  -4.6878661589610937        9.4671959977865487        2.1087357709750405     
 H  -4.1242514496010276        10.533476363894842        3.4049372996704887     
 C  -3.4793098648800909        7.1732245481060186        2.8597283696809344     
 H  -2.6695895797994833        6.4405596335512518        2.9823005959318487     
 H  -4.3495609430499371        6.8107718588774731        3.4203703658051952     
 H  -3.7569657987548775        7.1821451331154105        1.7978320181289777     
 C  -1.9657675861395987        9.0227225583504289        2.2680192101737600     
 H  -1.0973760143396742        8.3426496711786893        2.3003900587597781     
 H  -2.3603052284242185        8.9499644954481781        1.2437519525397127     
 H  -1.5996960605738886        10.044910905017787        2.3990943653321040     
 C  -2.8689891942790471        6.9137068381970792        8.1556766287929605     
 C  -4.1868091015693754        7.5167073612367794        8.6990164024924184     
 H  -4.0589883931103072        8.5712794880143530        8.9765028352208400     
 H  -4.9783618392797448        7.4599373199578611        7.9434076567008036     
 H  -4.5230170074081242        6.9658659367474129        9.5875557501381525     
 C  -3.1087532136725531        5.4366301276810205        7.7994461514057791     
 H  -2.1892885969327458        4.9327846630996302        7.4763040682207471     
 H  -3.4807513748568448        4.8968895307875195        8.6818186816535583     
 H  -3.8545542796668211        5.3153156054922714        7.0069543482571248     
 C  -1.8042295861539690        6.9937665968625922        9.2527253381154768     
 H  -1.6379268619893852        8.0241639753249849        9.5826201052215030     
 H  -2.1216373033389413        6.4183532394702185        10.130023708256337     
 H -0.84604510663421206        6.5854643290648935        8.9122682620478102     
 F   6.6191875598851571       -1.4051448898376275        4.7105712766368981     
 F   8.0355624700239563       -2.5681937508708748        6.6222247860659165     
 F   9.6494278812582319       -1.0700923985164943        8.3044857224608855     
 F   9.9198149536729296        1.6166334192170060        7.8434464342525478     
 F   8.5453600396491289        2.8219846805419526        5.8754738585361279     
 F   9.6380395002145871        1.8173074470082464        3.4684750014807357     
 F   10.725861227018175        3.4620009378715362        1.6671264592673460     
 F   9.1730048656230956        5.1904136365135356       0.21397959090431778     
 F   6.4146020832840627        5.1737603523813185       0.57110717021237378     
 F   5.3047392815128269        3.5088866265934988        2.3446228292949534     
 F   6.5283685332729124        4.6829000933501455        4.7117989581918476     
 F   5.1055945420682116        5.8404793366057639        6.6273748992444848     
 F   3.5538300563594412        4.3514749483236610        8.3396349407481392     
 F   3.3139928923810520        1.6343107348585380        7.9231735311102875     
 F   4.6524445658554647       0.44311071481762915        5.9183939376226133     
 F   3.5245897413670408        1.5230572286961852        3.5140993935673510     
 F   2.3754900738352820       -7.2011644612610587E-002   1.7052710843534513     
 F   3.8710541377561287       -1.8254947989159407       0.22313393920486799     
 F   6.6149137766113562       -1.8862993564046904       0.53106794358961917     
 F   7.8078698085023293      -0.24670118159959525        2.3113012358876515     
 C   7.5358306470175016       0.78013697896823575        5.1449456870224042     
 C   7.4522249354898040      -0.58903493924940764        5.4196144419852326     
 C   8.1628736861367202       -1.2339856145736758        6.4385034334554581     
 C   8.9841830426544043      -0.49002942712780095        7.2795649594643166     
 C   9.1069494221901568       0.87946529981656152        7.0483474061377587     
 C   8.3930142137047810        1.4726664217324090        6.0104644791162185     
 C   7.4038555908306947        2.6161580087956580        3.0494865641703401     
 C   8.7773721741960173        2.6341710456522582        2.7928985379180289     
 C   9.3790526095194782        3.4764970726618074        1.8514194675183784     
 C   8.5942773907549146        4.3479644930843993        1.1009849251065655     
 C   7.2120337223463418        4.3367221252321047        1.2864133271673519     
 C   6.6593440227809948        3.4722596855949188        2.2261686669986975     
 C   5.6410148982371435        2.4890829572467021        5.1723395556473770     
 C   5.7156157417899323        3.8604569084018139        5.4377088250952257     
 C   5.0081889794990975        4.5015338946213745        6.4600169372160288     
 C   4.2131042043316258        3.7539279293096333        7.3221383538001508     
 C   4.1045513132959428        2.3789908422632937        7.1104070543689977     
 C   4.8046161558945464        1.7924955876721615        6.0567414115819620     
 C   5.7340999665575803       0.67736780119582474        3.0538813934815510     
 C   4.3573569779698849       0.69658550086350868        2.8146945407361521     
 C   3.7232753579344022      -0.11804644404727546        1.8697694469469326     
 C   4.4779750442290682       -1.0054123976211935        1.1081382202439662     
 C   5.8637044414436570       -1.0363592884127355        1.2745647370811166     
 C   6.4500245047255218      -0.18961932046729260        2.2140472365699431     
 B   6.5799497823714832        1.6389162097174510        4.0953677592418769     
 F   2.3621895654381841        11.749593745239128        14.882127495811890     
 F  0.95712099383006721        12.975345590505269        13.003169325860734     
 F -0.66348239171191103        11.531453193436233        11.278325284740641     
 F -0.97893913569592106        8.8390572041087214        11.689712560985779     
 F  0.35348451875045078        7.5826933560611458        13.651820533741425     
 F -0.69811910022114532        8.6477867359502447        16.096367202099760     
 F  -1.8583312527935931        6.9692855990518998        17.817806916962379     
 F -0.38099737674824430        5.1058104399672422        19.187277989299403     
 F   2.3718908976415798        5.0252096245923878        18.828384723657159     
 F   3.5567180567229308        6.7392986285614640        17.151495931792109     
 F   2.3495398031139314        5.6304432318642750        14.809561481919863     
 F   3.7559649269004831        4.4571039779351427        12.894083271905695     
 F   5.2851072489523725        5.9317391172214444        11.147093502623228     
 F   5.5237557434060314        8.6521875115634153        11.535449867494155     
 F   4.2286707843573366        9.8560923078047775        13.554126332546426     
 F   5.4121139629410262        8.6664325918093041        15.922248482537038     
 F   6.7047113994679490        10.172136649607635        17.694737300488121     
 F   5.3577757394539702        11.978908325200747        19.258338179730945     
 F   2.6142021984101373        12.174983371846855        19.053283356100390     
 F   1.2737070410833189        10.630343483187247        17.297090800086142     
 C   1.4081780876124321        9.5915307507463794        14.410273590280543     
 C   1.5126746764941708        10.962587350096527        14.160809286729608     
 C  0.81263259760330631        11.637961860863367        13.155068484658425     
 C  -1.2484963812574159E-002   10.922294438988157        12.293822584691391     
 C -0.15602216903223792        9.5502995922498108        12.498645312669364     
 C  0.53918865126849103        8.9291359202974210        13.532685027150450     
 C   1.4973131396821264        7.7331711514499641        16.473086875327244     
 C  0.12440125226812926        7.7639665049757030        16.731159965296644     
 C -0.51438053436770437        6.9045630811251808        17.632172736615214     
 C  0.23088406409380802        5.9622665807741324        18.335880835546021     
 C   1.6120158869195227        5.9245040828122582        18.150073625173285     
 C   2.2034491494438875        6.8149799166308647        17.260095584411051     
 C   3.2429468934439463        7.8200937745328201        14.332289719573890     
 C   3.1585741631536859        6.4477063176714910        14.073429798341920     
 C   3.8537165326097096        5.7977401739876555        13.047291900456504     
 C   4.6363836359351343        6.5366622465397883        12.166819621192115     
 C   4.7447461901150838        7.9131465290643908        12.364419842799183     
 C   4.0637880095148171        8.5068407184466821        13.425794102331864     
 C   3.2658735838707256        9.6073152874964514        16.468659910536772     
 C   4.6472570131984545        9.5222990883345773        16.658062456864744     
 C   5.3580183559702332        10.293158603200459        17.582786940261254     
 C   4.6799412193344523        11.206851117637511        18.381679155837428     
 C   3.2928066156676365        11.304740686250785        18.267249295992883     
 C   2.6280352101051103        10.500455401466303        17.342208293266903     
 B   2.3515426048514203        8.6932340954278278        15.437354131441005     
 C   6.3579556584578105       0.19887659110641279        11.532423984508050     
 H   7.2789509119738645      -0.29068498481345290        11.872440451377919     
 H   6.0111796752238247      -0.34591441445045623        10.642970447929486     
 H   5.5998658998569599        6.6132484768313321E-002   12.311681588207197     
 C   5.2525919904192362        2.2781636016198812        10.666736445186856     
 H   4.4840864111543057        2.2427445328382452        11.446562950685513     
 H   4.8877729305769826        1.7060944439573194        9.8044159408390605     
 H   5.3744287561216817        3.3261360499818990        10.364306829475931     
 C   7.6254504380304535        1.7615416718093171        10.057170255943962     
 H   7.2589250127840339        1.2208577242970584        9.1735797563555401     
 H   8.5787974882745228        1.3091429151097838        10.356467944918604     
 H   7.8249744785472117        2.7942833943370626        9.7450961691256559     
 C   2.5010474016950810        10.122816854635420        7.9205260200528329     
 H   1.5793015836960738        10.598400518680201        7.5622661737781263     
 H   2.8305744654641178        10.680880625870991        8.8083291957939878     
 H   3.2684047837601100        10.254329456603225        7.1497434901075403     
 C   3.6252231248823659        8.0539515192355484        8.7859692520409354     
 H   4.3824229295927450        8.0861409673218887        7.9950384739851081     
 H   4.0000610241951842        8.6340894498932172        9.6383851025433760     
 H   3.5117265898173127        7.0079216535491717        9.0984792610922032     
 C   1.2587731111630753        8.5662838700220458        9.4225760622256551     
 H   1.6369738144722679        9.1112849152934068        10.298708399501049     
 H  0.30149594163270077        9.0169042496973919        9.1346306095613521     
 H   1.0650396180878712        7.5347774639401548        9.7424143068866869     
         276

 Dy   9.1191460051611735        2.5102141026590279        14.042083173497563     
 C   7.4174085588835093        4.3870378148600846        13.731719719187568     
 C   6.7752046443884941        3.3899005810617799        14.572013921027834     
 C   6.5161975987228251        2.2626970839368421        13.729381353947106     
 H   5.9885919031704837        1.3706706446949737        14.045907893516814     
 C   6.9740056982403127        2.4985745363517764        12.409524726145667     
 C   7.5435116541164540        3.8055306888840743        12.428717297346097     
 H   7.9310761581502884        4.3217288844209341        11.558822868208146     
 C   8.1089810141600527        5.7180662248086316        14.075324802240182     
 C   9.4653200362194827        5.3928671968106610        14.746401504128585     
 H   10.137492054671883        4.8464405638942436        14.053511132323022     
 H   9.3655307391073208        4.8362706861205567        15.691347186763071     
 H   10.030592686146479        6.3028127796583693        14.989429675876195     
 C   7.2700779649322316        6.6613760266452573        14.950837697918891     
 H   7.0080909023007436        6.2594588184193078        15.931122939319149     
 H   6.3354162082384704        6.9217637062457635        14.441154029078403     
 H   7.8305078742639962        7.5885599551281420        15.127334399314551     
 C   8.4296167793621102        6.5076229796457579        12.789930752740426     
 H   9.1380523209409166        5.9772814895875284        12.143722751004496     
 H   8.8948898672229078        7.4654959911061525        13.050078096615367     
 H   7.5252773765573098        6.7162795276158693        12.205974633320835     
 C   6.3134848196924223        3.3982271184445612        16.040639084136473     
 C   5.9260566160028585        1.9741125684929244        16.500214032155828     
 H   5.0614950066502731        1.5824633512152078        15.953178730736214     
 H   5.6539243229356186        2.0014843566670684        17.563213277514070     
 H   6.7483069169895424        1.2523341072649856        16.389565081184962     
 C   5.0398504793574501        4.2619243184967397        16.169552326810482     
 H   5.1994770881687922        5.3008959045181232        15.870268374965937     
 H   4.6803366040688772        4.2632350687924507        17.207580526573285     
 H   4.2435693858678016        3.8525103166957120        15.534505713937904     
 C   7.3965940046702761        3.8745964027872732        17.028671234497644     
 H   8.2793507085591731        3.2106834004025799        17.019876806332014     
 H   7.0050994874493471        3.8313189531652081        18.050554416454961     
 H   7.7439162553500838        4.8963114279709590        16.862997417010927     
 C   6.5842710380749363        1.6799901211072490        11.182624635574683     
 C   10.862211847894143       0.66467829478190521        13.804516088352081     
 C   11.450964633179465        1.6442483023531322        14.705641704281609     
 C   11.742087489995690        2.7939770111064348        13.901717725174040     
 H   12.243661008338027        3.6844875315775232        14.261332670688642     
 C   11.351962551267095        2.5894630486552752        12.557089657843580     
 C   10.791856137496147        1.2785225467356829        12.512087412628219     
 H   10.442785576259491       0.78527640954820066        11.612056453213523     
 C   10.146933990236983      -0.66823013983873514        14.081120906428472     
 C   8.7654406707725023      -0.32749597562404825        14.686412746948752     
 H   8.1261487879058656       0.22388168226331207        13.964030082818956     
 H   8.8352340066496087       0.22747562262372098        15.637118509933918     
 H   8.1733757918709937       -1.2251070400773660        14.904969554621077     
 C   9.8926732178588583       -1.4408337800638997        12.767961572840015     
 H   9.4019224486951423       -2.3944349178071129        12.995366997739913     
 H   10.829519928441806       -1.6588451595977887        12.242945101469557     
 H   9.2359425782250018      -0.90166325298419603        12.074379943566210     
 C   10.924102537617607       -1.6242146976471621        15.000063308214008     
 H   11.098868149044115       -1.2331716010770175        16.004174768117966     
 H   11.898779925857584       -1.8684651712993454        14.562194360892722     
 H   10.358692153444187       -2.5575909713285250        15.118566906928741     
 C   11.862647584638264        1.6103515474809176        16.195031196960979     
 C   13.106834127587531       0.70837376827815346        16.365620068744871     
 H   13.933576955611409        1.0906929023849785        15.752291558988903     
 H   13.439268890850686       0.70657718999075159        17.412865903387125     
 H   12.929334453498676      -0.32948789056232342        16.071204727238932     
 C   12.278249127973679        3.0246506383100109        16.661845160605182     
 H   11.473105587302481        3.7620121633584520        16.534718573591253     
 H   13.163975947686572        3.3979185195396040        16.133000002693638     
 H   12.526843513479003        2.9915345030035589        17.730088375211484     
 C   10.734425754097156        1.1716411950320995        17.158727059029719     
 H   9.8586654043329354        1.8412118467406300        17.093290233967767     
 H   11.083100213831232        1.2454721133316733        18.199358729206352     
 H   10.387673500049992       0.14559543036059566        17.008883444886177     
 C   11.759019888598301        3.4493743012331506        11.366539357824150     
 C   13.059667919596475        2.8333601339373229        10.797140064949783     
 H   12.899421437887170        1.7996042154728797        10.465603821947104     
 H   13.848464806836018        2.8248176602444941        11.557270102430195     
 H   13.417744627104225        3.4169264773337904        9.9391971642547077     
 C   12.034677769539689        4.9061264377426603        11.774793105326230     
 H   11.126209162751135        5.4258894956424610        12.102161047940532     
 H   12.434645352811515        5.4639593357049483        10.916530763998015     
 H   12.770471180523796        4.9783414943899853        12.580900702712563     
 C   10.690751896435300        3.4377751359833528        10.269755285842113     
 H   10.485719528169614        2.4241390954118707        9.9137076526142778     
 H   11.028791431534481        4.0259908645441271        9.4080546164437759     
 H   9.7484191588220970        3.8722832299277536        10.622278191574017     
 Dy -0.25639217570317330        7.7640978542155246        5.4254581308918217     
 C   1.4835069731426289        5.9243728829326230        5.7356640518407280     
 C   2.1133257747205896        6.9334268114574780        4.9005037912680720     
 C   2.3485226717493948        8.0631384240986606        5.7455904315256721     
 H   2.8670836564747741        8.9624833673762687        5.4348449199941582     
 C   1.8926043013562193        7.8171608012527365        7.0638484389089156     
 C   1.3419668383873744        6.5014318883125775        7.0408462172229758     
 H  0.95817312970863255        5.9765542251940307        7.9079343512950828     
 C  0.80018966949544301        4.5906491757969139        5.3814972326221175     
 C -0.56665679231482891        4.9219047459277601        4.7355070340457042     
 H  -1.2365075940683548        5.4461984908253704        5.4493402708159335     
 H -0.48345227093599619        5.4975674996035151        3.7987695524954215     
 H  -1.1292347126600275        4.0144196965222241        4.4809010059144283     
 C   1.6264594348686126        3.6622722620950574        4.4749309709123803     
 H   1.8512049081743889        4.0748018257016074        3.4896651967979007     
 H   2.5793613328062994        3.4076695526153991        4.9534042264665556     
 H   1.0712203540045115        2.7296076496693789        4.3093046529888612     
 C  0.49835198886664162        3.7787423682860051        6.6575314486399515     
 H -0.21439927241639614        4.2865892555389280        7.3172207829736164     
 H   4.5955395560842646E-002   2.8188603027134147        6.3835884708827351     
 H   1.4077520120510274        3.5731768868967246        7.2333119383574802     
 C   2.5798264745588697        6.9375554154788643        3.4334118257922777     
 C   2.9940174029142392        8.3608757811297600        2.9958504093103806     
 H   3.8582077851848733        8.7341090030642672        3.5572051036935459     
 H   3.2782938115849780        8.3398785635427952        1.9356803449023468     
 H   2.1809632791966846        9.0922297375800483        3.1048645262876526     
 C   3.8382064484963490        6.0542381743353788        3.2892544522252529     
 H   3.6649957407909568        5.0139686737071134        3.5745311328105509     
 H   4.1961331608820638        6.0621913669555578        2.2505245673645113     
 H   4.6418187197863237        6.4429870806406395        3.9280507258278021     
 C   1.4830265060271444        6.5006512294616181        2.4418815385506178     
 H  0.61182209174049051        7.1795811806925007        2.4739409316126770     
 H   1.8650622814102624        6.5614679523693367        1.4171890693555080     
 H   1.1196114164367219        5.4810790210717348        2.5876656956419755     
 C   2.2870541903967969        8.6421326528788498        8.2851588016359372     
 C  -2.0015416416405722        9.6203482495456054        5.6203678110516027     
 C  -2.5968878472073054        8.6095654751016113        4.7580910146148776     
 C  -2.8759848817736318        7.4856032265354004        5.6017642338280300     
 H  -3.3803958770870386        6.5832810206797854        5.2768227607603366     
 C  -2.4743032896054342        7.7362335321137783        6.9350246439865630     
 C  -1.9161224309147200        9.0491939644356520        6.9314544003891916     
 H  -1.5559690199678902        9.5717006386527128        7.8106461620003396     
 C  -1.2934047718520085        10.946056033208585        5.2912525174771385     
 C   7.8449562862925482E-002   10.587649592129559        4.6745598402147603     
 H  0.72683985239452975        10.056181870076166        5.4041667719189874     
 H  -4.8345490007778713E-003   10.007549015661290        3.7397881978493919     
 H  0.66674332387218771        11.480324665660307        4.4273313115253723     
 C  -1.0113857978865672        11.758717268786295        6.5744494580048780     
 H -0.51810712940261383        12.701056258828935        6.3067860549086143     
 H  -1.9367349587677729        12.000862854154578        7.1090070155170286     
 H -0.34543224462270367        11.238142547944143        7.2734372605733340     
 C  -2.0895364657092368        11.877129829992692        4.3614266914171660     
 H  -2.2890507056783211        11.457149810530741        3.3734743899085022     
 H  -3.0533873783997385        12.136248506485170        4.8154821166990134     
 H  -1.5261822927360358        12.806306142545255        4.2028949492191394     
 C  -3.0504782845945213        8.6043159016543704        3.2812603021780866     
 C  -4.3055766181209911        9.4947012136993632        3.1404477750355131     
 H  -5.1037061299143769        9.1234081754398968        3.7974305039562912     
 H  -4.6806298074660466        9.4735842656002696        2.1076698706933468     
 H  -4.1195620268862676        10.538412378069136        3.4060572639299949     
 C  -3.4730503096071708        7.1787891758254538        2.8579090449368785     
 H  -2.6632486234722892        6.4461986917135636        2.9805718612871170     
 H  -4.3438712412045160        6.8153782147710382        3.4169936215942212     
 H  -3.7493517063536381        7.1888638190393772        1.7957106733109731     
 C  -1.9591849211969485        9.0293442663899466        2.2706184560309426     
 H  -1.0902190160729006        8.3500637658409431        2.3039010771318194     
 H  -2.3520238057543374        8.9568444593426157        1.2457253972007736     
 H  -1.5942971385978630        10.051769635331873        2.4028184971099984     
 C  -2.8676896051446508        6.9120508774478040        8.1543413387539552     
 C  -4.1849053575670663        7.5152983399118964        8.6988519610505097     
 H  -4.0558967723571167        8.5689612697741779        8.9787996404568435     
 H  -4.9763240009380834        7.4612759715134320        7.9430388041968252     
 H  -4.5219740704910745        6.9628702026544191        9.5860169336378345     
 C  -3.1087154665843593        5.4357613100222668        7.7959704495848294     
 H  -2.1895831688316973        4.9312851412320589        7.4729771458254763     
 H  -3.4820882113808231        4.8952987239016652        8.6772649782130884     
 H  -3.8538492121556907        5.3163640392651796        7.0026948122150028     
 C  -1.8027573032544808        6.9894563188398013        9.2513670538433601     
 H  -1.6351926024354102        8.0191587115536578        9.5825613343867637     
 H  -2.1207811578216749        6.4132272502808387        10.127903672321228     
 H -0.84509034856612875        6.5804828023916535        8.9103027005396367     
 F   6.6157156299660942       -1.4064984528023854        4.7057347056730245     
 F   8.0318136294776821       -2.5729155896735412        6.6153828610875847     
 F   9.6460905053962325       -1.0777317124112489        8.2998861929575689     
 F   9.9185111881686101        1.6093013828284277        7.8418548293474135     
 F   8.5462518361451565        2.8174595880673317        5.8742230955382793     
 F   9.6376698941908963        1.8089051879562330        3.4657639966632567     
 F   10.730101745553329        3.4534322707668847        1.6673705348394381     
 F   9.1818900284096969        5.1878713681901480       0.21643744469828799     
 F   6.4238024641535976        5.1778015364918586       0.57361873879009750     
 F   5.3092836973610744        3.5124307875170153        2.3433556509398117     
 F   6.5316064323685854        4.6834590241499336        4.7090672796317339     
 F   5.1094377357099408        5.8429589322357778        6.6236882260582748     
 F   3.5577678651797831        4.3556172961759678        8.3378727930989545     
 F   3.3170648748395872        1.6384492942959317        7.9234648613518592     
 F   4.6537929777869955       0.44539124312121170        5.9189245750921753     
 F   3.5243671556065510        1.5313475396119136        3.5155629396020691     
 F   2.3678231189316672       -5.9062538073824333E-002   1.7086562790355062     
 F   3.8553946812910835       -1.8168021899689510       0.22373274290378783     
 F   6.5991042418749366       -1.8858642365523781       0.52752214458924429     
 F   7.7997021457299329      -0.25099160511362384        2.3062466369523462     
 C   7.5344256763824093       0.77736642280287971        5.1420584122248094     
 C   7.4496755822938905      -0.59191953098174843        5.4153722290594404     
 C   8.1598937067287682       -1.2385203243323279        6.4334584508919548     
 C   8.9814422915531473      -0.49609648673872686        7.2755784229513374     
 C   9.1051668057325035       0.87355656355392997        7.0459176298003729     
 C   8.3921623160587320        1.4682807636653128        6.0083066768087017     
 C   7.4058381482491749        2.6139579351397444        3.0477152876127818     
 C   8.7793722663663871        2.6289090884828372        2.7913893178846449     
 C   9.3834305489989855        3.4711534156794022        1.8514409153309594     
 C   8.6011095006588061        4.3458163912450098        1.1024189675886205     
 C   7.2189160510481827        4.3377480244970110        1.2876741055908498     
 C   6.6637721133867913        3.4729587893720772        2.2255228560485949     
 C   5.6432047348260079        2.4902857349886198        5.1710102946154013     
 C   5.7185760024301899        3.8617755671086078        5.4355493590547690     
 C   5.0116155138516705        4.5038929996848882        6.4575631542465342     
 C   4.2166402577749720        3.7572706471001212        7.3206096926788629     
 C   4.1077143113902945        2.3822306924783385        7.1099815975942997     
 C   4.8070271762726096        1.7947539203707570        6.0564230583257386     
 C   5.7303176971031800       0.67931485772306377        3.0522257721198778     
 C   4.3534709912779688       0.70263482841867952        2.8149742807075833     
 C   3.7154247257254367      -0.10968878313645009        1.8710580050353409     
 C   4.4660184099393723      -0.99913671279230853        1.1081981743777416     
 C   5.8517214728665881       -1.0342139671190453        1.2725459075574523     
 C   6.4421105173352098      -0.18960625042366180        2.2111996948070769     
 B   6.5797464159650847        1.6383026602620070        4.0932206773686959     
 F   2.3601211447516453        11.748235910652623        14.879545763687743     
 F  0.95470140359047451        12.972634615942376        12.999988919522721     
 F -0.66570438902789519        11.527589211820462        11.275990752769381     
 F -0.97996725769504223        8.8353020143539993        11.688220700254575     
 F  0.35327012030954374        7.5800037575814532        13.650493123465177     
 F -0.70002328491065346        8.6446736808951439        16.093769112813572     
 F  -1.8595967710318444        6.9685321065993033        17.817754548791591     
 F -0.38143476130731724        5.1087108499561058        19.190929563773544     
 F   2.3715268822464783        5.0286881009322606        18.832224069466232     
 F   3.5556318746438023        6.7399352041017631        17.152291874872859     
 F   2.3485980748900013        5.6294741559227122        14.809936434350581     
 F   3.7554434491754427        4.4554832693291511        12.895185143529105     
 F   5.2858554330532055        5.9296320184625877        11.148676003119574     
 F   5.5253809781284309        8.6499186628153311        11.537145507170328     
 F   4.2290584717204664        9.8545405439059639        13.554705607569476     
 F   5.4104150420419908        8.6673777280218527        15.924298132672618     
 F   6.6999754141265830        10.175485686943340        17.697144297874924     
 F   5.3500326301277035        11.982325722274023        19.257709726246606     
 F   2.6065616798890776        12.176025030658950        19.049917133499232     
 F   1.2691763697414638        10.628848848174890        17.293683546457608     
 C   1.4069069166543795        9.5895504706914085        14.408489027495420     
 C   1.5109801636035933        10.960573785798259        14.158489612659576     
 C  0.81067017581475809        11.635306820735824        13.152495055323895     
 C  -1.4340888450158795E-002   10.919046484688549        12.291649728107274     
 C -0.15733383906959492        9.5470895663267044        12.496938969896268     
 C  0.53827057450679172        8.9265131111656579        13.531054432281531     
 C   1.4958979908853254        7.7322531576623179        16.472536200698052     
 C  0.12291473209441305        7.7625175793769561        16.730217667889196     
 C -0.51556248910191105        6.9043205960952960        17.632520757574984     
 C  0.23011479826751235        5.9639201909424351        18.338140597617215     
 C   1.6112860553016808        5.9265994977525489        18.152581645449860     
 C   2.2023779527728937        6.8156156490628268        17.260993500367160     
 C   3.2425124251643407        7.8188205401245723        14.332516143797008     
 C   3.1580953522279582        6.4463992314814735        14.073944278132648     
 C   3.8535636742562565        5.7961160653240604        13.048255251009858     
 C   4.6368889153537074        6.5347593480127566        12.168122916233013     
 C   4.7456053144039583        7.9112313837694455        12.365700500283472     
 C   4.0641116476407984        8.5052913691293206        13.426524342546969     
 C   3.2629840573869160        9.6071178869106237        16.467934022166890     
 C   4.6441884406224494        9.5231414188015098        16.658788963750901     
 C   5.3533138044431485        10.295139376083576        17.583776355644151     
 C   4.6736808383948247        11.208855417661711        18.381258365547477     
 C   3.2866345185238179        11.305633176805321        18.265382863689094     
 C   2.6235297957399637        10.500200012486815        17.340267088165625     
 B   2.3500651040426281        8.6920362843281609        15.436451747044417     
 C   6.3584956470093879       0.19807901305596623        11.533894844970023     
 H   7.2796538235504658      -0.29102212284605267        11.874133563781578     
 H   6.0118753523501605      -0.34720811496775683        10.644693410708337     
 H   5.6004541355090760        6.5442738416473245E-002   12.313221063735959     
 C   5.2523261766262062        2.2768356886944292        10.668018949400752     
 H   4.4843043040720856        2.2417333459295072        11.448319155178739     
 H   4.8870754313005147        1.7042867210890231        9.8062167361428418     
 H   5.3738375369326992        3.3246600355710427        10.364959857573551     
 C   7.6249626151246384        1.7604350489077407        10.057448059813883     
 H   7.2581041924935112        1.2193439756536790        9.1742414241687662     
 H   8.5785471766851646        1.3083441737826995        10.356404234902872     
 H   7.8240834292144799        2.7931052456111511        9.7448685217605995     
 C   2.5038113586997164        10.122524876138508        7.9214855684460188     
 H   1.5819920444089619        10.598634990916320        7.5641987070934569     
 H   2.8343500535723911        10.680182644440048        8.8091508890464443     
 H   3.2705243614269306        10.253964139953609        7.1500836271276560     
 C   3.6274018291644845        8.0534695949996529        8.7872191950593290     
 H   4.3849101992679786        8.0854900296618677        7.9965897596249507     
 H   4.0019887916649415        8.6335696067735004        9.6397687748445051     
 H   3.5136125037021562        7.0074775314604487        9.0997217531163628     
 C   1.2607328992384934        8.5659558548936836        9.4228908948679919     
 H   1.6384659908862667        9.1110634697849502        10.299152796065966     
 H  0.30351280046863904        9.0164246177003680        9.1344778919816498     
 H   1.0669553136383196        7.5344484491939046        9.7427100897360095     
         276

 Dy   9.1197156046957328        2.5104647183057502        14.042448835384212     
 C   7.4174332010902972        4.3867608913352010        13.732082156417786     
 C   6.7754235895668344        3.3895651193068437        14.572442250940636     
 C   6.5166790656661640        2.2622419871711119        13.729922320135467     
 H   5.9891829593994155        1.3701645344206599        14.046482947611041     
 C   6.9743766615115206        2.4980839992400847        12.410023813897942     
 C   7.5436498556371205        3.8051627529403418        12.429083029839925     
 H   7.9310942165258851        4.3214008321538246        11.559142278133068     
 C   8.1091109197734017        5.7177869091155733        14.075636013392760     
 C   9.4660359698375700        5.3923055401403159        14.745320316106920     
 H   10.137676277024585        4.8463265157136464        14.051576970165135     
 H   9.3671116878506115        4.8352377550867267        15.690104849501097     
 H   10.031472660657521        6.3021114315210447        14.988394705573151     
 C   7.2711844473939982        6.6607217223882591        14.952522330627149     
 H   7.0111961821700390        6.2586463162487149        15.933236885945735     
 H   6.3355641355637307        6.9207364716350170        14.444476923031361     
 H   7.8315046142122613        7.5881446526360552        15.128085991923193     
 C   8.4285589147283506        6.5079366918466279        12.790324721114281     
 H   9.1366828365877684        5.9781562843371407        12.143338224346389     
 H   8.8937142340696553        7.4658226182485956        13.050581645653638     
 H   7.5237759798515604        6.7165817343750627        12.207108585693733     
 C   6.3145020548797364        3.3975910906938682        16.041327358141711     
 C   5.9257388258028927        1.9736523190876545        16.500258218741685     
 H   5.0607057818088448        1.5830902425321149        15.953169668849132     
 H   5.6538056078142658        2.0008195188199336        17.563312678656111     
 H   6.7472544550543008        1.2511565036684547        16.389137224018238     
 C   5.0420084130952176        4.2626366376205951        16.172061102760171     
 H   5.2022805510233781        5.3015892302412349        15.873129045604200     
 H   4.6836028221826194        4.2637475818231581        17.210464123915294     
 H   4.2446033431166157        3.8543556939716410        15.537746255823238     
 C   7.3992249107283916        3.8718653228396591        17.028561131887678     
 H   8.2815446043294259        3.2074219053967132        17.017540029312165     
 H   7.0093143566490470        3.8272972183662555        18.050947516783079     
 H   7.7469637869170507        4.8935944732066838        16.863811340108189     
 C   6.5843678188560171        1.6791121096484385        11.183451659663294     
 C   10.862672374115423       0.66455696422577759        13.806116960057969     
 C   11.451670641145272        1.6449804066541147        14.706162216580447     
 C   11.742660818691794        2.7938933845876619        13.901057273080177     
 H   12.244367347292068        3.6847062329937117        14.259706525614362     
 C   11.352241582446348        2.5880725547864611        12.556729271396947     
 C   10.792039507486599        1.2771445581023328        12.513141903080752     
 H   10.442592723095963       0.78309375164116934        11.613713718992155     
 C   10.147530170373816      -0.66810986732554567        14.084165741310468     
 C   8.7664081144111847      -0.32691245186734080        14.690042344280251     
 H   8.1267333944034554       0.22400124252654466        13.967633193657202     
 H   8.8367684558668778       0.22867093647123440        15.640336234401568     
 H   8.1744534076647497       -1.2243953817994935        14.909421263102598     
 C   9.8923361307858055       -1.4417331557986479        12.771811774321167     
 H   9.4014976135745911       -2.3950181875904555        13.000310409185840     
 H   10.828829028630000       -1.6604132672981979        12.246450764129271     
 H   9.2353218815322560      -0.90300811119882129        12.078162146331271     
 C   10.925417028188765       -1.6234755284259756        15.003139887578644     
 H   11.101439088019941       -1.2316206230132611        16.006684396233720     
 H   11.899544217633355       -1.8682969509445191        14.564384310543982     
 H   10.359978664446441       -2.5566350028336737        15.123060178025781     
 C   11.864571949984629        1.6121866803767715        16.195215858782085     
 C   13.109432332680571       0.71098819465746299        16.364638092256648     
 H   13.935147648958015        1.0933855859970831        15.750028553434332     
 H   13.443198445862290       0.70975345862693628        17.411432597531519     
 H   12.931980889037176      -0.32704996930546049        16.070858959346001     
 C   12.279800976842338        3.0269211120274138        16.661057118839338     
 H   11.474249068330044        3.7638736470759628        16.534173916968665     
 H   13.164974017439901        3.4003519454563746        16.131453142447633     
 H   12.529157060481806        2.9944049312881118        17.729140829556190     
 C   10.737776473084276        1.1731461307294881        17.160348119787109     
 H   9.8619686919399268        1.8426763325562328        17.096301825237159     
 H   11.087984736942598        1.2466990059791607        18.200448863723057     
 H   10.390827881855742       0.14713450583504276        17.010761993269263     
 C   11.758766826856570        3.4469397939442725        11.365266499344443     
 C   13.060018867621164        2.8316176099912282        10.796496238661343     
 H   12.900904871348022        1.7972713461495893        10.466391913006914     
 H   13.848916226640952        2.8250249128189724        11.556471400016353     
 H   13.417350121522675        3.4144209793958504        9.9377125896696139     
 C   12.033150431373604        4.9043537103817139        11.771943321966930     
 H   11.124260256560419        5.4235970650499565        12.098973253435345     
 H   12.432393939669126        5.4616340501921261        10.913002304380292     
 H   12.769085908322220        4.9781503300818759        12.577780732579431     
 C   10.690511702104926        3.4331206905891190        10.268548240719994     
 H   10.486992509174266        2.4189958865278549        9.9130191076397995     
 H   11.027616184273279        4.0212989566486845        9.4065108745026471     
 H   9.7475753744711398        3.8663786341644473        10.620905861560550     
 Dy -0.25375962075433639        7.7659453549016026        5.4265600363903470     
 C   1.4838334956717609        5.9242077314434463        5.7369444868276398     
 C   2.1145085237180559        6.9323625520753556        4.9013421889616184     
 C   2.3511661569446134        8.0620356194200866        5.7460881695191341     
 H   2.8703161881080330        8.9608666721689900        5.4348685724272547     
 C   1.8951562766623273        7.8169081371492108        7.0645072128904856     
 C   1.3433147300755810        6.5017432576634375        7.0419543919206440     
 H  0.95931148088444784        5.9775191364243359        7.9093033265459409     
 C  0.79972458745038777        4.5907045585792297        5.3836508924146020     
 C -0.56691616277765788        4.9217688316548136        4.7371556472143048     
 H  -1.2364209833479751        5.4473595513938120        5.4502059315142812     
 H -0.48334095166542590        5.4963453795650183        3.7998873119937300     
 H  -1.1299029568958034        4.0142315196178711        4.4834940151369187     
 C   1.6259281061448632        3.6615615881915402        4.4780533265673634     
 H   1.8514242604758764        4.0734156303627618        3.4927058064878818     
 H   2.5784379837210163        3.4069444199610630        4.9572119900086022     
 H   1.0704205941898455        2.7290534004793003        4.3126013169039172     
 C  0.49766311459225171        3.7799163843865871        6.6603251367823262     
 H -0.21441605566144126        4.2889323311700318        7.3197843466964647     
 H   4.4376314416058216E-002   2.8201809517041783        6.3873446477911262     
 H   1.4071329363610821        3.5741163823127589        7.2359638839709035     
 C   2.5797989906414416        6.9358551320454067        3.4338577130213288     
 C   2.9934386971443216        8.3590320600088308        2.9952952860504980     
 H   3.8581569597605601        8.7324718119407088        3.5556436543824987     
 H   3.2766168517112151        8.3377510044922403        1.9348601038760773     
 H   2.1804968267491724        9.0904615981798322        3.1049026837297991     
 C   3.8380743577243699        6.0525337907332784        3.2888889299833877     
 H   3.6651734606029573        5.0123977347334003        3.5748884275540389     
 H   4.1948972377226532        6.0599553999572073        2.2497989330302555     
 H   4.6423714897069281        6.4416264935443470        3.9265738274494075     
 C   1.4822941648272143        6.4982208870889728        2.4434621398797827     
 H  0.61067356706468301        7.1765763970890228        2.4761542322966554     
 H   1.8633382118324306        6.5591094416811018        1.4184406000006760     
 H   1.1196646370072172        5.4784636913392006        2.5897476896828424     
 C   2.2895239280795630        8.6418272261356002        8.2858798059741563     
 C  -1.9984029855559760        9.6220617248083968        5.6233916093059317     
 C  -2.5935106916881310        8.6128108290526519        4.7592420362332541     
 C  -2.8735454567110170        7.4877594288528897        5.6011153269353802     
 H  -3.3779520827711118        6.5860716513003332        5.2745166109355086     
 C  -2.4724609964200535        7.7361996265572603        6.9349363554208647     
 C  -1.9139263730621161        9.0489614271509620        6.9336135531464000     
 H  -1.5542276929421965        9.5700554331560284        7.8137759446713142     
 C  -1.2898080902228775        10.948035130156168        5.2967943384603728     
 C   8.2354260781909841E-002   10.590440096296472        4.6802958781445341     
 H  0.73044595117400213        10.057929353691247        5.4093620759147560     
 H  -5.8015467257906822E-004   10.011563375513505        3.7447787420347791     
 H  0.67083490513587196        11.483329105801868        4.4342901038932068     
 C  -1.0088775445723377        11.758652231328082        6.5814561474931415     
 H -0.51562605535513595        12.701488717458663        6.3157502390782918     
 H  -1.9347240019038612        11.999716457574475        7.1156413123259226     
 H -0.34338122607851490        11.237053735493436        7.2800939008535259     
 C  -2.0852442530517119        11.880425270776668        4.3678336365281885     
 H  -2.2842417079980963        11.461859430563161        3.3792306918191986     
 H  -3.0493179898231455        12.139021310758455        4.8216307116950787     
 H  -1.5216766294994726        12.809681234940234        4.2108937595696982     
 C  -3.0451757123993715        8.6094688021240202        3.2818008420157474     
 C  -4.3001734268456175        9.4999031188460652        3.1400044827722384     
 H  -5.0993890394859465        9.1276461144111689        3.7950002651576438     
 H  -4.6733934559709986        9.4799725334139922        2.1066039704116526     
 H  -4.1148726041715076        10.543348392243429        3.4071772281895014     
 C  -3.4667907543342507        7.1843538035448899        2.8560897201928226     
 H  -2.6569076671450955        6.4518377498758746        2.9788431266423854     
 H  -4.3381815393590939        6.8199845706646025        3.4136168773832476     
 H  -3.7417376139523988        7.1955825049633431        1.7935893284929685     
 C  -1.9526022562542986        9.0359659744294643        2.2732177018881248     
 H  -1.0830620178061272        8.3574778605031970        2.3074120955038611     
 H  -2.3437423830844559        8.9637244232370552        1.2476988418618342     
 H  -1.5888982166218377        10.058628365645957        2.4065426288878933     
 C  -2.8663900160102544        6.9103949166985288        8.1530060487149498     
 C  -4.1830016135647581        7.5138893185870144        8.6986875196086011     
 H  -4.0528051516039270        8.5666430515340029        8.9810964456928488     
 H  -4.9742861625964210        7.4626146230690029        7.9426699516928476     
 H  -4.5209311335740239        6.9598744685614253        9.5844781171375146     
 C  -3.1086777194961654        5.4348924923635131        7.7924947477638788     
 H  -2.1898777407306493        4.9297856193644867        7.4696502234302056     
 H  -3.4834250479048010        4.8937079170158100        8.6727112747726185     
 H  -3.8531441446445598        5.3174124730380870        6.9984352761728799     
 C  -1.8012850203549928        6.9851460408170105        9.2500087695712434     
 H  -1.6324583428814350        8.0141534477823324        9.5825025635520227     
 H  -2.1199250123044084        6.4081012610914589        10.125783636386119     
 H -0.84413559049804543        6.5755012757184126        8.9083371390314632     
 F   6.6122437000470304       -1.4078520157671430        4.7008981347091501     
 F   8.0280647889314078       -2.5776374284762076        6.6085409361092529     
 F   9.6427531295342330       -1.0853710263060032        8.2952866634542506     
 F   9.9172074226642888        1.6019693464398497        7.8402632244422792     
 F   8.5471436326411840        2.8129344955927111        5.8729723325404306     
 F   9.6373002881672054        1.8005029289042198        3.4630529918457778     
 F   10.734342264088482        3.4448636036622333        1.6676146104115299     
 F   9.1907751911962965        5.1853290998667596       0.21889529849225819     
 F   6.4330028450231325        5.1818427206023987       0.57613030736782123     
 F   5.3138281132093219        3.5159749484405323        2.3420884725846705     
 F   6.5348443314642575        4.6840179549497218        4.7063356010716202     
 F   5.1132809293516708        5.8454385278657908        6.6200015528720648     
 F   3.5617056740001245        4.3597596440282738        8.3361106454497715     
 F   3.3201368572981229        1.6425878537333256        7.9237561915934318     
 F   4.6551413897185254       0.44767177142479420        5.9194552125617363     
 F   3.5241445698460607        1.5396378505276420        3.5170264856367868     
 F   2.3601561640280520       -4.6113431535038052E-002   1.7120414737175611     
 F   3.8397352248260384       -1.8081095810219614       0.22433154660270768     
 F   6.5832947071385162       -1.8854291167000661       0.52397634558886941     
 F   7.7915344829575357      -0.25528202862765248        2.3011920380170410     
 C   7.5330207057473180       0.77459586663752356        5.1391711374272147     
 C   7.4471262290979769      -0.59480412271408911        5.4111300161336473     
 C   8.1569137273208181       -1.2430550340909803        6.4284134683284515     
 C   8.9787015404518904      -0.50216354634965277        7.2715918864383573     
 C   9.1033841892748519       0.86764782729129830        7.0434878534629872     
 C   8.3913104184126848        1.4638951055982163        6.0061488745011857     
 C   7.4078207056676550        2.6117578614838304        3.0459440110552229     
 C   8.7813723585367569        2.6236471313134162        2.7898800978512615     
 C   9.3878084884784929        3.4658097586969969        1.8514623631435405     
 C   8.6079416105626994        4.3436682894056204        1.1038530100706752     
 C   7.2257983797500227        4.3387739237619183        1.2889348840143477     
 C   6.6682002039925887        3.4736578931492357        2.2248770450984927     
 C   5.6453945714148732        2.4914885127305375        5.1696810335834256     
 C   5.7215362630704476        3.8630942258154017        5.4333898930143123     
 C   5.0150420482042435        4.5062521047484010        6.4551093712770395     
 C   4.2201763112183190        3.7606133648906090        7.3190810315575749     
 C   4.1108773094846462        2.3854705426933838        7.1095561408196017     
 C   4.8094381966506736        1.7970122530693524        6.0561047050695151     
 C   5.7265354276487797       0.68126191425030280        3.0505701507582046     
 C   4.3495850045860518       0.70868415597385026        2.8152540206790144     
 C   3.7075740935164716      -0.10133112222562471        1.8723465631237493     
 C   4.4540617756496763      -0.99286102796342357        1.1082581285115169     
 C   5.8397385042895191       -1.0320686458253550        1.2705270780337881     
 C   6.4341965299448978      -0.18959318038003103        2.2083521530442107     
 B   6.5795430495586871        1.6376891108065630        4.0910735954955140     
 F   2.3580527240651064        11.746878076066119        14.876964031563595     
 F  0.95228181335088180        12.969923641379483        12.996808513184709     
 F -0.66792638634387946        11.523725230204690        11.273656220798122     
 F -0.98099537969416339        8.8315468245992772        11.686728839523372     
 F  0.35305572186863676        7.5773141591017605        13.649165713188928     
 F -0.70192746960016161        8.6415606258400448        16.091171023527380     
 F  -1.8608622892700957        6.9677786141467077        17.817702180620802     
 F -0.38187214586639012        5.1116112599449703        19.194581138247681     
 F   2.3711628668513773        5.0321665772721342        18.836063415275305     
 F   3.5545456925646737        6.7405717796420621        17.153087817953608     
 F   2.3476563466660716        5.6285050799811494        14.810311386781299     
 F   3.7549219714504027        4.4538625607231586        12.896287015152517     
 F   5.2866036171540394        5.9275249197037319        11.150258503615921     
 F   5.5270062128508295        8.6476498140672486        11.538841146846501     
 F   4.2294461590835963        9.8529887800071503        13.555284882592524     
 F   5.4087161211429553        8.6683228642344012        15.926347782808199     
 F   6.6952394287852171        10.178834724279046        17.699551295261728     
 F   5.3422895208014367        11.985743119347301        19.257081272762267     
 F   2.5989211613680174        12.177066689471046        19.046550910898077     
 F   1.2646456983996088        10.627354213162533        17.290276292829070     
 C   1.4056357456963267        9.5875701906364377        14.406704464710298     
 C   1.5092856507130161        10.958560221499992        14.156169938589544     
 C  0.80870775402620987        11.632651780608279        13.149921625989364     
 C  -1.6196813087743428E-002   10.915798530388940        12.289476871523155     
 C -0.15864550910695188        9.5438795404035979        12.495232627123173     
 C  0.53735249774509231        8.9238903020338967        13.529423837412613     
 C   1.4944828420885243        7.7313351638746717        16.471985526068863     
 C  0.12142821192069682        7.7610686537782101        16.729275370481744     
 C -0.51674444383611762        6.9040781110654121        17.632868778534750     
 C  0.22934553244121669        5.9655738011107386        18.340400359688406     
 C   1.6105562236838389        5.9286949126928397        18.155089665726436     
 C   2.2013067561019000        6.8162513814947880        17.261891416323270     
 C   3.2420779568847351        7.8175473057163254        14.332742568020128     
 C   3.1576165413022306        6.4450921452914569        14.074458757923377     
 C   3.8534108159028038        5.7944919566604662        13.049218601563211     
 C   4.6373941947722805        6.5328564494857240        12.169426211273912     
 C   4.7464644386928336        7.9093162384744993        12.366981157767761     
 C   4.0644352857667796        8.5037420198119591        13.427254582762075     
 C   3.2600945309031064        9.6069204863247943        16.467208133797008     
 C   4.6411198680464443        9.5239837492684440        16.659515470637061     
 C   5.3486092529160647        10.297120148966693        17.584765771027048     
 C   4.6674204574551963        11.210859717685913        18.380837575257527     
 C   3.2804624213799998        11.306525667359857        18.263516431385305     
 C   2.6190243813748175        10.499944623507325        17.338325883064350     
 B   2.3485876032338360        8.6908384732284958        15.435549362647832     
 C   6.3590356355609652       0.19728143500551967        11.535365705431994     
 H   7.2803567351270670      -0.29135926087865238        11.875826676185236     
 H   6.0125710294764962      -0.34850181548505743        10.646416373487188     
 H   5.6010423711611921        6.4752992064633169E-002   12.314760539264721     
 C   5.2520603628331761        2.2755077757689777        10.669301453614645     
 H   4.4845221969898654        2.2407221590207693        11.450075359671967     
 H   4.8863779320240468        1.7024789982207269        9.8080175314466249     
 H   5.3732463177437157        3.3231840211601864        10.365612885671171     
 C   7.6244747922188232        1.7593284260061643        10.057725863683803     
 H   7.2572833722029886        1.2178302270102994        9.1749030919819905     
 H   8.5782968650958082        1.3075454324556153        10.356340524887138     
 H   7.8231923798817471        2.7919270968852392        9.7446408743955431     
 C   2.5065753157043522        10.122232897641593        7.9224451168392047     
 H   1.5846825051218498        10.598869463152438        7.5661312404087884     
 H   2.8381256416806648        10.679484663009104        8.8099725822989008     
 H   3.2726439390937512        10.253598823303992        7.1504237641477708     
 C   3.6295805334466031        8.0529876707637591        8.7884691380777245     
 H   4.3873974689432123        8.0848390920018485        7.9981410452647932     
 H   4.0039165591346997        8.6330497636537817        9.6411524471456342     
 H   3.5154984175870001        7.0070334093717257        9.1009642451405224     
 C   1.2626926873139113        8.5656278397653232        9.4232057275103305     
 H   1.6399581673002657        9.1108420242764936        10.299597192630884     
 H  0.30552965930457726        9.0159449857033440        9.1343251744019476     
 H   1.0688710091887681        7.5341194344476543        9.7430058725853339     
         276

 Dy   9.1202852042302940        2.5107153339524726        14.042814497270861     
 C   7.4174578432970844        4.3864839678103165        13.732444593648003     
 C   6.7756425347451747        3.3892296575519079        14.572870580853436     
 C   6.5171605326095028        2.2617868904053813        13.730463286323825     
 H   5.9897740156283463        1.3696584241463461        14.047058001705267     
 C   6.9747476247827276        2.4975934621283931        12.410522901650214     
 C   7.5437880571577871        3.8047948169966093        12.429448762333752     
 H   7.9311122749014817        4.3210727798867152        11.559461688057992     
 C   8.1092408253867490        5.7175075934225150        14.075947224545338     
 C   9.4667519034556555        5.3917438834699709        14.744239128085255     
 H   10.137860499377290        4.8462124675330500        14.049642808007246     
 H   9.3686926365939023        4.8342048240528959        15.688862512239121     
 H   10.032352635168564        6.3014100833837210        14.987359735270109     
 C   7.2722909298557648        6.6600674181312600        14.954206963335407     
 H   7.0143014620393345        6.2578338140781229        15.935350832572320     
 H   6.3357120628889909        6.9197092370242714        14.447799816984320     
 H   7.8325013541605264        7.5877293501439684        15.128837584531835     
 C   8.4275010500945911        6.5082504040474980        12.790718689488136     
 H   9.1353133522346184        5.9790310790867540        12.142953697688283     
 H   8.8925386009164047        7.4661492453910379        13.051085194691911     
 H   7.5222745831458111        6.7168839411342569        12.208242538066630     
 C   6.3155192900670514        3.3969550629431753        16.042015632146953     
 C   5.9254210356029278        1.9731920696823848        16.500302405327538     
 H   5.0599165569674165        1.5837171338490219        15.953160606962049     
 H   5.6536868926929129        2.0001546809727992        17.563412079798155     
 H   6.7462019931190591        1.2499789000719237        16.388709366851511     
 C   5.0441663468329860        4.2633489567444496        16.174569878709860     
 H   5.2050840138779630        5.3022825559643456        15.875989716242461     
 H   4.6868690402963615        4.2642600948538654        17.213347721257303     
 H   4.2456373003654289        3.8562010712475701        15.540986797708575     
 C   7.4018558167865072        3.8691342428920450        17.028451029277708     
 H   8.2837385000996768        3.2041604103908470        17.015203252292313     
 H   7.0135292258487469        3.8232754835673024        18.051340617111194     
 H   7.7500113184840176        4.8908775184424087        16.864625263205454     
 C   6.5844645996370978        1.6782340981896282        11.184278683751904     
 C   10.863132900336703       0.66443563366964997        13.807717831763856     
 C   11.452376649111079        1.6457125109550970        14.706682728879285     
 C   11.743234147387899        2.7938097580688885        13.900396820986314     
 H   12.245073686246110        3.6849249344099002        14.258080380540084     
 C   11.352520613625600        2.5866820609176466        12.556368884950311     
 C   10.792222877477052        1.2757665694689828        12.514196393533284     
 H   10.442399869932434       0.78091109373413803        11.615370984770786     
 C   10.148126350510651      -0.66798959481235620        14.087210576192462     
 C   8.7673755580498653      -0.32632892811063341        14.693671941611749     
 H   8.1273180009010453       0.22412080278977725        13.971236304495449     
 H   8.8383029050841468       0.22986625031874783        15.643553958869218     
 H   8.1755310234585039       -1.2236837235216209        14.913872971584116     
 C   9.8919990437127527       -1.4426325315333963        12.775661975802318     
 H   9.4010727784540382       -2.3956014573737980        13.005253820631765     
 H   10.828138128818193       -1.6619813749986072        12.249956426788986     
 H   9.2347011848395102      -0.90435296941344667        12.081944349096332     
 C   10.926731518759924       -1.6227363592047892        15.006216466943279     
 H   11.104010026995766       -1.2300696449495050        16.009194024349473     
 H   11.900308509409127       -1.8681287305896930        14.566574260195244     
 H   10.361265175448693       -2.5556790343388220        15.127553449122821     
 C   11.866496315330995        1.6140218132726254        16.195400520603187     
 C   13.112030537773611       0.71360262103677241        16.363656115768428     
 H   13.936718342304621        1.0960782696091877        15.747765547879760     
 H   13.447128000873894       0.71292972726312098        17.409999291675913     
 H   12.934627324575674      -0.32461204804859756        16.070513191453074     
 C   12.281352825710998        3.0291915857448166        16.660269077073497     
 H   11.475392549357608        3.7657351307934737        16.533629260346078     
 H   13.165972087193229        3.4027853713731453        16.129906282201631     
 H   12.531470607484607        2.9972753595726647        17.728193283900897     
 C   10.741127192071394        1.1746510664268770        17.161969180544499     
 H   9.8652719795469199        1.8441408183718355        17.099313416506547     
 H   11.092869260053966        1.2479258986266482        18.201538998239762     
 H   10.393982263661492       0.14867358130948988        17.012640541652353     
 C   11.758513765114838        3.4445052866553940        11.363993640864736     
 C   13.060369815645851        2.8298750860451336        10.795852412372902     
 H   12.902388304808873        1.7949384768262990        10.467180004066726     
 H   13.849367646445886        2.8252321653934507        11.555672697602510     
 H   13.416955615941125        3.4119154814579109        9.9362280150845219     
 C   12.031623093207520        4.9025809830207674        11.769093538607631     
 H   11.122311350369703        5.4213046344574520        12.095785458930157     
 H   12.430142526526737        5.4593087646793030        10.909473844762568     
 H   12.767700636120644        4.9779591657737656        12.574660762446300     
 C   10.690271507774552        3.4284662451948851        10.267341195597878     
 H   10.488265490178916        2.4138526776438392        9.9123305626653213     
 H   11.026440937012080        4.0166070487532428        9.4049671325615183     
 H   9.7467315901201825        3.8604740384011409        10.619533531547081     
 Dy -0.25112706580549948        7.7677928555876807        5.4276619418888723     
 C   1.4841600182008927        5.9240425799542695        5.7382249218145516     
 C   2.1156912727155226        6.9312982926932332        4.9021805866551649     
 C   2.3538096421398320        8.0609328147415127        5.7465859075125962     
 H   2.8735487197412919        8.9592499769617113        5.4348922248603504     
 C   1.8977082519684354        7.8166554730456843        7.0651659868720555     
 C   1.3446626217637874        6.5020546270142976        7.0430625666183122     
 H  0.96044983206026324        5.9784840476546410        7.9106723017967999     
 C  0.79925950540533253        4.5907599413615454        5.3858045522070865     
 C -0.56717553324048697        4.9216329173818671        4.7388042603829055     
 H  -1.2363343726275953        5.4485206119622536        5.4510715922126280     
 H -0.48322963239485556        5.4951232595265225        3.8010050714920380     
 H  -1.1305712011315794        4.0140433427135180        4.4860870243594100     
 C   1.6253967774211140        3.6608509142880230        4.4811756822223474     
 H   1.8516436127773639        4.0720294350239170        3.4957464161778624     
 H   2.5775146346357332        3.4062192873067265        4.9610197535506488     
 H   1.0696208343751792        2.7284991512892218        4.3158979808189724     
 C  0.49697424031786186        3.7810904004871686        6.6631188249247000     
 H -0.21443283890648637        4.2912754068011347        7.3223479104193139     
 H   4.2797233271273792E-002   2.8215016006949418        6.3911008246995165     
 H   1.4065138606711367        3.5750558777287931        7.2386158295843259     
 C   2.5797715067240135        6.9341548486119491        3.4343036002503795     
 C   2.9928599913744041        8.3571883388879016        2.9947401627906154     
 H   3.8581061343362468        8.7308346208171486        3.5540822050714516     
 H   3.2749398918374517        8.3356234454416835        1.9340398628498079     
 H   2.1800303743016602        9.0886934587796162        3.1049408411719459     
 C   3.8379422669523908        6.0508294071311779        3.2885234077415224     
 H   3.6653511804149574        5.0108267957596873        3.5752457222975269     
 H   4.1936613145632418        6.0577194329588577        2.2490732986959991     
 H   4.6429242596275326        6.4402659064480545        3.9250969290710129     
 C   1.4815618236272845        6.4957905447163284        2.4450427412089475     
 H  0.60952504238887562        7.1735716134855441        2.4783675329806343     
 H   1.8616141422545989        6.5567509309928669        1.4196921306458441     
 H   1.1197178575777125        5.4758483616066673        2.5918296837237094     
 C   2.2919936657623290        8.6415217993923523        8.2866008103123754     
 C  -1.9952643294713794        9.6237752000711883        5.6264154075602599     
 C  -2.5901335361689566        8.6160561830036908        4.7603930578516307     
 C  -2.8711060316484023        7.4899156311703790        5.6004664200427294     
 H  -3.3755082884551850        6.5888622819208811        5.2722104611106815     
 C  -2.4706187032346731        7.7361657210007424        6.9348480668551673     
 C  -1.9117303152095124        9.0487288898662719        6.9357727059036094     
 H  -1.5524863659165029        9.5684102276593457        7.8169057273422879     
 C  -1.2862114085937464        10.950014227103752        5.3023361594436071     
 C   8.6258958700894200E-002   10.593230600463386        4.6860319160743078     
 H  0.73405204995347451        10.059676837306327        5.4145573799105238     
 H   3.6742396556197349E-003   10.015577735365721        3.7497692862201664     
 H  0.67492648639955621        11.486333545943429        4.4412488962610421     
 C  -1.0063692912581081        11.758587193869868        6.5884628369814049     
 H -0.51314498130765807        12.701921176088389        6.3247144232479684     
 H  -1.9327130450399497        11.998570060994373        7.1222756091348156     
 H -0.34133020753432608        11.235964923042728        7.2867505411337179     
 C  -2.0809520403941875        11.883720711560644        4.3742405816392109     
 H  -2.2794327103178711        11.466569050595581        3.3849869937298949     
 H  -3.0452486012465529        12.141794115031740        4.8277793066911441     
 H  -1.5171709662629096        12.813056327335213        4.2188925699202571     
 C  -3.0398731402042212        8.6146217025936700        3.2823413818534086     
 C  -4.2947702355702431        9.5051050239927672        3.1395611905089633     
 H  -5.0950719490575151        9.1318840533824428        3.7925700263589968     
 H  -4.6661571044759516        9.4863608012277130        2.1055380701299584     
 H  -4.1101831814567475        10.548284406417723        3.4082971924490075     
 C  -3.4605311990613306        7.1899184312643252        2.8542703954487667     
 H  -2.6505667108179014        6.4574768080381864        2.9771143919976537     
 H  -4.3324918375136718        6.8245909265581677        3.4102401331722736     
 H  -3.7341235215511599        7.2023011908873089        1.7914679836749641     
 C  -1.9460195913116485        9.0425876824689801        2.2758169477453074     
 H  -1.0759050195393536        8.3648919551654508        2.3109231138759023     
 H  -2.3354609604145748        8.9706043871314929        1.2496722865228949     
 H  -1.5834992946458122        10.065487095960043        2.4102667606657882     
 C  -2.8650904268758586        6.9087389559492536        8.1516707586759445     
 C  -4.1810978695624490        7.5124802972621314        8.6985230781666925     
 H  -4.0497135308507364        8.5643248332938278        8.9833932509288523     
 H  -4.9722483242547595        7.4639532746245738        7.9423010991888701     
 H  -4.5198881966569742        6.9568787344684315        9.5829393006371948     
 C  -3.1086399724079712        5.4340236747047603        7.7890190459429292     
 H  -2.1901723126296009        4.9282860974969145        7.4663233010349339     
 H  -3.4847618844287793        4.8921171101299548        8.6681575713321468     
 H  -3.8524390771334294        5.3184609068109951        6.9941757401307578     
 C  -1.7998127374555049        6.9808357627942206        9.2486504852991267     
 H  -1.6297240833274598        8.0091481840110053        9.5824437927172834     
 H  -2.1190688667871416        6.4029752719020792        10.123663600451012     
 H -0.84318083242996222        6.5705197490451717        8.9063715775232897     
 F   6.6087717701279667       -1.4092055787319007        4.6960615637452765     
 F   8.0243159483851318       -2.5823592672788744        6.6016990111309211     
 F   9.6394157536722336       -1.0930103402007576        8.2906871339509340     
 F   9.9159036571599675        1.5946373100512714        7.8386716195371449     
 F   8.5480354291372116        2.8084094031180906        5.8717215695425811     
 F   9.6369306821435146        1.7921006698522066        3.4603419870282988     
 F   10.738582782623636        3.4362949365575819        1.6678586859836220     
 F   9.1996603539828978        5.1827868315433721       0.22135315228622840     
 F   6.4422032258926674        5.1858839047129388       0.57864187594554484     
 F   5.3183725290575685        3.5195191093640488        2.3408212942295292     
 F   6.5380822305599295        4.6845768857495100        4.7036039225115074     
 F   5.1171241229934008        5.8479181234958046        6.6163148796858549     
 F   3.5656434828204664        4.3639019918805806        8.3343484978005886     
 F   3.3232088397566582        1.6467264131707195        7.9240475218350035     
 F   4.6564898016500562       0.44995229972837675        5.9199858500312983     
 F   3.5239219840855709        1.5479281614433704        3.5184900316715044     
 F   2.3524892091244372       -3.3164324996251798E-002   1.7154266683996162     
 F   3.8240757683609932       -1.7994169720749718       0.22493035030162753     
 F   6.5674851724020966       -1.8849939968477538       0.52043054658849452     
 F   7.7833668201851394      -0.25957245214168112        2.2961374390817362     
 C   7.5316157351122266       0.77182531047216751        5.1362838626296190     
 C   7.4445768759020634      -0.59768871444642990        5.4068878032078551     
 C   8.1539337479128662       -1.2475897438496326        6.4233684857649482     
 C   8.9759607893506317      -0.50823060596057867        7.2676053499253781     
 C   9.1016015728172004       0.86173909102866664        7.0410580771256015     
 C   8.3904585207666358        1.4595094475311201        6.0039910721936689     
 C   7.4098032630861352        2.6095577878279168        3.0441727344976646     
 C   8.7833724507071267        2.6183851741439947        2.7883708778178780     
 C   9.3921864279580003        3.4604661017145912        1.8514838109561216     
 C   8.6147737204665926        4.3415201875662310        1.1052870525527301     
 C   7.2326807084518636        4.3397998230268247        1.2901956624378457     
 C   6.6726282945983852        3.4743569969263941        2.2242312341483901     
 C   5.6475844080037376        2.4926912904724556        5.1683517725514490     
 C   5.7244965237107053        3.8644128845221961        5.4312304269738556     
 C   5.0184685825568165        4.5086112098119147        6.4526555883075449     
 C   4.2237123646616652        3.7639560826810965        7.3175523704362870     
 C   4.1140403075789980        2.3887103929084286        7.1091306840449029     
 C   4.8118492170287368        1.7992705857679481        6.0557863518132917     
 C   5.7227531581943794       0.68320897077754195        3.0489145293965310     
 C   4.3456990178941357       0.71473348352902111        2.8155337606504456     
 C   3.6997234613075061       -9.2973461314799319E-002   1.8736351212121576     
 C   4.4421051413599804      -0.98658534313453872        1.1083180826452923     
 C   5.8277555357124502       -1.0299233245316646        1.2685082485101236     
 C   6.4262825425545858      -0.18958011033640026        2.2055046112813446     
 B   6.5793396831522895        1.6370755613511190        4.0889265136223329     
 F   2.3559843033785675        11.745520241479614        14.874382299439448     
 F  0.94986222311128921        12.967212666816588        12.993628106846694     
 F -0.67014838365986362        11.519861248588917        11.271321688826864     
 F -0.98202350169328456        8.8277916348445533        11.685236978792169     
 F  0.35284132342772978        7.5746245606220670        13.647838302912680     
 F -0.70383165428966976        8.6384475707849440        16.088572934241189     
 F  -1.8621278075083472        6.9670251216941113        17.817649812450014     
 F -0.38230953042546306        5.1145116699338349        19.198232712721818     
 F   2.3707988514562759        5.0356450536120070        18.839902761084378     
 F   3.5534595104855451        6.7412083551823612        17.153883761034358     
 F   2.3467146184421415        5.6275360040395865        14.810686339212019     
 F   3.7544004937253623        4.4522418521171669        12.897388886775929     
 F   5.2873518012548733        5.9254178209448751        11.151841004112267     
 F   5.5286314475732290        8.6453809653191644        11.540536786522674     
 F   4.2298338464467271        9.8514370161083367        13.555864157615574     
 F   5.4070172002439199        8.6692680004469480        15.928397432943781     
 F   6.6905034434438511        10.182183761614750        17.701958292648531     
 F   5.3345464114751699        11.989160516420577        19.256452819277929     
 F   2.5912806428469572        12.178108348283139        19.043184688296918     
 F   1.2601150270577537        10.625859578150177        17.286869039200532     
 C   1.4043645747382740        9.5855899105814668        14.404919901925176     
 C   1.5075911378224389        10.956546657201724        14.153850264519512     
 C  0.80674533223766165        11.629996740480737        13.147348196654832     
 C  -1.8052737725328064E-002   10.912550576089330        12.287304014939037     
 C -0.15995717914430885        9.5406695144804914        12.493526284350077     
 C  0.53643442098339289        8.9212674929021336        13.527793242543694     
 C   1.4930676932917235        7.7304171700870254        16.471434851439671     
 C  0.11994169174698061        7.7596197281794632        16.728333073074296     
 C -0.51792639857032430        6.9038356260355274        17.633216799494519     
 C  0.22857626661492103        5.9672274112790413        18.342660121759597     
 C   1.6098263920659972        5.9307903276331304        18.157597686003015     
 C   2.2002355594309062        6.8168871139267493        17.262789332279379     
 C   3.2416434886051295        7.8162740713080776        14.332968992243247     
 C   3.1571377303765034        6.4437850591014394        14.074973237714106     
 C   3.8532579575493506        5.7928678479968712        13.050181952116564     
 C   4.6378994741908537        6.5309535509586922        12.170729506314810     
 C   4.7473235629817081        7.9074010931795540        12.368261815252049     
 C   4.0647589238927608        8.5021926704945958        13.427984822977180     
 C   3.2572050044192968        9.6067230857389667        16.466482245427127     
 C   4.6380512954704400        9.5248260797353783        16.660241977523221     
 C   5.3439047013889800        10.299100921849812        17.585755186409944     
 C   4.6611600765155687        11.212864017710114        18.380416784967579     
 C   3.2742903242361812        11.307418157914393        18.261649999081516     
 C   2.6145189670096713        10.499689234527835        17.336384677963075     
 B   2.3471101024250434        8.6896406621288289        15.434646978251246     
 C   6.3595756241125425       0.19648385695507312        11.536836565893966     
 H   7.2810596467036683      -0.29169639891125210        11.877519788588893     
 H   6.0132667066028320      -0.34979551600235803        10.648139336266039     
 H   5.6016306068133082        6.4063245712793093E-002   12.316300014793482     
 C   5.2517945490401470        2.2741798628435257        10.670583957828541     
 H   4.4847400899076462        2.2397109721120310        11.451831564165193     
 H   4.8856804327475789        1.7006712753524309        9.8098183267504062     
 H   5.3726550985547332        3.3217080067493296        10.366265913768791     
 C   7.6239869693130071        1.7582218031045880        10.058003667553724     
 H   7.2564625519124659        1.2163164783669200        9.1755647597952166     
 H   8.5780465535064518        1.3067466911285313        10.356276814871405     
 H   7.8223013305490143        2.7907489481593277        9.7444132270304884     
 C   2.5093392727089876        10.121940919144679        7.9234046652323897     
 H   1.5873729658347380        10.599103935388557        7.5680637737241199     
 H   2.8419012297889381        10.678786681578162        8.8107942755513573     
 H   3.2747635167605722        10.253233506654375        7.1507639011678865     
 C   3.6317592377287213        8.0525057465278636        8.7897190810961181     
 H   4.3898847386184467        8.0841881543418275        7.9996923309046348     
 H   4.0058443266044570        8.6325299205340649        9.6425361194467634     
 H   3.5173843314718440        7.0065892872830027        9.1022067371646820     
 C   1.2646524753893293        8.5652998246369609        9.4235205601526673     
 H   1.6414503437142645        9.1106205787680370        10.300041589195802     
 H  0.30754651814051548        9.0154653537063183        9.1341724568222453     
 H   1.0707867047392166        7.5337904197014041        9.7433016554346565     
         276

 Dy   9.1208548037648551        2.5109659495991949        14.043180159157510     
 C   7.4174824855038723        4.3862070442854320        13.732807030878222     
 C   6.7758614799235142        3.3888941957969716        14.573298910766239     
 C   6.5176419995528425        2.2613317936396511        13.731004252512186     
 H   5.9903650718572781        1.3691523138720321        14.047633055799494     
 C   6.9751185880539346        2.4971029250167009        12.411021989402489     
 C   7.5439262586784546        3.8044268810528772        12.429814494827580     
 H   7.9311303332770793        4.3207447276196058        11.559781097982913     
 C   8.1093707310000980        5.7172282777294567        14.076258435697916     
 C   9.4674678370737428        5.3911822267996250        14.743157940063588     
 H   10.138044721729992        4.8460984193524537        14.047708645849358     
 H   9.3702735853371930        4.8331718930190650        15.687620174977146     
 H   10.033232609679606        6.3007087352463973        14.986324764967065     
 C   7.2733974123175322        6.6594131138742618        14.955891596043665     
 H   7.0174067419086299        6.2570213119075300        15.937464779198907     
 H   6.3358599902142512        6.9186820024135249        14.451122710937279     
 H   7.8334980941087924        7.5873140476518817        15.129589177140478     
 C   8.4264431854608333        6.5085641162483689        12.791112657861989     
 H   9.1339438678814684        5.9799058738363664        12.142569171030175     
 H   8.8913629677631523        7.4664758725334801        13.051588743730184     
 H   7.5207731864400609        6.7171861478934511        12.209376490439528     
 C   6.3165365252543664        3.3963190351924823        16.042703906152191     
 C   5.9251032454029620        1.9727318202771149        16.500346591913392     
 H   5.0591273321259882        1.5843440251659291        15.953151545074968     
 H   5.6535681775715600        1.9994898431256645        17.563511480940196     
 H   6.7451495311838174        1.2488012964753927        16.388281509684788     
 C   5.0463242805707536        4.2640612758683050        16.177078654659550     
 H   5.2078874767325489        5.3029758816874564        15.878850386880725     
 H   4.6901352584101046        4.2647726078845727        17.216231318599316     
 H   4.2466712576142420        3.8580464485234991        15.544227339593910     
 C   7.4044867228446227        3.8664031629444309        17.028340926667742     
 H   8.2859323958699296        3.2008989153849803        17.012866475272460     
 H   7.0177440950484478        3.8192537487683498        18.051733717439312     
 H   7.7530588500509845        4.8881605636781327        16.865439186302719     
 C   6.5845613804181786        1.6773560867308177        11.185105707840515     
 C   10.863593426557983       0.66431430311352224        13.809318703469746     
 C   11.453082657076887        1.6464446152560794        14.707203241178123     
 C   11.743807476084003        2.7937261315501152        13.899736368892453     
 H   12.245780025200153        3.6851436358260887        14.256454235465807     
 C   11.352799644804854        2.5852915670488321        12.556008498503678     
 C   10.792406247467506        1.2743885808356328        12.515250883985818     
 H   10.442207016768906       0.77872843582710671        11.617028250549419     
 C   10.148722530647486      -0.66786932229916662        14.090255411074457     
 C   8.7683430016885477      -0.32574540435392596        14.697301538943247     
 H   8.1279026073986351       0.22424036305300984        13.974839415333694     
 H   8.8398373543014159       0.23106156416626128        15.646771683336867     
 H   8.1766086392522599       -1.2229720652437484        14.918324680065634     
 C   9.8916619566396999       -1.4435319072681445        12.779512177283468     
 H   9.4006479433334871       -2.3961847271571406        13.010197232077692     
 H   10.827447229006387       -1.6635494826990167        12.253462089448702     
 H   9.2340804881467644      -0.90569782762807194        12.085726551861393     
 C   10.928046009331082       -1.6219971899836030        15.009293046307915     
 H   11.106580965971592       -1.2285186668857488        16.011703652465226     
 H   11.901072801184899       -1.8679605102348669        14.568764209846506     
 H   10.362551686450947       -2.5547230658439708        15.132046720219861     
 C   11.868420680677360        1.6158569461684793        16.195585182424288     
 C   13.114628742866650       0.71621704741608183        16.362674139280209     
 H   13.938289035651229        1.0987709532212926        15.745502542325189     
 H   13.451057555885500       0.71610599589930568        17.408565985820307     
 H   12.937273760114174      -0.32217412679173463        16.070167423560147     
 C   12.282904674579656        3.0314620594622199        16.659481035307653     
 H   11.476536030385171        3.7675966145109840        16.533084603723491     
 H   13.166970156946556        3.4052187972899159        16.128359421955626     
 H   12.533784154487410        3.0001457878572175        17.727245738245603     
 C   10.744477911058512        1.1761560021242659        17.163590241301890     
 H   9.8685752671539113        1.8456053041874383        17.102325007775939     
 H   11.097753783165334        1.2491527912741356        18.202629132756467     
 H   10.397136645467242       0.15021265678393697        17.014519090035439     
 C   11.758260703373107        3.4420707793665160        11.362720782385029     
 C   13.060720763670538        2.8281325620990390        10.795208586084463     
 H   12.903871738269727        1.7926056075030086        10.467968095126537     
 H   13.849819066250820        2.8254394179679294        11.554873995188668     
 H   13.416561110359575        3.4094099835199714        9.9347434404994281     
 C   12.030095755041435        4.9008082556598209        11.766243755248331     
 H   11.120362444178987        5.4190122038649475        12.092597664424970     
 H   12.427891113384348        5.4569834791664809        10.905945385144845     
 H   12.766315363919070        4.9777680014656553        12.571540792313167     
 C   10.690031313444178        3.4238117998006512        10.266134150475759     
 H   10.489538471183568        2.4087094687598234        9.9116420176908431     
 H   11.025265689750878        4.0119151408578011        9.4034233906203895     
 H   9.7458878057692253        3.8545694426378341        10.618161201533614     
 Dy -0.24849451085666260        7.7696403562737597        5.4287638473873976     
 C   1.4844865407300247        5.9238774284650928        5.7395053568014633     
 C   2.1168740217129889        6.9302340333111117        4.9030189843487113     
 C   2.3564531273350502        8.0598300100629388        5.7470836455060583     
 H   2.8767812513745508        8.9576332817544326        5.4349158772934461     
 C   1.9002602272745435        7.8164028089421587        7.0658247608536247     
 C   1.3460105134519937        6.5023659963651577        7.0441707413159804     
 H  0.96158818323607853        5.9794489588849462        7.9120412770476580     
 C  0.79879442336027728        4.5908153241438603        5.3879582119995710     
 C -0.56743490370331595        4.9214970031089207        4.7404528735515061     
 H  -1.2362477619072154        5.4496816725306942        5.4519372529109758     
 H -0.48311831312428521        5.4939011394880257        3.8021228309903465     
 H  -1.1312394453673553        4.0138551658091641        4.4886800335819013     
 C   1.6248654486973646        3.6601402403845058        4.4842980378773305     
 H   1.8518629650788516        4.0706432396850714        3.4987870258678435     
 H   2.5765912855504500        3.4054941546523900        4.9648275170926945     
 H   1.0688210745605131        2.7279449020991433        4.3191946447340275     
 C  0.49628536604347195        3.7822644165877506        6.6659125130670738     
 H -0.21444962215153149        4.2936184824322385        7.3249114741421630     
 H   4.1218152126489369E-002   2.8228222496857058        6.3948570016079076     
 H   1.4058947849811911        3.5759953731448268        7.2412677751977483     
 C   2.5797440228065853        6.9324545651784915        3.4347494874794302     
 C   2.9922812856044869        8.3553446177669706        2.9941850395307328     
 H   3.8580553089119336        8.7291974296935901        3.5525207557604044     
 H   3.2732629319636888        8.3334958863911286        1.9332196218235385     
 H   2.1795639218541480        9.0869253193794002        3.1049789986140923     
 C   3.8378101761804118        6.0491250235290774        3.2881578854996572     
 H   3.6655289002269580        5.0092558567859733        3.5756030170410145     
 H   4.1924253914038303        6.0554834659605072        2.2483476643617428     
 H   4.6434770295481371        6.4389053193517620        3.9236200306926188     
 C   1.4808294824273547        6.4933602023436841        2.4466233425381123     
 H  0.60837651771306811        7.1705668298820653        2.4805808336646127     
 H   1.8598900726767671        6.5543924203046320        1.4209436612910120     
 H   1.1197710781482078        5.4732330318741331        2.5939116777645763     
 C   2.2944634034450946        8.6412163726491027        8.2873218146505945     
 C  -1.9921256733867829        9.6254886753339797        5.6294392058145890     
 C  -2.5867563806497822        8.6193015369547314        4.7615440794700081     
 C  -2.8686666065857871        7.4920718334878682        5.5998175131500796     
 H  -3.3730644941392582        6.5916529125414289        5.2699043112858543     
 C  -2.4687764100492924        7.7361318154442245        6.9347597782894699     
 C  -1.9095342573569087        9.0484963525815836        6.9379318586608179     
 H  -1.5507450388908093        9.5667650221626612        7.8200355100132626     
 C  -1.2826147269646153        10.951993324051335        5.3078779804268414     
 C   9.0163656619878546E-002   10.596021104630298        4.6917679540040815     
 H  0.73765814873294688        10.061424320921407        5.4197526839062915     
 H   7.9286339838185310E-003   10.019592095217934        3.7547598304055536     
 H  0.67901806766324047        11.489337986084989        4.4482076886288766     
 C  -1.0038610379438788        11.758522156411654        6.5954695264696692     
 H -0.51066390726018018        12.702353634718117        6.3336786074176459     
 H  -1.9307020881760382        11.997423664414271        7.1289099059437095     
 H -0.33927918899013731        11.234876110592021        7.2934071814139099     
 C  -2.0766598277366626        11.887016152344621        4.3806475267502334     
 H  -2.2746237126376463        11.471278670628001        3.3907432956405912     
 H  -3.0411792126699604        12.144566919305024        4.8339279016872085     
 H  -1.5126653030263464        12.816431419730192        4.2268913802708159     
 C  -3.0345705680090713        8.6197746030633198        3.2828819216910698     
 C  -4.2893670442948695        9.5103069291394693        3.1391178982456882     
 H  -5.0907548586290847        9.1361219923537149        3.7901397875603497     
 H  -4.6589207529809045        9.4927490690414356        2.1044721698482642     
 H  -4.1054937587419884        10.553220420592016        3.4094171567085136     
 C  -3.4542716437884105        7.1954830589837613        2.8524510707047108     
 H  -2.6442257544907077        6.4631158662004982        2.9753856573529216     
 H  -4.3268021356682498        6.8291972824517329        3.4068633889613000     
 H  -3.7265094291499206        7.2090198768112748        1.7893466388569594     
 C  -1.9394369263689986        9.0492093905084978        2.2784161936024900     
 H  -1.0687480212725800        8.3723060498277047        2.3144341322479436     
 H  -2.3271795377446933        8.9774843510259306        1.2516457311839557     
 H  -1.5781003726697869        10.072345826274129        2.4139908924436826     
 C  -2.8637908377414623        6.9070829951999784        8.1503354686369409     
 C  -4.1791941255601408        7.5110712759372493        8.6983586367247820     
 H  -4.0466219100975467        8.5620066150536545        8.9856900561648558     
 H  -4.9702104859130980        7.4652919261801456        7.9419322466848925     
 H  -4.5188452597399236        6.9538830003754368        9.5814004841368750     
 C  -3.1086022253197774        5.4331548570460066        7.7855433441219786     
 H  -2.1904668845285529        4.9267865756293432        7.4629963786396631     
 H  -3.4860987209527572        4.8905263032441004        8.6636038678916769     
 H  -3.8517340096222989        5.3195093405839033        6.9899162040886349     
 C  -1.7983404545560167        6.9765254847714298        9.2472922010270118     
 H  -1.6269898237734848        8.0041429202396799        9.5823850218825442     
 H  -2.1182127212698751        6.3978492827126994        10.121543564515903     
 H -0.84222607436187891        6.5655382223719316        8.9044060160151162     
 F   6.6052998402089038       -1.4105591416966583        4.6912249927814029     
 F   8.0205671078388576       -2.5870811060815408        6.5948570861525893     
 F   9.6360783778102341       -1.1006496540955120        8.2860876044476175     
 F   9.9145998916556461        1.5873052736626934        7.8370800146320105     
 F   8.5489272256332391        2.8038843106434701        5.8704708065447324     
 F   9.6365610761198255        1.7836984108001934        3.4576309822108198     
 F   10.742823301158792        3.4277262694529305        1.6681027615557140     
 F   9.2085455167694974        5.1802445632199836       0.22381100608019860     
 F   6.4514036067622023        5.1899250888234780       0.58115344452326856     
 F   5.3229169449058160        3.5230632702875653        2.3395541158743880     
 F   6.5413201296556025        4.6851358165492982        4.7008722439513937     
 F   5.1209673166351308        5.8503977191258185        6.6126282064996449     
 F   3.5695812916408083        4.3680443397328874        8.3325863501514057     
 F   3.3262808222151938        1.6508649726081133        7.9243388520765761     
 F   4.6578382135815870       0.45223282803195930        5.9205164875008593     
 F   3.5236993983250811        1.5562184723590988        3.5199535777062225     
 F   2.3448222542208219       -2.0215218457465517E-002   1.7188118630816711     
 F   3.8084163118959480       -1.7907243631279821       0.22552915400054740     
 F   6.5516756376656762       -1.8845588769954418       0.51688474758811964     
 F   7.7751991574127421      -0.26386287565570971        2.2910828401464309     
 C   7.5302107644771343       0.76905475430681136        5.1333965878320242     
 C   7.4420275227061499      -0.60057330617877058        5.4026455902820620     
 C   8.1509537685049143       -1.2521244536082847        6.4183235032014441     
 C   8.9732200382493748      -0.51429766557150458        7.2636188134123989     
 C   9.0998189563595488       0.85583035476603497        7.0386283007882158     
 C   8.3896066231205868        1.4551237894640239        6.0018332698861530     
 C   7.4117858205046154        2.6073577141720032        3.0424014579401062     
 C   8.7853725428774965        2.6131232169745737        2.7868616577844945     
 C   9.3965643674375077        3.4551224447321860        1.8515052587687026     
 C   8.6216058303704841        4.3393720857268416        1.1067210950347848     
 C   7.2395630371537036        4.3408257222917310        1.2914564408613434     
 C   6.6770563852041827        3.4750561007035525        2.2235854231982874     
 C   5.6497742445926020        2.4938940682143733        5.1670225115194732     
 C   5.7274567843509621        3.8657315432289900        5.4290709609333989     
 C   5.0218951169093895        4.5109703148754274        6.4502018053380503     
 C   4.2272484181050114        3.7672988004715844        7.3160237093149991     
 C   4.1172033056733497        2.3919502431234738        7.1087052272702049     
 C   4.8142602374068009        1.8015289184665435        6.0554679985570683     
 C   5.7189708887399791       0.68515602730478098        3.0472589080348578     
 C   4.3418130312022196       0.72078281108419184        2.8158135006218767     
 C   3.6918728290985410       -8.4615800403973943E-002   1.8749236793005657     
 C   4.4301485070702835      -0.98030965830565375        1.1083780367790674     
 C   5.8157725671353813       -1.0277780032379744        1.2664894189864593     
 C   6.4183685551642737      -0.18956704029276950        2.2026570695184780     
 B   6.5791363167458918        1.6364620118956750        4.0867794317491519     
 F   2.3539158826920286        11.744162406893111        14.871800567315301     
 F  0.94744263287169650        12.964501692253695        12.990447700508682     
 F -0.67237038097584789        11.515997266973145        11.268987156855605     
 F -0.98305162369240573        8.8240364450898312        11.683745118060965     
 F  0.35262692498682274        7.5719349621423744        13.646510892636432     
 F -0.70573583897917780        8.6353345157298431        16.085974844954997     
 F  -1.8633933257465984        6.9662716292415148        17.817597444279222     
 F -0.38274691498453600        5.1174120799226985        19.201884287195959     
 F   2.3704348360611749        5.0391235299518806        18.843742106893455     
 F   3.5523733284064161        6.7418449307226611        17.154679704115111     
 F   2.3457728902182113        5.6265669280980237        14.811061291642737     
 F   3.7538790160003219        4.4506211435111744        12.898490758399340     
 F   5.2880999853557071        5.9233107221860193        11.153423504608615     
 F   5.5302566822956276        8.6431121165710820        11.542232426198849     
 F   4.2302215338098570        9.8498852522095230        13.556443432638622     
 F   5.4053182793448844        8.6702131366594966        15.930447083079361     
 F   6.6857674581024851        10.185532798950454        17.704365290035337     
 F   5.3268033021489041        11.992577913493855        19.255824365793590     
 F   2.5836401243258975        12.179150007095235        19.039818465695760     
 F   1.2555843557158988        10.624364943137822        17.283461785571994     
 C   1.4030934037802212        9.5836096305264959        14.403135339140052     
 C   1.5058966249318617        10.954533092903457        14.151530590449481     
 C  0.80478291044911343        11.627341700353194        13.144774767320301     
 C  -1.9908662362912700E-002   10.909302621789722        12.285131158354918     
 C -0.16126884918166581        9.5374594885573849        12.491819941576981     
 C  0.53551634422169359        8.9186446837703706        13.526162647674777     
 C   1.4916525444949225        7.7294991762993792        16.470884176810479     
 C  0.11845517157326438        7.7581708025807163        16.727390775666848     
 C -0.51910835330453087        6.9035931410056435        17.633564820454289     
 C  0.22780700078862534        5.9688810214473449        18.344919883830791     
 C   1.6090965604481553        5.9328857425734212        18.160105706279591     
 C   2.1991643627599124        6.8175228463587105        17.263687248235488     
 C   3.2412090203255244        7.8150008368998307        14.333195416466365     
 C   3.1566589194507757        6.4424779729114228        14.075487717504837     
 C   3.8531050991958979        5.7912437393332770        13.051145302669918     
 C   4.6384047536094268        6.5290506524316605        12.172032801355709     
 C   4.7481826872705826        7.9054859478846078        12.369542472736338     
 C   4.0650825620187421        8.5006433211772343        13.428715063192286     
 C   3.2543154779354877        9.6065256851531391        16.465756357057245     
 C   4.6349827228944349        9.5256684102023108        16.660968484409377     
 C   5.3392001498618953        10.301081694732929        17.586744601792841     
 C   4.6548996955759403        11.214868317734316        18.379995994677628     
 C   3.2681182270923625        11.308310648468929        18.259783566777731     
 C   2.6100135526445252        10.499433845548346        17.334443472861800     
 B   2.3456326016162512        8.6884428510291638        15.433744593854660     
 C   6.3601156126641198       0.19568627890462656        11.538307426355939     
 H   7.2817625582802687      -0.29203353694385181        11.879212900992551     
 H   6.0139623837291678      -0.35108921651965863        10.649862299044891     
 H   5.6022188424654233        6.3373499360953017E-002   12.317839490322244     
 C   5.2515287352471169        2.2728519499180737        10.671866462042434     
 H   4.4849579828254260        2.2386997852032930        11.453587768658419     
 H   4.8849829334711110        1.6988635524841347        9.8116191220541893     
 H   5.3720638793657498        3.3202319923384733        10.366918941866411     
 C   7.6234991464071920        1.7571151802030116        10.058281471423644     
 H   7.2556417316219433        1.2148027297235406        9.1762264276084409     
 H   8.5777962419170937        1.3059479498014470        10.356213104855673     
 H   7.8214102812162816        2.7895707994334158        9.7441855796654320     
 C   2.5121032297136230        10.121648940647766        7.9243642136255756     
 H   1.5900634265476261        10.599338407624677        7.5699963070394514     
 H   2.8456768178972118        10.678088700147217        8.8116159688038138     
 H   3.2768830944273928        10.252868190004760        7.1511040381880013     
 C   3.6339379420108400        8.0520238222919680        8.7909690241145118     
 H   4.3923720082936804        8.0835372166818082        8.0012436165444782     
 H   4.0077720940742143        8.6320100774143462        9.6439197917478925     
 H   3.5192702453566875        7.0061451651942797        9.1034492291888416     
 C   1.2666122634647474        8.5649718095086005        9.4238353927950040     
 H   1.6429425201282635        9.1103991332595804        10.300485985760719     
 H  0.30956337697645375        9.0149857217092944        9.1340197392425431     
 H   1.0727024002896650        7.5334614049551538        9.7435974382839792     
         276

 Dy   9.1214244032994163        2.5112165652459173        14.043545821044161     
 C   7.4175071277106595        4.3859301207605474        13.733169468108439     
 C   6.7760804251018545        3.3885587340420358        14.573727240679039     
 C   6.5181234664961814        2.2608766968739205        13.731545218700544     
 H   5.9909561280862089        1.3686462035977183        14.048208109893721     
 C   6.9754895513251425        2.4966123879050093        12.411521077154761     
 C   7.5440644601991211        3.8040589451091447        12.430180227321408     
 H   7.9311483916526759        4.3204166753524955        11.560100507907837     
 C   8.1095006366134452        5.7169489620363985        14.076569646850492     
 C   9.4681837706918284        5.3906205701292800        14.742076752041923     
 H   10.138228944082696        4.8459843711718564        14.045774483691471     
 H   9.3718545340804837        4.8321389619852342        15.686377837715170     
 H   10.034112584190648        6.3000073871090727        14.985289794664022     
 C   7.2745038947792988        6.6587588096172627        14.957576228751924     
 H   7.0205120217779253        6.2562088097369379        15.939578725825491     
 H   6.3360079175395123        6.9176547678027784        14.454445604890235     
 H   7.8344948340570575        7.5868987451597949        15.130340769749120     
 C   8.4253853208270737        6.5088778284492390        12.791506626235844     
 H   9.1325743835283202        5.9807806685859797        12.142184644372069     
 H   8.8901873346099016        7.4668024996759224        13.052092292768455     
 H   7.5192717897343115        6.7174883546526445        12.210510442812426     
 C   6.3175537604416814        3.3956830074417894        16.043392180157433     
 C   5.9247854552029962        1.9722715708718450        16.500390778499245     
 H   5.0583381072845599        1.5849709164828363        15.953142483187886     
 H   5.6534494624502072        1.9988250052785297        17.563610882082237     
 H   6.7440970692485749        1.2476236928788618        16.387853652518061     
 C   5.0484822143085211        4.2647735949921604        16.179587430609239     
 H   5.2106909395871348        5.3036692074105671        15.881711057518988     
 H   4.6934014765238468        4.2652851209152800        17.219114915941326     
 H   4.2477052148630561        3.8598918257994277        15.547467881479246     
 C   7.4071176289027383        3.8636720829968172        17.028230824057772     
 H   8.2881262916401823        3.1976374203791136        17.010529698252611     
 H   7.0219589642481477        3.8152320139693972        18.052126817767430     
 H   7.7561063816179514        4.8854436089138575        16.866253109399981     
 C   6.5846581611992594        1.6764780752720074        11.185932731929126     
 C   10.864053952779264       0.66419297255739462        13.810919575175634     
 C   11.453788665042694        1.6471767195570617        14.707723753476960     
 C   11.744380804780107        2.7936425050313423        13.899075916798591     
 H   12.246486364154194        3.6853623372422772        14.254828090391527     
 C   11.353078675984108        2.5839010731800176        12.555648112057042     
 C   10.792589617457958        1.2730105922022830        12.516305374438351     
 H   10.442014163605378       0.77654577792007540        11.618685516328050     
 C   10.149318710784321      -0.66774904978597716        14.093300245956451     
 C   8.7693104453272284      -0.32516188059721851        14.700931136274743     
 H   8.1284872138962250       0.22435992331624244        13.978442526171941     
 H   8.8413718035186850       0.23225687801377470        15.649989407804519     
 H   8.1776862550460141       -1.2222604069658758        14.922776388547154     
 C   9.8913248695666471       -1.4444312830028927        12.783362378764620     
 H   9.4002231082129359       -2.3967679969404831        13.015140643523617     
 H   10.826756329194581       -1.6651175903994260        12.256967752108416     
 H   9.2334597914540186      -0.90704268584269732        12.089508754626454     
 C   10.929360499902240       -1.6212580207624165        15.012369625672550     
 H   11.109151904947415       -1.2269676888219925        16.014213280580979     
 H   11.901837092960671       -1.8677922898800405        14.570954159497767     
 H   10.363838197453200       -2.5537670973491196        15.136539991316901     
 C   11.870345046023724        1.6176920790643332        16.195769844245394     
 C   13.117226947959690       0.71883147379539136        16.361692162791986     
 H   13.939859728997835        1.1014636368333972        15.743239536770616     
 H   13.454987110897104       0.71928226453549049        17.407132679964700     
 H   12.939920195652672      -0.31973620553487170        16.069821655667219     
 C   12.284456523448316        3.0337325331796228        16.658692993541809     
 H   11.477679511412735        3.7694580982284949        16.532539947100904     
 H   13.167968226699886        3.4076522232066866        16.126812561709624     
 H   12.536097701490213        3.0030162161417704        17.726298192590306     
 C   10.747828630045632        1.1776609378216545        17.165211302059280     
 H   9.8718785547609027        1.8470697900030413        17.105336599045330     
 H   11.102638306276701        1.2503796839216230        18.203719267273168     
 H   10.400291027272994       0.15175173225838406        17.016397638418525     
 C   11.758007641631375        3.4396362720776374        11.361447923905322     
 C   13.061071711695226        2.8263900381529439        10.794564759796023     
 H   12.905355171730578        1.7902727381797181        10.468756186186349     
 H   13.850270486055756        2.8256466705424077        11.554075292774824     
 H   13.416166604778025        3.4069044855820318        9.9332588659143344     
 C   12.028568416875350        4.8990355282988736        11.763393971889032     
 H   11.118413537988269        5.4167197732724430        12.089409869919782     
 H   12.425639700241959        5.4546581936536578        10.902416925527122     
 H   12.764930091717494        4.9775768371575460        12.568420822180036     
 C   10.689791119113805        3.4191573544064173        10.264927105353642     
 H   10.490811452188220        2.4035662598758076        9.9109534727163648     
 H   11.024090442489676        4.0072232329623585        9.4018796486792606     
 H   9.7450440214182681        3.8486648468745277        10.616788871520146     
 Dy -0.24586195590782567        7.7714878569598378        5.4298657528859238     
 C   1.4848130632591565        5.9237122769759161        5.7407857917883751     
 C   2.1180567707104556        6.9291697739289893        4.9038573820422577     
 C   2.3590966125302688        8.0587272053843666        5.7475813834995204     
 H   2.8800137830078096        8.9560165865471539        5.4349395297265417     
 C   1.9028122025806515        7.8161501448386321        7.0664835348351946     
 C   1.3473584051402003        6.5026773657160186        7.0452789160136486     
 H  0.96272653441189393        5.9804138701152514        7.9134102522985161     
 C  0.79832934131522215        4.5908707069261760        5.3901118717920555     
 C -0.56769427416614493        4.9213610888359742        4.7421014867201068     
 H  -1.2361611511868356        5.4508427330991358        5.4528029136093235     
 H -0.48300699385371493        5.4926790194495290        3.8032405904886550     
 H  -1.1319076896031310        4.0136669889048111        4.4912730428043925     
 C   1.6243341199736154        3.6594295664809882        4.4874203935323145     
 H   1.8520823173803391        4.0692570443462266        3.5018276355578242     
 H   2.5756679364651669        3.4047690219980535        4.9686352806347411     
 H   1.0680213147458468        2.7273906529090644        4.3224913086490835     
 C  0.49559649176908210        3.7834384326883326        6.6687062012094476     
 H -0.21446640539657660        4.2959615580633415        7.3274750378650113     
 H   3.9639070981704945E-002   2.8241428986764694        6.3986131785162979     
 H   1.4052757092912458        3.5769348685608611        7.2439197208111716     
 C   2.5797165388891572        6.9307542817450347        3.4351953747084814     
 C   2.9917025798345693        8.3535008966460413        2.9936299162708502     
 H   3.8580044834876204        8.7275602385700317        3.5509593064493568     
 H   3.2715859720899259        8.3313683273405719        1.9323993807972688     
 H   2.1790974694066358        9.0851571799791841        3.1050171560562392     
 C   3.8376780854084331        6.0474206399269770        3.2877923632577919     
 H   3.6657066200389585        5.0076849178122602        3.5759603117845025     
 H   4.1911894682444188        6.0532474989621567        2.2476220300274865     
 H   4.6440297994687416        6.4375447322554695        3.9221431323142242     
 C   1.4800971412274246        6.4909298599710388        2.4482039438672771     
 H  0.60722799303726060        7.1675620462785865        2.4827941343485915     
 H   1.8581660030989353        6.5520339096163971        1.4221951919361802     
 H   1.1198242987187030        5.4706177021415989        2.5959936718054437     
 C   2.2969331411278606        8.6409109459058531        8.2880428189888136     
 C  -1.9889870173021866        9.6272021505967711        5.6324630040689172     
 C  -2.5833792251306078        8.6225468909057721        4.7626951010883847     
 C  -2.8662271815231724        7.4942280358053575        5.5991686062574288     
 H  -3.3706206998233315        6.5944435431619759        5.2675981614610263     
 C  -2.4669341168639116        7.7360979098877074        6.9346714897237725     
 C  -1.9073381995043048        9.0482638152968935        6.9400910114180263     
 H  -1.5490037118651157        9.5651198166659768        7.8231652926842363     
 C  -1.2790180453354845        10.953972420998920        5.3134198014100766     
 C   9.4068354538862892E-002   10.598811608797211        4.6975039919338544     
 H  0.74126424751241926        10.063171804536488        5.4249479879020592     
 H   1.2183028312017334E-002   10.023606455070150        3.7597503745909413     
 H  0.68310964892692483        11.492342426226550        4.4551664809967111     
 C  -1.0013527846296493        11.758457118953443        6.6024762159579327     
 H -0.50818283321270230        12.702786093347843        6.3426427915873234     
 H  -1.9286911313121267        11.996277267834168        7.1355442027526035     
 H -0.33722817044594855        11.233787298141312        7.3000638216941027     
 C  -2.0723676150791377        11.890311593128597        4.3870544718612559     
 H  -2.2698147149574210        11.475988290660421        3.3964995975512875     
 H  -3.0371098240933678        12.147339723578309        4.8400764966832739     
 H  -1.5081596397897834        12.819806512125172        4.2348901906213747     
 C  -3.0292679958139215        8.6249275035329678        3.2834224615287311     
 C  -4.2839638530194959        9.5155088342861696        3.1386746059824131     
 H  -5.0864377682006534        9.1403599313249888        3.7877095487617023     
 H  -4.6516844014858574        9.4991373368551564        2.1034062695665705     
 H  -4.1008043360272284        10.558156434766310        3.4105371209680198     
 C  -3.4480120885154903        7.2010476867031965        2.8506317459606549     
 H  -2.6378847981635136        6.4687549243628091        2.9736569227081899     
 H  -4.3211124338228277        6.8338036383452971        3.4034866447503260     
 H  -3.7188953367486812        7.2157385627352415        1.7872252940389548     
 C  -1.9328542614263484        9.0558310985480155        2.2810154394596727     
 H  -1.0615910230058063        8.3797201444899585        2.3179451506199849     
 H  -2.3188981150748118        8.9843643149203682        1.2536191758450164     
 H  -1.5727014506937613        10.079204556588214        2.4177150242215775     
 C  -2.8624912486070659        6.9054270344507032        8.1490001785979356     
 C  -4.1772903815578317        7.5096622546123672        8.6981941952828734     
 H  -4.0435302893443561        8.5596883968134794        8.9879868614008593     
 H  -4.9681726475714356        7.4666305777357165        7.9415633941809149     
 H  -4.5178023228228739        6.9508872662824430        9.5798616676365551     
 C  -3.1085644782315831        5.4322860393872530        7.7820676423010289     
 H  -2.1907614564275044        4.9252870537617710        7.4596694562443924     
 H  -3.4874355574767355        4.8889354963582452        8.6590501644512052     
 H  -3.8510289421111685        5.3205577743568115        6.9856566680465120     
 C  -1.7968681716565287        6.9722152067486389        9.2459339167548951     
 H  -1.6242555642195096        7.9991376564683527        9.5823262510478049     
 H  -2.1173565757526087        6.3927232935233196        10.119423528580795     
 H -0.84127131629379559        6.5605566956986907        8.9024404545069427     
 F   6.6018279102898401       -1.4119127046614159        4.6863884218175285     
 F   8.0168182672925834       -2.5918029448842073        6.5880151611742575     
 F   9.6327410019482329       -1.1082889679902665        8.2814880749443009     
 F   9.9132961261513248        1.5799732372741151        7.8354884097268753     
 F   8.5498190221292667        2.7993592181688491        5.8692200435468838     
 F   9.6361914700961346        1.7752961517481802        3.4549199773933408     
 F   10.747063819693945        3.4191576023482786        1.6683468371278058     
 F   9.2174306795560987        5.1777022948965961       0.22626885987416878     
 F   6.4606039876317372        5.1939662729340181       0.58366501310099217     
 F   5.3274613607540635        3.5266074312110818        2.3382869375192463     
 F   6.5445580287512746        4.6856947473490864        4.6981405653912809     
 F   5.1248105102768600        5.8528773147558315        6.6089415333134340     
 F   3.5735191004611497        4.3721866875851934        8.3308242025022228     
 F   3.3293528046737291        1.6550035320455072        7.9246301823181478     
 F   4.6591866255131169       0.45451335633554185        5.9210471249704213     
 F   3.5234768125645908        1.5645087832748272        3.5214171237409402     
 F   2.3371552993172071       -7.2661119186792633E-003   1.7221970577637260     
 F   3.7927568554309028       -1.7820317541809925       0.22612795769946725     
 F   6.5358661029292566       -1.8841237571431297       0.51333894858774487     
 F   7.7670314946403458      -0.26815329916973835        2.2860282412111257     
 C   7.5288057938420430       0.76628419814145532        5.1305093130344295     
 C   7.4394781695102363      -0.60345789791111137        5.3984033773562698     
 C   8.1479737890969641       -1.2566591633669371        6.4132785206379408     
 C   8.9704792871481160      -0.52036472518243049        7.2596322768994188     
 C   9.0980363399018973       0.84992161850340331        7.0361985244508300     
 C   8.3887547254745396        1.4507381313969276        5.9996754675786361     
 C   7.4137683779230956        2.6051576405160892        3.0406301813825474     
 C   8.7873726350478663        2.6078612598051523        2.7853524377511110     
 C   9.4009423069170150        3.4497787877497808        1.8515267065812837     
 C   8.6284379402743774        4.3372239838874531        1.1081551375168397     
 C   7.2464453658555437        4.3418516215566383        1.2927172192848413     
 C   6.6814844758099792        3.4757552044807110        2.2229396122481848     
 C   5.6519640811814664        2.4950968459562910        5.1656932504874966     
 C   5.7304170449912197        3.8670502019357840        5.4269114948929422     
 C   5.0253216512619625        4.5133294199389411        6.4477480223685557     
 C   4.2307844715483576        3.7706415182620723        7.3144950481937112     
 C   4.1203663037677023        2.3951900933385186        7.1082797704955070     
 C   4.8166712577848640        1.8037872511651389        6.0551496453008449     
 C   5.7151886192855788       0.68710308383202001        3.0456032866731841     
 C   4.3379270445103026       0.72683213863936269        2.8160932405933079     
 C   3.6840221968895754       -7.6258139493148566E-002   1.8762122373889740     
 C   4.4181918727805876      -0.97403397347676879        1.1084379909128428     
 C   5.8037895985583123       -1.0256326819442840        1.2644705894627950     
 C   6.4104545677739617      -0.18955397024913870        2.1998095277556118     
 B   6.5789329503394942        1.6358484624402310        4.0846323498759700     
 F   2.3518474620054897        11.742804572306607        14.869218835191154     
 F  0.94502304263210390        12.961790717690800        12.987267294170669     
 F -0.67459237829183205        11.512133285357372        11.266652624884347     
 F -0.98407974569152701        8.8202812553351091        11.682253257329762     
 F  0.35241252654591576        7.5692453636626809        13.645183482360183     
 F -0.70764002366868595        8.6322214606747441        16.083376755668805     
 F  -1.8646588439848497        6.9655181367889183        17.817545076108434     
 F -0.38318429954360894        5.1203124899115631        19.205535861670096     
 F   2.3700708206660734        5.0426020062917534        18.847581452702528     
 F   3.5512871463272875        6.7424815062629602        17.155475647195860     
 F   2.3448311619942817        5.6255978521564609        14.811436244073455     
 F   3.7533575382752820        4.4490004349051828        12.899592630022752     
 F   5.2888481694565410        5.9212036234271626        11.155006005104960     
 F   5.5318819170180271        8.6408432678229978        11.543928065875022     
 F   4.2306092211729878        9.8483334883107077        13.557022707661671     
 F   5.4036193584458490        8.6711582728720451        15.932496733214942     
 F   6.6810314727611191        10.188881836286159        17.706772287422140     
 F   5.3190601928226373        11.995995310567132        19.255195912309254     
 F   2.5759996058048373        12.180191665907330        19.036452243094605     
 F   1.2510536843740439        10.622870308125465        17.280054531943456     
 C   1.4018222328221683        9.5816293504715233        14.401350776354930     
 C   1.5042021120412845        10.952519528605189        14.149210916379449     
 C  0.80282048866056510        11.624686660225649        13.142201337985769     
 C  -2.1764587000497333E-002   10.906054667490114        12.282958301770801     
 C -0.16258051921902278        9.5342494626342784        12.490113598803886     
 C  0.53459826745999417        8.9160218746386093        13.524532052805858     
 C   1.4902373956981214        7.7285811825117330        16.470333502181287     
 C  0.11696865139954817        7.7567218769819704        16.726448478259396     
 C -0.52029030803873744        6.9033506559757587        17.633912841414055     
 C  0.22703773496232968        5.9705346316156476        18.347179645901981     
 C   1.6083667288303136        5.9349811575137119        18.162613726556167     
 C   2.1980931660889187        6.8181585787906727        17.264585164191597     
 C   3.2407745520459188        7.8137276024915829        14.333421840689484     
 C   3.1561801085250480        6.4411708867214053        14.076002197295566     
 C   3.8529522408424453        5.7896196306696819        13.052108653223272     
 C   4.6389100330280000        6.5271477539046288        12.173336096396607     
 C   4.7490418115594579        7.9035708025896625        12.370823130220627     
 C   4.0654062001447233        8.4990939718598728        13.429445303407391     
 C   3.2514259514516781        9.6063282845673097        16.465030468687363     
 C   4.6319141503184298        9.5265107406692451        16.661694991295537     
 C   5.3344955983348106        10.303062467616046        17.587734017175737     
 C   4.6486393146363127        11.216872617758517        18.379575204387677     
 C   3.2619461299485439        11.309203139023465        18.257917134473942     
 C   2.6055081382793790        10.499178456568856        17.332502267760525     
 B   2.3441551008074590        8.6872450399294969        15.432842209458075     
 C   6.3606556012156972       0.19488870085418000        11.539778286817910     
 H   7.2824654698568700      -0.29237067497645153        11.880906013396208     
 H   6.0146580608555036      -0.35238291703695923        10.651585261823742     
 H   5.6028070781175394        6.2683753009112927E-002   12.319378965851007     
 C   5.2512629214540878        2.2715240369926217        10.673148966256328     
 H   4.4851758757432059        2.2376885982945547        11.455343973151646     
 H   4.8842854341946431        1.6970558296158385        9.8134199173579724     
 H   5.3714726601767673        3.3187559779276170        10.367571969964031     
 C   7.6230113235013768        1.7560085573014350        10.058559275293565     
 H   7.2548209113314206        1.2132889810801610        9.1768880954216669     
 H   8.5775459303277373        1.3051492084743628        10.356149394839939     
 H   7.8205192318835488        2.7883926507075043        9.7439579323003755     
 C   2.5148671867182584        10.121356962150852        7.9253237620187615     
 H   1.5927538872605140        10.599572879860794        7.5719288403547820     
 H   2.8494524060054851        10.677390718716275        8.8124376620562703     
 H   3.2790026720942134        10.252502873355143        7.1514441752081170     
 C   3.6361166462929586        8.0515418980560742        8.7922189671329072     
 H   4.3948592779689140        8.0828862790217872        8.0027949021843199     
 H   4.0096998615439725        8.6314902342946276        9.6453034640490234     
 H   3.5211561592415315        7.0057010431055566        9.1046917212130012     
 C   1.2685720515401655        8.5646437943802383        9.4241502254373408     
 H   1.6444346965422623        9.1101776877511238        10.300930382325637     
 H  0.31158023581239197        9.0145060897122704        9.1338670216628408     
 H   1.0746180958401135        7.5331323902089036        9.7438932211333036     
         276

 Dy   9.1219940028339774        2.5114671808926397        14.043911482930810     
 C   7.4175317699174474        4.3856531972356629        13.733531905338657     
 C   6.7762993702801948        3.3882232722870995        14.574155570591842     
 C   6.5186049334395202        2.2604216001081903        13.732086184888905     
 H   5.9915471843151407        1.3681400933234045        14.048783163987947     
 C   6.9758605145963495        2.4961218507933176        12.412020164907036     
 C   7.5442026617197877        3.8036910091654121        12.430545959815236     
 H   7.9311664500282726        4.3200886230853861        11.560419917832759     
 C   8.1096305422267942        5.7166696463433393        14.076880858003070     
 C   9.4688997043099157        5.3900589134589341        14.740995564020258     
 H   10.138413166435399        4.8458703229912601        14.043840321533583     
 H   9.3734354828237745        4.8311060309514033        15.685135500453196     
 H   10.034992558701692        6.2993060389717490        14.984254824360979     
 C   7.2756103772410663        6.6581045053602645        14.959260861460182     
 H   7.0236173016472199        6.2553963075663450        15.941692672452076     
 H   6.3361558448647726        6.9166275331920328        14.457768498843194     
 H   7.8354915740053226        7.5864834426677081        15.131092362357762     
 C   8.4243274561933141        6.5091915406501091        12.791900594609698     
 H   9.1312048991751702        5.9816554633355921        12.141800117713961     
 H   8.8890117014566492        7.4671291268183646        13.052595841806728     
 H   7.5177703930285622        6.7177905614118387        12.211644395185322     
 C   6.3185709956289964        3.3950469796910965        16.044080454162671     
 C   5.9244676650030312        1.9718113214665753        16.500434965085102     
 H   5.0575488824431316        1.5855978077997435        15.953133421300803     
 H   5.6533307473288543        1.9981601674313949        17.563710283224282     
 H   6.7430446073133332        1.2464460892823308        16.387425795351337     
 C   5.0506401480462886        4.2654859141160157        16.182096206558928     
 H   5.2134944024417207        5.3043625331336779        15.884571728157249     
 H   4.6966676946375898        4.2657976339459873        17.221998513283335     
 H   4.2487391721118692        3.8617372030753567        15.550708423364581     
 C   7.4097485349608538        3.8609410030492031        17.028120721447806     
 H   8.2903201874104351        3.1943759253732473        17.008192921232759     
 H   7.0261738334478476        3.8112102791704445        18.052519918095545     
 H   7.7591539131849183        4.8827266541495824        16.867067032497246     
 C   6.5847549419803402        1.6756000638131969        11.186759756017736     
 C   10.864514479000544       0.66407164200126700        13.812520446881523     
 C   11.454494673008503        1.6479088238580442        14.708244265775798     
 C   11.744954133476211        2.7935588785125689        13.898415464704728     
 H   12.247192703108237        3.6855810386584662        14.253201945317249     
 C   11.353357707163362        2.5825105793112031        12.555287725610409     
 C   10.792772987448410        1.2716326035689329        12.517359864890885     
 H   10.441821310441851       0.77436312001304408        11.620342782106682     
 C   10.149914890921156      -0.66762877727278769        14.096345080838447     
 C   8.7702778889659108      -0.32457835684051106        14.704560733606241     
 H   8.1290718203938148       0.22447948357947503        13.982045637010186     
 H   8.8429062527359541       0.23345219186128813        15.653207132272168     
 H   8.1787638708397683       -1.2215487486880032        14.927228097028673     
 C   9.8909877824935943       -1.4453306587376411        12.787212580245772     
 H   9.3997982730923848       -2.3973512667238257        13.020084054969544     
 H   10.826065429382773       -1.6666856980998352        12.260473414768130     
 H   9.2328390947612728      -0.90838754405732258        12.093290957391515     
 C   10.930674990473399       -1.6205188515412301        15.015446205037186     
 H   11.111722843923241       -1.2254167107582363        16.016722908696732     
 H   11.902601384736442       -1.8676240695252144        14.573144109149029     
 H   10.365124708455454       -2.5528111288542679        15.141033262413940     
 C   11.872269411370089        1.6195272119601871        16.195954506066496     
 C   13.119825153052728       0.72144590017470078        16.360710186303766     
 H   13.941430422344443        1.1041563204455018        15.740976531216045     
 H   13.458916665908710       0.72245853317167519        17.405699374109091     
 H   12.942566631191172      -0.31729828427800877        16.069475887774292     
 C   12.286008372316976        3.0360030068970256        16.657904951775969     
 H   11.478822992440298        3.7713195819460057        16.531995290478317     
 H   13.168966296453213        3.4100856491234572        16.125265701463618     
 H   12.538411248493016        3.0058866444263233        17.725350646935013     
 C   10.751179349032750        1.1791658735190433        17.166832362816670     
 H   9.8751818423678959        1.8485342758186440        17.108348190314722     
 H   11.107522829388069        1.2516065765691105        18.204809401789873     
 H   10.403445409078744       0.15329080773283116        17.018276186801611     
 C   11.757754579889644        3.4372017647887594        11.360175065425615     
 C   13.061422659719913        2.8246475142068492        10.793920933507582     
 H   12.906838605191430        1.7879398688564276        10.469544277246159     
 H   13.850721905860690        2.8258539231168860        11.553276590360982     
 H   13.415772099196476        3.4043989876440919        9.9317742913292406     
 C   12.027041078709265        4.8972628009379271        11.760544188529732     
 H   11.116464631797554        5.4144273426799385        12.086222075414595     
 H   12.423388287099570        5.4523329081408356        10.898888465909398     
 H   12.763544819515918        4.9773856728494357        12.565300852046905     
 C   10.689550924783431        3.4145029090121835        10.263720060231524     
 H   10.492084433192870        2.3984230509917919        9.9102649277418866     
 H   11.022915195228476        4.0025313250669168        9.4003359067381318     
 H   9.7442002370673091        3.8427602511112213        10.615416541506679     
 Dy -0.24322940095898876        7.7733353576459159        5.4309676583844491     
 C   1.4851395857882885        5.9235471254867393        5.7420662267752869     
 C   2.1192395197079223        6.9281055145468668        4.9046957797358042     
 C   2.3617400977254874        8.0576244007057927        5.7480791214929825     
 H   2.8832463146410690        8.9543998913398752        5.4349631821596374     
 C   1.9053641778867596        7.8158974807351065        7.0671423088167646     
 C   1.3487062968284067        6.5029887350668787        7.0463870907113169     
 H  0.96386488558770922        5.9813787813455566        7.9147792275493742     
 C  0.79786425927016691        4.5909260897084918        5.3922655315845409     
 C -0.56795364462897402        4.9212251745630278        4.7437500998887074     
 H  -1.2360745404664557        5.4520037936675774        5.4536685743076703     
 H -0.48289567458314459        5.4914568994110331        3.8043583499869631     
 H  -1.1325759338389070        4.0134788120004581        4.4938660520268838     
 C   1.6238027912498660        3.6587188925774710        4.4905427491872976     
 H   1.8523016696818266        4.0678708490073809        3.5048682452478053     
 H   2.5747445873798833        3.4040438893437175        4.9724430441767877     
 H   1.0672215549311808        2.7268364037189858        4.3257879725641386     
 C  0.49490761749469220        3.7846124487889141        6.6714998893518223     
 H -0.21448318864162169        4.2983046336944444        7.3300386015878605     
 H   3.8059989836920521E-002   2.8254635476672330        6.4023693554246881     
 H   1.4046566336013004        3.5778743639768953        7.2465716664245940     
 C   2.5796890549717291        6.9290539983115771        3.4356412619375321     
 C   2.9911238740646517        8.3516571755251121        2.9930747930109671     
 H   3.8579536580633071        8.7259230474464733        3.5493978571383096     
 H   3.2699090122161625        8.3292407682900151        1.9315791397709994     
 H   2.1786310169591236        9.0833890405789681        3.1050553134983856     
 C   3.8375459946364541        6.0457162563248774        3.2874268410159266     
 H   3.6658843398509586        5.0061139788385471        3.5763176065279905     
 H   4.1899535450850074        6.0510115319638063        2.2468963956932306     
 H   4.6445825693893452        6.4361841451591770        3.9206662339358300     
 C   1.4793648000274948        6.4884995175983944        2.4497845451964415     
 H  0.60607946836145321        7.1645572626751086        2.4850074350325699     
 H   1.8564419335211035        6.5496753989281631        1.4234467225813481     
 H   1.1198775192891983        5.4680023724090647        2.5980756658463107     
 C   2.2994028788106267        8.6406055191626034        8.2887638233270309     
 C  -1.9858483612175901        9.6289156258595625        5.6354868023232463     
 C  -2.5800020696114339        8.6257922448568127        4.7638461227067612     
 C  -2.8637877564605576        7.4963842381228467        5.5985196993647790     
 H  -3.3681769055074047        6.5972341737825237        5.2652920116361992     
 C  -2.4650918236785309        7.7360640043311895        6.9345832011580750     
 C  -1.9051421416517011        9.0480312780122052        6.9422501641752357     
 H  -1.5472623848394220        9.5634746111692941        7.8262950753552110     
 C  -1.2754213637063534        10.955951517946502        5.3189616223933109     
 C   9.7973052457847251E-002   10.601602112964125        4.7032400298636281     
 H  0.74487034629189164        10.064919288151568        5.4301432918978279     
 H   1.6437422640216137E-002   10.027620814922363        3.7647409187763285     
 H  0.68720123019060908        11.495346866368111        4.4621252733645465     
 C -0.99884453131541984        11.758392081495229        6.6094829054461961     
 H -0.50570175916522442        12.703218551977571        6.3516069757570008     
 H  -1.9266801744482152        11.995130871254068        7.1421784995614974     
 H -0.33517715190175978        11.232698485690605        7.3067204619742947     
 C  -2.0680754024216133        11.893607033912573        4.3934614169722783     
 H  -2.2650057172771962        11.480697910692843        3.4022558994619843     
 H  -3.0330404355167753        12.150112527851592        4.8462250916793392     
 H  -1.5036539765532204        12.823181604520151        4.2428890009719336     
 C  -3.0239654236187716        8.6300804040026176        3.2839630013663919     
 C  -4.2785606617441223        9.5207107394328716        3.1382313137191384     
 H  -5.0821206777722221        9.1445978702962609        3.7852793099630553     
 H  -4.6444480499908103        9.5055256046688772        2.1023403692848763     
 H  -4.0961149133124684        10.563092448940603        3.4116570852275259     
 C  -3.4417525332425702        7.2066123144226326        2.8488124212165986     
 H  -2.6315438418363200        6.4743939825251209        2.9719281880634583     
 H  -4.3154227319774057        6.8384099942388623        3.4001099005393525     
 H  -3.7112812443474419        7.2224572486592074        1.7851039492209502     
 C  -1.9262715964836985        9.0624528065875332        2.2836146853168549     
 H  -1.0544340247390329        8.3871342391522123        2.3214561689920261     
 H  -2.3106166924049307        8.9912442788148077        1.2555926205060772     
 H  -1.5673025287177358        10.086063286902299        2.4214391559994723     
 C  -2.8611916594726701        6.9037710737014280        8.1476648885589302     
 C  -4.1753866375555235        7.5082532332874843        8.6980297538409648     
 H  -4.0404386685911664        8.5573701785733043        8.9902836666368628     
 H  -4.9661348092297741        7.4679692292912874        7.9411945416769365     
 H  -4.5167593859058233        6.9478915321894492        9.5783228511362353     
 C  -3.1085267311433893        5.4314172217284993        7.7785919404800792     
 H  -2.1910560283264564        4.9237875318941988        7.4563425338491216     
 H  -3.4887723940007134        4.8873446894723909        8.6544964610107353     
 H  -3.8503238746000381        5.3216062081297197        6.9813971320043899     
 C  -1.7953958887570407        6.9679049287258481        9.2445756324827784     
 H  -1.6215213046655343        7.9941323926970265        9.5822674802130656     
 H  -2.1165004302353423        6.3875973043339398        10.117303492645686     
 H -0.84031655822571227        6.5555751690254498        8.9004748929987691     
 F   6.5983559803707763       -1.4132662676261736        4.6815518508536549     
 F   8.0130694267463092       -2.5965247836868741        6.5811732361959256     
 F   9.6294036260862335       -1.1159282818850209        8.2768885454409826     
 F   9.9119923606470035        1.5726412008855368        7.8338968048217410     
 F   8.5507108186252925        2.7948341256942286        5.8679692805490351     
 F   9.6358218640724438        1.7668938926961670        3.4522089725758618     
 F   10.751304338229099        3.4105889352436272        1.6685909126998979     
 F   9.2263158423426983        5.1751600265732085       0.22872671366813899     
 F   6.4698043685012721        5.1980074570445582       0.58617658167871589     
 F   5.3320057766023110        3.5301515921345987        2.3370197591641051     
 F   6.5477959278469466        4.6862536781488737        4.6954088868311672     
 F   5.1286537039185900        5.8553569103858454        6.6052548601272241     
 F   3.5774569092814916        4.3763290354375002        8.3290620548530381     
 F   3.3324247871322648        1.6591420914829011        7.9249215125597194     
 F   4.6605350374446477       0.45679388463912440        5.9215777624399824     
 F   3.5232542268041009        1.5727990941905556        3.5228806697756583     
 F   2.3294883444135919        5.6829946201070042E-003   1.7255822524457811     
 F   3.7770973989658576       -1.7733391452340026       0.22672676139838710     
 F   6.5200565681928362       -1.8836886372908175       0.50979314958736999     
 F   7.7588638318679486      -0.27244372268376693        2.2809736422758204     
 C   7.5274008232069516       0.76351364197609917        5.1276220382368338     
 C   7.4369288163143228      -0.60634248964345205        5.3941611644304768     
 C   8.1449938096890122       -1.2611938731255894        6.4082335380744375     
 C   8.9677385360468591      -0.52643178479335639        7.2556457403864396     
 C   9.0962537234442458       0.84401288224077164        7.0337687481134443     
 C   8.3879028278284906        1.4463524733298312        5.9975176652711202     
 C   7.4157509353415758        2.6029575668601757        3.0388589048249890     
 C   8.7893727272182360        2.6025993026357312        2.7838432177177275     
 C   9.4053202463965224        3.4444351307673751        1.8515481543938648     
 C   8.6352700501782707        4.3350758820480637        1.1095891799988944     
 C   7.2533276945573846        4.3428775208215447        1.2939779977083392     
 C   6.6859125664157766        3.4764543082578694        2.2222938012980822     
 C   5.6541539177703308        2.4962996236982091        5.1643639894555209     
 C   5.7333773056314774        3.8683688606425779        5.4247520288524846     
 C   5.0287481856145346        4.5156885250024539        6.4452942393990611     
 C   4.2343205249917037        3.7739842360525602        7.3129663870724233     
 C   4.1235293018620540        2.3984299435535639        7.1078543137208090     
 C   4.8190822781629272        1.8060455838637344        6.0548312920446214     
 C   5.7114063498311785       0.68905014035925904        3.0439476653115110     
 C   4.3340410578183866       0.73288146619453343        2.8163729805647386     
 C   3.6761715646806099       -6.7900478582323190E-002   1.8775007954773824     
 C   4.4062352384908916      -0.96775828864788394        1.1084979450466181     
 C   5.7918066299812434       -1.0234873606505939        1.2624517599391307     
 C   6.4025405803836506      -0.18954090020550793        2.1969619859927456     
 B   6.5787295839330966        1.6352349129847867        4.0824852680027890     
 F   2.3497790413189508        11.741446737720102        14.866637103067006     
 F  0.94260345239251120        12.959079743127907        12.984086887832655     
 F -0.67681437560781632        11.508269303741599        11.264318092913088     
 F -0.98510786769064818        8.8165260655803870        11.680761396598559     
 F  0.35219812810500878        7.5665557651829882        13.643856072083935     
 F -0.70954420835819410        8.6291084056196432        16.080778666382617     
 F  -1.8659243622231012        6.9647646443363227        17.817492707937646     
 F -0.38362168410268188        5.1232128999004276        19.209187436144234     
 F   2.3697068052709720        5.0460804826316261        18.851420798511601     
 F   3.5502009642481589        6.7431180818032592        17.156271590276610     
 F   2.3438894337703515        5.6246287762148981        14.811811196504173     
 F   3.7528360605502415        4.4473797262991903        12.900694501646164     
 F   5.2895963535573749        5.9190965246683067        11.156588505601308     
 F   5.5335071517404257        8.6385744190749154        11.545623705551195     
 F   4.2309969085361177        9.8467817244118940        13.557601982684719     
 F   5.4019204375468126        8.6721034090845919        15.934546383350524     
 F   6.6762954874197531        10.192230873621863        17.709179284808943     
 F   5.3113170834963706        11.999412707640410        19.254567458824916     
 F   2.5683590872837772        12.181233324719425        19.033086020493446     
 F   1.2465230130321887        10.621375673113109        17.276647278314918     
 C   1.4005510618641157        9.5796490704165524        14.399566213569807     
 C   1.5025075991507073        10.950505964306920        14.146891242309417     
 C  0.80085806687201688        11.622031620098106        13.139627908651239     
 C  -2.3620511638081969E-002   10.902806713190504        12.280785445186682     
 C -0.16389218925637974        9.5310394367111737        12.488407256030790     
 C  0.53368019069829487        8.9133990655068462        13.522901457936941     
 C   1.4888222469013204        7.7276631887240868        16.469782827552098     
 C  0.11548213122583195        7.7552729513832235        16.725506180851948     
 C -0.52147226277294412        6.9031081709458748        17.634260862373825     
 C  0.22626846913603402        5.9721882417839511        18.349439407973172     
 C   1.6076368972124717        5.9370765724540027        18.165121746832742     
 C   2.1970219694179254        6.8187943112226339        17.265483080147707     
 C   3.2403400837663132        7.8124543680833360        14.333648264912602     
 C   3.1557012975993204        6.4398638005313877        14.076516677086294     
 C   3.8527993824889921        5.7879955220060877        13.053072003776625     
 C   4.6394153124465731        6.5252448553775970        12.174639391437506     
 C   4.7499009358483324        7.9016556572947163        12.372103787704916     
 C   4.0657298382707046        8.4975446225425095        13.430175543622498     
 C   3.2485364249678685        9.6061308839814821        16.464304580317481     
 C   4.6288455777424256        9.5273530711361794        16.662421498181697     
 C   5.3297910468077268        10.305043240499163        17.588723432558634     
 C   4.6423789336966843        11.218876917782719        18.379154414097727     
 C   3.2557740328047253        11.310095629578001        18.256050702170153     
 C   2.6010027239142324        10.498923067589368        17.330561062659250     
 B   2.3426775999986664        8.6860472288298318        15.431939825061489     
 C   6.3611955897672745       0.19409112280373342        11.541249147279881     
 H   7.2831683814334713      -0.29270781300905124        11.882599125799867     
 H   6.0153537379818394      -0.35367661755425978        10.653308224602593     
 H   5.6033953137696555        6.1994006657272852E-002   12.320918441379767     
 C   5.2509971076610578        2.2701961240671698        10.674431470470223     
 H   4.4853937686609857        2.2366774113858168        11.457100177644872     
 H   4.8835879349181743        1.6952481067475422        9.8152207126617537     
 H   5.3708814409877847        3.3172799635167602        10.368224998061651     
 C   7.6225235005955607        1.7549019343998586        10.058837079163485     
 H   7.2540000910408979        1.2117752324367816        9.1775497632348912     
 H   8.5772956187383791        1.3043504671472788        10.356085684824206     
 H   7.8196281825508160        2.7872145019815924        9.7437302849353209     
 C   2.5176311437228938        10.121064983653939        7.9262833104119474     
 H   1.5954443479734022        10.599807352096914        7.5738613736701135     
 H   2.8532279941137588        10.676692737285331        8.8132593553087268     
 H   3.2811222497610344        10.252137556705526        7.1517843122282327     
 C   3.6382953505750772        8.0510599738201787        8.7934689101513008     
 H   4.3973465476441476        8.0822353413617680        8.0043461878241615     
 H   4.0116276290137298        8.6309703911749107        9.6466871363501525     
 H   3.5230420731263754        7.0052569210168336        9.1059342132371626     
 C   1.2705318396155834        8.5643157792518778        9.4244650580796776     
 H   1.6459268729562613        9.1099562422426672        10.301374778890555     
 H  0.31359709464833024        9.0140264577152465        9.1337143040831386     
 H   1.0765337913905619        7.5328033754626524        9.7441890039826262     
         276

 Dy   9.1225636023685386        2.5117177965393620        14.044277144817459     
 C   7.4175564121242346        4.3853762737107793        13.733894342568874     
 C   6.7765183154585351        3.3878878105321637        14.574583900504642     
 C   6.5190864003828590        2.2599665033424596        13.732627151077264     
 H   5.9921382405440724        1.3676339830490907        14.049358218082174     
 C   6.9762314778675565        2.4956313136816259        12.412519252659308     
 C   7.5443408632404543        3.8033230732216796        12.430911692309063     
 H   7.9311845084038692        4.3197605708182767        11.560739327757682     
 C   8.1097604478401415        5.7163903306502810        14.077192069155648     
 C   9.4696156379280012        5.3894972567885890        14.739914375998593     
 H   10.138597388788101        4.8457562748106637        14.041906159375694     
 H   9.3750164315670652        4.8300730999175725        15.683893163191222     
 H   10.035872533212734        6.2986046908344253        14.983219854057936     
 C   7.2767168597028329        6.6574502011032655        14.960945494168440     
 H   7.0267225815165153        6.2545838053957530        15.943806619078662     
 H   6.3363037721900328        6.9156002985812863        14.461091392796153     
 H   7.8364883139535877        7.5860681401756214        15.131843954966405     
 C   8.4232695915595563        6.5095052528509791        12.792294562983553     
 H   9.1298354148220220        5.9825302580852053        12.141415591055855     
 H   8.8878360683033986        7.4674557539608069        13.053099390845000     
 H   7.5162689963228120        6.7180927681710321        12.212778347558221     
 C   6.3195882308163105        3.3944109519404035        16.044768728167913     
 C   5.9241498748030654        1.9713510720613054        16.500479151670955     
 H   5.0567596576017033        1.5862246991166506        15.953124359413721     
 H   5.6532120322075015        1.9974953295842603        17.563809684366323     
 H   6.7419921453780915        1.2452684856857996        16.386997938184614     
 C   5.0527980817840570        4.2661982332398711        16.184604982508617     
 H   5.2162978652963057        5.3050558588567887        15.887432398795513     
 H   4.6999339127513320        4.2663101469766946        17.224882110625344     
 H   4.2497731293606824        3.8635825803512858        15.553948965249916     
 C   7.4123794410189694        3.8582099231015889        17.028010618837836     
 H   8.2925140831806878        3.1911144303673806        17.005856144212906     
 H   7.0303887026475484        3.8071885443714919        18.052913018423663     
 H   7.7622014447518852        4.8800096993853073        16.867880955594508     
 C   6.5848517227614209        1.6747220523543864        11.187586780106347     
 C   10.864975005221824       0.66395031144513939        13.814121318587411     
 C   11.455200680974309        1.6486409281590264        14.708764778074636     
 C   11.745527462172316        2.7934752519937955        13.897755012610865     
 H   12.247899042062278        3.6857997400746547        14.251575800242971     
 C   11.353636738342615        2.5811200854423890        12.554927339163774     
 C   10.792956357438863        1.2702546149355829        12.518414355343419     
 H   10.441628457278322       0.77218046210601277        11.622000047885313     
 C   10.150511071057991      -0.66750850475959811        14.099389915720440     
 C   8.7712453326045914      -0.32399483308380361        14.708190330937740     
 H   8.1296564268914047       0.22459904384270760        13.985648747848431     
 H   8.8444407019532232       0.23464750570880155        15.656424856739818     
 H   8.1798414866335243       -1.2208370904101307        14.931679805510191     
 C   9.8906506954205415       -1.4462300344723893        12.791062781726922     
 H   9.3993734379718337       -2.3979345365071683        13.025027466415469     
 H   10.825374529570967       -1.6682538058002445        12.263979077427845     
 H   9.2322183980685271      -0.90973240227194796        12.097073160156576     
 C   10.931989481044557       -1.6197796823200437        15.018522784401823     
 H   11.114293782899066       -1.2238657326944802        16.019232536812485     
 H   11.903365676512212       -1.8674558491703883        14.575334058800289     
 H   10.366411219457708       -2.5518551603594166        15.145526533510980     
 C   11.874193776716455        1.6213623448560410        16.196139167887598     
 C   13.122423358145769       0.72406032655401020        16.359728209815543     
 H   13.943001115691048        1.1068490040576064        15.738713525661474     
 H   13.462846220920314       0.72563480180786000        17.404266068253484     
 H   12.945213066729670      -0.31486036302114584        16.069130119881361     
 C   12.287560221185636        3.0382734806144285        16.657116910010124     
 H   11.479966473467861        3.7731810656635161        16.531450633855727     
 H   13.169964366206541        3.4125190750402279        16.123718841217617     
 H   12.540724795495818        3.0087570727108761        17.724403101279719     
 C   10.754530068019868        1.1806708092164322        17.168453423574057     
 H   9.8784851299748873        1.8499987616342468        17.111359781584110     
 H   11.112407352499437        1.2528334692165979        18.205899536306578     
 H   10.406599790884494       0.15482988320727825        17.020154735184697     
 C   11.757501518147913        3.4347672574998809        11.358902206945908     
 C   13.061773607744602        2.8229049902607546        10.793277107219144     
 H   12.908322038652281        1.7856069995331372        10.470332368305971     
 H   13.851173325665624        2.8260611756913647        11.552477887947139     
 H   13.415377593614926        3.4018934897061524        9.9302897167441486     
 C   12.025513740543181        4.8954900735769806        11.757694405170433     
 H   11.114515725606838        5.4121349120874340        12.083034280909407     
 H   12.421136873957181        5.4500076226280125        10.895360006291675     
 H   12.762159547314342        4.9771945085413254        12.562180881913772     
 C   10.689310730453057        3.4098484636179496        10.262513015109407     
 H   10.493357414197522        2.3932798421077761        9.9095763827674084     
 H   11.021739947967275        3.9978394171714742        9.3987921647970030     
 H   9.7433564527163519        3.8368556553479145        10.614044211493210     
 Dy -0.24059684601015185        7.7751828583319940        5.4320695638829744     
 C   1.4854661083174205        5.9233819739975626        5.7433466617621987     
 C   2.1204222687053886        6.9270412551647453        4.9055341774293506     
 C   2.3643835829207056        8.0565215960272187        5.7485768594864446     
 H   2.8864788462743278        8.9527831961325965        5.4349868345927339     
 C   1.9079161531928677        7.8156448166315808        7.0678010827983337     
 C   1.3500541885166131        6.5033001044177388        7.0474952654089851     
 H  0.96500323676352462        5.9823436925758617        7.9161482028002323     
 C  0.79739917722511167        4.5909814724908067        5.3944191913770254     
 C -0.56821301509180300        4.9210892602900813        4.7453987130573081     
 H  -1.2359879297460759        5.4531648542360189        5.4545342350060180     
 H -0.48278435531257430        5.4902347793725363        3.8054761094852716     
 H  -1.1332441780746829        4.0132906350961051        4.4964590612493742     
 C   1.6232714625261169        3.6580082186739538        4.4936651048422815     
 H   1.8525210219833141        4.0664846536685362        3.5079088549377864     
 H   2.5738212382946002        3.4033187566893810        4.9762508077188334     
 H   1.0664217951165145        2.7262821545289073        4.3290846364791937     
 C  0.49421874322030235        3.7857864648894961        6.6742935774941961     
 H -0.21449997188666681        4.3006477093255482        7.3326021653107096     
 H   3.6480908692136091E-002   2.8267841966579970        6.4061255323330792     
 H   1.4040375579113551        3.5788138593929295        7.2492236120380174     
 C   2.5796615710543009        6.9273537148781195        3.4360871491665828     
 C   2.9905451682947342        8.3498134544041829        2.9925196697510845     
 H   3.8579028326389939        8.7242858563229149        3.5478364078272624     
 H   3.2682320523423996        8.3271132092394602        1.9307588987447299     
 H   2.1781645645116114        9.0816209011787521        3.1050934709405325     
 C   3.8374139038644750        6.0440118727227770        3.2870613187740614     
 H   3.6660620596629592        5.0045430398648341        3.5766749012714785     
 H   4.1887176219255959        6.0487755649654558        2.2461707613589743     
 H   4.6451353393099497        6.4348235580628845        3.9191893355574354     
 C   1.4786324588275650        6.4860691752257491        2.4513651465256063     
 H  0.60493094368564571        7.1615524790716298        2.4872207357165483     
 H   1.8547178639432720        6.5473168882399282        1.4246982532265162     
 H   1.1199307398596938        5.4653870426765314        2.6001576598871776     
 C   2.3018726164933927        8.6403000924193538        8.2894848276652500     
 C  -1.9827097051329936        9.6306291011223539        5.6385106005775745     
 C  -2.5766249140922595        8.6290375988078534        4.7649971443251378     
 C  -2.8613483313979429        7.4985404404403360        5.5978707924721283     
 H  -3.3657331111914779        6.6000248044030716        5.2629858618113721     
 C  -2.4632495304931505        7.7360300987746715        6.9344949125923767     
 C  -1.9029460837990972        9.0477987407275151        6.9444093169324441     
 H  -1.5455210578137284        9.5618294056726096        7.8294248580261847     
 C  -1.2718246820772223        10.957930614894085        5.3245034433765452     
 C  0.10187775037683160        10.604392617131039        4.7089760677934018     
 H  0.74847644507136402        10.066666771766647        5.4353385958935956     
 H   2.0691816968414940E-002   10.031635174774578        3.7697314629617158     
 H  0.69129281145429333        11.498351306509671        4.4690840657323809     
 C -0.99633627800119029        11.758327044037015        6.6164895949344604     
 H -0.50322068511774654        12.703651010607297        6.3605711599266783     
 H  -1.9246692175843034        11.993984474673965        7.1488127963703914     
 H -0.33312613335757102        11.231609673239896        7.3133771022544867     
 C  -2.0637831897640884        11.896902474696549        4.3998683620833008     
 H  -2.2601967195969710        11.485407530725263        3.4080122013726806     
 H  -3.0289710469401827        12.152885332124876        4.8523736866754037     
 H  -1.4991483133166572        12.826556696915130        4.2508878113224924     
 C  -3.0186628514236218        8.6352333044722673        3.2845035412040531     
 C  -4.2731574704687478        9.5259126445795737        3.1377880214558633     
 H  -5.0778035873437917        9.1488358092675348        3.7828490711644078     
 H  -4.6372116984957623        9.5119138724825998        2.1012744690031822     
 H  -4.0914254905977092        10.568028463114898        3.4127770494870324     
 C  -3.4354929779696501        7.2121769421420678        2.8469930964725427     
 H  -2.6252028855091258        6.4800330406874318        2.9701994534187266     
 H  -4.3097330301319836        6.8430163501324266        3.3967331563283785     
 H  -3.7036671519462030        7.2291759345831732        1.7829826044029455     
 C  -1.9196889315410484        9.0690745146270508        2.2862139311740375     
 H  -1.0472770264722593        8.3945483338144662        2.3249671873640678     
 H  -2.3023352697350492        8.9981242427092454        1.2575660651671379     
 H  -1.5619036067417105        10.092922017216384        2.4251632877773668     
 C  -2.8598920703382738        6.9021151129521527        8.1463295985199249     
 C  -4.1734828935532144        7.5068442119626022        8.6978653123990544     
 H  -4.0373470478379758        8.5550519603331292        8.9925804718728664     
 H  -4.9640969708881126        7.4693078808468583        7.9408256891729589     
 H  -4.5157164489887736        6.9448957980964554        9.5767840346359172     
 C  -3.1084889840551950        5.4305484040697456        7.7751162386591286     
 H  -2.1913506002254080        4.9222880100266275        7.4530156114538508     
 H  -3.4901092305246917        4.8857538825865356        8.6499427575702637     
 H  -3.8496188070889072        5.3226546419026270        6.9771375959622670     
 C  -1.7939236058575525        6.9635946507030573        9.2432173482106617     
 H  -1.6187870451115594        7.9891271289257002        9.5822087093783264     
 H  -2.1156442847180754        6.3824713151445600        10.115183456710577     
 H -0.83936180015762907        6.5505936423522098        8.8985093314905956     
 F   6.5948840504517134       -1.4146198305909312        4.6767152798897813     
 F   8.0093205862000332       -2.6012466224895405        6.5743313112175938     
 F   9.6260662502242340       -1.1235675957797753        8.2722890159376661     
 F   9.9106885951426822        1.5653091644969588        7.8323051999166067     
 F   8.5516026151213200        2.7903090332196081        5.8667185175511865     
 F   9.6354522580487529        1.7584916336441538        3.4494979677583828     
 F   10.755544856764253        3.4020202681389757        1.6688349882719899     
 F   9.2352010051292996        5.1726177582498201       0.23118456746210919     
 F   6.4790047493708069        5.2020486411550984       0.58868815025643961     
 F   5.3365501924505576        3.5336957530581152        2.3357525808089639     
 F   6.5510338269426196        4.6868126089486619        4.6926772082710544     
 F   5.1324968975603200        5.8578365060158593        6.6015681869410141     
 F   3.5813947181018335        4.3804713832898061        8.3272999072038552     
 F   3.3354967695908000        1.6632806509202949        7.9252128428012920     
 F   4.6618834493761785       0.45907441294270690        5.9221083999095443     
 F   3.5230316410436111        1.5810894051062840        3.5243442158103759     
 F   2.3218213895099771        1.8632101158893272E-002   1.7289674471278360     
 F   3.7614379425008124       -1.7646465362870130       0.22732556509730695     
 F   6.5042470334564166       -1.8832535174385054       0.50624735058699510     
 F   7.7506961690955523      -0.27673414619779557        2.2759190433405156     
 C   7.5259958525718593       0.76074308581074312        5.1247347634392391     
 C   7.4343794631184092      -0.60922708137579284        5.3899189515046846     
 C   8.1420138302810621       -1.2657285828842415        6.4031885555109342     
 C   8.9649977849456004      -0.53249884440428230        7.2516592038734604     
 C   9.0944711069865924       0.83810414597813998        7.0313389717760586     
 C   8.3870509301824416        1.4419668152627350        5.9953598629636033     
 C   7.4177334927600560        2.6007574932042621        3.0370876282674306     
 C   8.7913728193886058        2.5973373454663102        2.7823339976843435     
 C   9.4096981858760298        3.4390914737849698        1.8515696022064458     
 C   8.6421021600821621        4.3329277802086743        1.1110232224809493     
 C   7.2602100232592246        4.3439034200864510        1.2952387761318371     
 C   6.6903406570215731        3.4771534120350278        2.2216479903479800     
 C   5.6563437543591952        2.4975024014401268        5.1630347284235452     
 C   5.7363375662717351        3.8696875193493718        5.4225925628120279     
 C   5.0321747199671076        4.5180476300659675        6.4428404564295665     
 C   4.2378565784350499        3.7773269538430481        7.3114377259511345     
 C   4.1266922999564057        2.4016697937686087        7.1074288569461102     
 C   4.8214932985409913        1.8083039165623298        6.0545129387883980     
 C   5.7076240803767782       0.69099719688649808        3.0422920439498373     
 C   4.3301550711264705       0.73893079374970427        2.8166527205361698     
 C   3.6683209324716448       -5.9542817671497814E-002   1.8787893535657907     
 C   4.3942786042011956      -0.96148260381899897        1.1085578991803935     
 C   5.7798236614041745       -1.0213420393569035        1.2604329304154664     
 C   6.3946265929933386      -0.18952783016187716        2.1941144442298794     
 B   6.5785262175266990        1.6346213635293427        4.0803381861296071     
 F   2.3477106206324119        11.740088903133598        14.864055370942859     
 F  0.94018386215291849        12.956368768565014        12.980906481494642     
 F -0.67903637292380048        11.504405322125827        11.261983560941829     
 F -0.98613598968976934        8.8127708758256631        11.679269535867356     
 F  0.35198372966410174        7.5638661667032956        13.642528661807685     
 F -0.71144839304770224        8.6259953505645441        16.078180577096425     
 F  -1.8671898804613525        6.9640111518837262        17.817440339766858     
 F -0.38405906866175477        5.1261133098892913        19.212839010618374     
 F   2.3693427898758710        5.0495589589714998        18.855260144320674     
 F   3.5491147821690303        6.7437546573435583        17.157067533357360     
 F   2.3429477055464218        5.6236597002733353        14.812186148934892     
 F   3.7523145828252011        4.4457590176931987        12.901796373269576     
 F   5.2903445376582079        5.9169894259094500        11.158171006097653     
 F   5.5351323864628252        8.6363055703268312        11.547319345227368     
 F   4.2313845958992475        9.8452299605130804        13.558181257707769     
 F   5.4002215166477772        8.6730485452971404        15.936596033486104     
 F   6.6715595020783862        10.195579910957569        17.711586282195746     
 F   5.3035739741701038        12.002830104713686        19.253939005340577     
 F   2.5607185687627174        12.182274983531521        19.029719797892287     
 F   1.2419923416903338        10.619881038100752        17.273240024686380     
 C   1.3992798909060629        9.5776687903615816        14.397781650784685     
 C   1.5008130862601299        10.948492400008654        14.144571568239387     
 C  0.79889564508346866        11.619376579970563        13.137054479316708     
 C  -2.5476436275666606E-002   10.899558758890896        12.278612588602565     
 C -0.16520385929373671        9.5278294107880672        12.486700913257694     
 C  0.53276211393659545        8.9107762563750832        13.521270863068022     
 C   1.4874070981045193        7.7267451949364405        16.469232152922906     
 C  0.11399561105211573        7.7538240257844775        16.724563883444500     
 C -0.52265421750715069        6.9028656859159900        17.634608883333595     
 C  0.22549920330973836        5.9738418519522538        18.351699170044366     
 C   1.6069070655946298        5.9391719873942934        18.167629767109322     
 C   2.1959507727469316        6.8194300436545952        17.266380996103816     
 C   3.2399056154867076        7.8111811336750883        14.333874689135721     
 C   3.1552224866735927        6.4385567143413711        14.077031156877023     
 C   3.8526465241355394        5.7863714133424926        13.054035354329979     
 C   4.6399205918651463        6.5233419568505644        12.175942686478402     
 C   4.7507600601372069        7.8997405119997710        12.373384445189204     
 C   4.0660534763966867        8.4959952732251480        13.430905783837604     
 C   3.2456468984840590        9.6059334833956544        16.463578691947600     
 C   4.6257770051664204        9.5281954016031118        16.663148005067853     
 C   5.3250864952806420        10.307024013382280        17.589712847941531     
 C   4.6361185527570568        11.220881217806919        18.378733623807779     
 C   3.2496019356609067        11.310988120132537        18.254184269866364     
 C   2.5964973095490862        10.498667678609879        17.328619857557975     
 B   2.3412000991898743        8.6848494177301649        15.431037440664904     
 C   6.3617355783188518       0.19329354475328686        11.542720007741854     
 H   7.2838712930100726      -0.29304495104165096        11.884292238203525     
 H   6.0160494151081751      -0.35497031807156038        10.655031187381445     
 H   5.6039835494217716        6.1304260305432776E-002   12.322457916908530     
 C   5.2507312938680277        2.2688682111417178        10.675713974684117     
 H   4.4856116615787656        2.2356662244770784        11.458856382138098     
 H   4.8828904356417064        1.6934403838792460        9.8170215079655367     
 H   5.3702902217988013        3.3158039491059039        10.368878026159271     
 C   7.6220356776897455        1.7537953114982823        10.059114883033406     
 H   7.2531792707503753        1.2102614837934020        9.1782114310481173     
 H   8.5770453071490227        1.3035517258201945        10.356021974808472     
 H   7.8187371332180833        2.7860363532556809        9.7435026375702645     
 C   2.5203951007275296        10.120773005157025        7.9272428588051334     
 H   1.5981348086862901        10.600041824333033        7.5757939069854450     
 H   2.8570035822220321        10.675994755854388        8.8140810485611834     
 H   3.2832418274278550        10.251772240055910        7.1521244492483476     
 C   3.6404740548571959        8.0505780495842849        8.7947188531696945     
 H   4.3998338173193812        8.0815844037017470        8.0058974734640049     
 H   4.0135553964834871        8.6304505480551921        9.6480708086512816     
 H   3.5249279870112189        7.0048127989281106        9.1071767052613222     
 C   1.2724916276910014        8.5639877641235156        9.4247798907220162     
 H   1.6474190493702601        9.1097347967342106        10.301819175455472     
 H  0.31561395348426846        9.0135468257182225        9.1335615865034363     
 H   1.0784494869410104        7.5324743607164022        9.7444847868319489     
         276

 Dy   9.1231332019030997        2.5119684121860839        14.044642806704108     
 C   7.4175810543310217        4.3850993501858948        13.734256779799093     
 C   6.7767372606368745        3.3875523487772274        14.575012230417444     
 C   6.5195678673261979        2.2595114065767290        13.733168117265622     
 H   5.9927292967730033        1.3671278727747767        14.049933272176400     
 C   6.9766024411387644        2.4951407765699338        12.413018340411581     
 C   7.5444790647611217        3.8029551372779471        12.431277424802893     
 H   7.9312025667794659        4.3194325185511673        11.561058737682604     
 C   8.1098903534534905        5.7161110149572227        14.077503280308227     
 C   9.4703315715460885        5.3889356001182431        14.738833187976926     
 H   10.138781611140805        4.8456422266300674        14.039971997217807     
 H   9.3765973803103559        4.8290401688837417        15.682650825929246     
 H   10.036752507723778        6.2979033426971007        14.982184883754893     
 C   7.2778233421646004        6.6567958968462664        14.962630126876698     
 H   7.0298278613858107        6.2537713032251609        15.945920565705247     
 H   6.3364516995152931        6.9145730639705398        14.464414286749111     
 H   7.8374850539018537        7.5856528376835346        15.132595547575047     
 C   8.4222117269257968        6.5098189650518501        12.792688531357406     
 H   9.1284659304688720        5.9834050528348177        12.141031064397747     
 H   8.8866604351501461        7.4677823811032491        13.053602939883273     
 H   7.5147675996170626        6.7183949749302263        12.213912299931119     
 C   6.3206054660036255        3.3937749241897102        16.045457002173151     
 C   5.9238320846031005        1.9708908226560358        16.500523338256809     
 H   5.0559704327602750        1.5868515904335576        15.953115297526640     
 H   5.6530933170861486        1.9968304917371256        17.563909085508364     
 H   6.7409396834428499        1.2440908820892687        16.386570081017886     
 C   5.0549560155218245        4.2669105523637256        16.187113758458306     
 H   5.2191013281508916        5.3057491845798994        15.890293069433774     
 H   4.7032001308650750        4.2668226600074011        17.227765707967357     
 H   4.2508070866094965        3.8654279576272148        15.557189507135252     
 C   7.4150103470770850        3.8554788431539748        17.027900516227866     
 H   8.2947079789509388        3.1878529353615139        17.003519367193057     
 H   7.0346035718472484        3.8031668095725388        18.053306118751781     
 H   7.7652489763188521        4.8772927446210312        16.868694878691773     
 C   6.5849485035425017        1.6738440408955761        11.188413804194958     
 C   10.865435531443104       0.66382898088901177        13.815722190293300     
 C   11.455906688940116        1.6493730324600089        14.709285290373474     
 C   11.746100790868420        2.7933916254750226        13.897094560517004     
 H   12.248605381016320        3.6860184414908432        14.249949655168693     
 C   11.353915769521869        2.5797295915735745        12.554566952717138     
 C   10.793139727429317        1.2688766263022329        12.519468845795952     
 H   10.441435604114794       0.76999780419898145        11.623657313663946     
 C   10.151107251194826      -0.66738823224640864        14.102434750602436     
 C   8.7722127762432720      -0.32341130932709622        14.711819928269238     
 H   8.1302410333889945       0.22471860410594019        13.989251858686679     
 H   8.8459751511704923       0.23584281955631500        15.659642581207468     
 H   8.1809191024272785       -1.2201254321322581        14.936131513991711     
 C   9.8903136083474887       -1.4471294102071377        12.794912983208073     
 H   9.3989486028512808       -2.3985178062905108        13.029970877861395     
 H   10.824683629759159       -1.6698219135006538        12.267484740087561     
 H   9.2315977013757813      -0.91107726048657323        12.100855362921637     
 C   10.933303971615716       -1.6190405130988574        15.021599363766457     
 H   11.116864721874892       -1.2223147546307240        16.021742164928241     
 H   11.904129968287984       -1.8672876288155620        14.577524008451551     
 H   10.367697730459961       -2.5508991918645654        15.150019804608020     
 C   11.876118142062820        1.6231974777518949        16.196323829708700     
 C   13.125021563238809       0.72667475293331973        16.358746233327324     
 H   13.944571809037656        1.1095416876697111        15.736450520106903     
 H   13.466775775931920       0.72881107044404470        17.402832762397878     
 H   12.947859502268170      -0.31242244176428291        16.068784351988434     
 C   12.289112070054296        3.0405439543318313        16.656328868244284     
 H   11.481109954495425        3.7750425493810269        16.530905977233139     
 H   13.170962435959870        3.4149525009569985        16.122171980971615     
 H   12.543038342498621        3.0116275009954290        17.723455555624426     
 C   10.757880787006988        1.1821757449138208        17.170074484331447     
 H   9.8817884175818786        1.8514632474498496        17.114371372853501     
 H   11.117291875610803        1.2540603618640853        18.206989670823283     
 H   10.409754172690244       0.15636895868172537        17.022033283567783     
 C   11.757248456406181        3.4323327502110028        11.357629348466201     
 C   13.062124555769289        2.8211624663146599        10.792633280930703     
 H   12.909805472113135        1.7832741302098469        10.471120459365782     
 H   13.851624745470557        2.8262684282658430        11.551679185533297     
 H   13.414983088033376        3.3993879917682128        9.9288051421590549     
 C   12.023986402377096        4.8937173462160342        11.754844621811133     
 H   11.112566819416122        5.4098424814949295        12.079846486404218     
 H   12.418885460814792        5.4476823371151903        10.891831546673950     
 H   12.760774275112768        4.9770033442332160        12.559060911780641     
 C   10.689070536122683        3.4051940182237161        10.261305969987289     
 H   10.494630395202174        2.3881366332237604        9.9088878377929301     
 H   11.020564700706075        3.9931475092760320        9.3972484228558741     
 H   9.7425126683653946        3.8309510595846081        10.612671881479743     
 Dy -0.23796429106131495        7.7770303590180720        5.4331714693814996     
 C   1.4857926308465523        5.9232168225083859        5.7446270967491104     
 C   2.1216050177028554        6.9259769957826229        4.9063725751228970     
 C   2.3670270681159242        8.0554187913486448        5.7490745974799067     
 H   2.8897113779075867        8.9511665009253178        5.4350104870258296     
 C   1.9104681284989757        7.8153921525280543        7.0684598567799037     
 C   1.3514020802048194        6.5036114737685988        7.0486034401066542     
 H  0.96614158793933991        5.9833086038061669        7.9175171780510905     
 C  0.79693409518005642        4.5910368552731224        5.3965728511695099     
 C -0.56847238555463209        4.9209533460171340        4.7470473262259087     
 H  -1.2359013190256960        5.4543259148044605        5.4553998957043657     
 H -0.48267303604200396        5.4890126593340396        3.8065938689835797     
 H  -1.1339124223104589        4.0131024581917520        4.4990520704718655     
 C   1.6227401338023675        3.6572975447704366        4.4967874604972646     
 H   1.8527403742848016        4.0650984583296905        3.5109494646277670     
 H   2.5728978892093171        3.4025936240350445        4.9800585712608800     
 H   1.0656220353018482        2.7257279053388288        4.3323813003942497     
 C  0.49352986894591250        3.7869604809900781        6.6770872656365698     
 H -0.21451675513171192        4.3029907849566511        7.3351657290335579     
 H   3.4901827547351667E-002   2.8281048456487605        6.4098817092414695     
 H   1.4034184822214095        3.5797533548089637        7.2518755576514398     
 C   2.5796340871368728        6.9256534314446618        3.4365330363956339     
 C   2.9899664625248170        8.3479697332832519        2.9919645464912019     
 H   3.8578520072146807        8.7226486651993564        3.5462749585162152     
 H   3.2665550924686366        8.3249856501889035        1.9299386577184605     
 H   2.1776981120640992        9.0798527617785361        3.1051316283826789     
 C   3.8372818130924959        6.0423074891206765        3.2866957965321961     
 H   3.6662397794749597        5.0029721008911210        3.5770321960149660     
 H   4.1874816987661845        6.0465395979671053        2.2454451270247180     
 H   4.6456881092305542        6.4334629709665920        3.9177124371790413     
 C   1.4779001176276350        6.4836388328531047        2.4529457478547712     
 H  0.60378241900983820        7.1585476954681511        2.4894340364005272     
 H   1.8529937943654402        6.5449583775516933        1.4259497838716841     
 H   1.1199839604301891        5.4627717129439972        2.6022396539280446     
 C   2.3043423541761587        8.6399946656761042        8.2902058320034691     
 C  -1.9795710490483971        9.6323425763851453        5.6415343988319027     
 C  -2.5732477585730851        8.6322829527588940        4.7661481659435152     
 C  -2.8589089063353281        7.5006966427578252        5.5972218855794784     
 H  -3.3632893168755511        6.6028154350236195        5.2606797119865449     
 C  -2.4614072373077698        7.7359961932181536        6.9344066240266793     
 C  -1.9007500259464936        9.0475662034428268        6.9465684696896535     
 H  -1.5437797307880348        9.5601842001759252        7.8325546406971593     
 C  -1.2682280004480913        10.959909711841670        5.3300452643597795     
 C  0.10578244829581596        10.607183121297950        4.7147121057231756     
 H  0.75208254385083639        10.068414255381727        5.4405338998893633     
 H   2.4946211296613740E-002   10.035649534626794        3.7747220071471030     
 H  0.69538439271797758        11.501355746651232        4.4760428581002154     
 C -0.99382802468696085        11.758262006578802        6.6234962844227239     
 H -0.50073961107026865        12.704083469237025        6.3695353440963558     
 H  -1.9226582607203919        11.992838078093863        7.1554470931792844     
 H -0.33107511481338220        11.230520860789190        7.3200337425346795     
 C  -2.0594909771065635        11.900197915480527        4.4062753071943233     
 H  -2.2553877219167462        11.490117150757683        3.4137685032833769     
 H  -3.0249016583635902        12.155658136398161        4.8585222816714690     
 H  -1.4946426500800942        12.829931789310109        4.2588866216730512     
 C  -3.0133602792284715        8.6403862049419171        3.2850440810417143     
 C  -4.2677542791933742        9.5311145497262757        3.1373447291925882     
 H  -5.0734864969153604        9.1530737482388087        3.7804188323657608     
 H  -4.6299753470007152        9.5183021402963206        2.1002085687214880     
 H  -4.0867360678829492        10.572964477289190        3.4138970137465385     
 C  -3.4292334226967300        7.2177415698615031        2.8451737717284868     
 H  -2.6188619291819317        6.4856720988497436        2.9684707187739949     
 H  -4.3040433282865616        6.8476227060259918        3.3933564121174045     
 H  -3.6960530595449637        7.2358946205071391        1.7808612595849409     
 C  -1.9131062665983982        9.0756962226665667        2.2888131770312201     
 H  -1.0401200282054857        8.4019624284767183        2.3284782057361091     
 H  -2.2940538470651681        9.0050042066036831        1.2595395098281987     
 H  -1.5565046847656849        10.099780747530470        2.4288874195552617     
 C  -2.8585924812038779        6.9004591522028775        8.1449943084809213     
 C  -4.1715791495509063        7.5054351906377192        8.6977008709571457     
 H  -4.0342554270847861        8.5527337420929541        8.9948772771088699     
 H  -4.9620591325464511        7.4706465324024292        7.9404568366689814     
 H  -4.5146735120717230        6.9419000640034616        9.5752452181355974     
 C  -3.1084512369670012        5.4296795864109919        7.7716405368381789     
 H  -2.1916451721243595        4.9207884881590553        7.4496886890585801     
 H  -3.4914460670486696        4.8841630757006804        8.6453890541297937     
 H  -3.8489137395777768        5.3237030756755352        6.9728780599201450     
 C  -1.7924513229580645        6.9592843726802673        9.2418590639385467     
 H  -1.6160527855575841        7.9841218651543739        9.5821499385435871     
 H  -2.1147881392008090        6.3773453259551802        10.113063420775468     
 H -0.83840704208954575        6.5456121156789688        8.8965437699824221     
 F   6.5914121205326497       -1.4159733935556889        4.6718787089259077     
 F   8.0055717456537590       -2.6059684612922069        6.5674893862392620     
 F   9.6227288743622346       -1.1312069096745296        8.2676894864343495     
 F   9.9093848296383609        1.5579771281083805        7.8307135950114723     
 F   8.5524944116173476        2.7857839407449876        5.8654677545533378     
 F   9.6350826520250639        1.7500893745921406        3.4467869629409038     
 F   10.759785375299407        3.3934516010343243        1.6690790638440818     
 F   9.2440861679159010        5.1700754899264325       0.23364242125607940     
 F   6.4882051302403418        5.2060898252656376       0.59119971883416322     
 F   5.3410946082988051        3.5372399139816317        2.3344854024538226     
 F   6.5542717260382917        4.6873715397484501        4.6899455297109407     
 F   5.1363400912020500        5.8603161016458722        6.5978815137548041     
 F   3.5853325269221750        4.3846137311421129        8.3255377595546722     
 F   3.3385687520493357        1.6674192103576888        7.9255041730428637     
 F   4.6632318613077084       0.46135494124628945        5.9226390373791054     
 F   3.5228090552831208        1.5893797160220122        3.5258077618450936     
 F   2.3141544346063623        3.1581207697679539E-002   1.7323526418098909     
 F   3.7457784860357677       -1.7559539273400233       0.22792436879622680     
 F   6.4884374987199962       -1.8828183975861932       0.50270155158662022     
 F   7.7425285063231559      -0.28102456971182421        2.2708644444052104     
 C   7.5245908819367679       0.75797252964538697        5.1218474886416443     
 C   7.4318301099224948      -0.61211167310813364        5.3856767385788915     
 C   8.1390338508731102       -1.2702632926428938        6.3981435729474301     
 C   8.9622570338443435      -0.53856590401520821        7.2476726673604803     
 C   9.0926884905289409       0.83219540971550832        7.0289091954386729     
 C   8.3861990325363927        1.4375811571956387        5.9932020606560865     
 C   7.4197160501785362        2.5985574195483485        3.0353163517098722     
 C   8.7933729115589756        2.5920753882968888        2.7808247776509600     
 C   9.4140761253555389        3.4337478168025646        1.8515910500190269     
 C   8.6489342699860554        4.3307796783692849        1.1124572649630040     
 C   7.2670923519610655        4.3449293193513583        1.2964995545553351     
 C   6.6947687476273696        3.4778525158121867        2.2210021793978774     
 C   5.6585335909480596        2.4987051791820445        5.1617054673915685     
 C   5.7392978269119928        3.8710061780561658        5.4204330967715713     
 C   5.0356012543196806        4.5204067351294812        6.4403866734600719     
 C   4.2413926318783961        3.7806696716335360        7.3099090648298466     
 C   4.1298552980507575        2.4049096439836539        7.1070034001714122     
 C   4.8239043189190545        1.8105622492609255        6.0541945855321746     
 C   5.7038418109223770       0.69294425341373711        3.0406364225881641     
 C   4.3262690844345535       0.74498012130487501        2.8169324605076009     
 C   3.6604703002626793       -5.1185156760672437E-002   1.8800779116541988     
 C   4.3823219699114988      -0.95520691899011401        1.1086178533141688     
 C   5.7678406928271064       -1.0191967180632131        1.2584141008918019     
 C   6.3867126056030266      -0.18951476011824639        2.1912669024670128     
 B   6.5783228511203014        1.6340078140738987        4.0781911042564261     
 F   2.3456421999458730        11.738731068547093        14.861473638818712     
 F  0.93776427191332590        12.953657794002119        12.977726075156630     
 F -0.68125837023978475        11.500541340510054        11.259649028970571     
 F -0.98716411168889051        8.8090156860709410        11.677777675136152     
 F  0.35176933122319476        7.5611765682236021        13.641201251531436     
 F -0.71335257773721028        8.6228822955094433        16.075582487810234     
 F  -1.8684553986996040        6.9632576594311297        17.817387971596066     
 F -0.38449645322082771        5.1290137198781558        19.216490585092512     
 F   2.3689787744807695        5.0530374353113725        18.859099490129751     
 F   3.5480286000899017        6.7443912328838573        17.157863476438109     
 F   2.3420059773224917        5.6226906243317725        14.812561101365610     
 F   3.7517931051001612        4.4441383090872071        12.902898244892988     
 F   5.2910927217590418        5.9148823271505941        11.159753506593999     
 F   5.5367576211852239        8.6340367215787488        11.549014984903543     
 F   4.2317722832623783        9.8436781966142668        13.558760532730817     
 F   5.3985225957487417        8.6739936815096890        15.938645683621685     
 F   6.6668235167370202        10.198928948293274        17.713993279582553     
 F   5.2958308648438370        12.006247501786962        19.253310551856238     
 F   2.5530780502416572        12.183316642343616        19.026353575291132     
 F   1.2374616703484786        10.618386403088396        17.269832771057843     
 C   1.3980087199480102        9.5756885103066107        14.395997087999563     
 C   1.4991185733695527        10.946478835710385        14.142251894169355     
 C  0.79693322329492045        11.616721539843018        13.134481049982176     
 C  -2.7332360913251239E-002   10.896310804591288        12.276439732018448     
 C -0.16651552933109368        9.5246193848649607        12.484994570484599     
 C  0.53184403717489614        8.9081534472433219        13.519640268199105     
 C   1.4859919493077185        7.7258272011487943        16.468681478293714     
 C  0.11250909087839951        7.7523751001857306        16.723621586037051     
 C -0.52383617224135737        6.9026232008861061        17.634956904293361     
 C  0.22472993748344269        5.9754954621205574        18.353958932115557     
 C   1.6061772339767881        5.9412674023345851        18.170137787385897     
 C   2.1948795760759379        6.8200657760865564        17.267278912059925     
 C   3.2394711472071021        7.8099078992668414        14.334101113358839     
 C   3.1547436757478655        6.4372496281513536        14.077545636667754     
 C   3.8524936657820863        5.7847473046788975        13.054998704883332     
 C   4.6404258712837194        6.5214390583235327        12.177245981519301     
 C   4.7516191844260822        7.8978253667048248        12.374665102673493     
 C   4.0663771145226679        8.4944459239077865        13.431636024052709     
 C   3.2427573720002494        9.6057360828098250        16.462852803577718     
 C   4.6227084325904153        9.5290377320700461        16.663874511954013     
 C   5.3203819437535573        10.309004786265398        17.590702263324427     
 C   4.6298581718174292        11.222885517831120        18.378312833517828     
 C   3.2434298385170881        11.311880610687071        18.252317837562579     
 C   2.5919918951839400        10.498412289630389        17.326678652456700     
 B   2.3397225983810821        8.6836516066304998        15.430135056268318     
 C   6.3622755668704292       0.19249596670284030        11.544190868203826     
 H   7.2845742045866739      -0.29338208907425067        11.885985350607182     
 H   6.0167450922345109      -0.35626401858886098        10.656754150160296     
 H   5.6045717850738876        6.0614513953592700E-002   12.323997392437290     
 C   5.2504654800749986        2.2675402982162658        10.676996478898012     
 H   4.4858295544965463        2.2346550375683405        11.460612586631324     
 H   4.8821929363652385        1.6916326610109498        9.8188223032693180     
 H   5.3696990026098188        3.3143279346950472        10.369531054256891     
 C   7.6215478547839304        1.7526886885967059        10.059392686903326     
 H   7.2523584504598526        1.2087477351500227        9.1788730988613416     
 H   8.5767949955596645        1.3027529844931103        10.355958264792740     
 H   7.8178460838853505        2.7848582045297694        9.7432749902052080     
 C   2.5231590577321650        10.120481026660110        7.9282024071983193     
 H   1.6008252693991782        10.600276296569151        7.5777264403007765     
 H   2.8607791703303054        10.675296774423444        8.8149027418136399     
 H   3.2853614050946756        10.251406923406293        7.1524645862684633     
 C   3.6426527591393141        8.0500961253483894        8.7959687961880899     
 H   4.4023210869946157        8.0809334660417278        8.0074487591038466     
 H   4.0154831639532444        8.6299307049354752        9.6494544809524108     
 H   3.5268139008960628        7.0043686768393876        9.1084191972854818     
 C   1.2744514157664195        8.5636597489951534        9.4250947233643529     
 H   1.6489112257842589        9.1095133512257540        10.302263572020390     
 H  0.31763081232020673        9.0130671937211986        9.1334088689237340     
 H   1.0803651824914589        7.5321453459701520        9.7447805696812733     
         276

 Dy   9.1237028014376609        2.5122190278328063        14.045008468590758     
 C   7.4176056965378097        4.3848224266610103        13.734619217029310     
 C   6.7769562058152149        3.3872168870222916        14.575440560330245     
 C   6.5200493342695367        2.2590563098109988        13.733709083453983     
 H   5.9933203530019350        1.3666217625004629        14.050508326270627     
 C   6.9769734044099714        2.4946502394582422        12.413517428163855     
 C   7.5446172662817883        3.8025872013342146        12.431643157296721     
 H   7.9312206251550625        4.3191044662840579        11.561378147607527     
 C   8.1100202590668378        5.7158316992641645        14.077814491460803     
 C   9.4710475051641740        5.3883739434478981        14.737751999955261     
 H   10.138965833493508        4.8455281784494701        14.038037835059919     
 H   9.3781783290536467        4.8280072378499108        15.681408488667271     
 H   10.037632482234820        6.2972019945597770        14.981149913451850     
 C   7.2789298246263670        6.6561415925892682        14.964314759584958     
 H   7.0329331412551062        6.2529588010545680        15.948034512331832     
 H   6.3365996268405542        6.9135458293597942        14.467737180702068     
 H   7.8384817938501188        7.5852375351914478        15.133347140183689     
 C   8.4211538622920372        6.5101326772527202        12.793082499731261     
 H   9.1270964461157220        5.9842798475844310        12.140646537739642     
 H   8.8854848019968955        7.4681090082456913        13.054106488921544     
 H   7.5132662029113133        6.7186971816894197        12.215046252304017     
 C   6.3216227011909405        3.3931388964390172        16.046145276178393     
 C   5.9235142944031347        1.9704305732507659        16.500567524842666     
 H   5.0551812079188467        1.5874784817504648        15.953106235639558     
 H   5.6529746019647957        1.9961656538899908        17.564008486650405     
 H   6.7398872215076082        1.2429132784927377        16.386142223851163     
 C   5.0571139492595920        4.2676228714875810        16.189622534407995     
 H   5.2219047910054774        5.3064425103030102        15.893153740072037     
 H   4.7064663489788172        4.2673351730381084        17.230649305309367     
 H   4.2518410438583096        3.8672733349031438        15.560430049020587     
 C   7.4176412531352005        3.8527477632063611        17.027790413617900     
 H   8.2969018747211916        3.1845914403556472        17.001182590173205     
 H   7.0388184410469483        3.7991450747735862        18.053699219079895     
 H   7.7682965078858182        4.8745757898567561        16.869508801789038     
 C   6.5850452843235825        1.6729660294367656        11.189240828283570     
 C   10.865896057664385       0.66370765033288415        13.817323061999188     
 C   11.456612696905925        1.6501051367609911        14.709805802672312     
 C   11.746674119564526        2.7933079989562493        13.896434108423142     
 H   12.249311719970363        3.6862371429070317        14.248323510094414     
 C   11.354194800701123        2.5783390977047600        12.554206566270505     
 C   10.793323097419769        1.2674986376688828        12.520523336248486     
 H   10.441242750951266       0.76781514629195013        11.625314579442577     
 C   10.151703431331661      -0.66726795973321917        14.105479585484430     
 C   8.7731802198819544      -0.32282778557038877        14.715449525600734     
 H   8.1308256398865861       0.22483816436917278        13.992854969524924     
 H   8.8475096003877614       0.23703813340382843        15.662860305675117     
 H   8.1819967182210345       -1.2194137738543853        14.940583222473229     
 C   9.8899765212744359       -1.4480287859418859        12.798763184689225     
 H   9.3985237677307296       -2.3991010760738534        13.034914289307322     
 H   10.823992729947353       -1.6713900212010631        12.270990402747275     
 H   9.2309770046830355      -0.91242211870119860        12.104637565686698     
 C   10.934618462186874       -1.6183013438776710        15.024675943131093     
 H   11.119435660850717       -1.2207637765669677        16.024251793043994     
 H   11.904894260063756       -1.8671194084607359        14.579713958102811     
 H   10.368984241462215       -2.5499432233697137        15.154513075705060     
 C   11.878042507409186        1.6250326106477491        16.196508491529805     
 C   13.127619768331847       0.72928917931262915        16.357764256839104     
 H   13.946142502384262        1.1122343712818157        15.734187514552332     
 H   13.470705330943524       0.73198733908022939        17.401399456542272     
 H   12.950505937806668      -0.30998452050741998        16.068438584095507     
 C   12.290663918922956        3.0428144280492342        16.655540826478440     
 H   11.482253435522990        3.7769040330985377        16.530361320610552     
 H   13.171960505713198        3.4173859268737692        16.120625120725609     
 H   12.545351889501424        3.0144979292799818        17.722508009969129     
 C   10.761231505994106        1.1836806806112097        17.171695545088838     
 H   9.8850917051888700        1.8529277332654523        17.117382964122893     
 H   11.122176398722171        1.2552872545115727        18.208079805339985     
 H   10.412908554495996       0.15790803415617247        17.023911831950869     
 C   11.756995394664450        3.4298982429221243        11.356356489986494     
 C   13.062475503793976        2.8194199423685649        10.791989454642263     
 H   12.911288905573986        1.7809412608865565        10.471908550425594     
 H   13.852076165275493        2.8264756808403213        11.550880483119453     
 H   13.414588582451827        3.3968824938302729        9.9273205675739611     
 C   12.022459064211011        4.8919446188550877        11.751994838451834     
 H   11.110617913225404        5.4075500509024250        12.076658691899031     
 H   12.416634047672403        5.4453570516023673        10.888303087056228     
 H   12.759389002911192        4.9768121799251057        12.555940941647508     
 C   10.688830341792308        3.4005395728294823        10.260098924865172     
 H   10.495903376206824        2.3829934243397446        9.9081992928184519     
 H   11.019389453444873        3.9884556013805903        9.3957046809147453     
 H   9.7416688840144374        3.8250464638213018        10.611299551466276     
 Dy -0.23533173611247804        7.7788778597041501        5.4342733748800249     
 C   1.4861191533756843        5.9230516710192092        5.7459075317360222     
 C   2.1227877667003221        6.9249127364005005        4.9072109728164426     
 C   2.3696705533111428        8.0543159866700709        5.7495723354733688     
 H   2.8929439095408456        8.9495498057180392        5.4350341394589252     
 C   1.9130201038050836        7.8151394884245287        7.0691186307614737     
 C   1.3527499718930260        6.5039228431194598        7.0497116148043224     
 H  0.96727993911515531        5.9842735150364721        7.9188861533019486     
 C  0.79646901313500129        4.5910922380554382        5.3987265109619944     
 C -0.56873175601746107        4.9208174317441875        4.7486959393945094     
 H  -1.2358147083053161        5.4554869753729021        5.4562655564027125     
 H -0.48256171677143367        5.4877905392955428        3.8077116284818882     
 H  -1.1345806665462346        4.0129142812873990        4.5016450796943568     
 C   1.6222088050786183        3.6565868708669189        4.4999098161522486     
 H   1.8529597265862892        4.0637122629908458        3.5139900743177481     
 H   2.5719745401240339        3.4018684913807085        4.9838663348029266     
 H   1.0648222754871821        2.7251736561487498        4.3356779643093049     
 C  0.49284099467152259        3.7881344970906596        6.6798809537789445     
 H -0.21453353837675704        4.3053338605877549        7.3377292927564071     
 H   3.3322746402567244E-002   2.8294254946395241        6.4136378861498606     
 H   1.4027994065314642        3.5806928502249979        7.2545275032648631     
 C   2.5796066032194447        6.9239531480112042        3.4369789236246846     
 C   2.9893877567548994        8.3461260121623226        2.9914094232313193     
 H   3.8578011817903675        8.7210114740757980        3.5447135092051676     
 H   3.2648781325948733        8.3228580911383485        1.9291184166921909     
 H   2.1772316596165870        9.0780846223783218        3.1051697858248257     
 C   3.8371497223205169        6.0406031055185760        3.2863302742903309     
 H   3.6664174992869598        5.0014011619174079        3.5773894907584540     
 H   4.1862457756067730        6.0443036309687548        2.2447194926904621     
 H   4.6462408791511587        6.4321023838703004        3.9162355388006467     
 C   1.4771677764277051        6.4812084904804603        2.4545263491839360     
 H  0.60263389433403081        7.1555429118646732        2.4916473370845056     
 H   1.8512697247876084        6.5425998668634584        1.4272013145168523     
 H   1.1200371810006844        5.4601563832114630        2.6043216479689115     
 C   2.3068120918589248        8.6396892389328546        8.2909268363416881     
 C  -1.9764323929638008        9.6340560516479368        5.6445581970862317     
 C  -2.5698706030539107        8.6355283067099347        4.7672991875618917     
 C  -2.8564694812727134        7.5028528450753145        5.5965729786868277     
 H  -3.3608455225596243        6.6056060656441664        5.2583735621617169     
 C  -2.4595649441223890        7.7359622876616356        6.9343183354609819     
 C  -1.8985539680938899        9.0473336661581367        6.9487276224468619     
 H  -1.5420384037623411        9.5585389946792425        7.8356844233681331     
 C  -1.2646313188189602        10.961888808789253        5.3355870853430147     
 C  0.10968714621480030        10.609973625464864        4.7204481436529493     
 H  0.75568864263030888        10.070161738996807        5.4457292038851319     
 H   2.9200605624812540E-002   10.039663894479007        3.7797125513324907     
 H  0.69947597398166195        11.504360186792793        4.4830016504680499     
 C -0.99131977137273142        11.758196969120588        6.6305029739109873     
 H -0.49825853702279072        12.704515927866751        6.3784995282660333     
 H  -1.9206473038564804        11.991691681513760        7.1620813899881783     
 H -0.32902409626919343        11.229432048338481        7.3266903828148715     
 C  -2.0551987644490390        11.903493356264503        4.4126822523053457     
 H  -2.2505787242365209        11.494826770790104        3.4195248051940732     
 H  -3.0208322697869976        12.158430940671446        4.8646708766675344     
 H  -1.4901369868435310        12.833306881705088        4.2668854320236100     
 C  -3.0080577070333216        8.6455391054115651        3.2855846208793751     
 C  -4.2623510879180007        9.5363164548729777        3.1369014369293136     
 H  -5.0691694064869290        9.1573116872100808        3.7779885935671138     
 H  -4.6227389955056681        9.5246904081100432        2.0991426684397942     
 H  -4.0820466451681892        10.577900491463485        3.4150169780060446     
 C  -3.4229738674238095        7.2233061975809392        2.8433544469844310     
 H  -2.6125209728547381        6.4913111570120545        2.9667419841292633     
 H  -4.2983536264411395        6.8522290619195561        3.3899796679064309     
 H  -3.6884389671437243        7.2426133064311058        1.7787399147669363     
 C  -1.9065236016557483        9.0823179307060844        2.2914124228884023     
 H  -1.0329630299387120        8.4093765231389721        2.3319892241081503     
 H  -2.2857724243952866        9.0118841704981225        1.2615129544892594     
 H  -1.5511057627896596        10.106639477844555        2.4326115513331565     
 C  -2.8572928920694816        6.8988031914536023        8.1436590184419160     
 C  -4.1696754055485972        7.5040261693128372        8.6975364295152371     
 H  -4.0311638063315955        8.5504155238527790        8.9971740823448734     
 H  -4.9600212942047888        7.4719851839580000        7.9400879841650038     
 H  -4.5136305751546733        6.9389043299104678        9.5737064016352775     
 C  -3.1084134898788069        5.4288107687522382        7.7681648350172283     
 H  -2.1919397440233115        4.9192889662914832        7.4463617666633093     
 H  -3.4927829035726479        4.8825722688148261        8.6408353506893221     
 H  -3.8482086720666464        5.3247515094484434        6.9686185238780221     
 C  -1.7909790400585766        6.9549740946574765        9.2405007796664300     
 H  -1.6133185260036089        7.9791166013830477        9.5820911677088478     
 H  -2.1139319936835426        6.3722193367658013        10.110943384840359     
 H -0.83745228402146243        6.5406305890057279        8.8945782084742486     
 F   6.5879401906135859       -1.4173269565204465        4.6670421379620333     
 F   8.0018229051074847       -2.6106903000948734        6.5606474612609302     
 F   9.6193914985002351       -1.1388462235692842        8.2630899569310312     
 F   9.9080810641340396        1.5506450917198025        7.8291219901063380     
 F   8.5533862081133751        2.7812588482703666        5.8642169915554891     
 F   9.6347130460013730        1.7416871155401275        3.4440759581234248     
 F   10.764025893834560        3.3848829339296729        1.6693231394161738     
 F   9.2529713307025006        5.1675332216030441       0.23610027505004960     
 F   6.4974055111098767        5.2101310093761777       0.59371128741188695     
 F   5.3456390241470526        3.5407840749051487        2.3332182240986810     
 F   6.5575096251339637        4.6879304705482383        4.6872138511508279     
 F   5.1401832848437792        5.8627956972758861        6.5941948405685942     
 F   3.5892703357425169        4.3887560789944198        8.3237756119054893     
 F   3.3416407345078709        1.6715577697950827        7.9257955032844363     
 F   4.6645802732392392       0.46363546954987200        5.9231696748486673     
 F   3.5225864695226310        1.5976700269377406        3.5272713078798117     
 F   2.3064874797027470        4.4530314236465807E-002   1.7357378364919458     
 F   3.7301190295707225       -1.7472613183930337       0.22852317249514664     
 F   6.4726279639835766       -1.8823832777338811       0.49915575258624534     
 F   7.7343608435507587      -0.28531499322585280        2.2658098454699052     
 C   7.5231859113016766       0.75520197348003093        5.1189602138440495     
 C   7.4292807567265813      -0.61499626484047432        5.3814345256530993     
 C   8.1360538714651582       -1.2747980024015462        6.3930985903839268     
 C   8.9595162827430848      -0.54463296362613423        7.2436861308475011     
 C   9.0909058740712894       0.82628667345287665        7.0264794191012880     
 C   8.3853471348903454        1.4331954991285423        5.9910442583485706     
 C   7.4216986075970164        2.5963573458924345        3.0335450751523134     
 C   8.7953730037293454        2.5868134311274678        2.7793155576175765     
 C   9.4184540648350463        3.4284041598201589        1.8516124978316082     
 C   8.6557663798899487        4.3286315765298955        1.1138913074450589     
 C   7.2739746806629055        4.3459552186162647        1.2977603329788330     
 C   6.6991968382331670        3.4785516195893451        2.2203563684477747     
 C   5.6607234275369240        2.4999079569239626        5.1603762063595928     
 C   5.7422580875522504        3.8723248367629597        5.4182736307311146     
 C   5.0390277886722536        4.5227658401929940        6.4379328904905764     
 C   4.2449286853217423        3.7840123894240238        7.3083804037085587     
 C   4.1330182961451092        2.4081494941986987        7.1065779433967142     
 C   4.8263153392971185        1.8128205819595209        6.0538762322759512     
 C   5.7000595414679767       0.69489130994097614        3.0389808012264905     
 C   4.3223830977426374       0.75102944886004586        2.8172122004790321     
 C   3.6526196680537142       -4.2827495849847054E-002   1.8813664697426071     
 C   4.3703653356218028      -0.94893123416122904        1.1086778074479442     
 C   5.7558577242500375       -1.0170513967695229        1.2563952713681377     
 C   6.3787986182127145      -0.18950169007461559        2.1884193607041467     
 B   6.5781194847139037        1.6333942646184547        4.0760440223832450     
 F   2.3435737792593341        11.737373233960589        14.858891906694566     
 F  0.93534468167373319        12.950946819439226        12.974545668818616     
 F -0.68348036755576891        11.496677358894281        11.257314496999312     
 F -0.98819223368801168        8.8052604963162189        11.676285814404949     
 F  0.35155493278228778        7.5584869697439094        13.639873841255188     
 F -0.71525676242671843        8.6197692404543425        16.072984398524042     
 F  -1.8697209169378552        6.9625041669785341        17.817335603425278     
 F -0.38493383777990064        5.1319141298670203        19.220142159566649     
 F   2.3686147590856685        5.0565159116512461        18.862938835938824     
 F   3.5469424180107731        6.7450278084241564        17.158659419518859     
 F   2.3410642490985616        5.6217215483902105        14.812936053796328     
 F   3.7512716273751208        4.4425176004812146        12.904000116516400     
 F   5.2918409058598757        5.9127752283917374        11.161336007090346     
 F   5.5383828559076234        8.6317678728306646        11.550710624579716     
 F   4.2321599706255082        9.8421264327154532        13.559339807753867     
 F   5.3968236748497063        8.6749388177222357        15.940695333757265     
 F   6.6620875313956542        10.202277985628978        17.716400276969356     
 F   5.2880877555175703        12.009664898860240        19.252682098371899     
 F   2.5454375317205971        12.184358301155712        19.022987352689974     
 F   1.2329309990066237        10.616891768076039        17.266425517429305     
 C   1.3967375489899574        9.5737082302516399        14.394212525214440     
 C   1.4974240604789755        10.944465271412119        14.139932220099324     
 C  0.79497080150637223        11.614066499715475        13.131907620647645     
 C  -2.9188285550835875E-002   10.893062850291679        12.274266875434328     
 C -0.16782719936845064        9.5214093589418543        12.483288227711503     
 C  0.53092596041319673        8.9055306381115589        13.518009673330186     
 C   1.4845768005109174        7.7249092073611481        16.468130803664526     
 C  0.11102257070468328        7.7509261745869846        16.722679288629600     
 C -0.52501812697556394        6.9023807158562214        17.635304925253131     
 C  0.22396067165714703        5.9771490722888601        18.356218694186747     
 C   1.6054474023589462        5.9433628172748758        18.172645807662473     
 C   2.1938083794049441        6.8207015085185185        17.268176828016038     
 C   3.2390366789274965        7.8086346648585936        14.334327537581958     
 C   3.1542648648221379        6.4359425419613370        14.078060116458483     
 C   3.8523408074286336        5.7831231960153033        13.055962055436686     
 C   4.6409311507022917        6.5195361597965009        12.178549276560199     
 C   4.7524783087149567        7.8959102214098795        12.375945760157784     
 C   4.0667007526486492        8.4928965745904250        13.432366264267815     
 C   3.2398678455164398        9.6055386822239974        16.462126915207836     
 C   4.6196398600144111        9.5298800625369804        16.664601018840173     
 C   5.3156773922264735        10.310985559148515        17.591691678707324     
 C   4.6235977908778008        11.224889817855322        18.377892043227877     
 C   3.2372577413732695        11.312773101241607        18.250451405258790     
 C   2.5874864808187938        10.498156900650899        17.324737447355425     
 B   2.3382450975722899        8.6824537955308330        15.429232671871732     
 C   6.3628155554220065       0.19169838865239375        11.545661728665797     
 H   7.2852771161632752      -0.29371922710685039        11.887678463010840     
 H   6.0174407693608476      -0.35755771910616158        10.658477112939147     
 H   5.6051600207260037        5.9924767601752624E-002   12.325536867966052     
 C   5.2501996662819685        2.2662123852908138        10.678278983111905     
 H   4.4860474474143262        2.2336438506596021        11.462368791124550     
 H   4.8814954370887707        1.6898249381426536        9.8206230985731011     
 H   5.3691077834208354        3.3128519202841908        10.370184082354511     
 C   7.6210600318781143        1.7515820656951295        10.059670490773247     
 H   7.2515376301693300        1.2072339865066430        9.1795347666745677     
 H   8.5765446839703081        1.3019542431660263        10.355894554777006     
 H   7.8169550345526178        2.7836800558038575        9.7430473428401516     
 C   2.5259230147368004        10.120189048163198        7.9291619555915052     
 H   1.6035157301120664        10.600510768805270        7.5796589736161071     
 H   2.8645547584385791        10.674598792992501        8.8157244350660946     
 H   3.2874809827614966        10.251041606756676        7.1528047232885781     
 C   3.6448314634214327        8.0496142011124938        8.7972187392064836     
 H   4.4048083566698493        8.0802825283817068        8.0090000447436882     
 H   4.0174109314230027        8.6294108618157566        9.6508381532535399     
 H   3.5286998147809068        7.0039245547506646        9.1096616893096414     
 C   1.2764112038418374        8.5633317338667929        9.4254095560066897     
 H   1.6504034021982579        9.1092919057172974        10.302707968585308     
 H  0.31964767115614495        9.0125875617241746        9.1332561513440318     
 H   1.0822808780419073        7.5318163312239017        9.7450763525305959     
         276

 Dy   9.1242724009722203        2.5124696434795286        14.045374130477407     
 C   7.4176303387445968        4.3845455031361258        13.734981654259528     
 C   6.7771751509935552        3.3868814252673554        14.575868890243047     
 C   6.5205308012128755        2.2586012130452682        13.734250049642341     
 H   5.9939114092308667        1.3661156522261491        14.051083380364854     
 C   6.9773443676811793        2.4941597023465505        12.414016515916128     
 C   7.5447554678024549        3.8022192653904821        12.432008889790549     
 H   7.9312386835306592        4.3187764140169485        11.561697557532449     
 C   8.1101501646801868        5.7155523835711062        14.078125702613381     
 C   9.4717634387822613        5.3878122867775531        14.736670811933596     
 H   10.139150055846210        4.8454141302688738        14.036103672902030     
 H   9.3797592777969374        4.8269743068160809        15.680166151405297     
 H   10.038512456745861        6.2965006464224524        14.980114943148806     
 C   7.2800363070881335        6.6554872883322691        14.965999392293217     
 H   7.0360384211244016        6.2521462988839760        15.950148458958418     
 H   6.3367475541658145        6.9125185947490477        14.471060074655027     
 H   7.8394785337983839        7.5848222326993611        15.134098732792332     
 C   8.4200959976582794        6.5104463894535902        12.793476468105116     
 H   9.1257269617625738        5.9851546423340434        12.140262011081534     
 H   8.8843091688436431        7.4684356353881345        13.054610037959817     
 H   7.5117648062055631        6.7189993884486139        12.216180204676913     
 C   6.3226399363782555        3.3925028686883243        16.046833550183631     
 C   5.9231965042031689        1.9699703238454960        16.500611711428519     
 H   5.0543919830774184        1.5881053730673720        15.953097173752475     
 H   5.6528558868434429        1.9955008160428562        17.564107887792449     
 H   6.7388347595723666        1.2417356748962067        16.385714366684439     
 C   5.0592718829973595        4.2683351906114364        16.192131310357688     
 H   5.2247082538600624        5.3071358360261218        15.896014410710301     
 H   4.7097325670925594        4.2678476860688157        17.233532902651376     
 H   4.2528750011071237        3.8691187121790729        15.563670590905922     
 C   7.4202721591933161        3.8500166832587470        17.027680311007931     
 H   8.2990957704914443        3.1813299453497810        16.998845813153356     
 H   7.0430333102466491        3.7951233399746336        18.054092319408014     
 H   7.7713440394527851        4.8718588350924810        16.870322724886300     
 C   6.5851420651046633        1.6720880179779551        11.190067852372179     
 C   10.866356583885665       0.66358631977675653        13.818923933705076     
 C   11.457318704871732        1.6508372410619736        14.710326314971148     
 C   11.747247448260630        2.7932243724374763        13.895773656329279     
 H   12.250018058924404        3.6864558443232203        14.246697365020136     
 C   11.354473831880377        2.5769486038359455        12.553846179823870     
 C   10.793506467410221        1.2661206490355328        12.521577826701019     
 H   10.441049897787737       0.76563248838491882        11.626971845221210     
 C   10.152299611468496      -0.66714768722002959        14.108524420366425     
 C   8.7741476635206350      -0.32224426181368132        14.719079122932232     
 H   8.1314102463841760       0.22495772463240538        13.996458080363169     
 H   8.8490440496050304       0.23823344725134185        15.666078030142767     
 H   8.1830743340147887       -1.2187021155765128        14.945034930954749     
 C   9.8896394342013814       -1.4489281616766341        12.802613386170375     
 H   9.3980989326101785       -2.3996843458571964        13.039857700753247     
 H   10.823301830135547       -1.6729581289014723        12.274496065406989     
 H   9.2303563079902897      -0.91376697691582387        12.108419768451757     
 C   10.935932952758032       -1.6175621746564846        15.027752522495730     
 H   11.122006599826543       -1.2192127985032115        16.026761421159748     
 H   11.905658551839528       -1.8669511881059095        14.581903907754073     
 H   10.370270752464469       -2.5489872548748624        15.159006346802100     
 C   11.879966872755551        1.6268677435436030        16.196693153350907     
 C   13.130217973424887       0.73190360569193869        16.356782280350881     
 H   13.947713195730868        1.1149270548939203        15.731924508997761     
 H   13.474634885955128       0.73516360771641420        17.399966150686666     
 H   12.953152373345167      -0.30754659925055705        16.068092816202579     
 C   12.292215767791616        3.0450849017666370        16.654752784712596     
 H   11.483396916550554        3.7787655168160481        16.529816663987965     
 H   13.172958575466527        3.4198193527905398        16.119078260479608     
 H   12.547665436504227        3.0173683575645347        17.721560464313836     
 C   10.764582224981226        1.1851856163085983        17.173316605846228     
 H   9.8883949927958632        1.8543922190810551        17.120394555392281     
 H   11.127060921833538        1.2565141471590602        18.209169939856690     
 H   10.416062936301746       0.15944710963061956        17.025790380333955     
 C   11.756742332922720        3.4274637356332462        11.355083631506787     
 C   13.062826451818664        2.8176774184224702        10.791345628353824     
 H   12.912772339034838        1.7786083915632660        10.472696641485404     
 H   13.852527585080427        2.8266829334148000        11.550081780705611     
 H   13.414194076870277        3.3943769958923333        9.9258359929888691     
 C   12.020931726044926        4.8901718914941412        11.749145055092534     
 H   11.108669007034688        5.4052576203099214        12.073470897393843     
 H   12.414382634530014        5.4430317660895451        10.884774627438505     
 H   12.758003730709616        4.9766210156169963        12.552820971514377     
 C   10.688590147461934        3.3958851274352484        10.258891879743054     
 H   10.497176357211476        2.3778502154557293        9.9075107478439719     
 H   11.018214206183671        3.9837636934851481        9.3941609389736165     
 H   9.7408250996634802        3.8191418680579949        10.609927221452807     
 Dy -0.23269918116364113        7.7807253603902282        5.4353752803785502     
 C   1.4864456759048164        5.9228865195300324        5.7471879667229331     
 C   2.1239705156977884        6.9238484770183790        4.9080493705099890     
 C   2.3723140385063610        8.0532131819914969        5.7500700734668309     
 H   2.8961764411741044        8.9479331105107587        5.4350577918920209     
 C   1.9155720791111917        7.8148868243210030        7.0697774047430428     
 C   1.3540978635812324        6.5042342124703199        7.0508197895019906     
 H  0.96841829029097060        5.9852384262667773        7.9202551285528067     
 C  0.79600393108994605        4.5911476208377531        5.4008801707544789     
 C -0.56899112648029004        4.9206815174712411        4.7503445525631101     
 H  -1.2357280975849363        5.4566480359413436        5.4571312171010602     
 H -0.48245039750086333        5.4865684192570470        3.8088293879801967     
 H  -1.1352489107820105        4.0127261043830460        4.5042380889168481     
 C   1.6216774763548689        3.6558761969634017        4.5030321718072317     
 H   1.8531790788877767        4.0623260676520001        3.5170306840077292     
 H   2.5710511910387508        3.4011433587263720        4.9876740983449723     
 H   1.0640225156725158        2.7246194069586713        4.3389746282243609     
 C  0.49215212039713274        3.7893085131912416        6.6826746419213183     
 H -0.21455032162180215        4.3076769362188578        7.3402928564792553     
 H   3.1743665257782820E-002   2.8307461436302881        6.4173940630582509     
 H   1.4021803308415188        3.5816323456410322        7.2571794488782855     
 C   2.5795791193020166        6.9222528645777466        3.4374248108537357     
 C   2.9888090509849818        8.3442822910413934        2.9908542999714367     
 H   3.8577503563660538        8.7193742829522396        3.5431520598941204     
 H   3.2632011727211103        8.3207305320877918        1.9282981756659214     
 H   2.1767652071690748        9.0763164829781058        3.1052079432669721     
 C   3.8370176315485378        6.0388987219164756        3.2859647520484656     
 H   3.6665952190989604        4.9998302229436948        3.5777467855019420     
 H   4.1850098524473625        6.0420676639704043        2.2439938583562058     
 H   4.6467936490717632        6.4307417967740079        3.9147586404222521     
 C   1.4764354352277751        6.4787781481078150        2.4561069505131008     
 H  0.60148536965822330        7.1525381282611944        2.4938606377684840     
 H   1.8495456552097767        6.5402413561752235        1.4284528451620202     
 H   1.1200904015711797        5.4575410534789297        2.6064036420097785     
 C   2.3092818295416908        8.6393838121896049        8.2916478406799072     
 C  -1.9732937368792043        9.6357695269107282        5.6475819953405599     
 C  -2.5664934475347363        8.6387736606609753        4.7684502091802683     
 C  -2.8540300562100986        7.5050090473928028        5.5959240717941778     
 H  -3.3584017282436971        6.6083966962647143        5.2560674123368898     
 C  -2.4577226509370083        7.7359283821051177        6.9342300468952844     
 C  -1.8963579102412860        9.0471011288734466        6.9508867752040704     
 H  -1.5402970767366475        9.5568937891825581        7.8388142060391077     
 C  -1.2610346371898291        10.963867905736835        5.3411289063262490     
 C  0.11359184413378465        10.612764129631778        4.7261841815827230     
 H  0.75929474140978126        10.071909222611888        5.4509245078808997     
 H   3.3454999953011343E-002   10.043678254331223        3.7847030955178780     
 H  0.70356755524534620        11.507364626934352        4.4899604428358852     
 C -0.98881151805850187        11.758131931662374        6.6375096633992516     
 H -0.49577746297531283        12.704948386496479        6.3874637124357108     
 H  -1.9186363469925689        11.990545284933658        7.1687156867970723     
 H -0.32697307772500467        11.228343235887774        7.3333470230950635     
 C  -2.0509065517915142        11.906788797048479        4.4190891974163682     
 H  -2.2457697265562961        11.499536390822524        3.4252811071047695     
 H  -3.0167628812104046        12.161203744944730        4.8708194716635989     
 H  -1.4856313236069680        12.836681974100067        4.2748842423741698     
 C  -3.0027551348381718        8.6506920058812149        3.2861251607170363     
 C  -4.2569478966426271        9.5415183600196798        3.1364581446660385     
 H  -5.0648523160584986        9.1615496261813547        3.7755583547684664     
 H  -4.6155026440106210        9.5310786759237640        2.0980767681581001     
 H  -4.0773572224534300        10.582836505637777        3.4161369422655508     
 C  -3.4167143121508894        7.2288708253003744        2.8415351222403751     
 H  -2.6061800165275439        6.4969502151743663        2.9650132494845316     
 H  -4.2926639245957174        6.8568354178131212        3.3866029236954569     
 H  -3.6808248747424850        7.2493319923550716        1.7766185699489316     
 C  -1.8999409367130982        9.0889396387456021        2.2940116687455849     
 H  -1.0258060316719386        8.4167906178012259        2.3355002424801916     
 H  -2.2774910017254051        9.0187641343925602        1.2634863991503200     
 H  -1.5457068408136341        10.113498208158640        2.4363356831110510     
 C  -2.8559933029350852        6.8971472307043271        8.1423237284029106     
 C  -4.1677716615462890        7.5026171479879551        8.6973719880733267     
 H  -4.0280721855784059        8.5480973056126039        8.9994708875808787     
 H  -4.9579834558631273        7.4733238355135709        7.9397191316610263     
 H  -4.5125876382376227        6.9359085958174740        9.5721675851349577     
 C  -3.1083757427906131        5.4279419510934845        7.7646891331962786     
 H  -2.1922343159222630        4.9177894444239119        7.4430348442680385     
 H  -3.4941197400966257        4.8809814619289709        8.6362816472488522     
 H  -3.8475036045555160        5.3257999432213516        6.9643589878358991     
 C  -1.7895067571590884        6.9506638166346857        9.2391424953943133     
 H  -1.6105842664496339        7.9741113376117214        9.5820323968741068     
 H  -2.1130758481662757        6.3670933475764215        10.108823348905251     
 H -0.83649752595337912        6.5356490623324879        8.8926126469660751     
 F   6.5844682606945231       -1.4186805194852043        4.6622055669981597     
 F   7.9980740645612096       -2.6154121388975402        6.5538055362825984     
 F   9.6160541226382357       -1.1464855374640386        8.2584904274277147     
 F   9.9067772986297200        1.5433130553312242        7.8275303852012037     
 F   8.5542780046094027        2.7767337557957461        5.8629662285576405     
 F   9.6343434399776822        1.7332848564881140        3.4413649533059458     
 F   10.768266412369714        3.3763142668250214        1.6695672149882657     
 F   9.2618564934891019        5.1649909532796565       0.23855812884401981     
 F   6.5066058919794116        5.2141721934867178       0.59622285598961067     
 F   5.3501834399952992        3.5443282358286652        2.3319510457435397     
 F   6.5607475242296367        4.6884894013480265        4.6844821725907142     
 F   5.1440264784855092        5.8652752929058991        6.5905081673823842     
 F   3.5932081445628583        4.3928984268467257        8.3220134642563064     
 F   3.3447127169664066        1.6756963292324765        7.9260868335260080     
 F   4.6659286851707691       0.46591599785345456        5.9237003123182284     
 F   3.5223638837621407        1.6059603378534690        3.5287348539145293     
 F   2.2988205247991322        5.7479420775252067E-002   1.7391230311740009     
 F   3.7144595731056773       -1.7385687094460440       0.22912197619406649     
 F   6.4568184292471562       -1.8819481578815691       0.49560995358587046     
 F   7.7261931807783624      -0.28960541673988144        2.2607552465346004     
 C   7.5217809406665843       0.75243141731467478        5.1160729390464539     
 C   7.4267314035306677      -0.61788085657281511        5.3771923127273062     
 C   8.1330738920572081       -1.2793327121601983        6.3880536078204235     
 C   8.9567755316418278      -0.55070002323706013        7.2396995943345210     
 C   9.0891232576136378       0.82037793719024499        7.0240496427639023     
 C   8.3844952372442965        1.4288098410614460        5.9888864560410537     
 C   7.4236811650154966        2.5941572722365209        3.0317737985947550     
 C   8.7973730958997152        2.5815514739580467        2.7778063375841930     
 C   9.4228320043145537        3.4230605028377536        1.8516339456441893     
 C   8.6625984897938402        4.3264834746905061        1.1153253499271136     
 C   7.2808570093647456        4.3469811178811719        1.2990211114023309     
 C   6.7036249288389635        3.4792507233665035        2.2197105574976721     
 C   5.6629132641257884        2.5011107346658803        5.1590469453276171     
 C   5.7452183481925081        3.8736434954697536        5.4161141646906579     
 C   5.0424543230248267        4.5251249452565077        6.4354791075210818     
 C   4.2484647387650893        3.7873551072145117        7.3068517425872708     
 C   4.1361812942394609        2.4113893444137440        7.1061524866220163     
 C   4.8287263596751817        1.8150789146581163        6.0535578790197277     
 C   5.6962772720135764       0.69683836646821518        3.0373251798648173     
 C   4.3184971110507204       0.75707877641521659        2.8174919404504633     
 C   3.6447690358447487       -3.4469834939021678E-002   1.8826550278310155     
 C   4.3584087013321069      -0.94265554933234419        1.1087377615817195     
 C   5.7438747556729686       -1.0149060754758326        1.2543764418444734     
 C   6.3708846308224025      -0.18948862003098482        2.1855718189412805     
 B   6.5779161183075052        1.6327807151630107        4.0738969405100631     
 F   2.3415053585727952        11.736015399374086        14.856310174570419     
 F  0.93292509143414049        12.948235844876333        12.971365262480603     
 F -0.68570236487175318        11.492813377278511        11.254979965028053     
 F -0.98922035568713285        8.8015053065614968        11.674793953673746     
 F  0.35134053434138074        7.5557973712642168        13.638546430978939     
 F -0.71716094711622658        8.6166561853992434        16.070386309237850     
 F  -1.8709864351761065        6.9617506745259377        17.817283235254489     
 F -0.38537122233897358        5.1348145398558840        19.223793734040790     
 F   2.3682507436905671        5.0599943879911189        18.866778181747897     
 F   3.5458562359316446        6.7456643839644554        17.159455362599608     
 F   2.3401225208746319        5.6207524724486477        14.813311006227046     
 F   3.7507501496500808        4.4408968918752230        12.905101988139812     
 F   5.2925890899607095        5.9106681296328816        11.162918507586692     
 F   5.5400080906300220        8.6294990240825822        11.552406264255890     
 F   4.2325476579886381        9.8405746688166396        13.559919082776915     
 F   5.3951247539506708        8.6758839539347843        15.942744983892847     
 F   6.6573515460542882        10.205627022964682        17.718807274356159     
 F   5.2803446461913035        12.013082295933517        19.252053644887560     
 F   2.5377970131995373        12.185399959967807        19.019621130088819     
 F   1.2284003276647688        10.615397133063682        17.263018263800770     
 C   1.3954663780319045        9.5717279501966690        14.392427962429318     
 C   1.4957295475883983        10.942451707113850        14.137612546029292     
 C  0.79300837971782401        11.611411459587931        13.129334191313115     
 C  -3.1044210188420511E-002   10.889814895992069        12.272094018850211     
 C -0.16913886940580761        9.5181993330187478        12.481581884938407     
 C  0.53000788365149731        8.9029078289797976        13.516379078461268     
 C   1.4831616517141164        7.7239912135735018        16.467580129035333     
 C  0.10953605053096707        7.7494772489882378        16.721736991222151     
 C -0.52620008170977051        6.9021382308263375        17.635652946212897     
 C  0.22319140583085137        5.9788026824571636        18.358478456257942     
 C   1.6047175707411043        5.9454582322151666        18.175153827939049     
 C   2.1927371827339504        6.8213372409504798        17.269074743972148     
 C   3.2386022106478909        7.8073614304503467        14.334553961805078     
 C   3.1537860538964102        6.4346354557713195        14.078574596249211     
 C   3.8521879490751809        5.7814990873517083        13.056925405990039     
 C   4.6414364301208648        6.5176332612694692        12.179852571601097     
 C   4.7533374330038320        7.8939950761149333        12.377226417642072     
 C   4.0670243907746304        8.4913472252730617        13.433096504482920     
 C   3.2369783190326302        9.6053412816381680        16.461401026837954     
 C   4.6165712874384059        9.5307223930039129        16.665327525726330     
 C   5.3109728406993888        10.312966332031632        17.592681094090221     
 C   4.6173374099381732        11.226894117879523        18.377471252937930     
 C   3.2310856442294513        11.313665591796143        18.248584972955001     
 C   2.5829810664536477        10.497901511671410        17.322796242254146     
 B   2.3367675967634973        8.6812559844311679        15.428330287475145     
 C   6.3633555439735838       0.19090081060194719        11.547132589127770     
 H   7.2859800277398765      -0.29405636513945010        11.889371575414497     
 H   6.0181364464871834      -0.35885141962346218        10.660200075717999     
 H   5.6057482563781198        5.9235021249912541E-002   12.327076343494815     
 C   5.2499338524889385        2.2648844723653623        10.679561487325799     
 H   4.4862653403321060        2.2326326637508642        11.464124995617777     
 H   4.8807979378123028        1.6880172152743573        9.8224238938768842     
 H   5.3685165642318529        3.3113759058733345        10.370837110452131     
 C   7.6205722089722991        1.7504754427935532        10.059948294643169     
 H   7.2507168098788073        1.2057202378632637        9.1801964344877920     
 H   8.5762943723809517        1.3011555018389420        10.355830844761273     
 H   7.8160639852198859        2.7825019070779460        9.7428196954750970     
 C   2.5286869717414358        10.119897069666283        7.9301215039846911     
 H   1.6062061908249543        10.600745241041388        7.5815915069314386     
 H   2.8683303465468524        10.673900811561557        8.8165461283185511     
 H   3.2896005604283172        10.250676290107060        7.1531448603086938     
 C   3.6470101677035514        8.0491322768766000        8.7984686822248790     
 H   4.4072956263450829        8.0796315907216876        8.0105513303835316     
 H   4.0193386988927600        8.6288910186960379        9.6522218255546690     
 H   3.5305857286657503        7.0034804326619415        9.1109041813338010     
 C   1.2783709919172555        8.5630037187384307        9.4257243886490265     
 H   1.6518955786122567        9.1090704602088408        10.303152365150225     
 H  0.32166452999208317        9.0121079297271507        9.1331034337643295     
 H   1.0841965735923558        7.5314873164776515        9.7453721353799203     
         276

 Dy   9.1248420005067814        2.5127202591262510        14.045739792364056     
 C   7.4176549809513848        4.3842685796112413        13.735344091489745     
 C   6.7773940961718955        3.3865459635124195        14.576297220155848     
 C   6.5210122681562153        2.2581461162795380        13.734791015830702     
 H   5.9945024654597976        1.3656095419518353        14.051658434459080     
 C   6.9777153309523863        2.4936691652348588        12.414515603668402     
 C   7.5448936693231214        3.8018513294467495        12.432374622284376     
 H   7.9312567419062567        4.3184483617498381        11.562016967457373     
 C   8.1102800702935340        5.7152730678780479        14.078436913765959     
 C   9.4724793724003469        5.3872506301072072        14.735589623911931     
 H   10.139334278198914        4.8453000820882774        14.034169510744142     
 H   9.3813402265402281        4.8259413757822500        15.678923814143321     
 H   10.039392431256905        6.2957992982851287        14.979079972845764     
 C   7.2811427895499010        6.6548329840752709        14.967684025001475     
 H   7.0391437009936970        6.2513337967133831        15.952262405585003     
 H   6.3368954814910747        6.9114913601383012        14.474382968607985     
 H   7.8404752737466490        7.5844069302072743        15.134850325400974     
 C   8.4190381330245199        6.5107601016544603        12.793870436478970     
 H   9.1243574774094238        5.9860294370836566        12.139877484423428     
 H   8.8831335356903924        7.4687622625305767        13.055113586998090     
 H   7.5102634094998137        6.7193015952078072        12.217314157049811     
 C   6.3236571715655705        3.3918668409376314        16.047521824188873     
 C   5.9228787140032040        1.9695100744402263        16.500655898014372     
 H   5.0536027582359901        1.5887322643842792        15.953088111865393     
 H   5.6527371717220900        1.9948359781957214        17.564207288934490     
 H   6.7377822976371240        1.2405580712996758        16.385286509517712     
 C   5.0614298167351270        4.2690475097352918        16.194640086307377     
 H   5.2275117167146483        5.3078291617492326        15.898875081348562     
 H   4.7129987852063024        4.2683601990995230        17.236416499993386     
 H   4.2539089583559369        3.8709640894550015        15.566911132791258     
 C   7.4229030652514316        3.8472856033111329        17.027570208397965     
 H   8.3012896662616971        3.1780684503439143        16.996509036133503     
 H   7.0472481794463491        3.7911016051756810        18.054485419736132     
 H   7.7743915710197520        4.8691418803282058        16.871136647983565     
 C   6.5852388458857440        1.6712100065191449        11.190894876460790     
 C   10.866817110106945       0.66346498922062880        13.820524805410965     
 C   11.458024712837540        1.6515693453629559        14.710846827269986     
 C   11.747820776956734        2.7931407459187030        13.895113204235416     
 H   12.250724397878447        3.6866745457394088        14.245071219945858     
 C   11.354752863059630        2.5755581099671310        12.553485793377236     
 C   10.793689837400674        1.2647426604021828        12.522632317153551     
 H   10.440857044624209       0.76344983047788750        11.628629110999841     
 C   10.152895791605332      -0.66702741470684013        14.111569255248419     
 C   8.7751151071593174      -0.32166073805697387        14.722708720263730     
 H   8.1319948528817658       0.22507728489563797        14.000061191201416     
 H   8.8505784988222995       0.23942876109885528        15.669295754610419     
 H   8.1841519498085447       -1.2179904572986402        14.949486639436268     
 C   9.8893023471283286       -1.4498275374113825        12.806463587651526     
 H   9.3976740974896273       -2.4002676156405389        13.044801112199174     
 H   10.822610930323739       -1.6745262366018818        12.278001728066704     
 H   9.2297356112975439      -0.91511183513044925        12.112201971216818     
 C   10.937247443329191       -1.6168230054352981        15.030829101860364     
 H   11.124577538802367       -1.2176618204394554        16.029271049275501     
 H   11.906422843615299       -1.8667829677510834        14.584093857405334     
 H   10.371557263466721       -2.5480312863800112        15.163499617899140     
 C   11.881891238101915        1.6287028764394569        16.196877815172009     
 C   13.132816178517926       0.73451803207124811        16.355800303862662     
 H   13.949283889077476        1.1176197385060249        15.729661503443188     
 H   13.478564440966734       0.73833987635259890        17.398532844831060     
 H   12.955798808883666      -0.30510867799369412        16.067747048309652     
 C   12.293767616660274        3.0473553754840403        16.653964742946755     
 H   11.484540397578117        3.7806270005335589        16.529272007365378     
 H   13.173956645219855        3.4222527787073105        16.117531400233602     
 H   12.549978983507030        3.0202387858490876        17.720612918658542     
 C   10.767932943968344        1.1866905520059872        17.174937666603618     
 H   9.8916982804028546        1.8558567048966581        17.123406146661672     
 H   11.131945444944906        1.2577410398065476        18.210260074373394     
 H   10.419217318107496       0.16098618510506665        17.027668928717041     
 C   11.756489271180987        3.4250292283443677        11.353810773027080     
 C   13.063177399843351        2.8159348944763756        10.790701802065383     
 H   12.914255772495689        1.7762755222399755        10.473484732545217     
 H   13.852979004885361        2.8268901859892783        11.549283078291769     
 H   13.413799571288727        3.3918714979543938        9.9243514184037753     
 C   12.019404387878842        4.8883991641331939        11.746295271733235     
 H   11.106720100843972        5.4029651897174169        12.070283102888656     
 H   12.412131221387625        5.4407064805767220        10.881246167820780     
 H   12.756618458508040        4.9764298513088860        12.549701001381244     
 C   10.688349953131560        3.3912306820410145        10.257684834620937     
 H   10.498449338216128        2.3727070065717135        9.9068222028694937     
 H   11.017038958922472        3.9790717855897060        9.3926171970324877     
 H   9.7399813153125230        3.8132372722946886        10.608554891439340     
 Dy -0.23006662621480423        7.7825728610763063        5.4364771858770764     
 C   1.4867721984339481        5.9227213680408557        5.7484684017098449     
 C   2.1251532646952551        6.9227842176362566        4.9088877682035355     
 C   2.3749575237015796        8.0521103773129248        5.7505678114602929     
 H   2.8994089728073633        8.9463164153034800        5.4350814443251165     
 C   1.9181240544172997        7.8146341602174765        7.0704361787246128     
 C   1.3554457552694388        6.5045455818211799        7.0519279641996588     
 H  0.96955664146678600        5.9862033374970824        7.9216241038036648     
 C  0.79553884904489081        4.5912030036200688        5.4030338305469634     
 C -0.56925049694311913        4.9205456031982946        4.7519931657317107     
 H  -1.2356414868645564        5.4578090965097843        5.4579968777994079     
 H -0.48233907823029304        5.4853462992185502        3.8099471474785047     
 H  -1.1359171550177865        4.0125379274786921        4.5068310981393394     
 C   1.6211461476311197        3.6551655230598845        4.5061545274622157     
 H   1.8533984311892644        4.0609398723131553        3.5200712936977099     
 H   2.5701278419534677        3.4004182260720355        4.9914818618870189     
 H   1.0632227558578498        2.7240651577685928        4.3422712921394160     
 C  0.49146324612274284        3.7904825292918236        6.6854683300636921     
 H -0.21456710486684727        4.3100200118499616        7.3428564202021045     
 H   3.0164584112998393E-002   2.8320667926210517        6.4211502399666420     
 H   1.4015612551515735        3.5825718410570659        7.2598313944917088     
 C   2.5795516353845884        6.9205525811442890        3.4378706980827864     
 C   2.9882303452150643        8.3424385699204642        2.9902991767115541     
 H   3.8576995309417406        8.7177370918286794        3.5415906105830732     
 H   3.2615242128473474        8.3186029730372368        1.9274779346396520     
 H   2.1762987547215626        9.0745483435778898        3.1052461007091190     
 C   3.8368855407765587        6.0371943383143751        3.2855992298066004     
 H   3.6667729389109609        4.9982592839699809        3.5781040802454300     
 H   4.1837739292879510        6.0398316969720547        2.2432682240219495     
 H   4.6473464189923677        6.4293812096777154        3.9132817420438579     
 C   1.4757030940278453        6.4763478057351707        2.4576875518422656     
 H  0.60033684498241580        7.1495333446577156        2.4960739384524628     
 H   1.8478215856319449        6.5378828454869886        1.4297043758071883     
 H   1.1201436221416750        5.4549257237463955        2.6084856360506459     
 C   2.3117515672244564        8.6390783854463553        8.2923688450181263     
 C  -1.9701550807946078        9.6374830021735196        5.6506057935948890     
 C  -2.5631162920155619        8.6420190146120159        4.7696012307986448     
 C  -2.8515906311474835        7.5071652497102921        5.5952751649015271     
 H  -3.3559579339277703        6.6111873268852621        5.2537612625120627     
 C  -2.4558803577516275        7.7358944765486006        6.9341417583295870     
 C  -1.8941618523886823        9.0468685915887583        6.9530459279612797     
 H  -1.5385557497109539        9.5552485836858736        7.8419439887100815     
 C  -1.2574379555606980        10.965847002684420        5.3466707273094833     
 C  0.11749654205276901        10.615554633798691        4.7319202195124968     
 H  0.76290084018925364        10.073656706226968        5.4561198118766674     
 H   3.7709394281210146E-002   10.047692614183436        3.7896936397032652     
 H  0.70765913650903045        11.510369067075914        4.4969192352037197     
 C -0.98630326474427243        11.758066894204163        6.6445163528875151     
 H -0.49329638892783495        12.705380845126205        6.3964278966053874     
 H  -1.9166253901286574        11.989398888353556        7.1753499836059662     
 H -0.32492205918081590        11.227254423437065        7.3400036633752554     
 C  -2.0466143391339893        11.910084237832455        4.4254961425273907     
 H  -2.2409607288760709        11.504246010854944        3.4310374090154658     
 H  -3.0126934926338120        12.163976549218015        4.8769680666596642     
 H  -1.4811256603704048        12.840057066495046        4.2828830527247286     
 C  -2.9974525626430220        8.6558449063508647        3.2866657005546975     
 C  -4.2515447053672535        9.5467202651663801        3.1360148524027633     
 H  -5.0605352256300673        9.1657875651526268        3.7731281159698193     
 H  -4.6082662925155740        9.5374669437374866        2.0970108678764059     
 H  -4.0726677997386700        10.587772519812072        3.4172569065250569     
 C  -3.4104547568779693        7.2344354530198105        2.8397157974963192     
 H  -2.5998390602003503        6.5025892733366772        2.9632845148397995     
 H  -4.2869742227502954        6.8614417737066855        3.3832261794844833     
 H  -3.6732107823412457        7.2560506782790375        1.7744972251309270     
 C  -1.8933582717704482        9.0955613467851197        2.2966109146027676     
 H  -1.0186490334051650        8.4242047124634798        2.3390112608522329     
 H  -2.2692095790555240        9.0256440982869979        1.2654598438113809     
 H  -1.5403079188376088        10.120356938472726        2.4400598148889459     
 C  -2.8546937138006894        6.8954912699550519        8.1409884383639053     
 C  -4.1658679175439799        7.5012081266630721        8.6972075466314180     
 H  -4.0249805648252153        8.5457790873724289        9.0017676928168822     
 H  -4.9559456175214658        7.4746624870691427        7.9393502791570487     
 H  -4.5115447013205729        6.9329128617244793        9.5706287686346379     
 C  -3.1083379957024189        5.4270731334347317        7.7612134313753280     
 H  -2.1925288878212150        4.9162899225563397        7.4397079218727677     
 H  -3.4954565766206041        4.8793906550431165        8.6317279438083805     
 H  -3.8467985370443856        5.3268483769942598        6.9600994517937771     
 C  -1.7880344742596004        6.9463535386118949        9.2377842111221966     
 H  -1.6078500068956587        7.9691060738403943        9.5819736260393675     
 H  -2.1122197026490093        6.3619673583870417        10.106703312970144     
 H -0.83554276788529580        6.5306675356592470        8.8906470854579016     
 F   6.5809963307754593       -1.4200340824499620        4.6573689960342861     
 F   7.9943252240149354       -2.6201339777002066        6.5469636113042666     
 F   9.6127167467762344       -1.1541248513587929        8.2538908979243981     
 F   9.9054735331253987        1.5359810189426462        7.8259387802960685     
 F   8.5551698011054302        2.7722086633211256        5.8617154655597918     
 F   9.6339738339539913        1.7248825974361008        3.4386539484884668     
 F   10.772506930904870        3.3677455997203696        1.6698112905603577     
 F   9.2707416562757015        5.1624486849562681       0.24101598263798998     
 F   6.5158062728489465        5.2182133775972579       0.59873442456733428     
 F   5.3547278558435467        3.5478723967521817        2.3306838673883985     
 F   6.5639854233253088        4.6890483321478147        4.6817504940306014     
 F   5.1478696721272392        5.8677548885359130        6.5868214941961734     
 F   3.5971459533832002        4.3970407746990325        8.3202513166071235     
 F   3.3477846994249418        1.6798348886698704        7.9263781637675805     
 F   4.6672770971022999       0.46819652615703711        5.9242309497877903     
 F   3.5221412980016509        1.6142506487691974        3.5301983999492474     
 F   2.2911535698955170        7.0428527314038342E-002   1.7425082258560558     
 F   3.6988001166406321       -1.7298761004990544       0.22972077989298637     
 F   6.4410088945107367       -1.8815130380292568       0.49206415458549557     
 F   7.7180255180059651      -0.29389584025391002        2.2557006475992951     
 C   7.5203759700314929       0.74966086114931874        5.1131856642488591     
 C   7.4241820503347542      -0.62076544830515579        5.3729500998015141     
 C   8.1300939126492562       -1.2838674219188506        6.3830086252569203     
 C   8.9540347805405691      -0.55676708284798604        7.2357130578215418     
 C   9.0873406411559863       0.81446920092761332        7.0216198664265166     
 C   8.3836433395982475        1.4244241829943498        5.9867286537335378     
 C   7.4256637224339768        2.5919571985806074        3.0300025220371967     
 C   8.7993731880700850        2.5762895167886253        2.7762971175508095     
 C   9.4272099437940611        3.4177168458553484        1.8516553934567703     
 C   8.6694305996977334        4.3243353728511176        1.1167593924091685     
 C   7.2877393380665865        4.3480070171460783        1.3002818898258286     
 C   6.7080530194447610        3.4799498271436620        2.2190647465475695     
 C   5.6651031007146528        2.5023135124077980        5.1577176842956405     
 C   5.7481786088327649        3.8749621541765475        5.4139546986502012     
 C   5.0458808573773997        4.5274840503200204        6.4330253245515872     
 C   4.2520007922084355        3.7906978250049992        7.3053230814659829     
 C   4.1393442923338135        2.4146291946287888        7.1057270298473183     
 C   4.8311373800532458        1.8173372473567118        6.0532395257635043     
 C   5.6924950025591761       0.69878542299545421        3.0356695585031437     
 C   4.3146111243588043       0.76312810397038744        2.8177716804218944     
 C   3.6369184036357836       -2.6112174028196301E-002   1.8839435859194238     
 C   4.3464520670424109      -0.93637986450345922        1.1087977157154947     
 C   5.7318917870958996       -1.0127607541821424        1.2523576123208091     
 C   6.3629706434320905      -0.18947554998735405        2.1827242771784143     
 B   6.5777127519011076        1.6321671657075667        4.0717498586368821     
 F   2.3394369378862563        11.734657564787581        14.853728442446272     
 F  0.93050550119454789        12.945524870313438        12.968184856142591     
 F -0.68792436218773734        11.488949395662738        11.252645433056795     
 F -0.99024847768625412        8.7977501168067747        11.673302092942542     
 F  0.35112613590047376        7.5531077727845233        13.637219020702691     
 F -0.71906513180573473        8.6135431303441425        16.067788219951659     
 F  -1.8722519534143580        6.9609971820733412        17.817230867083701     
 F -0.38580860689804652        5.1377149498447485        19.227445308514927     
 F   2.3678867282954661        5.0634728643309925        18.870617527556970     
 F   3.5447700538525155        6.7463009595047554        17.160251305680358     
 F   2.3391807926507018        5.6197833965070849        14.813685958657764     
 F   3.7502286719250404        4.4392761832692305        12.906203859763224     
 F   5.2933372740615434        5.9085610308740248        11.164501008083040     
 F   5.5416333253524215        8.6272301753344980        11.554101903932063     
 F   4.2329353453517689        9.8390229049178242        13.560498357799965     
 F   5.3934258330516354        8.6768290901473328        15.944794634028428     
 F   6.6526155607129223        10.208976060300387        17.721214271742962     
 F   5.2726015368650376        12.016499693006795        19.251425191403225     
 F   2.5301564946784771        12.186441618779901        19.016254907487660     
 F   1.2238696563229137        10.613902498051328        17.259611010172232     
 C   1.3941952070738519        9.5697476701416964        14.390643399644194     
 C   1.4940350346978211        10.940438142815584        14.135292871959260     
 C  0.79104595792927568        11.608756419460388        13.126760761978582     
 C  -3.2900134826005144E-002   10.886566941692461        12.269921162266092     
 C -0.17045053944316457        9.5149893070956413        12.479875542165312     
 C  0.52908980688979801        8.9002850198480346        13.514748483592349     
 C   1.4817465029173154        7.7230732197858556        16.467029454406141     
 C  0.10804953035725084        7.7480283233894918        16.720794693814703     
 C -0.52738203644397719        6.9018957457964527        17.636000967172667     
 C  0.22242214000455568        5.9804562926254663        18.360738218329132     
 C   1.6039877391232626        5.9475536471554573        18.177661848215624     
 C   2.1916659860629566        6.8219729733824410        17.269972659928257     
 C   3.2381677423682853        7.8060881960420989        14.334780386028196     
 C   3.1533072429706825        6.4333283695813028        14.079089076039940     
 C   3.8520350907217278        5.7798749786881141        13.057888756543393
[truncated: 1,412,191 more chars]
