# Supplementary material for: Unraveling the Contributions to Spin–Lattice Relaxation in Kramers Single-Molecule Magnets
Source: J Am Chem Soc. 2022 Dec 9;144(50):22965–75. doi: 10.1021/jacs.2c08876 (PMC9782788; doi:10.1021/jacs.2c08876)
Supplement: Supplementary file 2 — ja2c08876_si_002.zip [file ja2c08876_si_002.zip › phonon_Dy/mol-12/mode-1-10/7/Cart_disp.xyz]

         276

 Dy   9.0723656679938092        2.4779113564609605        14.028019292908665     
 C   7.3998957215193695        4.3742671369893866        13.704549881144272     
 C   6.7485225532956798        3.3957514891958729        14.560098412426310     
 C   6.4681965754096122        2.2618991333234946        13.731977742230828     
 H   5.9333227852316348        1.3794305234446225        14.063135357396941     
 C   6.9224367548968617        2.4763006783647734        12.406351381736812     
 C   7.5078649426135122        3.7758969164973948        12.407464887698600     
 H   7.8934169686453162        4.2774268925894541        11.528353454524073     
 C   8.1101324763032192        5.7027730730608992        14.022511852542562     
 C   9.4788162321999589        5.3806780673871266        14.668600145540760     
 H   10.131636246634718        4.8174917241699520        13.972451138154801     
 H   9.3965217938785326        4.8392892780298018        15.623500847108762     
 H   10.054361564137844        6.2911434942981073        14.888547950903991     
 C   7.2974279786897718        6.6544538823845825        14.909936518626688     
 H   7.0756032011914005        6.2675267878348313        15.906057538283612     
 H   6.3439884059688092        6.8990876152606910        14.429621951664449     
 H   7.8574911433837595        7.5876307309617337        15.051756855194656     
 C   8.4027828851978885        6.4785520799761409        12.721805654065816     
 H   9.0875173966867333        5.9342173542495820        12.061818553727209     
 H   8.8848648378491628        7.4347489985757385        12.958989234044575     
 H   7.4847048964522340        6.6894428605857188        12.160419367165861     
 C   6.3387022316591342        3.4130454903152554        16.045489037235551     
 C   5.9345043123357062        1.9967923570473234        16.515780970259286     
 H   5.0456305147084963        1.6248282495939019        15.993116530714333     
 H   5.6947791077372578        2.0272716573908598        17.586737697927365     
 H   6.7369813236330369        1.2566923270263928        16.379493930877750     
 C   5.0953244690679442        4.3090418539107063        16.241998143809607     
 H   5.2616198250707154        5.3444578160331915        15.933519730468156     
 H   4.7922128410049716        4.3180221749274157        17.298840542002111     
 H   4.2536672581988126        3.9183844844312343        15.653729122237978     
 C   7.4818342615505529        3.8571500614409033        16.982065237379146     
 H   8.3656188202594457        3.1961221480246178        16.898380903998461     
 H   7.1588466878090511        3.7780661898592411        18.026170497516699     
 H   7.8169205039612528        4.8848295891605940        16.826559057637411     
 C   6.5298077404853823        1.6447655704381170        11.188612006165528     
 C   10.801007669325378       0.62367246729840131        13.783746127198565     
 C   11.390438482673126        1.5916974484494995        14.698143516695554     
 C   11.699523389150691        2.7444430169502039        13.903238279915964     
 H   12.203924041461471        3.6288784926039450        14.274804132396952     
 C   11.315888261151782        2.5539206317082690        12.553735260355403     
 C   10.744813074559358        1.2482371298751576        12.496043982986672     
 H   10.397265167398871       0.76490318929779033        11.590021663774637     
 C   10.082545858931763      -0.71105877508737358        14.040743835723394     
 C   8.7044463243736097      -0.38158960252118246        14.660930934554193     
 H   8.0604911240850008       0.18441837795213184        13.953936122234726     
 H   8.7820738227978445       0.15759474040875582        15.619595966914911     
 H   8.1126763556095032       -1.2827938048340177        14.869248483371264     
 C   9.8274068289927037       -1.4625756782494317        12.714693506246059     
 H   9.3360640943077282       -2.4199909035765299        12.925658257266727     
 H   10.765570219364903       -1.6719557748868079        12.187230305526761     
 H   9.1720305943060740      -0.91140540288692562        12.029119408602400     
 C   10.867698813264559       -1.6801723837462328        14.937332218663778     
 H   11.064002390771238       -1.3014695369952547        15.941892825295634     
 H   11.833065354825619       -1.9234090031497246        14.480075835865597     
 H   10.300256401080645       -2.6119452822759488        15.055990098646717     
 C   11.791137510356052        1.5431673288722958        16.192258722627589     
 C   13.054143852206755       0.66461689204241292        16.352323534776531     
 H   13.876413426166296        1.0740729659540300        15.749735661212027     
 H   13.381066942831577       0.65095800917718893        17.401412752980413     
 H   12.897158237575153      -0.37227220124660509        16.038595063961182     
 C   12.170174244964402        2.9605211842883081        16.688230499714674     
 H   11.349933936624542        3.6826760061410693        16.565326345756667     
 H   13.053258479458201        3.3632558413119633        16.175580936943302     
 H   12.407457960926850        2.9172498806804223        17.759241667470466     
 C   10.674219421691635        1.0571461122102517        17.147746275702811     
 H   9.7817175425782850        1.7043702675015819        17.100093274149213     
 H   11.026044897578137        1.1179607664070317        18.188019238273561     
 H   10.353034741304452        2.5430504779271168E-002   16.978439636263477     
 C   11.719478697300278        3.4222479593814836        11.366139486682075     
 C   13.021559166246300        2.8184900151990271        10.785099531781805     
 H   12.863195369659506        1.7900072881005344        10.435487654698475     
 H   13.810962473586418        2.7983798155991177        11.544669833511527     
 H   13.378807320125132        3.4178425265001300        9.9357907482729875     
 C   11.990008021692857        4.8790923424133865        11.779403403863340     
 H   11.077754710765149        5.3999939236372718        12.093083819330275     
 H   12.402586589304761        5.4375514363881416        10.927147761564418     
 H   12.713696400075369        4.9506828177356708        12.596563039321028     
 C   10.645760828707825        3.4110106964035554        10.273482438009037     
 H   10.451389356808019        2.3999388206481989        9.9031924242057094     
 H   10.971345747614434        4.0158581298334903        9.4189287056907478     
 H   9.6998317893404273        3.8279409588383397        10.636813574254349     
 Dy -0.19991639488207041        7.8060287850624386        5.4440470095604541     
 C   1.4974028656443490        5.9327466335791934        5.7638409256602205     
 C   2.1423529102393024        6.9194675694103349        4.9134133584764399     
 C   2.4069258525612209        8.0535819830212851        5.7443694125471296     
 H   2.9363067517534236        8.9411376509315676        5.4184196147010804     
 C   1.9526686232062105        7.8319837674938793        7.0685075339819559     
 C   1.3789913303215848        6.5268472963921296        7.0632691213338168     
 H  0.99480020878705178        6.0188757896647118        7.9396758426882226     
 C  0.79249180475137637        4.6030016308950286        5.4368083721103355     
 C -0.58426224559612960        4.9316053974927927        4.8111773690353798     
 H  -1.2335781043075305        5.4785335701692182        5.5242517403147318     
 H -0.51443099728318042        5.4884152539731481        3.8631679089570552     
 H  -1.1590233430876311        4.0240277946696930        4.5820384023043159     
 C   1.5940798763747059        3.6630439049415662        4.5237746393883178     
 H   1.7864616478275932        4.0590685777796729        3.5240643119717987     
 H   2.5617720736258929        3.4214170076179671        4.9789098483406038     
 H   1.0369450842350354        2.7264297397745816        4.3897543974122879     
 C  0.51513501948602769        3.8087788762796335        6.7296900698265212     
 H -0.17243030630047118        4.3349683525702183        7.4012326889424438     
 H   4.2818765094074687E-002   2.8513877532192198        6.4810888644830600     
 H   1.4375366089632131        3.5995514770842694        7.2838501680935561     
 C   2.5553789124204629        6.9126847791805854        3.4291335703722674     
 C   2.9843027407041478        8.3278320481167807        2.9779639835349481     
 H   3.8738328924624215        8.6825106777475263        3.5123683261683496     
 H   3.2335119700651487        8.3030277066555502        1.9091939178346147     
 H   2.1909110049573446        9.0773009186792404        3.1139286707743641     
 C   3.7840822683289037        5.9981739500777449        3.2180773066834956     
 H   3.6051832946118836        4.9619608011969136        3.5151020009717762     
 H   4.0842312156052785        5.9965151002505168        2.1602054968671944     
 H   4.6334550713060505        6.3701148710125235        3.8080726624049617     
 C   1.3993908828330253        6.5043261460164468        2.4902799394230311     
 H  0.52612069111764737        7.1786318986227950        2.5954300870031157     
 H   1.7134419229027396        6.5993333266258771        1.4437410998917939     
 H   1.0498169068549037        5.4786429715819658        2.6280640206541190     
 C   2.3502314976431959        8.6675095390680301        8.2821780998021737     
 C  -1.9309440455375475        9.6666825777819021        5.6575794471079037     
 C  -2.5251287274134184        8.6744150902388366        4.7729407353912805     
 C  -2.8244630011124290        7.5416146183068538        5.5985425287592792     
 H  -3.3310226085911467        6.6479654176123848        5.2538682274381525     
 C  -2.4316880103275245        7.7676426099293066        6.9391437550378274     
 C  -1.8626941391874585        9.0753545245387635        6.9594731631163249     
 H  -1.5063038943194920        9.5811888755621766        7.8493674348891851     
 C  -1.2164369979737011        10.994803133234990        5.3590213765803849     
 C  0.15416396011842315        10.648985133200247        4.7312217686146569     
 H  0.80525752370166881        10.100919714764590        5.4457519347965073     
 H   6.5910760688386721E-002   10.087355389407549        3.7864048290320698     
 H  0.74335530387202886        11.545269228850398        4.4971224482897920     
 C -0.93953597936135602        11.778485468369940        6.6610538059745137     
 H -0.44489214127702598        12.726257070026342        6.4181079074880332     
 H  -1.8689006387634610        12.008381444236859        7.1949538964625424     
 H -0.27823724451425286        11.241681263334646        7.3519392450473671     
 C  -2.0144348079811940        11.944608452798285        4.4524776356925182     
 H  -2.2308488377422599        11.542305069658898        3.4611399684221946     
 H  -2.9708775902151476        12.201814060596924        4.9220602763786871     
 H  -1.4468221801822738        12.871845419701254        4.3013735451107422     
 C  -2.9589201438600505        8.6921668686196210        3.2885997339568283     
 C  -4.2296504454445465        9.5626121992773321        3.1519860585559742     
 H  -5.0296867331011619        9.1626285739897924        3.7890434838490381     
 H  -4.5902515012310721        9.5583998643214567        2.1143245006804001     
 H  -4.0650422609202952        10.603963420760724        3.4429412826580932     
 C  -3.3449348180033538        7.2662683830910515        2.8268682835772179     
 H  -2.5216491725727335        6.5470716846226233        2.9455326933065082     
 H  -4.2163070736330965        6.8720500412610424        3.3637935755957562     
 H  -3.6046811126141090        7.2918223081752016        1.7607467883791723     
 C  -1.8707077151441480        9.1662213207104024        2.2960480947536301     
 H -0.98438217509629555        8.5102802532112793        2.3181043531514929     
 H  -2.2574924760737121        9.1070263869794434        1.2681966940557892     
 H  -1.5338325673818378        10.194604157189623        2.4515167578950350     
 C  -2.8247208414150711        6.9268440637462270        8.1489166697753639     
 C  -4.1393067055297363        7.5209584022738385        8.7111443583757904     
 H  -4.0050920449231695        8.5649849021596349        9.0204520429113995     
 H  -4.9310997359852378        7.4923133436101876        7.9552566037838854     
 H  -4.4798861101614458        6.9459227522678306        9.5833928030260314     
 C  -3.0692875884140749        5.4550815163284758        7.7739743553633067     
 H  -2.1493996295762674        4.9459992464911897        7.4620599248228174     
 H  -3.4601293070569366        4.9097370838982632        8.6443710740799791     
 H  -3.8014784299096438        5.3475315038937969        6.9678179348097311     
 C  -1.7532563387639026        6.9882820488053339        9.2414819811390121     
 H  -1.5877871213945531        8.0115389382485755        9.5933195022103419     
 H  -2.0630861744226197        6.3920534803305955        10.107152081019390     
 H -0.79560370899528887        6.5913175591883633        8.8864494679603805     
 F   6.5752149375184459       -1.4050893729858893        4.6378574793237366     
 F   7.9939075520238605       -2.6263612961561473        6.5090702381541670     
 F   9.6134565128074012       -1.1790512616118034        8.2315451445394530     
 F   9.9089761715533164        1.5139646140768155        7.8316954610577261     
 F   8.5741562395373290        2.7688439708598089        5.8690541607751818     
 F   9.6736081757532926        1.6695326505882475        3.4548785678176466     
 F   10.871457859397587        3.2525663575169714        1.6726787678775217     
 F   9.4242067843509307        5.0532557140024155       0.18664399889639802     
 F   6.6724198551764342        5.2007473150507995       0.53952321954093996     
 F   5.4536452224932788        3.5931977762723526        2.2856530472447156     
 F   6.6397872780352776        4.7259734998925458        4.6241281452283367     
 F   5.2278083938374955        5.9517668932240264        6.4996177944452995     
 F   3.6515271975971975        4.5197022379558742        8.2558305142083253     
 F   3.3616420472677779        1.8070060294068395        7.8891751154628382     
 F   4.6789125853043698       0.54823270510667677        5.9152240278062473     
 F   3.5589317654229635        1.7331163023467022        3.5021462664474283     
 F   2.2772934592982361       0.20678337382666051        1.7393076087197621     
 F   3.6244095606495930       -1.6685964625338774       0.25602226935644856     
 F   6.3617969427162677       -1.8995357340293586       0.51546459580622872     
 F   7.6913146846596376      -0.32625657019922427        2.2524979737883464     
 C   7.5279804496926008       0.75716763269706244        5.1055240557255699     
 C   7.4241767077199050      -0.61434697938251581        5.3564159616835934     
 C   8.1301871765965021       -1.2883084157644076        6.3594868359710306     
 C   8.9551751745604236      -0.57125778760211388        7.2195457614946914     
 C   9.0901814289187186       0.80170546014408450        7.0192855084662860     
 C   8.3916314255792184        1.4216619003476625        5.9869733215566221     
 C   7.4911331603342122        2.5823895438048190        3.0102382534716758     
 C   8.8670816672775032        2.5307395196503499        2.7711610538197533     
 C   9.5261161620058985        3.3414122703060980        1.8399804285150902     
 C   8.7977716209242125        4.2522285861498057        1.0799248430547292     
 C   7.4158102962877379        4.3159109984866708        1.2538071636023631     
 C   6.8047031161705567        3.4788514440383231        2.1815622402537564     
 C   5.7114120355614251        2.5575181200358776        5.1274130374522677     
 C   5.8092544713963497        3.9326886680022013        5.3636041655366622     
 C   5.1092316578900077        4.6097015583256580        6.3688858899856280     
 C   4.3028354675574212        3.8956062171076029        7.2494489732255039     
 C   4.1734572133823962        2.5184655719285129        7.0670972325339241     
 C   4.8634132813983060        1.8965857872623522        6.0279050768544780     
 C   5.6989003220217249       0.73934701770773026        3.0235772252880868     
 C   4.3235416361444896       0.84646423757761902        2.8028195282250405     
 C   3.6193387123901197        6.6971142575778894E-002   1.8802782414198442     
 C   4.2980364556185613      -0.87977708952508804        1.1200628931368448     
 C   5.6809837108628356      -0.99774116910044142        1.2639979756130719     
 C   6.3396862237361820      -0.18067890748043319        2.1811123087050017     
 B   6.6093124117471413        1.6555413966935937        4.0548555937948549     
 F   2.3869714824422803        11.737847306310426        14.930477519433861     
 F  0.97752624792424936        13.007138938758674        13.083800715622761     
 F -0.64752690754826436        11.601334924032958        11.328809999392547     
 F -0.97754232208466385        8.9038040736834194        11.690795604390262     
 F  0.32604611406524797        7.6096954052395196        13.648115991501623     
 F -0.74196254968463293        8.7526672093386928        16.090045419189785     
 F  -1.9943893373910593        7.1428724059353765        17.810510656978664     
 F -0.60381094632706267        5.2412810391722360        19.234314493146595     
 F   2.1442135064149577        5.0219650722282783        18.881436336906585     
 F   3.4194869886807404        6.6663673312289884        17.207710195839528     
 F   2.2461066572218122        5.5842067421737314        14.886470826038556     
 F   3.6444387318988056        4.3486106536741094        13.008221637671047     
 F   5.2018407695466014        5.7715790544615118        11.226294313603869     
 F   5.4922747559623311        8.4869783175338060        11.575687567167710     
 F   4.2085917679943625        9.7525466801665424        13.561863730758731     
 F   5.3715308116429084        8.4854083109410539        15.944715467499822     
 F   6.7615613289552572        9.9439015593410254        17.680756873286107     
 F   5.5256140391285564        11.857395716232542        19.227731163579911     
 F   2.7879495233838618        12.188768187152693        19.047584505541149     
 F   1.3466872251792423        10.687463100817345        17.327720700848040     
 C   1.4064096008129054        9.5963130475791143        14.433413536419202     
 C   1.5258154173960159        10.969363822998336        14.202086886134584     
 C  0.82800979846328016        11.666647556900337        13.208994855970907     
 C   1.4814443826545454E-004   10.971188407418442        12.333436201354534     
 C -0.15065462873615970        9.5962384343542162        12.513455121384732     
 C  0.53385104330509814        8.9547922347583189        13.542617782802088     
 C   1.4117633381082730        7.7533498646315921        16.503114149412834     
 C   3.6111588401383801E-002   7.8411709597072061        16.742923333170918     
 C -0.65091827343971331        7.0171493922504178        17.643177194517214     
 C   4.7810249176683528E-002   6.0534393587584523        18.368457778886462     
 C   1.4290858038311445        5.9534365524622919        18.194738392462945     
 C   2.0693730079237302        6.8100866549379022        17.304401037553944     
 C   3.1784396410810332        7.7499959804469460        14.372065004109491     
 C   3.0731476251337413        6.3743319137598613        14.139336592107570     
 C   3.7630573224570778        5.6918347568347940        13.129742265068010     
 C   4.5593543640599190        6.4004324375638504        12.235473698247940     
 C   4.6891282632268494        7.7785021777679475        12.408957079286669     
 C   4.0142438113142394        8.4045132563922902        13.455205071727743     
 C   3.2781898574061858        9.5485434720651856        16.490661374401625     
 C   4.6575415980581063        9.3927308069724056        16.673037073700673     
 C   5.4196963861595302        10.139023977002481        17.580614422602967     
 C   4.7983839936133910        11.104680504246598        18.369981894742427     
 C   3.4139576320932452        11.272324348154793        18.266004809771378     
 C   2.6959928776305029        10.487472553545485        17.359466154988635     
 B   2.3162246440037091        8.6681577269738082        15.466693405107486     
 C   6.3089787788251259       0.16578661768077757        11.555619482629195     
 H   7.2349247281776954      -0.32114562489339865        11.885254668565121     
 H   5.9475522529415024      -0.38688566089834359        10.676854229781926     
 H   5.5638278976711115        3.9875363835022735E-002   12.348210166669778     
 C   5.1954011672012923        2.2318217315861317        10.670002147132514     
 H   4.4314900910402377        2.2105968151775919        11.454519045515763     
 H   4.8265031572400794        1.6451135523167595        9.8194967442444359     
 H   5.3150146199856518        3.2741643007601771        10.347927403295571     
 C   7.5685060018086654        1.7171694660138286        10.059537719370478     
 H   7.2050871600606046        1.1603025350253628        9.1844796988457826     
 H   8.5268597299694289        1.2778551103943674        10.362760758402604     
 H   7.7580102020195936        2.7472283496328647        9.7315695049335034     
 C   2.5631167829714991        10.145726792903687        7.9065025556395652     
 H   1.6356777831823686        10.622885760810663        7.5665644304214883     
 H   2.9142625999972336        10.707078025613072        8.7838126225656392     
 H   3.3130266155414723        10.271616929282311        7.1182637779431550     
 C   3.6919680593244015        8.0869447357958748        8.7888116130361666     
 H   4.4464812148749839        8.1064925067323870        7.9951645211126934     
 H   4.0692295192823282        8.6790723388007383        9.6318864297153084     
 H   3.5791017919604133        7.0458329447766417        9.1176672470094395     
 C   1.3240944962421548        8.5973086198259754        9.4222095309735305     
 H   1.6967224751630130        9.1568552271259254        10.291844416193126     
 H  0.36239867363001110        9.0351629363336521        9.1285621057095110     
 H   1.1395471507907775        7.5678610388606460        9.7553481302389216     
         276

 Dy   9.0750749245496429        2.4796893939412334        14.028960167164433     
 C   7.4007873808219884        4.3747256705917472        13.706143957246079     
 C   6.7499989722162415        3.3952408936484599        14.560972602299707     
 C   6.4709095800884429        2.2616432179564367        13.732199550839075     
 H   5.9364704276773823        1.3786635578288360        14.062647769364183     
 C   6.9252563281903186        2.4770955221415241        12.406834455996231     
 C   7.5097371091770926        3.7771394467533028        12.408765234301963     
 H   7.8953116660647025        4.2794287582074073        11.530084541659477     
 C   8.1101593418447369        5.7033561754477979        14.025354787276619     
 C   9.4786067792526900        5.3809224470225789        14.671787441256068     
 H   10.132048781565834        4.8188650348387787        13.975246932460584     
 H   9.3959998578231119        4.8384669432623495        15.626085644871193     
 H   10.053745103670453        6.2912710822768600        14.892919306455623     
 C   7.2967796916020431        6.6543746918305677        14.913076588851666     
 H   7.0742460181619098        6.2665952629531700        15.908684873642668     
 H   6.3436559488437121        6.8995537173129602        14.432358436604570     
 H   7.8567898608941436        7.5874072455501977        15.056024267596268     
 C   8.4034369678941552        6.4802095378901878        12.725467988442553     
 H   9.0891539780698949        5.9369391776037279        12.065663821263303     
 H   8.8846019277682373        7.4364986558448463        12.963870984047992     
 H   7.4857576125987508        6.6909811283307024        12.163434199515994     
 C   6.3381025639325532        3.4118911536837704        16.045693917684002     
 C   5.9338753638890864        1.9953592055061780        16.515031344634920     
 H   5.0459107431586565        1.6231174840309568        15.991113750488823     
 H   5.6926592036682964        2.0255501477540325        17.585626087649025     
 H   6.7368635030429553        1.2557089737005773        16.379719381234739     
 C   5.0939534265119688        4.3071489845705138        16.240006557326947     
 H   5.2603349390811003        5.3427303821774608        15.932216598607916     
 H   4.7887420709320994        4.3156159530906271        17.296151879502979     
 H   4.2538344367939906        3.9162902712738119        15.649874304048442     
 C   7.4792823376443147        3.8562471765422726        16.984323970538590     
 H   8.3627314469250962        3.1947302388897025        16.902936794052234     
 H   7.1538989927708716        3.7781147004052200        18.027645208676887     
 H   7.8152511870492232        4.8836376605043332        16.828910025619308     
 C   6.5325938128725625        1.6459560905233468        11.188850203293583     
 C   10.804367220297648       0.62564389381109353        13.785825191865069     
 C   11.393923695376218        1.5948008589403198        14.698856759069102     
 C   11.702024257845409        2.7468653594208128        13.902732958317857     
 H   12.206370010125426        3.6318011004731465        14.273073565013256     
 C   11.317873345924063        2.5547939315408899        12.553668729039499     
 C   10.747284418199992        1.2488557081065064        12.497531573262895     
 H   10.399415833285609       0.76450312267074050        11.592200626002692     
 C   10.086152782585966      -0.70883916619136844        14.044741831931946     
 C   8.7081248800586977      -0.37850563073446591        14.664564263439393     
 H   8.0641540014994781       0.18646925733879202        13.956782842308797     
 H   8.7857292239816580       0.16186573852038780        15.622563614969833     
 H   8.1164117776885192       -1.2794468887155679        14.873928147446742     
 C   9.8304510418385274       -1.4620731775677414        12.719859540538506     
 H   9.3390808691987406       -2.4190922296472315        12.932356911730240     
 H   10.768318619941073       -1.6723195141276230        12.192294726052715     
 H   9.1748227406517362      -0.91179245323129554        12.033840867147880     
 C   10.871373418353464       -1.6768940394475080        14.942468549728304     
 H   11.067416789019170       -1.2970465044579014        15.946638180711989     
 H   11.836847873031468       -1.9205524683265687        14.485605229390274     
 H   10.304014420850287       -2.6086061872069242        15.062039565273894     
 C   11.795963851545299        1.5477193761850319        16.192517376527977     
 C   13.058467199286270       0.66850411300075119        16.352350076757606     
 H   13.880292553313847        1.0766542071234453        15.748392502490399     
 H   13.386531250990076       0.65580354283138720        17.401053761694602     
 H   12.900487231471354      -0.36854833689543010        16.040000797994669     
 C   12.176586690879494        2.9652034649057053        16.686399005611403     
 H   11.356835781826355        3.6878527784183204        16.563441930343714     
 H   13.059443098209282        3.3665707020692466        16.172446431070917     
 H   12.414931044106279        2.9228298901815384        17.757168098181577     
 C   10.679407705653539        1.0638490745546467        17.149349004361458     
 H   9.7877120726105620        1.7121642622436761        17.101710656465244     
 H   11.032072603413180        1.1251338139741307        18.189294800256057     
 H   10.356817027415465        3.2439150116727988E-002   16.981182883143617     
 C   11.721291266733054        3.4220218467362962        11.365332122227370     
 C   13.023692720129855        2.8181008805709800        10.785283071352717     
 H   12.865970904820443        1.7889707694090129        10.437505722249785     
 H   13.813131013122106        2.7998364220047978        11.544780690388462     
 H   13.380497756846079        3.4161681503821519        9.9349960955917638     
 C   11.991248739277243        4.8792917743952353        11.777320529752940     
 H   11.078910644340484        5.3997986223524030        12.091465614332416     
 H   12.402726108937545        5.4373603957706473        10.924323412934578     
 H   12.715634712166766        4.9519414947681151        12.593751941904069     
 C   10.647854255779455        3.4093235288762935        10.272511501071314     
 H   10.453933303029123        2.3978057486117725        9.9032706313927275     
 H   10.973454121090656        4.0133150264369855        9.4173815689666647     
 H   9.7017126979863892        3.8263200851466612        10.635194790611578     
 Dy -0.20102902320638158        7.8051331139660443        5.4438338042010637     
 C   1.4969203106631987        5.9322205975789002        5.7632643647107384     
 C   2.1416703403117201        6.9194737629143130        4.9133128386168270     
 C   2.4057239588975214        8.0533429820340814        5.7447539931918072     
 H   2.9349467425511095        8.9411540848690709        5.4192562540472471     
 C   1.9513241910626811        7.8310783875145296        7.0687027823163238     
 C   1.3780162353222085        6.5257789160662112        7.0628682896817585     
 H  0.99370878309741073        6.0173869037408760        7.9389786020316233     
 C  0.79257439465929380        4.6024200069486279        5.4354426940010399     
 C -0.58355056373290348        4.9310320206371259        4.8084654508454872     
 H  -1.2336682818273248        5.4776715055715126        5.5210688462937174     
 H -0.51280970343995047        5.4880784882296441        3.8606745348078739     
 H  -1.1579682703195051        4.0234250747744902        4.5786669884794406     
 C   1.5953534906289641        3.6625433847619546        4.5233619871402597     
 H   1.7898413898409000        4.0589542132055199        3.5243207525115912     
 H   2.5620513596794789        3.4202582986425201        4.9801096135492315     
 H   1.0381390038439762        2.7262283732957702        4.3878747417359030     
 C  0.51384809967670497        3.8080401613453301        6.7278980360597362     
 H -0.17453966371554674        4.3340723968788710        7.3986984100638544     
 H   4.1949193873303203E-002   2.8506198025379259        6.4786553597934970     
 H   1.4356449799191393        3.5988434195953145        7.2830470212554772     
 C   2.5565834259810547        6.9128231267637519        3.4296373098421511     
 C   2.9844123150642061        8.3282858160388251        2.9784974747047959     
 H   3.8730186005727405        8.6840264197830503        3.5135952229924290     
 H   3.2346610382231944        8.3034873361170511        1.9099850825209261     
 H   2.1901104245784286        9.0768980690141401        3.1135002658874238     
 C   3.7867026183354899        5.9998693119492614        3.2213985745033709     
 H   3.6082894347986376        4.9635400844895097        3.5183056991469819     
 H   4.0890229628155002        5.9983455350368411        2.1642497880747937     
 H   4.6342325541784568        6.3728740998813391        3.8131115816301473     
 C   1.4030966422127769        6.5025626776464867        2.4888874102433673     
 H  0.52965922010951472        7.1767262533840190        2.5907942746781800     
 H   1.7199022956025249        6.5959070259656976        1.4432269932843389     
 H   1.0533412257048165        5.4770648097303072        2.6273974005300755     
 C   2.3486779617746740        8.6660421673754584        8.2827957877137042     
 C  -1.9324337988877109        9.6654796202909026        5.6576843341704022     
 C  -2.5265215323156496        8.6732820895501508        4.7729464134044051     
 C  -2.8254534688547892        7.5402155802246487        5.5982818245324939     
 H  -3.3319028057105888        6.6465451076691107        5.2535169567181237     
 C  -2.4326212837209225        7.7660501174267935        6.9388804119175607     
 C  -1.8639381161696291        9.0738953472985600        6.9594756742721540     
 H  -1.5076552880352110        9.5796450801438588        7.8494657299808761     
 C  -1.2179475436086813        10.993652191249600        5.3592351172643253     
 C  0.15291629390298811        10.647732183855206        4.7321170968490156     
 H  0.80368060434296895        10.099818686879971        5.4470496242498800     
 H   6.5138851517257720E-002   10.085974404624176        3.7873178511934373     
 H  0.74218423269343159        11.543974886782907        4.4981561064906632     
 C -0.94149810563336744        11.777454784042920        6.6612779367434038     
 H -0.44694019255244477        12.725278127575795        6.4183685345693524     
 H  -1.8709852328021341        12.007260356955680        7.1949688453410472     
 H -0.28026383246595266        11.240796599472160        7.3523409620057905     
 C  -2.0153999526402053        11.943376558167589        4.4520896028009149     
 H  -2.2306330826469170        11.541108559723563        3.4604982857384625     
 H  -2.9723579770495920        12.200338105668971        4.9207279551421461     
 H  -1.4478615047061960        12.870762265900190        4.3016488420440249     
 C  -2.9600513789699270        8.6911237055766311        3.2885841132623712     
 C  -4.2299346797493760        9.5625978883437899        3.1511210044088225     
 H  -5.0305815941633423        9.1634222143936253        3.7878831796352799     
 H  -4.5900667880710397        9.5583114584643152        2.1132989339979464     
 H  -4.0647201244539994        10.603894277839437        3.4418250584903674     
 C  -3.3472718816561464        7.2655114307454047        2.8272377605615646     
 H  -2.5246075235050349        6.5456934227826729        2.9461609741864629     
 H  -4.2189869758121432        6.8722105812673595        3.3642586941585466     
 H  -3.6069654822402799        7.2910415295689885        1.7611161084940594     
 C  -1.8708528432340656        9.1636815782200660        2.2964661226246643     
 H -0.98502196827172306        8.5070885903732290        2.3196763512923360     
 H  -2.2568361178223202        9.1039892671289877        1.2683558682427281     
 H  -1.5333464966582224        10.191920605800890        2.4515025305114144     
 C  -2.8260245466641929        6.9250280299442766        8.1483199646989402     
 C  -4.1403492045301018        7.5197595352945674        8.7104228515722859     
 H  -4.0056227278052932        8.5636768786842481        9.0198623461920739     
 H  -4.9320363543108003        7.4916315985164710        7.9544059596769472     
 H  -4.4813125991818445        6.9448228976267137        9.5825237788314137     
 C  -3.0712344467152630        5.4535507745349756        7.7728149538907649     
 H  -2.1516002782733579        4.9442888520143118        7.4604432863160239     
 H  -3.4620961960137167        4.9079811414226278        8.6430558620503284     
 H  -3.8036386751397115        5.3466546126147563        6.9667930802526143     
 C  -1.7547744031037642        6.9855390815922433        9.2410933499973531     
 H  -1.5883801267365123        8.0086665054624682        9.5927433927765833     
 H  -2.0654144290063492        6.3897802758550108        10.106811637226661     
 H -0.79745744822957665        6.5875378290109214        8.8863645146090295     
 F   6.5749832176934371       -1.4060396429038067        4.6381075695146832     
 F   7.9933661095414728       -2.6267582060537502        6.5099386180649219     
 F   9.6129189181265424       -1.1789508381833660        8.2319725027832025     
 F   9.9086054748062722        1.5139656288618204        7.8311688862838729     
 F   8.5733406870901376        2.7683334416116816        5.8684996115647348     
 F   9.6715710177597742        1.6710398090728382        3.4536606861285657     
 F   10.867146390753225        3.2570400195614435        1.6725720053474773     
 F   9.4178663023651588        5.0583340223016000       0.18973127615257315     
 F   6.6659692331904905        5.2022267957947035       0.54286051507891819     
 F   5.4493810165380285        3.5914631314348715        2.2877145114986286     
 F   6.6364828701641301        4.7242110811252775        4.6265995108844331     
 F   5.2243879367982426        5.9479382323341232        6.5034249784549116     
 F   3.6493988067095486        4.5141905169708787        8.2587872321808877     
 F   3.3614099772444166        1.8012682562856002        7.8910789674143116     
 F   4.6785330726839955       0.54457297540473215        5.9157539695257588     
 F   3.5570588541878245        1.7284165663051863        3.5037684050277269     
 F   2.2768364215925576       0.20190799748184735        1.7399754187788850     
 F   3.6257801699793881       -1.6703565530900877       0.25479701543811339     
 F   6.3633861100955285       -1.8985693312515066       0.51376270389513590     
 F   7.6914250769110941      -0.32528209722906287        2.2518999176385979     
 C   7.5273894801142820       0.75637671069487178        5.1054740449320946     
 C   7.4237945718712606      -0.61510059158849884        5.3566063366506205     
 C   8.1297355164879459       -1.2887665725359276        6.3599061780507995     
 C   8.9547070421942419      -0.57144331130604631        7.2197561458340873     
 C   9.0897719970619342       0.80145733674386621        7.0190377599136902     
 C   8.3911042366332627        1.4211421657699324        5.9866374178193409     
 C   7.4881570720519726        2.5825379154952213        3.0109607754163181     
 C   8.8639962571426878        2.5322277259318504        2.7711914740012982     
 C   9.5218275420172329        3.3444259505361997        1.8405673939340614     
 C   8.7923793863484718        4.2555117102089630        1.0819816768947594     
 C   7.4104390976819561        4.3176696843093767        1.2563200166770612     
 C   6.8005348249251361        3.4790112287601640        2.1833404939259315     
 C   5.7094250643074158        2.5549383063157611        5.1287288806396401     
 C   5.8066447173642093        3.9300001411169374        5.3657977722862702     
 C   5.1065780980172635        4.6059445486849038        6.3717247942685011     
 C   4.3008241418064737        3.8908622051710458        7.2520133794693349     
 C   4.1722260170441192        2.5137597305957833        7.0689649038833888     
 C   4.8621611393877622        1.8929621101718594        6.0291240463114955     
 C   5.6980127156304379       0.73761099645120232        3.0239334987445887     
 C   4.3225122125514179       0.84320483003053304        2.8036090968305980     
 C   3.6190401021210583        6.3570625882203941E-002   1.8806547923580845     
 C   4.2986637410462993      -0.88166587554967379        1.1195086273858434     
 C   5.6817316693879292      -0.99817035016047284        1.2631131330199090     
 C   6.3396633466124301      -0.18111677909923463        2.1807657758642427     
 B   6.6077019237938801        1.6542806527259759        4.0553782447559783     
 F   2.3842844921114983        11.737484144046309        14.926252805765859     
 F  0.97481227205182541        13.003651589151978        13.077542861698051     
 F -0.64988007987763563        11.595136050372082        11.324651591280070     
 F -0.97833184816461161        8.8979380973763789        11.689697149708195     
 F  0.32726795539087322        7.6064625838448157        13.647372031420240     
 F -0.74110330649411416        8.7452440471306989        16.088542845834951     
 F  -1.9884722959279619        7.1336656208743854        17.810838812258300     
 F -0.59297643703947278        5.2365377962041908        19.234518770086133     
 F   2.1553425651997178        5.0245622332843949        18.881471298310466     
 F   3.4255882146274601        6.6704594989738215        17.205456642793681     
 F   2.2506191047596675        5.5858402134991652        14.882887825534125     
 F   3.6496500072413611        4.3529008238629663        13.003286029519167     
 F   5.2065278223874740        5.7781120884683093        11.223442023402280     
 F   5.4949864696401960        8.4936505831116271        11.574862629957355     
 F   4.2098670999667025        9.7566377268192852        13.561882353364251     
 F   5.3723707245784897        8.4951211203332502        15.945026873346590     
 F   6.7554036427419355        9.9576576399893497        17.683140792816967     
 F   5.5118019476164406        11.865863524632246        19.228821596948425     
 F   2.7739137941704337        12.188808107555868        19.045513092248299     
 F   1.3398667460351477        10.683560875427190        17.323804128269970     
 C   1.4056082054822447        9.5946877366989973        14.431007345162683     
 C   1.5239722213275195        10.967615504344458        14.198399234315312     
 C  0.82586724316829763        11.663354744009206        13.204497136871110     
 C  -1.7826582205857713E-003   10.966470140987202        12.329934520912495     
 C -0.15184117477711351        9.5916944741028214        12.511520191007797     
 C  0.53347526997007821        8.9516734526430390        13.540979728611264     
 C   1.4150502240292051        7.7516983333211584        16.501227313468121     
 C   3.9485507473119727E-002   7.8362964890515086        16.741675556591989     
 C -0.64491875480005756        7.0113503371732371        17.642870586293952     
 C   5.6425453844132778E-002   6.0500382469770484        18.368410765169276     
 C   1.4377214258530742        5.9534567194379937        18.194260768292065     
 C   2.0753269773300422        6.8107763307249236        17.302814306066079     
 C   3.1813608759034548        7.7526096060654668        14.370234736838892     
 C   3.0770837843867294        6.3770856736224308        14.136401388272798     
 C   3.7674832821172926        5.6959931516279214        13.126294092224784     
 C   4.5635595232466812        6.4059118990437254        12.232953300923779     
 C   4.6925105465734740        7.7838937936263077        12.407626677701296     
 C   4.0169475679124549        8.4085450849728574        13.454245691408524     
 C   3.2755513751907461        9.5513438824266697        16.489053179349465     
 C   4.6548793680119198        9.3997988523673683        16.672796897679188     
 C   5.4133192985811061        10.148117249330562        17.581415639253908     
 C   4.7880795882417040        11.111192044933084        18.370272204594212     
 C   3.4035796132712917        11.274569908447768        18.264760531469804     
 C   2.6894412041986309        10.487942923655885        17.357244418331657     
 B   2.3169562914799400        8.6685730776267427        15.464594772346553     
 C   6.3118056147928643       0.16688281171674674        11.555489310046520     
 H   7.2376180754711248      -0.31985858951222118        11.885799136388322     
 H   5.9512205980440536      -0.38574268893805963        10.676366114634499     
 H   5.5660415627368849        4.0705397435399207E-002   12.347461370616781     
 C   5.1980746387070687        2.2332092860400032        10.670736614984957     
 H   4.4342724320883873        2.2114963702245078        11.455350583919509     
 H   4.8290783964133963        1.6468971908909802        9.8200032607868160     
 H   5.3175714733601653        3.2757296781336636        10.349203494272924     
 C   7.5710117475856844        1.7186134402724995        10.059613808908098     
 H   7.2072044784934102        1.1622706704385819        9.1843978691905281     
 H   8.5292813997721346        1.2788603817011792        10.362401520717391     
 H   7.7607346813130613        2.7487563977599367        9.7320864849875708     
 C   2.5619480838109232        10.144376911042434        7.9078754127354589     
 H   1.6347422957070754        10.621825629269424        7.5677022909100522     
 H   2.9127211049463693        10.705279568624308        8.7856136365037756     
 H   3.3122792283191789        10.270496833993626        7.1200758594654552     
 C   3.6901559055997826        8.0849577280027312        8.7895444550992803     
 H   4.4450193893835355        8.1050192733998490        7.9962441187042037     
 H   4.0671205317568013        8.6764593041715603        9.6331799339675026     
 H   3.5770531715726488        7.0436264947531617        9.1175775921304894     
 C   1.3222002786409934        8.5955277717459264        9.4224482403857728     
 H   1.6947795656182749        9.1544216996783803        10.292498692953963     
 H  0.36076533821530232        9.0339142596039217        9.1287586285963105     
 H   1.1371627610409460        7.5659765497922464        9.7549084870658351     
         276

 Dy   9.0777841811054749        2.4814674314215064        14.029901041420199     
 C   7.4016790401246073        4.3751842041941069        13.707738033347885     
 C   6.7514753911368031        3.3947302981010465        14.561846792173105     
 C   6.4736225847672744        2.2613873025893794        13.732421359447324     
 H   5.9396180701231298        1.3778965922130497        14.062160181331423     
 C   6.9280759014837763        2.4778903659182743        12.407317530255652     
 C   7.5116092757406738        3.7783819770092104        12.410065580905327     
 H   7.8972063634840888        4.2814306238253597        11.531815628794879     
 C   8.1101862073862545        5.7039392778346967        14.028197722010676     
 C   9.4783973263054229        5.3811668266580313        14.674974736971377     
 H   10.132461316496949        4.8202383455076054        13.978042726766368     
 H   9.3954779217676894        4.8376446084948972        15.628670442633625     
 H   10.053128643203063        6.2913986702556119        14.897290662007256     
 C   7.2961314045143144        6.6542955012765521        14.916216659076644     
 H   7.0728888351324191        6.2656637380715088        15.911312209001727     
 H   6.3433234917186141        6.9000198193652285        14.435094921544691     
 H   7.8560885784045276        7.5871837601386618        15.060291679997880     
 C   8.4040910505904236        6.4818669958042339        12.729130322819287     
 H   9.0907905594530565        5.9396610009578739        12.069509088799398     
 H   8.8843390176873100        7.4382483131139550        12.968752734051407     
 H   7.4868103287452676        6.6925193960756859        12.166449031866126     
 C   6.3375028962059723        3.4107368170522849        16.045898798132455     
 C   5.9332464154424658        1.9939260539650328        16.514281719010551     
 H   5.0461909716088176        1.6214067184680119        15.989110970263315     
 H   5.6905392995993349        2.0238286381172053        17.584514477370689     
 H   6.7367456824528729        1.2547256203747619        16.379944831591729     
 C   5.0925823839559934        4.3052561152303213        16.238014970844290     
 H   5.2590500530914843        5.3410029483217292        15.930913466747675     
 H   4.7852713008592271        4.3132097312538384        17.293463217003843     
 H   4.2540016153891687        3.9141960581163899        15.646019485858906     
 C   7.4767304137380757        3.8553442916436422        16.986582703698037     
 H   8.3598440735907467        3.1933383297547877        16.907492684106010     
 H   7.1489512977326912        3.7781632109511993        18.029119919837076     
 H   7.8135818701371935        4.8824457318480725        16.831260993601205     
 C   6.5353798852597427        1.6471466106085766        11.189088400421637     
 C   10.807726771269920       0.62761532032378575        13.787904256531570     
 C   11.397408908079310        1.5979042694311398        14.699570001442648     
 C   11.704525126540126        2.7492877018914217        13.902227636719751     
 H   12.208815978789382        3.6347237083423480        14.271342997629558     
 C   11.319858430696344        2.5556672313735107        12.553602197723595     
 C   10.749755761840625        1.2494742863378552        12.499019163539121     
 H   10.401566499172347       0.76410305604369066        11.594379588230748     
 C   10.089759706240169      -0.70661955729536330        14.048739828140496     
 C   8.7118034357437857      -0.37542165894774937        14.668197592324596     
 H   8.0678168789139537       0.18852013672545223        13.959629562382869     
 H   8.7893846251654697       0.16613673663201978        15.625531263024756     
 H   8.1201471997675334       -1.2760999725971180        14.878607811522219     
 C   9.8334952546843493       -1.4615706768860512        12.725025574830951     
 H   9.3420976440897530       -2.4181935557179335        12.939055566193751     
 H   10.771067020517243       -1.6726832533684381        12.197359146578670     
 H   9.1776148869973984      -0.91217950357566557        12.038562325693361     
 C   10.875048023442369       -1.6736156951487835        14.947604880792827     
 H   11.070831187267100       -1.2926234719205478        15.951383536128345     
 H   11.840630391237319       -1.9176959335034127        14.491134622914949     
 H   10.307772440619930       -2.6052670921378995        15.068089031901071     
 C   11.800790192734548        1.5522714234977679        16.192776030428362     
 C   13.062790546365784       0.67239133395908934        16.352376618738678     
 H   13.884171680461396        1.0792354482928608        15.747049343768770     
 H   13.391995559148574       0.66064907648558535        17.400694770408794     
 H   12.903816225367553      -0.36482447254425510        16.041406532028152     
 C   12.182999136794587        2.9698857455231025        16.684567511508131     
 H   11.363737627028168        3.6930295506955715        16.561557514930762     
 H   13.065627716960364        3.3698855628265294        16.169311925198532     
 H   12.422404127285709        2.9284098996826549        17.755094528892684     
 C   10.684595989615442        1.0705520368990418        17.150951733020108     
 H   9.7937066026428390        1.7199582569857703        17.103328038781275     
 H   11.038100309248223        1.1323068615412295        18.190570362238557     
 H   10.360599313526480        3.9447795454184836E-002   16.983926130023761     
 C   11.723103836165830        3.4217957340911087        11.364524757772664     
 C   13.025826274013411        2.8177117459429333        10.785466610923631     
 H   12.868746439981381        1.7879342507174913        10.439523789801093     
 H   13.815299552657793        2.8012930284104773        11.544891547265399     
 H   13.382188193567027        3.4144937742641743        9.9342014429105383     
 C   11.992489456861630        4.8794912063770841        11.775237655642538     
 H   11.080066577915817        5.3996033210675352        12.089847409334556     
 H   12.402865628570330        5.4371693551531530        10.921499064304736     
 H   12.717573024258163        4.9532001718005594        12.590940844487109     
 C   10.649947682851085        3.4076363613490313        10.271540564133591     
 H   10.456477249250225        2.3956726765753458        9.9033488385797437     
 H   10.975562494566876        4.0107719230404797        9.4158344322425833     
 H   9.7035936066323494        3.8246992114549827        10.633576006968807     
 Dy -0.20214165153069272        7.8042374428696490        5.4436205988416742     
 C   1.4964377556820485        5.9316945615786070        5.7626878037612563     
 C   2.1409877703841378        6.9194799564182903        4.9132123187572132     
 C   2.4045220652338224        8.0531039810468759        5.7451385738364849     
 H   2.9335867333487955        8.9411705188065760        5.4200928933934129     
 C   1.9499797589191517        7.8301730075351808        7.0688980306506926     
 C   1.3770411403228322        6.5247105357402928        7.0624674580297011     
 H  0.99261735740776980        6.0158980178170411        7.9382813613750240     
 C  0.79265698456721123        4.6018383830022271        5.4340770158917442     
 C -0.58283888186967725        4.9304586437814590        4.8057535326555936     
 H  -1.2337584593471189        5.4768094409738071        5.5178859522727031     
 H -0.51118840959672063        5.4877417224861400        3.8581811606586927     
 H  -1.1569131975513793        4.0228223548792865        4.5752955746545663     
 C   1.5966271048832226        3.6620428645823426        4.5229493348922025     
 H   1.7932211318542066        4.0588398486313668        3.5245771930513841     
 H   2.5623306457330650        3.4190995896670731        4.9813093787578593     
 H   1.0393329234529169        2.7260270068169592        4.3859950860595172     
 C  0.51256117986738214        3.8073014464110271        6.7261060022929504     
 H -0.17664902113062231        4.3331764411875238        7.3961641311852642     
 H   4.1079622652531733E-002   2.8498518518566320        6.4762218551039350     
 H   1.4337533508750655        3.5981353621063592        7.2822438744173983     
 C   2.5577879395416470        6.9129614743469183        3.4301410493120348     
 C   2.9845218894242640        8.3287395839608696        2.9790309658746441     
 H   3.8722043086830595        8.6855421618185744        3.5148221198165079     
 H   3.2358101063812397        8.3039469655785521        1.9107762472072376     
 H   2.1893098441995127        9.0764952193490398        3.1130718610004835     
 C   3.7893229683420757        6.0015646738207780        3.2247198423232462     
 H   3.6113955749853912        4.9651193677821066        3.5215093973221876     
 H   4.0938147100257218        6.0001759698231654        2.1682940792823930     
 H   4.6350100370508631        6.3756333287501548        3.8181505008553329     
 C   1.4068024015925285        6.5007992092765265        2.4874948810637041     
 H  0.53319774910138196        7.1748206081452439        2.5861584623532439     
 H   1.7263626683023106        6.5924807253055180        1.4427128866768839     
 H   1.0568655445547295        5.4754866478786486        2.6267307804060320     
 C   2.3471244259061517        8.6645747956828867        8.2834134756252347     
 C  -1.9339235522378746        9.6642766627999013        5.6577892212329006     
 C  -2.5279143372178803        8.6721490888614667        4.7729520914175296     
 C  -2.8264439365971499        7.5388165421424445        5.5980211203057086     
 H  -3.3327830028300309        6.6451247977258374        5.2531656859980949     
 C  -2.4335545571143204        7.7644576249242805        6.9386170687972939     
 C  -1.8651820931517997        9.0724361700583565        6.9594781854279830     
 H  -1.5090066817509300        9.5781012847255411        7.8495640250725671     
 C  -1.2194580892436615        10.992501249264208        5.3594488579482649     
 C  0.15166862768755304        10.646479234510165        4.7330124250833734     
 H  0.80210368498426898        10.098717658995351        5.4483473137032536     
 H   6.4366942346128705E-002   10.084593419840802        3.7882308733548054     
 H  0.74101316151483432        11.542680544715417        4.4991897646915353     
 C -0.94346023190537887        11.776424099715898        6.6615020675122931     
 H -0.44898824382786351        12.724299185125247        6.4186291616506717     
 H  -1.8730698268408073        12.006139269674499        7.1949837942195529     
 H -0.28229042041765251        11.239911935609676        7.3527426789642139     
 C  -2.0163650972992162        11.942144663536896        4.4517015699093125     
 H  -2.2304173275515735        11.539912049788228        3.4598566030547304     
 H  -2.9738383638840364        12.198862150741018        4.9193956339056051     
 H  -1.4489008292301180        12.869679112099126        4.3019241389773084     
 C  -2.9611826140798030        8.6900805425336412        3.2885684925679137     
 C  -4.2302189140542055        9.5625835774102477        3.1502559502616703     
 H  -5.0314764552255227        9.1642158547974581        3.7867228754215221     
 H  -4.5898820749110083        9.5582230526071754        2.1122733673154928     
 H  -4.0643979879877046        10.603825134918148        3.4407088343226415     
 C  -3.3496089453089395        7.2647544783997580        2.8276072375459114     
 H  -2.5275658744373368        6.5443151609427224        2.9467892550664176     
 H  -4.2216668779911899        6.8723711212736767        3.3647238127213370     
 H  -3.6092498518664509        7.2902607509627746        1.7614854286089465     
 C  -1.8709979713239830        9.1611418357297296        2.2968841504956985     
 H -0.98566176144715045        8.5038969275351768        2.3212483494331795     
 H  -2.2561797595709288        9.1009521472785302        1.2685150424296667     
 H  -1.5328604259346073        10.189237054412159        2.4514883031277943     
 C  -2.8273282519133143        6.9232119961423271        8.1477232596225164     
 C  -4.1413917035304681        7.5185606683152972        8.7097013447687797     
 H  -4.0061534106874168        8.5623688552088613        9.0192726494727484     
 H  -4.9329729726363620        7.4909498534227543        7.9535553155700081     
 H  -4.4827390882022433        6.9437230429855967        9.5816547546367961     
 C  -3.0731813050164511        5.4520200327414754        7.7716555524182231     
 H  -2.1538009269704479        4.9425784575374330        7.4588266478092313     
 H  -3.4640630849704968        4.9062251989469923        8.6417406500206777     
 H  -3.8057989203697788        5.3457777213357156        6.9657682256954985     
 C  -1.7562924674436260        6.9827961143791528        9.2407047188556959     
 H  -1.5889731320784712        8.0057940726763590        9.5921672833428229     
 H  -2.0677426835900787        6.3875070713794262        10.106471193433933     
 H -0.79931118746386454        6.5837580988334796        8.8862795612576804     
 F   6.5747514978684283       -1.4069899128217238        4.6383576597056297     
 F   7.9928246670590859       -2.6271551159513531        6.5108069979756777     
 F   9.6123813234456854       -1.1788504147549288        8.2323998610269520     
 F   9.9082347780592279        1.5139666436468251        7.8306423115100205     
 F   8.5725251346429463        2.7678229123635543        5.8679450623542877     
 F   9.6695338597662559        1.6725469675574289        3.4524428044394848     
 F   10.862834922108862        3.2615136816059160        1.6724652428174329     
 F   9.4115258203793868        5.0634123306007837       0.19281855340874829     
 F   6.6595186112045459        5.2037062765386075       0.54619781061689643     
 F   5.4451168105827792        3.5897284865973909        2.2897759757525415     
 F   6.6331784622929826        4.7224486623580093        4.6290708765405295     
 F   5.2209674797589889        5.9441095714442191        6.5072321624645246     
 F   3.6472704158219003        4.5086787959858823        8.2617439501534502     
 F   3.3611779072210552        1.7955304831643608        7.8929828193657841     
 F   4.6781535600636222       0.54091324570278765        5.9162839112452703     
 F   3.5551859429526855        1.7237168302636703        3.5053905436080255     
 F   2.2763793838868795       0.19703262113703418        1.7406432288380078     
 F   3.6271507793091833       -1.6721166436462982       0.25357176151977828     
 F   6.3649752774747892       -1.8976029284736546       0.51206081198404296     
 F   7.6915354691625515      -0.32430762425890147        2.2513018614888498     
 C   7.5267985105359623       0.75558578869268123        5.1054240341386201     
 C   7.4234124360226161      -0.61585420379448197        5.3567967116176476     
 C   8.1292838563793914       -1.2892247293074475        6.3603255201305684     
 C   8.9542389098280601      -0.57162883500997885        7.2199665301734823     
 C   9.0893625652051497       0.80120921334364792        7.0187900113610935     
 C   8.3905770476873069        1.4206224311922024        5.9863015140820588     
 C   7.4851809837697330        2.5826862871856235        3.0116832973609604     
 C   8.8609108470078723        2.5337159322133513        2.7712218941828435     
 C   9.5175389220285673        3.3474396307663015        1.8411543593530326     
 C   8.7869871517727312        4.2587948342681194        1.0840385107347896     
 C   7.4050678990761751        4.3194283701320835        1.2588328697517590     
 C   6.7963665336797163        3.4791710134820044        2.1851187475981071     
 C   5.7074380930534074        2.5523584925956451        5.1300447238270124     
 C   5.8040349633320689        3.9273116142316740        5.3679913790358791     
 C   5.1039245381445193        4.6021875390441487        6.3745636985513752     
 C   4.2988128160555261        3.8861181932344886        7.2545777857131659     
 C   4.1709948207058432        2.5090538892630541        7.0708325752328536     
 C   4.8609089973772193        1.8893384330813667        6.0303430157685129     
 C   5.6971251092391499       0.73587497519467437        3.0242897722010906     
 C   4.3214827889583463       0.83994542248344706        2.8043986654361555     
 C   3.6187414918519965        6.0170109188628987E-002   1.8810313432963248     
 C   4.2992910264740374      -0.88355466157425966        1.1189543616348423     
 C   5.6824796279130219      -0.99859953122050438        1.2622282904267463     
 C   6.3396404694886792      -0.18155465071803606        2.1804192430234832     
 B   6.6060914358406189        1.6530199087583579        4.0559008957171026     
 F   2.3815975017807163        11.737120981782191        14.922028092097857     
 F  0.97209829617940136        13.000164239545281        13.071285007773341     
 F -0.65223325220700690        11.588937176711203        11.320493183167594     
 F -0.97912137424455925        8.8920721210693383        11.688598695026128     
 F  0.32848979671649847        7.6032297624501117        13.646628071338856     
 F -0.74024406330359549        8.7378208849227068        16.087040272480117     
 F  -1.9825552544648644        7.1244588358133942        17.811166967537932     
 F -0.58214192775188289        5.2317945532361465        19.234723047025671     
 F   2.1664716239844783        5.0271593943405115        18.881506259714346     
 F   3.4316894405741794        6.6745516667186546        17.203203089747834     
 F   2.2551315522975224        5.5874736848245981        14.879304825029692     
 F   3.6548612825839171        4.3571909940518241        12.998350421367288     
 F   5.2112148752283458        5.7846451224751068        11.220589733200690     
 F   5.4976981833180600        8.5003228486894500        11.574037692746998     
 F   4.2111424319390425        9.7607287734720263        13.561900975969769     
 F   5.3732106375140711        8.5048339297254465        15.945338279193358     
 F   6.7492459565286138        9.9714137206376741        17.685524712347831     
 F   5.4979898561043248        11.874331333031950        19.229912030316939     
 F   2.7598780649570052        12.188848027959041        19.043441678955453     
 F   1.3330462668910530        10.679658650037037        17.319887555691899     
 C   1.4048068101515843        9.5930624258188804        14.428601153906165     
 C   1.5221290252590234        10.965867185690580        14.194711582496042     
 C  0.82372468787331521        11.660061931118078        13.199999417771314     
 C  -3.7134608794369972E-003   10.961751874555960        12.326432840470455     
 C -0.15302772081806729        9.5871505138514266        12.509585260630862     
 C  0.53309949663505829        8.9485546705277610        13.539341674420440     
 C   1.4183371099501370        7.7500468020107247        16.499340477523408     
 C   4.2859426544855646E-002   7.8314220183958110        16.740427780013061     
 C -0.63891923616040169        7.0055512820960564        17.642563978070690     
 C   6.5040658511582028E-002   6.0466371351956445        18.368363751452087     
 C   1.4463570478750039        5.9534768864136955        18.193783144121184     
 C   2.0812809467363547        6.8114660065119441        17.301227574578210     
 C   3.1842821107258765        7.7552232316839866        14.368404469568295     
 C   3.0810199436397174        6.3798394334850004        14.133466184438026     
 C   3.7719092417775069        5.7001515464210479        13.122845919381556     
 C   4.5677646824334435        6.4113913605235995        12.230432903599615     
 C   4.6958928299200977        7.7892854094846680        12.406296276115924     
 C   4.0196513245106704        8.4125769135534227        13.453286311089304     
 C   3.2729128929753064        9.5541442927881537        16.487444984297305     
 C   4.6522171379657342        9.4068668977623311        16.672556721657703     
 C   5.4069422110026819        10.157210521658643        17.582216855904850     
 C   4.7777751828700179        11.117703585619571        18.370562514445997     
 C   3.3932015944493381        11.276815468740743        18.263516253168227     
 C   2.6828895307667588        10.488413293766284        17.355022681674676     
 B   2.3176879389561709        8.6689884282796772        15.462496139585618     
 C   6.3146324507606026       0.16797900575271590        11.555359137463842     
 H   7.2403114227645542      -0.31857155413104371        11.886343604211522     
 H   5.9548889431466048      -0.38459971697777567        10.675877999487074     
 H   5.5682552278026591        4.1535431035775686E-002   12.346712574563785     
 C   5.2007481102128450        2.2345968404938743        10.671471082837400     
 H   4.4370547731365368        2.2123959252714238        11.456182122323256     
 H   4.8316536355867141        1.6486808294652007        9.8205097773291943     
 H   5.3201283267346788        3.2772950555071501        10.350479585250277     
 C   7.5735174933627025        1.7200574145311704        10.059689898445717     
 H   7.2093217969262158        1.1642388058518012        9.1843160395352736     
 H   8.5317030695748386        1.2798656530079910        10.362042283032178     
 H   7.7634591606065291        2.7502844458870084        9.7326034650416400     
 C   2.5607793846503468        10.143027029181182        7.9092482698313518     
 H   1.6338068082317825        10.620765497728183        7.5688401513986152     
 H   2.9111796098955049        10.703481111635543        8.7874146504419137     
 H   3.3115318410968850        10.269376738704940        7.1218879409877553     
 C   3.6883437518751636        8.0829707202095893        8.7902772971623939     
 H   4.4435575638920879        8.1035460400673092        7.9973237162957140     
 H   4.0650115442312744        8.6738462695423806        9.6344734382196968     
 H   3.5750045511848842        7.0414200447296826        9.1174879372515392     
 C   1.3203060610398321        8.5937469236658774        9.4226869497980150     
 H   1.6928366560735368        9.1519881722308352        10.293152969714802     
 H  0.35913200280059360        9.0326655828741913        9.1289551514831118     
 H   1.1347783712911148        7.5640920607238469        9.7544688438927505     
         276

 Dy   9.0804934376613087        2.4832454689017793        14.030841915675966     
 C   7.4025706994272262        4.3756427377964675        13.709332109449692     
 C   6.7529518100573647        3.3942197025536336        14.562720982046502     
 C   6.4763355894461050        2.2611313872223220        13.732643168055571     
 H   5.9427657125688782        1.3771296265972632        14.061672593298665     
 C   6.9308954747772331        2.4786852096950249        12.407800604515073     
 C   7.5134814423042542        3.7796245072651184        12.411365927508689     
 H   7.8991010609034760        4.2834324894433129        11.533546715930283     
 C   8.1102130729277739        5.7045223802215954        14.031040656744732     
 C   9.4781878733581557        5.3814112062934827        14.678162032686686     
 H   10.132873851428064        4.8216116561764322        13.980838521072153     
 H   9.3949559857122686        4.8368222737274449        15.631255240396056     
 H   10.052512182735672        6.2915262582343647        14.901662017558888     
 C   7.2954831174265857        6.6542163107225365        14.919356729301622     
 H   7.0715316521029283        6.2647322131898475        15.913939544360783     
 H   6.3429910345935170        6.9004859214174967        14.437831406484811     
 H   7.8553872959149125        7.5869602747271259        15.064559092399492     
 C   8.4047451332866920        6.4835244537182808        12.732792657196024     
 H   9.0924271408362198        5.9423828243120189        12.073354356335493     
 H   8.8840761076063846        7.4399979703830628        12.973634484054823     
 H   7.4878630448917836        6.6940576638206695        12.169463864216258     
 C   6.3369032284793914        3.4095824804207999        16.046103678580906     
 C   5.9326174669958460        1.9924929024238873        16.513532093386186     
 H   5.0464712000589778        1.6196959529050667        15.987108190037805     
 H   5.6884193955303735        2.0221071284803784        17.583402867092353     
 H   6.7366278618627913        1.2537422670489462        16.380170281948718     
 C   5.0912113414000171        4.3033632458901296        16.236023384361634     
 H   5.2577651671018693        5.3392755144659976        15.929610334887435     
 H   4.7818005307863549        4.3108035094170498        17.290774554504708     
 H   4.2541687939843476        3.9121018449589675        15.642164667669372     
 C   7.4741784898318366        3.8544414067450115        16.988841436857481     
 H   8.3569567002563971        3.1919464206198724        16.912048574159783     
 H   7.1440036026945108        3.7782117214971782        18.030594630997264     
 H   7.8119125532251630        4.8812538031918118        16.833611961583102     
 C   6.5381659576469229        1.6483371306938064        11.189326597549693     
 C   10.811086322242190       0.62958674683647797        13.789983321198074     
 C   11.400894120782400        1.6010076799219599        14.700283243816196     
 C   11.707025995234844        2.7517100443620306        13.901722315121644     
 H   12.211261947453336        3.6376463162115495        14.269612430245862     
 C   11.321843515468624        2.5565405312061316        12.553535666407692     
 C   10.752227105481259        1.2500928645692038        12.500506753815344     
 H   10.403717165059083       0.76370298941664083        11.596558550458802     
 C   10.093366629894374      -0.70439994839935827        14.052737824349046     
 C   8.7154819914288719      -0.37233768716103283        14.671830921209796     
 H   8.0714797563284311       0.19057101611211241        13.962476282456940     
 H   8.7930400263492832       0.17040773474365178        15.628498911079680     
 H   8.1238826218465494       -1.2727530564786684        14.883287475597697     
 C   9.8365394675301729       -1.4610681762043609        12.730191609123397     
 H   9.3451144189807653       -2.4172948817886351        12.945754220657262     
 H   10.773815421093415       -1.6730469926092533        12.202423567104624     
 H   9.1804070333430605      -0.91256655392003549        12.043283784238840     
 C   10.878722628531275       -1.6703373508500587        14.952741211857353     
 H   11.074245585515030       -1.2882004393831945        15.956128891544703     
 H   11.844412909443168       -1.9148393986802568        14.496664016439626     
 H   10.311530460389571       -2.6019279970688749        15.074138498528249     
 C   11.805616533923795        1.5568234708105042        16.193034684328751     
 C   13.067113893445299       0.67627855491742750        16.352403160719753     
 H   13.888050807608947        1.0818166894622763        15.745706185047144     
 H   13.397459867307074       0.66549461013978362        17.400335779122987     
 H   12.907145219263754      -0.36110060819308010        16.042812266061635     
 C   12.189411582709679        2.9745680261404992        16.682736017404856     
 H   11.370639472229982        3.6982063229728226        16.559673099517809     
 H   13.071812335711446        3.3732004235838122        16.166177419326146     
 H   12.429877210465138        2.9339899091837709        17.753020959603795     
 C   10.689784273577345        1.0772549992434368        17.152554461678758     
 H   9.7997011326751178        1.7277522517278645        17.104945421097305     
 H   11.044128015083267        1.1394799091083285        18.191845924221052     
 H   10.364381599637495        4.6456440791641684E-002   16.986669376903901     
 C   11.724916405598606        3.4215696214459212        11.363717393317957     
 C   13.027959827896968        2.8173226113148866        10.785650150494543     
 H   12.871521975142317        1.7868977320259698        10.441541857352401     
 H   13.817468092193479        2.8027496348161574        11.545002404142334     
 H   13.383878630287974        3.4128193981461967        9.9334067902293146     
 C   11.993730174446016        4.8796906383589320        11.773154781532138     
 H   11.081222511491150        5.3994080197826664        12.088229204336697     
 H   12.403005148203114        5.4369783145356587        10.918674715674896     
 H   12.719511336349560        4.9544588488330037        12.588129747070150     
 C   10.652041109922717        3.4059491938217690        10.270569627195869     
 H   10.459021195471328        2.3935396045389190        9.9034270457667617     
 H   10.977670868043099        4.0082288196439739        9.4142872955185002     
 H   9.7054745152783113        3.8230783377633037        10.631957223326037     
 Dy -0.20325427985500388        7.8033417717732538        5.4434073934822838     
 C   1.4959552007008983        5.9311685255783129        5.7621112428117742     
 C   2.1403052004565555        6.9194861499222684        4.9131117988976003     
 C   2.4033201715701229        8.0528649800596721        5.7455231544811625     
 H   2.9322267241464814        8.9411869527440793        5.4209295327395797     
 C   1.9486353267756225        7.8292676275558319        7.0690932789850605     
 C   1.3760660453234559        6.5236421554143744        7.0620666263776437     
 H  0.99152593171812875        6.0144091318932054        7.9375841207184248     
 C  0.79273957447512866        4.6012567590558264        5.4327113377824476     
 C -0.58212720000645113        4.9298852669257922        4.8030416144657000     
 H  -1.2338486368669133        5.4759473763761015        5.5147030582516896     
 H -0.50956711575349067        5.4874049567426351        3.8556877865095114     
 H  -1.1558581247832536        4.0222196349840837        4.5719241608296910     
 C   1.5979007191374808        3.6615423444027311        4.5225366826441453     
 H   1.7966008738675134        4.0587254840572147        3.5248336335911770     
 H   2.5626099317866515        3.4179408806916260        4.9825091439664870     
 H   1.0405268430618577        2.7258256403381478        4.3841154303831322     
 C  0.51127426005805943        3.8065627314767236        6.7243139685261655     
 H -0.17875837854569787        4.3322804854961765        7.3936298523066748     
 H   4.0210051431760249E-002   2.8490839011753382        6.4737883504143729     
 H   1.4318617218309917        3.5974273046174043        7.2814407275793194     
 C   2.5589924531022392        6.9130998219300848        3.4306447887819180     
 C   2.9846314637843223        8.3291933518829158        2.9795644570444919     
 H   3.8713900167933786        8.6870579038540985        3.5160490166405869     
 H   3.2369591745392854        8.3044065950400530        1.9115674118935491     
 H   2.1885092638205967        9.0760923696839413        3.1126434561135436     
 C   3.7919433183486615        6.0032600356922945        3.2280411101431219     
 H   3.6145017151721452        4.9666986510747027        3.5247130954973938     
 H   4.0986064572359435        6.0020064046094896        2.1723383704899923     
 H   4.6357875199232703        6.3783925576189704        3.8231894200805185     
 C   1.4105081609722798        6.4990357409065656        2.4861023518840404     
 H  0.53673627809324931        7.1729149629064679        2.5815226500283082     
 H   1.7328230410020959        6.5890544246453384        1.4421987800694287     
 H   1.0603898634046423        5.4739084860269900        2.6260641602819885     
 C   2.3455708900376298        8.6631074239903167        8.2840311635367652     
 C  -1.9354133055880380        9.6630737053089018        5.6578941082953991     
 C  -2.5293071421201114        8.6710160881727809        4.7729577694306551     
 C  -2.8274344043395105        7.5374175040602394        5.5977604160789234     
 H  -3.3336631999494730        6.6437044877825633        5.2528144152780669     
 C  -2.4344878305077184        7.7628651324217675        6.9383537256770271     
 C  -1.8664260701339703        9.0709769928181530        6.9594806965838121     
 H  -1.5103580754666490        9.5765574893072234        7.8496623201642581     
 C  -1.2209686348786417        10.991350307278818        5.3596625986322053     
 C  0.15042096147211798        10.645226285165124        4.7339077533177312     
 H  0.80052676562556913        10.097616631110732        5.4496450031566273     
 H   6.3595033174999704E-002   10.083212435057430        3.7891438955161734     
 H  0.73984209033623705        11.541386202647926        4.5002234228924065     
 C -0.94542235817739018        11.775393415388878        6.6617261982811824     
 H -0.45103629510328230        12.723320242674699        6.4188897887319909     
 H  -1.8751544208794804        12.005018182393318        7.1949987430980578     
 H -0.28431700836935236        11.239027271747190        7.3531443959226372     
 C  -2.0173302419582275        11.940912768906200        4.4513135370177093     
 H  -2.2302015724562305        11.538715539852895        3.4592149203709988     
 H  -2.9753187507184804        12.197386195813065        4.9180633126690632     
 H  -1.4499401537540402        12.868595958298062        4.3021994359105911     
 C  -2.9623138491896790        8.6890373794906495        3.2885528718734562     
 C  -4.2305031483590350        9.5625692664767055        3.1493908961145185     
 H  -5.0323713162877031        9.1650094952012910        3.7855625712077643     
 H  -4.5896973617509760        9.5581346467500357        2.1112478006330386     
 H  -4.0640758515214097        10.603755991996859        3.4395926101549157     
 C  -3.3519460089617321        7.2639975260541112        2.8279767145302581     
 H  -2.5305242253696387        6.5429368991027719        2.9474175359463728     
 H  -4.2243467801702366        6.8725316612799929        3.3651889312841270     
 H  -3.6115342214926218        7.2894799723565615        1.7618547487238334     
 C  -1.8711430994139007        9.1586020932393932        2.2973021783667331     
 H -0.98630155462257785        8.5007052646971246        2.3228203475740226     
 H  -2.2555234013195373        9.0979150274280745        1.2686742166166054     
 H  -1.5323743552109921        10.186553503023427        2.4514740757441742     
 C  -2.8286319571624357        6.9213959623403767        8.1471265545460927     
 C  -4.1424342025308336        7.5173618013360262        8.7089798379652752     
 H  -4.0066840935695414        8.5610608317334744        9.0186829527534229     
 H  -4.9339095909619246        7.4902681083290377        7.9527046714630698     
 H  -4.4841655772226421        6.9426231883444807        9.5807857304421784     
 C  -3.0751281633176388        5.4504892909479752        7.7704961509456822     
 H  -2.1560015756675379        4.9408680630605550        7.4572100093024378     
 H  -3.4660299739272769        4.9044692564713568        8.6404254379910270     
 H  -3.8079591655998462        5.3449008300566749        6.9647433711383826     
 C  -1.7578105317834876        6.9800531471660623        9.2403160877140369     
 H  -1.5895661374204302        8.0029216398902516        9.5915911739090642     
 H  -2.0700709381738083        6.3852338669038415        10.106130749641205     
 H -0.80116492669815242        6.5799783686560378        8.8861946079063294     
 F   6.5745197780434195       -1.4079401827396412        4.6386077498965763     
 F   7.9922832245766982       -2.6275520258489564        6.5116753778864327     
 F   9.6118437287648266       -1.1787499913264914        8.2328272192707015     
 F   9.9078640813121837        1.5139676584318300        7.8301157367361673     
 F   8.5717095821957550        2.7673123831154274        5.8673905131438415     
 F   9.6674967017727376        1.6740541260420196        3.4512249227504039     
 F   10.858523453464500        3.2659873436503881        1.6723584802873885     
 F   9.4051853383936166        5.0684906388999682       0.19590583066492340     
 F   6.6530679892186022        5.2051857572825107       0.54953510615487478     
 F   5.4408526046275298        3.5879938417599098        2.2918374400064545     
 F   6.6298740544218351        4.7206862435907411        4.6315422421966259     
 F   5.2175470227197360        5.9402809105543160        6.5110393464741367     
 F   3.6451420249342514        4.5031670750008859        8.2647006681260127     
 F   3.3609458371976935        1.7897927100431215        7.8948866713172574     
 F   4.6777740474432479       0.53725351600084303        5.9168138529647818     
 F   3.5533130317175461        1.7190170942221541        3.5070126821883241     
 F   2.2759223461812015       0.19215724479222102        1.7413110388971309     
 F   3.6285213886389784       -1.6738767342025085       0.25234650760144317     
 F   6.3665644448540490       -1.8966365256958029       0.51035892007295014     
 F   7.6916458614140080      -0.32333315128874002        2.2507038053391013     
 C   7.5262075409576434       0.75479486669049067        5.1053740233451457     
 C   7.4230303001739717      -0.61660781600046510        5.3569870865846747     
 C   8.1288321962708370       -1.2896828860789675        6.3607448622103373     
 C   8.9537707774618802      -0.57181435871391140        7.2201769145128782     
 C   9.0889531333483653       0.80096108994342963        7.0185422628084968     
 C   8.3900498587413512        1.4201026966144723        5.9859656103447776     
 C   7.4822048954874933        2.5828346588760258        3.0124058193056027     
 C   8.8578254368730569        2.5352041384948518        2.7712523143643888     
 C   9.5132503020399000        3.3504533109964032        1.8417413247720038     
 C   8.7815949171969923        4.2620779583272768        1.0860953445748198     
 C   7.3996967004703933        4.3211870559547902        1.2613457228264571     
 C   6.7921982424342957        3.4793307982038453        2.1868970012702822     
 C   5.7054511217993982        2.5497786788755286        5.1313605670143847     
 C   5.8014252092999286        3.9246230873464105        5.3701849857854871     
 C   5.1012709782717742        4.5984305294033936        6.3774026028342492     
 C   4.2968014903045795        3.8813741812979319        7.2571421919569961     
 C   4.1697636243675671        2.5043480479303244        7.0727002465823183     
 C   4.8596568553666755        1.8857147559908742        6.0315619852255313     
 C   5.6962375028478629       0.73413895393814643        3.0246460456575925     
 C   4.3204533653652746       0.83668601493636119        2.8051882340417125     
 C   3.6184428815829350        5.6769592495054033E-002   1.8814078942345649     
 C   4.2999183119017754      -0.88544344759884552        1.1184000958838411     
 C   5.6832275864381145      -0.99902871228053591        1.2613434478335834     
 C   6.3396175923649274      -0.18199252233683749        2.1800727101827237     
 B   6.6044809478873576        1.6517591647907399        4.0564235466782268     
 F   2.3789105114499343        11.736757819518074        14.917803378429856     
 F  0.96938432030697741        12.996676889938586        13.065027153848630     
 F -0.65458642453637816        11.582738303050327        11.316334775055118     
 F -0.97991090032450689        8.8862061447622978        11.687500240344061     
 F  0.32971163804212367        7.5999969410554078        13.645884111257471     
 F -0.73938482011307682        8.7303977227147147        16.085537699125283     
 F  -1.9766382130017670        7.1152520507524031        17.811495122817565     
 F -0.57130741846429300        5.2270513102681013        19.234927323965209     
 F   2.1776006827692385        5.0297565553966290        18.881541221118226     
 F   3.4377906665208990        6.6786438344634877        17.200949536701991     
 F   2.2596439998353772        5.5891071561500310        14.875721824525261     
 F   3.6600725579264726        4.3614811642406810        12.993414813215409     
 F   5.2159019280692176        5.7911781564819034        11.217737442999100     
 F   5.5004098969959241        8.5069951142672728        11.573212755536643     
 F   4.2124177639113816        9.7648198201247691        13.561919598575289     
 F   5.3740505504496516        8.5145467391176428        15.945649685040125     
 F   6.7430882703152921        9.9851698012859966        17.687908631878695     
 F   5.4841777645922090        11.882799141431654        19.231002463685456     
 F   2.7458423357435771        12.188887948362217        19.041370265662604     
 F   1.3262257877469583        10.675756424646883        17.315970983113829     
 C   1.4040054148209236        9.5914371149387634        14.426194962649646     
 C   1.5202858291905270        10.964118867036703        14.191023930676771     
 C  0.82158213257833279        11.656769118226949        13.195501698671519     
 C  -5.6442635382882231E-003   10.957033608124719        12.322931160028414     
 C -0.15421426685902107        9.5826065536000318        12.507650330253927     
 C  0.53272372330003837        8.9454358884124829        13.537703620229614     
 C   1.4216239958710690        7.7483952707002910        16.497453641578694     
 C   4.6233345616591565E-002   7.8265475477401134        16.739180003434132     
 C -0.63291971752074594        6.9997522270188757        17.642257369847428     
 C   7.3655863179031306E-002   6.0432360234142406        18.368316737734901     
 C   1.4549926698969333        5.9534970533893974        18.193305519950304     
 C   2.0872349161426671        6.8121556822989655        17.299640843090341     
 C   3.1872033455482986        7.7578368573025074        14.366574202297699     
 C   3.0849561028927051        6.3825931933475699        14.130530980603254     
 C   3.7763352014377216        5.7043099412141745        13.119397746538327     
 C   4.5719698416202048        6.4168708220034745        12.227912506275453     
 C   4.6992751132667214        7.7946770253430282        12.404965874530552     
 C   4.0223550811088868        8.4166087421339881        13.452326930770084     
 C   3.2702744107598667        9.5569447031496360        16.485836789245145     
 C   4.6495549079195486        9.4139349431572921        16.672316545636217     
 C   5.4005651234242587        10.166303793986724        17.583018072555792     
 C   4.7674707774983309        11.124215126306057        18.370852824297781     
 C   3.3828235756273850        11.279061029033718        18.262271974866650     
 C   2.6763378573348868        10.488883663876681        17.352800945017698     
 B   2.3184195864324018        8.6694037789326117        15.460397506824684     
 C   6.3174592867283410       0.16907519978868507        11.555228964881165     
 H   7.2430047700579836      -0.31728451874986618        11.886888072034722     
 H   5.9585572882491560      -0.38345674501749172        10.675389884339648     
 H   5.5704688928684325        4.2365464636152157E-002   12.345963778510789     
 C   5.2034215817186213        2.2359843949477454        10.672205550689844     
 H   4.4398371141846864        2.2132954803183398        11.457013660727000     
 H   4.8342288747600319        1.6504644680394214        9.8210162938715726     
 H   5.3226851801091923        3.2788604328806366        10.351755676227627     
 C   7.5760232391397215        1.7215013887898414        10.059765987983335     
 H   7.2114391153590214        1.1662069412650202        9.1842342098800192     
 H   8.5341247393775443        1.2808709243148031        10.361683045346965     
 H   7.7661836398999977        2.7518124940140800        9.7331204450957074     
 C   2.5596106854897709        10.141677147319928        7.9106211269272455     
 H   1.6328713207564893        10.619705366186944        7.5699780118871791     
 H   2.9096381148446406        10.701682654646779        8.7892156643800501     
 H   3.3107844538745916        10.268256643416253        7.1237000225100555     
 C   3.6865315981505451        8.0809837124164456        8.7910101392255093     
 H   4.4420957384006394        8.1020728067347711        7.9984033138872244     
 H   4.0629025567057475        8.6712332349132026        9.6357669424718910     
 H   3.5729559307971201        7.0392135947062027        9.1173982823725890     
 C   1.3184118434386707        8.5919660755858267        9.4229256592102573     
 H   1.6908937465287988        9.1495546447832883        10.293807246475641     
 H  0.35749866738588487        9.0314169061444627        9.1291516743699113     
 H   1.1323939815412833        7.5622075716554464        9.7540292007196658     
         276

 Dy   9.0832026942171407        2.4850235063820523        14.031782789931734     
 C   7.4034623587298451        4.3761012713988272        13.710926185551498     
 C   6.7544282289779272        3.3937091070062206        14.563595171919898     
 C   6.4790485941249356        2.2608754718552646        13.732864976663818     
 H   5.9459133550146257        1.3763626609814767        14.061185005265905     
 C   6.9337150480706908        2.4794800534717756        12.408283678774493     
 C   7.5153536088678345        3.7808670375210260        12.412666274112052     
 H   7.9009957583228623        4.2854343550612652        11.535277803065686     
 C   8.1102399384692916        5.7051054826084941        14.033883591478789     
 C   9.4779784204108886        5.3816555859289350        14.681349328401994     
 H   10.133286386359179        4.8229849668452589        13.983634315377936     
 H   9.3944340496568461        4.8359999389599926        15.633840038158489     
 H   10.051895722268281        6.2916538462131175        14.906033373110519     
 C   7.2948348303388579        6.6541371201685209        14.922496799526600     
 H   7.0701744690734367        6.2638006883081863        15.916566879719841     
 H   6.3426585774684190        6.9009520234697659        14.440567891424932     
 H   7.8546860134252965        7.5867367893155899        15.068826504801104     
 C   8.4053992159829587        6.4851819116323268        12.736454991572760     
 H   9.0940637222193814        5.9451046476661649        12.077199623871588     
 H   8.8838131975254573        7.4417476276521715        12.978516234058240     
 H   7.4889157610383004        6.6955959315656530        12.172478696566390     
 C   6.3363035607528104        3.4084281437893149        16.046308559029359     
 C   5.9319885185492263        1.9910597508827421        16.512782467761816     
 H   5.0467514285091379        1.6179851873421216        15.985105409812295     
 H   5.6862994914614120        2.0203856188435512        17.582291256814013     
 H   6.7365100412727097        1.2527589137231308        16.380395732305708     
 C   5.0898402988440417        4.3014703765499371        16.234031797878973     
 H   5.2564802811122533        5.3375480806102660        15.928307203027193     
 H   4.7783297607134836        4.3083972875802621        17.288085892005572     
 H   4.2543359725795256        3.9100076318015451        15.638309849479835     
 C   7.4716265659255985        3.8535385218463807        16.991100170016928     
 H   8.3540693269220476        3.1905545114849572        16.916604464213560     
 H   7.1390559076563314        3.7782602320431575        18.032069342157456     
 H   7.8102432363131333        4.8800618745355511        16.835962929565000     
 C   6.5409520300341031        1.6495276507790362        11.189564794677747     
 C   10.814445873214460       0.63155817334917019        13.792062385864577     
 C   11.404379333485492        1.6041110904127802        14.700996486189743     
 C   11.709526863929561        2.7541323868326399        13.901216993523537     
 H   12.213707916117292        3.6405689240807511        14.267881862862167     
 C   11.323828600240905        2.5574138310387529        12.553469135091788     
 C   10.754698449121893        1.2507114428005526        12.501994344091568     
 H   10.405867830945821       0.76330292278959100        11.598737512686856     
 C   10.096973553548578      -0.70218033950335312        14.056735820557597     
 C   8.7191605471139599      -0.36925371537431628        14.675464250094999     
 H   8.0751426337429084       0.19262189549877262        13.965323002531012     
 H   8.7966954275330966       0.17467873285528376        15.631466559134601     
 H   8.1276180439255636       -1.2694061403602186        14.887967139673176     
 C   9.8395836803759966       -1.4605656755226708        12.735357643415844     
 H   9.3481311938717777       -2.4163962078593371        12.952452875120773     
 H   10.776563821669585       -1.6734107318500684        12.207487987630579     
 H   9.1831991796887209      -0.91295360426440553        12.048005242784321     
 C   10.882397233620180       -1.6670590065513340        14.957877542921878     
 H   11.077659983762960       -1.2837774068458412        15.960874246961058     
 H   11.848195427649019       -1.9119828638571008        14.502193409964301     
 H   10.315288480159213       -2.5985889019998503        15.080187965155426     
 C   11.810442875113043        1.5613755181232403        16.193293338229136     
 C   13.071437240524814       0.68016577587576565        16.352429702700825     
 H   13.891929934756496        1.0843979306316918        15.744363026325516     
 H   13.402924175465571       0.67034014379398177        17.399976787837176     
 H   12.910474213159954      -0.35737674384190510        16.044218000095121     
 C   12.195824028624772        2.9792503067578964        16.680904523301585     
 H   11.377541317431795        3.7033830952500737        16.557788684104857     
 H   13.077996954462527        3.3765152843410950        16.163042913453761     
 H   12.437350293644567        2.9395699186848869        17.750947390314902     
 C   10.694972557539248        1.0839579615878319        17.154157190337404     
 H   9.8056956627073948        1.7355462464699587        17.106562803413340     
 H   11.050155720918312        1.1466529566754273        18.193121486203552     
 H   10.368163885748510        5.3465086129098519E-002   16.989412623784041     
 C   11.726728975031381        3.4213435088007338        11.362910028863253     
 C   13.030093381780523        2.8169334766868399        10.785833690065456     
 H   12.874297510303254        1.7858612133344482        10.443559924903710     
 H   13.819636631729168        2.8042062412218369        11.545113261019269     
 H   13.385569067008921        3.4111450220282187        9.9326121375480891     
 C   11.994970892030402        4.8798900703407808        11.771071907421739     
 H   11.082378445066484        5.3992127184977976        12.086610999338838     
 H   12.403144667835900        5.4367872739181644        10.915850367045056     
 H   12.721449648440958        4.9557175258654480        12.585318649653193     
 C   10.654134536994347        3.4042620262945071        10.269598690258146     
 H   10.461565141692432        2.3914065325024922        9.9035052529537797     
 H   10.979779241519321        4.0056857162474682        9.4127401587944171     
 H   9.7073554239242714        3.8214574640716252        10.630338439683266     
 Dy -0.20436690817931502        7.8024461006768595        5.4431941881228934     
 C   1.4954726457197480        5.9306424895780196        5.7615346818622930     
 C   2.1396226305289727        6.9194923434262456        4.9130112790379865     
 C   2.4021182779064238        8.0526259790724684        5.7459077351258401     
 H   2.9308667149441670        8.9412033866815825        5.4217661720857455     
 C   1.9472908946320930        7.8283622475764831        7.0692885273194292     
 C   1.3750909503240794        6.5225737750884560        7.0616657947255863     
 H  0.99043450602848782        6.0129202459693696        7.9368868800618255     
 C  0.79282216438304609        4.6006751351094257        5.4313456596731520     
 C -0.58141551814322490        4.9293118900701254        4.8003296962758064     
 H  -1.2339388143867076        5.4750853117783960        5.5115201642306753     
 H -0.50794582191026072        5.4870681909991310        3.8531944123603301     
 H  -1.1548030520151276        4.0216169150888810        4.5685527470048157     
 C   1.5991743333917392        3.6610418242231195        4.5221240303960872     
 H   1.7999806158808200        4.0586111194830616        3.5250900741309694     
 H   2.5628892178402376        3.4167821717161790        4.9837089091751148     
 H   1.0417207626707985        2.7256242738593368        4.3822357747067464     
 C  0.50998734024873671        3.8058240165424206        6.7225219347593796     
 H -0.18086773596077346        4.3313845298048292        7.3910955734280854     
 H   3.9340480210988772E-002   2.8483159504940443        6.4713548457248100     
 H   1.4299700927869179        3.5967192471284495        7.2806375807412405     
 C   2.5601969666628310        6.9132381695132512        3.4311485282518017     
 C   2.9847410381443806        8.3296471198049602        2.9800979482143397     
 H   3.8705757249036972        8.6885736458896226        3.5172759134646658     
 H   3.2381082426973307        8.3048662245015539        1.9123585765798605     
 H   2.1877086834416808        9.0756895200188410        3.1122150512266034     
 C   3.7945636683552473        6.0049553975638110        3.2313623779629972     
 H   3.6176078553588993        4.9682779343672987        3.5279167936725995     
 H   4.1033982044461661        6.0038368393958139        2.1763826616975916     
 H   4.6365650027956766        6.3811517864877860        3.8282283393057042     
 C   1.4142139203520314        6.4972722725366054        2.4847098227043767     
 H  0.54027480708511655        7.1710093176676919        2.5768868377033725     
 H   1.7392834137018816        6.5856281239851588        1.4416846734619737     
 H   1.0639141822545550        5.4723303241753314        2.6253975401579446     
 C   2.3440173541691078        8.6616400522977450        8.2846488514482957     
 C  -1.9369030589382017        9.6618707478179005        5.6579989953578975     
 C  -2.5306999470223426        8.6698830874840969        4.7729634474437796     
 C  -2.8284248720818708        7.5360184659780352        5.5974997118521381     
 H  -3.3345433970689151        6.6422841778392891        5.2524631445580381     
 C  -2.4354211039011164        7.7612726399192544        6.9380903825567604     
 C  -1.8676700471161409        9.0695178155779494        6.9594832077396411     
 H  -1.5117094691823680        9.5750136938889057        7.8497606152559491     
 C  -1.2224791805136219        10.990199365293426        5.3598763393161457     
 C  0.14917329525668294        10.643973335820084        4.7348030815520898     
 H  0.79894984626686927        10.096515603226113        5.4509426926100000     
 H   6.2823124003870690E-002   10.081831450274056        3.7900569176775409     
 H  0.73867101915763977        11.540091860580437        4.5012570810932777     
 C -0.94738448444940160        11.774362731061856        6.6619503290500726     
 H -0.45308434637870104        12.722341300224151        6.4191504158133110     
 H  -1.8772390149181535        12.003897095112137        7.1950136919765635     
 H -0.28634359632105216        11.238142607884704        7.3535461128810606     
 C  -2.0182953866172384        11.939680874275505        4.4509255041261060     
 H  -2.2299858173608871        11.537519029917560        3.4585732376872667     
 H  -2.9767991375529248        12.195910240885112        4.9167309914325221     
 H  -1.4509794782779621        12.867512804496998        4.3024747328438746     
 C  -2.9634450842995550        8.6879942164476596        3.2885372511789988     
 C  -4.2307873826638636        9.5625549555431633        3.1485258419673667     
 H  -5.0332661773498844        9.1658031356051239        3.7844022669940061     
 H  -4.5895126485909445        9.5580462408928941        2.1102222339505849     
 H  -4.0637537150551140        10.603686849075570        3.4384763859871899     
 C  -3.3542830726145247        7.2632405737084644        2.8283461915146044     
 H  -2.5334825763019402        6.5415586372628214        2.9480458168263275     
 H  -4.2270266823492832        6.8726922012863101        3.3656540498469174     
 H  -3.6138185911187928        7.2886991937503485        1.7622240688387205     
 C  -1.8712882275038181        9.1560623507490551        2.2977202062377673     
 H -0.98694134779800535        8.4975136018590725        2.3243923457148656     
 H  -2.2548670430681454        9.0948779075776169        1.2688333908035441     
 H  -1.5318882844873767        10.183869951634694        2.4514598483605541     
 C  -2.8299356624115570        6.9195799285384263        8.1465298494696690     
 C  -4.1434767015312000        7.5161629343567560        8.7082583311617707     
 H  -4.0072147764516650        8.5597528082580894        9.0180932560340974     
 H  -4.9348462092874863        7.4895863632353210        7.9518540273561316     
 H  -4.4855920662430409        6.9415233337033637        9.5799167062475608     
 C  -3.0770750216188270        5.4489585491544750        7.7693367494731405     
 H  -2.1582022243646279        4.9391576685836771        7.4555933707956452     
 H  -3.4679968628840570        4.9027133139957213        8.6391102259613781     
 H  -3.8101194108299139        5.3440239387776343        6.9637185165812667     
 C  -1.7593285961233494        6.9773101799529718        9.2399274565723797     
 H  -1.5901591427623891        8.0000492071041442        9.5910150644753038     
 H  -2.0723991927575374        6.3829606624282569        10.105790305848476     
 H -0.80301866593244020        6.5761986384785960        8.8861096545549803     
 F   6.5742880582184107       -1.4088904526575585        4.6388578400875229     
 F   7.9917417820943104       -2.6279489357465593        6.5125437577971876     
 F   9.6113061340839678       -1.1786495678980540        8.2332545775144510     
 F   9.9074933845651394        1.5139686732168347        7.8295891619623141     
 F   8.5708940297485654        2.7668018538673000        5.8668359639333945     
 F   9.6654595437792175        1.6755612845266101        3.4500070410613231     
 F   10.854211984820136        3.2704610056948602        1.6722517177573442     
 F   9.3988448564078446        5.0735689471991527       0.19899310792109853     
 F   6.6466173672326576        5.2066652380264147       0.55287240169285301     
 F   5.4365883986722805        3.5862591969224287        2.2938989042603675     
 F   6.6265696465506867        4.7189238248234719        4.6340136078527223     
 F   5.2141265656804823        5.9364522496644119        6.5148465304837488     
 F   3.6430136340466031        4.4976553540158903        8.2676573860985751     
 F   3.3607137671743321        1.7840549369218821        7.8967905232687299     
 F   4.6773945348228745       0.53359378629889842        5.9173437946842924     
 F   3.5514401204824071        1.7143173581806384        3.5086348207686227     
 F   2.2754653084755230       0.18728186844740785        1.7419788489562538     
 F   3.6298919979687736       -1.6756368247587190       0.25112125368310800     
 F   6.3681536122333098       -1.8956701229179509       0.50865702816185721     
 F   7.6917562536654644      -0.32235867831857862        2.2501057491893532     
 C   7.5256165713793246       0.75400394468830001        5.1053240125516703     
 C   7.4226481643253273      -0.61736142820644824        5.3571774615517018     
 C   8.1283805361622825       -1.2901410428504876        6.3611642042901062     
 C   8.9533026450956985      -0.57199988241784383        7.2203872988522733     
 C   9.0885437014915809       0.80071296654321122        7.0182945142559010     
 C   8.3895226697953955        1.4195829620367422        5.9856297066074955     
 C   7.4792288072052537        2.5829830305664285        3.0131283412502450     
 C   8.8547400267382415        2.5366923447763523        2.7712827345459341     
 C   9.5089616820512344        3.3534669912265049        1.8423282901909750     
 C   8.7762026826212516        4.2653610823864341        1.0881521784148500     
 C   7.3943255018646115        4.3229457417774961        1.2638585759011549     
 C   6.7880299511888760        3.4794905829256861        2.1886752549424577     
 C   5.7034641505453889        2.5471988651554125        5.1326764102017570     
 C   5.7988154552677873        3.9219345604611466        5.3723785925350960     
 C   5.0986174183990300        4.5946735197626385        6.3802415071171232     
 C   4.2947901645536319        3.8766301693613747        7.2597065982008271     
 C   4.1685324280292901        2.4996422065975952        7.0745679179317840     
 C   4.8584047133561317        1.8820910789003815        6.0327809546825488     
 C   5.6953498964565750       0.73240293268161849        3.0250023191140945     
 C   4.3194239417722029       0.83342660738927521        2.8059778026472699     
 C   3.6181442713138732        5.3369075801479079E-002   1.8817844451728052     
 C   4.3005455973295135      -0.88733223362343128        1.1178458301328400     
 C   5.6839755449632072      -0.99945789334056734        1.2604586052404207     
 C   6.3395947152411765      -0.18243039395563890        2.1797261773419647     
 B   6.6028704599340955        1.6504984208231219        4.0569461976393510     
 F   2.3762235211191522        11.736394657253955        14.913578664761856     
 F  0.96667034443455346        12.993189540331890        13.058769299923920     
 F -0.65693959686574943        11.576539429389451        11.312176366942641     
 F -0.98070042640445465        8.8803401684552572        11.686401785661996     
 F  0.33093347936774892        7.5967641196607048        13.645140151176088     
 F -0.73852557692255816        8.7229745605067226        16.084035125770445     
 F  -1.9707211715386697        7.1060452656914119        17.811823278097201     
 F -0.56047290917670323        5.2223080673000570        19.235131600904744     
 F   2.1887297415539986        5.0323537164527457        18.881576182522107     
 F   3.4438918924676183        6.6827360022083209        17.198695983656144     
 F   2.2641564473732321        5.5907406274754647        14.872138824020830     
 F   3.6652838332690285        4.3657713344295379        12.988479205063529     
 F   5.2205889809100903        5.7977111904887009        11.214885152797510     
 F   5.5031216106737890        8.5136673798450939        11.572387818326286     
 F   4.2136930958837215        9.7689108667775102        13.561938221180807     
 F   5.3748904633852330        8.5242595485098374        15.945961090886893     
 F   6.7369305841019704        9.9989258819343210        17.690292551409559     
 F   5.4703656730800931        11.891266949831358        19.232092897053970     
 F   2.7318066065301490        12.188927868765392        19.039298852369754     
 F   1.3194053086028636        10.671854199256728        17.312054410535755     
 C   1.4032040194902631        9.5898118040586482        14.423788771393127     
 C   1.5184426331220306        10.962370548382825        14.187336278857501     
 C  0.81943957728335026        11.653476305335820        13.191003979571724     
 C  -7.5750661971394490E-003   10.952315341693479        12.319429479586375     
 C -0.15540081289997487        9.5780625933486370        12.505715399876991     
 C  0.53234794996501844        8.9423171062972049        13.536065566038790     
 C   1.4249108817920009        7.7467437393898573        16.495566805633981     
 C   4.9607264688327483E-002   7.8216730770844158        16.737932226855204     
 C -0.62692019888109007        6.9939531719416950        17.641950761624166     
 C   8.2271067846480556E-002   6.0398349116328376        18.368269724017711     
 C   1.4636282919188630        5.9535172203650992        18.192827895779427     
 C   2.0931888855489791        6.8128453580859869        17.298054111602475     
 C   3.1901245803707203        7.7604504829210281        14.364743935027102     
 C   3.0888922621456931        6.3853469532101395        14.127595776768482     
 C   3.7807611610979359        5.7084683360073019        13.115949573695099     
 C   4.5761750008069670        6.4223502834833486        12.225392108951290     
 C   4.7026573966133460        7.8000686412013884        12.403635472945179     
 C   4.0250588377071024        8.4206405707145553        13.451367550450863     
 C   3.2676359285444270        9.5597451135111200        16.484228594192984     
 C   4.6468926778733621        9.4210029885522548        16.672076369614732     
 C   5.3941880358458345        10.175397066314805        17.583819289206733     
 C   4.7571663721266448        11.130726666992544        18.371143134149566     
 C   3.3724455568054315        11.281306589326691        18.261027696565073     
 C   2.6697861839030148        10.489354033987080        17.350579208360717     
 B   2.3191512339086326        8.6698191295855462        15.458298874063750     
 C   6.3202861226960794       0.17017139382465424        11.555098792298487     
 H   7.2456981173514121      -0.31599748336868871        11.887432539857922     
 H   5.9622256333517072      -0.38231377305720776        10.674901769192221     
 H   5.5726825579342059        4.3195498236528636E-002   12.345214982457794     
 C   5.2060950532243977        2.2373719494016164        10.672940018542286     
 H   4.4426194552328351        2.2141950353652562        11.457845199130746     
 H   4.8368041139333489        1.6522481066136421        9.8215228104139527     
 H   5.3252420334837058        3.2804258102541231        10.353031767204980     
 C   7.5785289849167397        1.7229453630485123        10.059842077520953     
 H   7.2135564337918270        1.1681750766782393        9.1841523802247647     
 H   8.5365464091802483        1.2818761956216149        10.361323807661751     
 H   7.7689081191934655        2.7533405421411516        9.7336374251497766     
 C   2.5584419863291950        10.140327265458675        7.9119939840231392     
 H   1.6319358332811962        10.618645234645703        7.5711158723757430     
 H   2.9080966197937763        10.699884197658015        8.7910166783181865     
 H   3.3100370666522978        10.267136548127567        7.1255121040323557     
 C   3.6847194444259261        8.0789967046233038        8.7917429812886230     
 H   4.4406339129091910        8.1005995734022314        7.9994829114787347     
 H   4.0607935691802206        8.6686202002840229        9.6370604467240835     
 H   3.5709073104093556        7.0370071446827227        9.1173086274936388     
 C   1.3165176258375093        8.5901852275057777        9.4231643686224995     
 H   1.6889508369840609        9.1471211173357432        10.294461523236480     
 H  0.35586533197117609        9.0301682294147323        9.1293481972567125     
 H   1.1300095917914519        7.5603230825870469        9.7535895575465794     
         276

 Dy   9.0859119507729744        2.4868015438623252        14.032723664187500     
 C   7.4043540180324641        4.3765598050011869        13.712520261653305     
 C   6.7559046478984888        3.3931985114588072        14.564469361793295     
 C   6.4817615988037671        2.2606195564882072        13.733086785272066     
 H   5.9490609974603741        1.3755956953656903        14.060697417233147     
 C   6.9365346213641477        2.4802748972485258        12.408766753033914     
 C   7.5172257754314149        3.7821095677769341        12.413966620715415     
 H   7.9028904557422486        4.2874362206792185        11.537008890201090     
 C   8.1102668040108092        5.7056885849953929        14.036726526212846     
 C   9.4777689674636196        5.3818999655643873        14.684536624117303     
 H   10.133698921290295        4.8243582775140856        13.986430109683720     
 H   9.3939121136014254        4.8351776041925403        15.636424835920920     
 H   10.051279261800891        6.2917814341918694        14.910404728662153     
 C   7.2941865432511293        6.6540579296145053        14.925636869751578     
 H   7.0688172860439460        6.2628691634265250        15.919194215078898     
 H   6.3423261203433210        6.9014181255220342        14.443304376365052     
 H   7.8539847309356805        7.5865133039040540        15.073093917202717     
 C   8.4060532986792271        6.4868393695463737        12.740117325949495     
 H   9.0957003036025430        5.9478264710203108        12.081044891407682     
 H   8.8835502874445318        7.4434972849212793        12.983397984061657     
 H   7.4899684771848172        6.6971341993106366        12.175493528916522     
 C   6.3357038930262295        3.4072738071578299        16.046513439477810     
 C   5.9313595701026065        1.9896265993415967        16.512032842137451     
 H   5.0470316569592990        1.6162744217791767        15.983102629586787     
 H   5.6841795873924505        2.0186641092067239        17.581179646535677     
 H   6.7363922206826272        1.2517755603973153        16.380621182662697     
 C   5.0884692562880662        4.2995775072097446        16.232040211396317     
 H   5.2551953951226382        5.3358206467545353        15.927004071166953     
 H   4.7748589906406114        4.3059910657434735        17.285397229506437     
 H   4.2545031511747036        3.9079134186441231        15.634455031290299     
 C   7.4690746420193594        3.8526356369477504        16.993358903176372     
 H   8.3511819535876981        3.1891626023500419        16.921160354267332     
 H   7.1341082126181510        3.7783087425891364        18.033544053317645     
 H   7.8085739194011028        4.8788699458792903        16.838313897546897     
 C   6.5437381024212833        1.6507181708642662        11.189802991805802     
 C   10.817805424186730       0.63352959986186241        13.794141450531081     
 C   11.407864546188584        1.6072145009036003        14.701709728563291     
 C   11.712027732624280        2.7565547293032489        13.900711671925430     
 H   12.216153884781246        3.6434915319499526        14.266151295478469     
 C   11.325813685013186        2.5582871308713737        12.553402603775885     
 C   10.757169792762527        1.2513300210319014        12.503481934367793     
 H   10.408018496832559       0.76290285616254117        11.600916474914913     
 C   10.100580477202781      -0.69996073060734809        14.060733816766147     
 C   8.7228391027990480      -0.36616974358759974        14.679097578980199     
 H   8.0788055111573840       0.19467277488543280        13.968169722605083     
 H   8.8003508287169101       0.17894973096691574        15.634434207189525     
 H   8.1313534660045796       -1.2660592242417688        14.892646803748654     
 C   9.8426278932218203       -1.4600631748409805        12.740523677708289     
 H   9.3511479687627901       -2.4154975339300391        12.959151529584284     
 H   10.779312222245757       -1.6737744710908833        12.212552408156533     
 H   9.1859913260343831      -0.91334065460877545        12.052726701329801     
 C   10.886071838709086       -1.6637806622526095        14.963013873986402     
 H   11.081074382010890       -1.2793543743084876        15.965619602377416     
 H   11.851977945854868       -1.9091263290339449        14.507722803488978     
 H   10.319046499928854       -2.5952498069308256        15.086237431782603     
 C   11.815269216302291        1.5659275654359766        16.193551992129521     
 C   13.075760587604327       0.68405299683410381        16.352456244681900     
 H   13.895809061904046        1.0869791718011070        15.743019867603888     
 H   13.408388483624071       0.67518567744818003        17.399617796551368     
 H   12.913803207056155      -0.35365287949073015        16.045623734128604     
 C   12.202236474539864        2.9839325873752935        16.679073029198314     
 H   11.384443162633609        3.7085598675273248        16.555904268691904     
 H   13.084181573213609        3.3798301450983783        16.159908407581373     
 H   12.444823376823997        2.9451499281860034        17.748873821026013     
 C   10.700160841501152        1.0906609239322271        17.155759918996054     
 H   9.8116901927396718        1.7433402412120529        17.108180185729370     
 H   11.056183426753355        1.1538260042425263        18.194397048186048     
 H   10.371946171859525        6.0473731466555353E-002   16.992155870664185     
 C   11.728541544464157        3.4211173961555459        11.362102664408546     
 C   13.032226935664079        2.8165443420587932        10.786017229636370     
 H   12.877073045464192        1.7848246946429269        10.445577992455020     
 H   13.821805171264854        2.8056628476275169        11.545224117896206     
 H   13.387259503729869        3.4094706459102411        9.9318174848668654     
 C   11.996211609614789        4.8800895023226287        11.768989033311339     
 H   11.083534378641819        5.3990174172129297        12.084992794340979     
 H   12.403284187468685        5.4365962333006701        10.913026018415216     
 H   12.723387960532355        4.9569762028978923        12.582507552236233     
 C   10.656227964065978        3.4025748587672449        10.268627753320423     
 H   10.464109087913535        2.3892734604660659        9.9035834601407959     
 H   10.981887614995543        4.0031426128509633        9.4111930220703357     
 H   9.7092363325702333        3.8198365903799467        10.628719656040495     
 Dy -0.20547953650362619        7.8015504295804643        5.4429809827635038     
 C   1.4949900907385976        5.9301164535777264        5.7609581209128109     
 C   2.1389400606013904        6.9194985369302238        4.9129107591783736     
 C   2.4009163842427244        8.0523869780852646        5.7462923157705168     
 H   2.9295067057418529        8.9412198206190858        5.4226028114319114     
 C   1.9459464624885638        7.8274568675971334        7.0694837756537972     
 C   1.3741158553247030        6.5215053947625377        7.0612649630735280     
 H  0.98934308033884677        6.0114313600455338        7.9361896394052263     
 C  0.79290475429096352        4.6000935111630250        5.4299799815638563     
 C -0.58070383627999878        4.9287385132144585        4.7976177780859137     
 H  -1.2340289919065019        5.4742232471806913        5.5083372702096609     
 H -0.50632452806703088        5.4867314252556270        3.8507010382111488     
 H  -1.1537479792470018        4.0210141951936782        4.5651813331799405     
 C   1.6004479476459974        3.6605413040435075        4.5217113781480300     
 H   1.8033603578941266        4.0584967549089095        3.5253465146707623     
 H   2.5631685038938241        3.4156234627407320        4.9849086743837425     
 H   1.0429146822797393        2.7254229073805254        4.3803561190303615     
 C  0.50870042043941399        3.8050853016081172        6.7207299009925947     
 H -0.18297709337584903        4.3304885741134820        7.3885612945494961     
 H   3.8470908990217295E-002   2.8475479998127504        6.4689213410352480     
 H   1.4280784637428441        3.5960111896394942        7.2798344339031615     
 C   2.5614014802234233        6.9133765170964185        3.4316522677216854     
 C   2.9848506125044389        8.3301008877270046        2.9806314393841875     
 H   3.8697614330140162        8.6900893879251466        3.5185028102887452     
 H   3.2392573108553759        8.3053258539630548        1.9131497412661720     
 H   2.1869081030627648        9.0752866703537407        3.1117866463396631     
 C   3.7971840183618335        6.0066507594353276        3.2346836457828729     
 H   3.6207139955456533        4.9698572176598956        3.5311204918478052     
 H   4.1081899516563878        6.0056672741821382        2.1804269529051910     
 H   4.6373424856680829        6.3839110153566017        3.8332672585308898     
 C   1.4179196797317830        6.4955088041666444        2.4833172935247130     
 H  0.54381333607698390        7.1691036724289168        2.5722510253784363     
 H   1.7457437864016669        6.5822018233249793        1.4411705668545185     
 H   1.0674385011044680        5.4707521623236728        2.6247309200339011     
 C   2.3424638183005855        8.6601726806051733        8.2852665393598244     
 C  -1.9383928122883651        9.6606677903269009        5.6581038824203960     
 C  -2.5320927519245733        8.6687500867954110        4.7729691254569042     
 C  -2.8294153398242314        7.5346194278958301        5.5972390076253538     
 H  -3.3354235941883572        6.6408638678960150        5.2521118738380093     
 C  -2.4363543772945149        7.7596801474167414        6.9378270394364945     
 C  -1.8689140240983115        9.0680586383377459        6.9594857188954702     
 H  -1.5130608628980871        9.5734698984705879        7.8498589103476402     
 C  -1.2239897261486019        10.989048423308036        5.3600900800000852     
 C  0.14792562904124790        10.642720386475043        4.7356984097864476     
 H  0.79737292690816930        10.095414575341493        5.4522403820633736     
 H   6.2051214832741682E-002   10.080450465490681        3.7909699398389090     
 H  0.73749994797904250        11.538797518512947        4.5022907392941498     
 C -0.94934661072141302        11.773332046734836        6.6621744598189618     
 H -0.45513239765411984        12.721362357773604        6.4194110428946303     
 H  -1.8793236089568266        12.002776007830958        7.1950286408550683     
 H -0.28837018427275202        11.237257944022220        7.3539478298394840     
 C  -2.0192605312762493        11.938448979644811        4.4505374712345027     
 H  -2.2297700622655441        11.536322519982225        3.4579315550035346     
 H  -2.9782795243873692        12.194434285957160        4.9153986701959802     
 H  -1.4520188028018843        12.866429650695935        4.3027500297771573     
 C  -2.9645763194094310        8.6869510534046697        3.2885216304845417     
 C  -4.2310716169686930        9.5625406446096211        3.1476607878202150     
 H  -5.0341610384120647        9.1665967760089568        3.7832419627802478     
 H  -4.5893279354309122        9.5579578350357544        2.1091966672681313     
 H  -4.0634315785888191        10.603617706154282        3.4373601618194640     
 C  -3.3566201362673178        7.2624836213628177        2.8287156684989512     
 H  -2.5364409272342421        6.5401803754228700        2.9486740977062822     
 H  -4.2297065845283299        6.8728527412926272        3.3661191684097078     
 H  -3.6161029607449637        7.2879184151441354        1.7625933889536076     
 C  -1.8714333555937355        9.1535226082587187        2.2981382341088015     
 H -0.98758114097343275        8.4943219390210203        2.3259643438557092     
 H  -2.2542106848167540        9.0918407877271612        1.2689925649904827     
 H  -1.5314022137637615        10.181186400245963        2.4514456209769335     
 C  -2.8312393676606789        6.9177638947364768        8.1459331443932452     
 C  -4.1445192005315654        7.5149640673774849        8.7075368243582663     
 H  -4.0077454593337887        8.5584447847827025        9.0175035593147719     
 H  -4.9357828276130489        7.4889046181416044        7.9510033832491924     
 H  -4.4870185552634396        6.9404234790622468        9.5790476820529431     
 C  -3.0790218799200151        5.4474278073609748        7.7681773480005996     
 H  -2.1604028730617184        4.9374472741067983        7.4539767322888517     
 H  -3.4699637518408371        4.9009573715200858        8.6377950139317274     
 H  -3.8122796560599812        5.3431470474985936        6.9626936620241500     
 C  -1.7608466604632109        6.9745672127398812        9.2395388254307207     
 H  -1.5907521481043483        7.9971767743180351        9.5904389550415452     
 H  -2.0747274473412669        6.3806874579526722        10.105449862055746     
 H -0.80487240516672809        6.5724189083011533        8.8860247012036293     
 F   6.5740563383934019       -1.4098407225754757        4.6391079302784686     
 F   7.9912003396119236       -2.6283458456441622        6.5134121377079435     
 F   9.6107685394031108       -1.1785491444696166        8.2336819357582005     
 F   9.9071226878180951        1.5139696880018396        7.8290625871884609     
 F   8.5700784773013741        2.7662913246191727        5.8662814147229474     
 F   9.6634223857856991        1.6770684430112008        3.4487891593722422     
 F   10.849900516175774        3.2749346677393323        1.6721449552272996     
 F   9.3925043744220744        5.0786472554983373       0.20208038517727367     
 F   6.6401667452467139        5.2081447187703187       0.55620969723083125     
 F   5.4323241927170312        3.5845245520849476        2.2959603685142804     
 F   6.6232652386795392        4.7171614060562037        4.6364849735088178     
 F   5.2107061086412294        5.9326235887745087        6.5186537144933610     
 F   3.6408852431589542        4.4921436330308939        8.2706141040711376     
 F   3.3604816971509708        1.7783171638006425        7.8986943752202032     
 F   4.6770150222025002       0.52993405659695381        5.9178737364038039     
 F   3.5495672092472681        1.7096176221391222        3.5102569593489212     
 F   2.2750082707698449       0.18240649210259469        1.7426466590153766     
 F   3.6312626072985688       -1.6773969153149293       0.24989599976477289     
 F   6.3697427796125705       -1.8947037201400989       0.50695513625076427     
 F   7.6918666459169218      -0.32138420534841722        2.2495076930396047     
 C   7.5250256018010049       0.75321302268610946        5.1052740017581959     
 C   7.4222660284766828      -0.61811504041243137        5.3573678365187289     
 C   8.1279288760537263       -1.2905991996220074        6.3615835463698751     
 C   8.9528345127295168      -0.57218540612177637        7.2205976831916692     
 C   9.0881342696347964       0.80046484314299293        7.0180467657033043     
 C   8.3889954808494398        1.4190632274590120        5.9852938028702143     
 C   7.4762527189230141        2.5831314022568308        3.0138508631948873     
 C   8.8516546166034260        2.5381805510578528        2.7713131547274794     
 C   9.5046730620625688        3.3564806714566067        1.8429152556099462     
 C   8.7708104480455127        4.2686442064455914        1.0902090122548802     
 C   7.3889543032588305        4.3247044276002029        1.2663714289758530     
 C   6.7838616599434554        3.4796503676475266        2.1904535086146328     
 C   5.7014771792913805        2.5446190514352960        5.1339922533891285     
 C   5.7962057012356469        3.9192460335758832        5.3745721992847040     
 C   5.0959638585262859        4.5909165101218843        6.3830804113999964     
 C   4.2927788388026844        3.8718861574248180        7.2622710044446581     
 C   4.1673012316910141        2.4949363652648655        7.0764355892812487     
 C   4.8571525713455888        1.8784674018098888        6.0339999241395672     
 C   5.6944622900652879       0.73066691142509055        3.0253585925705959     
 C   4.3183945181791312       0.83016719984218923        2.8067673712528274     
 C   3.6178456610448118        4.9968559107904126E-002   1.8821609961110455     
 C   4.3011728827572515      -0.88922101964801714        1.1172915643818389     
 C   5.6847235034882999      -0.99988707440059887        1.2595737626472578     
 C   6.3395718381174246      -0.18286826557444033        2.1793796445012052     
 B   6.6012599719808343        1.6492376768555039        4.0574688486004753     
 F   2.3735365307883702        11.736031494989838        14.909353951093854     
 F  0.96395636856212952        12.989702190725195        13.052511445999208     
 F -0.65929276919512081        11.570340555728574        11.308017958830165     
 F -0.98148995248440229        8.8744741921482166        11.685303330979929     
 F  0.33215532069337417        7.5935312982660008        13.644396191094705     
 F -0.73766633373203938        8.7155513982987287        16.082532552415611     
 F  -1.9648041300755723        7.0968384806304208        17.812151433376833     
 F -0.54963839988911334        5.2175648243320119        19.235335877844282     
 F   2.1998588003387587        5.0349508775088623        18.881611143925987     
 F   3.4499931184143380        6.6868281699531540        17.196442430610297     
 F   2.2686688949110874        5.5923740988008976        14.868555823516397     
 F   3.6704951086115840        4.3700615046183957        12.983543596911650     
 F   5.2252760337509621        5.8042442244954984        11.212032862595922     
 F   5.5058333243516531        8.5203396454229168        11.571562881115929     
 F   4.2149684278560615        9.7730019134302530        13.561956843786326     
 F   5.3757303763208135        8.5339723579020337        15.946272496733659     
 F   6.7307728978886487        10.012681962582645        17.692676470940423     
 F   5.4565535815679773        11.899734758231062        19.233183330422484     
 F   2.7177708773167204        12.188967789168567        19.037227439076908     
 F   1.3125848294587690        10.667951973866574        17.308137837957684     
 C   1.4024026241596024        9.5881864931785312        14.421382580136608     
 C   1.5165994370535343        10.960622229728948        14.183648627038229     
 C  0.81729702198836784        11.650183492444691        13.186506260471926     
 C  -9.5058688559906748E-003   10.947597075262239        12.315927799144335     
 C -0.15658735894092865        9.5735186330972422        12.503780469500056     
 C  0.53197217662999852        8.9391983241819251        13.534427511847966     
 C   1.4281977677129329        7.7450922080794236        16.493679969689268     
 C   5.2981183760063402E-002   7.8167986064287174        16.736684450276275     
 C -0.62092068024143421        6.9881541168645134        17.641644153400904     
 C   9.0886272513929806E-002   6.0364337998514337        18.368222710300525     
 C   1.4722639139407927        5.9535373873408011        18.192350271608547     
 C   2.0991428549552915        6.8135350338730083        17.296467380114606     
 C   3.1930458151931420        7.7630641085395489        14.362913667756505     
 C   3.0928284213986812        6.3881007130727090        14.124660572933710     
 C   3.7851871207581507        5.7126267308004284        13.112501400851873     
 C   4.5803801599937293        6.4278297449632236        12.222871711627128     
 C   4.7060396799599697        7.8054602570597487        12.402305071359807     
 C   4.0277625943053179        8.4246723992951207        13.450408170131643     
 C   3.2649974463289873        9.5625455238726040        16.482620399140824     
 C   4.6442304478271765        9.4280710339472176        16.671836193593247     
 C   5.3878109482674104        10.184490338642886        17.584620505857675     
 C   4.7468619667549579        11.137238207679030        18.371433444001351     
 C   3.3620675379834779        11.283552149619666        18.259783418263495     
 C   2.6632345104711428        10.489824404097478        17.348357471703739     
 B   2.3198828813848640        8.6702344802384808        15.456200241302815     
 C   6.3231129586638177       0.17126758786062340        11.554968619715812     
 H   7.2483914646448415      -0.31471044798751124        11.887977007681123     
 H   5.9658939784542584      -0.38117080109692381        10.674413654044795     
 H   5.5748962229999792        4.4025531836905107E-002   12.344466186404798     
 C   5.2087685247301740        2.2387595038554875        10.673674486394729     
 H   4.4454017962809846        2.2150945904121722        11.458676737534493     
 H   4.8393793531066667        1.6540317451878628        9.8220293269563310     
 H   5.3277988868582193        3.2819911876276100        10.354307858182331     
 C   7.5810347306937587        1.7243893373071835        10.059918167058573     
 H   7.2156737522246326        1.1701432120914586        9.1840705505695102     
 H   8.5389680789829523        1.2828814669284268        10.360964569976538     
 H   7.7716325984869332        2.7548685902682233        9.7341544052038458     
 C   2.5572732871686190        10.138977383597423        7.9133668411190321     
 H   1.6310003458059030        10.617585103104464        7.5722537328643069     
 H   2.9065551247429120        10.698085740669249        8.7928176922563246     
 H   3.3092896794300044        10.266016452838882        7.1273241855546550     
 C   3.6829072907013076        8.0770096968301601        8.7924758233517384     
 H   4.4391720874177425        8.0991263400696916        8.0005625090702459     
 H   4.0586845816546937        8.6660071656548450        9.6383539509762777     
 H   3.5688586900215915        7.0348006946592436        9.1172189726146886     
 C   1.3146234082363479        8.5884043794257288        9.4234030780347418     
 H   1.6870079274393228        9.1446875898881981        10.295115799997317     
 H  0.35423199655646737        9.0289195526850019        9.1295447201435138     
 H   1.1276252020416206        7.5584385935186473        9.7531499143734948     
         276

 Dy   9.0886212073288064        2.4885795813425977        14.033664538443267     
 C   7.4052456773350830        4.3770183386035475        13.714114337755110     
 C   6.7573810668190504        3.3926879159113943        14.565343551666693     
 C   6.4844746034825977        2.2603636411211498        13.733308593880313     
 H   5.9522086399061216        1.3748287297499038        14.060209829200387     
 C   6.9393541946576054        2.4810697410252764        12.409249827293333     
 C   7.5190979419949953        3.7833520980328421        12.415266967318779     
 H   7.9047851531616349        4.2894380862971708        11.538739977336492     
 C   8.1102936695523269        5.7062716873822907        14.039569460946902     
 C   9.4775595145163525        5.3821443451998396        14.687723919832612     
 H   10.134111456221410        4.8257315881829124        13.989225903989503     
 H   9.3933901775460029        4.8343552694250889        15.639009633683353     
 H   10.050662801333500        6.2919090221706222        14.914776084213784     
 C   7.2935382561634006        6.6539787390604905        14.928776939976556     
 H   7.0674601030144553        6.2619376385448637        15.921821550437956     
 H   6.3419936632182239        6.9018842275743024        14.446040861305173     
 H   7.8532834484460654        7.5862898184925180        15.077361329604329     
 C   8.4067073813754938        6.4884968274604198        12.743779660326231     
 H   9.0973368849857064        5.9505482943744559        12.084890158943777     
 H   8.8832873773636063        7.4452469421903880        12.988279734065074     
 H   7.4910211933313331        6.6986724670556201        12.178508361266655     
 C   6.3351042252996486        3.4061194705263445        16.046718319926264     
 C   5.9307306216559867        1.9881934478004515        16.511283216513082     
 H   5.0473118854094592        1.6145636562162315        15.981099849361277     
 H   5.6820596833234900        2.0169425995698971        17.580068036257341     
 H   6.7362744000925456        1.2507922070714999        16.380846633019686     
 C   5.0870982137320908        4.2976846378695521        16.230048624913657     
 H   5.2539105091330223        5.3340932128988037        15.925700939306713     
 H   4.7713882205677391        4.3035848439066848        17.282708567007305     
 H   4.2546703297698816        3.9058192054867007        15.630600213100763     
 C   7.4665227181131204        3.8517327520491196        16.995617636335819     
 H   8.3482945802533468        3.1877706932151271        16.925716244321109     
 H   7.1291605175799706        3.7783572531351157        18.035018764477833     
 H   7.8069046024890731        4.8776780172230296        16.840664865528794     
 C   6.5465241748084635        1.6519086909494960        11.190041188933856     
 C   10.821164975159000       0.63550102637455463        13.796220515197584     
 C   11.411349758891676        1.6103179113944206        14.702422970936839     
 C   11.714528601318998        2.7589770717738578        13.900206350327323     
 H   12.218599853445202        3.6464141398191541        14.264420728094773     
 C   11.327798769785465        2.5591604307039946        12.553336072459981     
 C   10.759641136403161        1.2519485992632502        12.504969524644016     
 H   10.410169162719297       0.76250278953549133        11.603095437142967     
 C   10.104187400856985      -0.69774112171134295        14.064731812974697     
 C   8.7265176584841360      -0.36308577180088319        14.682730907865402     
 H   8.0824683885718613       0.19672365427209301        13.971016442679154     
 H   8.8040062299007236       0.18322072907854775        15.637401855244448     
 H   8.1350888880835956       -1.2627123081233191        14.897326467824131     
 C   9.8456721060676440       -1.4595606741592904        12.745689712000736     
 H   9.3541647436538025       -2.4145988600007406        12.965850184047795     
 H   10.782060622821927       -1.6741382103316984        12.217616828682488     
 H   9.1887834723800452      -0.91372770495314548        12.057448159875280     
 C   10.889746443797991       -1.6605023179538847        14.968150205050927     
 H   11.084488780258820       -1.2749313417711343        15.970364957793771     
 H   11.855760464060717       -1.9062697942107887        14.513252197013653     
 H   10.322804519698497       -2.5919107118618014        15.092286898409780     
 C   11.820095557491539        1.5704796127487126        16.193810646029910     
 C   13.080083934683842       0.68794021779244208        16.352482786662971     
 H   13.899688189051597        1.0895604129705225        15.741676708882261     
 H   13.413852791782569       0.68003121110237819        17.399258805265561     
 H   12.917132200952356      -0.34992901513955516        16.047029468162087     
 C   12.208648920454959        2.9886148679926907        16.677241535095039     
 H   11.391345007835421        3.7137366398045759        16.554019853278952     
 H   13.090366191964693        3.3831450058556611        16.156773901708988     
 H   12.452296460003426        2.9507299376871194        17.746800251737124     
 C   10.705349125463055        1.0973638862766222        17.157362647654704     
 H   9.8176847227719488        1.7511342359541473        17.109797568045401     
 H   11.062211132588398        1.1609990518096251        18.195672610168543     
 H   10.375728457970540        6.7482376804012201E-002   16.994899117544325     
 C   11.730354113896933        3.4208912835103584        11.361295299953840     
 C   13.034360489547634        2.8161552074307461        10.786200769207282     
 H   12.879848580625127        1.7837881759514054        10.447596060006328     
 H   13.823973710800542        2.8071194540331965        11.545334974773141     
 H   13.388949940450816        3.4077962697922635        9.9310228321856400     
 C   11.997452327199175        4.8802889343044775        11.766906159200937     
 H   11.084690312217152        5.3988221159280609        12.083374589343121     
 H   12.403423707101469        5.4364051926831758        10.910201669785376     
 H   12.725326272623752        4.9582348799303366        12.579696454819274     
 C   10.658321391137608        3.4008876912399826        10.267656816382701     
 H   10.466653034134637        2.3871403884296392        9.9036616673278139     
 H   10.983995988471763        4.0005995094544575        9.4096458853462526     
 H   9.7111172412161935        3.8182157166882682        10.627100872397724     
 Dy -0.20659216482793735        7.8006547584840691        5.4427677774041134     
 C   1.4945075357574473        5.9295904175774332        5.7603815599633288     
 C   2.1382574906738081        6.9195047304342019        4.9128102393187607     
 C   2.3997144905790253        8.0521479770980608        5.7466768964151944     
 H   2.9281466965395389        8.9412362545565909        5.4234394507780781     
 C   1.9446020303450344        7.8265514876177846        7.0696790239881659     
 C   1.3731407603253267        6.5204370144366193        7.0608641314214706     
 H  0.98825165464920584        6.0099424741216980        7.9354923987486270     
 C  0.79298734419888095        4.5995118872166252        5.4286143034545606     
 C -0.57999215441677254        4.9281651363587917        4.7949058598960201     
 H  -1.2341191694262963        5.4733611825829858        5.5051543761886474     
 H -0.50470323422380092        5.4863946595121220        3.8482076640619676     
 H  -1.1526929064788760        4.0204114752984745        4.5618099193550652     
 C   1.6017215619002556        3.6600407838638960        4.5212987258999719     
 H   1.8067400999074334        4.0583823903347565        3.5256029552105548     
 H   2.5634477899474102        3.4144647537652850        4.9861084395923703     
 H   1.0441086018886800        2.7252215409017140        4.3784764633539766     
 C  0.50741350063009127        3.8043465866738142        6.7189378672258098     
 H -0.18508645079092459        4.3295926184221338        7.3860270156709058     
 H   3.7601337769445811E-002   2.8467800491314565        6.4664878363456859     
 H   1.4261868346987703        3.5953031321505393        7.2790312870650826     
 C   2.5626059937840151        6.9135148646795850        3.4321560071915691     
 C   2.9849601868644968        8.3305546556490491        2.9811649305540358     
 H   3.8689471411243352        8.6916051299606707        3.5197297071128242     
 H   3.2404063790134217        8.3057854834245557        1.9139409059524832     
 H   2.1861075226838489        9.0748838206886404        3.1113582414527228     
 C   3.7998043683684193        6.0083461213068432        3.2380049136027482     
 H   3.6238201357324069        4.9714365009524917        3.5343241900230113     
 H   4.1129816988666095        6.0074977089684625        2.1844712441127903     
 H   4.6381199685404892        6.3866702442254173        3.8383061777560754     
 C   1.4216254391115344        6.4937453357966843        2.4819247643450497     
 H  0.54735186506885114        7.1671980271901408        2.5676152130535006     
 H   1.7522041591014526        6.5787755226647997        1.4406564602470635     
 H   1.0709628199543808        5.4691740004720142        2.6240642999098576     
 C   2.3409102824320636        8.6587053089126034        8.2858842272713549     
 C  -1.9398825656385288        9.6594648328358996        5.6582087694828944     
 C  -2.5334855568268044        8.6676170861067270        4.7729748034700288     
 C  -2.8304058075665921        7.5332203898136259        5.5969783033985685     
 H  -3.3363037913077997        6.6394435579527409        5.2517606031179804     
 C  -2.4372876506879129        7.7580876549142284        6.9375636963162277     
 C  -1.8701580010804824        9.0665994610975424        6.9594882300512992     
 H  -1.5144122566138063        9.5719261030522702        7.8499572054393312     
 C  -1.2255002717835821        10.987897481322644        5.3603038206840257     
 C  0.14667796282581283        10.641467437130002        4.7365937380208054     
 H  0.79579600754946944        10.094313547456874        5.4535380715167463     
 H   6.1279305661612674E-002   10.079069480707309        3.7918829620002770     
 H  0.73632887680044523        11.537503176445457        4.5033243974950210     
 C -0.95130873699342444        11.772301362407815        6.6623985905878520     
 H -0.45718044892953857        12.720383415323056        6.4196716699759495     
 H  -1.8814082029954995        12.001654920549777        7.1950435897335732     
 H -0.29039677222445187        11.236373280159734        7.3543495467979065     
 C  -2.0202256759352606        11.937217085014115        4.4501494383429003     
 H  -2.2295543071702006        11.535126010046890        3.4572898723198024     
 H  -2.9797599112218136        12.192958331029207        4.9140663489594392     
 H  -1.4530581273258063        12.865346496894873        4.3030253267104408     
 C  -2.9657075545193070        8.6859078903616780        3.2885060097900842     
 C  -4.2313558512735225        9.5625263336760788        3.1467957336730632     
 H  -5.0350558994742451        9.1673904164127897        3.7820816585664900     
 H  -4.5891432222708799        9.5578694291786146        2.1081711005856771     
 H  -4.0631094421225233        10.603548563232993        3.4362439376517377     
 C  -3.3589571999201104        7.2617266690171709        2.8290851454832979     
 H  -2.5393992781665440        6.5388021135829195        2.9493023785862369     
 H  -4.2323864867073766        6.8730132812989435        3.3665842869724978     
 H  -3.6183873303711347        7.2871376365379215        1.7629627090684945     
 C  -1.8715784836836531        9.1509828657683823        2.2985562619798356     
 H -0.98822093414886014        8.4911302761829681        2.3275363419965522     
 H  -2.2535543265653621        9.0888036678767055        1.2691517391774214     
 H  -1.5309161430401461        10.178502848857230        2.4514313935933134     
 C  -2.8325430729098002        6.9159478609345264        8.1453364393168215     
 C  -4.1455616995319318        7.5137652003982147        8.7068153175547600     
 H  -4.0082761422159123        8.5571367613073157        9.0169138625954464     
 H  -4.9367194459386106        7.4882228730478877        7.9501527391422542     
 H  -4.4884450442838384        6.9393236244211307        9.5781786578583255     
 C  -3.0809687382212032        5.4458970655674737        7.7670179465280578     
 H  -2.1626035217588084        4.9357368796299204        7.4523600937820591     
 H  -3.4719306407976172        4.8992014290444503        8.6364798019020768     
 H  -3.8144399012900490        5.3422701562195529        6.9616688074670341     
 C  -1.7623647248030727        6.9718242455267907        9.2391501942890635     
 H  -1.5913451534463072        7.9943043415319277        9.5898628456077848     
 H  -2.0770557019249964        6.3784142534770876        10.105109418263018     
 H -0.80672614440101598        6.5686391781237115        8.8859397478522801     
 F   6.5738246185683931       -1.4107909924933930        4.6393580204694151     
 F   7.9906588971295358       -2.6287427555417651        6.5142805176186984     
 F   9.6102309447222520       -1.1784487210411794        8.2341092940019500     
 F   9.9067519910710526        1.5139707027868443        7.8285360124146077     
 F   8.5692629248541827        2.7657807953710454        5.8657268655125012     
 F   9.6613852277921808        1.6785756014957915        3.4475712776831617     
 F   10.845589047531410        3.2794083297838048        1.6720381926972552     
 F   9.3861638924363024        5.0837255637975218       0.20516766243344881     
 F   6.6337161232607693        5.2096241995142227       0.55954699276880959     
 F   5.4280599867617809        3.5827899072474665        2.2980218327681934     
 F   6.6199608308083917        4.7153989872889355        4.6389563391649142     
 F   5.2072856516019757        5.9287949278846046        6.5224608985029731     
 F   3.6387568522713059        4.4866319120458975        8.2735708220437001     
 F   3.3602496271276090        1.7725793906794032        7.9005982271716757     
 F   4.6766355095821259       0.52627432689500919        5.9184036781233154     
 F   3.5476942980121287        1.7049178860976062        3.5118790979292198     
 F   2.2745512330641668       0.17753111575778149        1.7433144690744997     
 F   3.6326332166283639       -1.6791570058711398       0.24867074584643775     
 F   6.3713319469918304       -1.8937373173622472       0.50525324433967145     
 F   7.6919770381683783      -0.32040973237825576        2.2489096368898562     
 C   7.5244346322226860       0.75242210068391879        5.1052239909647206     
 C   7.4218838926280375      -0.61886865261841439        5.3575582114857561     
 C   8.1274772159451718       -1.2910573563935275        6.3620028884496440     
 C   8.9523663803633351      -0.57237092982570881        7.2208080675310651     
 C   9.0877248377780120       0.80021671974277464        7.0177990171507085     
 C   8.3884682919034841        1.4185434928812821        5.9849578991329322     
 C   7.4732766306407736        2.5832797739472331        3.0145733851395295     
 C   8.8485692064686106        2.5396687573393537        2.7713435749090247     
 C   9.5003844420739032        3.3594943516867084        1.8435022210289171     
 C   8.7654182134697720        4.2719273305047487        1.0922658460949104     
 C   7.3835831046530487        4.3264631134229088        1.2688842820505508     
 C   6.7796933686980347        3.4798101523693674        2.1922317622868079     
 C   5.6994902080373713        2.5420392377151799        5.1353080965765008     
 C   5.7935959472035066        3.9165575066906197        5.3767658060343129     
 C   5.0933102986535408        4.5871595004811292        6.3859193156828704     
 C   4.2907675130517369        3.8671421454882609        7.2648354106884883     
 C   4.1660700353527380        2.4902305239321363        7.0783032606307135     
 C   4.8559004293350450        1.8748437247193961        6.0352188935965847     
 C   5.6935746836740000       0.72893089016856261        3.0257148660270978     
 C   4.3173650945860595       0.82690779229510325        2.8075569398583848     
 C   3.6175470507757499        4.6568042414329172E-002   1.8825375470492856     
 C   4.3018001681849896      -0.89110980567260289        1.1167372986308375     
 C   5.6854714620133935       -1.0003162554606304        1.2586889200540952     
 C   6.3395489609936737      -0.18330613719324176        2.1790331116604458     
 B   6.5996494840275730        1.6479769328878859        4.0579914995615995     
 F   2.3708495404575882        11.735668332725719        14.905129237425852     
 F  0.96124239268970557        12.986214841118498        13.046253592074498     
 F -0.66164594152449208        11.564141682067696        11.303859550717689     
 F -0.98227947856435005        8.8686082158411761        11.684204876297862     
 F  0.33337716201899942        7.5902984768712969        13.643652231013320     
 F -0.73680709054152072        8.7081282360907366        16.081029979060776     
 F  -1.9588870886124750        7.0876316955694296        17.812479588656466     
 F -0.53880389060152345        5.2128215813639676        19.235540154783820     
 F   2.2109878591235193        5.0375480385649789        18.881646105329867     
 F   3.4560943443610572        6.6909203376979880        17.194188877564450     
 F   2.2731813424489422        5.5940075701263305        14.864972823011966     
 F   3.6757063839541400        4.3743516748072526        12.978607988759771     
 F   5.2299630865918347        5.8107772585022950        11.209180572394333     
 F   5.5085450380295171        8.5270119110007379        11.570737943905574     
 F   4.2162437598284015        9.7770929600829959        13.561975466391845     
 F   5.3765702892563949        8.5436851672942300        15.946583902580427     
 F   6.7246152116753271        10.026438043230970        17.695060390471287     
 F   5.4427414900558606        11.908202566630766        19.234273763790998     
 F   2.7037351481032923        12.189007709571740        19.035156025784058     
 F   1.3057643503146743        10.664049748476419        17.304221265379613     
 C   1.4016012288289419        9.5865611822984143        14.418976388880090     
 C   1.5147562409850379        10.958873911075070        14.179960975218957     
 C  0.81515446669338543        11.646890679553563        13.182008541372131     
 C  -1.1436671514841901E-002   10.942878808830999        12.312426118702296     
 C -0.15777390498188243        9.5689746728458491        12.501845539123121     
 C  0.53159640329497870        8.9360795420666470        13.532789457657140     
 C   1.4314846536338650        7.7434406767689898        16.491793133744554     
 C   5.6355102831799321E-002   7.8119241357730198        16.735436673697347     
 C -0.61492116160177845        6.9823550617873327        17.641337545177642     
 C   9.9501477181379069E-002   6.0330326880700298        18.368175696583336     
 C   1.4808995359627224        5.9535575543165029        18.191872647437666     
 C   2.1050968243616039        6.8142247096600288        17.294880648626737     
 C   3.1959670500155637        7.7656777341580696        14.361083400485908     
 C   3.0967645806516688        6.3908544729352785        14.121725369098938     
 C   3.7896130804183654        5.7167851255935549        13.109053228008644     
 C   4.5845853191804906        6.4333092064430977        12.220351314302965     
 C   4.7094219633065943        7.8108518729181089        12.400974669774437     
 C   4.0304663509035343        8.4287042278756878        13.449448789812424     
 C   3.2623589641135480        9.5653459342340863        16.481012204088664     
 C   4.6415682177809900        9.4351390793421785        16.671596017571762     
 C   5.3814338606889862        10.193583610970967        17.585421722508617     
 C   4.7365575613832718        11.143749748365517        18.371723753853136     
 C   3.3516895191615248        11.285797709912641        18.258539139961918     
 C   2.6566828370392708        10.490294774207877        17.346135735046758     
 B   2.3206145288610949        8.6706498308914171        15.454101608541881     
 C   6.3259397946315561       0.17236378189659257        11.554838447133134     
 H   7.2510848119382709      -0.31342341260633377        11.888521475504323     
 H   5.9695623235568096      -0.38002782913663991        10.673925538897370     
 H   5.5771098880657535        4.4855565437281586E-002   12.343717390351802     
 C   5.2114419962359513        2.2401470583093586        10.674408954247173     
 H   4.4481841373291342        2.2159941454590881        11.459508275938239     
 H   4.8419545922799845        1.6558153837620835        9.8225358434987093     
 H   5.3303557402327328        3.2835565650010965        10.355583949159683     
 C   7.5835404764707777        1.7258333115658544        10.059994256596191     
 H   7.2177910706574382        1.1721113475046776        9.1839887209142557     
 H   8.5413897487856580        1.2838867382352388        10.360605332291325     
 H   7.7743570777804019        2.7563966383952954        9.7346713852579132     
 C   2.5561045880080426        10.137627501736169        7.9147396982149258     
 H   1.6300648583306101        10.616524971563223        7.5733915933528708     
 H   2.9050136296920472        10.696287283680485        8.7946187061944610     
 H   3.3085422922077106        10.264896357550196        7.1291362670769551     
 C   3.6810951369766887        8.0750226890370183        8.7932086654148520     
 H   4.4377102619262940        8.0976531067371535        8.0016421066617553     
 H   4.0565755941291668        8.6633941310256670        9.6396474552284719     
 H   3.5668100696338270        7.0325942446357637        9.1171293177357384     
 C   1.3127291906351866        8.5866235313456780        9.4236417874469840     
 H   1.6850650178945847        9.1422540624406530        10.295770076758156     
 H  0.35259866114175858        9.0276708759552715        9.1297412430303133     
 H   1.1252408122917892        7.5565541044502478        9.7527102712004083     
         276

 Dy   9.0913304638846384        2.4903576188228707        14.034605412699035     
 C   7.4061373366377019        4.3774768722059072        13.715708413856916     
 C   6.7588574857396120        3.3921773203639813        14.566217741540090     
 C   6.4871876081614293        2.2601077257540925        13.733530402488562     
 H   5.9553562823518700        1.3740617641341175        14.059722241167629     
 C   6.9421737679510631        2.4818645848020271        12.409732901552754     
 C   7.5209701085585756        3.7845946282887497        12.416567313922140     
 H   7.9066798505810221        4.2914399519151241        11.540471064471896     
 C   8.1103205350938445        5.7068547897691895        14.042412395680957     
 C   9.4773500615690853        5.3823887248352920        14.690911215547921     
 H   10.134523991152525        4.8271048988517391        13.992021698295288     
 H   9.3928682414905822        4.8335329346576366        15.641594431445784     
 H   10.050046340866110        6.2920366101493750        14.919147439765416     
 C   7.2928899690756719        6.6538995485064749        14.931917010201534     
 H   7.0661029199849645        6.2610061136632025        15.924448885797013     
 H   6.3416612060931259        6.9023503296265716        14.448777346245294     
 H   7.8525821659564494        7.5860663330809821        15.081628742005941     
 C   8.4073614640717622        6.4901542853744667        12.747441994702967     
 H   9.0989734663688679        5.9532701177286018        12.088735426479872     
 H   8.8830244672826790        7.4469965994594958        12.993161484068491     
 H   7.4920739094778499        6.7002107348006037        12.181523193616785     
 C   6.3345045575730667        3.4049651338948594        16.046923200374714     
 C   5.9301016732093661        1.9867602962593061        16.510533590888713     
 H   5.0475921138596194        1.6128528906532864        15.979097069135769     
 H   5.6799397792545285        2.0152210899330698        17.578956425979001     
 H   6.7361565795024640        1.2498088537456844        16.381072083376676     
 C   5.0857271711761145        4.2957917685293596        16.228057038431000     
 H   5.2526256231434072        5.3323657790430721        15.924397807446473     
 H   4.7679174504948669        4.3011786220698962        17.280019904508169     
 H   4.2548375083650605        3.9037249923292783        15.626745394911229     
 C   7.4639707942068823        3.8508298671504888        16.997876369495266     
 H   8.3454072069189973        3.1863787840802118        16.930272134374881     
 H   7.1242128225417911        3.7784057636810946        18.036493475638022     
 H   7.8052352855770426        4.8764860885667689        16.843015833510691     
 C   6.5493102471956437        1.6530992110347258        11.190279386061912     
 C   10.824524526131270       0.63747245288724685        13.798299579864088     
 C   11.414834971594768        1.6134213218852407        14.703136213310385     
 C   11.717029470013715        2.7613994142444667        13.899701028729217     
 H   12.221045822109156        3.6493367476883556        14.262690160711077     
 C   11.329783854557746        2.5600337305366154        12.553269541144077     
 C   10.762112480043793        1.2525671774945988        12.506457114920240     
 H   10.412319828606035       0.76210272290844150        11.605274399371021     
 C   10.107794324511188      -0.69552151281533792        14.068729809183248     
 C   8.7301962141692222      -0.36000180001416665        14.686364236750602     
 H   8.0861312659863387       0.19877453365875319        13.973863162753226     
 H   8.8076616310845370       0.18749172719017973        15.640369503299370     
 H   8.1388243101626099       -1.2593653920048693        14.902006131899610     
 C   9.8487163189134659       -1.4590581734776000        12.750855746293182     
 H   9.3571815185448131       -2.4137001860714427        12.972548838511306     
 H   10.784809023398099       -1.6745019495725135        12.222681249208442     
 H   9.1915756187257056      -0.91411475529751540        12.062169618420761     
 C   10.893421048886896       -1.6572239736551599        14.973286536115451     
 H   11.087903178506750       -1.2705083092337810        15.975110313210127     
 H   11.859542982266568       -1.9034132593876327        14.518781590538330     
 H   10.326562539468139       -2.5885716167927768        15.098336365036957     
 C   11.824921898680786        1.5750316600614487        16.194069299930295     
 C   13.084407281763356       0.69182743875078023        16.352509328644047     
 H   13.903567316199146        1.0921416541399380        15.740333550160633     
 H   13.419317099941066       0.68487674475657645        17.398899813979753     
 H   12.920461194848556      -0.34620515078838016        16.048435202195574     
 C   12.215061366370051        2.9932971486100874        16.675410040991768     
 H   11.398246853037234        3.7189134120818270        16.552135437865999     
 H   13.096550810715774        3.3864598666129440        16.153639395836603     
 H   12.459769543182855        2.9563099471882359        17.744726682448231     
 C   10.710537409424958        1.1040668486210172        17.158965376313354     
 H   9.8236792528042258        1.7589282306962415        17.111414950361432     
 H   11.068238838423442        1.1681720993767242        18.196948172151043     
 H   10.379510744081555        7.4491022141469035E-002   16.997642364424465     
 C   11.732166683329709        3.4206651708651710        11.360487935499135     
 C   13.036494043431190        2.8157660728026994        10.786384308778196     
 H   12.882624115786065        1.7827516572598838        10.449614127557636     
 H   13.826142250336229        2.8085760604388765        11.545445831650076     
 H   13.390640377171762        3.4061218936742854        9.9302281795044163     
 C   11.998693044783563        4.8804883662863254        11.764823285090538     
 H   11.085846245792485        5.3986268146431931        12.081756384345262     
 H   12.403563226734255        5.4362141520656815        10.907377321155536     
 H   12.727264584715149        4.9594935569627809        12.576885357402315     
 C   10.660414818209240        3.3992005237127207        10.266685879444978     
 H   10.469196980355742        2.3850073163932124        9.9037398745148320     
 H   10.986104361947985        3.9980564060579518        9.4080987486221712     
 H   9.7129981498621554        3.8165948429965897        10.625482088754953     
 Dy -0.20770479315224849        7.7997590873876748        5.4425545720447230     
 C   1.4940249807762971        5.9290643815771400        5.7598049990138467     
 C   2.1375749207462258        6.9195109239381791        4.9127097194591469     
 C   2.3985125969153258        8.0519089761108571        5.7470614770598720     
 H   2.9267866873372244        8.9412526884940942        5.4242760901242439     
 C   1.9432575982015052        7.8256461076384358        7.0698742723225338     
 C   1.3721656653259504        6.5193686341107000        7.0604632997694132     
 H  0.98716022895956479        6.0084535881978622        7.9347951580920277     
 C  0.79306993410679849        4.5989302632702245        5.4272486253452641     
 C -0.57928047255354642        4.9275917595031249        4.7921939417061266     
 H  -1.2342093469460906        5.4724991179852802        5.5019714821676331     
 H -0.50308194038057097        5.4860578937686180        3.8457142899127863     
 H  -1.1516378337107500        4.0198087554032718        4.5584385055301899     
 C   1.6029951761545140        3.6595402636842844        4.5208860736519147     
 H   1.8101198419207400        4.0582680257606043        3.5258593957503477     
 H   2.5637270760009967        3.4133060447898380        4.9873082048009971     
 H   1.0453025214976208        2.7250201744229030        4.3765968076775907     
 C  0.50612658082076856        3.8036078717395108        6.7171458334590239     
 H -0.18719580820600018        4.3286966627307866        7.3834927367923164     
 H   3.6731766548674341E-002   2.8460120984501627        6.4640543316561239     
 H   1.4242952056546965        3.5945950746615840        7.2782281402270037     
 C   2.5638105073446074        6.9136532122627514        3.4326597466614523     
 C   2.9850697612245551        8.3310084235710935        2.9816984217238836     
 H   3.8681328492346543        8.6931208719961948        3.5209566039369031     
 H   3.2415554471714669        8.3062451128860566        1.9147320706387947     
 H   2.1853069423049329        9.0744809710235401        3.1109298365657825     
 C   3.8024247183750051        6.0100414831783597        3.2413261814226235     
 H   3.6269262759191609        4.9730157842450886        3.5375278881982171     
 H   4.1177734460768320        6.0093281437547867        2.1885155353203896     
 H   4.6388974514128964        6.3894294730942338        3.8433450969812615     
 C   1.4253311984912860        6.4919818674267233        2.4805322351653860     
 H  0.55089039406071849        7.1652923819513648        2.5629794007285649     
 H   1.7586645318012379        6.5753492220046201        1.4401423536396083     
 H   1.0744871388042936        5.4675958386203556        2.6233976797858136     
 C   2.3393567465635416        8.6572379372200317        8.2865019151828854     
 C  -1.9413723189886922        9.6582618753449001        5.6583136565453929     
 C  -2.5348783617290356        8.6664840854180412        4.7729804814831533     
 C  -2.8313962753089523        7.5318213517314208        5.5967175991717832     
 H  -3.3371839884272418        6.6380232480094667        5.2514093323979525     
 C  -2.4382209240813109        7.7564951624117153        6.9373003531959609     
 C  -1.8714019780626530        9.0651402838573389        6.9594907412071283     
 H  -1.5157636503295253        9.5703823076339525        7.8500555005310213     
 C  -1.2270108174185623        10.986746539337254        5.3605175613679661     
 C  0.14543029661037776        10.640214487784961        4.7374890662551632     
 H  0.79421908819076947        10.093212519572255        5.4548357609701199     
 H   6.0507396490483666E-002   10.077688495923935        3.7927959841616450     
 H  0.73515780562184796        11.536208834377966        4.5043580556958931     
 C -0.95327086326543586        11.771270678080795        6.6626227213567413     
 H -0.45922850020495731        12.719404472872508        6.4199322970572688     
 H  -1.8834927970341726        12.000533833268596        7.1950585386120789     
 H -0.29242336017615167        11.235488616297250        7.3547512637563299     
 C  -2.0211908205942715        11.935985190383420        4.4497614054512971     
 H  -2.2293385520748576        11.533929500111554        3.4566481896360708     
 H  -2.9812402980562580        12.191482376101254        4.9127340277228981     
 H  -1.4540974518497285        12.864263343093809        4.3033006236437243     
 C  -2.9668387896291830        8.6848647273186881        3.2884903890956267     
 C  -4.2316400855783520        9.5625120227425366        3.1459306795259114     
 H  -5.0359507605364255        9.1681840568166209        3.7809213543527322     
 H  -4.5889585091108485        9.5577810233214748        2.1071455339032235     
 H  -4.0627873056562285        10.603479420311704        3.4351277134840119     
 C  -3.3612942635729031        7.2609697166715241        2.8294546224676447     
 H  -2.5423576290988454        6.5374238517429690        2.9499306594661920     
 H  -4.2350663888864233        6.8731738213052607        3.3670494055352882     
 H  -3.6206716999973056        7.2863568579317084        1.7633320291833816     
 C  -1.8717236117735705        9.1484431232780459        2.2989742898508698     
 H -0.98886072732428765        8.4879386133449160        2.3291083401373953     
 H  -2.2528979683139707        9.0857665480262479        1.2693109133643601     
 H  -1.5304300723165309        10.175819297468498        2.4514171662096933     
 C  -2.8338467781589216        6.9141318271325769        8.1447397342403978     
 C  -4.1466041985322972        7.5125663334189436        8.7060938107512555     
 H  -4.0088068250980360        8.5558287378319289        9.0163241658761208     
 H  -4.9376560642641731        7.4875411279541710        7.9493020950353159     
 H  -4.4898715333042372        6.9382237697800138        9.5773096336637078     
 C  -3.0829155965223913        5.4443663237739734        7.7658585450555169     
 H  -2.1648041704558985        4.9340264851530415        7.4507434552752656     
 H  -3.4738975297543973        4.8974454865688148        8.6351645898724261     
 H  -3.8166001465201163        5.3413932649405123        6.9606439529099182     
 C  -1.7638827891429343        6.9690812783137002        9.2387615631474045     
 H  -1.5919381587882662        7.9914319087458194        9.5892867361740244     
 H  -2.0793839565087260        6.3761410490015029        10.104768974470289     
 H -0.80857988363530386        6.5648594479462696        8.8858547945009310     
 F   6.5735928987433843       -1.4117412624113104        4.6396081106603617     
 F   7.9901174546471481       -2.6291396654393679        6.5151488975294534     
 F   9.6096933500413932       -1.1783482976127420        8.2345366522456995     
 F   9.9063812943240084        1.5139717175718492        7.8280094376407545     
 F   8.5684473724069932        2.7652702661229180        5.8651723163020542     
 F   9.6593480697986625        1.6800827599803823        3.4463533959940809     
 F   10.841277578887048        3.2838819918282769        1.6719314301672108     
 F   9.3798234104505305        5.0888038720967064       0.20825493968962394     
 F   6.6272655012748256        5.2111036802581268       0.56288428830678783     
 F   5.4237957808065316        3.5810552624099854        2.3000832970221059     
 F   6.6166564229372442        4.7136365685216672        4.6414277048210106     
 F   5.2038651945627219        5.9249662669947014        6.5262680825125852     
 F   3.6366284613836570        4.4811201910609020        8.2765275400162626     
 F   3.3600175571042477        1.7668416175581638        7.9025020791231491     
 F   4.6762559969617525       0.52261459719306458        5.9189336198428268     
 F   3.5458213867769897        1.7002181500560902        3.5135012365095188     
 F   2.2740941953584888       0.17265573941296833        1.7439822791336226     
 F   3.6340038259581591       -1.6809170964273501       0.24744549192810261     
 F   6.3729211143710911       -1.8927709145843952       0.50355135242857851     
 F   7.6920874304198357      -0.31943525940809436        2.2483115807401082     
 C   7.5238436626443672       0.75163117868172824        5.1051739801712461     
 C   7.4215017567793931      -0.61962226482439753        5.3577485864527832     
 C   8.1270255558366173       -1.2915155131650475        6.3624222305294129     
 C   8.9518982479971534      -0.57255645352964135        7.2210184518704601     
 C   9.0873154059212276       0.79996859634255635        7.0175512685981118     
 C   8.3879411029575284        1.4180237583035520        5.9846219953956501     
 C   7.4703005423585340        2.5834281456376353        3.0152959070841718     
 C   8.8454837963337951        2.5411569636208542        2.7713739950905700     
 C   9.4960958220852376        3.3625080319168101        1.8440891864478883     
 C   8.7600259788940313        4.2752104545639060        1.0943226799349406     
 C   7.3782119060472677        4.3282217992456156        1.2713971351252489     
 C   6.7755250774526150        3.4799699370912083        2.1940100159589835     
 C   5.6975032367833620        2.5394594239950634        5.1366239397638731     
 C   5.7909861931713662        3.9138689798053559        5.3789594127839209     
 C   5.0906567387807966        4.5834024908403741        6.3887582199657444     
 C   4.2887561873007893        3.8623981335517037        7.2673998169323193     
 C   4.1648388390144611        2.4855246825994066        7.0801709319801782     
 C   4.8546482873245012        1.8712200476289034        6.0364378630536022     
 C   5.6926870772827129       0.72719486891203466        3.0260711394835997     
 C   4.3163356709929879       0.82364838474801727        2.8083465084639418     
 C   3.6172484405066885        4.3167525720754218E-002   1.8829140979875258     
 C   4.3024274536127276      -0.89299859169718876        1.1161830328798363     
 C   5.6862194205384862       -1.0007454365206618        1.2578040774609323     
 C   6.3395260838699219      -0.18374400881204317        2.1786865788196867     
 B   6.5980389960743118        1.6467161889202679        4.0585141505227238     
 F   2.3681625501268062        11.735305170461601        14.900904523757850     
 F  0.95852841681728151        12.982727491511802        13.039995738149788     
 F -0.66399911385386334        11.557942808406819        11.299701142605212     
 F -0.98306900464429769        8.8627422395341355        11.683106421615797     
 F  0.33459900334462467        7.5870656554765930        13.642908270931937     
 F -0.73594784735100205        8.7007050738827445        16.079527405705942     
 F  -1.9529700471493776        7.0784249105084385        17.812807743936098     
 F -0.52796938131393356        5.2080783383959224        19.235744431723358     
 F   2.2221169179082794        5.0401451996210955        18.881681066733748     
 F   3.4621955703077769        6.6950125054428211        17.191935324518607     
 F   2.2776937899867971        5.5956410414517643        14.861389822507533     
 F   3.6809176592966955        4.3786418449961104        12.973672380607891     
 F   5.2346501394327065        5.8173102925090925        11.206328282192743     
 F   5.5112567517073821        8.5336841765785607        11.569913006695216     
 F   4.2175190918007415        9.7811840067357370        13.561994088997364     
 F   5.3774102021919754        8.5533979766864263        15.946895308427194     
 F   6.7184575254620054        10.040194123879292        17.697444310002151     
 F   5.4289293985437448        11.916670375030471        19.235364197159516     
 F   2.6896994188898642        12.189047629974915        19.033084612491212     
 F   1.2989438711705796        10.660147523086264        17.300304692801543     
 C   1.4007998334982812        9.5849358714182991        14.416570197623571     
 C   1.5129130449165415        10.957125592421193        14.176273323399688     
 C  0.81301191139840290        11.643597866662434        13.177510822272335     
 C  -1.3367474173693123E-002   10.938160542399759        12.308924438260256     
 C -0.15896045102283624        9.5644307125944543        12.499910608746184     
 C  0.53122062995995878        8.9329607599513690        13.531151403466316     
 C   1.4347715395547969        7.7417891454585561        16.489906297799841     
 C   5.9729021903535240E-002   7.8070496651173222        16.734188897118422     
 C -0.60892164296212259        6.9765560067101520        17.641030936954380     
 C  0.10811668184882833        6.0296315762886259        18.368128682866150     
 C   1.4895351579846519        5.9535777212922047        18.191395023266789     
 C   2.1110507937679159        6.8149143854470502        17.293293917138868     
 C   3.1988882848379854        7.7682913597765895        14.359253133215311     
 C   3.1007007399046569        6.3936082327978481        14.118790165264166     
 C   3.7940390400785797        5.7209435203866814        13.105605055165416     
 C   4.5887904783672528        6.4387886679229727        12.217830916978803     
 C   4.7128042466532181        7.8162434887764691        12.399644268189064     
 C   4.0331701075017499        8.4327360564562532        13.448489409493204     
 C   3.2597204818981083        9.5681463445955703        16.479404009036504     
 C   4.6389059877348044        9.4422071247371413        16.671355841550277     
 C   5.3750567731105621        10.202676883299048        17.586222939159562     
 C   4.7262531560115857        11.150261289052004        18.372014063704921     
 C   3.3413115003395712        11.288043270205616        18.257294861660345     
 C   2.6501311636073988        10.490765144318274        17.343913998389780     
 B   2.3213461763373258        8.6710651815443516        15.452002975780948     
 C   6.3287666305992945       0.17345997593256174        11.554708274550457     
 H   7.2537781592317003      -0.31213637722515625        11.889065943327523     
 H   5.9732306686593608      -0.37888485717635595        10.673437423749943     
 H   5.5793235531315268        4.5685599037658058E-002   12.342968594298807     
 C   5.2141154677417276        2.2415346127632296        10.675143422099616     
 H   4.4509664783772838        2.2168937005060041        11.460339814341985     
 H   4.8445298314533023        1.6575990223363040        9.8230423600410877     
 H   5.3329125936072463        3.2851219423745830        10.356860040137036     
 C   7.5860462222477958        1.7272772858245253        10.060070346133809     
 H   7.2199083890902438        1.1740794829178969        9.1839068912590012     
 H   8.5438114185883620        1.2848920095420506        10.360246094606113     
 H   7.7770815570738696        2.7579246865223670        9.7351883653119824     
 C   2.5549358888474667        10.136277619874917        7.9161125553108196     
 H   1.6291293708553169        10.615464840021984        7.5745294538414347     
 H   2.9034721346411829        10.694488826691721        8.7964197201325973     
 H   3.3077949049854172        10.263776262261510        7.1309483485992553     
 C   3.6792829832520697        8.0730356812438746        8.7939415074779674     
 H   4.4362484364348456        8.0961798734046138        8.0027217042532666     
 H   4.0544666066036399        8.6607810963964873        9.6409409594806661     
 H   3.5647614492460624        7.0303877946122846        9.1170396628567882     
 C   1.3108349730340252        8.5848426832656290        9.4238804968592262     
 H   1.6831221083498467        9.1398205349931061        10.296424353518995     
 H  0.35096532572704986        9.0264221992255429        9.1299377659171146     
 H   1.1228564225419577        7.5546696153818473        9.7522706280273237     
         276

 Dy   9.0940397204404722        2.4921356563031436        14.035546286954801     
 C   7.4070289959403208        4.3779354058082678        13.717302489958723     
 C   6.7603339046601736        3.3916667248165679        14.567091931413486     
 C   6.4899006128402599        2.2598518103870351        13.733752211096808     
 H   5.9585039247976175        1.3732947985183310        14.059234653134869     
 C   6.9449933412445199        2.4826594285787773        12.410215975812175     
 C   7.5228422751221560        3.7858371585446577        12.417867660525504     
 H   7.9085745480004084        4.2934418175330764        11.542202151607301     
 C   8.1103474006353640        5.7074378921560882        14.045255330415014     
 C   9.4771406086218182        5.3826331044707443        14.694098511263229     
 H   10.134936526083640        4.8284782095205658        13.994817492601072     
 H   9.3923463054351597        4.8327105998901843        15.644179229208216     
 H   10.049429880398719        6.2921641981281269        14.923518795317047     
 C   7.2922416819879432        6.6538203579524593        14.935057080426512     
 H   7.0647457369554738        6.2600745887815412        15.927076221156071     
 H   6.3413287489680279        6.9028164316788398        14.451513831185414     
 H   7.8518808834668334        7.5858428476694462        15.085896154407553     
 C   8.4080155467680306        6.4918117432885127        12.751104329079704     
 H   9.1006100477520295        5.9559919410827469        12.092580694015968     
 H   8.8827615572017535        7.4487462567286045        12.998043234071908     
 H   7.4931266256243667        6.7017490025455873        12.184538025966917     
 C   6.3339048898464858        3.4038107972633744        16.047128080823168     
 C   5.9294727247627463        1.9853271447181606        16.509783965264347     
 H   5.0478723423097795        1.6111421250903413        15.977094288910259     
 H   5.6778198751855671        2.0134995802962425        17.577844815700665     
 H   6.7360387589123816        1.2488255004198687        16.381297533733665     
 C   5.0843561286201391        4.2938988991891671        16.226065451948340     
 H   5.2513407371537912        5.3306383451873414        15.923094675586233     
 H   4.7644466804219947        4.2987724002331076        17.277331242009033     
 H   4.2550046869602385        3.9016307791718559        15.622890576721693     
 C   7.4614188703006432        3.8499269822518585        17.000135102654710     
 H   8.3425198335846478        3.1849868749452965        16.934828024428658     
 H   7.1192651275036107        3.7784542742270739        18.037968186798210     
 H   7.8035659686650130        4.8752941599105082        16.845366801492592     
 C   6.5520963195828239        1.6542897311199556        11.190517583189965     
 C   10.827884077103541       0.63944387939993919        13.800378644530591     
 C   11.418320184297860        1.6165247323760610        14.703849455683933     
 C   11.719530338708433        2.7638217567150756        13.899195707131110     
 H   12.223491790773112        3.6522593555575571        14.260959593327380     
 C   11.331768939330026        2.5609070303692363        12.553203009828174     
 C   10.764583823684427        1.2531857557259476        12.507944705196463     
 H   10.414470494492772       0.76170265628139167        11.607453361599077     
 C   10.111401248165393      -0.69330190391933277        14.072727805391798     
 C   8.7338747698543102      -0.35691782822745011        14.689997565635805     
 H   8.0897941434008143       0.20082541304541340        13.976709882827297     
 H   8.8113170322683487       0.19176272530181171        15.643337151354293     
 H   8.1425597322416259       -1.2560184758864197        14.906685795975088     
 C   9.8517605317592896       -1.4585556727959099        12.756021780585627     
 H   9.3601982934358254       -2.4128015121421447        12.979247492974817     
 H   10.787557423974269       -1.6748656888133286        12.227745669734396     
 H   9.1943677650713678      -0.91450180564188543        12.066891076966240     
 C   10.897095653975802       -1.6539456293564352        14.978422867179976     
 H   11.091317576754680       -1.2660852766964275        15.979855668626485     
 H   11.863325500472417       -1.9005567245644768        14.524310984063005     
 H   10.330320559237780       -2.5852325217237522        15.104385831664134     
 C   11.829748239870035        1.5795837073741850        16.194327953830680     
 C   13.088730628842871       0.69571465970911839        16.352535870625118     
 H   13.907446443346696        1.0947228953093535        15.738990391439005     
 H   13.424781408099566       0.68972227841077460        17.398540822693942     
 H   12.923790188744757      -0.34248128643720516        16.049840936229057     
 C   12.221473812285144        2.9979794292274846        16.673578546888496     
 H   11.405148698239048        3.7240901843590781        16.550251022453047     
 H   13.102735429466856        3.3897747273702272        16.150504889964218     
 H   12.467242626362285        2.9618899566893520        17.742653113159342     
 C   10.715725693386862        1.1107698109654123        17.160568104972000     
 H   9.8296737828365028        1.7667222254383357        17.113032332677463     
 H   11.074266544258485        1.1753451469438230        18.198223734133538     
 H   10.383293030192570        8.1499667478925883E-002   17.000385611304605     
 C   11.733979252762484        3.4204390582199835        11.359680571044429     
 C   13.038627597314745        2.8153769381746527        10.786567848349108     
 H   12.885399650947003        1.7817151385683623        10.451632195108946     
 H   13.828310789871917        2.8100326668445561        11.545556688527013     
 H   13.392330813892709        3.4044475175563078        9.9294335268231908     
 C   11.999933762367949        4.8806877982681742        11.762740410980138     
 H   11.087002179367818        5.3984315133583243        12.080138179347403     
 H   12.403702746367040        5.4360231114481872        10.904552972525694     
 H   12.729202896806548        4.9607522339952252        12.574074259985355     
 C   10.662508245280870        3.3975133561854585        10.265714942507255     
 H   10.471740926576844        2.3828742443567861        9.9038180817018500     
 H   10.988212735424208        3.9955133026614464        9.4065516118980881     
 H   9.7148790585081173        3.8149739693049112        10.623863305112184     
 Dy -0.20881742147655966        7.7988634162912795        5.4423413666853335     
 C   1.4935424257951468        5.9285383455768459        5.7592284380643646     
 C   2.1368923508186435        6.9195171174421573        4.9126091995995340     
 C   2.3973107032516263        8.0516699751236516        5.7474460577045496     
 H   2.9254266781349103        8.9412691224315974        5.4251127294704098     
 C   1.9419131660579758        7.8247407276590870        7.0700695206569018     
 C   1.3711905703265741        6.5183002537847816        7.0600624681173549     
 H  0.98606880326992385        6.0069647022740265        7.9340979174354294     
 C  0.79315252401471592        4.5983486393238238        5.4258829472359684     
 C -0.57856879069032019        4.9270183826474581        4.7894820235162330     
 H  -1.2342995244658850        5.4716370533875747        5.4987885881466187     
 H -0.50146064653734113        5.4857211280251130        3.8432209157636050     
 H  -1.1505827609426242        4.0192060355080690        4.5550670917053147     
 C   1.6042687904087722        3.6590397435046729        4.5204734214038567     
 H   1.8134995839340466        4.0581536611864513        3.5261158362901401     
 H   2.5640063620545828        3.4121473358143910        4.9885079700096249     
 H   1.0464964411065616        2.7248188079440916        4.3747171520012058     
 C  0.50483966101144584        3.8028691568052078        6.7153537996922390     
 H -0.18930516562107574        4.3278007070394393        7.3809584579137271     
 H   3.5862195327902857E-002   2.8452441477688688        6.4616208269665609     
 H   1.4224035766106227        3.5938870171726292        7.2774249933889248     
 C   2.5650150209051992        6.9137915598459179        3.4331634861313360     
 C   2.9851793355846135        8.3314621914931379        2.9822319128937314     
 H   3.8673185573449733        8.6946366140317171        3.5221835007609825     
 H   3.2427045153295126        8.3067047423475575        1.9155232353251062     
 H   2.1845063619260170        9.0740781213584416        3.1105014316788422     
 C   3.8050450683815908        6.0117368450498763        3.2446474492424993     
 H   3.6300324161059150        4.9745950675376847        3.5407315863734232     
 H   4.1225651932870537        6.0111585785411110        2.1925598265279889     
 H   4.6396749342853028        6.3921887019630494        3.8483840162064471     
 C   1.4290369578710376        6.4902183990567632        2.4791397059857223     
 H  0.55442892305258573        7.1633867367125887        2.5583435884036287     
 H   1.7651249045010236        6.5719229213444406        1.4396282470321533     
 H   1.0780114576542066        5.4660176767686970        2.6227310596617701     
 C   2.3378032106950193        8.6557705655274599        8.2871196030944159     
 C  -1.9428620723388559        9.6570589178538988        5.6584185436078922     
 C  -2.5362711666312663        8.6653510847293571        4.7729861594962788     
 C  -2.8323867430513130        7.5304223136492165        5.5964568949449980     
 H  -3.3380641855466839        6.6366029380661926        5.2510580616779237     
 C  -2.4391541974747089        7.7549026699092023        6.9370370100756942     
 C  -1.8726459550448236        9.0636811066171337        6.9594932523629573     
 H  -1.5171150440452443        9.5688385122156348        7.8501537956227123     
 C  -1.2285213630535425        10.985595597351862        5.3607313020519056     
 C  0.14418263039494272        10.638961538439920        4.7383843944895219     
 H  0.79264216883206962        10.092111491687637        5.4561334504234926     
 H   5.9735487319354658E-002   10.076307511140561        3.7937090063230126     
 H  0.73398673444325069        11.534914492310476        4.5053917138967643     
 C -0.95523298953744717        11.770239993753773        6.6628468521256305     
 H -0.46127655148037611        12.718425530421960        6.4201929241385880     
 H  -1.8855773910728457        11.999412745987415        7.1950734874905837     
 H -0.29444994812785152        11.234603952434764        7.3551529807147533     
 C  -2.0221559652532823        11.934753295752724        4.4493733725596938     
 H  -2.2291227969795142        11.532732990176221        3.4560065069523387     
 H  -2.9827206848907024        12.190006421173303        4.9114017064863562     
 H  -1.4551367763736505        12.863180189292745        4.3035759205770070     
 C  -2.9679700247390590        8.6838215642756982        3.2884747684011693     
 C  -4.2319243198831806        9.5624977118089944        3.1450656253787597     
 H  -5.0368456215986068        9.1689776972204537        3.7797610501389740     
 H  -4.5887737959508161        9.5576926174643333        2.1061199672207698     
 H  -4.0624651691899336        10.603410277390415        3.4340114893162861     
 C  -3.3636313272256957        7.2602127643258774        2.8298240994519914     
 H  -2.5453159800311473        6.5360455899030185        2.9505589403461467     
 H  -4.2377462910654700        6.8733343613115778        3.3675145240980786     
 H  -3.6229560696234766        7.2855760793254953        1.7637013492982687     
 C  -1.8718687398634881        9.1459033807877095        2.2993923177219040     
 H -0.98950052049971504        8.4847469505068638        2.3306803382782384     
 H  -2.2522416100625793        9.0827294281757922        1.2694700875512988     
 H  -1.5299440015929155        10.173135746079767        2.4514029388260727     
 C  -2.8351504834080430        6.9123157933306265        8.1441430291639740     
 C  -4.1476466975326636        7.5113674664396735        8.7053723039477511     
 H  -4.0093375079801596        8.5545207143565420        9.0157344691567971     
 H  -4.9385926825897348        7.4868593828604544        7.9484514509283768     
 H  -4.4912980223246359        6.9371239151388977        9.5764406094690919     
 C  -3.0848624548235795        5.4428355819804732        7.7646991435829751     
 H  -2.1670048191529885        4.9323160906761636        7.4491268167684730     
 H  -3.4758644187111774        4.8956895440931785        8.6338493778427754     
 H  -3.8187603917501840        5.3405163736614716        6.9596190983528023     
 C  -1.7654008534827961        6.9663383111006096        9.2383729320057473     
 H  -1.5925311641302253        7.9885594759597112        9.5887106267402658     
 H  -2.0817122110924555        6.3738678445259183        10.104428530677561     
 H -0.81043362286959164        6.5610797177688278        8.8857698411495800     
 F   6.5733611789183755       -1.4126915323292275        4.6398582008513083     
 F   7.9895760121647612       -2.6295365753369708        6.5160172774402083     
 F   9.6091557553605362       -1.1782478741843045        8.2349640104894508     
 F   9.9060105975769641        1.5139727323568539        7.8274828628669022     
 F   8.5676318199598018        2.7647597368747907        5.8646177670916071     
 F   9.6573109118051441        1.6815899184649730        3.4451355143050000     
 F   10.836966110242685        3.2883556538727490        1.6718246676371664     
 F   9.3734829284647603        5.0938821803958909       0.21134221694579905     
 F   6.6208148792888810        5.2125831610020308       0.56622158384476606     
 F   5.4195315748512822        3.5793206175725043        2.3021447612760189     
 F   6.6133520150660967        4.7118741497543990        4.6438990704771070     
 F   5.2004447375234690        5.9211376061047973        6.5300752665221973     
 F   3.6345000704960087        4.4756084700759056        8.2794842579888250     
 F   3.3597854870808863        1.7611038444369245        7.9044059310746215     
 F   4.6758764843413783       0.51895486749111996        5.9194635615623383     
 F   3.5439484755418507        1.6955184140145743        3.5151233750898174     
 F   2.2736371576528103       0.16778036306815516        1.7446500891927454     
 F   3.6353744352879542       -1.6826771869835606       0.24622023800976750     
 F   6.3745102817503509       -1.8918045118065434       0.50184946051748569     
 F   7.6921978226712922      -0.31846078643793296        2.2477135245903597     
 C   7.5232526930660475       0.75084025667953758        5.1051239693777717     
 C   7.4211196209307486      -0.62037587703038066        5.3579389614198103     
 C   8.1265738957280611       -1.2919736699365676        6.3628415726091818     
 C   8.9514301156309735      -0.57274197723357378        7.2212288362098560     
 C   9.0869059740644431       0.79972047294233806        7.0173035200455152     
 C   8.3874139140115727        1.4175040237258218        5.9842860916583689     
 C   7.4673244540762944        2.5835765173280376        3.0160184290288141     
 C   8.8423983861989797        2.5426451699023547        2.7714044152721153     
 C   9.4918072020965720        3.3655217121469119        1.8446761518668595     
 C   8.7546337443182924        4.2784935786230633        1.0963795137749708     
 C   7.3728407074414859        4.3299804850683214        1.2739099881999467     
 C   6.7713567862071944        3.4801297218130487        2.1957882696311586     
 C   5.6955162655293536        2.5368796102749473        5.1379397829512454     
 C   5.7883764391392249        3.9111804529200924        5.3811530195335289     
 C   5.0880031789080524        4.5796454811996190        6.3915971242486176     
 C   4.2867448615498427        3.8576541216151470        7.2699642231761503     
 C   4.1636076426761850        2.4808188412666774        7.0820386033296439     
 C   4.8533961453139582        1.8675963705384107        6.0376568325106206     
 C   5.6917994708914250       0.72545884765550661        3.0264274129401016     
 C   4.3153062473999162       0.82038897720093129        2.8091360770694993     
 C   3.6169498302376271        3.9767009027179265E-002   1.8832906489257659     
 C   4.3030547390404656      -0.89488737772177462        1.1156287671288352     
 C   5.6869673790635789       -1.0011746175806935        1.2569192348677696     
 C   6.3395032067461710      -0.18418188043084460        2.1783400459789273     
 B   6.5964285081210505        1.6454554449526499        4.0590368014838480     
 F   2.3654755597960242        11.734942008197484        14.896679810089848     
 F  0.95581444094485757        12.979240141905107        13.033737884225078     
 F -0.66635228618323461        11.551743934745943        11.295542734492736     
 F -0.98385853072424534        8.8568762632270950        11.682007966933730     
 F  0.33582084467024986        7.5838328340818890        13.642164310850552     
 F -0.73508860416048338        8.6932819116747524        16.078024832351108     
 F  -1.9470530056862803        7.0692181254474473        17.813135899215734     
 F -0.51713487202634378        5.2033350954278781        19.235948708662892     
 F   2.2332459766930395        5.0427423606772122        18.881716028137628     
 F   3.4682967962544962        6.6991046731876542        17.189681771472760     
 F   2.2822062375246523        5.5972745127771972        14.857806822003102     
 F   3.6861289346392514        4.3829320151849673        12.968736772456012     
 F   5.2393371922735783        5.8238433265158900        11.203475991991153     
 F   5.5139684653852461        8.5403564421563836        11.569088069484859     
 F   4.2187944237730814        9.7852750533884798        13.562012711602883     
 F   5.3782501151275568        8.5631107860786226        15.947206714273962     
 F   6.7122998392486837        10.053950204527617        17.699828229533015     
 F   5.4151173070316290        11.925138183430175        19.236454630528030     
 F   2.6756636896764361        12.189087550378090        19.031013199198362     
 F   1.2921233920264850        10.656245297696110        17.296388120223472     
 C   1.3999984381676207        9.5833105605381821        14.414164006367052     
 C   1.5110698488480452        10.955377273767313        14.172585671580416     
 C  0.81086935610342048        11.640305053771305        13.173013103172540     
 C  -1.5298276832544349E-002   10.933442275968519        12.305422757818215     
 C -0.16014699706379001        9.5598867523430595        12.497975678369249     
 C  0.53084485662493885        8.9298419778360891        13.529513349275492     
 C   1.4380584254757289        7.7401376141481224        16.488019461855128     
 C   6.3102940975271166E-002   7.8021751944616247        16.732941120539493     
 C -0.60292212432246683        6.9707569516329713        17.640724328731118     
 C  0.11673188651627758        6.0262304645072220        18.368081669148960     
 C   1.4981707800065815        5.9535978882679075        18.190917399095909     
 C   2.1170047631742284        6.8156040612340716        17.291707185651003     
 C   3.2018095196604075        7.7709049853951102        14.357422865944715     
 C   3.1046368991576450        6.3963619926604167        14.115854961429394     
 C   3.7984649997387945        5.7251019151798088        13.102156882322188     
 C   4.5929956375540142        6.4442681294028468        12.215310519654642     
 C   4.7161865299998418        7.8216351046348285        12.398313866603692     
 C   4.0358738640999654        8.4367678850368204        13.447530029173983     
 C   3.2570819996826685        9.5709467549570544        16.477795813984347     
 C   4.6362437576886180        9.4492751701321023        16.671115665528792     
 C   5.3686796855321388        10.211770155627129        17.587024155810504     
 C   4.7159487506398987        11.156772829738490        18.372304373556709     
 C   3.3309334815176177        11.290288830498591        18.256050583358768     
 C   2.6435794901755267        10.491235514428674        17.341692261732799     
 B   2.3220778238135567        8.6714805321972861        15.449904343020012     
 C   6.3315934665670328       0.17455616996853093        11.554578101967781     
 H   7.2564715065251297      -0.31084934184397878        11.889610411150723     
 H   5.9768990137619120      -0.37774188521607199        10.672949308602517     
 H   5.5815372181973002        4.6515632638034529E-002   12.342219798245811     
 C   5.2167889392475040        2.2429221672171007        10.675877889952059     
 H   4.4537488194254333        2.2177932555529201        11.461171352745730     
 H   4.8471050706266192        1.6593826609105247        9.8235488765834678     
 H   5.3354694469817598        3.2866873197480695        10.358136131114387     
 C   7.5885519680248148        1.7287212600831963        10.060146435671427     
 H   7.2220257075230494        1.1760476183311159        9.1838250616037467     
 H   8.5462330883910660        1.2858972808488625        10.359886856920900     
 H   7.7798060363673383        2.7594527346494386        9.7357053453660516     
 C   2.5537671896868908        10.134927738013664        7.9174854124067124     
 H   1.6281938833800238        10.614404708480743        7.5756673143299986     
 H   2.9019306395903186        10.692690369702957        8.7982207340707355     
 H   3.3070475177631233        10.262656166972825        7.1327604301215555     
 C   3.6774708295274512        8.0710486734507327        8.7946743495410811     
 H   4.4347866109433980        8.0947066400720757        8.0038013018447760     
 H   4.0523576190781130        8.6581680617673094        9.6422344637328603     
 H   3.5627128288582983        7.0281813445888046        9.1169500079778398     
 C   1.3089407554328638        8.5830618351855801        9.4241192062714685     
 H   1.6811791988051088        9.1373870075455610        10.297078630279833     
 H  0.34933199031234113        9.0251735224958125        9.1301342888039141     
 H   1.1204720327921263        7.5527851263134478        9.7518309848542373     
         276

 Dy   9.0967489769963041        2.4939136937834165        14.036487161210568     
 C   7.4079206552429397        4.3783939394106275        13.718896566060529     
 C   6.7618103235807361        3.3911561292691550        14.567966121286885     
 C   6.4926136175190905        2.2595958950199777        13.733974019705055     
 H   5.9616515672433650        1.3725278329025445        14.058747065102111     
 C   6.9478129145379777        2.4834542723555280        12.410699050071596     
 C   7.5247144416857372        3.7870796888005653        12.419168007128867     
 H   7.9104692454197947        4.2954436831510296        11.543933238742703     
 C   8.1103742661768816        5.7080209945429869        14.048098265149070     
 C   9.4769311556745492        5.3828774841061966        14.697285806978538     
 H   10.135349061014756        4.8298515201893926        13.997613286906855     
 H   9.3918243693797390        4.8318882651227320        15.646764026970647     
 H   10.048813419931328        6.2922917861068797        14.927890150868681     
 C   7.2915933949002154        6.6537411673984437        14.938197150651490     
 H   7.0633885539259822        6.2591430638998800        15.929703556515127     
 H   6.3409962918429308        6.9032825337311081        14.454250316125533     
 H   7.8511796009772183        7.5856193622579102        15.090163566809165     
 C   8.4086696294642973        6.4934692012025597        12.754766663456438     
 H   9.1022466291351929        5.9587137644368928        12.096425961552063     
 H   8.8824986471208263        7.4504959139977123        13.002924984075323     
 H   7.4941793417708835        6.7032872702905708        12.187552858317050     
 C   6.3333052221199049        3.4026564606318890        16.047332961271618     
 C   5.9288437763161266        1.9838939931770154        16.509034339639978     
 H   5.0481525707599406        1.6094313595273964        15.975091508684748     
 H   5.6756999711166056        2.0117780706594157        17.576733205422329     
 H   6.7359209383223000        1.2478421470940533        16.381522984090655     
 C   5.0829850860641637        4.2920060298489746        16.224073865465684     
 H   5.2500558511641762        5.3289109113316098        15.921791543725993     
 H   4.7609759103491225        4.2963661783963190        17.274642579509898     
 H   4.2551718655554165        3.8995365660144339        15.619035758532156     
 C   7.4588669463944042        3.8490240973532277        17.002393835814157     
 H   8.3396324602502983        3.1835949658103813        16.939383914482431     
 H   7.1143174324654304        3.7785027847730528        18.039442897958402     
 H   7.8018966517529833        4.8741022312542475        16.847717769474489     
 C   6.5548823919700041        1.6554802512051854        11.190755780318021     
 C   10.831243628075811       0.64141530591263141        13.802457709197094     
 C   11.421805397000952        1.6196281428668811        14.704562698057480     
 C   11.722031207403152        2.7662440991856845        13.898690385533003     
 H   12.225937759437066        3.6551819634267586        14.259229025943684     
 C   11.333754024102307        2.5617803302018576        12.553136478512270     
 C   10.767055167325061        1.2538043339572964        12.509432295472688     
 H   10.416621160379510       0.76130258965434183        11.609632323827132     
 C   10.115008171819596      -0.69108229502332763        14.076725801600348     
 C   8.7375533255393982      -0.35383385644073356        14.693630894521005     
 H   8.0934570208152916       0.20287629243207358        13.979556602901368     
 H   8.8149724334521622       0.19603372341344372        15.646304799409217     
 H   8.1462951543206401       -1.2526715597679698        14.911365460050567     
 C   9.8548047446051132       -1.4580531721142196        12.761187814878074     
 H   9.3632150683268378       -2.4119028382128462        12.985946147438328     
 H   10.790305824550440       -1.6752294280541438        12.232810090260349     
 H   9.1971599114170299      -0.91488885598625536        12.071612535511720     
 C   10.900770259064707       -1.6506672850577107        14.983559198244501     
 H   11.094731975002611       -1.2616622441590741        15.984601024042840     
 H   11.867108018678268       -1.8977001897413208        14.529840377587682     
 H   10.334078579007421       -2.5818934266547275        15.110435298291311     
 C   11.834574581059282        1.5841357546869210        16.194586607731068     
 C   13.093053975922386       0.69960188066745654        16.352562412606193     
 H   13.911325570494245        1.0973041364787690        15.737647232717379     
 H   13.430245716258064       0.69456781206497287        17.398181831408134     
 H   12.927119182640958      -0.33875742208603021        16.051246670262540     
 C   12.227886258200236        3.0026617098448818        16.671747052785221     
 H   11.412050543440861        3.7292669566363292        16.548366607040094     
 H   13.108920048217938        3.3930895881275100        16.147370384091833     
 H   12.474715709541714        2.9674699661904680        17.740579543870453     
 C   10.720913977348765        1.1174727733098075        17.162170833630650     
 H   9.8356683128687799        1.7745162201804299        17.114649714993497     
 H   11.080294250093528        1.1825181945109220        18.199499296116038     
 H   10.387075316303584        8.8508312816382717E-002   17.003128858184748     
 C   11.735791822195260        3.4202129455747960        11.358873206589722     
 C   13.040761151198302        2.8149878035466060        10.786751387920022     
 H   12.888175186107940        1.7806786198768410        10.453650262660254     
 H   13.830479329407604        2.8114892732502361        11.545667545403948     
 H   13.394021250613656        3.4027731414383302        9.9286388741419671     
 C   12.001174479952335        4.8808872302500221        11.760657536869738     
 H   11.088158112943152        5.3982362120734564        12.078519974349543     
 H   12.403842265999824        5.4358320708306929        10.901728623895854     
 H   12.731141208897945        4.9620109110276696        12.571263162568398     
 C   10.664601672352500        3.3958261886581962        10.264744005569533     
 H   10.474284872797947        2.3807411723203593        9.9038962888888662     
 H   10.990321108900430        3.9929701992649407        9.4050044751740067     
 H   9.7167599671540774        3.8133530956132327        10.622244521469414     
 Dy -0.20993004980087079        7.7979677451948843        5.4421281613259431     
 C   1.4930598708139966        5.9280123095765527        5.7586518771148825     
 C   2.1362097808910612        6.9195233109461345        4.9125086797399202     
 C   2.3961088095879273        8.0514309741364478        5.7478306383492273     
 H   2.9240666689325963        8.9412855563691025        5.4259493688165765     
 C   1.9405687339144464        7.8238353476797382        7.0702647689912705     
 C   1.3702154753271978        6.5172318734588632        7.0596616364652975     
 H  0.98497737758028281        6.0054758163501907        7.9334006767788301     
 C  0.79323511392263335        4.5977670153774230        5.4245172691266728     
 C -0.57785710882709407        4.9264450057917912        4.7867701053263394     
 H  -1.2343897019856793        5.4707749887898691        5.4956056941256053     
 H -0.49983935269411117        5.4853843622816090        3.8407275416144238     
 H  -1.1495276881744985        4.0186033156128662        4.5516956778804394     
 C   1.6055424046630307        3.6585392233250609        4.5200607691557995     
 H   1.8168793259473535        4.0580392966122982        3.5263722768299330     
 H   2.5642856481081688        3.4109886268389440        4.9897077352182526     
 H   1.0476903607155024        2.7246174414652806        4.3728374963248200     
 C  0.50355274120212312        3.8021304418709043        6.7135617659254532     
 H -0.19141452303615131        4.3269047513480920        7.3784241790351368     
 H   3.4992624107131380E-002   2.8444761970875754        6.4591873222769989     
 H   1.4205119475665489        3.5931789596836743        7.2766218465508450     
 C   2.5662195344657914        6.9139299074290843        3.4336672256012197     
 C   2.9852889099446718        8.3319159594151824        2.9827654040635792     
 H   3.8665042654552924        8.6961523560672411        3.5234103975850615     
 H   3.2438535834875579        8.3071643718090584        1.9163144000114176     
 H   2.1837057815471010        9.0736752716933413        3.1100730267919019     
 C   3.8076654183881771        6.0134322069213928        3.2479687170623746     
 H   3.6331385562926690        4.9761743508302807        3.5439352845486289     
 H   4.1273569404972754        6.0129890133274353        2.1966041177355882     
 H   4.6404524171577091        6.3949479308318651        3.8534229354316327     
 C   1.4327427172507889        6.4884549306868022        2.4777471768060590     
 H  0.55796745204445308        7.1614810914738136        2.5537077760786930     
 H   1.7715852772008089        6.5684966206842610        1.4391141404246983     
 H   1.0815357765041194        5.4644395149170384        2.6220644395377266     
 C   2.3362496748264974        8.6543031938348900        8.2877372910059464     
 C  -1.9443518256890193        9.6558559603628993        5.6585234306703907     
 C  -2.5376639715334974        8.6642180840406713        4.7729918375094034     
 C  -2.8333772107936737        7.5290232755670115        5.5961961907182127     
 H  -3.3389443826661260        6.6351826281229194        5.2507067909578948     
 C  -2.4400874708681068        7.7533101774066893        6.9367736669554274     
 C  -1.8738899320269942        9.0622219293769302        6.9594957635187864     
 H  -1.5184664377609634        9.5672947167973170        7.8502520907144033     
 C  -1.2300319086885227        10.984444655366472        5.3609450427358460     
 C  0.14293496417950766        10.637708589094879        4.7392797227238797     
 H  0.79106524947336965        10.091010463803018        5.4574311398768662     
 H   5.8963578148225650E-002   10.074926526357189        3.7946220284843806     
 H  0.73281566326465342        11.533620150242987        4.5064253720976364     
 C -0.95719511580945860        11.769209309426753        6.6630709828945207     
 H -0.46332460275579485        12.717446587971413        6.4204535512199072     
 H  -1.8876619851115188        11.998291658706234        7.1950884363690895     
 H -0.29647653607955138        11.233719288572280        7.3555546976731767     
 C  -2.0231211099122937        11.933521401122031        4.4489853396680914     
 H  -2.2289070418841712        11.531536480240886        3.4553648242686066     
 H  -2.9842010717251468        12.188530466245350        4.9100693852498152     
 H  -1.4561761008975727        12.862097035491681        4.3038512175102905     
 C  -2.9691012598489355        8.6827784012327065        3.2884591477067122     
 C  -4.2322085541880101        9.5624834008754522        3.1442005712316079     
 H  -5.0377404826607872        9.1697713376242866        3.7786007459252158     
 H  -4.5885890827907838        9.5576042116071935        2.1050944005383156     
 H  -4.0621430327236379        10.603341134469128        3.4328952651485602     
 C  -3.3659683908784888        7.2594558119802306        2.8301935764363382     
 H  -2.5482743309634492        6.5346673280630680        2.9511872212261014     
 H  -4.2404261932445166        6.8734949013178941        3.3679796426608686     
 H  -3.6252404392496476        7.2847953007192823        1.7640706694131556     
 C  -1.8720138679534055        9.1433636382973731        2.2998103455929382     
 H -0.99014031367514244        8.4815552876688134        2.3322523364190819     
 H  -2.2515852518111874        9.0796923083253347        1.2696292617382374     
 H  -1.5294579308693004        10.170452194691034        2.4513887114424526     
 C  -2.8364541886571644        6.9104997595286770        8.1435463240875503     
 C  -4.1486891965330290        7.5101685994604024        8.7046507971442448     
 H  -4.0098681908622833        8.5532126908811552        9.0151447724374716     
 H  -4.9395293009152974        7.4861776377667377        7.9476008068214385     
 H  -4.4927245113450347        6.9360240604977808        9.5755715852744743     
 C  -3.0868093131247676        5.4413048401869730        7.7635397421104333     
 H  -2.1692054678500785        4.9306056961992857        7.4475101782616795     
 H  -3.4778313076679575        4.8939336016175430        8.6325341658131247     
 H  -3.8209206369802513        5.3396394823824309        6.9585942437956865     
 C  -1.7669189178226576        6.9635953438875191        9.2379843008640883     
 H  -1.5931241694721843        7.9856870431736038        9.5881345173065053     
 H  -2.0840404656761851        6.3715946400503336        10.104088086884833     
 H -0.81228736210387953        6.5572999875913860        8.8856848877982308     
 F   6.5731294590933667       -1.4136418022471449        4.6401082910422540     
 F   7.9890345696823735       -2.6299334852345737        6.5168856573509641     
 F   9.6086181606796774       -1.1781474507558671        8.2353913687332003     
 F   9.9056399008299199        1.5139737471418588        7.8269562880930490     
 F   8.5668162675126105        2.7642492076266634        5.8640632178811609     
 F   9.6552737538116258        1.6830970769495637        3.4439176326159191     
 F   10.832654641598323        3.2928293159172211        1.6717179051071220     
 F   9.3671424464789883        5.0989604886950755       0.21442949420197419     
 F   6.6143642573029373        5.2140626417459348       0.56955887938274441     
 F   5.4152673688960329        3.5775859727350232        2.3042062255299318     
 F   6.6100476071949492        4.7101117309871308        4.6463704361332026     
 F   5.1970242804842153        5.9173089452148941        6.5338824505318094     
 F   3.6323716796083598        4.4700967490909091        8.2824409759613875     
 F   3.3595534170575245        1.7553660713156851        7.9063097830260949     
 F   4.6754969717210049       0.51529513778917535        5.9199935032818498     
 F   3.5420755643067112        1.6908186779730583        3.5167455136701160     
 F   2.2731801199471322       0.16290498672334200        1.7453178992518683     
 F   3.6367450446177494       -1.6844372775397709       0.24499498409143236     
 F   6.3760994491296117       -1.8908381090286914       0.50014756860639276     
 F   7.6923082149227495      -0.31748631346777151        2.2471154684406116     
 C   7.5226617234877287       0.75004933467734702        5.1050739585842964     
 C   7.4207374850821042      -0.62112948923636380        5.3581293363868374     
 C   8.1261222356195066       -1.2924318267080874        6.3632609146889516     
 C   8.9509619832647918      -0.57292750093750633        7.2214392205492519     
 C   9.0864965422076587       0.79947234954211976        7.0170557714929194     
 C   8.3868867250656152        1.4169842891480917        5.9839501879210868     
 C   7.4643483657940548        2.5837248890184403        3.0167409509734564     
 C   8.8393129760641642        2.5441333761838552        2.7714348354536607     
 C   9.4875185821079064        3.3685353923770136        1.8452631172858307     
 C   8.7492415097425518        4.2817767026822198        1.0984363476150008     
 C   7.3674695088357041        4.3317391708910282        1.2764228412746448     
 C   6.7671884949617747        3.4802895065348896        2.1975665233033341     
 C   5.6935292942753444        2.5342997965548308        5.1392556261386177     
 C   5.7857666851070846        3.9084919260348290        5.3833466262831378     
 C   5.0853496190353074        4.5758884715588639        6.3944360285314916     
 C   4.2847335357988952        3.8529101096785898        7.2725286294199805     
 C   4.1623764463379089        2.4761129999339477        7.0839062746791086     
 C   4.8521440033034144        1.8639726934479179        6.0388758019676381     
 C   5.6909118645001380       0.72372282639897867        3.0267836863966036     
 C   4.3142768238068445       0.81712956965384531        2.8099256456750568     
 C   3.6166512199685652        3.6366492333604318E-002   1.8836671998640062     
 C   4.3036820244682037      -0.89677616374636038        1.1150745013778340     
 C   5.6877153375886715       -1.0016037986407249        1.2560343922746067     
 C   6.3394803296224191      -0.18461975204964604        2.1779935131381678     
 B   6.5948180201677893        1.6441947009850322        4.0595594524449723     
 F   2.3627885694652417        11.734578845933365        14.892455096421847     
 F  0.95310046507243362        12.975752792298412        13.027480030300367     
 F -0.66870545851260588        11.545545061085067        11.291384326380259     
 F -0.98464805680419309        8.8510102869200544        11.680909512251663     
 F  0.33704268599587511        7.5806000126871860        13.641420350769168     
 F -0.73422936096996461        8.6858587494667585        16.076522258996270     
 F  -1.9411359642231829        7.0600113403864562        17.813464054495366     
 F -0.50630036273875390        5.1985918524598329        19.236152985602430     
 F   2.2443750354777996        5.0453395217333288        18.881750989541509     
 F   3.4743980222012159        6.7031968409324874        17.187428218426913     
 F   2.2867186850625072        5.5989079841026310        14.854223821498669     
 F   3.6913402099818069        4.3872221853738242        12.963801164304133     
 F   5.2440242451144510        5.8303763605226866        11.200623701789564     
 F   5.5166801790631101        8.5470287077342046        11.568263132274504     
 F   4.2200697557454214        9.7893661000412209        13.562031334208402     
 F   5.3790900280631382        8.5728235954708190        15.947518120120730     
 F   6.7061421530353629        10.067706285175941        17.702212149063875     
 F   5.4013052155195131        11.933605991829879        19.237545063896544     
 F   2.6616279604630075        12.189127470781266        19.028941785905516     
 F   1.2853029128823903        10.652343072305955        17.292471547645402     
 C   1.3991970428369600        9.5816852496580651        14.411757815110533     
 C   1.5092266527795490        10.953628955113436        14.168898019761146     
 C  0.80872680080843806        11.637012240880175        13.168515384072744     
 C  -1.7229079491395575E-002   10.928724009537278        12.301921077376177     
 C -0.16133354310474379        9.5553427920916647        12.496040747992314     
 C  0.53046908328991893        8.9267231957208111        13.527875295084666     
 C   1.4413453113966608        7.7384860828376887        16.486132625910415     
 C   6.6476860047007078E-002   7.7973007238059271        16.731693343960565     
 C -0.59692260568281097        6.9649578965557897        17.640417720507855     
 C  0.12534709118372683        6.0228293527258181        18.368034655431774     
 C   1.5068064020285112        5.9536180552436093        18.190439774925029     
 C   2.1229587325805408        6.8162937370210930        17.290120454163134     
 C   3.2047307544828292        7.7735186110136310        14.355592598674118     
 C   3.1085730584106326        6.3991157525229863        14.112919757594621     
 C   3.8028909593990088        5.7292603099729353        13.098708709478961     
 C   4.5972007967407764        6.4497475908827218        12.212790122330478     
 C   4.7195688133464664        7.8270267204931887        12.396983465018319     
 C   4.0385776206981818        8.4407997136173858        13.446570648854763     
 C   3.2544435174672288        9.5737471653185384        16.476187618932187     
 C   4.6335815276424324        9.4563432155270650        16.670875489507306     
 C   5.3623025979537147        10.220863427955210        17.587825372461445     
 C   4.7056443452682126        11.163284370424977        18.372594683408494     
 C   3.3205554626956646        11.292534390791566        18.254806305057190     
 C   2.6370278167436547        10.491705884539071        17.339470525075821     
 B   2.3228094712897875        8.6718958828502206        15.447805710259079     
 C   6.3344203025347712       0.17565236400450010        11.554447929385104     
 H   7.2591648538185591      -0.30956230646280131        11.890154878973924     
 H   5.9805673588644632      -0.37659891325578804        10.672461193455090     
 H   5.5837508832630744        4.7345666238411008E-002   12.341471002192815     
 C   5.2194624107532803        2.2443097216709722        10.676612357804503     
 H   4.4565311604735829        2.2186928105998360        11.462002891149476     
 H   4.8496803097999370        1.6611662994847454        9.8240553931258461     
 H   5.3380263003562733        3.2882526971215560        10.359412222091740     
 C   7.5910577138018329        1.7301652343418672        10.060222525209046     
 H   7.2241430259558550        1.1780157537443350        9.1837432319484922     
 H   8.5486547581937717        1.2869025521556745        10.359527619235687     
 H   7.7825305156608060        2.7609807827765103        9.7362223254201190     
 C   2.5525984905263144        10.133577856152410        7.9188582695026062     
 H   1.6272583959047306        10.613344576939504        7.5768051748185616     
 H   2.9003891445394543        10.690891912714193        8.8000217480088718     
 H   3.3063001305408299        10.261536071684139        7.1345725116438548     
 C   3.6756586758028322        8.0690616656575891        8.7954071916041965     
 H   4.4333247854519495        8.0932334067395360        8.0048808994362872     
 H   4.0502486315525861        8.6555550271381314        9.6435279679850527     
 H   3.5606642084705338        7.0259748945653246        9.1168603530988896     
 C   1.3070465378317024        8.5812809871055293        9.4243579156837107     
 H   1.6792362892603707        9.1349534800980159        10.297732907040672     
 H  0.34769865489763235        9.0239248457660821        9.1303308116907154     
 H   1.1180876430422950        7.5509006372450482        9.7513913416811526     
         276

 Dy   9.0994582335521379        2.4956917312636895        14.037428035466336     
 C   7.4088123145455587        4.3788524730129881        13.720490642162336     
 C   6.7632867425012977        3.3906455337217420        14.568840311160281     
 C   6.4953266221979220        2.2593399796529203        13.734195828313304     
 H   5.9647992096891134        1.3717608672867581        14.058259477069351     
 C   6.9506324878314345        2.4842491161322782        12.411182124331017     
 C   7.5265866082493176        3.7883222190564734        12.420468353732231     
 H   7.9123639428391810        4.2974455487689820        11.545664325878107     
 C   8.1104011317183993        5.7086040969298857        14.050941199883127     
 C   9.4767217027272821        5.3831218637416489        14.700473102693847     
 H   10.135761595945871        4.8312248308582193        14.000409081212640     
 H   9.3913024333243165        4.8310659303552796        15.649348824733078     
 H   10.048196959463938        6.2924193740856325        14.932261506420312     
 C   7.2909451078124867        6.6536619768444289        14.941337220876468     
 H   7.0620313708964915        6.2582115390182187        15.932330891874185     
 H   6.3406638347178328        6.9037486357833773        14.456986801065653     
 H   7.8504783184876024        7.5853958768463734        15.094430979210777     
 C   8.4093237121605657        6.4951266591166057        12.758428997833175     
 H   9.1038832105183545        5.9614355877910388        12.100271229088158     
 H   8.8822357370399008        7.4522455712668210        13.007806734078740     
 H   7.4952320579173994        6.7048255380355544        12.190567690667182     
 C   6.3327055543933239        3.4015021240004040        16.047537841720072     
 C   5.9282148278695068        1.9824608416358700        16.508284714015613     
 H   5.0484327992101008        1.6077205939644512        15.973088728459240     
 H   5.6735800670476442        2.0100565610225885        17.575621595143989     
 H   6.7358031177322184        1.2468587937682378        16.381748434447644     
 C   5.0816140435081874        4.2901131605087821        16.222082278983024     
 H   5.2487709651745602        5.3271834774758782        15.920488411865753     
 H   4.7575051402762512        4.2939599565595303        17.271953917010766     
 H   4.2553390441505945        3.8974423528570115        15.615180940342620     
 C   7.4563150224881660        3.8481212124545969        17.004652568973601     
 H   8.3367450869159487        3.1822030566754664        16.943939804536203     
 H   7.1093697374272509        3.7785512953190317        18.040917609118591     
 H   7.8002273348409528        4.8729103025979867        16.850068737456386     
 C   6.5576684643571843        1.6566707712904152        11.190993977446075     
 C   10.834603179048083       0.64338673242532363        13.804536773863598     
 C   11.425290609704044        1.6227315533577014        14.705275940431028     
 C   11.724532076097869        2.7686664416562934        13.898185063934896     
 H   12.228383728101022        3.6581045712959601        14.257498458559988     
 C   11.335739108874588        2.5626536300344784        12.553069947196366     
 C   10.769526510965695        1.2544229121886452        12.510919885748912     
 H   10.418771826266248       0.76090252302729200        11.611811286055186     
 C   10.118615095473800      -0.68886268612732260        14.080723797808899     
 C   8.7412318812244862      -0.35074988465401702        14.697264223406208     
 H   8.0971198982297690       0.20492717181873379        13.982403322975440     
 H   8.8186278346359757       0.20030472152507570        15.649272447464138     
 H   8.1500305763996561       -1.2493246436495200        14.916045124126043     
 C   9.8578489574509369       -1.4575506714325295        12.766353849170519     
 H   9.3662318432178502       -2.4110041642835482        12.992644801901839     
 H   10.793054225126610       -1.6755931672949589        12.237874510786304     
 H   9.1999520577626903      -0.91527590633062539        12.076333994057201     
 C   10.904444864153612       -1.6473889407589859        14.988695529309025     
 H   11.098146373250541       -1.2572392116217206        15.989346379459196     
 H   11.870890536884117       -1.8948436549181649        14.535369771112357     
 H   10.337836598777065       -2.5785543315857029        15.116484764918489     
 C   11.839400922248531        1.5886878019996571        16.194845261631453     
 C   13.097377323001901       0.70348910162579470        16.352588954587265     
 H   13.915204697641796        1.0998853776481843        15.736304073995750     
 H   13.435710024416563       0.69941334571917102        17.397822840122327     
 H   12.930448176537158      -0.33503355773485521        16.052652404296026     
 C   12.234298704115329        3.0073439904622785        16.669915558681950     
 H   11.418952388642674        3.7344437289135803        16.546482191627142     
 H   13.115104666969019        3.3964044488847929        16.144235878219447     
 H   12.482188792721143        2.9730499756915845        17.738505974581560     
 C   10.726102261310668        1.1241757356542026        17.163773562289300     
 H   9.8416628429010586        1.7823102149225241        17.116267097309528     
 H   11.086321955928572        1.1896912420780208        18.200774858098534     
 H   10.390857602414599        9.5516958153839565E-002   17.005872105064888     
 C   11.737604391628036        3.4199868329296086        11.358065842135018     
 C   13.042894705081856        2.8145986689185589        10.786934927490934     
 H   12.890950721268876        1.7796421011853194        10.455668330211562     
 H   13.832647868943292        2.8129458796559157        11.545778402280883     
 H   13.395711687334604        3.4010987653203522        9.9278442214607416     
 C   12.002415197536722        4.8810866622318709        11.758574662759337     
 H   11.089314046518487        5.3980409107885876        12.076901769351684     
 H   12.403981785632610        5.4356410302131986        10.898904275266014     
 H   12.733079520989342        4.9632695880601139        12.568452065151439     
 C   10.666695099424132        3.3941390211309344        10.263773068631810     
 H   10.476828819019051        2.3786081002839325        9.9039744960758842     
 H   10.992429482376650        3.9904270958684349        9.4034573384499236     
 H   9.7186408758000393        3.8117322219215541        10.620625737826643     
 Dy -0.21104267812518196        7.7970720740984900        5.4419149559665536     
 C   1.4925773158328464        5.9274862735762595        5.7580753161654004     
 C   2.1355272109634784        6.9195295044501126        4.9124081598803073     
 C   2.3949069159242278        8.0511919731492441        5.7482152189939049     
 H   2.9227066597302822        8.9413019903066058        5.4267860081627424     
 C   1.9392243017709172        7.8229299677003885        7.0704600173256384     
 C   1.3692403803278215        6.5161634931329449        7.0592608048132401     
 H  0.98388595189064187        6.0039869304263549        7.9327034361222308     
 C  0.79331770383055078        4.5971853914310223        5.4231515910173771     
 C -0.57714542696386784        4.9258716289361244        4.7840581871364467     
 H  -1.2344798795054737        5.4699129241921636        5.4924228001045909     
 H -0.49821805885088122        5.4850475965381049        3.8382341674652425     
 H  -1.1484726154063725        4.0180005957176625        4.5483242640555641     
 C   1.6068160189172889        3.6580387031454493        4.5196481169077414     
 H   1.8202590679606601        4.0579249320381461        3.5266287173697255     
 H   2.5645649341617553        3.4098299178634970        4.9909075004268804     
 H   1.0488842803244431        2.7244160749864692        4.3709578406484351     
 C  0.50226582139280040        3.8013917269366013        6.7117697321586682     
 H -0.19352388045122690        4.3260087956567448        7.3758899001565474     
 H   3.4123052886359903E-002   2.8437082464062815        6.4567538175874368     
 H   1.4186203185224751        3.5924709021947190        7.2758186997127661     
 C   2.5674240480263832        6.9140682550122508        3.4341709650711034     
 C   2.9853984843047296        8.3323697273372286        2.9832988952334274     
 H   3.8656899735656109        8.6976680981027652        3.5246372944091404     
 H   3.2450026516456036        8.3076240012705593        1.9171055646977291     
 H   2.1829052011681851        9.0732724220282410        3.1096446219049616     
 C   3.8102857683947629        6.0151275687929093        3.2512899848822499     
 H   3.6362446964794226        4.9777536341228776        3.5471389827238347     
 H   4.1321486877074971        6.0148194481137596        2.2006484089431875     
 H   4.6412299000301154        6.3977071597006807        3.8584618546568183     
 C   1.4364484766305405        6.4866914623168421        2.4763546476263953     
 H  0.56150598103632032        7.1595754462350376        2.5490719637537573     
 H   1.7780456499005945        6.5650703200240805        1.4386000338172431     
 H   1.0850600953540321        5.4628613530653798        2.6213978194136831     
 C   2.3346961389579755        8.6528358221423183        8.2883549789174769     
 C  -1.9458415790391830        9.6546530028718980        5.6586283177328891     
 C  -2.5390567764357286        8.6630850833519872        4.7729975155225279     
 C  -2.8343676785360339        7.5276242374848064        5.5959354864914275     
 H  -3.3398245797855681        6.6337623181796452        5.2503555202378660     
 C  -2.4410207442615048        7.7517176849041762        6.9365103238351606     
 C  -1.8751339090091648        9.0607627521367267        6.9594982746746155     
 H  -1.5198178314766824        9.5657509213789993        7.8503503858060943     
 C  -1.2315424543235030        10.983293713381080        5.3611587834197856     
 C  0.14168729796407262        10.636455639749839        4.7401750509582374     
 H  0.78948833011466979        10.089909435918399        5.4587288293302390     
 H   5.8191668977096642E-002   10.073545541573814        3.7955350506457486     
 H  0.73164459208605614        11.532325808175496        4.5074590302985076     
 C -0.95915724208147002        11.768178625099731        6.6632951136634100     
 H -0.46537265403121364        12.716467645520865        6.4207141783012265     
 H  -1.8897465791501920        11.997170571425055        7.1951033852475943     
 H -0.29850312403125118        11.232834624709794        7.3559564146316001     
 C  -2.0240862545713045        11.932289506491335        4.4485973067764881     
 H  -2.2286912867888282        11.530339970305551        3.4547231415848745     
 H  -2.9856814585595908        12.187054511317397        4.9087370640132733     
 H  -1.4572154254214946        12.861013881690617        4.3041265144435732     
 C  -2.9702324949588115        8.6817352381897166        3.2884435270122547     
 C  -4.2324927884928396        9.5624690899419100        3.1433355170844561     
 H  -5.0386353437229676        9.1705649780281195        3.7774404417114580     
 H  -4.5884043696307524        9.5575158057500538        2.1040688338558620     
 H  -4.0618208962573430        10.603271991547839        3.4317790409808344     
 C  -3.3683054545312814        7.2586988596345838        2.8305630534206845     
 H  -2.5512326818957507        6.5332890662231176        2.9518155021060561     
 H  -4.2431060954235633        6.8736554413242112        3.3684447612236590     
 H  -3.6275248088758185        7.2840145221130683        1.7644399895280427     
 C  -1.8721589960433231        9.1408238958070367        2.3002283734639728     
 H -0.99078010685056994        8.4783636248307612        2.3338243345599250     
 H  -2.2509288935597960        9.0766551884748790        1.2697884359251761     
 H  -1.5289718601456850        10.167768643302303        2.4513744840588325     
 C  -2.8377578939062862        6.9086837257267266        8.1429496190111266     
 C  -4.1497316955333954        7.5089697324811313        8.7039292903407404     
 H  -4.0103988737444078        8.5519046674057684        9.0145550757181461     
 H  -4.9404659192408591        7.4854958926730211        7.9467501627145003     
 H  -4.4941510003654335        6.9349242058566638        9.5747025610798566     
 C  -3.0887561714259557        5.4397740983934728        7.7623803406378924     
 H  -2.1714061165471690        4.9288953017224069        7.4458935397548860     
 H  -3.4797981966247375        4.8921776591419075        8.6312189537834740     
 H  -3.8230808822103191        5.3387625911033902        6.9575693892385697     
 C  -1.7684369821625194        6.9608523766744286        9.2375956697224293     
 H  -1.5937171748141432        7.9828146103874955        9.5875584078727467     
 H  -2.0863687202599146        6.3693214355747489        10.103747643092104     
 H -0.81414110133816742        6.5535202574139442        8.8855999344468799     
 F   6.5728977392683579       -1.4145920721650620        4.6403583812332005     
 F   7.9884931271999857       -2.6303303951321770        6.5177540372617191     
 F   9.6080805659988187       -1.1780470273274299        8.2358187269769498     
 F   9.9052692040828756        1.5139747619268635        7.8264297133191958     
 F   8.5660007150654192        2.7637386783785365        5.8635086686707139     
 F   9.6532365958181057        1.6846042354341544        3.4426997509268382     
 F   10.828343172953959        3.2973029779616936        1.6716111425770777     
 F   9.3608019644932163        5.1040387969942600       0.21751677145814932     
 F   6.6079136353169927        5.2155421224898380       0.57289617492072265     
 F   5.4110031629407835        3.5758513278975421        2.3062676897838448     
 F   6.6067431993238017        4.7083493122198625        4.6488418017892990     
 F   5.1936038234449624        5.9134802843249901        6.5376896345414215     
 F   3.6302432887207114        4.4645850281059136        8.2853976939339500     
 F   3.3593213470341632        1.7496282981944458        7.9082136349775674     
 F   4.6751174591006306       0.51163540808723074        5.9205234450013613     
 F   3.5402026530715722        1.6861189419315423        3.5183676522504146     
 F   2.2727230822414541       0.15802961037852881        1.7459857093109914     
 F   3.6381156539475450       -1.6861973680959814       0.24376973017309722     
 F   6.3776886165088724       -1.8898717062508394       0.49844567669529988     
 F   7.6924186071742060      -0.31651184049761011        2.2465174122908631     
 C   7.5220707539094098       0.74925841267515636        5.1050239477908219     
 C   7.4203553492334597      -0.62188310144234693        5.3583197113538645     
 C   8.1256705755109522       -1.2928899834796075        6.3636802567687205     
 C   8.9504938508986100      -0.57311302464143876        7.2216496048886469     
 C   9.0860871103508742       0.79922422614190147        7.0168080229403227     
 C   8.3863595361196595        1.4164645545703618        5.9836142841838056     
 C   7.4613722775118152        2.5838732607088426        3.0174634729180982     
 C   8.8362275659293488        2.5456215824653561        2.7714652556352060     
 C   9.4832299621192409        3.3715490726071153        1.8458500827048019     
 C   8.7438492751668111        4.2850598267413771        1.1004931814550309     
 C   7.3620983102299231        4.3334978567137341        1.2789356943493426     
 C   6.7630202037163540        3.4804492912567304        2.1993447769755092     
 C   5.6915423230213360        2.5317199828347148        5.1405714693259901     
 C   5.7831569310749442        3.9058033991495651        5.3855402330327458     
 C   5.0826960591625632        4.5721314619181097        6.3972749328143657     
 C   4.2827222100479476        3.8481660977420327        7.2750930356638115     
 C   4.1611452499996320        2.4714071586012185        7.0857739460285734     
 C   4.8508918612928706        1.8603490163574252        6.0400947714246556     
 C   5.6900242581088500       0.72198680514245073        3.0271399598531055     
 C   4.3132474002137728       0.81387016210675944        2.8107152142806142     
 C   3.6163526096995038        3.2965975640029364E-002   1.8840437508022465     
 C   4.3043093098959417      -0.89866494977094624        1.1145202356268327     
 C   5.6884632961137642       -1.0020329797007563        1.2551495496814440     
 C   6.3394574524986682      -0.18505762366844747        2.1776469802974088     
 B   6.5932075322145280        1.6429339570174142        4.0600821034060965     
 F   2.3601015791344597        11.734215683669248        14.888230382753845     
 F  0.95038648920000957        12.972265442691715        13.021222176375657     
 F -0.67105863084197714        11.539346187424188        11.287225918267783     
 F -0.98543758288414074        8.8451443106130121        11.679811057569596     
 F  0.33826452732150036        7.5773671912924820        13.640676390687785     
 F -0.73337011777944594        8.6784355872587664        16.075019685641436     
 F  -1.9352189227600856        7.0508045553254650        17.813792209774999     
 F -0.49546585345116401        5.1938486094917886        19.236357262541969     
 F   2.2555040942625602        5.0479366827894454        18.881785950945389     
 F   3.4804992481479351        6.7072890086773205        17.185174665381066     
 F   2.2912311326003620        5.6005414554280639        14.850640820994238     
 F   3.6965514853243624        4.3915123555626820        12.958865556152253     
 F   5.2487112979553228        5.8369093945294841        11.197771411587974     
 F   5.5193918927409751        8.5537009733120275        11.567438195064147     
 F   4.2213450877177605        9.7934571466939637        13.562049956813921     
 F   5.3799299409987187        8.5825364048630153        15.947829525967498     
 F   6.6999844668220412        10.081462365824263        17.704596068594739     
 F   5.3874931240073973        11.942073800229583        19.238635497265058     
 F   2.6475922312495794        12.189167391184439        19.026870372612667     
 F   1.2784824337382956        10.648440846915802        17.288554975067328     
 C   1.3983956475062995        9.5800599387779481        14.409351623854015     
 C   1.5073834567110527        10.951880636459558        14.165210367941874     
 C  0.80658424551345553        11.633719427989046        13.164017664972947     
 C  -1.9159882150246797E-002   10.924005743106038        12.298419396934136     
 C -0.16252008914569760        9.5507988318402699        12.494105817615379     
 C  0.53009330995489901        8.9236044136055330        13.526237240893842     
 C   1.4446321973175928        7.7368345515272550        16.484245789965701     
 C   6.9850779118742989E-002   7.7924262531502295        16.730445567381636     
 C -0.59092308704315522        6.9591588414786090        17.640111112284593     
 C  0.13396229585117611        6.0194282409444142        18.367987641714585     
 C   1.5154420240504409        5.9536382222193112        18.189962150754148     
 C   2.1289127019868528        6.8169834128081135        17.288533722675265     
 C   3.2076519893052509        7.7761322366321517        14.353762331403521     
 C   3.1125092176636207        6.4018695123855558        14.109984553759849     
 C   3.8073169190592235        5.7334187047660619        13.095260536635733     
 C   4.6014059559275386        6.4552270523625959        12.210269725006317     
 C   4.7229510966930901        7.8324183363515489        12.395653063432947     
 C   4.0412813772963974        8.4448315421979530        13.445611268535544     
 C   3.2518050352517891        9.5765475756800207        16.474579423880026     
 C   4.6309192975962459        9.4634112609220278        16.670635313485821     
 C   5.3559255103752905        10.229956700283291        17.588626589112387     
 C   4.6953399398965256        11.169795911111462        18.372884993260278     
 C   3.3101774438737110        11.294779951084541        18.253562026755613     
 C   2.6304761433117827        10.492176254649470        17.337248788418840     
 B   2.3235411187660184        8.6723112335031551        15.445707077498145     
 C   6.3372471385025095       0.17674855804046927        11.554317756802426     
 H   7.2618582011119885      -0.30827527108162384        11.890699346797124     
 H   5.9842357039670144      -0.37545594129550408        10.671973078307666     
 H   5.5859645483288478        4.8175699838787486E-002   12.340722206139819     
 C   5.2221358822590567        2.2456972761248433        10.677346825656945     
 H   4.4593135015217324        2.2195923656467520        11.462834429553222     
 H   4.8522555489732548        1.6629499380589661        9.8245619096682244     
 H   5.3405831537307868        3.2898180744950425        10.360688313069092     
 C   7.5935634595788519        1.7316092086005381        10.060298614746666     
 H   7.2262603443886606        1.1799838891575543        9.1836614022932377     
 H   8.5510764279964757        1.2879078234624863        10.359168381550473     
 H   7.7852549949542738        2.7625088309035819        9.7367393054741882     
 C   2.5514297913657384        10.132227974291158        7.9202311265984999     
 H   1.6263229084294377        10.612284445398263        7.5779430353071255     
 H   2.8988476494885900        10.689093455725429        8.8018227619470082     
 H   3.3055527433185361        10.260415976395452        7.1363845931661549     
 C   3.6738465220782133        8.0670746578644472        8.7961400336673101     
 H   4.4318629599605011        8.0917601734069979        8.0059604970277967     
 H   4.0481396440270592        8.6529419925089517        9.6448214722372470     
 H   3.5586155880827692        7.0237684445418456        9.1167706982199395     
 C   1.3051523202305411        8.5795001390254804        9.4245966250959530     
 H   1.6772933797156326        9.1325199526504708        10.298387183801511     
 H  0.34606531948292363        9.0226761690363517        9.1305273345775149     
 H   1.1157032532924636        7.5490161481766487        9.7509516985080662     
         276

 Dy   9.1021674901079699        2.4974697687439624        14.038368909722102     
 C   7.4097039738481776        4.3793110066153478        13.722084718264142     
 C   6.7647631614218593        3.3901349381743291        14.569714501033678     
 C   6.4980396268767526        2.2590840642858629        13.734417636921551     
 H   5.9679468521348609        1.3709939016709716        14.057771889036593     
 C   6.9534520611248922        2.4850439599090288        12.411665198590438     
 C   7.5284587748128979        3.7895647493123814        12.421768700335592     
 H   7.9142586402585682        4.2994474143869352        11.547395413013509     
 C   8.1104279972599169        5.7091871993167844        14.053784134617183     
 C   9.4765122497800149        5.3833662433771012        14.703660398409156     
 H   10.136174130876986        4.8325981415270460        14.003204875518422     
 H   9.3907804972688957        4.8302435955878273        15.651933622495511     
 H   10.047580498996547        6.2925469620643844        14.936632861971944     
 C   7.2902968207247580        6.6535827862904133        14.944477291101448     
 H   7.0606741878670007        6.2572800141365574        15.934958227233242     
 H   6.3403313775927357        6.9042147378356455        14.459723286005774     
 H   7.8497770359979864        7.5851723914348375        15.098698391612391     
 C   8.4099777948568342        6.4967841170306526        12.762091332209911     
 H   9.1055197919015161        5.9641574111451838        12.104116496624252     
 H   8.8819728269589735        7.4539952285359288        13.012688484082156     
 H   7.4962847740639162        6.7063638057805379        12.193582523017314     
 C   6.3321058866667430        3.4003477873689190        16.047742722168522     
 C   5.9275858794228871        1.9810276900947248        16.507535088391244     
 H   5.0487130276602610        1.6060098284015061        15.971085948233730     
 H   5.6714601629786827        2.0083350513857612        17.574509984865653     
 H   6.7356852971421359        1.2458754404424224        16.381973884804633     
 C   5.0802430009522119        4.2882202911685896        16.220090692500367     
 H   5.2474860791849451        5.3254560436201466        15.919185280005513     
 H   4.7540343702033789        4.2915537347227417        17.269265254511630     
 H   4.2555062227457734        3.8953481396995890        15.611326122153086     
 C   7.4537630985819270        3.8472183275559666        17.006911302133048     
 H   8.3338577135815992        3.1808111475405512        16.948495694589980     
 H   7.1044220423890705        3.7785998058650110        18.042392320278779     
 H   7.7985580179289231        4.8717183739417260        16.852419705438283     
 C   6.5604545367443645        1.6578612913756452        11.191232174574131     
 C   10.837962730020353       0.64535815893801585        13.806615838530101     
 C   11.428775822407136        1.6258349638485214        14.705989182804574     
 C   11.727032944792587        2.7710887841269027        13.897679742336791     
 H   12.230829696764976        3.6610271791651612        14.255767891176291     
 C   11.337724193646867        2.5635269298670993        12.553003415880465     
 C   10.771997854606330        1.2550414904199938        12.512407476025135     
 H   10.420922492152986       0.76050245640024217        11.613990248283242     
 C   10.122222019128003      -0.68664307723131746        14.084721794017449     
 C   8.7449104369095725      -0.34766591286730048        14.700897552291408     
 H   8.1007827756442445       0.20697805120539398        13.985250043049511     
 H   8.8222832358197891       0.20457571963670768        15.652240095519062     
 H   8.1537659984786721       -1.2459777275310704        14.920724788201522     
 C   9.8608931702967606       -1.4570481707508391        12.771519883462965     
 H   9.3692486181088626       -2.4101054903542498        12.999343456365350     
 H   10.795802625702782       -1.6759569065357738        12.242938931312258     
 H   9.2027442041083525      -0.91566295667499531        12.081055452602680     
 C   10.908119469242518       -1.6441105964602611        14.993831860373550     
 H   11.101560771498471       -1.2528161790843673        15.994091734875553     
 H   11.874673055089966       -1.8919871200950089        14.540899164637034     
 H   10.341594618546706       -2.5752152365166783        15.122534231545666     
 C   11.844227263437778        1.5932398493123934        16.195103915531842     
 C   13.101700670081414       0.70737632258413286        16.352615496568340     
 H   13.919083824789347        1.1024666188175998        15.734960915274122     
 H   13.441174332575061       0.70425887937336928        17.397463848836516     
 H   12.933777170433359      -0.33130969338368021        16.054058138329509     
 C   12.240711150030421        3.0120262710796757        16.668084064578679     
 H   11.425854233844488        3.7396205011908310        16.544597776214189     
 H   13.121289285720101        3.3997193096420757        16.141101372347062     
 H   12.489661875900573        2.9786299851927005        17.736432405292671     
 C   10.731290545272572        1.1308786979985976        17.165376290947950     
 H   9.8476573729333357        1.7901042096646185        17.117884479625559     
 H   11.092349661763617        1.1968642896451198        18.202050420081029     
 H   10.394639888525614       0.10252560349129640        17.008615351945028     
 C   11.739416961060812        3.4197607202844207        11.357258477680311     
 C   13.045028258965413        2.8142095342905122        10.787118467061847     
 H   12.893726256429813        1.7786055824937979        10.457686397762870     
 H   13.834816408478979        2.8144024860615957        11.545889259157819     
 H   13.397402124055551        3.3994243892023746        9.9270495687795179     
 C   12.003655915121108        4.8812860942137188        11.756491788648937     
 H   11.090469980093820        5.3978456095037188        12.075283564353825     
 H   12.404121305265393        5.4354499895957042        10.896079926636174     
 H   12.735017833080740        4.9645282650925582        12.565640967734479     
 C   10.668788526495762        3.3924518536036721        10.262802131694087     
 H   10.479372765240154        2.3764750282475058        9.9040527032629022     
 H   10.994537855852872        3.9878839924719296        9.4019102017258422     
 H   9.7205217844459995        3.8101113482298756        10.619006954183872     
 Dy -0.21215530644949313        7.7961764030020948        5.4417017506071632     
 C   1.4920947608516961        5.9269602375759662        5.7574987552159183     
 C   2.1348446410358961        6.9195356979540907        4.9123076400206944     
 C   2.3937050222605287        8.0509529721620403        5.7485997996385816     
 H   2.9213466505279677        8.9413184242441091        5.4276226475089091     
 C   1.9378798696273878        7.8220245877210397        7.0706552656600072     
 C   1.3682652853284452        6.5150951128070265        7.0588599731611827     
 H  0.98279452620100083        6.0024980445025191        7.9320061954656316     
 C  0.79340029373846821        4.5966037674846216        5.4217859129080805     
 C -0.57643374510064171        4.9252982520804576        4.7813462689465531     
 H  -1.2345700570252680        5.4690508595944580        5.4892399060835766     
 H -0.49659676500765132        5.4847108307946000        3.8357407933160612     
 H  -1.1474175426382467        4.0173978758224598        4.5449528502306888     
 C   1.6080896331715471        3.6575381829658378        4.5192354646596842     
 H   1.8236388099739669        4.0578105674639930        3.5268851579095184     
 H   2.5648442202153414        3.4086712088880500        4.9921072656355081     
 H   1.0500781999333839        2.7242147085076578        4.3690781849720501     
 C  0.50097890158347769        3.8006530120022979        6.7099776983918824     
 H -0.19563323786630246        4.3251128399653975        7.3733556212779581     
 H   3.3253481665588426E-002   2.8429402957249876        6.4543203128978739     
 H   1.4167286894784012        3.5917628447057641        7.2750155528746872     
 C   2.5686285615869755        6.9142066025954172        3.4346747045409867     
 C   2.9855080586647880        8.3328234952592730        2.9838323864032752     
 H   3.8648756816759300        8.6991838401382893        3.5258641912332194     
 H   3.2461517198036489        8.3080836307320602        1.9178967293840405     
 H   2.1821046207892696        9.0728695723631407        3.1092162170180213     
 C   3.8129061184013486        6.0168229306644259        3.2546112527021256     
 H   3.6393508366661766        4.9793329174154737        3.5503426808990408     
 H   4.1369404349177197        6.0166498829000838        2.2046927001507868     
 H   4.6420073829025226        6.4004663885694963        3.8635007738820040     
 C   1.4401542360102919        6.4849279939468811        2.4749621184467316     
 H  0.56504451002818767        7.1576698009962616        2.5444361514288212     
 H   1.7845060226003799        6.5616440193639010        1.4380859272097881     
 H   1.0885844142039451        5.4612831912137212        2.6207311992896392     
 C   2.3331426030894531        8.6513684504497466        8.2889726668290074     
 C  -1.9473313323893464        9.6534500453808985        5.6587332047953876     
 C  -2.5404495813379597        8.6619520826633014        4.7730031935356525     
 C  -2.8353581462783946        7.5262251994026022        5.5956747822646431     
 H  -3.3407047769050102        6.6323420082363711        5.2500042495178381     
 C  -2.4419540176549033        7.7501251924016632        6.9362469807148939     
 C  -1.8763778859913354        9.0593035748965232        6.9595007858304445     
 H  -1.5211692251924014        9.5642071259606816        7.8504486808977854     
 C  -1.2330529999584832        10.982142771395690        5.3613725241037260     
 C  0.14043963174863755        10.635202690404798        4.7410703791925961     
 H  0.78791141075596993        10.088808408033779        5.4600265187836126     
 H   5.7419759805967627E-002   10.072164556790442        3.7964480728071162     
 H  0.73047352090745876        11.531031466108006        4.5084926884993797     
 C -0.96111936835348144        11.767147940772711        6.6635192444323001     
 H -0.46742070530663238        12.715488703070317        6.4209748053825457     
 H  -1.8918311731888651        11.996049484143875        7.1951183341261000     
 H -0.30052971198295103        11.231949960847309        7.3563581315900235     
 C  -2.0250513992303159        11.931057611860640        4.4482092738848849     
 H  -2.2284755316934848        11.529143460370216        3.4540814589011428     
 H  -2.9871618453940352        12.185578556389444        4.9074047427767322     
 H  -1.4582547499454168        12.859930727889553        4.3044018113768567     
 C  -2.9713637300686875        8.6806920751467267        3.2884279063177972     
 C  -4.2327770227976682        9.5624547790083678        3.1424704629373044     
 H  -5.0395302047851489        9.1713586184319524        3.7762801374977002     
 H  -4.5882196564707201        9.5574273998929122        2.1030432671734083     
 H  -4.0614987597910472        10.603202848626550        3.4306628168131086     
 C  -3.3706425181840740        7.2579419072889371        2.8309325304050312     
 H  -2.5541910328280526        6.5319108043831671        2.9524437829860113     
 H  -4.2457859976026091        6.8738159813305284        3.3689098797864494     
 H  -3.6298091785019895        7.2832337435068553        1.7648093096429298     
 C  -1.8723041241332405        9.1382841533167003        2.3006464013350070     
 H -0.99141990002599734        8.4751719619927091        2.3353963327007681     
 H  -2.2502725353084045        9.0736180686244214        1.2699476101121148     
 H  -1.5284857894220698        10.165085091913571        2.4513602566752124     
 C  -2.8390615991554076        6.9068676919247762        8.1423529139347028     
 C  -4.1507741945337608        7.5077708655018611        8.7032077835372359     
 H  -4.0109295566265315        8.5505966439303833        9.0139653789988206     
 H  -4.9414025375664217        7.4848141475793044        7.9458995186075621     
 H  -4.4955774893858322        6.9338243512155477        9.5738335368852390     
 C  -3.0907030297271438        5.4382433565999726        7.7612209391653506     
 H  -2.1736067652442590        4.9271849072455289        7.4442769012480934     
 H  -3.4817650855815176        4.8904217166662720        8.6299037417538234     
 H  -3.8252411274403864        5.3378856998243496        6.9565445346814538     
 C  -1.7699550465023810        6.9581094094613380        9.2372070385807721     
 H  -1.5943101801561022        7.9799421776013872        9.5869822984389863     
 H  -2.0886969748436441        6.3670482310991643        10.103407199299374     
 H -0.81599484057245530        6.5497405272365024        8.8855149810955307     
 F   6.5726660194433491       -1.4155423420829794        4.6406084714241471     
 F   7.9879516847175980       -2.6307273050297799        6.5186224171724740     
 F   9.6075429713179599       -1.1779466038989925        8.2362460852206993     
 F   9.9048985073358313        1.5139757767118684        7.8259031385453426     
 F   8.5651851626182296        2.7632281491304092        5.8629541194602668     
 F   9.6511994378245873        1.6861113939187451        3.4414818692377573     
 F   10.824031704309597        3.3017766400061657        1.6715043800470333     
 F   9.3544614825074461        5.1091171052934445       0.22060404871432443     
 F   6.6014630133310490        5.2170216032337420       0.57623347045870088     
 F   5.4067389569855342        3.5741166830600610        2.3083291540377577     
 F   6.6034387914526542        4.7065868934525934        4.6513131674453954     
 F   5.1901833664057087        5.9096516234350869        6.5414968185510336     
 F   3.6281148978330626        4.4590733071209172        8.2883544119065125     
 F   3.3590892770108018        1.7438905250732064        7.9101174869290407     
 F   4.6747379464802563       0.50797567838528612        5.9210533867208719     
 F   3.5383297418364332        1.6814192058900264        3.5199897908307132     
 F   2.2722660445357756       0.15315423403371564        1.7466535193701143     
 F   3.6394862632773402       -1.6879574586521917       0.24254447625476208     
 F   6.3792777838881323       -1.8889053034729877       0.49674378478420700     
 F   7.6925289994256634      -0.31553736752744865        2.2459193561411146     
 C   7.5214797843310901       0.74846749067296581        5.1049739369973475     
 C   7.4199732133848153      -0.62263671364833006        5.3585100863208917     
 C   8.1252189154023977       -1.2933481402511275        6.3640995988484894     
 C   8.9500257185324283      -0.57329854834537131        7.2218599892280428     
 C   9.0856776784940898       0.79897610274168307        7.0165602743877260     
 C   8.3858323471737037        1.4159448199926317        5.9832783804465235     
 C   7.4583961892295756        2.5840216323992449        3.0181859948627405     
 C   8.8331421557945333        2.5471097887468566        2.7714956758167513     
 C   9.4789413421305753        3.3745627528372166        1.8464370481237731     
 C   8.7384570405910722        4.2883429508005344        1.1025500152950611     
 C   7.3567271116241413        4.3352565425364409        1.2814485474240407     
 C   6.7588519124709334        3.4806090759785708        2.2011230306476843     
 C   5.6895553517673267        2.5291401691145983        5.1418873125133624     
 C   5.7805471770428030        3.9031148722643016        5.3877338397823547     
 C   5.0800424992898190        4.5683744522773546        6.4001138370972397     
 C   4.2807108842970001        3.8434220858054760        7.2776574419076425     
 C   4.1599140536613559        2.4667013172684888        7.0876416173780390     
 C   4.8496397192823277        1.8567253392669325        6.0413137408816739     
 C   5.6891366517175630       0.72025078388592279        3.0274962333096069     
 C   4.3122179766207012       0.81061075455967346        2.8115047828861712     
 C   3.6160539994304419        2.9565458946454411E-002   1.8844203017404866     
 C   4.3049365953236798      -0.90055373579553200        1.1139659698758315     
 C   5.6892112546388569       -1.0024621607607880        1.2542647070882811     
 C   6.3394345753749164      -0.18549549528724887        2.1773004474566493     
 B   6.5915970442612668        1.6416732130497962        4.0606047543672208     
 F   2.3574145888036777        11.733852521405129        14.884005669085845     
 F  0.94767251332758562        12.968778093085019        13.014964322450945     
 F -0.67341180317134852        11.533147313763312        11.283067510155307     
 F -0.98622710896408838        8.8392783343059715        11.678712602887531     
 F  0.33948636864712561        7.5741343698977781        13.639932430606400     
 F -0.73251087458892727        8.6710124250507743        16.073517112286602     
 F  -1.9293018812969882        7.0415977702644739        17.814120365054631     
 F -0.48463134416357412        5.1891053665237434        19.236561539481507     
 F   2.2666331530473203        5.0505338438455620        18.881820912349269     
 F   3.4866004740946548        6.7113811764221536        17.182921112335222     
 F   2.2957435801382169        5.6021749267534968        14.847057820489805     
 F   3.7017627606669183        4.3958025257515390        12.953929948000374     
 F   5.2533983507961954        5.8434424285362816        11.194919121386384     
 F   5.5221036064188391        8.5603732388898504        11.566613257853792     
 F   4.2226204196901005        9.7975481933467048        13.562068579419440     
 F   5.3807698539343001        8.5922492142552116        15.948140931814264     
 F   6.6938267806087195        10.095218446472588        17.706979988125603     
 F   5.3736810324952806        11.950541608629289        19.239725930633576     
 F   2.6335565020361513        12.189207311587614        19.024798959319821     
 F   1.2716619545942009        10.644538621525648        17.284638402489257     
 C   1.3975942521756388        9.5784346278978330        14.406945432597496     
 C   1.5055402606425563        10.950132317805680        14.161522716122603     
 C  0.80444169021847312        11.630426615097917        13.159519945873152     
 C  -2.1090684809098023E-002   10.919287476674798        12.294917716492098     
 C -0.16370663518665138        9.5462548715888751        12.492170887238442     
 C  0.52971753661987908        8.9204856314902550        13.524599186703018     
 C   1.4479190832385247        7.7351830202168212        16.482358954020988     
 C   7.3224698190478915E-002   7.7875517824945311        16.729197790802708     
 C -0.58492356840349935        6.9533597864014283        17.639804504061331     
 C  0.14257750051862536        6.0160271291630103        18.367940627997399     
 C   1.5240776460723704        5.9536583891950130        18.189484526583271     
 C   2.1348666713931652        6.8176730885951349        17.286946991187396     
 C   3.2105732241276725        7.7787458622506724        14.351932064132924     
 C   3.1164453769166087        6.4046232722481253        14.107049349925077     
 C   3.8117428787194383        5.7375770995591884        13.091812363792505     
 C   4.6056111151143000        6.4607065138424709        12.207749327682153     
 C   4.7263333800397138        7.8378099522099092        12.394322661847575     
 C   4.0439851338946129        8.4488633707785183        13.444651888216322     
 C   3.2491665530363494        9.5793479860415047        16.472971228827866     
 C   4.6282570675500603        9.4704793063169888        16.670395137464332     
 C   5.3495484227968664        10.239049972611372        17.589427805763329     
 C   4.6850355345248396        11.176307451797950        18.373175303112063     
 C   3.2997994250517575        11.297025511377514        18.252317748454036     
 C   2.6239244698799107        10.492646624759868        17.335027051761863     
 B   2.3242727662422498        8.6727265841560897        15.443608444737210     
 C   6.3400739744702479       0.17784475207643843        11.554187584219749     
 H   7.2645515484054171      -0.30698823570044631        11.891243814620324     
 H   5.9879040490695656      -0.37431296933522012        10.671484963160239     
 H   5.5881782133946212        4.9005733439163958E-002   12.339973410086824     
 C   5.2248093537648330        2.2470848305787143        10.678081293509388     
 H   4.4620958425698811        2.2204919206936680        11.463665967956969     
 H   4.8548307881465718        1.6647335766331868        9.8250684262106027     
 H   5.3431400071052995        3.2913834518685294        10.361964404046443     
 C   7.5960692053558700        1.7330531828592091        10.060374704284284     
 H   7.2283776628214662        1.1819520245707733        9.1835795726379832     
 H   8.5534980977991815        1.2889130947692982        10.358809143865260     
 H   7.7879794742477424        2.7640368790306535        9.7372562855282556     
 C   2.5502610922051625        10.130878092429905        7.9216039836943928     
 H   1.6253874209541446        10.611224313857024        7.5790808957956894     
 H   2.8973061544377257        10.687294998736663        8.8036237758851446     
 H   3.3048053560962427        10.259295881106766        7.1381966746884551     
 C   3.6720343683535948        8.0650876500713036        8.7968728757304255     
 H   4.4304011344690526        8.0902869400744581        8.0070400946193079     
 H   4.0460306565015323        8.6503289578797737        9.6461149764894412     
 H   3.5565669676950051        7.0215619945183656        9.1166810433409893     
 C   1.3032581026293797        8.5777192909454314        9.4248353345081952     
 H   1.6753504701708946        9.1300864252029239        10.299041460562350     
 H  0.34443198406821485        9.0214274923066231        9.1307238574643161     
 H   1.1133188635426321        7.5471316591082482        9.7505120553349816     
         276

 Dy   9.1048767466638036        2.4992478062242349        14.039309783977869     
 C   7.4105956331507965        4.3797695402177084        13.723678794365949     
 C   6.7662395803424209        3.3896243426269157        14.570588690907076     
 C   6.5007526315555841        2.2588281489188056        13.734639445529799     
 H   5.9710944945806093        1.3702269360551853        14.057284301003833     
 C   6.9562716344183491        2.4858388036857795        12.412148272849857     
 C   7.5303309413764783        3.7908072795682890        12.423069046938956     
 H   7.9161533376779545        4.3014492800048876        11.549126500148914     
 C   8.1104548628014346        5.7097703017036832        14.056627069351240     
 C   9.4763027968327478        5.3836106230125536        14.706847694124464     
 H   10.136586665808101        4.8339714521958728        14.006000669824207     
 H   9.3902585612134732        4.8294212608203750        15.654518420257942     
 H   10.046964038529158        6.2926745500431371        14.941004217523577     
 C   7.2896485336370294        6.6535035957363977        14.947617361326426     
 H   7.0593170048375100        6.2563484892548962        15.937585562592300     
 H   6.3399989204676377        6.9046808398879138        14.462459770945895     
 H   7.8490757535083713        7.5849489060233015        15.102965804014003     
 C   8.4106318775531008        6.4984415749446995        12.765753666586646     
 H   9.1071563732846776        5.9668792344993298        12.107961764160347     
 H   8.8817099168780480        7.4557448858050375        13.017570234085573     
 H   7.4973374902104331        6.7079020735255206        12.196597355367446     
 C   6.3315062189401621        3.3991934507374335        16.047947602616976     
 C   5.9269569309762673        1.9795945385535794        16.506785462766878     
 H   5.0489932561104220        1.6042990628385612        15.969083168008222     
 H   5.6693402589097222        2.0066135417489344        17.573398374587317     
 H   6.7355674765520543        1.2448920871166069        16.382199335161623     
 C   5.0788719583962365        4.2863274218283971        16.218099106017711     
 H   5.2462011931953292        5.3237286097644159        15.917882148145273     
 H   4.7505636001305067        4.2891475128859531        17.266576592012495     
 H   4.2556734013409514        3.8932539265421671        15.607471303963550     
 C   7.4512111746756879        3.8463154426573358        17.009170035292492     
 H   8.3309703402472497        3.1794192384056359        16.953051584643752     
 H   7.0994743473508901        3.7786483164109899        18.043867031438968     
 H   7.7968887010168926        4.8705264452854653        16.854770673420180     
 C   6.5632406091315447        1.6590518114608750        11.191470371702184     
 C   10.841322280992623       0.64732958545070807        13.808694903196605     
 C   11.432261035110228        1.6289383743393415        14.706702425178122     
 C   11.729533813487304        2.7735111265975116        13.897174420738684     
 H   12.233275665428932        3.6639497870343627        14.254037323792595     
 C   11.339709278419148        2.5644002296997201        12.552936884564561     
 C   10.774469198246962        1.2556600686513426        12.513895066301361     
 H   10.423073158039724       0.76010238977319233        11.616169210511297     
 C   10.125828942782206      -0.68442346833531242        14.088719790226000     
 C   8.7485889925946605      -0.34458194108058393        14.704530881176611     
 H   8.1044456530587219       0.20902893059205419        13.988096763123583     
 H   8.8259386370036026       0.20884671774833968        15.655207743573985     
 H   8.1575014205576863       -1.2426308114126206        14.925404452277000     
 C   9.8639373831425843       -1.4565456700691490        12.776685917755412     
 H   9.3722653929998749       -2.4092068164249518        13.006042110828862     
 H   10.798551026278952       -1.6763206457765889        12.248003351838213     
 H   9.2055363504540146      -0.91605000701936534        12.085776911148161     
 C   10.911794074331423       -1.6408322521615366        14.998968191438074     
 H   11.104975169746401       -1.2483931465470139        15.998837090291909     
 H   11.878455573295817       -1.8891305852718527        14.546428558161709     
 H   10.345352638316347       -2.5718761414476536        15.128583698172843     
 C   11.849053604627027        1.5977918966251294        16.195362569432227     
 C   13.106024017160928       0.71126354354247112        16.352642038549412     
 H   13.922962951936896        1.1050478599870153        15.733617756552496     
 H   13.446638640733561       0.70910441302756744        17.397104857550708     
 H   12.937106164329560      -0.32758582903250522        16.055463872362992     
 C   12.247123595945514        3.0167085516970729        16.666252570475407     
 H   11.432756079046301        3.7447972734680821        16.542713360801237     
 H   13.127473904471184        3.4030341703993590        16.137966866474677     
 H   12.497134959080002        2.9842099946938165        17.734358836003782     
 C   10.736478829234473        1.1375816603429927        17.166979019606597     
 H   9.8536519029656127        1.7978982044067127        17.119501861941590     
 H   11.098377367598660        1.2040373372122186        18.203325982063529     
 H   10.398422174636629       0.10953424882875323        17.011358598825172     
 C   11.741229530493587        3.4195346076392332        11.356451113225605     
 C   13.047161812848969        2.8138203996624656        10.787302006632761     
 H   12.896501791590751        1.7775690638022763        10.459704465314180     
 H   13.836984948014665        2.8158590924672753        11.546000116034755     
 H   13.399092560776499        3.3977500130843969        9.9262549160982925     
 C   12.004896632705496        4.8814855261955676        11.754408914538537     
 H   11.091625913669153        5.3976503082188509        12.073665359355966     
 H   12.404260824898179        5.4352589489782090        10.893255578006334     
 H   12.736956145172137        4.9657869421250016        12.562829870317520     
 C   10.670881953567394        3.3907646860764098        10.261831194756365     
 H   10.481916711461256        2.3743419562110795        9.9041309104499184     
 H   10.996646229329095        3.9853408890754238        9.4003630650017591     
 H   9.7224026930919614        3.8084904745381971        10.617388170541101     
 Dy -0.21326793477380426        7.7952807319056996        5.4414885452477728     
 C   1.4916122058705459        5.9264342015756730        5.7569221942664361     
 C   2.1341620711083138        6.9195418914580680        4.9122071201610806     
 C   2.3925031285968292        8.0507139711748366        5.7489843802832592     
 H   2.9199866413256537        8.9413348581816141        5.4284592868550750     
 C   1.9365354374838586        7.8211192077416909        7.0708505139943751     
 C   1.3672901903290688        6.5140267324811081        7.0584591415091245     
 H  0.98170310051135989        6.0010091585786833        7.9313089548090323     
 C  0.79348288364638564        4.5960221435382209        5.4204202347987849     
 C -0.57572206323741559        4.9247248752247907        4.7786343507566595     
 H  -1.2346602345450624        5.4681887949967525        5.4860570120625631     
 H -0.49497547116442142        5.4843740650510959        3.8332474191668799     
 H  -1.1463624698701209        4.0167951559272570        4.5415814364058136     
 C   1.6093632474258055        3.6570376627862258        4.5188228124116270     
 H   1.8270185519872735        4.0576962028898409        3.5271415984493113     
 H   2.5651235062689279        3.4075124999126030        4.9933070308441359     
 H   1.0512721195423249        2.7240133420288468        4.3671985292956643     
 C  0.49969198177415497        3.7999142970679949        6.7081856646250975     
 H -0.19774259528137803        4.3242168842740503        7.3708213423993678     
 H   3.2383910444816949E-002   2.8421723450436938        6.4518868082083118     
 H   1.4148370604343274        3.5910547872168088        7.2742124060366082     
 C   2.5698330751475678        6.9143449501785836        3.4351784440108704     
 C   2.9856176330248463        8.3332772631813175        2.9843658775731230     
 H   3.8640613897862490        8.7006995821738133        3.5270910880572988     
 H   3.2473007879616946        8.3085432601935612        1.9186878940703520     
 H   2.1813040404103536        9.0724667226980404        3.1087878121310810     
 C   3.8155264684079344        6.0185182925359424        3.2579325205220009     
 H   3.6424569768529307        4.9809122007080706        3.5535463790742465     
 H   4.1417321821279414        6.0184803176864081        2.2087369913583865     
 H   4.6427848657749289        6.4032256174383120        3.8685396931071896     
 C   1.4438599953900435        6.4831645255769210        2.4735695892670684     
 H  0.56858303902005503        7.1557641557574865        2.5398003391038855     
 H   1.7909663953001655        6.5582177187037214        1.4375718206023329     
 H   1.0921087330538579        5.4597050293620626        2.6200645791655957     
 C   2.3315890672209312        8.6499010787571766        8.2895903547405378     
 C  -1.9488210857395101        9.6522470878898972        5.6588380918578860     
 C  -2.5418423862401904        8.6608190819746174        4.7730088715487771     
 C  -2.8363486140207552        7.5248261613203971        5.5954140780378578     
 H  -3.3415849740244528        6.6309216982930970        5.2496529787978092     
 C  -2.4428872910483013        7.7485326998991511        6.9359836375946271     
 C  -1.8776218629735060        9.0578443976563197        6.9595032969862736     
 H  -1.5225206189081206        9.5626633305423638        7.8505469759894764     
 C  -1.2345635455934634        10.980991829410298        5.3615862647876664     
 C  0.13919196553320251        10.633949741059757        4.7419657074269539     
 H  0.78633449139726996        10.087707380149160        5.4613242082369862     
 H   5.6647850634838619E-002   10.070783572007068        3.7973610949684842     
 H  0.72930244972886149        11.529737124040516        4.5095263467002509     
 C -0.96308149462549286        11.766117256445689        6.6637433752011894     
 H -0.46946875658205117        12.714509760619769        6.4212354324638650     
 H  -1.8939157672275380        11.994928396862694        7.1951332830046049     
 H -0.30255629993465089        11.231065296984823        7.3567598485484460     
 C  -2.0260165438893267        11.929825717229946        4.4478212409932825     
 H  -2.2282597765981418        11.527946950434881        3.4534397762174107     
 H  -2.9886422322284796        12.184102601461491        4.9060724215401903     
 H  -1.4592940744693390        12.858847574088491        4.3046771083101394     
 C  -2.9724949651785635        8.6796489121037350        3.2884122856233398     
 C  -4.2330612571024977        9.5624404680748256        3.1416054087901526     
 H  -5.0404250658473293        9.1721522588357853        3.7751198332839420     
 H  -4.5880349433106877        9.5573389940357725        2.1020177004909542     
 H  -4.0611766233247524        10.603133705705261        3.4295465926453828     
 C  -3.3729795818368671        7.2571849549432903        2.8313020073893780     
 H  -2.5571493837603545        6.5305325425432166        2.9530720638659660     
 H  -4.2484658997816558        6.8739765213368456        3.3693749983492398     
 H  -3.6320935481281604        7.2824529649006422        1.7651786297578167     
 C  -1.8724492522231582        9.1357444108263639        2.3010644292060412     
 H -0.99205969320142473        8.4719802991546569        2.3369683308416116     
 H  -2.2496161770570127        9.0705809487739657        1.2701067842990534     
 H  -1.5279997186984546        10.162401540524838        2.4513460292915918     
 C  -2.8403653044045289        6.9050516581228267        8.1417562088582791     
 C  -4.1518166935341272        7.5065719985225901        8.7024862767337297     
 H  -4.0114602395086552        8.5492886204549965        9.0133756822794950     
 H  -4.9423391558919834        7.4841324024855878        7.9450488745006229     
 H  -4.4970039784062319        6.9327244965744308        9.5729645126906213     
 C  -3.0926498880283320        5.4367126148064724        7.7600615376928097     
 H  -2.1758074139413490        4.9254745127686501        7.4426602627412999     
 H  -3.4837319745382977        4.8886657741906365        8.6285885297241727     
 H  -3.8274013726704537        5.3370088085453089        6.9555196801243380     
 C  -1.7714731108422428        6.9553664422482475        9.2368184074391131     
 H  -1.5949031854980613        7.9770697448152799        9.5864061890052277     
 H  -2.0910252294273737        6.3647750266235796        10.103066755506646     
 H -0.81784857980674308        6.5459607970590605        8.8854300277441798     
 F   6.5724342996183402       -1.4164926120008967        4.6408585616150937     
 F   7.9874102422352111       -2.6311242149273828        6.5194907970832299     
 F   9.6070053766371029       -1.1778461804705551        8.2366734434644489     
 F   9.9045278105887871        1.5139767914968731        7.8253765637714894     
 F   8.5643696101710383        2.7627176198822818        5.8623995702498206     
 F   9.6491622798310690        1.6876185524033358        3.4402639875486765     
 F   10.819720235665233        3.3062503020506377        1.6713976175169889     
 F   9.3481210005216742        5.1141954135926291       0.22369132597049957     
 F   6.5950123913451044        5.2185010839776460       0.57957076599667912     
 F   5.4024747510302840        3.5723820382225799        2.3103906182916707     
 F   6.6001343835815067        4.7048244746853252        4.6537845331014918     
 F   5.1867629093664558        5.9058229625451828        6.5453040025606457     
 F   3.6259865069454142        4.4535615861359208        8.2913111298790749     
 F   3.3588572069874405        1.7381527519519671        7.9120213388805132     
 F   4.6743584338598829       0.50431594868334151        5.9215833284403834     
 F   3.5364568306012938        1.6767194698485104        3.5216119294110118     
 F   2.2718090068300976       0.14827885768890248        1.7473213294292371     
 F   3.6408568726071353       -1.6897175492084022       0.24131922233642697     
 F   6.3808669512673930       -1.8879389006951357       0.49504189287311406     
 F   7.6926393916771199      -0.31456289455728725        2.2453212999913665     
 C   7.5208888147527713       0.74767656867077525        5.1049239262038721     
 C   7.4195910775361700      -0.62339032585431309        5.3587004612879188     
 C   8.1247672552938415       -1.2938062970226474        6.3645189409282583     
 C   8.9495575861662466      -0.57348407204930385        7.2220703735674388     
 C   9.0852682466373054       0.79872797934146478        7.0163125258351302     
 C   8.3853051582277480        1.4154250854149015        5.9829424767092423     
 C   7.4554201009473351        2.5841700040896471        3.0189085168073828     
 C   8.8300567456597179        2.5485979950283570        2.7715260959982966     
 C   9.4746527221419097        3.3775764330673184        1.8470240135427443     
 C   8.7330648060153315        4.2916260748596917        1.1046068491350913     
 C   7.3513559130183594        4.3370152283591477        1.2839614004987387     
 C   6.7546836212255137        3.4807688607004117        2.2029012843198599     
 C   5.6875683805133175        2.5265603553944818        5.1432031557007347     
 C   5.7779374230106626        3.9004263453790382        5.3899274465319627     
 C   5.0773889394170739        4.5646174426365995        6.4029527413801128     
 C   4.2786995585460526        3.8386780738689188        7.2802218481514736     
 C   4.1586828573230799        2.4619954759357596        7.0895092887275037     
 C   4.8483875772717839        1.8531016621764398        6.0425327103386914     
 C   5.6882490453262751       0.71851476262939484        3.0278525067661088     
 C   4.3111885530276286       0.80735134701258748        2.8122943514917287     
 C   3.6157553891613805        2.6164942252879457E-002   1.8847968526787269     
 C   4.3055638807514178      -0.90244252182011786        1.1134117041248304     
 C   5.6899592131639505       -1.0028913418208194        1.2533798644951184     
 C   6.3394116982511655      -0.18593336690605031        2.1769539146158898     
 B   6.5899865563080056        1.6404124690821782        4.0611274053283450     
 F   2.3547275984728957        11.733489359141013        14.879780955417843     
 F  0.94495853745516167        12.965290743478324        13.008706468526235     
 F -0.67576497550071979        11.526948440102435        11.278909102042830     
 F -0.98701663504403614        8.8334123579989310        11.677614148205464     
 F  0.34070820997275086        7.5709015485030742        13.639188470525017     
 F -0.73165163139840861        8.6635892628427822        16.072014538931768     
 F  -1.9233848398338909        7.0323909852034827        17.814448520334267     
 F -0.47379683487598423        5.1843621235556991        19.236765816421045     
 F   2.2777622118320804        5.0531310049016787        18.881855873753150     
 F   3.4927017000413740        6.7154733441669867        17.180667559289375     
 F   2.3002560276760722        5.6038083980789306        14.843474819985374     
 F   3.7069740360094738        4.4000926959403968        12.948994339848495     
 F   5.2580854036370672        5.8499754625430791        11.192066831184794     
 F   5.5248153200967032        8.5670455044676714        11.565788320643435     
 F   4.2238957516624405        9.8016392399994476        13.562087202024959     
 F   5.3816097668698806        8.6019620236474079        15.948452337661031     
 F   6.6876690943953978        10.108974527120912        17.709363907656467     
 F   5.3598689409831648        11.959009417028993        19.240816364002090     
 F   2.6195207728227228        12.189247231990789        19.022727546026971     
 F   1.2648414754501061        10.640636396135493        17.280721829911187     
 C   1.3967928568449783        9.5768093170177160        14.404539241340977     
 C   1.5036970645740599        10.948383999151803        14.157835064303333     
 C  0.80229913492349070        11.627133802206789        13.155022226773356     
 C  -2.3021487467949249E-002   10.914569210243558        12.291416036050057     
 C -0.16489318122760516        9.5417109113374803        12.490235956861508     
 C  0.52934176328485916        8.9173668493749751        13.522961132512192     
 C   1.4512059691594568        7.7335314889063875        16.480472118076275     
 C   7.6598617262214841E-002   7.7826773118388335        16.727950014223779     
 C -0.57892404976384348        6.9475607313242476        17.639497895838069     
 C  0.15119270518607464        6.0126260173816064        18.367893614280209     
 C   1.5327132680943001        5.9536785561707148        18.189006902412391     
 C   2.1408206407994776        6.8183627643821563        17.285360259699530     
 C   3.2134944589500942        7.7813594878691923        14.350101796862328     
 C   3.1203815361695968        6.4073770321106949        14.104114146090305     
 C   3.8161688383796526        5.7417354943523158        13.088364190949276     
 C   4.6098162743010622        6.4661859753223450        12.205228930357992     
 C   4.7297156633863384        7.8432015680682694        12.392992260262204     
 C   4.0466888904928293        8.4528951993590837        13.443692507897103     
 C   3.2465280708209097        9.5821483964029888        16.471363033775706     
 C   4.6255948375038747        9.4775473517119515        16.670154961442847     
 C   5.3431713352184422        10.248143244939453        17.590229022414270     
 C   4.6747311291531526        11.182818992484435        18.373465612963848     
 C   3.2894214062298044        11.299271071670489        18.251073470152463     
 C   2.6173727964480387        10.493116994870267        17.332805315104881     
 B   2.3250044137184807        8.6731419348090260        15.441509811976276     
 C   6.3429008104379863       0.17894094611240760        11.554057411637073     
 H   7.2672448956988465      -0.30570120031926884        11.891788282443525     
 H   5.9915723941721168      -0.37316999737493617        10.670996848012813     
 H   5.5903918784603954        4.9835767039540430E-002   12.339224614033828     
 C   5.2274828252706094        2.2484723850325854        10.678815761361832     
 H   4.4648781836180307        2.2213914757405839        11.464497506360715     
 H   4.8574060273198896        1.6665172152074073        9.8255749427529828     
 H   5.3456968604798130        3.2929488292420159        10.363240495023796     
 C   7.5985749511328891        1.7344971571178800        10.060450793821902     
 H   7.2304949812542718        1.1839201599839926        9.1834977429827287     
 H   8.5559197676018854        1.2899183660761100        10.358449906180047     
 H   7.7907039535412101        2.7655649271577256        9.7377732655823248     
 C   2.5490923930445861        10.129528210568653        7.9229768407902865     
 H   1.6244519334788514        10.610164182315783        7.5802187562842533     
 H   2.8957646593868613        10.685496541747899        8.8054247898232827     
 H   3.3040579688739489        10.258175785818080        7.1400087562107553     
 C   3.6702222146289758        8.0631006422781617        8.7976057177935392     
 H   4.4289393089776041        8.0888137067419184        8.0081196922108173     
 H   4.0439216689760054        8.6477159232505958        9.6474084807416354     
 H   3.5545183473072406        7.0193555444948865        9.1165913884620391     
 C   1.3013638850282183        8.5759384428653807        9.4250740439204375     
 H   1.6734075606261565        9.1276528977553788        10.299695737323187     
 H  0.34279864865350612        9.0201788155768927        9.1309203803511156     
 H   1.1109344737928009        7.5452471700398487        9.7500724121618969     
         276

 Dy   9.1075860032196356        2.5010258437045079        14.040250658233637     
 C   7.4114872924534145        4.3802280738200681        13.725272870467755     
 C   6.7677159992629825        3.3891137470795027        14.571462880780473     
 C   6.5034656362344148        2.2585722335517482        13.734861254138046     
 H   5.9742421370263568        1.3694599704393988        14.056796712971074     
 C   6.9590912077118068        2.4866336474625297        12.412631347109278     
 C   7.5322031079400587        3.7920498098241970        12.424369393542319     
 H   7.9180480350973408        4.3034511456228408        11.550857587284316     
 C   8.1104817283429540        5.7103534040905819        14.059470004085297     
 C   9.4760933438854806        5.3838550026480059        14.710034989839773     
 H   10.136999200739217        4.8353447628647004        14.008796464129992     
 H   9.3897366251580525        4.8285989260529227        15.657103218020374     
 H   10.046347578061766        6.2928021380218890        14.945375573075209     
 C   7.2890002465493016        6.6534244051823821        14.950757431551404     
 H   7.0579598218080193        6.2554169643732349        15.940212897951357     
 H   6.3396664633425397        6.9051469419401830        14.465196255886015     
 H   7.8483744710187553        7.5847254206117656        15.107233216415615     
 C   8.4112859602493693        6.5000990328587456        12.769416000963382     
 H   9.1087929546678410        5.9696010578534757        12.111807031696442     
 H   8.8814470067971207        7.4574945430741453        13.022451984088990     
 H   7.4983902063569490        6.7094403412705041        12.199612187717578     
 C   6.3309065512135811        3.3980391141059485        16.048152483065426     
 C   5.9263279825296467        1.9781613870124342        16.506035837142509     
 H   5.0492734845605822        1.6025882972756160        15.967080387782712     
 H   5.6672203548407607        2.0048920321121071        17.572286764308977     
 H   6.7354496559619719        1.2439087337907913        16.382424785518612     
 C   5.0775009158402602        4.2844345524882046        16.216107519535051     
 H   5.2449163072057141        5.3220011759086843        15.916579016285032     
 H   4.7470928300576345        4.2867412910491645        17.263887929513359     
 H   4.2558405799361294        3.8911597133847446        15.603616485774014     
 C   7.4486592507694498        3.8454125577587055        17.011428768451939     
 H   8.3280829669129002        3.1780273292707206        16.957607474697529     
 H   7.0945266523127106        3.7786968269569692        18.045341742599156     
 H   7.7952193841048629        4.8693345166292046        16.857121641402077     
 C   6.5660266815187249        1.6602423315461048        11.191708568830240     
 C   10.844681831964893       0.64930101196340029        13.810773967863108     
 C   11.435746247813320        1.6320417848301618        14.707415667551668     
 C   11.732034682182022        2.7759334690681206        13.896669099140578     
 H   12.235721634092886        3.6668723949035642        14.252306756408897     
 C   11.341694363191429        2.5652735295323414        12.552870353248657     
 C   10.776940541887596        1.2562786468826914        12.515382656577584     
 H   10.425223823926460       0.75970232314614239        11.618348172739353     
 C   10.129435866436411      -0.68220385943930728        14.092717786434550     
 C   8.7522675482797485      -0.34149796929386739        14.708164210061812     
 H   8.1081085304731975       0.21107980997871437        13.990943483197654     
 H   8.8295940381874143       0.21311771585997166        15.658175391628907     
 H   8.1612368426367023       -1.2392838952941707        14.930084116352479     
 C   9.8669815959884062       -1.4560431693874587        12.781851952047857     
 H   9.3752821678908873       -2.4083081424956538        13.012740765292373     
 H   10.801299426855124       -1.6766843850174040        12.253067772364167     
 H   9.2083284967996750      -0.91643705736373526        12.090498369693641     
 C   10.915468679420329       -1.6375539078628119        15.004104522502599     
 H   11.108389567994331       -1.2439701140096604        16.003582445708265     
 H   11.882238091501666       -1.8862740504486968        14.551957951686386     
 H   10.349110658085989       -2.5685370463786290        15.134633164800020     
 C   11.853879945816274        1.6023439439378655        16.195621223332612     
 C   13.110347364240443       0.71515076450080928        16.352668580530487     
 H   13.926842079084446        1.1076291011564308        15.732274597830868     
 H   13.452102948892058       0.71394994668176570        17.396745866264901     
 H   12.940435158225760      -0.32386196468133022        16.056869606396479     
 C   12.253536041860606        3.0213908323144696        16.664421076372133     
 H   11.439657924248115        3.7499740457453332        16.540828945388284     
 H   13.133658523222266        3.4063490311566418        16.134832360602292     
 H   12.504608042259431        2.9897900041949330        17.732285266714889     
 C   10.741667113196376        1.1442846226873877        17.168581748265247     
 H   9.8596464329978897        1.8056921991488069        17.121119244257624     
 H   11.104405073433703        1.2112103847793176        18.204601544046024     
 H   10.402204460747644       0.11654289416621008        17.014101845705312     
 C   11.743042099926363        3.4193084949940458        11.355643748770900     
 C   13.049295366732524        2.8134312650344189        10.787485546203673     
 H   12.899277326751687        1.7765325451107548        10.461722532865489     
 H   13.839153487550353        2.8173156988729553        11.546110972911691     
 H   13.400782997497446        3.3960756369664189        9.9254602634170688     
 C   12.006137350289881        4.8816849581774155        11.752326040428137     
 H   11.092781847244487        5.3974550069339822        12.072047154358106     
 H   12.404400344530965        5.4350679083607147        10.890431229376492     
 H   12.738894457263534        4.9670456191574459        12.560018772900563     
 C   10.672975380639024        3.3890775185491480        10.260860257818642     
 H   10.484460657682360        2.3722088841746527        9.9042091176369365     
 H   10.998754602805317        3.9827977856789185        9.3988159282776778     
 H   9.7242836017379215        3.8068696008465186        10.615769386898330     
 Dy -0.21438056309811543        7.7943850608093053        5.4412753398883833     
 C   1.4911296508893956        5.9259081655753789        5.7563456333169540     
 C   2.1334795011807315        6.9195480849620461        4.9121066003014677     
 C   2.3913012349331302        8.0504749701876310        5.7493689609279368     
 H   2.9186266321233396        8.9413512921191174        5.4292959262012408     
 C   1.9351910053403292        7.8202138277623421        7.0710457623287439     
 C   1.3663150953296925        6.5129583521551897        7.0580583098570671     
 H  0.98061167482171885        5.9995202726548476        7.9306117141524330     
 C  0.79356547355430307        4.5954405195918202        5.4190545566894892     
 C -0.57501038137418936        4.9241514983691230        4.7759224325667660     
 H  -1.2347504120648567        5.4673267303990469        5.4828741180415488     
 H -0.49335417732119147        5.4840372993075919        3.8307540450176987     
 H  -1.1453073971019949        4.0161924360320542        4.5382100225809383     
 C   1.6106368616800637        3.6565371426066142        4.5184101601635689     
 H   1.8303982940005801        4.0575818383156879        3.5273980389891038     
 H   2.5654027923225140        3.4063537909371555        4.9945067960527636     
 H   1.0524660391512657        2.7238119755500354        4.3653188736192794     
 C  0.49840506196483225        3.7991755821336914        6.7063936308583116     
 H -0.19985195269645362        4.3233209285827030        7.3682870635207784     
 H   3.1514339224045465E-002   2.8414043943623999        6.4494533035187498     
 H   1.4129454313902536        3.5903467297278540        7.2734092591985293     
 C   2.5710375887081596        6.9144832977617501        3.4356821834807540     
 C   2.9857272073849046        8.3337310311033619        2.9848993687429708     
 H   3.8632470978965681        8.7022153242093374        3.5283179848813777     
 H   3.2484498561197399        8.3090028896550621        1.9194790587566635     
 H   2.1805034600314377        9.0720638730329419        3.1083594072441407     
 C   3.8181468184145202        6.0202136544074589        3.2612537883418762     
 H   3.6455631170396847        4.9824914840006667        3.5567500772494522     
 H   4.1465239293381631        6.0203107524727333        2.2127812825659858     
 H   4.6435623486473352        6.4059848463071276        3.8735786123323752     
 C   1.4475657547697951        6.4814010572069600        2.4721770600874047     
 H  0.57212156801192227        7.1538585105187105        2.5351645267789493     
 H   1.7974267679999509        6.5547914180435418        1.4370577139948779     
 H   1.0956330519037709        5.4581268675104040        2.6193979590415521     
 C   2.3300355313524088        8.6484337070646049        8.2902080426520683     
 C  -1.9503108390896735        9.6510441303988976        5.6589429789203844     
 C  -2.5432351911424216        8.6596860812859315        4.7730145495619025     
 C  -2.8373390817631154        7.5234271232381928        5.5951533738110726     
 H  -3.3424651711438949        6.6295013883498228        5.2493017080777804     
 C  -2.4438205644416993        7.7469402073966380        6.9357202944743603     
 C  -1.8788658399556766        9.0563852204161162        6.9595058081421026     
 H  -1.5238720126238396        9.5611195351240461        7.8506452710811674     
 C  -1.2360740912284436        10.979840887424908        5.3618000054716060     
 C  0.13794429931776744        10.632696791714716        4.7428610356613117     
 H  0.78475757203857011        10.086606352264541        5.4626218976903589     
 H   5.5875941463709611E-002   10.069402587223694        3.7982741171298522     
 H  0.72813137855026422        11.528442781973027        4.5105600049011230     
 C -0.96504362089750417        11.765086572118669        6.6639675059700787     
 H -0.47151680785746991        12.713530818169222        6.4214960595451842     
 H  -1.8960003612662111        11.993807309581513        7.1951482318831106     
 H -0.30458288788635068        11.230180633122339        7.3571615655068694     
 C  -2.0269816885483376        11.928593822599250        4.4474332081016792     
 H  -2.2280440215027983        11.526750440499548        3.4527980935336786     
 H  -2.9901226190629240        12.182626646533539        4.9047401003036493     
 H  -1.4603333989932610        12.857764420287427        4.3049524052434229     
 C  -2.9736262002884395        8.6786057490607451        3.2883966649288823     
 C  -4.2333454914073272        9.5624261571412816        3.1407403546430008     
 H  -5.0413199269095097        9.1729458992396182        3.7739595290701837     
 H  -4.5878502301506563        9.5572505881786327        2.1009921338085005     
 H  -4.0608544868584575        10.603064562783972        3.4284303684776569     
 C  -3.3753166454896597        7.2564280025976435        2.8316714843737247     
 H  -2.5601077346926560        6.5291542807032661        2.9537003447459207     
 H  -4.2511458019607025        6.8741370613431618        3.3698401169120298     
 H  -3.6343779177543314        7.2816721862944291        1.7655479498727038     
 C  -1.8725943803130756        9.1332046683360275        2.3014824570770753     
 H -0.99269948637685224        8.4687886363166047        2.3385403289824547     
 H  -2.2489598188056212        9.0675438289235082        1.2702659584859921     
 H  -1.5275136479748392        10.159717989136107        2.4513318019079717     
 C  -2.8416690096536503        6.9032356243208763        8.1411595037818554     
 C  -4.1528591925344926        7.5053731315433199        8.7017647699302252     
 H  -4.0119909223907788        8.5479805969796097        9.0127859855601695     
 H  -4.9432757742175459        7.4834506573918720        7.9441982303936847     
 H  -4.4984304674266307        6.9316246419333138        9.5720954884960037     
 C  -3.0945967463295201        5.4351818730129722        7.7589021362202679     
 H  -2.1780080626384390        4.9237641182917722        7.4410436242345073     
 H  -3.4856988634950778        4.8869098317150010        8.6272733176945220     
 H  -3.8295616179005214        5.3361319172662682        6.9544948255672221     
 C  -1.7729911751821044        6.9526234750351570        9.2364297762974559     
 H  -1.5954961908400203        7.9741973120291716        9.5858300795714673     
 H  -2.0933534840111032        6.3625018221479950        10.102726311713917     
 H -0.81970231904103097        6.5421810668816187        8.8853450743928306     
 F   6.5722025797933314       -1.4174428819188138        4.6411086518060403     
 F   7.9868687997528234       -2.6315211248249857        6.5203591769939848     
 F   9.6064677819562441       -1.1777457570421177        8.2371008017081984     
 F   9.9041571138417428        1.5139778062818781        7.8248499889976371     
 F   8.5635540577238469        2.7622070906341545        5.8618450210393735     
 F   9.6471251218375507        1.6891257108879265        3.4390461058595956     
 F   10.815408767020871        3.3107239640951098        1.6712908549869445     
 F   9.3417805185359022        5.1192737218918136       0.22677860322667470     
 F   6.5885617693591607        5.2199805647215500       0.58290806153465746     
 F   5.3982105450750346        3.5706473933850988        2.3124520825455837     
 F   6.5968299757103592        4.7030620559180569        4.6562558987575882     
 F   5.1833424523272020        5.9019943016552796        6.5491111865702578     
 F   3.6238581160577654        4.4480498651509253        8.2942678478516356     
 F   3.3586251369640787        1.7324149788307277        7.9139251908319865     
 F   4.6739789212395086       0.50065621898139689        5.9221132701598949     
 F   3.5345839193661548        1.6720197338069944        3.5232340679913103     
 F   2.2713519691244195       0.14340348134408931        1.7479891394883602     
 F   3.6422274819369305       -1.6914776397646125       0.24009396841809183     
 F   6.3824561186466537       -1.8869724979172837       0.49334000096202119     
 F   7.6927497839285772      -0.31358842158712585        2.2447232438416180     
 C   7.5202978451744515       0.74688564666858459        5.1048739154103977     
 C   7.4192089416875255      -0.62414393806029622        5.3588908362549459     
 C   8.1243155951852870       -1.2942644537941674        6.3649382830080272     
 C   8.9490894538000667      -0.57366959575323628        7.2222807579068338     
 C   9.0848588147805209       0.79847985594124649        7.0160647772825335     
 C   8.3847779692817923        1.4149053508371714        5.9826065729719602     
 C   7.4524440126650955        2.5843183757800499        3.0196310387520251     
 C   8.8269713355249024        2.5500862013098575        2.7715565161798419     
 C   9.4703641021532441        3.3805901132974201        1.8476109789617154     
 C   8.7276725714395909        4.2949091989188490        1.1066636829751215     
 C   7.3459847144125785        4.3387739141818535        1.2864742535734366     
 C   6.7505153299800931        3.4809286454222526        2.2046795379920350     
 C   5.6855814092593091        2.5239805416743657        5.1445189988881070     
 C   5.7753276689785222        3.8977378184937743        5.3921210532815715     
 C   5.0747353795443297        4.5608604329958444        6.4057916456629869     
 C   4.2766882327951059        3.8339340619323616        7.2827862543953037     
 C   4.1574516609848029        2.4572896346030300        7.0913769600769685     
 C   4.8471354352612401        1.8494779850859471        6.0437516797957089     
 C   5.6873614389349880       0.71677874137286690        3.0282087802226108     
 C   4.3101591294345569       0.80409193946550150        2.8130839200972861     
 C   3.6154567788923186        2.2764425559304503E-002   1.8851734036169672     
 C   4.3061911661791559      -0.90433130784470372        1.1128574383738292     
 C   5.6907071716890432       -1.0033205228808508        1.2524950219019555     
 C   6.3393888211274136      -0.18637123852485174        2.1766073817751308     
 B   6.5883760683547443        1.6391517251145602        4.0616500562894693     
 F   2.3520406081421137        11.733126196876894        14.875556241749841     
 F  0.94224456158273773        12.961803393871628        13.002448614601525     
 F -0.67811814783009106        11.520749566441559        11.274750693930354     
 F -0.98780616112398378        8.8275463816918904        11.676515693523397     
 F  0.34193005129837606        7.5676687271083711        13.638444510443634     
 F -0.73079238820788994        8.6561661006347901        16.070511965576930     
 F  -1.9174677983707935        7.0231842001424907        17.814776675613899     
 F -0.46296232558839434        5.1796188805876540        19.236970093360579     
 F   2.2888912706168405        5.0557281659577953        18.881890835157030     
 F   3.4988029259880937        6.7195655119118198        17.178414006243528     
 F   2.3047684752139270        5.6054418694043635        14.839891819480941     
 F   3.7121853113520298        4.4043828661292537        12.944058731696614     
 F   5.2627724564779390        5.8565084965498757        11.189214540983205     
 F   5.5275270337745681        8.5737177700454943        11.564963383433078     
 F   4.2251710836347804        9.8057302866521887        13.562105824630478     
 F   5.3824496798054620        8.6116748330396042        15.948763743507799     
 F   6.6815114081820761        10.122730607769235        17.711747827187331     
 F   5.3460568494710490        11.967477225428697        19.241906797370603     
 F   2.6054850436092947        12.189287152393964        19.020656132734125     
 F   1.2580209963060114        10.636734170745338        17.276805257333116     
 C   1.3959914615143176        9.5751840061375990        14.402133050084458     
 C   1.5018538685055636        10.946635680497925        14.154147412484061     
 C  0.80015657962850817        11.623840989315660        13.150524507673561     
 C  -2.4952290126800475E-002   10.909850943812318        12.287914355608017     
 C -0.16607972726855896        9.5371669510860855        12.488301026484573     
 C  0.52896598994983923        8.9142480672596971        13.521323078321368     
 C   1.4544928550803886        7.7318799575959529        16.478585282131561     
 C   7.9972536333950753E-002   7.7778028411831359        16.726702237644851     
 C -0.57292453112418773        6.9417616762470669        17.639191287614807     
 C  0.15980790985352389        6.0092249056002025        18.367846600563023     
 C   1.5413488901162298        5.9536987231464167        18.188529278241511     
 C   2.1467746102057896        6.8190524401691777        17.283773528211661     
 C   3.2164156937725163        7.7839731134877130        14.348271529591731     
 C   3.1243176954225844        6.4101307919732644        14.101178942255533     
 C   3.8205947980398673        5.7458938891454423        13.084916018106048     
 C   4.6140214334878245        6.4716654368022200        12.202708533033828     
 C   4.7330979467329621        7.8485931839266296        12.391661858676832     
 C   4.0493926470910449        8.4569270279396509        13.442733127577883     
 C   3.2438895886054699        9.5849488067644710        16.469754838723546     
 C   4.6229326074576882        9.4846153971069143        16.669914785421362     
 C   5.3367942476400190        10.257236517267534        17.591030239065212     
 C   4.6644267237814665        11.189330533170923        18.373755922815633     
 C   3.2790433874078508        11.301516631963464        18.249829191850885     
 C   2.6108211230161666        10.493587364980664        17.330583578447904     
 B   2.3257360611947115        8.6735572854619605        15.439411179215343     
 C   6.3457276464057246       0.18003714014837677        11.553927239054396     
 H   7.2699382429922759      -0.30441416493809137        11.892332750266725     
 H   5.9952407392746681      -0.37202702541465221        10.670508732865386     
 H   5.5926055435261688        5.0665800639916908E-002   12.338475817980832     
 C   5.2301562967763857        2.2498599394864565        10.679550229214275     
 H   4.4676605246661802        2.2222910307874999        11.465329044764459     
 H   4.8599812664932074        1.6683008537816280        9.8260814592953611     
 H   5.3482537138543265        3.2945142066155024        10.364516586001148     
 C   7.6010806969099072        1.7359411313765509        10.060526883359520     
 H   7.2326122996870774        1.1858882953972116        9.1834159133274742     
 H   8.5583414374045894        1.2909236373829220        10.358090668494834     
 H   7.7934284328346779        2.7670929752847973        9.7382902456363940     
 C   2.5479236938840102        10.128178328707399        7.9243496978861794     
 H   1.6235164460035583        10.609104050774544        7.5813566167728172     
 H   2.8942231643359970        10.683698084759135        8.8072258037614191     
 H   3.3033105816516555        10.257055690529395        7.1418208377330554     
 C   3.6684100609043568        8.0611136344850181        8.7983385598566546     
 H   4.4274774834861566        8.0873404734093803        8.0091992898023285     
 H   4.0418126814504785        8.6451028886214161        9.6487019849938296     
 H   3.5524697269194760        7.0171490944714066        9.1165017335830889     
 C   1.2994696674270569        8.5741575947853317        9.4253127533326797     
 H   1.6714646510814186        9.1252193703078337        10.300350014084026     
 H  0.34116531323879740        9.0189301388471623        9.1311169032379169     
 H   1.1085500840429694        7.5433626809714491        9.7496327689888105     
         276

 Dy   9.1102952597754676        2.5028038811847808        14.041191532489403     
 C   7.4123789517560335        4.3806866074224278        13.726866946569562     
 C   6.7691924181835450        3.3886031515320898        14.572337070653870     
 C   6.5061786409132463        2.2583163181846908        13.735083062746295     
 H   5.9773897794721043        1.3686930048236123        14.056309124938315     
 C   6.9619107810052645        2.4874284912392803        12.413114421368698     
 C   7.5340752745036390        3.7932923400801046        12.425669740145683     
 H   7.9199427325167271        4.3054530112407932        11.552588674419720     
 C   8.1105085938844717        5.7109365064774806        14.062312938819353     
 C   9.4758838909382117        5.3840993822834582        14.713222285555082     
 H   10.137411735670332        4.8367180735335271        14.011592258435774     
 H   9.3892146891026300        4.8277765912854704        15.659688015782805     
 H   10.045731117594377        6.2929297260006418        14.949746928626841     
 C   7.2883519594615729        6.6533452146283674        14.953897501776382     
 H   7.0566026387785277        6.2544854394915737        15.942840233310415     
 H   6.3393340062174426        6.9056130439924512        14.467932740826136     
 H   7.8476731885291393        7.5845019352002296        15.111500628817227     
 C   8.4119400429456359        6.5017564907727925        12.773078335340118     
 H   9.1104295360510026        5.9723228812076208        12.115652299232536     
 H   8.8811840967161952        7.4592442003432540        13.027333734092407     
 H   7.4994429225034658        6.7109786090154877        12.202627020067711     
 C   6.3303068834870002        3.3968847774744635        16.048357363513880     
 C   5.9256990340830269        1.9767282354712887        16.505286211518140     
 H   5.0495537130107424        1.6008775317126709        15.965077607557202     
 H   5.6651004507717992        2.0031705224752798        17.571175154030641     
 H   6.7353318353718903        1.2429253804649758        16.382650235875602     
 C   5.0761298732842848        4.2825416831480121        16.214115933052394     
 H   5.2436314212160982        5.3202737420529527        15.915275884424792     
 H   4.7436220599847623        4.2843350692123758        17.261199267014227     
 H   4.2560077585313074        3.8890655002273222        15.599761667584477     
 C   7.4461073268632108        3.8445096728600747        17.013687501611386     
 H   8.3251955935785507        3.1766354201358058        16.962163364751301     
 H   7.0895789572745302        3.7787453375029481        18.046816453759348     
 H   7.7935500671928333        4.8681425879729439        16.859472609383975     
 C   6.5688127539059051        1.6614328516313346        11.191946765958294     
 C   10.848041382937163       0.65127243847609251        13.812853032529610     
 C   11.439231460516412        1.6351451953209819        14.708128909925216     
 C   11.734535550876741        2.7783558115387295        13.896163777542471     
 H   12.238167602756842        3.6697950027727657        14.250576189025201     
 C   11.343679447963709        2.5661468293649623        12.552803821932754     
 C   10.779411885528230        1.2568972251140402        12.516870246853808     
 H   10.427374489813198       0.75930225651909256        11.620527134967407     
 C   10.133042790090615      -0.67998425054330225        14.096715782643102     
 C   8.7559461039648365      -0.33841399750715084        14.711797538947014     
 H   8.1117714078876748       0.21313068936537458        13.993790203271725     
 H   8.8332494393712278       0.21738871397160364        15.661143039683830     
 H   8.1649722647157166       -1.2359369791757211        14.934763780427955     
 C   9.8700258088342299       -1.4555406687057686        12.787017986340304     
 H   9.3782989427818997       -2.4074094685663554        13.019439419755885     
 H   10.804047827431294       -1.6770481242582191        12.258132192890121     
 H   9.2111206431453372      -0.91682410770810530        12.095219828239120     
 C   10.919143284509234       -1.6342755635640871        15.009240853567123     
 H   11.111803966242261       -1.2395470814723071        16.008327801124622     
 H   11.886020609707517       -1.8834175156255408        14.557487345211062     
 H   10.352868677855632       -2.5651979513096044        15.140682631427197     
 C   11.858706287005523        1.6068959912506018        16.195879877233001     
 C   13.114670711319958       0.71903798545914743        16.352695122511559     
 H   13.930721206231995        1.1102103423258460        15.730931439109240     
 H   13.457567257050556       0.71879548033596385        17.396386874979093     
 H   12.943764152121959      -0.32013810033015527        16.058275340429962     
 C   12.259948487775699        3.0260731129318668        16.662589582268861     
 H   11.446559769449928        3.7551508180225843        16.538944529975332     
 H   13.139843141973348        3.4096638919139246        16.131697854729907     
 H   12.512081125438861        2.9953700136960490        17.730211697426000     
 C   10.746855397158280        1.1509875850317830        17.170184476923897     
 H   9.8656409630301667        1.8134861938909010        17.122736626573655     
 H   11.110432779268747        1.2183834323464164        18.205877106028524     
 H   10.405986746858659       0.12355153950366693        17.016845092585452     
 C   11.744854669359139        3.4190823823488583        11.354836384316194     
 C   13.051428920616081        2.8130421304063717        10.787669085774587     
 H   12.902052861912624        1.7754960264192334        10.463740600416797     
 H   13.841322027086040        2.8187723052786349        11.546221829788626     
 H   13.402473434218393        3.3944012608484413        9.9246656107358433     
 C   12.007378067874269        4.8818843901592643        11.750243166317736     
 H   11.093937780819822        5.3972597056491143        12.070428949360247     
 H   12.404539864163748        5.4348768677432204        10.887606880746652     
 H   12.740832769354931        4.9683042961898902        12.557207675483603     
 C   10.675068807710653        3.3873903510218857        10.259889320880919     
 H   10.487004603903463        2.3700758121382259        9.9042873248239545     
 H   11.000862976281537        3.9802546822824127        9.3972687915535946     
 H   9.7261645103838834        3.8052487271548401        10.614150603255560     
 Dy -0.21549319142242657        7.7934893897129101        5.4410621345289929     
 C   1.4906470959082454        5.9253821295750857        5.7557690723674719     
 C   2.1327969312531492        6.9195542784660233        4.9120060804418539     
 C   2.3900993412694307        8.0502359692004273        5.7497535415726144     
 H   2.9172666229210256        8.9413677260566207        5.4301325655474075     
 C   1.9338465731967998        7.8193084477829924        7.0712410106631118     
 C   1.3653400003303162        6.5118899718292713        7.0576574782050097     
 H  0.97952024913207791        5.9980313867310127        7.9299144734958338     
 C  0.79364806346222050        4.5948588956454195        5.4176888785801935     
 C -0.57429869951096324        4.9235781215134562        4.7732105143768733     
 H  -1.2348405895846508        5.4664646658013414        5.4796912240205344     
 H -0.49173288347796157        5.4837005335640869        3.8282606708685174     
 H  -1.1442523243338691        4.0155897161368506        4.5348386087560630     
 C   1.6119104759343221        3.6560366224270027        4.5179975079155117     
 H   1.8337780360138869        4.0574674737415348        3.5276544795288967     
 H   2.5656820783761001        3.4051950819617085        4.9957065612613913     
 H   1.0536599587602065        2.7236106090712244        4.3634392179428936     
 C  0.49711814215550953        3.7984368671993884        6.7046015970915267     
 H -0.20196131011152918        4.3224249728913557        7.3657527846421891     
 H   3.0644768003273988E-002   2.8406364436811060        6.4470197988291877     
 H   1.4110538023461801        3.5896386722388987        7.2726061123604504     
 C   2.5722421022687518        6.9146216453449165        3.4361859229506377     
 C   2.9858367817449625        8.3341847990254063        2.9854328599128190     
 H   3.8624328060068871        8.7037310662448615        3.5295448817054567     
 H   3.2495989242777852        8.3094625191165630        1.9202702234429749     
 H   2.1797028796525217        9.0716610233678416        3.1079310023572004     
 C   3.8207671684211064        6.0219090162789755        3.2645750561617519     
 H   3.6486692572264383        4.9840707672932636        3.5599537754246584     
 H   4.1513156765483847        6.0221411872590576        2.2168255737735851     
 H   4.6443398315197415        6.4087440751759432        3.8786175315575608     
 C   1.4512715141495465        6.4796375888369999        2.4707845309077410     
 H  0.57566009700378962        7.1519528652799345        2.5305287144540136     
 H   1.8038871406997365        6.5513651173833622        1.4365436073874229     
 H   1.0991573707536837        5.4565487056587454        2.6187313389175086     
 C   2.3284819954838869        8.6469663353720332        8.2908257305635988     
 C  -1.9518005924398372        9.6498411729078963        5.6590478659828829     
 C  -2.5446279960446527        8.6585530805972475        4.7730202275750271     
 C  -2.8383295495054761        7.5220280851559878        5.5948926695842873     
 H  -3.3433453682633369        6.6280810784065487        5.2489504373577516     
 C  -2.4447538378350973        7.7453477148941250        6.9354569513540936     
 C  -1.8801098169378472        9.0549260431759127        6.9595083192979317     
 H  -1.5252234063395587        9.5595757397057284        7.8507435661728584     
 C  -1.2375846368634238        10.978689945439516        5.3620137461555464     
 C  0.13669663310233238        10.631443842369675        4.7437563638956695     
 H  0.78318065267987014        10.085505324379922        5.4639195871437325     
 H   5.5104032292580603E-002   10.068021602440322        3.7991871392912202     
 H  0.72696030737166695        11.527148439905536        4.5115936631019942     
 C -0.96700574716951559        11.764055887791647        6.6641916367389689     
 H -0.47356485913288865        12.712551875718674        6.4217566866265035     
 H  -1.8980849553048842        11.992686222300334        7.1951631807616154     
 H -0.30660947583805054        11.229295969259853        7.3575632824652928     
 C  -2.0279468332073489        11.927361927968555        4.4470451752100759     
 H  -2.2278282664074553        11.525553930564213        3.4521564108499465     
 H  -2.9916030058973684        12.181150691605586        4.9034077790671082     
 H  -1.4613727235171832        12.856681266486364        4.3052277021767065     
 C  -2.9747574353983155        8.6775625860177552        3.2883810442344252     
 C  -4.2336297257121567        9.5624118462077394        3.1398753004958491     
 H  -5.0422147879716901        9.1737395396434511        3.7727992248564259     
 H  -4.5876655169906240        9.5571621823214929        2.0999665671260468     
 H  -4.0605323503921618        10.602995419862683        3.4273141443099311     
 C  -3.3776537091424523        7.2556710502519977        2.8320409613580715     
 H  -2.5630660856249579        6.5277760188633156        2.9543286256258754     
 H  -4.2538257041397491        6.8742976013494790        3.3703052354748202     
 H  -3.6366622873805023        7.2808914076882152        1.7659172699875909     
 C  -1.8727395084029930        9.1306649258456911        2.3019004849481095     
 H -0.99333927955227963        8.4655969734785526        2.3401123271232978     
 H  -2.2483034605542294        9.0645067090730524        1.2704251326729310     
 H  -1.5270275772512241        10.157034437747374        2.4513175745243516     
 C  -2.8429727149027721        6.9014195905189268        8.1405627987054334     
 C  -4.1539016915348590        7.5041742645640488        8.7010432631267207     
 H  -4.0125216052729025        8.5466725735042228        9.0121962888408440     
 H  -4.9442123925431076        7.4827689122981553        7.9433475862867464     
 H  -4.4998569564470294        6.9305247872921978        9.5712264643013860     
 C  -3.0965436046307082        5.4336511312194720        7.7577427347477261     
 H  -2.1802087113355295        4.9220537238148934        7.4394269857277138     
 H  -3.4876657524518575        4.8851538892393656        8.6259581056648713     
 H  -3.8317218631305887        5.3352550259872276        6.9534699710101053     
 C  -1.7745092395219662        6.9498805078220665        9.2360411451557969     
 H  -1.5960891961819792        7.9713248792430633        9.5852539701377069     
 H  -2.0956817385948328        6.3602286176724103        10.102385867921189     
 H -0.82155605827531886        6.5384013367041769        8.8852601210414814     
 F   6.5719708599683218       -1.4183931518367312        4.6413587419969859     
 F   7.9863273572704356       -2.6319180347225886        6.5212275569047398     
 F   9.6059301872753853       -1.1776453336136805        8.2375281599519479     
 F   9.9037864170946985        1.5139788210668828        7.8243234142237839     
 F   8.5627385052766556        2.7616965613860271        5.8612904718289265     
 F   9.6450879638440323        1.6906328693725172        3.4378282241705147     
 F   10.811097298376508        3.3151976261395824        1.6711840924569001     
 F   9.3354400365501320        5.1243520301909973       0.22986588048284984     
 F   6.5821111473732161        5.2214600454654541       0.58624535707263570     
 F   5.3939463391197853        3.5689127485476182        2.3145135467994966     
 F   6.5935255678392117        4.7012996371507887        4.6587272644136837     
 F   5.1799219952879483        5.8981656407653755        6.5529183705798708     
 F   3.6217297251701170        4.4425381441659288        8.2972245658241981     
 F   3.3583930669407174        1.7266772057094883        7.9158290427834590     
 F   4.6735994086191353       0.49699648927945234        5.9226432118794063     
 F   3.5327110081310158        1.6673199977654785        3.5248562065716089     
 F   2.2708949314187414       0.13852810499927615        1.7486569495474831     
 F   3.6435980912667256       -1.6932377303208230       0.23886871449975669     
 F   6.3840452860259136       -1.8860060951394320       0.49163810905092831     
 F   7.6928601761800337      -0.31261394861696440        2.2441251876918700     
 C   7.5197068755961327       0.74609472466639404        5.1048239046169224     
 C   7.4188268058388811      -0.62489755026627936        5.3590812112219730     
 C   8.1238639350767325       -1.2947226105656875        6.3653576250877961     
 C   8.9486213214338850      -0.57385511945716883        7.2224911422462297     
 C   9.0844493829237365       0.79823173254102819        7.0158170287299377     
 C   8.3842507803358366        1.4143856162594415        5.9822706692346781     
 C   7.4494679243828559        2.5844667474704521        3.0203535606966674     
 C   8.8238859253900870        2.5515744075913585        2.7715869363613868     
 C   9.4660754821645785        3.3836037935275218        1.8481979443806866     
 C   8.7222803368638520        4.2981923229780064        1.1087205168151517     
 C   7.3406135158067967        4.3405326000045603        1.2889871066481347     
 C   6.7463470387346733        3.4810884301440930        2.2064577916642105     
 C   5.6835944380052998        2.5214007279542492        5.1458348420754794     
 C   5.7727179149463819        3.8950492916085109        5.3943146600311795     
 C   5.0720818196715856        4.5571034233550902        6.4086305499458609     
 C   4.2746769070441584        3.8291900499958049        7.2853506606391347     
 C   4.1562204646465268        2.4525837932703007        7.0932446314264332     
 C   4.8458832932506972        1.8458543079954546        6.0449706492527273     
 C   5.6864738325437001       0.71504272011633896        3.0285650536791127     
 C   4.3091297058414852       0.80083253191841552        2.8138734887028436     
 C   3.6151581686232572        1.9363908865729550E-002   1.8855499545552072     
 C   4.3068184516068939      -0.90622009386928948        1.1123031726228279     
 C   5.6914551302141358       -1.0037497039408825        1.2516101793087928     
 C   6.3393659440036627      -0.18680911014365317        2.1762608489343713     
 B   6.5867655804014831        1.6378909811469422        4.0621727072505927     
 F   2.3493536178113317        11.732763034612775        14.871331528081839     
 F  0.93953058571031378        12.958316044264931        12.996190760676814     
 F -0.68047132015946232        11.514550692780681        11.270592285817877     
 F -0.98859568720393154        8.8216804053848499        11.675417238841330     
 F  0.34315189262400131        7.5644359057136672        13.637700550362249     
 F -0.72993314501737117        8.6487429384267962        16.069009392222096     
 F  -1.9115507569076962        7.0139774150814995        17.815104830893532     
 F -0.45212781630080451        5.1748756376196097        19.237174370300117     
 F   2.3000203294016011        5.0583253270139119        18.881925796560910     
 F   3.5049041519348130        6.7236576796566530        17.176160453197681     
 F   2.3092809227517819        5.6070753407297973        14.836308818976510     
 F   3.7173965866945853        4.4086730363181115        12.939123123544736     
 F   5.2674595093188117        5.8630415305566732        11.186362250781615     
 F   5.5302387474524322        8.5803900356233154        11.564138446222723     
 F   4.2264464156071204        9.8098213333049316        13.562124447235997     
 F   5.3832895927410434        8.6213876424318006        15.949075149354567     
 F   6.6753537219687544        10.136486688417559        17.714131746718195     
 F   5.3322447579589332        11.975945033828401        19.242997230739117     
 F   2.5914493143958666        12.189327072797138        19.018584719441275     
 F   1.2512005171619167        10.632831945355184        17.272888684755046     
 C   1.3951900661836572        9.5735586952574820        14.399726858827940     
 C   1.5000106724370672        10.944887361844048        14.150459760664791     
 C  0.79801402433352575        11.620548176424531        13.146026788573764     
 C  -2.6883092785651701E-002   10.905132677381076        12.284412675165978     
 C -0.16726627330951274        9.5326229908346907        12.486366096107638     
 C  0.52859021661481931        8.9111292851444190        13.519685024130544     
 C   1.4577797410013207        7.7302284262855192        16.476698446186848     
 C   8.3346455405686679E-002   7.7729283705274383        16.725454461065922     
 C -0.56692501248453187        6.9359626211698853        17.638884679391545     
 C  0.16842311452097314        6.0058237938187986        18.367799586845834     
 C   1.5499845121381595        5.9537188901221185        18.188051654070630     
 C   2.1527285796121021        6.8197421159561982        17.282186796723792     
 C   3.2193369285949380        7.7865867391062338        14.346441262321132     
 C   3.1282538546755725        6.4128845518358339        14.098243738420761     
 C   3.8250207577000817        5.7500522839385688        13.081467845262821     
 C   4.6182265926745858        6.4771448982820941        12.200188135709666     
 C   4.7364802300795867        7.8539847997849899        12.390331457091460     
 C   4.0520964036892604        8.4609588565202163        13.441773747258663     
 C   3.2412511063900302        9.5877492171259551        16.468146643671385     
 C   4.6202703774115026        9.4916834425018752        16.669674609399877     
 C   5.3304171600615948        10.266329789595614        17.591831455716154     
 C   4.6541223184097804        11.195842073857410        18.374046232667418     
 C   3.2686653685858973        11.303762192256439        18.248584913549308     
 C   2.6042694495842946        10.494057735091063        17.328361841790922     
 B   2.3264677086709424        8.6739726361148950        15.437312546454407     
 C   6.3485544823734630       0.18113333418434593        11.553797066471718     
 H   7.2726315902857053      -0.30312712955691390        11.892877218089927     
 H   5.9989090843772193      -0.37088405345436826        10.670020617717961     
 H   5.5948192085919422        5.1495834240293380E-002   12.337727021927835     
 C   5.2328297682821621        2.2512474939403275        10.680284697066718     
 H   4.4704428657143298        2.2231905858344159        11.466160583168206     
 H   4.8625565056665252        1.6700844923558487        9.8265879758377395     
 H   5.3508105672288400        3.2960795839889889        10.365792676978499     
 C   7.6035864426869262        1.7373851056352219        10.060602972897140     
 H   7.2347296181198830        1.1878564308104309        9.1833340836722197     
 H   8.5607631072072952        1.2919289086897339        10.357731430809620     
 H   7.7961529121281465        2.7686210234118689        9.7388072256904614     
 C   2.5467549947234343        10.126828446846147        7.9257225549820731     
 H   1.6225809585282653        10.608043919233303        7.5824944772613811     
 H   2.8926816692851327        10.681899627770370        8.8090268176995554     
 H   3.3025631944293616        10.255935595240709        7.1436329192553547     
 C   3.6665979071797383        8.0591266266918762        8.7990714019197682     
 H   4.4260156579947081        8.0858672400768405        8.0102788873938380     
 H   4.0397036939249515        8.6424898539922381        9.6499954892460220     
 H   3.5504211065317119        7.0149426444479275        9.1164120787041387     
 C   1.2975754498258958        8.5723767467052827        9.4255514627449219     
 H   1.6695217415366805        9.1227858428602886        10.301004290844865     
 H  0.33953197782408862        9.0176814621174319        9.1313134261247182     
 H   1.1061656942931379        7.5414781919030496        9.7491931258157258     
         276

 Dy   9.1130045163313014        2.5045819186650538        14.042132406745170     
 C   7.4132706110586524        4.3811451410247884        13.728461022671368     
 C   6.7706688371041066        3.3880925559846764        14.573211260527266     
 C   6.5088916455920769        2.2580604028176334        13.735304871354542     
 H   5.9805374219178526        1.3679260392078259        14.055821536905556     
 C   6.9647303542987213        2.4882233350160310        12.413597495628119     
 C   7.5359474410672194        3.7945348703360127        12.426970086749044     
 H   7.9218374299361143        4.3074548768587464        11.554319761555123     
 C   8.1105354594259893        5.7115196088643794        14.065155873553410     
 C   9.4756744379909446        5.3843437619189096        14.716409581270391     
 H   10.137824270601447        4.8380913842023539        14.014388052741559     
 H   9.3886927530472093        4.8269542565180181        15.662272813545238     
 H   10.045114657126986        6.2930573139793946        14.954118284178474     
 C   7.2877036723738442        6.6532660240743517        14.957037572001360     
 H   7.0552454557490369        6.2535539146099124        15.945467568669471     
 H   6.3390015490923446        6.9060791460447195        14.470669225766256     
 H   7.8469719060395233        7.5842784497886937        15.115768041218839     
 C   8.4125941256419043        6.5034139486868385        12.776740669716853     
 H   9.1120661174341642        5.9750447045617667        12.119497566768631     
 H   8.8809211866352680        7.4609938576123618        13.032215484095824     
 H   7.5004956386499826        6.7125168767604713        12.205641852417843     
 C   6.3297072157604193        3.3957304408429785        16.048562243962330     
 C   5.9250700856364071        1.9752950839301435        16.504536585893774     
 H   5.0498339414609035        1.5991667661497260        15.963074827331694     
 H   5.6629805467028378        2.0014490128384530        17.570063543752305     
 H   6.7352140147818087        1.2419420271391604        16.382875686232591     
 C   5.0747588307283094        4.2806488138078196        16.212124346569734     
 H   5.2423465352264831        5.3185463081972220        15.913972752564550     
 H   4.7401512899118901        4.2819288473755881        17.258510604515092     
 H   4.2561749371264863        3.8869712870699002        15.595906849394943     
 C   7.4435554029569717        3.8436067879614439        17.015946234770830     
 H   8.3223082202442011        3.1752435110008905        16.966719254805078     
 H   7.0846312622363499        3.7787938480489274        18.048291164919537     
 H   7.7918807502808027        4.8669506593166831        16.861823577365872     
 C   6.5715988262930853        1.6626233717165644        11.192184963086349     
 C   10.851400933909433       0.65324386498878473        13.814932097196113     
 C   11.442716673219502        1.6382486058118022        14.708842152298763     
 C   11.737036419571458        2.7807781540093384        13.895658455944364     
 H   12.240613571420797        3.6727176106419672        14.248845621641506     
 C   11.345664532735990        2.5670201291975832        12.552737290616850     
 C   10.781883229168864        1.2575158033453888        12.518357837130033     
 H   10.429525155699936       0.75890218989204272        11.622706097195461     
 C   10.136649713744818      -0.67776464164729711        14.100713778851652     
 C   8.7596246596499228      -0.33533002572043430        14.715430867832215     
 H   8.1154342853021522       0.21518156875203476        13.996636923345797     
 H   8.8369048405550412       0.22165971208323565        15.664110687738754     
 H   8.1687076867947326       -1.2325900630572713        14.939443444503434     
 C   9.8730700216800535       -1.4550381680240783        12.792184020632750     
 H   9.3813157176729121       -2.4065107946370574        13.026138074219396     
 H   10.806796228007466       -1.6774118634990343        12.263196613416076     
 H   9.2139127894909993      -0.91721115805247522        12.099941286784601     
 C   10.922817889598139       -1.6309972192653626        15.014377184631648     
 H   11.115218364490191       -1.2351240489349538        16.013073156540980     
 H   11.889803127913366       -1.8805609808023849        14.563016738735739     
 H   10.356626697625273       -2.5618588562405797        15.146732098054374     
 C   11.863532628194770        1.6114480385633378        16.196138531133386     
 C   13.118994058399473       0.72292520641748559        16.352721664492634     
 H   13.934600333379546        1.1127915834952615        15.729588280387611     
 H   13.463031565209056       0.72364101399016212        17.396027883693282     
 H   12.947093146018160      -0.31641423597898027        16.059681074463445     
 C   12.266360933690791        3.0307553935492639        16.660758088165590     
 H   11.453461614651742        3.7603275902998354        16.537060114562379     
 H   13.146027760724429        3.4129787526712079        16.128563348857519     
 H   12.519554208618290        3.0009500231971651        17.728138128137111     
 C   10.752043681120183        1.1576905473761780        17.171787205582543     
 H   9.8716354930624437        1.8212801886329952        17.124354008889686     
 H   11.116460485103790        1.2255564799135155        18.207152668011020     
 H   10.409769032969674       0.13056018484112375        17.019588339465596     
 C   11.746667238791915        3.4188562697036708        11.354029019861487     
 C   13.053562474499635        2.8126529957783251        10.787852625345499     
 H   12.904828397073562        1.7744595077277119        10.465758667968107     
 H   13.843490566621728        2.8202289116843149        11.546332686665561     
 H   13.404163870939341        3.3927268847304637        9.9238709580546196     
 C   12.008618785458655        4.8820838221411123        11.748160292207336     
 H   11.095093714395155        5.3970644043642455        12.068810744362388     
 H   12.404679383796534        5.4346858271257261        10.884782532116812     
 H   12.742771081446328        4.9695629732223345        12.554396578066644     
 C   10.677162234782285        3.3857031834946234        10.258918383943197     
 H   10.489548550124566        2.3679427401017996        9.9043655320109707     
 H   11.002971349757759        3.9777115788859074        9.3957216548295133     
 H   9.7280454190298435        3.8036278534631616        10.612531819612789     
 Dy -0.21660581974673773        7.7925937186165148        5.4408489291696025     
 C   1.4901645409270952        5.9248560935747925        5.7551925114179907     
 C   2.1321143613255669        6.9195604719700015        4.9119055605822410     
 C   2.3888974476057316        8.0499969682132235        5.7501381222172920     
 H   2.9159066137187111        8.9413841599941239        5.4309692048935734     
 C   1.9325021410532706        7.8184030678036436        7.0714362589974806     
 C   1.3643649053309397        6.5108215915033529        7.0572566465529514     
 H  0.97842882344243687        5.9965425008071769        7.9292172328392345     
 C  0.79373065337013793        4.5942772716990188        5.4163232004708970     
 C -0.57358701764773701        4.9230047446577894        4.7704985961869797     
 H  -1.2349307671044452        5.4656026012036367        5.4765083299995201     
 H -0.49011158963473167        5.4833637678205829        3.8257672967193361     
 H  -1.1431972515657434        4.0149869962416478        4.5314671949311887     
 C   1.6131840901885803        3.6555361022473907        4.5175848556674536     
 H   1.8371577780271935        4.0573531091673827        3.5279109200686891     
 H   2.5659613644296866        3.4040363729862615        4.9969063264700191     
 H   1.0548538783691472        2.7234092425924130        4.3615595622665086     
 C  0.49583122234618682        3.7976981522650850        6.7028095633247409     
 H -0.20407066752660474        4.3215290172000085        7.3632185057635997     
 H   2.9775196782502511E-002   2.8398684929998121        6.4445862941396248     
 H   1.4091621733021062        3.5889306147499438        7.2718029655223715     
 C   2.5734466158293436        6.9147599929280839        3.4366896624205210     
 C   2.9859463561050208        8.3346385669474508        2.9859663510826668     
 H   3.8616185141172061        8.7052468082803856        3.5307717785295361     
 H   3.2507479924358309        8.3099221485780639        1.9210613881292864     
 H   2.1789022992736058        9.0712581737027413        3.1075025974702601     
 C   3.8233875184276922        6.0236043781504920        3.2678963239816272     
 H   3.6517753974131923        4.9856500505858596        3.5631574735998641     
 H   4.1561074237586073        6.0239716220453818        2.2208698649811844     
 H   4.6451173143921487        6.4115033040447589        3.8836564507827465     
 C   1.4549772735292981        6.4778741204670389        2.4693920017280773     
 H  0.57919862599565686        7.1500472200411593        2.5258929021290779     
 H   1.8103475133995219        6.5479388167231827        1.4360295007799677     
 H   1.1026816896035965        5.4549705438070868        2.6180647187934647     
 C   2.3269284596153650        8.6454989636794615        8.2914434184751293     
 C  -1.9532903457900006        9.6486382154168968        5.6591527530453813     
 C  -2.5460208009468834        8.6574200799085617        4.7730259055881517     
 C  -2.8393200172478368        7.5206290470737835        5.5946319653575021     
 H  -3.3442255653827790        6.6266607684632746        5.2485991666377236     
 C  -2.4456871112284952        7.7437552223916120        6.9351936082338277     
 C  -1.8813537939200180        9.0534668659357092        6.9595108304537607     
 H  -1.5265748000552777        9.5580319442874107        7.8508418612645494     
 C  -1.2390951824984038        10.977539003454126        5.3622274868394868     
 C  0.13544896688689734        10.630190893024634        4.7446516921300281     
 H  0.78160373332117028        10.084404296495302        5.4652172765971052     
 H   5.4332123121451595E-002   10.066640617656947        3.8001001614525878     
 H  0.72578923619306968        11.525854097838046        4.5126273213028663     
 C -0.96896787344152702        11.763025203464627        6.6644157675078581     
 H -0.47561291040830744        12.711572933268126        6.4220173137078236     
 H  -1.9001695493435573        11.991565135019153        7.1951781296401212     
 H -0.30863606378975039        11.228411305397369        7.3579649994237162     
 C  -2.0289119778663598        11.926130033337861        4.4466571423184726     
 H  -2.2276125113121119        11.524357420628878        3.4515147281662149     
 H  -2.9930833927318128        12.179674736677633        4.9020754578305663     
 H  -1.4624120480411051        12.855598112685300        4.3055029991099891     
 C  -2.9758886705081915        8.6765194229747653        3.2883654235399677     
 C  -4.2339139600169853        9.5623975352741972        3.1390102463486973     
 H  -5.0431096490338714        9.1745331800472840        3.7716389206426681     
 H  -4.5874808038305916        9.5570737764643514        2.0989410004435931     
 H  -4.0602102139258669        10.602926276941394        3.4261979201422053     
 C  -3.3799907727952454        7.2549140979063509        2.8324104383424182     
 H  -2.5660244365572598        6.5263977570233642        2.9549569065058305     
 H  -4.2565056063187958        6.8744581413557961        3.3707703540376106     
 H  -3.6389466570066733        7.2801106290820021        1.7662865901024780     
 C  -1.8728846364929106        9.1281251833553529        2.3023185128191437     
 H -0.99397907272770702        8.4624053106405004        2.3416843252641408     
 H  -2.2476471023028379        9.0614695892225949        1.2705843068598697     
 H  -1.5265415065276087        10.154350886358642        2.4513033471407311     
 C  -2.8442764201518935        6.8996035567169764        8.1399660936290097     
 C  -4.1549441905352245        7.5029753975847786        8.7003217563232162     
 H  -4.0130522881550261        8.5453645500288360        9.0116065921215185     
 H  -4.9451490108686702        7.4820871672044387        7.9424969421798073     
 H  -4.5012834454674282        6.9294249326510808        9.5703574401067684     
 C  -3.0984904629318963        5.4321203894259718        7.7565833332751852     
 H  -2.1824093600326195        4.9203433293380154        7.4378103472209212     
 H  -3.4896326414086376        4.8833979467637301        8.6246428936352224     
 H  -3.8338821083606565        5.3343781347081869        6.9524451164529895     
 C  -1.7760273038618277        6.9471375406089759        9.2356525140141397     
 H  -1.5966822015239384        7.9684524464569551        9.5846778607039482     
 H  -2.0980099931785618        6.3579554131968257        10.102045424128461     
 H -0.82340979750960663        6.5346216065267342        8.8851751676901305     
 F   6.5717391401433130       -1.4193434217546486        4.6416088321879325     
 F   7.9857859147880488       -2.6323149446201914        6.5220959368154956     
 F   9.6053925925945283       -1.1775449101852431        8.2379555181956974     
 F   9.9034157203476543        1.5139798358518877        7.8237968394499307     
 F   8.5619229528294660        2.7611860321378998        5.8607359226184794     
 F   9.6430508058505140        1.6921400278571077        3.4366103424814338     
 F   10.806785829732146        3.3196712881840544        1.6710773299268555     
 F   9.3290995545643600        5.1294303384901818       0.23295315773902495     
 F   6.5756605253872724        5.2229395262093581       0.58958265261061393     
 F   5.3896821331645359        3.5671781037101371        2.3165750110534096     
 F   6.5902211599680633        4.6995372183835205        4.6611986300697801     
 F   5.1765015382486954        5.8943369798754723        6.5567255545894829     
 F   3.6196013342824682        4.4370264231809324        8.3001812837967606     
 F   3.3581609969173560        1.7209394325882488        7.9177328947349324     
 F   4.6732198959987610       0.49333675957750772        5.9231731535989178     
 F   3.5308380968958768        1.6626202617239625        3.5264783451519075     
 F   2.2704378937130629       0.13365272865446298        1.7493247596066059     
 F   3.6449687005965208       -1.6949978208770333       0.23764346058142158     
 F   6.3856344534051743       -1.8850396923615800       0.48993621713983543     
 F   7.6929705684314911      -0.31163947564680300        2.2435271315421215     
 C   7.5191159060178139       0.74530380266420337        5.1047738938234479     
 C   7.4184446699902367      -0.62565116247226249        5.3592715861890001     
 C   8.1234122749681763       -1.2951807673372073        6.3657769671675650     
 C   8.9481531890677033      -0.57404064316110126        7.2227015265856256     
 C   9.0840399510669521       0.79798360914080990        7.0155692801773410     
 C   8.3837235913898809        1.4138658816817113        5.9819347654973969     
 C   7.4464918361006163        2.5846151191608544        3.0210760826413097     
 C   8.8208005152552715        2.5530626138728589        2.7716173565429321     
 C   9.4617868621759111        3.3866174737576236        1.8487849097996578     
 C   8.7168881022881113        4.3014754470371637        1.1107773506551819     
 C   7.3352423172010148        4.3422912858272662        1.2914999597228325     
 C   6.7421787474892527        3.4812482148659338        2.2082360453363856     
 C   5.6816074667512906        2.5188209142341331        5.1471506852628508     
 C   5.7701081609142406        3.8923607647232474        5.3965082667807884     
 C   5.0694282597988414        4.5533464137143351        6.4114694542287340     
 C   4.2726655812932108        3.8244460380592478        7.2879150668829658     
 C   4.1549892683082508        2.4478779519375711        7.0951123027758989     
 C   4.8446311512401534        1.8422306309049619        6.0461896187097448     
 C   5.6855862261524130       0.71330669885981102        3.0289213271356146     
 C   4.3081002822484136       0.79757312437132954        2.8146630573084006     
 C   3.6148595583541954        1.5963392172154599E-002   1.8859265054934475     
 C   4.3074457370346320      -0.90810887989387534        1.1117489068718267     
 C   5.6922030887392285       -1.0041788850009139        1.2507253367156299     
 C   6.3393430668799109      -0.18724698176245458        2.1759143160936119     
 B   6.5851550924482209        1.6366302371793242        4.0626953582117169     
 F   2.3466666274805497        11.732399872348658        14.867106814413837     
 F  0.93681660983788972        12.954828694658236        12.989932906752104     
 F -0.68282449248883359        11.508351819119804        11.266433877705401     
 F -0.98938521328387918        8.8158144290778093        11.674318784159265     
 F  0.34437373394962656        7.5612030843189633        13.636956590280866     
 F -0.72907390182685250        8.6413197762188041        16.067506818867262     
 F  -1.9056337154445988        7.0047706300205084        17.815432986173168     
 F -0.44129330701321462        5.1701323946515645        19.237378647239655     
 F   2.3111493881863612        5.0609224880700285        18.881960757964791     
 F   3.5110053778815327        6.7277498474014861        17.173906900151838     
 F   2.3137933702896372        5.6087088120552302        14.832725818472078     
 F   3.7226078620371412        4.4129632065069684        12.934187515392857     
 F   5.2721465621596835        5.8695745645634707        11.183509960580027     
 F   5.5329504611302962        8.5870623012011382        11.563313509012366     
 F   4.2277217475794604        9.8139123799576726        13.562143069841516     
 F   5.3841295056766239        8.6311004518239951        15.949386555201334     
 F   6.6691960357554327        10.150242769065883        17.716515666249059     
 F   5.3184326664468173        11.984412842228105        19.244087664107635     
 F   2.5774135851824385        12.189366993200313        19.016513306148429     
 F   1.2443800380178220        10.628929719965029        17.268972112176975     
 C   1.3943886708529964        9.5719333843773668        14.397320667571421     
 C   1.4981674763685708        10.943139043190170        14.146772108845520     
 C  0.79587146903854333        11.617255363533403        13.141529069473968     
 C  -2.8813895444502923E-002   10.900414410949836        12.280910994723937     
 C -0.16845281935046652        9.5280790305832959        12.484431165730701     
 C  0.52821444327979949        8.9080105030291392        13.518046969939720     
 C   1.4610666269222525        7.7285768949750855        16.474811610242135     
 C   8.6720374477422590E-002   7.7680538998717408        16.724206684486994     
 C -0.56092549384487611        6.9301635660927046        17.638578071168283     
 C  0.17703831918842239        6.0024226820373956        18.367752573128648     
 C   1.5586201341600889        5.9537390570978204        18.187574029899753     
 C   2.1586825490184145        6.8204317917432196        17.280600065235927     
 C   3.2222581634173597        7.7892003647247545        14.344610995050536     
 C   3.1321900139285606        6.4156383116984035        14.095308534585989     
 C   3.8294467173602964        5.7542106787316962        13.078019672419593     
 C   4.6224317518613480        6.4826243597619690        12.197667738385503     
 C   4.7398625134262105        7.8593764156433501        12.389001055506087     
 C   4.0548001602874759        8.4649906851007835        13.440814366939442     
 C   3.2386126241745909        9.5905496274874391        16.466538448619225     
 C   4.6176081473653161        9.4987514878968380        16.669434433378392     
 C   5.3240400724831707        10.275423061923696        17.592632672367095     
 C   4.6438179130380934        11.202353614543895        18.374336542519202     
 C   3.2582873497639437        11.306007752549414        18.247340635247731     
 C   2.5977177761524226        10.494528105201461        17.326140105133945     
 B   2.3271993561471733        8.6743879867678295        15.435213913693474     
 C   6.3513813183412013       0.18222952822031510        11.553666893889043     
 H   7.2753249375791347      -0.30184009417573637        11.893421685913127     
 H   6.0025774294797705      -0.36974108149408430        10.669532502570535     
 H   5.5970328736577155        5.2325867840669858E-002   12.336978225874839     
 C   5.2355032397879384        2.2526350483941986        10.681019164919160     
 H   4.4732252067624794        2.2240901408813318        11.466992121571952     
 H   4.8651317448398421        1.6718681309300694        9.8270944923801196     
 H   5.3533674206033535        3.2976449613624754        10.367068767955852     
 C   7.6060921884639443        1.7388290798938930        10.060679062434758     
 H   7.2368469365526886        1.1898245662236500        9.1832522540169652     
 H   8.5631847770099991        1.2929341799965457        10.357372193124407     
 H   7.7988773914216143        2.7701490715389405        9.7393242057445306     
 C   2.5455862955628583        10.125478564984894        7.9270954120779669     
 H   1.6216454710529722        10.606983787692064        7.5836323377499451     
 H   2.8911401742342684        10.680101170781606        8.8108278316376936     
 H   3.3018158072070682        10.254815499952024        7.1454450007776549     
 C   3.6647857534551194        8.0571396188987325        8.7998042439828836     
 H   4.4245538325032596        8.0843940067443025        8.0113584849853492     
 H   4.0375947063994246        8.6398768193630602        9.6512889934982162     
 H   3.5483724861439474        7.0127361944244475        9.1163224238251885     
 C   1.2956812322247344        8.5705958986252337        9.4257901721571642     
 H   1.6675788319919425        9.1203523154127417        10.301658567605703     
 H  0.33789864240937989        9.0164327853877033        9.1315099490115177     
 H   1.1037813045433067        7.5395937028346491        9.7487534826426394     
         276

 Dy   9.1157137728871334        2.5063599561453267        14.043073281000938     
 C   7.4141622703612713        4.3816036746271481        13.730055098773173     
 C   6.7721452560246682        3.3875819604372635        14.574085450400664     
 C   6.5116046502709075        2.2578044874505760        13.735526679962788     
 H   5.9836850643636001        1.3671590735920394        14.055333948872796     
 C   6.9675499275921791        2.4890181787927812        12.414080569887540     
 C   7.5378196076307997        3.7957774005919207        12.428270433352408     
 H   7.9237321273555006        4.3094567424766987        11.556050848690527     
 C   8.1105623249675070        5.7121027112512781        14.067998808287465     
 C   9.4754649850436774        5.3845881415543619        14.719596876985699     
 H   10.138236805532562        4.8394646948711806        14.017183847047344     
 H   9.3881708169917868        4.8261319217505667        15.664857611307669     
 H   10.044498196659594        6.2931849019581465        14.958489639730105     
 C   7.2870553852861155        6.6531868335203361        14.960177642226338     
 H   7.0538882727195462        6.2526223897282511        15.948094904028530     
 H   6.3386690919672466        6.9065452480969887        14.473405710706377     
 H   7.8462706235499082        7.5840549643771578        15.120035453620451     
 C   8.4132482083381728        6.5050714066008855        12.780403004093589     
 H   9.1137026988173275        5.9777665279159118        12.123342834304728     
 H   8.8806582765543425        7.4627435148814705        13.037097234099241     
 H   7.5015483547964985        6.7140551445054548        12.208656684767975     
 C   6.3291075480338383        3.3945761042114930        16.048767124410784     
 C   5.9244411371897874        1.9738619323889981        16.503786960269405     
 H   5.0501141699110637        1.5974560005867808        15.961072047106184     
 H   5.6608606426338763        1.9997275032016257        17.568951933473965     
 H   6.7350961941917262        1.2409586738133449        16.383101136589580     
 C   5.0733877881723330        4.2787559444676271        16.210132760087077     
 H   5.2410616492368671        5.3168188743414904        15.912669620704310     
 H   4.7366805198390178        4.2795226255387995        17.255821942015956     
 H   4.2563421157216643        3.8848770739124778        15.592052031205407     
 C   7.4410034790507336        3.8427039030628136        17.018204967930277     
 H   8.3194208469098516        3.1738516018659753        16.971275144858851     
 H   7.0796835671981704        3.7788423585949062        18.049765876079725     
 H   7.7902114333687731        4.8657587306604224        16.864174545347769     
 C   6.5743848986802655        1.6638138918017942        11.192423160214403     
 C   10.854760484881703       0.65521529150147706        13.817011161862617     
 C   11.446201885922594        1.6413520163026223        14.709555394672311     
 C   11.739537288266176        2.7832004964799473        13.895153134346257     
 H   12.243059540084753        3.6756402185111687        14.247115054257808     
 C   11.347649617508269        2.5678934290302040        12.552670759300947     
 C   10.784354572809498        1.2581343815767376        12.519845427406256     
 H   10.431675821586675       0.75850212326499289        11.624885059423518     
 C   10.140256637399021      -0.67554503275129196        14.104711775060203     
 C   8.7633032153350108      -0.33224605393371776        14.719064196717417     
 H   8.1190971627166277       0.21723244813869497        13.999483643419868     
 H   8.8405602417388547       0.22593071019486763        15.667078335793676     
 H   8.1724431088737486       -1.2292431469388216        14.944123108578912     
 C   9.8761142345258772       -1.4545356673423881        12.797350054925195     
 H   9.3843324925639227       -2.4056121207077594        13.032836728682907     
 H   10.809544628583636       -1.6777756027398494        12.268261033942030     
 H   9.2167049358366597      -0.91759820839684525        12.104662745330080     
 C   10.926492494687045       -1.6277188749666378        15.019513515696174     
 H   11.118632762738121       -1.2307010163976002        16.017818511957334     
 H   11.893585646119215       -1.8777044459792289        14.568546132260414     
 H   10.360384717394915       -2.5585197611715556        15.152781564681550     
 C   11.868358969384019        1.6160000858760741        16.196397185033771     
 C   13.123317405478987       0.72681242737582374        16.352748206473706     
 H   13.938479460527097        1.1153728246646770        15.728245121665985     
 H   13.468495873367553       0.72848654764436027        17.395668892407475     
 H   12.950422139914361      -0.31269037162780527        16.061086808496931     
 C   12.272773379605884        3.0354376741666607        16.658926594062315     
 H   11.460363459853554        3.7655043625770865        16.535175699149427     
 H   13.152212379475511        3.4162936134284907        16.125428842985134     
 H   12.527027291797721        3.0065300326982816        17.726064558848218     
 C   10.757231965082086        1.1643935097205731        17.173389934241193     
 H   9.8776300230947207        1.8290741833750894        17.125971391205717     
 H   11.122488190938833        1.2327295274806143        18.208428229993515     
 H   10.413551319080689       0.13756883017858060        17.022331586345736     
 C   11.748479808224690        3.4186301570584834        11.353221655406783     
 C   13.055696028383192        2.8122638611502784        10.788036164916411     
 H   12.907603932234498        1.7734229890361903        10.467776735519415     
 H   13.845659106157415        2.8216855180899945        11.546443543542498     
 H   13.405854307660288        3.3910525086124856        9.9230763053733941     
 C   12.009859503043041        4.8822832541229610        11.746077418096936     
 H   11.096249647970488        5.3968691030793767        12.067192539364530     
 H   12.404818903429319        5.4344947865082318        10.881958183486972     
 H   12.744709393537725        4.9708216502547788        12.551585480649685     
 C   10.679255661853915        3.3840160159673616        10.257947447005474     
 H   10.492092496345670        2.3658096680653729        9.9044437391979887     
 H   11.005079723233981        3.9751684754894017        9.3941745181054301     
 H   9.7299263276758055        3.8020069797714831        10.610913035970020     
 Dy -0.21771844807104890        7.7916980475201205        5.4406357238102130     
 C   1.4896819859459449        5.9243300575744993        5.7546159504685086     
 C   2.1314317913979846        6.9195666654739796        4.9118050407226281     
 C   2.3876955539420321        8.0497579672260198        5.7505227028619696     
 H   2.9145466045163970        8.9414005939316290        5.4318058442397392     
 C   1.9311577089097411        7.8174976878242948        7.0716315073318485     
 C   1.3633898103315634        6.5097532111774346        7.0568558149008940     
 H  0.97733739775279593        5.9950536148833411        7.9285199921826361     
 C  0.79381324327805547        4.5936956477526181        5.4149575223616013     
 C -0.57287533578451089        4.9224313678021225        4.7677866779970861     
 H  -1.2350209446242395        5.4647405366059312        5.4733254359785066     
 H -0.48849029579150172        5.4830270020770779        3.8232739225701549     
 H  -1.1421421787976174        4.0143842763464450        4.5280957811063134     
 C   1.6144577044428385        3.6550355820677791        4.5171722034193964     
 H   1.8405375200405001        4.0572387445932296        3.5281673606084820     
 H   2.5662406504832727        3.4028776640108145        4.9981060916786468     
 H   1.0560477979780880        2.7232078761136016        4.3596799065901237     
 C  0.49454430253686410        3.7969594373307820        6.7010175295579559     
 H -0.20618002494168033        4.3206330615086603        7.3606842268850095     
 H   2.8905625561731034E-002   2.8391005423185183        6.4421527894500628     
 H   1.4072705442580324        3.5882225572609889        7.2709998186842926     
 C   2.5746511293899359        6.9148983405112503        3.4371934018904047     
 C   2.9860559304650791        8.3350923348694952        2.9864998422525146     
 H   3.8608042222275252        8.7067625503159078        3.5319986753536150     
 H   3.2518970605938762        8.3103817780395648        1.9218525528155976     
 H   2.1781017188946898        9.0708553240376411        3.1070741925833198     
 C   3.8260078684342780        6.0252997400220085        3.2712175918015030     
 H   3.6548815375999464        4.9872293338784557        3.5663611717750703     
 H   4.1608991709688290        6.0258020568317061        2.2249141561887837     
 H   4.6458947972645550        6.4142625329135754        3.8886953700079321     
 C   1.4586830329090494        6.4761106520970788        2.4679994725484140     
 H  0.58273715498752421        7.1481415748023833        2.5212570898041418     
 H   1.8168078860993075        6.5445125160630031        1.4355153941725127     
 H   1.1062060084535095        5.4533923819554282        2.6173980986694212     
 C   2.3253749237468426        8.6440315919868915        8.2920611063866598     
 C  -1.9547800991401643        9.6474352579258955        5.6592576401078807     
 C  -2.5474136058491146        8.6562870792198776        4.7730315836012762     
 C  -2.8403104849901970        7.5192300089915785        5.5943712611307168     
 H  -3.3451057625022211        6.6252404585200004        5.2482478959176948     
 C  -2.4466203846218932        7.7421627298890989        6.9349302651135609     
 C  -1.8825977709021886        9.0520076886955039        6.9595133416095898     
 H  -1.5279261937709967        9.5564881488690929        7.8509401563562404     
 C  -1.2406057281333840        10.976388061468734        5.3624412275234263     
 C  0.13420130067146227        10.628937943679594        4.7455470203643859     
 H  0.78002681396247042        10.083303268610685        5.4665149660504788     
 H   5.3560213950322587E-002   10.065259632873573        3.8010131836139558     
 H  0.72461816501447240        11.524559755770555        4.5136609795037375     
 C -0.97092999971353844        11.761994519137605        6.6646398982767474     
 H -0.47766096168372618        12.710593990817578        6.4222779407891428     
 H  -1.9022541433822304        11.990444047737972        7.1951930785186260     
 H -0.31066265174145019        11.227526641534883        7.3583667163821396     
 C  -2.0298771225253707        11.924898138707166        4.4462691094268703     
 H  -2.2273967562167689        11.523160910693543        3.4508730454824827     
 H  -2.9945637795662572        12.178198781749680        4.9007431365940253     
 H  -1.4634513725650273        12.854514958884236        4.3057782960432727     
 C  -2.9770199056180675        8.6754762599317736        3.2883498028455103     
 C  -4.2341981943218148        9.5623832243406550        3.1381451922015455     
 H  -5.0440045100960518        9.1753268204511151        3.7704786164289099     
 H  -4.5872960906705602        9.5569853706072116        2.0979154337611390     
 H  -4.0598880774595720        10.602857134020105        3.4250816959744790     
 C  -3.3823278364480380        7.2541571455607041        2.8327799153267650     
 H  -2.5689827874895612        6.5250194951834137        2.9555851873857852     
 H  -4.2591855084978425        6.8746186813621124        3.3712354726004006     
 H  -3.6412310266328443        7.2793298504757891        1.7666559102173649     
 C  -1.8730297645828280        9.1255854408650166        2.3027365406901779     
 H -0.99461886590313453        8.4592136478024482        2.3432563234049844     
 H  -2.2469907440514465        9.0584324693721392        1.2707434810468083     
 H  -1.5260554358039935        10.151667334969911        2.4512891197571109     
 C  -2.8455801254010149        6.8977875229150261        8.1393693885525860     
 C  -4.1559866895355908        7.5017765306055075        8.6996002495197100     
 H  -4.0135829710371498        8.5440565265534492        9.0110168954021947     
 H  -4.9460856291942319        7.4814054221107220        7.9416462980728690     
 H  -4.5027099344878270        6.9283250780099648        9.5694884159121507     
 C  -3.1004373212330845        5.4305896476324715        7.7554239318026434     
 H  -2.1846100087297096        4.9186329348611375        7.4361937087141277     
 H  -3.4915995303654177        4.8816420042880937        8.6233276816055717     
 H  -3.8360423535907238        5.3335012434291462        6.9514202618958736     
 C  -1.7775453682016895        6.9443945733958854        9.2352638828724807     
 H  -1.5972752068658973        7.9655800136708477        9.5841017512701878     
 H  -2.1003382477622914        6.3556822087212410        10.101704980335732     
 H -0.82526353674389452        6.5308418763492924        8.8850902143387813     
 F   6.5715074203183041       -1.4202936916725657        4.6418589223788791     
 F   7.9852444723056610       -2.6327118545177943        6.5229643167262505     
 F   9.6048549979136695       -1.1774444867568057        8.2383828764394487     
 F   9.9030450236006118        1.5139808506368924        7.8232702646760774     
 F   8.5611074003822747        2.7606755028897725        5.8601813734080332     
 F   9.6410136478569957        1.6936471863416984        3.4353924607923534     
 F   10.802474361087782        3.3241449502285265        1.6709705673968112     
 F   9.3227590725785898        5.1345086467893664       0.23604043499520008     
 F   6.5692099034013278        5.2244190069532621       0.59291994814859228     
 F   5.3854179272092866        3.5654434588726560        2.3186364753073225     
 F   6.5869167520969159        4.6977747996162522        4.6636699957258765     
 F   5.1730810812094417        5.8905083189855683        6.5605327385990950     
 F   3.6174729433948198        4.4315147021959369        8.3031380017693230     
 F   3.3579289268939942        1.7152016594670094        7.9196367466864048     
 F   4.6728403833783867       0.48967702987556311        5.9237030953184293     
 F   3.5289651856607374        1.6579205256824465        3.5281004837322065     
 F   2.2699808560073849       0.12877735230964982        1.7499925696657290     
 F   3.6463393099263159       -1.6967579114332438       0.23641820666308644     
 F   6.3872236207844342       -1.8840732895837282       0.48823432522874255     
 F   7.6930809606829476      -0.31066500267664154        2.2429290753923730     
 C   7.5185249364394942       0.74451288066201282        5.1047238830299735     
 C   7.4180625341415922      -0.62640477467824562        5.3594619611560272     
 C   8.1229606148596218       -1.2956389241087274        6.3661963092473339     
 C   8.9476850567015216      -0.57422616686503380        7.2229119109250206     
 C   9.0836305192101676       0.79773548574059161        7.0153215316247444     
 C   8.3831964024439252        1.4133461471039812        5.9815988617601148     
 C   7.4435157478183767        2.5847634908512567        3.0217986045859520     
 C   8.8177151051204561        2.5545508201543594        2.7716477767244774     
 C   9.4574982421872456        3.3896311539877253        1.8493718752186288     
 C   8.7114958677123724        4.3047585710963210        1.1128341844952121     
 C   7.3298711185952339        4.3440499716499730        1.2940128127975306     
 C   6.7380104562438321        3.4814079995877742        2.2100142990085607     
 C   5.6796204954972822        2.5162411005140166        5.1484665284502231     
 C   5.7674984068821002        3.8896722378379835        5.3987018735303964     
 C   5.0667746999260963        4.5495894040735800        6.4143083585116081     
 C   4.2706542555422633        3.8197020261226911        7.2904794731267959     
 C   4.1537580719699738        2.4431721106048419        7.0969799741253636     
 C   4.8433790092296105        1.8386069538144691        6.0474085881667632     
 C   5.6846986197611251       0.71157067760328307        3.0292776005921165     
 C   4.3070708586553419       0.79431371682424357        2.8154526259139581     
 C   3.6145609480851340        1.2562875478579646E-002   1.8863030564316876     
 C   4.3080730224623700      -0.90999766591846121        1.1111946411208256     
 C   5.6929510472643212       -1.0046080660609455        1.2498404941224672     
 C   6.3393201897561600      -0.18768485338125601        2.1755677832528528     
 B   6.5835446044949597        1.6353694932117062        4.0632180091728411     
 F   2.3439796371497676        11.732036710084540        14.862882100745836     
 F  0.93410263396546578        12.951341345051540        12.983675052827394     
 F -0.68517766481820486        11.502152945458928        11.262275469592925     
 F -0.99017473936382683        8.8099484527707688        11.673220329477198     
 F  0.34559557527525181        7.5579702629242593        13.636212630199481     
 F -0.72821465863633383        8.6338966140108120        16.066004245512428     
 F  -1.8997166739815015        6.9955638449595172        17.815761141452800     
 F -0.43045879772562479        5.1653891516835202        19.237582924179193     
 F   2.3222784469711213        5.0635196491261452        18.881995719368671     
 F   3.5171066038282519        6.7318420151463201        17.171653347105991     
 F   2.3183058178274920        5.6103422833806631        14.829142817967647     
 F   3.7278191373796967        4.4172533766958253        12.929251907240976     
 F   5.2768336150005553        5.8761075985702673        11.180657670378437     
 F   5.5356621748081611        8.5937345667789611        11.562488571802009     
 F   4.2289970795518004        9.8180034266104155        13.562161692447035     
 F   5.3849694186122052        8.6408132612161914        15.949697961048102     
 F   6.6630383495421110        10.163998849714206        17.718899585779923     
 F   5.3046205749347015        11.992880650627809        19.245178097476149     
 F   2.5633778559690099        12.189406913603488        19.014441892855579     
 F   1.2375595588737274        10.625027494574875        17.265055539598904     
 C   1.3935872755223360        9.5703080734972499        14.394914476314902     
 C   1.4963242803000745        10.941390724536291        14.143084457026248     
 C  0.79372891374356080        11.613962550642274        13.137031350374173     
 C  -3.0744698103354149E-002   10.895696144518595        12.277409314281897     
 C -0.16963936539142033        9.5235350703319028        12.482496235353766     
 C  0.52783866994477957        8.9048917209138612        13.516408915748894     
 C   1.4643535128431846        7.7269253636646518        16.472924774297422     
 C   9.0094293549158516E-002   7.7631794292160432        16.722958907908069     
 C -0.55492597520522025        6.9243645110155239        17.638271462945021     
 C  0.18565352385587167        5.9990215702559917        18.367705559411458     
 C   1.5672557561820186        5.9537592240735222        18.187096405728873     
 C   2.1646365184247265        6.8211214675302410        17.279013333748058     
 C   3.2251793982397814        7.7918139903432753        14.342780727779939     
 C   3.1361261731815482        6.4183920715609730        14.092373330751217     
 C   3.8338726770205112        5.7583690735248227        13.074571499576365     
 C   4.6266369110481094        6.4881038212418431        12.195147341061341     
 C   4.7432447967728342        7.8647680315017094        12.387670653920715     
 C   4.0575039168856923        8.4690225136813488        13.439854986620222     
 C   3.2359741419591512        9.5933500378489214        16.464930253567069     
 C   4.6149459173191305        9.5058195332917990        16.669194257356907     
 C   5.3176629849047465        10.284516334251776        17.593433889018041     
 C   4.6335135076664073        11.208865155230383        18.374626852370991     
 C   3.2479093309419906        11.308253312842389        18.246096356946154     
 C   2.5911661027205506        10.494998475311860        17.323918368476964     
 B   2.3279310036234042        8.6748033374207640        15.433115280932538     
 C   6.3542081543089397       0.18332572225628430        11.553536721306365     
 H   7.2780182848725641      -0.30055305879455890        11.893966153736327     
 H   6.0062457745823217      -0.36859810953380034        10.669044387423108     
 H   5.5992465387234898        5.3155901441046330E-002   12.336229429821843     
 C   5.2381767112937148        2.2540226028480697        10.681753632771605     
 H   4.4760075478106289        2.2249896959282478        11.467823659975698     
 H   4.8677069840131599        1.6736517695042901        9.8276010089224979     
 H   5.3559242739778670        3.2992103387359619        10.368344858933202     
 C   7.6085979342409633        1.7402730541525639        10.060755151972376     
 H   7.2389642549854942        1.1917927016368690        9.1831704243617107     
 H   8.5656064468127031        1.2939394513033577        10.357012955439194     
 H   7.8016018707150829        2.7716771196660122        9.7398411857985998     
 C   2.5444175964022819        10.124128683123640        7.9284682691738597     
 H   1.6207099835776790        10.605923656150823        7.5847701982385090     
 H   2.8895986791834036        10.678302713792842        8.8126288455758299     
 H   3.3010684199847744        10.253695404663338        7.1472570822999550     
 C   3.6629735997305009        8.0551526111055907        8.8005370860459973     
 H   4.4230920070118112        8.0829207734117627        8.0124380825768586     
 H   4.0354857188738977        8.6372637847338805        9.6525824977504104     
 H   3.5463238657561833        7.0105297444009675        9.1162327689462401     
 C   1.2937870146235730        8.5688150505451830        9.4260288815694064     
 H   1.6656359224472044        9.1179187879651966        10.302312844366542     
 H  0.33626530699467116        9.0151841086579729        9.1317064718983190     
 H   1.1013969147934752        7.5377092137662496        9.7483138394695548     
         276

 Dy   9.1184230294429671        2.5081379936255996        14.044014155256704     
 C   7.4150539296638902        4.3820622082295086        13.731649174874979     
 C   6.7736216749452298        3.3870713648898505        14.574959640274061     
 C   6.5143176549497390        2.2575485720835187        13.735748488571037     
 H   5.9868327068093485        1.3663921079762529        14.054846360840038     
 C   6.9703695008856359        2.4898130225695319        12.414563644146961     
 C   7.5396917741943810        3.7970199308478283        12.429570779955771     
 H   7.9256268247748869        4.3114586080946520        11.557781935825929     
 C   8.1105891905090246        5.7126858136381768        14.070841743021521     
 C   9.4752555320964102        5.3848325211898143        14.722784172701008     
 H   10.138649340463678        4.8408380055400073        14.019979641353126     
 H   9.3876488809363661        4.8253095869831144        15.667442409070102     
 H   10.043881736192205        6.2933124899368993        14.962860995281737     
 C   7.2864070981983868        6.6531076429663205        14.963317712451316     
 H   7.0525310896900555        6.2516908648465899        15.950722239387586     
 H   6.3383366348421495        6.9070113501492569        14.476142195646498     
 H   7.8455693410602922        7.5838314789656218        15.124302866022065     
 C   8.4139022910344394        6.5067288645149315        12.784065338470326     
 H   9.1153392802004891        5.9804883512700577        12.127188101840822     
 H   8.8803953664734152        7.4644931721505783        13.041978984102656     
 H   7.5026010709430153        6.7155934122504384        12.211671517118107     
 C   6.3285078803072574        3.3934217675800080        16.048972004859234     
 C   5.9238121887431676        1.9724287808478529        16.503037334645040     
 H   5.0503943983612238        1.5957452350238357        15.959069266880675     
 H   5.6587407385649149        1.9980059935647987        17.567840323195629     
 H   6.7349783736016446        1.2399753204875295        16.383326586946570     
 C   5.0720167456163576        4.2768630751274346        16.208141173604417     
 H   5.2397767632472521        5.3150914404857588        15.911366488844070     
 H   4.7332097497661465        4.2771164037020108        17.253133279516820     
 H   4.2565092943168423        3.8827828607550554        15.588197213015871     
 C   7.4384515551444945        3.8418010181641828        17.020463701089721     
 H   8.3165334735755021        3.1724596927310600        16.975831034912627     
 H   7.0747358721599900        3.7788908691408856        18.051240587239914     
 H   7.7885421164567425        4.8645668020041617        16.866525513329666     
 C   6.5771709710674457        1.6650044118870242        11.192661357342459     
 C   10.858120035853975       0.65718671801416928        13.819090226529120     
 C   11.449687098625686        1.6444554267934426        14.710268637045857     
 C   11.742038156960893        2.7856228389505566        13.894647812748151     
 H   12.245505508748707        3.6785628263803702        14.245384486874112     
 C   11.349634702280550        2.5687667288628249        12.552604227985043     
 C   10.786825916450132        1.2587529598080864        12.521333017682480     
 H   10.433826487473413       0.75810205663794306        11.627064021651572     
 C   10.143863561053225      -0.67332542385528693        14.108709771268753     
 C   8.7669817710200988      -0.32916208214700121        14.722697525602618     
 H   8.1227600401311051       0.21928332752535515        14.002330363493940     
 H   8.8442156429226682       0.23020170830649961        15.670045983848599     
 H   8.1761785309527628       -1.2258962308203718        14.948802772654391     
 C   9.8791584473717009       -1.4540331666606978        12.802516089217642     
 H   9.3873492674549350       -2.4047134467784610        13.039535383146418     
 H   10.812293029159807       -1.6781393419806643        12.273325454467985     
 H   9.2194970821823219      -0.91798525874121517        12.109384203875560     
 C   10.930167099775950       -1.6244405306679131        15.024649846760697     
 H   11.122047160986053       -1.2262779838602469        16.022563867373691     
 H   11.897368164325066       -1.8748479111560730        14.574075525785091     
 H   10.364142737164556       -2.5551806661025309        15.158831031308729     
 C   11.873185310573266        1.6205521331888102        16.196655838934159     
 C   13.127640752558500       0.73069964833416190        16.352774748454781     
 H   13.942358587674645        1.1179540658340925        15.726901962944357     
 H   13.473960181526053       0.73333208129855854        17.395309901121667     
 H   12.953751133810561      -0.30896650727663028        16.062492542530414     
 C   12.279185825520976        3.0401199547840578        16.657095099959044     
 H   11.467265305055367        3.7706811348543376        16.533291283736474     
 H   13.158396998226593        3.4196084741857735        16.122294337112749     
 H   12.534500374977149        3.0121100421993976        17.723990989559329     
 C   10.762420249043990        1.1710964720649681        17.174992662899843     
 H   9.8836245531269995        1.8368681781171836        17.127588773521747     
 H   11.128515896773878        1.2399025750477133        18.209703791976015     
 H   10.417333605191702       0.14457747551603745        17.025074833225876     
 C   11.750292377657466        3.4184040444132955        11.352414290952076     
 C   13.057829582266747        2.8118747265222317        10.788219704487325     
 H   12.910379467395435        1.7723864703446688        10.469794803070723     
 H   13.847827645693103        2.8231421244956745        11.546554400419433     
 H   13.407544744381235        3.3893781324945080        9.9222816526921704     
 C   12.011100220627428        4.8824826861048090        11.743994543986537     
 H   11.097405581545821        5.3966738017945088        12.065574334366671     
 H   12.404958423062103        5.4343037458907375        10.879133834857132     
 H   12.746647705629123        4.9720803272872232        12.548774383232725     
 C   10.681349088925547        3.3823288484400993        10.256976510067751     
 H   10.494636442566772        2.3636765960289461        9.9045219463850067     
 H   11.007188096710204        3.9726253720928963        9.3926273813813488     
 H   9.7318072363217656        3.8003861060798045        10.609294252327249     
 Dy -0.21883107639536004        7.7908023764237253        5.4404225184508226     
 C   1.4891994309647947        5.9238040215742060        5.7540393895190265     
 C   2.1307492214704018        6.9195728589779568        4.9117045208630143     
 C   2.3864936602783331        8.0495189662388160        5.7509072835066464     
 H   2.9131865953140830        8.9414170278691323        5.4326424835859060     
 C   1.9298132767662119        7.8165923078449460        7.0718267556662173     
 C   1.3624147153321871        6.5086848308515162        7.0564549832488366     
 H  0.97624597206315489        5.9935647289595053        7.9278227515260369     
 C  0.79389583318597290        4.5931140238062174        5.4135918442523057     
 C -0.57216365392128465        4.9218579909464557        4.7650747598071925     
 H  -1.2351111221440338        5.4638784720082256        5.4701425419574923     
 H -0.48686900194827182        5.4826902363335739        3.8207805484209736     
 H  -1.1410871060294916        4.0137815564512422        4.5247243672814381     
 C   1.6157313186970970        3.6545350618881676        4.5167595511713383     
 H   1.8439172620538069        4.0571243800190775        3.5284238011482745     
 H   2.5665199365368592        3.4017189550353675        4.9993058568872746     
 H   1.0572417175870288        2.7230065096347906        4.3578002509137379     
 C  0.49325738272754138        3.7962207223964786        6.6992254957911701     
 H -0.20828938235675590        4.3197371058173131        7.3581499480064201     
 H   2.8036054340959553E-002   2.8383325916372244        6.4397192847605007     
 H   1.4053789152139586        3.5875144997720336        7.2701966718462137     
 C   2.5758556429505277        6.9150366880944167        3.4376971413602884     
 C   2.9861655048251374        8.3355461027915414        2.9870333334223624     
 H   3.8599899303378438        8.7082782923514319        3.5332255721776940     
 H   3.2530461287519219        8.3108414075010657        1.9226437175019091     
 H   2.1773011385157739        9.0704524743725408        3.1066457876963796     
 C   3.8286282184408638        6.0269951018935251        3.2745388596213783     
 H   3.6579876777867004        4.9888086171710526        3.5695648699502760     
 H   4.1656909181790507        6.0276324916180304        2.2289584473963830     
 H   4.6466722801369613        6.4170217617823910        3.8937342892331177     
 C   1.4623887922888010        6.4743471837271178        2.4666069433687503     
 H  0.58627568397939145        7.1462359295636073        2.5166212774792061     
 H   1.8232682587990929        6.5410862154028235        1.4350012875650575     
 H   1.1097303273034222        5.4518142201037696        2.6167314785453777     
 C   2.3238213878783207        8.6425642202943198        8.2926787942981903     
 C  -1.9562698524903277        9.6462323004348960        5.6593625271703791     
 C  -2.5488064107513457        8.6551540785311918        4.7730372616144008     
 C  -2.8413009527325577        7.5178309709093742        5.5941105569039324     
 H  -3.3459859596216632        6.6238201485767272        5.2478966251976660     
 C  -2.4475536580152917        7.7405702373865859        6.9346669219932942     
 C  -1.8838417478843592        9.0505485114553004        6.9595158527654188     
 H  -1.5292775874867157        9.5549443534507752        7.8510384514479314     
 C  -1.2421162737683642        10.975237119483344        5.3626549682073668     
 C  0.13295363445602723        10.627684994334553        4.7464423485987437     
 H  0.77844989460377045        10.082202240726065        5.4678126555038515     
 H   5.2788304779193579E-002   10.063878648090201        3.8019262057753238     
 H  0.72344709383587513        11.523265413703065        4.5146946377046095     
 C -0.97289212598554986        11.760963834810585        6.6648640290456376     
 H -0.47970901295914498        12.709615048367031        6.4225385678704621     
 H  -1.9043387374209035        11.989322960456791        7.1952080273971317     
 H -0.31268923969315005        11.226641977672399        7.3587684333405630     
 C  -2.0308422671843820        11.923666244076470        4.4458810765352670     
 H  -2.2271810011214255        11.521964400758208        3.4502313627987506     
 H  -2.9960441664007011        12.176722826821727        4.8994108153574834     
 H  -1.4644906970889493        12.853431805083172        4.3060535929765553     
 C  -2.9781511407279440        8.6744330968887837        3.2883341821510528     
 C  -4.2344824286266443        9.5623689134071128        3.1372801380543938     
 H  -5.0448993711582322        9.1761204608549480        3.7693183122151517     
 H  -4.5871113775105279        9.5568969647500719        2.0968898670786853     
 H  -4.0595659409932763        10.602787991098818        3.4239654718067531     
 C  -3.3846649001008307        7.2534001932150574        2.8331493923111113     
 H  -2.5719411384218631        6.5236412333434632        2.9562134682657399     
 H  -4.2618654106768892        6.8747792213684296        3.3717005911631910     
 H  -3.6435153962590152        7.2785490718695760        1.7670252303322520     
 C  -1.8731748926727456        9.1230456983746802        2.3031545685612125     
 H -0.99525865907856192        8.4560219849643978        2.3448283215458274     
 H  -2.2463343858000546        9.0553953495216817        1.2709026552337470     
 H  -1.5255693650803781        10.148983783581178        2.4512748923734908     
 C  -2.8468838306501363        6.8959714891130766        8.1387726834761622     
 C  -4.1570291885359563        7.5005776636262373        8.6988787427162055     
 H  -4.0141136539192743        8.5427485030780641        9.0104271986828692     
 H  -4.9470222475197945        7.4807236770170054        7.9407956539659308     
 H  -4.5041364235082257        6.9272252233688478        9.5686193917175331     
 C  -3.1023841795342726        5.4290589058389713        7.7542645303301025     
 H  -2.1868106574267996        4.9169225403842587        7.4345770702073350     
 H  -3.4935664193221978        4.8798860618124582        8.6220124695759210     
 H  -3.8382025988207915        5.3326243521501056        6.9503954073387577     
 C  -1.7790634325415511        6.9416516061827949        9.2348752517308235     
 H  -1.5978682122078562        7.9627075808847394        9.5835256418364292     
 H  -2.1026665023460209        6.3534090042456564        10.101364536543002     
 H -0.82711727597818241        6.5270621461718505        8.8850052609874304     
 F   6.5712757004932953       -1.4212439615904831        4.6421090125698257     
 F   7.9847030298232733       -2.6331087644153977        6.5238326966370055     
 F   9.6043174032328107       -1.1773440633283683        8.2388102346831982     
 F   9.9026743268535675        1.5139818654218973        7.8227436899022242     
 F   8.5602918479350834        2.7601649736416456        5.8596268241975862     
 F   9.6389764898634755        1.6951543448262891        3.4341745791032725     
 F   10.798162892443420        3.3286186122729986        1.6708638048667668     
 F   9.3164185905928178        5.1395869550885509       0.23912771225137522     
 F   6.5627592814153841        5.2258984876971653       0.59625724368657051     
 F   5.3811537212540372        3.5637088140351749        2.3206979395612355     
 F   6.5836123442257684        4.6960123808489831        4.6661413613819729     
 F   5.1696606241701888        5.8866796580956651        6.5643399226087071     
 F   3.6153445525071710        4.4260029812109405        8.3060947197418855     
 F   3.3576968568706329        1.7094638863457701        7.9215405986378782     
 F   4.6724608707580133       0.48601730017361855        5.9242330370379399     
 F   3.5270922744255984        1.6532207896409306        3.5297226223125051     
 F   2.2695238183017068       0.12390197596483664        1.7506603797248519     
 F   3.6477099192561111       -1.6985180019894541       0.23519295274475130     
 F   6.3888127881636949       -1.8831068868058762       0.48653243331764967     
 F   7.6931913529344049      -0.30969052970648014        2.2423310192426249     
 C   7.5179339668611753       0.74372195865982216        5.1046738722364982     
 C   7.4176803982929478      -0.62715838688422876        5.3596523361230544     
 C   8.1225089547510674       -1.2960970808802474        6.3666156513271028     
 C   8.9472169243353399      -0.57441169056896624        7.2231222952644165     
 C   9.0832210873533832       0.79748736234037321        7.0150737830721486     
 C   8.3826692134979695        1.4128264125262511        5.9812629580228336     
 C   7.4405396595361371        2.5849118625416589        3.0225211265305942     
 C   8.8146296949856406        2.5560390264358599        2.7716781969060227     
 C   9.4532096221985800        3.3926448342178270        1.8499588406376000     
 C   8.7061036331366317        4.3080416951554774        1.1148910183352423     
 C   7.3244999199894520        4.3458086574726789        1.2965256658722284     
 C   6.7338421649984124        3.4815677843096151        2.2117925526807363     
 C   5.6776335242432729        2.5136612867939006        5.1497823716375954     
 C   5.7648886528499599        3.8869837109527201        5.4008954802800053     
 C   5.0641211400533521        4.5458323944328249        6.4171472627944821     
 C   4.2686429297913158        3.8149580141861339        7.2930438793706269     
 C   4.1525268756316978        2.4384662692721122        7.0988476454748284     
 C   4.8421268672190667        1.8349832767239764        6.0486275576237807     
 C   5.6838110133698381       0.70983465634675513        3.0296338740486179     
 C   4.3060414350622702       0.79105430927715770        2.8162421945195155     
 C   3.6142623378160721        9.1623587850046921E-003   1.8866796073699279     
 C   4.3087003078901080      -0.91188645194304696        1.1106403753698244     
 C   5.6936990057894139       -1.0050372471209770        1.2489556515293043     
 C   6.3392973126324081      -0.18812272500005744        2.1752212504120934     
 B   6.5819341165416985        1.6341087492440884        4.0637406601339654     
 F   2.3412926468189856        11.731673547820423        14.858657387077836     
 F  0.93138865809304183        12.947853995444845        12.977417198902682     
 F -0.68753083714757623        11.495954071798051        11.258117061480448     
 F -0.99096426544377458        8.8040824764637282        11.672121874795131     
 F  0.34681741660087706        7.5547374415295554        13.635468670118097     
 F -0.72735541544581517        8.6264734518028199        16.064501672157594     
 F  -1.8937996325184041        6.9863570598985261        17.816089296732432     
 F -0.41962428843803490        5.1606459087154750        19.237787201118731     
 F   2.3334075057558814        5.0661168101822618        18.882030680772552     
 F   3.5232078297749716        6.7359341828911532        17.169399794060144     
 F   2.3228182653653469        5.6119757547060969        14.825559817463214     
 F   3.7330304127222527        4.4215435468846831        12.924316299089098     
 F   5.2815206678414279        5.8826406325770648        11.177805380176848     
 F   5.5383738884860252        8.6004068323567822        11.561663634591653     
 F   4.2302724115241395        9.8220944732631565        13.562180315052554     
 F   5.3858093315477857        8.6505260706083877        15.950009366894868     
 F   6.6568806633287894        10.177754930362530        17.721283505310783     
 F   5.2908084834225857        12.001348459027513        19.246268530844663     
 F   2.5493421267555818        12.189446834006663        19.012370479562733     
 F   1.2307390797296327        10.621125269184722        17.261138967020830     
 C   1.3927858801916753        9.5686827626171329        14.392508285058383     
 C   1.4944810842315783        10.939642405882413        14.139396805206978     
 C  0.79158635844857839        11.610669737751143        13.132533631274377     
 C  -3.2675500762205371E-002   10.890977878087355        12.273907633839858     
 C -0.17082591143237411        9.5189911100805080        12.480561304976831     
 C  0.52746289660975965        8.9017729387985831        13.514770861558070     
 C   1.4676403987641164        7.7252738323542181        16.471037938352708     
 C   9.3468212620894428E-002   7.7583049585603447        16.721711131329140     
 C -0.54892645656556449        6.9185654559383432        17.637964854721758     
 C  0.19426872852332092        5.9956204584745878        18.367658545694272     
 C   1.5758913782039483        5.9537793910492240        18.186618781557993     
 C   2.1705904878310389        6.8218111433172623        17.277426602260189     
 C   3.2281006330622031        7.7944276159617960        14.340950460509342     
 C   3.1400623324345363        6.4211458314235426        14.089438126916445     
 C   3.8382986366807255        5.7625274683179493        13.071123326733137
[truncated: 1,412,191 more chars]
