# Supplementary material for: Unraveling the Contributions to Spin–Lattice Relaxation in Kramers Single-Molecule Magnets
Source: J Am Chem Soc. 2022 Dec 9;144(50):22965–75. doi: 10.1021/jacs.2c08876 (PMC9782788; doi:10.1021/jacs.2c08876)
Supplement: Supplementary file 2 — ja2c08876_si_002.zip [file ja2c08876_si_002.zip › phonon_Dy/mol-12/mode-1-10/8/Cart_disp.xyz]

         276

 Dy   9.1116253904754085        2.4937118447485274        14.090145954348010     
 C   7.3976768179027772        4.3571610597359589        13.728435118303020     
 C   6.7736002781906413        3.3830224146851706        14.609674028306308     
 C   6.5110715195464577        2.2261736080307055        13.806765918448628     
 H   5.9930587827385109        1.3410596870931766        14.159203585052122     
 C   6.9502390818572319        2.4229219748906576        12.472840733056735     
 C   7.5106380014755780        3.7337155832020952        12.443648150353132     
 H   7.8810758608660008        4.2245071904236804        11.551414682451675     
 C   8.0774428658924915        5.7087869647652418        14.015249554325967     
 C   9.4355261534853696        5.4260231821660305        14.705008341971341     
 H   10.115376423674419        4.8569067628117883        14.037101446471995     
 H   9.3371147404755792        4.9061289379297541        15.671258258667837     
 H   9.9877785251720521        6.3535086042531219        14.913973841337794     
 C   7.2281410663213759        6.6860808362934536        14.846417961139180     
 H   6.9774921228526701        6.3333131848892457        15.849699124683758     
 H   6.2863348719849972        6.9078482503953982        14.330825275446319     
 H   7.7754425998151611        7.6309024056519741        14.968669927204779     
 C   8.3920165405490295        6.4425213655716096        12.693555070355016     
 H   9.0924615092052505        5.8795959960106243        12.064773322067392     
 H   8.8630783044841817        7.4100719403752597        12.908085344619730     
 H   7.4839516799215335        6.6293478877460705        12.107538725060842     
 C   6.3184920114659135        3.4422868380175498        16.079885006766240     
 C   5.9717913541629777        2.0263466250892836        16.602456937805766     
 H   5.1148391841200471        1.5853484576306647        16.076806989487721     
 H   5.7055617216385421        2.0900588664637665        17.665970599409942     
 H   6.8147968380438124        1.3232033004988666        16.517981448926793     
 C   5.0221432833686066        4.2810449442322058        16.164115517117040     
 H   5.1657531158257699        5.3148213770239554        15.835859616154460     
 H   4.6479220532397676        4.3072187972215996        17.197171275355544     
 H   4.2440434441714538        3.8355093795527253        15.527885224359572     
 C   7.3874695052802153        3.9954577492372088        17.048918393192050     
 H   8.2857450704138724        3.3504594336094367        17.079299465063336     
 H   6.9928539553475542        3.9991176201586849        18.072513145890820     
 H   7.7114476850313327        5.0166741207717438        16.829383288445992     
 C   6.5387620361494703        1.5732731835480105        11.273043191225113     
 C   10.869038981539370       0.65506899447572087        13.898209621869944     
 C   11.457842159820288        1.6707519818622814        14.758868326643640     
 C   11.730642102047685        2.7950017715876747        13.912118529448193     
 H   12.228300952906006        3.7020990836145371        14.235177733608669     
 C   11.328683358298948        2.5401178869816401        12.579257530136644     
 C   10.778277247225740        1.2234170649239020        12.586104096941861     
 H   10.420777416889063       0.69691425821251252        11.708016990740626     
 C   10.169049171537518      -0.67399620055493492        14.230727215427645     
 C   8.7871540449274352      -0.32095680753340367        14.827385824605340     
 H   8.1422644671242050       0.19914993941264669        14.085935075370791     
 H   8.8535661538038948       0.26756265355704378        15.758449424346850     
 H   8.2009413951333290       -1.2140365869160747        15.077482780385161     
 C   9.9107760312525759       -1.5022183981518613        12.951828337748944     
 H   9.4290055655511988       -2.4499267508708940        13.223156300811262     
 H   10.844956957240571       -1.7350475731088024        12.428424844894925     
 H   9.2430672365241282      -0.99764220956842697        12.242076677697339     
 C   10.965051332966345       -1.5850473091406789        15.180197348618302     
 H   11.148774126859855       -1.1499057010271871        16.164748811643829     
 H   11.936318776297588       -1.8385019386171435        14.739227568942093     
 H   10.411549057527409       -2.5186071929150975        15.346903253092975     
 C   11.876163315647290        1.6939460093799195        16.247373967218611     
 C   13.126744701171873       0.80627010849154590        16.450959251544536     
 H   13.952277679229258        1.1748791789212407        15.828002815834489     
 H   13.455889483504157       0.84017847872692886        17.499345845354799     
 H   12.959230224645365      -0.24195605421756569        16.188890464811529     
 C   12.285585334798638        3.1270669211763824        16.658999058489410     
 H   11.476099651861109        3.8558074006428478        16.510111608417361     
 H   13.166026997450258        3.4853930919512623        16.111626687281923     
 H   12.540479261526583        3.1319975942590554        17.726503372221810     
 C   10.750697670311206        1.2887440613596031        17.229998995706275     
 H   9.8695401283926891        1.9498682619532175        17.135343047456729     
 H   11.097309846186315        1.4104560467525391        18.268088888937779     
 H   10.411404152654587       0.25355609172267191        17.124298926227063     
 C   11.704479314578176        3.3675597034774385        11.354747229405106     
 C   13.001696022727467        2.7541065861285072        10.773568956491589     
 H   12.851191535340806        1.7081711697940509        10.478645937656145     
 H   13.809927423886091        2.7838591408274542        11.512929979442049     
 H   13.329565007041955        3.3161119802860566        9.8887073560523131     
 C   11.974772339107213        4.8391004847554075        11.715680540352748     
 H   11.073714316632495        5.3539894469033644        12.071715378091834     
 H   12.327703116674988        5.3812277115045717        10.826022541029927     
 H   12.746051746101415        4.9408015242683350        12.486809263627027     
 C   10.611540490994471        3.3092591180684048        10.282343142719881     
 H   10.419329988379504        2.2834346999310520        9.9520386518627753     
 H   10.915569684700124        3.8843104292290467        9.3998004497250385     
 H   9.6683909902125471        3.7302308124024157        10.648359502600398     
 Dy -0.20953337009508421        7.8022650749260727        5.3973409003019643     
 C   1.5092940522655880        5.9488470227936467        5.7597256476279943     
 C   2.1322165602281280        6.9225540304160535        4.8769605160333054     
 C   2.3933234812220925        8.0806754099711604        5.6781624502372887     
 H   2.9098460077363528        8.9661074349853465        5.3242406085968907     
 C   1.9562942202703852        7.8846480441570206        7.0130291608107846     
 C   1.3972718276361074        6.5734583414669308        7.0443665526938259     
 H   1.0292638333749573        6.0829804881731784        7.9378217790705063     
 C  0.82728743737342914        4.5977816453851910        5.4743285924654579     
 C -0.53107608234841008        4.8818545820939079        4.7855433405889043     
 H  -1.2119438859188321        5.4487135630833761        5.4546280895427035     
 H -0.43328326262111833        5.4034923459587691        3.8200563323673751     
 H  -1.0836483722805683        3.9551147224081853        4.5747775594192372     
 C   1.6744606292707589        3.6189427518522144        4.6431597229107844     
 H   1.9252407837765242        3.9707935244027417        3.6395556924674981     
 H   2.6161762914804823        3.3966665607798330        5.1585525726053802     
 H   1.1261163858310765        2.6746535002422949        4.5217797662524797     
 C  0.51249288533359272        3.8653575330954109        6.7967288330455569     
 H -0.18614424725760104        4.4302011858041199        7.4259304649220468     
 H   3.9316376126901476E-002   2.8985119958685930        6.5834074295458613     
 H   1.4207846124835768        3.6771618051492019        7.3818877649609131     
 C   2.5869562436659539        6.8617872530694655        3.4066323312291056     
 C   2.9342393926598751        8.2773106482907455        2.8825179485431311     
 H   3.7911877068614754        8.7186905853826016        3.4082045482924803     
 H   3.2009322564515794        8.2124642165780521        1.8191361676678561     
 H   2.0913320316043249        8.9808230688435575        2.9658794484232218     
 C   3.8829358885659451        6.0220266895147141        3.3232795585344435     
 H   3.7387348336314630        4.9885579027784006        3.6525106788304673     
 H   4.2571330309726454        5.9946056538482599        2.2901832607804065     
 H   4.6613978401812739        6.4677745829121909        3.9591213274250752     
 C   1.5179211939204198        6.3076407014144031        2.4378039954871000     
 H  0.62069210968922384        6.9544102969984554        2.4044307776162990     
 H   1.9137268376584540        6.3001481057018562        1.4142416567125400     
 H   1.1923249830781362        5.2872509417151008        2.6598532811919742     
 C   2.3687974849459228        8.7353135786938054        8.2117146533891603     
 C  -1.9598002436391297        9.6494209086135232        5.5917187887851760     
 C  -2.5520688255602066        8.6355715728664713        4.7313260927852907     
 C  -2.8276138377217173        7.5119682284206695        5.5781151340418189     
 H  -3.3279001978565903        6.6062774308948304        5.2552325686848711     
 C  -2.4226560592670432        7.7649482456461758        6.9103548172947757     
 C  -1.8686076082172636        9.0803016387893898        6.9032194133503451     
 H  -1.5089696963514005        9.6055932617000668        7.7810741715502054     
 C  -1.2588662702876163        10.977875447216485        5.2588486835974537     
 C  0.12192693443697478        10.623594345281880        4.6603740035417429     
 H  0.76628492975635754        10.102792929117927        5.4011929244470291     
 H   5.3160620841351550E-002   10.033862555168882        3.7302563242986890     
 H  0.70850045405998507        11.515911683193796        4.4076746074579285     
 C -0.99922438300825045        11.805336720932358        6.5379344323514097     
 H -0.51562254824310039        12.752178175673022        6.2670135619230756     
 H  -1.9331463618244924        12.039765065510043        7.0611568600077446     
 H -0.33275025560258775        11.299316079981605        7.2477127385878140     
 C  -2.0547662225234098        11.890201025987578        4.3105413273812383     
 H  -2.2386071236138729        11.456417538793879        3.3254402797109490     
 H  -3.0259150752923230        12.143755138361607        4.7516810587761222     
 H  -1.5007836028260171        12.823610747483372        4.1449451155258608     
 C  -2.9713553305292613        8.6140284835579362        3.2430651675176159     
 C  -4.2206424244495766        9.5038207607670948        3.0402954189810565     
 H  -5.0465921151120572        9.1362139743603876        3.6633335659207624     
 H  -4.5501227988240407        9.4706464004629609        1.9919974945136041     
 H  -4.0514826020447323        10.551732375512415        3.3024931374423399     
 C  -3.3833861643128191        7.1817932407067380        2.8311493949521087     
 H  -2.5753370429771776        6.4514403736723143        2.9799790974866034     
 H  -4.2645619053092112        6.8250274951993495        3.3783774741619954     
 H  -3.6381900739404438        7.1774819567888981        1.7636575176785219     
 C  -1.8458424934676259        9.0176546945484155        2.2596778497160210     
 H -0.96583439125417048        8.3548477724921408        2.3531929241196918     
 H  -2.1937156841026133        8.8973258644343378        1.2218469994492620     
 H  -1.5045431782882315        10.052143700632156        2.3656798741697660     
 C  -2.7970539676635435        6.9376458642266696        8.1354389127991098     
 C  -4.0916812937317948        7.5532496174003887        8.7202959583133808     
 H  -3.9382587388526620        8.5986053438817702        9.0156789814876426     
 H  -4.9020331388828913        7.5256992953183390        7.9830842359813472     
 H  -4.4182824134336478        6.9913444658940085        9.6056290182023787     
 C  -3.0705467746560813        5.4666762165629432        7.7746254154154162     
 H  -2.1705894987437295        4.9497008507722811        7.4185300865027708     
 H  -3.4244973297860124        4.9255174682523437        8.6644467275712209     
 H  -3.8421062345287615        5.3664452183424354        7.0036348110797881     
 C  -1.7012533769212022        6.9934249293516899        9.2052297423900988     
 H  -1.5064622785175694        8.0186268687319266        9.5357857802204595     
 H  -2.0040542197647500        6.4182574582849838        10.088169648266319     
 H -0.75961857659925591        6.5711015236005919        8.8365735159909224     
 F   6.6140981063080568       -1.4618942146918332        4.5170356463823822     
 F   8.0519770336134808       -2.6781294304602201        6.3738429411990953     
 F   9.6120453705770945       -1.2139886440134293        8.1409850128848849     
 F   9.8429319931374710        1.4942997313797051        7.7860329849865613     
 F   8.5142139308621871        2.7402565210513194        5.8174234195508472     
 F   9.6098034659977163        1.7373413399190962        3.3700807438812337     
 F   10.737187658070527        3.4331598635786160        1.6419808360240677     
 F   9.2180443986745058        5.2274210051238770       0.23268501728748844     
 F   6.4585617086633444        5.2398753649424155       0.57752127787984819     
 F   5.3148848639715043        3.5374279031470768        2.2863520908451123     
 F   6.5603182435705065        4.6603409045184847        4.6805669913901351     
 F   5.1988980356455130        5.7933777241343813        6.6627174758406689     
 F   3.6878827913917922        4.2854694997624421        8.3916643953994949     
 F   3.4159127822866284        1.5737938483601861        7.9293770256797309     
 F   4.6707176737357772       0.41772827962200770        5.8499671355485514     
 F   3.5063826895401573        1.6950934870831196        3.4968718724173065     
 F   2.1956092036697346       0.20954613268542710        1.7195031469514162     
 F   3.5087530253566319       -1.6570342204470601       0.20321355325741597     
 F   6.2500655580100757       -1.9083449733687221       0.42309419452569486     
 F   7.6156309090166783      -0.35386518553614199        2.1525492248224918     
 C   7.5126752057366382       0.71591540457608449        5.0209177786603849     
 C   7.4424705808985401      -0.66184125450153219        5.2496547980354276     
 C   8.1567213691029874       -1.3342104352397250        6.2478203622347399     
 C   8.9517187276330468      -0.60839794487173038        7.1295573933937026     
 C   9.0557247372683882       0.77127229660474761        6.9506067733396275     
 C   8.3580543914150738        1.3878295551194553        5.9158782600219082     
 C   7.3931079527040167        2.5871372713546994        2.9699886565944351     
 C   8.7684430744269068        2.5934941839337413        2.7227506252647817     
 C   9.3899980560395679        3.4613014123606174        1.8181203304241245     
 C   8.6229752511900735        4.3662873478269439        1.0907219205572714     
 C   7.2399085335144271        4.3675192060331396        1.2664819977615709     
 C   6.6681250783611228        3.4807319328317163        2.1722792915250970     
 C   5.6651274803343732        2.4661276427065904        5.1240477012850185     
 C   5.7621667613085119        3.8312824989348164        5.4150755136739734     
 C   5.0912468444971344        4.4572070937007204        6.4734228087115673     
 C   4.3184284691409944        3.6995117413525365        7.3479662645456898     
 C   4.1924574678147231        2.3291990243978842        7.1127433111300453     
 C   4.8498471319983878        1.7609629301874161        6.0209611705117805     
 C   5.6366009790950287       0.70284875624259890        2.9727237127573494     
 C   4.2582545209736455       0.81825764913771870        2.7720642292058382     
 C   3.5381711929093056        5.7611680318339298E-002   1.8463439769654693     
 C   4.2008366458084385      -0.88565710473351311        1.0686222108505130     
 C   5.5850304453093029       -1.0138198530078144        1.1937705989555525     
 C   6.2621791335279298      -0.20784762524680853        2.1087895806096228     
 B   6.5547902558338178        1.6119000241446653        4.0035327168650126     
 F   2.2874472382272724        11.771007611965556        14.968034531114391     
 F  0.85219495619099850        12.980803655383708        13.105581852208353     
 F -0.70516420627917253        11.510852519287440        11.340456072663068     
 F -0.93358484389247132        8.8029228303864340        11.702293658351925     
 F  0.39668582997644830        7.5630125952438885        13.672978970510265     
 F -0.69937996569129657        8.5656266385257087        16.119305036964835     
 F  -1.8224724862958905        6.8670405563996448        17.846924003524812     
 F -0.29930892117396890        5.0772214520268877        19.256468452796483     
 F   2.4601961214049211        5.0707236481499676        18.911987338428286     
 F   3.6003920501596762        6.7754025456063776        17.201705137709784     
 F   2.3549204900267231        5.6512421178345909        14.806002961793931     
 F   3.7140181323582064        4.5227437847655763        12.818946191350948     
 F   5.2185004620137621        6.0348382525616353        11.088931027048069     
 F   5.4877228005396104        8.7478165759629469        11.554800390471732     
 F   4.2356993146357711        9.8980013183815689        13.637936243052900     
 F   5.4046975095416805        8.6310544139284104        15.990088089086516     
 F   6.7081283668126437        10.126940803667855        17.766021371732524     
 F   5.3851878369605100        11.986199493095954        19.280467002326894     
 F   2.6434668617848120        12.221698108772186        19.062765608450164     
 F   1.2851815892720482        10.659357475529429        17.333058496210903     
 C   1.3940573172286430        9.5905790993900837        14.466694561232096     
 C   1.4618070985918175        10.968021989164537        14.235534890885198     
 C  0.74810602243524060        11.637208160081826        13.234898649642451     
 C  -4.5177799960009785E-002   10.908397297182361        12.354064007740849     
 C -0.14773568990669705        9.5290236496859908        12.536270076015144     
 C  0.55033928526224862        8.9155412227336228        13.572527175755475     
 C   1.5196177365200036        7.7211059273677343        16.518931511452724     
 C  0.14427237799270082        7.7115969326694920        16.766358133435336     
 C -0.47513895089816444        6.8426743912043779        17.671215296202433     
 C  0.29416027731362432        5.9401434508444524        18.399143419208350     
 C   1.6772987777447854        5.9420464835791114        18.223424406691205     
 C   2.2470096959194015        6.8295663284139509        17.316838712078429     
 C   3.2464436999082080        7.8470399118753695        14.363844467058920     
 C   3.1506763803729769        6.4821097818040521        14.071116098937495     
 C   3.8201122185203009        5.8588006794720160        13.010200622825145     
 C   4.5900094315022129        6.6189287158797736        12.134988409686461     
 C   4.7148516918771914        7.9891100748514807        12.372039215758393     
 C   4.0589736552345439        8.5545318506927277        13.466257935825222     
 C   3.2693792443472436        9.6115468172903924        16.515116907261511     
 C   4.6482583619655768        9.5034375672831466        16.715558708149842     
 C   5.3643802497526307        10.268909741507683        17.640399754667751     
 C   4.6967857084732660        11.208832346684195        18.417574317629825     
 C   3.3120578690209106        11.329438616514325        18.292852710974138     
 C   2.6391056681189604        10.519687354747685        17.378240404571272     
 B   2.3547690562925347        8.6984284240929597        15.484857814008317     
 C   6.3369376025229789        9.8301562204947984E-002   11.663929220063375     
 H   7.2744650424313946      -0.37533723910271294        11.982062056108413     
 H   5.9622177774207845      -0.47138930522061401        10.800748666559189     
 H   5.6084628181308540       -2.3428092591012722E-002   12.473976845703664     
 C   5.1867467554086026        2.1503395442741535        10.787324530539983     
 H   4.4427428821262582        2.1179879992910253        11.591008490025455     
 H   4.8006855943110054        1.5654027176018213        9.9427054448787384     
 H   5.2893345817109365        3.1960359060085315        10.468798382023094     
 C   7.5475098405719869        1.6389155782239369        10.115720618192318     
 H   7.1656514314083628        1.0678499165988036        9.2569038285699019     
 H   8.5161819605580629        1.2089250770809676        10.399865609146202     
 H   7.7216771096319716        2.6662722429261589        9.7689548325364886     
 C   2.5699996224477992        10.210141632323754        7.8199409617662541     
 H   1.6320615199993416        10.683704541107064        7.5028620786115523     
 H   2.9460608569381157        10.780074330231567        8.6824597874041789     
 H   3.2974016692003350        10.331516482134436        7.0087440490672730     
 C   3.7216970975544772        8.1589088957908071        8.6959222891193590     
 H   4.4645200396387636        8.1910107023531999        7.8911110410306033     
 H   4.1087618505037273        8.7444723631889509        9.5396281907083225     
 H   3.6198853087510861        7.1133993582206632        9.0151992202348943     
 C   1.3615721825488418        8.6696516999595481        9.3704472434705988     
 H   1.7445380849791408        9.2406907450170035        10.228803376612838     
 H  0.39250603992930128        9.0996362563562450        9.0875586143584943     
 H   1.1878531137123474        7.6422628397711962        9.7173911463030205     
         276

 Dy   9.1123716609071614        2.4946998578144219        14.087980495531809     
 C   7.3986794223862260        4.3584748972009901        13.728834932546889     
 C   6.7738228108664558        3.3831482728632927        14.608069437385707     
 C   6.5116407770184468        2.2277039689282878        13.803248318245986     
 H   5.9932196253089147        1.3422112632949625        14.153912585636604     
 C   6.9516685388026707        2.4263857538411142        12.469999339750160     
 C   7.5123715150960555        3.7370671801227680        12.443139333823769     
 H   7.8835876136743526        4.2291550411499221        11.551992708190699     
 C   8.0791042119545455        5.7090693725669235        14.018455603970853     
 C   9.4374812044738317        5.4240003060625375        14.706375227865120     
 H   10.116601949753550        4.8563093215485234        14.036664725361920     
 H   9.3395631570903053        4.9019646201673046        15.671455185852317     
 H   9.9904912166529520        6.3505179367341231        14.917073902367736     
 C   7.2309571248520665        6.6844202980439951        14.852733959238533     
 H   6.9810404937401156        6.3290923401548635        15.855144380722809     
 H   6.2888850915590897        6.9078763206909315        14.338501594197346     
 H   7.7788437445039751        7.6285153365059264        14.977091686005885     
 C   8.3932089404777415        6.4459803592058833        12.698629933917292     
 H   9.0938508849624871        5.8850488872767173        12.068470851186479     
 H   8.8639047210715045        7.4130554505543920        12.915512289094389     
 H   7.4850420568945850        6.6338909041330369        12.113197589516224     
 C   6.3189028547489938        3.4396704340009499        16.078370088738158     
 C   5.9692980536249944        2.0234357601460404        16.597373513804076     
 H   5.1116589790996301        1.5856116816658814        16.070619686323543     
 H   5.7029026868745172        2.0851979963732941        17.660897344057474     
 H   6.8107882417331922        1.3188943984994272        16.511282523381329     
 C   5.0244313000975973        4.2805519203759381        16.166018061969009     
 H   5.1692615652984015        5.3145757651186862        15.839439490009905     
 H   4.6516658225551559        4.3053527442701025        17.199566076188738     
 H   4.2446918134680001        3.8375589216392285        15.530322601063956     
 C   7.3896358191874940        3.9876394799487627        17.047834468560850     
 H   8.2868513845718024        3.3413506601952805        17.074809427063865     
 H   6.9962058969324490        3.9881135591896917        18.071670724632305     
 H   7.7150520090657988        5.0088899655349248        16.831593044887459     
 C   6.5411003937534460        1.5780383229777457        11.269059829100190     
 C   10.868996966900943       0.65547059462954715        13.894565511802877     
 C   11.457957188666022        1.6699026656824625        14.756545328519783     
 C   11.731587035097554        2.7948961763264100        13.911169195373475     
 H   12.229528075997735        3.7013606619332089        14.235428486164386     
 C   11.330028688213870        2.5416813240505922        12.577914885331680     
 C   10.779075382233055        1.2252766464028135        12.583088681520326     
 H   10.421752470301291       0.69991363813972651        11.704296186620383     
 C   10.168330929561433      -0.67362972038555180        14.225226042650984     
 C   8.7866972145848319      -0.32090447549607604        14.822696408987984     
 H   8.1418386773867208       0.20046424072628113        14.082181847788060     
 H   8.8536469384374055       0.26633525601126140        15.754474399530176     
 H   8.2002635652361526       -1.2141275316935221        15.071750729609944     
 C   9.9096517839854066       -1.4997337614750497        12.945137630466245     
 H   9.4273752668800377       -2.4475312845768773        13.214980053097547     
 H   10.843736020922957       -1.7322567224385177        12.421429538452472     
 H   9.2423075507588877      -0.99371741957872184        12.236150272788072     
 C   10.963858312070162       -1.5865252185722321        15.173190423185099     
 H   11.147949938303356       -1.1530608602882371        16.158351367742778     
 H   11.934938623429840       -1.8398907570206167        14.731799375812944     
 H   10.409742444474713       -2.5199350023141154        15.338407061997840     
 C   11.876738366571976        1.6909591226672744        16.244876858889445     
 C   13.127438005803132       0.80307466862742738        16.446054007687209     
 H   13.952363593723661        1.1724201094422957        15.822746299381738     
 H   13.457612664629027       0.83556298890364000        17.494090199450273     
 H   12.959455619188056      -0.24474799721784268        16.182781428802496     
 C   12.286227226222019        3.1234219149493758        16.658629136447399     
 H   11.476693211301093        3.8523276031950098        16.510987929871376     
 H   13.166573190301737        3.4826010901765803        16.111689893892606     
 H   12.541301279676025        3.1268402180812402        17.726066717695353     
 C   10.752062041842130        1.2838671262465307        17.227489088364749     
 H   9.8711435291342475        1.9453873569727298        17.135197941107386     
 H   11.099774304590950        1.4030043303023625        18.265360968387064     
 H   10.412267968198094       0.24915845771295869        17.119749208609026     
 C   11.707041853147055        3.3700680036274533        11.354509477814249     
 C   13.004822733786964        2.7569366229539862        10.774329024827013     
 H   12.854567262217678        1.7112264570178537        10.478506091059570     
 H   13.812147715906795        2.7860417809717171        11.514627829022459     
 H   13.333717559417060        3.3195241314787824        9.8902668729821226     
 C   11.976774840820882        4.8412995096201552        11.716783809417878     
 H   11.075072269914461        5.3560943694551915        12.071165595155898     
 H   12.331586809939262        5.3838528571312558        10.828254453426810     
 H   12.746372290891511        4.9425542659741462        12.489485854994768     
 C   10.615344934951770        3.3126595294579002        10.280929170546615     
 H   10.423476903022031        2.2871268339304827        9.9496745476669393     
 H   10.920466861322060        3.8883447108627633        9.3992097257992420     
 H   9.6718439388149022        3.7334954460325331        10.646163422540326     
 Dy -0.21016514965874467        7.8015575893364968        5.3994630004054986     
 C   1.5082169379533756        5.9475159673326310        5.7593548505801238     
 C   2.1320408078011042        6.9224059008697454        4.8786826382958495     
 C   2.3928017061253497        8.0790817376364625        5.6818573789974582     
 H   2.9098090357348920        8.9648753797201604        5.3297861982482662     
 C   1.9547685082736472        7.8811094503445149        7.0159983278037119     
 C   1.3953827077710050        6.5700594088872721        7.0449108494737676     
 H   1.0264492264559211        6.0782863673239191        7.9372172415947926     
 C  0.82563024565024390        4.5974610207142819        5.4710869033384055     
 C -0.53302370864756987        4.8837687460081858        4.7841131238213350     
 H  -1.2131157743580614        5.4493424988399628        5.4549263780602910     
 H -0.43571935551099150        5.4074017256159834        3.8197185370476778     
 H  -1.0863620480527956        3.9579576561260574        4.5717691877386164     
 C   1.6717152058802145        3.6206472893270703        4.6367778164866031     
 H   1.9216815689923845        3.9750929124974355        3.6340375639825058     
 H   2.6137353666413388        3.3967453741462927        5.1507702016007686     
 H   1.1228517403602154        2.6770409457400981        4.5132988421340849     
 C  0.51133807223189176        3.8617898853203187        6.7915848611178200     
 H -0.18756790762482012        4.4245435884510780        7.4221612972444770     
 H   3.8621924354488656E-002   2.8953878330548304        6.5758579966031583     
 H   1.4197305832634848        3.6725732312570001        7.3761827382794660     
 C   2.5865818906642715        6.8644704769581883        3.4082611326561474     
 C   2.9368521344221472        8.2802904862040911        2.8878237414625696     
 H   3.7945056742518415        8.7183973320363712        3.4146396340103529     
 H   3.2037103102903033        8.2174520205434280        1.8244302198625055     
 H   2.0955103998930600        8.9852441116702426        2.9728535046538385     
 C   3.8806135575606788        6.0225294144143815        3.3213407137617716     
 H   3.7351633968672378        4.9888073309919223        3.6488439431127389     
 H   4.2532796874144987        5.9965315609546970        2.2877286637923451     
 H   4.6607781846099190        6.4656508261860237        3.9566078133992550     
 C   1.5157004377458017        6.3157115052745443        2.4390352635042332     
 H  0.61950206775251238        6.9637157318408960        2.4093449307607040     
 H   1.9101729646204537        6.3116810660878784        1.4152025222640476     
 H   1.1887238981168875        5.2952423813567853        2.6575971980410378     
 C   2.3663156497122642        8.7304560050199456        8.2158555136213405     
 C  -1.9598471870842142        9.6490810345809415        5.5951167087638112     
 C  -2.5521146255550984        8.6363807480464043        4.7334125029287151     
 C  -2.8284467636336132        7.5120515098327738        5.5788757995509064     
 H  -3.3289365155127606        6.6069415202874344        5.2548130809025064     
 C  -2.4240409302134651        7.7634904713578194        6.9115309210616624     
 C  -1.8695559117479441        9.0785951058366550        6.9060346119944729     
 H  -1.5101877999655242        9.6028292469748546        7.7845871298088456     
 C  -1.2582553523069009        10.977570889532020        5.2640710589305408     
 C  0.12229111950561215        10.623610935332756        4.6648117200297463     
 H  0.76665664009492318        10.101598240515640        5.4047185644178759     
 H   5.3026218662574301E-002   10.035156212097442        3.7339767716967263     
 H  0.70907212537199005        11.516085218409136        4.4131806577003934     
 C -0.99820208909791719        11.802963473977215        6.5443145318014544     
 H -0.51413407917021536        12.749903177940141        6.2748289062826421     
 H  -1.9320186697101140        12.037074797165202        7.0678616607089895     
 H -0.33205119299987085        11.295549675286772        7.2533257808692149     
 C  -2.0537147964553104        11.891689502697419        4.3172501099051992     
 H  -2.2380034542249492        11.459515405401795        3.3315835814627790     
 H  -3.0246435878729083        12.145182129545422        4.7588676984197091     
 H  -1.4991248562177519        12.824939327293201        4.1530418339383877     
 C  -2.9718648063056770        8.6168922397680294        3.2453262751451191     
 C  -4.2213770598041549        9.5067460217590636        3.0450148968126505     
 H  -5.0466417070736931        9.1383283447456893        3.6684587576034180     
 H  -4.5519445207843603        9.4749456677987460        1.9970882781394901     
 H  -4.0518384485222150        10.554274784853542        3.3083993205354019     
 C  -3.3838006606501385        7.1852600454803071        2.8313048163677110     
 H  -2.5756110003892574        6.4548436773798787        2.9788850581575534     
 H  -4.2648290659044523        6.8275391625087511        3.3781133977964739     
 H  -3.6387989955002982        7.1824181957519997        1.7638813013284416     
 C  -1.8472308826413695        9.0225432833661792        2.2619143898389358     
 H -0.96740157362170420        8.3594277336900458        2.3530104937121252     
 H  -2.1962481654497767        8.9047737707111363        1.2243236583665271     
 H  -1.5055215770192965        10.056583172071297        2.3699574909724093     
 C  -2.7997410166002412        6.9352897404006981        8.1355160955714982     
 C  -4.0951050633220571        7.5504361896647900        8.7191168715129965     
 H  -3.9421310870383111        8.5956162983202784        9.0153279378395066     
 H  -4.9044230870635710        7.5233482526392148        7.9808422102645356     
 H  -4.4227890872904370        6.9879735255715829        9.6036481832489446     
 C  -3.0724306736451692        5.4645657397577194        7.7734334609402698     
 H  -2.1717306539824466        4.9478053760813481        7.4190899399119807     
 H  -3.4282458176063386        4.9229725065590042        8.6621277328670079     
 H  -3.8422350895278732        5.3646226413409632        7.0008191127091690     
 C  -1.7053715893531989        6.9904248181112809        9.2066537231858856     
 H  -1.5111215260033777        8.0154000394216514        9.5380863568861933     
 H  -2.0093340720813728        6.4146740549116794        10.088778326111244     
 H -0.76327157245334543        6.5683325952025386        8.8389823602380453     
 F   6.6119222280435670       -1.4600042425244535        4.5233268282203971     
 F   8.0485321170516126       -2.6759379336426194        6.3814726859576041     
 F   9.6115783330077527       -1.2121413514649106        8.1459403777113621     
 F   9.8458635053112200        1.4952839902995654        7.7877895340162668     
 F   8.5163954938487549        2.7411753642936163        5.8194504074016171     
 F   9.6109565434919766        1.7354580639371444        3.3731027533889737     
 F   10.739589699492516        3.4286038503200058        1.6434089700866961     
 F   9.2220120359725559        5.2237910488669881       0.23347024362410906     
 F   6.4628039940030551        5.2393984431917389       0.57895867050088112     
 F   5.3175586759423439        3.5384817519658593        2.2883786029190056     
 F   6.5609872874225967        4.6618601155199197        4.6802164147381413     
 F   5.1969230965158593        5.7974685216989599        6.6583696757805129     
 F   3.6839366208144138        4.2916694156871174        8.3878294193124994     
 F   3.4129671755123243        1.5797166842912795        7.9292707821203594     
 F   4.6707479066938324       0.42059377119429658        5.8537599218809468     
 F   3.5071372320991583        1.6922948918047827        3.4987577306991113     
 F   2.1992363787454816       0.20453261839767561        1.7211611800989564     
 F   3.5159064614510753       -1.6593724231076112       0.20462873514403246     
 F   6.2572412946246461       -1.9069381086239021       0.42601082267862866     
 F   7.6195254900502833      -0.35151028179913468        2.1569486061210363     
 C   7.5128494983561174       0.71718709397994274        5.0250980817201691     
 C   7.4411737513909637      -0.66022015295156444        5.2551832311848630     
 C   8.1549429993691085       -1.3323734910374792        6.2538230280013227     
 C   8.9514234176132348      -0.60672646071218206        7.1342671961381479     
 C   9.0570381399941216       0.77254583138149613        6.9537929615433640     
 C   8.3592060541773261        1.3890014378031355        5.9190971093613625     
 C   7.3950331248032866        2.5870482566676078        2.9727236583829395     
 C   8.7702895939346206        2.5918446570010722        2.7252015668740754     
 C   9.3925153413492186        3.4583206354879930        1.8198003007476440     
 C   8.6263228351010408        4.3638675338022441        1.0922389005221744     
 C   7.2433324230473115        4.3666974814785222        1.2683611091283085     
 C   6.6707856890061743        3.4807976931138875        2.1745216926337054     
 C   5.6654547368417170        2.4681173528529383        5.1255318112807524     
 C   5.7619113927807639        3.8336642805029224        5.4146955530167169     
 C   5.0894925252940340        4.4610748072912116        6.4710348670581439     
 C   4.3156374933108683        3.7045724532037330        7.3456048062235109     
 C   4.1902762587548299        2.3339565104416859        7.1123286785497042     
 C   4.8492732974578399        1.7641203959506702        6.0225273352859334     
 C   5.6388283398500763       0.70293764805932757        2.9756226618403878     
 C   4.2604894531391162       0.81640857101262776        2.7743915627623554     
 C   3.5419309586142846        5.4679136737636323E-002   1.8484172411264281     
 C   4.2063239217266828      -0.88725188999767768        1.0706399792138284     
 C   5.5905760671120719       -1.0134450998724773        1.1963971251952656     
 C   6.2660316109145917      -0.20692706097729119        2.1120591841736327     
 B   6.5559058756762223        1.6128213488044938        4.0066215116726287     
 F   2.2897364601072407        11.768986434418682        14.961931966862362     
 F  0.85574754490523708        12.978633069945761        13.098234941454363     
 F -0.70463551367199839        11.509177765863837        11.335715360887066     
 F -0.93657224388202853        8.8021009162442425        11.700620300971776     
 F  0.39437568550651353        7.5621139143489664        13.670991861478448     
 F -0.70064985170044469        8.5675555048583654        16.116339482721248     
 F  -1.8251512873875515        6.8716253638154399        17.845431491477136     
 F -0.30369951314403376        5.0806811884161105        19.255565031753527     
 F   2.4555260494401829        5.0708828804099992        18.910494749756083     
 F   3.5974480230324488        6.7740429526323407        17.199751837570425     
 F   2.3539922459243323        5.6495238203769809        14.806443354501731     
 F   3.7157504376777921        4.5183272983998597        12.823474355515073     
 F   5.2223545302312768        6.0282083266634263        11.092946901174271     
 F   5.4906621119886108        8.7414469286193111        11.555019812096175     
 F   4.2356192692760404        9.8948196331235589        13.634151240043710     
 F   5.4038790875823226        8.6334849181712379        15.988130863853950     
 F   6.7046423287064520        10.131544922099838        17.764142066341069     
 F   5.3783970555567961        11.988227112652488        19.278920643758060     
 F   2.6366552656513367        12.220091533094386        19.059935140011866     
 F   1.2814363919233134        10.656860531403671        17.328875033864691     
 C   1.3938735360771957        9.5892404859194187        14.462624318734932     
 C   1.4631643184635310        10.966340762202350        14.230174838828397     
 C  0.74995865594166011        11.635387317031624        13.229105740859078     
 C  -4.4842305398947249E-002   10.906818586262926        12.349530936979495     
 C -0.14906818288912396        9.5278404286680072        12.533194397906687     
 C  0.54913909982937115        8.9143849912195776        13.569393651916981     
 C   1.5175119025203490        7.7210665929204936        16.516253807406017     
 C  0.14223825758487091        7.7132011633656807        16.763938616843184     
 C -0.47792839838558604        6.8455990861794991        17.669506782894910     
 C  0.29045798057422656        5.9424071344587492        18.397562123475069     
 C   1.6735237510710330        5.9426361539989720        18.221512481808912     
 C   2.2440818309259303        6.8292820205271694        17.314630096864338     
 C   3.2459647317892708        7.8448013409224684        14.362425226640852     
 C   3.1507361018640028        6.4794746482644117        14.071591919761227     
 C   3.8216854333773544        5.8546107781332815        13.012729532094061     
 C   4.5926818373168601        6.6134833634438515        12.137492276790372     
 C   4.7169478037912986        7.9839712958556639        12.372554707349435     
 C   4.0594409196367440        8.5510627495582732        13.464745912301128     
 C   3.2671812927847510        9.6111970603906158        16.512285935566357     
 C   4.6460602937240179        9.5049702746625719        16.713192450405899     
 C   5.3607689689945515        10.271508725610504        17.638211704715452     
 C   4.6915612173585863        11.210136295248802        18.415485006337239     
 C   3.3067748383525739        11.328828463389325        18.290266037612426     
 C   2.6353983551626654        10.518546984797974        17.375079955435162     
 B   2.3535734831543245        8.6973302398899381        15.481850960802340     
 C   6.3383664973058247       0.10277200901470863        11.658383560608989     
 H   7.2751813740121394      -0.37134062301106974        11.977766154554448     
 H   5.9651528462993717      -0.46602115104421654        10.794065829572901     
 H   5.6084447371736408       -1.9432886169334473E-002   12.466939715698974     
 C   5.1898529475040132        2.1558012080936235        10.782192879222054     
 H   4.4449625836201063        2.1235179951322696        11.585015556203716     
 H   4.8045517116307765        1.5711718979117888        9.9370515263894017     
 H   5.2931754369991859        3.2015077031196002        10.464030924064069     
 C   7.5510653944108395        1.6442722468721025        10.112987562788845     
 H   7.1697405362737809        1.0744406829333506        9.2532007924284425     
 H   8.5191375188313359        1.2133768500534496        10.397651128923808     
 H   7.7262182435448210        2.6718480963885658        9.7676025462104068     
 C   2.5684867813134082        10.205571008491498        7.8256418985558129     
 H   1.6313068456831998        10.679603470551005        7.5071850566906129     
 H   2.9429294490402071        10.774626058011878        8.6893284431003899     
 H   3.2974355292950981        10.327401409203144        7.0160321170333670     
 C   3.7183984919183546        8.1533236799979178        8.7012995973783145     
 H   4.4621562729091266        8.1853115592396186        7.8973933126262184     
 H   4.1046762464171307        8.7385893273403621        9.5455346069108646     
 H   3.6157975125237880        7.1078145875249827        9.0202329666946710     
 C   1.3578040806323459        8.6642536978728195        9.3732740672579880     
 H   1.7402043949435964        9.2340654416749040        10.232609705352690     
 H  0.38936733619962799        9.0951639136253846        9.0898053118128459     
 H   1.1830534258164374        7.6366582606572688        9.7188493523267301     
         276

 Dy   9.1131179313389143        2.4956878708803165        14.085815036715610     
 C   7.3996820268696739        4.3597887346660222        13.729234746790759     
 C   6.7740453435422694        3.3832741310414147        14.606464846465103     
 C   6.5122100344904350        2.2292343298258697        13.799730718043342     
 H   5.9933804678793186        1.3433628394967483        14.148621586221086     
 C   6.9530979957481094        2.4298495327915703        12.467157946443583     
 C   7.5141050287165330        3.7404187770434407        12.442630517294404     
 H   7.8860993664827053        4.2338028918761630        11.552570733929722     
 C   8.0807655580166013        5.7093517803686051        14.021661653615741     
 C   9.4394362554622937        5.4219774299590444        14.707742113758901     
 H   10.117827475832680        4.8557118802852584        14.036228004251845     
 H   9.3420115737050313        4.8978003024048542        15.671652113036794     
 H   9.9932039081338502        6.3475272692151252        14.920173963397678     
 C   7.2337731833827581        6.6827597597945356        14.859049957337886     
 H   6.9845888646275611        6.3248714954204823        15.860589636761858     
 H   6.2914353111331831        6.9079043909864648        14.346177912948374     
 H   7.7822448891927891        7.6261282673598778        14.985513444806990     
 C   8.3944013404064517        6.4494393528401561        12.703704797479567     
 H   9.0952402607197218        5.8905017785428111        12.072168380305564     
 H   8.8647311376588274        7.4160389607335242        12.922939233569046     
 H   7.4861324338676365        6.6384339205200025        12.118856453971608     
 C   6.3193136980320741        3.4370540299843499        16.076855170710076     
 C   5.9668047530870103        2.0205248952027972        16.592290089802383     
 H   5.1084787740792130        1.5858749057010981        16.064432383159364     
 H   5.7002436521104913        2.0803371262828216        17.655824088705010     
 H   6.8067796454225711        1.3145854964999881        16.504583597835868     
 C   5.0267193168265889        4.2800588965196704        16.167920606820978     
 H   5.1727700147710332        5.3143301532134162        15.843019363865348     
 H   4.6554095918705434        4.3034866913186045        17.201960877021929     
 H   4.2453401827645463        3.8396084637257317        15.532759977768341     
 C   7.3918021330947719        3.9798212106603170        17.046750543929651     
 H   8.2879576987297305        3.3322418867811243        17.070319389064398     
 H   6.9995578385173438        3.9771094982206985        18.070828303373787     
 H   7.7186563331002649        5.0011058102981067        16.833802801328929     
 C   6.5434387513574217        1.5828034624074807        11.265076466975264     
 C   10.868954952262513       0.65587219478337344        13.890921401735811     
 C   11.458072217511756        1.6690533495026436        14.754222330395926     
 C   11.732531968147422        2.7947905810651457        13.910219861298758     
 H   12.230755199089463        3.7006222402518811        14.235679238720104     
 C   11.331374018128791        2.5432447611195448        12.576572240526714     
 C   10.779873517240370        1.2271362278817251        12.580073266098790     
 H   10.422727523713519       0.70291301806694062        11.700575382500137     
 C   10.167612687585351      -0.67326324021616868        14.219724869874321     
 C   8.7862403842422285      -0.32085214345874846        14.818006993370629     
 H   8.1414128876492384       0.20177854203991558        14.078428620205328     
 H   8.8537277230709162       0.26510785846547896        15.750499374713501     
 H   8.1995857353389763       -1.2142184764709696        15.066018678834727     
 C   9.9085275367182355       -1.4972491247982378        12.938446923183548     
 H   9.4257449682088765       -2.4451358182828611        13.206803805383831     
 H   10.842515084605346       -1.7294658717682332        12.414434232010018     
 H   9.2415478649936471      -0.98979262958901670        12.230223867878804     
 C   10.962665291173979       -1.5880031280037850        15.166183497751899     
 H   11.147125749746854       -1.1562160195492872        16.151953923841724     
 H   11.933558470562090       -1.8412795754240898        14.724371182683797     
 H   10.407935831422016       -2.5212628117131333        15.329910870902705     
 C   11.877313417496662        1.6879722359546294        16.242379750560282     
 C   13.128131310434389       0.79987922876330897        16.441148763829883     
 H   13.952449508218061        1.1699610399633507        15.817489782928988     
 H   13.459335845753897       0.83094749908035126        17.488834553545743     
 H   12.959681013730746      -0.24753994021811965        16.176672392793463     
 C   12.286869117645400        3.1197769087223688        16.658259214405390     
 H   11.477286770741078        3.8488478057471718        16.511864251325388     
 H   13.167119383153215        3.4798090884018982        16.111753100503289     
 H   12.542123297825468        3.1216828419034246        17.725630063168897     
 C   10.753426413373056        1.2789901911334580        17.224979181023226     
 H   9.8727469298758042        1.9409064519922423        17.135052834758042     
 H   11.102238762995585        1.3955526138521861        18.262633047836353     
 H   10.413131783741603       0.24476082370324548        17.115199490990989     
 C   11.709604391715937        3.3725763037774681        11.354271726223391     
 C   13.007949444846462        2.7597666597794657        10.775089093162437     
 H   12.857942989094552        1.7142817442416562        10.478366244462995     
 H   13.814368007927499        2.7882244211159799        11.516325678602868     
 H   13.337870111792167        3.3229362826715083        9.8918263899119321     
 C   11.978777342534551        4.8434985344849020        11.717887078483008     
 H   11.076430223196429        5.3581992920070185        12.070615812219961     
 H   12.335470503203535        5.3864780027579400        10.830486365823695     
 H   12.746692835681605        4.9443070076799573        12.492162446362510     
 C   10.619149378909068        3.3160599408473956        10.279515198373351     
 H   10.427623817664561        2.2908189679299134        9.9473104434711033     
 H   10.925364037943998        3.8923789924964800        9.3986190018734455     
 H   9.6752968874172574        3.7367600796626510        10.643967342480252     
 Dy -0.21079692922240514        7.8008501037469200        5.4015851005090330     
 C   1.5071398236411635        5.9461849118716144        5.7589840535322532     
 C   2.1318650553740808        6.9222577713234372        4.8804047605583927     
 C   2.3922799310286069        8.0774880653017647        5.6855523077576278     
 H   2.9097720637334312        8.9636433244549760        5.3353317878996425     
 C   1.9532427962769092        7.8775708565320084        7.0189674947966383     
 C   1.3934935879059025        6.5666604763076135        7.0454551462537092     
 H   1.0236346195368848        6.0735922464746599        7.9366127041190797     
 C  0.82397305392705866        4.5971403960433737        5.4678452142113541     
 C -0.53497133494672966        4.8856829099224628        4.7826829070537649     
 H  -1.2142876627972905        5.4499714345965495        5.4552246665778785     
 H -0.43815544840086468        5.4113111052731986        3.8193807417279806     
 H  -1.0890757238250228        3.9608005898439300        4.5687608160579947     
 C   1.6689697824896701        3.6223518268019266        4.6303959100624228     
 H   1.9181223542082446        3.9793923005921292        3.6285194354975134     
 H   2.6112944418021957        3.3968241875127525        5.1429878305961578     
 H   1.1195870948893540        2.6794283912379009        4.5048179180156902     
 C  0.51018325913019080        3.8582222375452266        6.7864408891900831     
 H -0.18899156799203917        4.4188859910980351        7.4183921295669073     
 H   3.7927472582075843E-002   2.8922636702410678        6.5683085636604561     
 H   1.4186765540433928        3.6679846573647987        7.3704777115980198     
 C   2.5862075376625890        6.8671537008469112        3.4098899340831887     
 C   2.9394648761844189        8.2832703241174386        2.8931295343820085     
 H   3.7978236416422080        8.7181040786901409        3.4210747197282254     
 H   3.2064883641290276        8.2224398245088040        1.8297242720571547     
 H   2.0996887681817951        8.9896651544969259        2.9798275608844556     
 C   3.8782912265554126        6.0230321393140498        3.3194018689890998     
 H   3.7315919601030130        4.9890567592054449        3.6451772073950099     
 H   4.2494263438563520        5.9984574680611349        2.2852740668042837     
 H   4.6601585290385641        6.4635270694598557        3.9540942993734349     
 C   1.5134796815711833        6.3237823091346863        2.4402665315213659     
 H  0.61831202581580080        6.9730211666833375        2.4142590839051090     
 H   1.9066190915824535        6.3232140264738996        1.4161633878155553     
 H   1.1851228131556386        5.3032338209984706        2.6553411148901014     
 C   2.3638338144786060        8.7255984313460839        8.2199963738535224     
 C  -1.9598941305292987        9.6487411605483597        5.5985146287424463     
 C  -2.5521604255499901        8.6371899232263374        4.7354989130721394     
 C  -2.8292796895455092        7.5121347912448782        5.5796364650599948     
 H  -3.3299728331689304        6.6076056096800375        5.2543935931201426     
 C  -2.4254258011598875        7.7620326970694631        6.9127070248285483     
 C  -1.8705042152786244        9.0768885728839201        6.9088498106386016     
 H  -1.5114059035796477        9.6000652322496425        7.7881000880674858     
 C  -1.2576444343261852        10.977266331847554        5.2692934342636271     
 C  0.12265530457424952        10.623627525383634        4.6692494365177506     
 H  0.76702835043348883        10.100403551913354        5.4082442043887227     
 H   5.2891816483797052E-002   10.036449869026002        3.7376972190947630     
 H  0.70964379668399491        11.516258753624477        4.4186867079428582     
 C -0.99717979518758382        11.800590227022074        6.5506946312514991     
 H -0.51264561009733045        12.747628180207258        6.2826442506422095     
 H  -1.9308909775957355        12.034384528820363        7.0745664614102344     
 H -0.33135213039715389        11.291783270591939        7.2589388231506158     
 C  -2.0526633703872106        11.893177979407259        4.3239588924291610     
 H  -2.2373997848360254        11.462613272009712        3.3377268832146094     
 H  -3.0233721004534941        12.146609120729234        4.7660543380632960     
 H  -1.4974661096094870        12.826267907103032        4.1611385523509155     
 C  -2.9723742820820922        8.6197559959781245        3.2475873827726223     
 C  -4.2221116951587323        9.5096712827510341        3.0497343746442449     
 H  -5.0466912990353290        9.1404427151309928        3.6735839492860740     
 H  -4.5537662427446790        9.4792449351345294        2.0021790617653759     
 H  -4.0521942949996976        10.556817194194668        3.3143055036284634     
 C  -3.3842151569874579        7.1887268502538753        2.8314602377833129     
 H  -2.5758849578013367        6.4582469810874441        2.9777910188285035     
 H  -4.2650962264996934        6.8300508298181528        3.3778493214309520     
 H  -3.6394079170601525        7.1873544347151022        1.7641050849783610     
 C  -1.8486192718151129        9.0274318721839411        2.2641509299618505     
 H -0.96896875598923782        8.3640076948879507        2.3528280633045582     
 H  -2.1987806467969402        8.9122216769879348        1.2268003172837920     
 H  -1.5064999757503614        10.061022643510439        2.3742351077750525     
 C  -2.8024280655369394        6.9329336165747257        8.1355932783438867     
 C  -4.0985288329123204        7.5476227619291922        8.7179377847126105     
 H  -3.9460034352239601        8.5926272527587848        9.0149768941913688     
 H  -4.9068130352442507        7.5209972099600906        7.9786001845477239     
 H  -4.4272957611472252        6.9846025852491573        9.6016673482955088     
 C  -3.0743145726342567        5.4624552629524956        7.7722415064651225     
 H  -2.1728718092211636        4.9459099013904151        7.4196497933211898     
 H  -3.4319943054266653        4.9204275448656647        8.6598087381627948     
 H  -3.8423639445269848        5.3628000643394902        6.9980034143385499     
 C  -1.7094898017851956        6.9874247068708728        9.2080777039816741     
 H  -1.5157807734891857        8.0121732101113761        9.5403869335519289     
 H  -2.0146139243979961        6.4110906515383759        10.089387003956169     
 H -0.76692456830743483        6.5655636668044854        8.8413912044851681     
 F   6.6097463497790780       -1.4581142703570735        4.5296180100584111     
 F   8.0450872004897445       -2.6737464368250188        6.3891024307161128     
 F   9.6111112954384090       -1.2102940589163920        8.1508957425378412     
 F   9.8487950174849672        1.4962682492194257        7.7895460830459715     
 F   8.5185770568353210        2.7420942075359136        5.8214773952523871     
 F   9.6121096209862369        1.7335747879551926        3.3761247628967137     
 F   10.741991740914507        3.4240478370613960        1.6448371041493244     
 F   9.2259796732706061        5.2201610926101001       0.23425546996072966     
 F   6.4670462793427648        5.2389215214410623       0.58039606312191394     
 F   5.3202324879131826        3.5395356007846419        2.2904051149928986     
 F   6.5616563312746878        4.6633793265213539        4.6798658380861475     
 F   5.1949481573862046        5.8015593192635384        6.6540218757203569     
 F   3.6799904502370357        4.2978693316117935        8.3839944432255020     
 F   3.4100215687380206        1.5856395202223728        7.9291645385609870     
 F   4.6707781396518886       0.42345926276658541        5.8575527082133432     
 F   3.5078917746581597        1.6894962965264460        3.5006435889809158     
 F   2.2028635538212287       0.19951910410992413        1.7228192132464966     
 F   3.5230598975455183       -1.6617106257681626       0.20604391703064898     
 F   6.2644170312392156       -1.9055312438790819       0.42892745083156247     
 F   7.6234200710838875      -0.34915537806212743        2.1613479874195809     
 C   7.5130237909755966       0.71845878338380109        5.0292783847799543     
 C   7.4398769218833873      -0.65859905140159680        5.2607116643342984     
 C   8.1531646296352296       -1.3305365468352333        6.2598256937679064     
 C   8.9511281075934210      -0.60505497655263374        7.1389769988825931     
 C   9.0583515427198531       0.77381936615824465        6.9569791497471005     
 C   8.3603577169395766        1.3901733204868159        5.9223159587008167     
 C   7.3969582969025574        2.5869592419805159        2.9754586601714434     
 C   8.7721361134423361        2.5901951300684032        2.7276525084833692     
 C   9.3950326266588693        3.4553398586153685        1.8214802710711633     
 C   8.6296704190120082        4.3614477197775443        1.0937558804870775     
 C   7.2467563125801950        4.3658757569239057        1.2702402204950460     
 C   6.6734462996512258        3.4808634533960587        2.1767640937423134     
 C   5.6657819933490607        2.4701070629992863        5.1270159212764872     
 C   5.7616560242530150        3.8360460620710279        5.4143155923594595     
 C   5.0877382060909326        4.4649425208817037        6.4686469254047205     
 C   4.3128465174807422        3.7096331650549295        7.3432433479013328     
 C   4.1880950496949376        2.3387139964854882        7.1119140459693631     
 C   4.8486994629172928        1.7672778617139244        6.0240935000600864     
 C   5.6410557006051230       0.70302653987605612        2.9785216109234267     
 C   4.2627243853045860       0.81455949288753682        2.7767188963188731     
 C   3.5456907243192637        5.1746593156933356E-002   1.8504905052873872     
 C   4.2118111976449271      -0.88884667526184225        1.0726577475771439     
 C   5.5961216889148417       -1.0130703467371400        1.1990236514349788     
 C   6.2698840883012528      -0.20600649670777385        2.1153287877376421     
 B   6.5570214955186277        1.6137426734643223        4.0097103064802457     
 F   2.2920256819872091        11.766965256871808        14.955829402610334     
 F  0.85930013361947566        12.976462484507813        13.090888030700373     
 F -0.70410682106482425        11.507503012440237        11.330974649111063     
 F -0.93955964387158586        8.8012790021020511        11.698946943591626     
 F  0.39206554103657876        7.5612152334540434        13.669004752446632     
 F -0.70191973770959282        8.5694843711910220        16.113373928477660     
 F  -1.8278300884792127        6.8762101712312358        17.843938979429463     
 F -0.30809010511409857        5.0841409248053324        19.254661610710571     
 F   2.4508559774754448        5.0710421126700318        18.909002161083876     
 F   3.5945039959052218        6.7726833596583047        17.197798537431066     
 F   2.3530640018219420        5.6478055229193709        14.806883747209531     
 F   3.7174827429973778        4.5139108120341440        12.828002519679199     
 F   5.2262085984487907        6.0215784007652173        11.096962775300470     
 F   5.4936014234376112        8.7350772812756770        11.555239233720616     
 F   4.2355392239163105        9.8916379478655490        13.630366237034520     
 F   5.4030606656229647        8.6359154224140671        15.986173638621382     
 F   6.7011562906002613        10.136149040531819        17.762262760949611     
 F   5.3716062741530832        11.990254732209021        19.277374285189225     
 F   2.6298436695178609        12.218484957416587        19.057104671573565     
 F   1.2776911945745784        10.654363587277912        17.324691571518475     
 C   1.3936897549257481        9.5879018724487537        14.458554076237769     
 C   1.4645215383352446        10.964659535240163        14.224814786771594     
 C  0.75181128944807973        11.633566473981420        13.223312832075706     
 C  -4.4506810837884714E-002   10.905239875343488        12.344997866218138     
 C -0.15040067587155087        9.5266572076500236        12.530118719798232     
 C  0.54793891439649367        8.9132287597055342        13.566260128078488     
 C   1.5154060685206945        7.7210272584732520        16.513576103359309     
 C  0.14020413717704097        7.7148053940618686        16.761519100251036     
 C -0.48071784587300770        6.8485237811546202        17.667798269587387     
 C  0.28675568383482875        5.9446708180730452        18.395980827741788     
 C   1.6697487243972806        5.9432258244188327        18.219600556926618     
 C   2.2411539659324591        6.8289977126403887        17.312421481650247     
 C   3.2454857636703340        7.8425627699695681        14.361005986222782     
 C   3.1507958233550291        6.4768395147247722        14.072067740584959     
 C   3.8232586482344075        5.8504208767945469        13.015258441362976     
 C   4.5953542431315073        6.6080380110079302        12.139996143894283     
 C   4.7190439157054058        7.9788325168598471        12.373070198940477     
 C   4.0599081840389450        8.5475936484238169        13.463233888777035     
 C   3.2649833412222584        9.6108473034908393        16.509454963871203     
 C   4.6438622254824580        9.5065029820419973        16.710826192661955     
 C   5.3571576882364731        10.274107709713325        17.636023654763157     
 C   4.6863367262439057        11.211440243813408        18.413395695044656     
 C   3.3014918076842372        11.328218310264322        18.287679364250710     
 C   2.6316910422063704        10.517406614848262        17.371919506299051     
 B   2.3523779100161142        8.6962320556869148        15.478844107596364     
 C   6.3397953920886705       0.10724245582446928        11.652837901154603     
 H   7.2758977055928833      -0.36734400691942654        11.973470253000485     
 H   5.9680879151779589      -0.46065299686781902        10.787382992586611     
 H   5.6084266562164276       -1.5437679747656224E-002   12.459902585694284     
 C   5.1929591395994237        2.1612628719130935        10.777061227904122     
 H   4.4471822851139553        2.1290479909735138        11.579022622381977     
 H   4.8084178289505477        1.5769410782217563        9.9313976079000650     
 H   5.2970162922874353        3.2069795002306689        10.459263466105046     
 C   7.5546209482496920        1.6496289155202679        10.110254507385370     
 H   7.1738296411391982        1.0810314492678976        9.2494977562869813     
 H   8.5220930771046088        1.2178286230259314        10.395436648701416     
 H   7.7307593774576704        2.6774239498509731        9.7662502598843268     
 C   2.5669739401790173        10.201000384659242        7.8313428353453718     
 H   1.6305521713670581        10.675502399994944        7.5115080347696734     
 H   2.9397980411422990        10.769177785792188        8.6961970987965991     
 H   3.2974693893898612        10.323286336271853        7.0233201849994611     
 C   3.7150998862822320        8.1477384642050286        8.7066769056372681     
 H   4.4597925061794896        8.1796124161260391        7.9036755842218334     
 H   4.1005906423305341        8.7327062914917732        9.5514410231134086     
 H   3.6117097162964900        7.1022298168293023        9.0252667131544477     
 C   1.3540359787158502        8.6588556957860927        9.3761008910453771     
 H   1.7358707049080520        9.2274401383328044        10.236416034092542     
 H  0.38622863246995476        9.0906915708945260        9.0920520092671975     
 H   1.1782537379205276        7.6310536815433414        9.7203075583504397     
         276

 Dy   9.1138642017706673        2.4966758839462107        14.083649577899410     
 C   7.4006846313531227        4.3611025721310535        13.729634561034628     
 C   6.7742678762180830        3.3833999892195368        14.604860255544502     
 C   6.5127792919624241        2.2307646907234520        13.796213117840701     
 H   5.9935413104497233        1.3445144156985342        14.143330586805568     
 C   6.9545274526935481        2.4333133117420265        12.464316553137008     
 C   7.5158385423370095        3.7437703739641135        12.442121700765041     
 H   7.8886111192910580        4.2384507426024047        11.553148759668746     
 C   8.0824269040786554        5.7096341881702868        14.024867703260627     
 C   9.4413913064507557        5.4199545538555514        14.709108999652679     
 H   10.119053001911810        4.8551144390219934        14.035791283141767     
 H   9.3444599903197574        4.8936359846424047        15.671849040221272     
 H   9.9959165996147501        6.3445366016961264        14.923274024427620     
 C   7.2365892419134497        6.6810992215450771        14.865365955437239     
 H   6.9881372355150067        6.3206506506861002        15.866034892800908     
 H   6.2939855307072756        6.9079324612819981        14.353854231699399     
 H   7.7856460338816031        7.6237411982138301        14.993935203608096     
 C   8.3955937403351619        6.4528983464744289        12.708779661041843     
 H   9.0966296364769583        5.8959546698089049        12.075865909424650     
 H   8.8655575542461502        7.4190224709126564        12.930366178043705     
 H   7.4872228108406880        6.6429769369069689        12.124515318426990     
 C   6.3197245413151535        3.4344376259677500        16.075340252681993     
 C   5.9643114525490271        2.0176140302595535        16.587206665800693     
 H   5.1052985690587960        1.5861381297363151        16.058245079995185     
 H   5.6975846173464655        2.0754762561923488        17.650750833352543     
 H   6.8027710491119509        1.3102765945005490        16.497884672290404     
 C   5.0290073335555796        4.2795658726634036        16.169823151672951     
 H   5.1762784642436657        5.3140845413081470        15.846599237720794     
 H   4.6591533611859317        4.3016206383671065        17.204355677855123     
 H   4.2459885520610925        3.8416580058122349        15.535197354472725     
 C   7.3939684470020497        3.9720029413718709        17.045666619298451     
 H   8.2890640128876605        3.3231331133669681        17.065829351064927     
 H   7.0029097801022386        3.9661054372517057        18.069985882115269     
 H   7.7222606571347310        4.9933216550612887        16.836012557770395     
 C   6.5457771089613974        1.5875686018372159        11.261093104850341     
 C   10.868912937624083       0.65627379493719962        13.887277291668745     
 C   11.458187246357490        1.6682040333228247        14.751899332272068     
 C   11.733476901197291        2.7946849858038809        13.909270527224040     
 H   12.231982322181191        3.6998838185705529        14.235929991275821     
 C   11.332719348043714        2.5448081981884974        12.575229595721748     
 C   10.780671652247683        1.2289958093606366        12.577057850677255     
 H   10.423702577125747       0.70591239799415462        11.696854578379893     
 C   10.166894445609266      -0.67289676004678545        14.214223697097660     
 C   8.7857835538996252      -0.32079981142142083        14.813317577753272     
 H   8.1409870979117542       0.20309284335355005        14.074675392622597     
 H   8.8538085077044268       0.26388046091969658        15.746524349896827     
 H   8.1989079054418017       -1.2143094212484169        15.060286628059510     
 C   9.9074032894510662       -1.4947644881214261        12.931756215900849     
 H   9.4241146695377154       -2.4427403519888449        13.198627557670116     
 H   10.841294148287734       -1.7266750210979485        12.407438925567565     
 H   9.2407881792284066      -0.98586783959931168        12.224297462969538     
 C   10.961472270277794       -1.5894810374353379        15.159176572318698     
 H   11.146301561190354       -1.1593711788103371        16.145556479940669     
 H   11.932178317694342       -1.8426683938275628        14.716942989554648     
 H   10.406129218369321       -2.5225906211121516        15.321414679807569     
 C   11.877888468421348        1.6849853492419844        16.239882642231116     
 C   13.128824615065648       0.79668378889919045        16.436243519972557     
 H   13.952535422712463        1.1675019704844054        15.812233266476238     
 H   13.461059026878765       0.82633200925706252        17.483578907641217     
 H   12.959906408273435      -0.25033188321839661        16.170563356784431     
 C   12.287511009068780        3.1161319024953622        16.657889292363382     
 H   11.477880330181064        3.8453680082993342        16.512740572779400     
 H   13.167665576004696        3.4770170866272161        16.111816307113973     
 H   12.542945315974912        3.1165254657256094        17.725193408642440     
 C   10.754790784903980        1.2741132560203856        17.222469273681703     
 H   9.8743503306173608        1.9364255470117548        17.134907728408695     
 H   11.104703221400220        1.3881008974020097        18.259905127285638     
 H   10.413995599285110       0.24036318969353229        17.110649773372948     
 C   11.712166930284818        3.3750846039274829        11.354033974632534     
 C   13.011076155905959        2.7625966966049447        10.775849161497861     
 H   12.861318715971423        1.7173370314654590        10.478226397866420     
 H   13.816588299948203        2.7904070612602432        11.518023528183278     
 H   13.342022664167272        3.3263484338642342        9.8933859068417398     
 C   11.980779844248220        4.8456975593496496        11.718990347548136     
 H   11.077788176478395        5.3603042145588455        12.070066029284025     
 H   12.339354196467809        5.3891031483846241        10.832718278220579     
 H   12.747013380471699        4.9460597493857685        12.494839037730250     
 C   10.622953822866366        3.3194603522368911        10.278101226200086     
 H   10.431770732307090        2.2945111019293440        9.9449463392752673     
 H   10.930261214565935        3.8964132741301967        9.3980282779476472     
 H   9.6787498360196125        3.7400247132927684        10.641771262420178     
 Dy -0.21142870878606559        7.8001426181573432        5.4037072006125673     
 C   1.5060627093289514        5.9448538564105986        5.7586132564843826     
 C   2.1316893029470569        6.9221096417771291        4.8821268828209359     
 C   2.3917581559318641        8.0758943929670668        5.6892472365177973     
 H   2.9097350917319709        8.9624112691897917        5.3408773775510179     
 C   1.9517170842801710        7.8740322627195027        7.0219366617895655     
 C   1.3916044680408000        6.5632615437279549        7.0459994430336517     
 H   1.0208200126178486        6.0688981256254015        7.9360081666433659     
 C  0.82231586220387354        4.5968197713724646        5.4646035250843017     
 C -0.53691896124588945        4.8875970738367398        4.7812526902861956     
 H  -1.2154595512365198        5.4506003703531363        5.4555229550954660     
 H -0.44059154129073785        5.4152204849304129        3.8190429464082833     
 H  -1.0917893995972501        3.9636435235618022        4.5657524443773738     
 C   1.6662243590991257        3.6240563642767825        4.6240140036382416     
 H   1.9145631394241047        3.9836916886868234        3.6230013070125215     
 H   2.6088535169630527        3.3969030008792123        5.1352054595915462     
 H   1.1163224494184929        2.6818158367357041        4.4963369938972955     
 C  0.50902844602848984        3.8546545897701345        6.7812969172623454     
 H -0.19041522835925825        4.4132283937449923        7.4146229618893376     
 H   3.7233020809663023E-002   2.8891395074273056        6.5607591307177540     
 H   1.4176225248233010        3.6633960834725969        7.3647726849165727     
 C   2.5858331846609066        6.8698369247356332        3.4115187355102305     
 C   2.9420776179466905        8.2862501620307842        2.8984353273014474     
 H   3.8011416090325740        8.7178108253439106        3.4275098054460980     
 H   3.2092664179677515        8.2274276284741799        1.8350183242518041     
 H   2.1038671364705301        8.9940861973236110        2.9868016171150722     
 C   3.8759688955501463        6.0235348642137181        3.3174630242164276     
 H   3.7280205233387878        4.9893061874189666        3.6415104716772815     
 H   4.2455730002982062        6.0003833751675719        2.2828194698162223     
 H   4.6595388734672101        6.4614033127336885        3.9515807853476148     
 C   1.5112589253965651        6.3318531129948283        2.4414977995384990     
 H  0.61712198387908934        6.9823266015257790        2.4191732370495140     
 H   1.9030652185444534        6.3347469868599209        1.4171242533670627     
 H   1.1815217281943899        5.3112252606401551        2.6530850317391650     
 C   2.3613519792449473        8.7207408576722241        8.2241372340857026     
 C  -1.9599410739743832        9.6484012865157798        5.6019125487210815     
 C  -2.5522062255448814        8.6379990984062704        4.7375853232155638     
 C  -2.8301126154574057        7.5122180726569825        5.5803971305690823     
 H  -3.3310091508251003        6.6082696990726415        5.2539741053377780     
 C  -2.4268106721063094        7.7605749227811067        6.9138831285954341     
 C  -1.8714525188093047        9.0751820399311853        6.9116650092827294     
 H  -1.5126240071937713        9.5973012175244303        7.7916130463261251     
 C  -1.2570335163454698        10.976961774163088        5.2745158095967142     
 C  0.12301948964288688        10.623644115434512        4.6736871530057540     
 H  0.76740006077205458        10.099208863311068        5.4117698443595703     
 H   5.2757414305019804E-002   10.037743525954562        3.7414176664927998     
 H  0.71021546799599988        11.516432288839816        4.4241927581853231     
 C -0.99615750127725045        11.798216980066933        6.5570747307015438     
 H -0.51115714102444543        12.745353182474377        6.2904595950017770     
 H  -1.9297632854813571        12.031694260475524        7.0812712621114802     
 H -0.33065306779443698        11.288016865897106        7.2645518654320167     
 C  -2.0516119443191108        11.894666456117099        4.3306676749531219     
 H  -2.2367961154471017        11.465711138617628        3.3438701849664398     
 H  -3.0221006130340795        12.148036111913047        4.7732409777068829     
 H  -1.4958073630012219        12.827596486912864        4.1692352707634424     
 C  -2.9728837578585079        8.6226197521882177        3.2498484904001259     
 C  -4.2228463305133106        9.5125965437430029        3.0544538524758389     
 H  -5.0467408909969649        9.1425570855162963        3.6787091409687296     
 H  -4.5555879647049986        9.4835442024703145        2.0072698453912619     
 H  -4.0525501414771812        10.559359603535796        3.3202116867215254     
 C  -3.3846296533247777        7.1921936550274443        2.8316156591989152     
 H  -2.5761589152134161        6.4616502847950086        2.9766969794994536     
 H  -4.2653633870949337        6.8325624971275545        3.3775852450654305     
 H  -3.6400168386200065        7.1922906736782037        1.7643288686282805     
 C  -1.8500076609888565        9.0323204610017047        2.2663874700847648     
 H -0.97053593835677154        8.3685876560858556        2.3526456328969916     
 H  -2.2013131281441032        8.9196695832647332        1.2292769762010571     
 H  -1.5074783744814264        10.065462114949581        2.3785127245776958     
 C  -2.8051151144736370        6.9305774927487533        8.1356704611162769     
 C  -4.1019526025025836        7.5448093341935936        8.7167586979122262     
 H  -3.9498757834096097        8.5896382071972912        9.0146258505432311     
 H  -4.9092029834249296        7.5186461672809664        7.9763581588309123     
 H  -4.4318024350040144        6.9812316449267326        9.5996865133420748     
 C  -3.0761984716233446        5.4603447861472727        7.7710495519899760     
 H  -2.1740129644598807        4.9440144266994821        7.4202096467303988     
 H  -3.4357427932469915        4.9178825831723252        8.6574897434585836     
 H  -3.8424927995260965        5.3609774873380180        6.9951877159679317     
 C  -1.7136080142171923        6.9844245956304647        9.2095016847774609     
 H  -1.5204400209749940        8.0089463808011008        9.5426875102176627     
 H  -2.0198937767146190        6.4075072481650714        10.089995681801094     
 H -0.77057756416152434        6.5627947384064322        8.8438000487322910     
 F   6.6075704715145882       -1.4562242981896936        4.5359091918964252     
 F   8.0416422839278763       -2.6715549400074181        6.3967321754746216     
 F   9.6106442578690654       -1.2084467663678733        8.1558511073643185     
 F   9.8517265296587162        1.4972525081392860        7.7913026320756771     
 F   8.5207586198218870        2.7430130507782109        5.8235043831031570     
 F   9.6132626984804972        1.7316915119732410        3.3791467724044533     
 F   10.744393782336497        3.4194918238027858        1.6462652382119527     
 F   9.2299473105686562        5.2165311363532112       0.23504069629735028     
 F   6.4712885646824754        5.2384445996903848       0.58183345574294676     
 F   5.3229062998840222        3.5405894496034249        2.2924316270667915     
 F   6.5623253751267789        4.6648985375227889        4.6795152614341538     
 F   5.1929732182565509        5.8056501168281169        6.6496740756602000     
 F   3.6760442796596573        4.3040692475364688        8.3801594671385065     
 F   3.4070759619637165        1.5915623561534660        7.9290582950016155     
 F   4.6708083726099439       0.42632475433887429        5.8613454945457395     
 F   3.5086463172171607        1.6866977012481090        3.5025294472627206     
 F   2.2064907288969753       0.19450558982217261        1.7244772463940368     
 F   3.5302133336399617       -1.6640488284287138       0.20745909891726547     
 F   6.2715927678537859       -1.9041243791342619       0.43184407898449628     
 F   7.6273146521174926      -0.34680047432512012        2.1657473687181250     
 C   7.5131980835950749       0.71973047278765934        5.0334586878397385     
 C   7.4385800923758110      -0.65697794985162905        5.2662400974837338     
 C   8.1513862599013507       -1.3286996026329874        6.2658283595344901     
 C   8.9508327975736091      -0.60338349239308542        7.1436868016270383     
 C   9.0596649454455846       0.77509290093499317        6.9601653379508370     
 C   8.3615093797018289        1.3913452031704960        5.9255348080402701     
 C   7.3988834690018273        2.5868702272934243        2.9781936619599478     
 C   8.7739826329500499        2.5885456031357341        2.7301034500926629     
 C   9.3975499119685200        3.4523590817427445        1.8231602413946828     
 C   8.6330180029229755        4.3590279057528445        1.0952728604519806     
 C   7.2501802021130795        4.3650540323692884        1.2721193318617836     
 C   6.6761069102962773        3.4809292136782295        2.1790064948509218     
 C   5.6661092498564045        2.4720967731456343        5.1285000312722220     
 C   5.7614006557252662        3.8384278436391335        5.4139356317022020     
 C   5.0859838868878322        4.4688102344721958        6.4662589837512980     
 C   4.3100555416506161        3.7146938769061255        7.3408818895791539     
 C   4.1859138406350445        2.3434714825292899        7.1114994133890219     
 C   4.8481256283767449        1.7704353274771785        6.0256596648342384     
 C   5.6432830613601705       0.70311543169278479        2.9814205600064656     
 C   4.2649593174700566       0.81271041476244588        2.7790462298753904     
 C   3.5494504900242427        4.8814049576230381E-002   1.8525637694483461     
 C   4.2172984735631713      -0.89044146052600681        1.0746755159404593     
 C   5.6016673107176116       -1.0126955936018029        1.2016501776746920     
 C   6.2737365656879138      -0.20508593243825651        2.1185983913016520     
 B   6.5581371153610322        1.6146639981241506        4.0127991012878619     
 F   2.2943149038671775        11.764944079324934        14.949726838358306     
 F  0.86285272233371424        12.974291899069865        13.083541119946382     
 F -0.70357812845765011        11.505828259016637        11.326233937335061     
 F -0.94254704386114319        8.8004570879598596        11.697273586211477     
 F  0.38975539656664399        7.5603165525591214        13.667017643414816     
 F -0.70318962371874094        8.5714132375236787        16.110408374234073     
 F  -1.8305088895708737        6.8807949786470308        17.842446467381791     
 F -0.31248069708416337        5.0876006611945552        19.253758189667614     
 F   2.4461859055107071        5.0712013449300644        18.907509572411673     
 F   3.5915599687779944        6.7713237666842687        17.195845237291707     
 F   2.3521357577195512        5.6460872254617618        14.807324139917331     
 F   3.7192150483169635        4.5094943256684275        12.832530683843324     
 F   5.2300626666663046        6.0149484748670083        11.100978649426670     
 F   5.4965407348866115        8.7287076339320411        11.555458655345060     
 F   4.2354591785565798        9.8884562626075407        13.626581234025332     
 F   5.4022422436636077        8.6383459266568945        15.984216413388815     
 F   6.6976702524940706        10.140753158963802        17.760383455558152     
 F   5.3648154927493694        11.992282351765555        19.275827926620391     
 F   2.6230320733843850        12.216878381738786        19.054274203135268     
 F   1.2739459972258433        10.651866643152154        17.320508109172263     
 C   1.3935059737743007        9.5865632589780887        14.454483833740605     
 C   1.4658787582069581        10.962978308277973        14.219454734714793     
 C  0.75366392295449924        11.631745630931217        13.217519923292333     
 C  -4.4171316276822178E-002   10.903661164424053        12.340464795456782     
 C -0.15173316885397781        9.5254739866320399        12.527043041689776     
 C  0.54673872896361631        8.9120725281914908        13.563126604239994     
 C   1.5133002345210398        7.7209879240260113        16.510898399312602     
 C  0.13817001676921103        7.7164096247580565        16.759099583658887     
 C -0.48350729336042930        6.8514484761297414        17.666089756279863     
 C  0.28305338709543099        5.9469345016873412        18.394399532008503     
 C   1.6659736977235282        5.9438154948386934        18.217688632044329     
 C   2.2382261009389879        6.8287134047536071        17.310212866436153     
 C   3.2450067955513968        7.8403241990166670        14.359586745804714     
 C   3.1508555448460553        6.4742043811851318        14.072543561408690     
 C   3.8248318630914611        5.8462309754558124        13.017787350631892     
 C   4.5980266489461545        6.6025926585720089        12.142500010998194     
 C   4.7211400276195121        7.9736937378640311        12.373585690531518     
 C   4.0603754484411452        8.5441245472893605        13.461721865252940     
 C   3.2627853896597658        9.6104975465910627        16.506623992176049     
 C   4.6416641572408990        9.5080356894214226        16.708459934918011     
 C   5.3535464074783938        10.276706693816145        17.633835604810859     
 C   4.6811122351292260        11.212744192378015        18.411306383752070     
 C   3.2962087770159005        11.327608157139320        18.285092690888995     
 C   2.6279837292500754        10.516266244898551        17.368759057162940     
 B   2.3511823368779039        8.6951338714838915        15.475837254390390     
 C   6.3412242868715163       0.11171290263422994        11.647292241700217     
 H   7.2766140371736281      -0.36334739082778333        11.969174351446521     
 H   5.9710229840565461      -0.45528484269142155        10.780700155600321     
 H   5.6084085752592134       -1.1442473325977975E-002   12.452865455689594     
 C   5.1960653316948351        2.1667245357325635        10.771929576586192     
 H   4.4494019866078034        2.1345779868147581        11.573029688560238     
 H   4.8122839462703189        1.5827102585317239        9.9257436894107300     
 H   5.3008571475756847        3.2124512973417381        10.454496008146021     
 C   7.5581765020885445        1.6549855841684336        10.107521451981897     
 H   7.1779187460046163        1.0876222156024449        9.2457947201455219     
 H   8.5250486353778818        1.2222803959984134        10.393222168479022     
 H   7.7353005113705198        2.6829998033133799        9.7648979735582451     
 C   2.5654610990446263        10.196429760826986        7.8370437721349306     
 H   1.6297974970509164        10.671401329438885        7.5158310128487340     
 H   2.9366666332443905        10.763729513572500        8.7030657544928101     
 H   3.2975032494846248        10.319171263340559        7.0306082529655551     
 C   3.7118012806461094        8.1421532484121393        8.7120542138962236     
 H   4.4574287394498517        8.1739132730124595        7.9099578558174475     
 H   4.0965050382439374        8.7268232556431826        9.5573474393159508     
 H   3.6076219200691919        7.0966450461336210        9.0303004596142245     
 C   1.3502678767993546        8.6534576936993641        9.3789277148327663     
 H   1.7315370148725076        9.2208148349907049        10.240222362832396     
 H  0.38308992874028147        9.0862192281636656        9.0942987067215473     
 H   1.1734540500246176        7.6254491024294149        9.7217657643741493     
         276

 Dy   9.1146104722024202        2.4976638970121052        14.081484119083209     
 C   7.4016872358365715        4.3624164095960847        13.730034375278496     
 C   6.7744904088938966        3.3835258473976588        14.603255664623898     
 C   6.5133485494344123        2.2322950516210338        13.792695517638059     
 H   5.9937021530201271        1.3456659919003200        14.138039587390050     
 C   6.9559569096389868        2.4367770906924830        12.461475159830433     
 C   7.5175720559574870        3.7471219708847863        12.441612884235678     
 H   7.8911228720994098        4.2430985933286465        11.553726785407768     
 C   8.0840882501407094        5.7099165959719675        14.028073752905513     
 C   9.4433463574392178        5.4179316777520583        14.710475885546460     
 H   10.120278527990941        4.8545169977587284        14.035354562031692     
 H   9.3469084069344834        4.8894716668799552        15.672045967405749     
 H   9.9986292910956482        6.3415459341771285        14.926374085457562     
 C   7.2394053004441403        6.6794386832956176        14.871681953536594     
 H   6.9916856064024522        6.3164298059517181        15.871480148839959     
 H   6.2965357502813690        6.9079605315775314        14.361530550450427     
 H   7.7890471785704181        7.6213541290677824        15.002356962409202     
 C   8.3967861402638722        6.4563573401087018        12.713854524604120     
 H   9.0980190122341948        5.9014075610749979        12.079563438543735     
 H   8.8663839708334731        7.4220059810917887        12.937793122518364     
 H   7.4883131878137394        6.6475199532939344        12.130174182882374     
 C   6.3201353845982338        3.4318212219511501        16.073825334653911     
 C   5.9618181520110438        2.0147031653163103        16.582123241799000     
 H   5.1021183640383789        1.5864013537715318        16.052057776831006     
 H   5.6949255825824405        2.0706153861018763        17.645677578000075     
 H   6.7987624528013297        1.3059676925011099        16.491185746744943     
 C   5.0312953502845712        4.2790728488071359        16.171725696524920     
 H   5.1797869137162973        5.3138389294028769        15.850179111576239     
 H   4.6628971305013200        4.2997545854156085        17.206750478688317     
 H   4.2466369213576387        3.8437075478987381        15.537634731177111     
 C   7.3961347609093284        3.9641846720834253        17.044582694667252     
 H   8.2901703270455886        3.3140243399528120        17.061339313065456     
 H   7.0062617216871335        3.9551013762827125        18.069143460856754     
 H   7.7258649811691971        4.9855374998244706        16.838222314211865     
 C   6.5481154665653731        1.5923337412669512        11.257109742725415     
 C   10.868870922985653       0.65667539509102590        13.883633181601681     
 C   11.458302275203222        1.6673547171430056        14.749576334148211     
 C   11.734421834247158        2.7945793905426166        13.908321193149321     
 H   12.233209445272919        3.6991453968892247        14.236180743831540     
 C   11.334064677958636        2.5463716352574495        12.573886950916782     
 C   10.781469787254998        1.2308553908395481        12.574042435255720     
 H   10.424677630537976       0.70891177792136872        11.693133774259648     
 C   10.166176203633182      -0.67253027987740233        14.208722524320997     
 C   8.7853267235570200      -0.32074747938409326        14.808628162135916     
 H   8.1405613081742718       0.20440714466718449        14.070922165039864     
 H   8.8538892923379375       0.26265306337391414        15.742549325080153     
 H   8.1982300755446254       -1.2144003660258642        15.054554577284293     
 C   9.9062790421838951       -1.4922798514446145        12.925065508618150     
 H   9.4224843708665542       -2.4403448856948282        13.190451309956400     
 H   10.840073211970120       -1.7238841704276637        12.400443619125111     
 H   9.2400284934631642      -0.98194304960960654        12.218371058060271     
 C   10.960279249381610       -1.5909589468668910        15.152169646885495     
 H   11.145477372633852       -1.1625263380713871        16.139159036039615     
 H   11.930798164826593       -1.8440572122310359        14.709514796425498     
 H   10.404322605316624       -2.5239184305111695        15.312918488712432     
 C   11.878463519346035        1.6819984625293394        16.237385533901950     
 C   13.129517919696907       0.79348834903507204        16.431338276115227     
 H   13.952621337206866        1.1650429010054604        15.806976750023486     
 H   13.462782208003635       0.82171651943377366        17.478323261736691     
 H   12.960131802816125      -0.25312382621867363        16.164454320775398     
 C   12.288152900492161        3.1124868962683556        16.657519370321371     
 H   11.478473889621048        3.8418882108514962        16.513616894233412     
 H   13.168211768856175        3.4742250848525340        16.111879513724656     
 H   12.543767334124354        3.1113680895477938        17.724756754115980     
 C   10.756155156434904        1.2692363209073132        17.219959366340177     
 H   9.8759537313589174        1.9319446420312671        17.134762622059352     
 H   11.107167679804855        1.3806491809518333        18.257177206734927     
 H   10.414859414828619       0.23596555568381911        17.106100055754911     
 C   11.714729468853699        3.3775929040774972        11.353796223041677     
 C   13.014202866965457        2.7654267334304241        10.776609229833284     
 H   12.864694442848295        1.7203923186892616        10.478086551269845     
 H   13.818808591968907        2.7925897014045060        11.519721377763688     
 H   13.346175216542379        3.3297605850569600        9.8949454237715493     
 C   11.982782345961889        4.8478965842143973        11.720093616613266     
 H   11.079146129760360        5.3624091371106726        12.069516246348087     
 H   12.343237889732082        5.3917282940113083        10.834950190617462     
 H   12.747333925261795        4.9478124910915797        12.497515629097991     
 C   10.626758266823664        3.3228607636263865        10.276687254026822     
 H   10.435917646949619        2.2982032359287747        9.9425822350794331     
 H   10.935158391187873        3.9004475557639133        9.3974375540218507     
 H   9.6822027846219676        3.7432893469228863        10.639575182360106     
 Dy -0.21206048834972607        7.7994351325677664        5.4058293007161016     
 C   1.5049855950167392        5.9435228009495829        5.7582424594365120     
 C   2.1315135505200331        6.9219615122308209        4.8838490050834791     
 C   2.3912363808351214        8.0743007206323689        5.6929421652779668     
 H   2.9096981197305101        8.9611792139246056        5.3464229672023933     
 C   1.9501913722834330        7.8704936689069962        7.0249058287824919     
 C   1.3897153481756976        6.5598626111482963        7.0465437398135933     
 H   1.0180054056988121        6.0642040047761423        7.9354036291676531     
 C  0.82065867048068830        4.5964991467015555        5.4613618359572502     
 C -0.53886658754504935        4.8895112377510177        4.7798224735186263     
 H  -1.2166314396757492        5.4512293061097221        5.4558212436130535     
 H -0.44302763418061109        5.4191298645876271        3.8187051510885861     
 H  -1.0945030753694773        3.9664864572796747        4.5627440726967530     
 C   1.6634789357085813        3.6257609017516383        4.6176320972140603     
 H   1.9110039246399648        3.9879910767815172        3.6174831785275292     
 H   2.6064125921239092        3.3969818142456716        5.1274230885869354     
 H   1.1130578039476315        2.6842032822335073        4.4878560697788998     
 C  0.50787363292678878        3.8510869419950424        6.7761529453346085     
 H -0.19183888872647734        4.4075707963919504        7.4108537942117678     
 H   3.6538569037250203E-002   2.8860153446135430        6.5532096977750518     
 H   1.4165684956032090        3.6588075095803951        7.3590676582351264     
 C   2.5854588316592237        6.8725201486243561        3.4131475369372724     
 C   2.9446903597089626        8.2892299999441317        2.9037411202208863     
 H   3.8044595764229405        8.7175175719976821        3.4339448911639705     
 H   3.2120444718064753        8.2324154324395558        1.8403123764464535     
 H   2.1080455047592652        8.9985072401502944        2.9937756733456893     
 C   3.8736465645448801        6.0240375891133855        3.3155241794437558     
 H   3.7244490865745630        4.9895556156324883        3.6378437359595526     
 H   4.2417196567400595        6.0023092822740090        2.2803648728281614     
 H   4.6589192178958552        6.4592795560075205        3.9490672713217947     
 C   1.5090381692219470        6.3399239168549695        2.4427290675556321     
 H  0.61593194194237777        6.9916320363682205        2.4240873901939191     
 H   1.8995113455064532        6.3462799472459421        1.4180851189185704     
 H   1.1779206432331411        5.3192167002818396        2.6508289485882286     
 C   2.3588701440112891        8.7158832839983642        8.2282780943178846     
 C  -1.9599880174194675        9.6480614124831980        5.6053104686997157     
 C  -2.5522520255397732        8.6388082735862035        4.7396717333589882     
 C  -2.8309455413693017        7.5123013540690877        5.5811577960781698     
 H  -3.3320454684812706        6.6089337884652455        5.2535546175554133     
 C  -2.4281955430527318        7.7591171484927504        6.9150592323623199     
 C  -1.8724008223399851        9.0734755069784505        6.9144802079268572     
 H  -1.5138421108078950        9.5945372027992182        7.7951260045847652     
 C  -1.2564225983647541        10.976657216478623        5.2797381849298004     
 C  0.12338367471152424        10.623660705485390        4.6781248694937583     
 H  0.76777177111062023        10.098014174708782        5.4152954843304171     
 H   5.2623012126242555E-002   10.039037182883122        3.7451381138908366     
 H  0.71078713930800475        11.516605824055157        4.4296988084277871     
 C -0.99513520736691718        11.795843733111790        6.5634548301515885     
 H -0.50966867195156051        12.743078184741496        6.2982749393613444     
 H  -1.9286355933669785        12.029003992130683        7.0879760628127251     
 H -0.32995400519172008        11.284250461202273        7.2701649077134176     
 C  -2.0505605182510109        11.896154932826940        4.3373764574770828     
 H  -2.2361924460581775        11.468809005225545        3.3500134867182703     
 H  -3.0208291256146653        12.149463103096860        4.7804276173504698     
 H  -1.4941486163929567        12.828925066722693        4.1773319891759693     
 C  -2.9733932336349236        8.6254835083983110        3.2521095980276291     
 C  -4.2235809658678880        9.5155218047349717        3.0591733303074329     
 H  -5.0467904829586008        9.1446714559015998        3.6838343326513856     
 H  -4.5574096866653182        9.4878434698060978        2.0123606290171479     
 H  -4.0529059879546638        10.561902012876923        3.3261178698145870     
 C  -3.3850441496620971        7.1956604598010134        2.8317710806145175     
 H  -2.5764328726254959        6.4650535885025739        2.9756029401704036     
 H  -4.2656305476901748        6.8350741644369561        3.3773211686999085     
 H  -3.6406257601798608        7.1972269126413053        1.7645526522782002     
 C  -1.8513960501626001        9.0372090498194666        2.2686240102076796     
 H -0.97210312072430516        8.3731676172837606        2.3524632024894250     
 H  -2.2038456094912666        8.9271174895415335        1.2317536351183223     
 H  -1.5084567732124916        10.069901586388722        2.3827903413803386     
 C  -2.8078021634103352        6.9282213689227810        8.1357476438886653     
 C  -4.1053763720928460        7.5419959064579958        8.7155796111118420     
 H  -3.9537481315952587        8.5866491616357976        9.0142748068950933     
 H  -4.9115929316056093        7.5162951246018421        7.9741161331141006     
 H  -4.4363091088608027        6.9778607046043071        9.5977056783886390     
 C  -3.0780823706124325        5.4582343093420489        7.7698575975148287     
 H  -2.1751541196985977        4.9421189520085491        7.4207695001396079     
 H  -3.4394912810673177        4.9153376214789848        8.6551707487543705     
 H  -3.8426216545252081        5.3591549103365450        6.9923720175973125     
 C  -1.7177262266491891        6.9814244843900566        9.2109256655732477     
 H  -1.5250992684608022        8.0057195514908237        9.5449880868833983     
 H  -2.0251736290312419        6.4039238447917670        10.090604359646019     
 H -0.77423056001561386        6.5600258100083790        8.8462088929794138     
 F   6.6053945932500993       -1.4543343260223136        4.5422003737344392     
 F   8.0381973673660081       -2.6693634431898174        6.4043619202331303     
 F   9.6101772202997235       -1.2065994738193546        8.1608064721907976     
 F   9.8546580418324634        1.4982367670591463        7.7930591811053818     
 F   8.5229401828084530        2.7439318940205082        5.8255313709539269     
 F   9.6144157759747575        1.7298082359912892        3.3821687819121933     
 F   10.746795823758488        3.4149358105441761        1.6476933722745810     
 F   9.2339149478667046        5.2129011800963223       0.23582592263397087     
 F   6.4755308500221860        5.2379676779397082       0.58327084836397969     
 F   5.3255801118548618        3.5416432984222075        2.2944581391406849     
 F   6.5629944189788700        4.6664177485242240        4.6791646847821600     
 F   5.1909982791268963        5.8097409143926955        6.6453262756000440     
 F   3.6720981090822788        4.3102691634611441        8.3763244910515109     
 F   3.4041303551894124        1.5974851920845594        7.9289520514422440     
 F   4.6708386055680000       0.42919024591116312        5.8651382808781358     
 F   3.5094008597761621        1.6838991059697721        3.5044153055445251     
 F   2.2101179039727223       0.18949207553442110        1.7261352795415772     
 F   3.5373667697344047       -1.6663870310892652       0.20887428080388196     
 F   6.2787685044683563       -1.9027175143894417       0.43476070713743009     
 F   7.6312092331510977      -0.34444557058811281        2.1701467500166696     
 C   7.5133723762145541       0.72100216219151769        5.0376389908995227     
 C   7.4372832628682346      -0.65535684830166141        5.2717685306331692     
 C   8.1496078901674718       -1.3268626584307415        6.2718310253010738     
 C   8.9505374875537971      -0.60171200823353710        7.1483966043714826     
 C   9.0609783481713180       0.77636643571174169        6.9633515261545735     
 C   8.3626610424640795        1.3925170858541762        5.9287536573797244     
 C   7.4008086411010972        2.5867812126063328        2.9809286637484522     
 C   8.7758291524577636        2.5868960762030655        2.7325543917019570     
 C   9.4000671972781706        3.4493783048701201        1.8248402117182023     
 C   8.6363655868339411        4.3566080917281447        1.0967898404168837     
 C   7.2536040916459639        4.3642323078146710        1.2739984432285212     
 C   6.6787675209413289        3.4809949739604007        2.1812488959595298     
 C   5.6664365063637483        2.4740864832919827        5.1299841412679568     
 C   5.7611452871975173        3.8408096252072390        5.4135556710449455     
 C   5.0842295676847318        4.4726779480626879        6.4638710420978747     
 C   4.3072645658204900        3.7197545887573220        7.3385204312569758     
 C   4.1837326315751522        2.3482289685730922        7.1110847808086808     
 C   4.8475517938361978        1.7735927932404325        6.0272258296083914     
 C   5.6455104221152181       0.70320432350951345        2.9843195090895041     
 C   4.2671942496355273       0.81086133663735493        2.7813735634319077     
 C   3.5532102557292218        4.5881505995527407E-002   1.8546370336093052     
 C   4.2227857494814156      -0.89203624579017138        1.0766932843037746     
 C   5.6072129325203806       -1.0123208404664659        1.2042767039144051     
 C   6.2775890430745749      -0.20416536816873918        2.1218679948656614     
 B   6.5592527352034367        1.6155853227839791        4.0158878960954780     
 F   2.2966041257471459        11.762922901778060        14.943624274106279     
 F  0.86640531104795282        12.972121313631918        13.076194209192392     
 F -0.70304943585047597        11.504153505593035        11.321493225559058     
 F -0.94553444385070051        8.7996351738176681        11.695600228831328     
 F  0.38744525209670921        7.5594178716641993        13.665030534383000     
 F -0.70445950972788907        8.5733421038563353        16.107442819990485     
 F  -1.8331876906625348        6.8853797860628259        17.840953955334115     
 F -0.31687128905422823        5.0910603975837780        19.252854768624655     
 F   2.4415158335459690        5.0713605771900960        18.906016983739470     
 F   3.5886159416507670        6.7699641737102327        17.193891937152348     
 F   2.3512075136171608        5.6443689280041518        14.807764532625129     
 F   3.7209473536365492        4.5050778393027118        12.837058848007450     
 F   5.2339167348838185        6.0083185489687994        11.104994523552872     
 F   5.4994800463356119        8.7223379865884070        11.555678076969501     
 F   4.2353791331968491        9.8852745773495307        13.622796231016142     
 F   5.4014238217042498        8.6407764308997237        15.982259188156247     
 F   6.6941842143878798        10.145357277395785        17.758504150166697     
 F   5.3580247113456556        11.994309971322089        19.274281568051556     
 F   2.6162204772509092        12.215271806060986        19.051443734696971     
 F   1.2702007998771083        10.649369699026394        17.316324646826047     
 C   1.3933221926228532        9.5852246455074237        14.450413591243443     
 C   1.4672359780786719        10.961297081315786        14.214094682657992     
 C  0.75551655646091875        11.629924787881013        13.211727014508959     
 C  -4.3835821715759643E-002   10.902082453504615        12.335931724695428     
 C -0.15306566183640472        9.5242907656140563        12.523967363581320     
 C  0.54553854353073883        8.9109162966774473        13.559993080401499     
 C   1.5111944005213853        7.7209485895787706        16.508220695265894     
 C  0.13613589636138110        7.7180138554542443        16.756680067066739     
 C -0.48629674084785091        6.8543731711048625        17.664381242972340     
 C  0.27935109035603323        5.9491981853016371        18.392818236275222     
 C   1.6621986710497758        5.9444051652585550        18.215776707162036     
 C   2.2352982359455162        6.8284290968668255        17.308004251222062     
 C   3.2445278274324600        7.8380856280637667        14.358167505386646     
 C   3.1509152663370816        6.4715692476454922        14.073019382232422     
 C   3.8264050779485146        5.8420410741170787        13.020316259900808     
 C   4.6006990547608018        6.5971473061360868        12.145003878102106     
 C   4.7232361395336193        7.9685549588682143        12.374101182122560     
 C   4.0608427128433462        8.5406554461549060        13.460209841728846     
 C   3.2605874380972732        9.6101477896912844        16.503793020480895     
 C   4.6394660889993391        9.5095683968008480        16.706093677174067     
 C   5.3499351267203146        10.279305677918966        17.631647554858560     
 C   4.6758877440145454        11.214048140942621        18.409217072459484     
 C   3.2909257463475639        11.326998004014319        18.282506017527282     
 C   2.6242764162937808        10.515125874948840        17.365598608026829     
 B   2.3499867637396936        8.6940356872808682        15.472830401184414     
 C   6.3426531816543621       0.11618334944399059        11.641746582245831     
 H   7.2773303687543720      -0.35935077473614013        11.964878449892556     
 H   5.9739580529351333      -0.44991668851502409        10.774017318614032     
 H   5.6083904943020002       -7.4472669042997264E-003   12.445828325684904     
 C   5.1991715237902456        2.1721861995520340        10.766797925268262     
 H   4.4516216881016515        2.1401079826560023        11.567036754738501     
 H   4.8161500635900900        1.5884794388416914        9.9200897709213933     
 H   5.3046980028639332        3.2179230944528068        10.449728550186997     
 C   7.5617320559273971        1.6603422528165990        10.104788396578424     
 H   7.1820078508700336        1.0942129819369919        9.2420916840040608     
 H   8.5280041936511548        1.2267321689708952        10.391007688256630     
 H   7.7398416452833683        2.6885756567757868        9.7635456872321651     
 C   2.5639482579102348        10.191859136994729        7.8427447089244895     
 H   1.6290428227347746        10.667300258882824        7.5201539909277946     
 H   2.9335352253464819        10.758281241352810        8.7099344101890193     
 H   3.2975371095793879        10.315056190409267        7.0378963209316492     
 C   3.7085026750099868        8.1365680326192500        8.7174315221551790     
 H   4.4550649727202147        8.1682141298988800        7.9162401274130625     
 H   4.0924194341573399        8.7209402197945938        9.5632538555184947     
 H   3.6035341238418939        7.0910602754379406        9.0353342060740029     
 C   1.3464997748828589        8.6480596916126355        9.3817545386201537     
 H   1.7272033248369629        9.2141895316486053        10.244028691572248     
 H  0.37995122501060824        9.0817468854328069        9.0965454041758989     
 H   1.1686543621287078        7.6198445233154875        9.7232239703978589     
         276

 Dy   9.1153567426341713        2.4986519100779998        14.079318660267010     
 C   7.4026898403200194        4.3637302470611159        13.730434189522365     
 C   6.7747129415697103        3.3836517055757809        14.601651073703295     
 C   6.5139178069064014        2.2338254125186157        13.789177917435415     
 H   5.9938629955905309        1.3468175681021060        14.132748587974532     
 C   6.9573863665844256        2.4402408696429392        12.458633766523857     
 C   7.5193055695779645        3.7504735678054595        12.441104067706314     
 H   7.8936346249077625        4.2477464440548873        11.554304811146791     
 C   8.0857495962027635        5.7101990037736492        14.031279802550399     
 C   9.4453014084276798        5.4159088016485653        14.711842771440239     
 H   10.121504054070071        4.8539195564954634        14.034917840921617     
 H   9.3493568235492095        4.8853073491175047        15.672242894590227     
 H   10.001341982576548        6.3385552666581306        14.929474146487504     
 C   7.2422213589748319        6.6777781450461591        14.877997951635948     
 H   6.9952339772898977        6.3122089612173360        15.876925404879008     
 H   6.2990859698554615        6.9079886018730647        14.369206869201454     
 H   7.7924483232592321        7.6189670599217338        15.010778721210309     
 C   8.3979785401925824        6.4598163337429755        12.718929388166394     
 H   9.0994083879914314        5.9068604523410917        12.083260967662820     
 H   8.8672103874207959        7.4249894912709209        12.945220066993024     
 H   7.4894035647867918        6.6520629696809008        12.135833047337757     
 C   6.3205462278813140        3.4292048179345502        16.072310416625829     
 C   5.9593248514730597        2.0117923003730671        16.577039817797310     
 H   5.0989381590179619        1.5866645778067485        16.045870473666827     
 H   5.6922665478184147        2.0657545160114039        17.640604322647611     
 H   6.7947538564907095        1.3016587905016705        16.484486821199479     
 C   5.0335833670135619        4.2785798249508682        16.173628241376889     
 H   5.1832953631889289        5.3135933174976078        15.853758985431682     
 H   4.6666408998167084        4.2978885324641114        17.209145279521511     
 H   4.2472852906541849        3.8457570899852409        15.540072107881494     
 C   7.3983010748166063        3.9563664027949792        17.043498770036052     
 H   8.2912766412035186        3.3049155665386558        17.056849275065989     
 H   7.0096136632720274        3.9440973153137193        18.068301039598236     
 H   7.7294693052036623        4.9777533445876525        16.840432070653332     
 C   6.5504538241693488        1.5970988806966862        11.253126380600492     
 C   10.868828908347226       0.65707699524485219        13.879989071534615     
 C   11.458417304048956        1.6665054009631868        14.747253336024354     
 C   11.735366767297027        2.7944737952813519        13.907371859074603     
 H   12.234436568364648        3.6984069752078965        14.236431496387256     
 C   11.335410007873559        2.5479350723264020        12.572544306111817     
 C   10.782267922262314        1.2327149723184596        12.571027019834183     
 H   10.425652683950204       0.71191115784858272        11.689412970139404     
 C   10.165457961657097      -0.67216379970801909        14.203221351544336     
 C   8.7848698932144167      -0.32069514734676563        14.803938746518561     
 H   8.1401355184367876       0.20572144598081896        14.067168937457133     
 H   8.8539700769714482       0.26142566582813176        15.738574300263480     
 H   8.1975522456474490       -1.2144913108033117        15.048822526509078     
 C   9.9051547949167240       -1.4897952147678029        12.918374801335453     
 H   9.4208540721953931       -2.4379494194008120        13.182275062242685     
 H   10.838852275652508       -1.7210933197573792        12.393448312682656     
 H   9.2392688076979237      -0.97801825961990152        12.212444653151003     
 C   10.959086228485425       -1.5924368562984439        15.145162721452294     
 H   11.144653184077352       -1.1656814973324370        16.132761592138561     
 H   11.929418011958845       -1.8454460306345088        14.702086603296349     
 H   10.402515992263927       -2.5252462399101874        15.304422297617297     
 C   11.879038570270721        1.6790115758166941        16.234888425572787     
 C   13.130211224328166       0.79029290917095352        16.426433032257901     
 H   13.952707251701268        1.1625838315265153        15.801720233570736     
 H   13.464505389128504       0.81710102961048492        17.473067615832161     
 H   12.960357197358816      -0.25591576921895060        16.158345284766366     
 C   12.288794791915542        3.1088418900413490        16.657149448279363     
 H   11.479067449061032        3.8384084134036582        16.514493215687427     
 H   13.168757961707653        3.4714330830778524        16.111942720335339     
 H   12.544589352273796        3.1062107133699781        17.724320099589523     
 C   10.757519527965830        1.2643593857942408        17.217449458998654     
 H   9.8775571321004758        1.9274637370507797        17.134617515710008     
 H   11.109632138209490        1.3731974645016567        18.254449286184212     
 H   10.415723230372127       0.23156792167410589        17.101550338136875     
 C   11.717292007422580        3.3801012042275120        11.353558471450819     
 C   13.017329578024954        2.7682567702559031        10.777369298168708     
 H   12.868070169725167        1.7234476059130643        10.477946704673270     
 H   13.821028883989610        2.7947723415487689        11.521419227344097     
 H   13.350327768917486        3.3331727362496859        9.8965049407013588     
 C   11.984784847675558        4.8500956090791441        11.721196885678395     
 H   11.080504083042328        5.3645140596624987        12.068966463412149     
 H   12.347121582996355        5.3943534396379924        10.837182103014348     
 H   12.747654470051890        4.9495652327973900        12.500192220465733     
 C   10.630562710780964        3.3262611750158815        10.275273281853556     
 H   10.440064561592148        2.3018953699282054        9.9402181308835971     
 H   10.940055567809809        3.9044818373976300        9.3968468300960541     
 H   9.6856557332243227        3.7465539805530037        10.637379102300033     
 Dy -0.21269226791338652        7.7987276469781897        5.4079514008196359     
 C   1.5039084807045269        5.9421917454885662        5.7578716623886415     
 C   2.1313377980930097        6.9218133826845127        4.8855711273460232     
 C   2.3907146057383781        8.0727070482976711        5.6966370940381363     
 H   2.9096611477290497        8.9599471586594213        5.3519685568537696     
 C   1.9486656602866950        7.8669550750944905        7.0278749957754192     
 C   1.3878262283105951        6.5564636785686385        7.0470880365935349     
 H   1.0151907987797759        6.0595098839268831        7.9347990916919393     
 C  0.81900147875750318        4.5961785220306473        5.4581201468301979     
 C -0.54081421384420914        4.8914254016652947        4.7783922567510562     
 H  -1.2178033281149783        5.4518582418663089        5.4561195321306402     
 H -0.44546372707048426        5.4230392442448423        3.8183673557688889     
 H  -1.0972167511417048        3.9693293909975473        4.5597357010161312     
 C   1.6607335123180371        3.6274654392264942        4.6112501907898800     
 H   1.9074447098558249        3.9922904648762110        3.6119650500425369     
 H   2.6039716672847661        3.3970606276121313        5.1196407175823246     
 H   1.1097931584767702        2.6865907277313106        4.4793751456605051     
 C  0.50671881982508782        3.8475192942199503        6.7710089734068717     
 H -0.19326254909369642        4.4019131990389075        7.4070846265341981     
 H   3.5844117264837383E-002   2.8828911817997804        6.5456602648323488     
 H   1.4155144663831170        3.6542189356881938        7.3533626315536793     
 C   2.5850844786575413        6.8752033725130781        3.4147763383643142     
 C   2.9473031014712343        8.2922098378574773        2.9090469131403247     
 H   3.8077775438133066        8.7172243186514518        3.4403799768818430     
 H   3.2148225256451992        8.2374032364049317        1.8456064286411029     
 H   2.1122238730480003        9.0029282829769794        3.0007497295763059     
 C   3.8713242335396139        6.0245403140130538        3.3135853346710840     
 H   3.7208776498103378        4.9898050438460109        3.6341770002418241     
 H   4.2378663131819128        6.0042351893804460        2.2779102758401000     
 H   4.6582995623245003        6.4571557992813533        3.9465537572959750     
 C   1.5068174130473286        6.3479947207151115        2.4439603355727648     
 H  0.61474190000566631        7.0009374712106611        2.4290015433383241     
 H   1.8959574724684529        6.3578129076319634        1.4190459844700780     
 H   1.1743195582718924        5.3272081399235240        2.6485728654372922     
 C   2.3563883087776305        8.7110257103245043        8.2324189545500648     
 C  -1.9600349608645520        9.6477215384506163        5.6087083886783509     
 C  -2.5522978255346649        8.6396174487661384        4.7417581435024116     
 C  -2.8317784672811976        7.5123846354811921        5.5819184615872581     
 H  -3.3330817861374404        6.6095978778578486        5.2531351297730486     
 C  -2.4295804139991537        7.7576593742043940        6.9162353361292057     
 C  -1.8733491258706656        9.0717689740257139        6.9172954065709851     
 H  -1.5150602144220187        9.5917731880740060        7.7986389628434054     
 C  -1.2558116803840385        10.976352658794157        5.2849605602628875     
 C  0.12374785978016160        10.623677295536266        4.6825625859817617     
 H  0.76814348144918587        10.096819486106497        5.4188211243012647     
 H   5.2488609947465299E-002   10.040330839811682        3.7488585612888738     
 H  0.71135881062000961        11.516779359270496        4.4352048586702519     
 C -0.99411291345658381        11.793470486156648        6.5698349296016341     
 H -0.50818020287867560        12.740803187008613        6.3060902837209110     
 H  -1.9275079012526000        12.026313723785844        7.0946808635139700     
 H -0.32925494258900317        11.280484056507440        7.2757779499948185     
 C  -2.0495090921829111        11.897643409536780        4.3440852400010437     
 H  -2.2355887766692537        11.471906871833461        3.3561567884701002     
 H  -3.0195576381952507        12.150890094280673        4.7876142569940567     
 H  -1.4924898697846918        12.830253646532524        4.1854287075884971     
 C  -2.9739027094113388        8.6283472646084043        3.2543707056551323     
 C  -4.2243156012224654        9.5184470657269422        3.0638928081390269     
 H  -5.0468400749202367        9.1467858262869015        3.6889595243340412     
 H  -4.5592314086256378        9.4921427371418829        2.0174514126430338     
 H  -4.0532618344321465        10.564444422218049        3.3320240529076490     
 C  -3.3854586459994165        7.1991272645745825        2.8319265020301194     
 H  -2.5767068300375753        6.4684568922101384        2.9745089008413537     
 H  -4.2658977082854159        6.8375858317463578        3.3770570923343870     
 H  -3.6412346817397148        7.2021631516044078        1.7647764359281197     
 C  -1.8527844393363437        9.0420976386372303        2.2708605503305943     
 H -0.97367030309183888        8.3777475784816655        2.3522807720818579     
 H  -2.2063780908384301        8.9345653958183320        1.2342302940355871     
 H  -1.5094351719435566        10.074341057827864        2.3870679581829819     
 C  -2.8104892123470329        6.9258652450968095        8.1358248266610538     
 C  -4.1088001416831093        7.5391824787223971        8.7144005243114577     
 H  -3.9576204797809078        8.5836601160743040        9.0139237632469555     
 H  -4.9139828797862890        7.5139440819227179        7.9718741073972890     
 H  -4.4408157827175918        6.9744897642818815        9.5957248434352049     
 C  -3.0799662696015200        5.4561238325368251        7.7686656430396814     
 H  -2.1762952749373148        4.9402234773176170        7.4213293535488170     
 H  -3.4432397688876439        4.9127926597856453        8.6528517540501575     
 H  -3.8427505095243197        5.3573323333350729        6.9895563192266934     
 C  -1.7218444390811858        6.9784243731496485        9.2123496463690362     
 H  -1.5297585159466103        8.0024927221805484        9.5472886635491321     
 H  -2.0304534813478647        6.4003404414184635        10.091213037490943     
 H -0.77788355586970337        6.5572568816103249        8.8486177372265367     
 F   6.6032187149856094       -1.4524443538549336        4.5484915555724532     
 F   8.0347524508041381       -2.6671719463722168        6.4119916649916391     
 F   9.6097101827303799       -1.2047521812708359        8.1657618370172749     
 F   9.8575895540062124        1.4992210259790066        7.7948157301350873     
 F   8.5251217457950190        2.7448507372628055        5.8275583588046969     
 F   9.6155688534690178        1.7279249600093374        3.3851907914199328     
 F   10.749197865180477        3.4103797972855658        1.6491215063372093     
 F   9.2378825851647548        5.2092712238394334       0.23661114897059149     
 F   6.4797731353618957        5.2374907561890316       0.58470824098501251     
 F   5.3282539238257005        3.5426971472409905        2.2964846512145778     
 F   6.5636634628309611        4.6679369595256581        4.6788141081301662     
 F   5.1890233399972416        5.8138317119572740        6.6409784755398880     
 F   3.6681519385049004        4.3164690793858194        8.3724895149645135     
 F   3.4011847484151083        1.6034080280156526        7.9288458078828725     
 F   4.6708688385260553       0.43205573748345194        5.8689310672105321     
 F   3.5101554023351631        1.6811005106914354        3.5063011638263299     
 F   2.2137450790484690       0.18447856124666961        1.7277933126891174     
 F   3.5445202058288481       -1.6687252337498164       0.21028946269049847     
 F   6.2859442410829258       -1.9013106496446217       0.43767733529036390     
 F   7.6351038141847027      -0.34209066685110551        2.1745461313152141     
 C   7.5135466688340333       0.72227385159537594        5.0418192939593069     
 C   7.4359864333606582      -0.65373574675169366        5.2772969637826046     
 C   8.1478295204335911       -1.3250257142284956        6.2778336910676567     
 C   8.9502421775339851      -0.60004052407398878        7.1531064071159278     
 C   9.0622917508970495       0.77763997048849021        6.9665377143583109     
 C   8.3638127052263318        1.3936889685378566        5.9319725067191786     
 C   7.4027338132003671        2.5866921979192412        2.9836636655369566     
 C   8.7776756719654792        2.5852465492703964        2.7350053333112507     
 C   9.4025844825878213        3.4463975279974961        1.8265201820417218     
 C   8.6397131707449084        4.3541882777034449        1.0983068203817867     
 C   7.2570279811788474        4.3634105832600545        1.2758775545952588     
 C   6.6814281315863804        3.4810607342425719        2.1834912970681382     
 C   5.6667637628710912        2.4760761934383306        5.1314682512636915     
 C   5.7608899186697684        3.8431914067753445        5.4131757103876881     
 C   5.0824752484816305        4.4765456616531800        6.4614831004444513     
 C   4.3044735899903639        3.7248153006085181        7.3361589729347969     
 C   4.1815514225152590        2.3529864546168939        7.1106701482283396     
 C   4.8469779592956499        1.7767502590036868        6.0287919943825443     
 C   5.6477377828702648       0.70329321532624200        2.9872184581725429     
 C   4.2694291818009980       0.80901225851226399        2.7837008969884254     
 C   3.5569700214342008        4.2948962414824432E-002   1.8567102977702641     
 C   4.2282730253996599      -0.89363103105433594        1.0787110526670900     
 C   5.6127585543231504       -1.0119460873311286        1.2069032301541183     
 C   6.2814415204612359      -0.20324480389922184        2.1251375984296712     
 B   6.5603683550458420        1.6165066474438077        4.0189766909030942     
 F   2.2988933476271143        11.760901724231186        14.937521709854250     
 F  0.86995789976219140        12.969950728193970        13.068847298438403     
 F -0.70252074324330194        11.502478752169434        11.316752513783056     
 F -0.94852184384025784        8.7988132596754767        11.693926871451177     
 F  0.38513510762677444        7.5585191907692773        13.663043425351185     
 F -0.70572939573703719        8.5752709701889920        16.104477265746898     
 F  -1.8358664917541958        6.8899645934786218        17.839461443286442     
 F -0.32126188102429304        5.0945201339730009        19.251951347581699     
 F   2.4368457615812313        5.0715198094501286        18.904524395067263     
 F   3.5856719145235396        6.7686045807361959        17.191938637012989     
 F   2.3502792695147701        5.6426506305465418        14.808204925332928     
 F   3.7226796589561348        4.5006613529369961        12.841587012171576     
 F   5.2377708031013333        6.0016886230705904        11.109010397679072     
 F   5.5024193577846123        8.7159683392447711        11.555897498593945     
 F   4.2352990878371184        9.8820928920915225        13.619011228006952     
 F   5.4006053997448920        8.6432069351425511        15.980301962923681     
 F   6.6906981762816891        10.149961395827766        17.756624844775239     
 F   5.3512339299419418        11.996337590878621        19.272735209482722     
 F   2.6094088811174334        12.213665230383187        19.048613266258670     
 F   1.2664556025283733        10.646872754900636        17.312141184479835     
 C   1.3931384114714058        9.5838860320367587        14.446343348746279     
 C   1.4685931979503855        10.959615854353599        14.208734630601189     
 C  0.75736918996733826        11.628103944830810        13.205934105725586     
 C  -4.3500327154697101E-002   10.900503742585180        12.331398653934071     
 C -0.15439815481883165        9.5231075445960727        12.520891685472863     
 C  0.54433835809786135        8.9097600651634039        13.556859556563005     
 C   1.5090885665217308        7.7209092551315299        16.505542991219183     
 C  0.13410177595355116        7.7196180861504322        16.754260550474591     
 C -0.48908618833527256        6.8572978660799837        17.662672729664816     
 C  0.27564879361663541        5.9514618689159340        18.391236940541940     
 C   1.6584236443760234        5.9449948356784157        18.213864782279742     
 C   2.2323703709520450        6.8281447889800448        17.305795636007968     
 C   3.2440488593135233        7.8358470571108665        14.356748264968578     
 C   3.1509749878281075        6.4689341141058518        14.073495203056153     
 C   3.8279782928055681        5.8378511727783442        13.022845169169722     
 C   4.6033714605754490        6.5917019537001655        12.147507745206017     
 C   4.7253322514477265        7.9634161798723975        12.374616673713602     
 C   4.0613099772455463        8.5371863450204497        13.458697818204753     
 C   3.2583894865347807        9.6097980327915078        16.500962048785741     
 C   4.6372680207577792        9.5111011041802733        16.703727419430123     
 C   5.3463238459622353        10.281904662021788        17.629459504906265     
 C   4.6706632528998648        11.215352089507228        18.407127761166901     
 C   3.2856427156792272        11.326387850889317        18.279919344165567     
 C   2.6205691033374858        10.513985504999127        17.362438158890718     
 B   2.3487911906014833        8.6929375030778466        15.469823547978438     
 C   6.3440820764372079       0.12065379625375124        11.636200922791446     
 H   7.2780467003351168      -0.35535415864449693        11.960582548338591     
 H   5.9768931218137205      -0.44454853433862662        10.767334481627744     
 H   5.6083724133447870       -3.4520604826214774E-003   12.438791195680214     
 C   5.2022777158856570        2.1776478633715040        10.761666273950331     
 H   4.4538413895955005        2.1456379784972470        11.561043820916762     
 H   4.8200161809098612        1.5942486191516589        9.9144358524320566     
 H   5.3085388581521826        3.2233948915638755        10.444961092227974     
 C   7.5652876097662496        1.6656989214647646        10.102055341174951     
 H   7.1860969557354517        1.1008037482715389        9.2383886478625996     
 H   8.5309597519244278        1.2311839419433770        10.388793208034237     
 H   7.7443827791962176        2.6941515102381941        9.7621934009060833     
 C   2.5624354167758439        10.187288513162473        7.8484456457140483     
 H   1.6282881484186329        10.663199188326764        7.5244769690068551     
 H   2.9304038174485734        10.752832969133120        8.7168030658852285     
 H   3.2975709696741511        10.310941117477975        7.0451843888977432     
 C   3.7052040693738642        8.1309828168263589        8.7228088304141327     
 H   4.4527012059905777        8.1625149867853004        7.9225223990086775     
 H   4.0883338300707432        8.7150571839460049        9.5691602717210387     
 H   3.5994463276145958        7.0854755047422602        9.0403679525337797     
 C   1.3427316729663632        8.6426616895259070        9.3845813624075429     
 H   1.7228696348014185        9.2075642283065058        10.247835020312102     
 H  0.37681252128093501        9.0772745427019466        9.0987921016302504     
 H   1.1638546742327978        7.6142399442015600        9.7246821764215685     
         276

 Dy   9.1161030130659242        2.4996399231438944        14.077153201450809     
 C   7.4036924448034682        4.3650440845261480        13.730834003766233     
 C   6.7749354742455239        3.3837775637539029        14.600046482782693     
 C   6.5144870643783896        2.2353557734161980        13.785660317232773     
 H   5.9940238381609348        1.3479691443038917        14.127457588559015     
 C   6.9588158235298652        2.4437046485933953        12.455792373217282     
 C   7.5210390831984411        3.7538251647261323        12.440595251176950     
 H   7.8961463777161143        4.2523942947811291        11.554882836885815     
 C   8.0874109422648175        5.7104814115753308        14.034485852195285     
 C   9.4472564594161401        5.4138859255450722        14.713209657334019     
 H   10.122729580149201        4.8533221152321984        14.034481119811540     
 H   9.3518052401639356        4.8811430313550552        15.672439821774706     
 H   10.004054674057446        6.3355645991391318        14.932574207517446     
 C   7.2450374175055234        6.6761176067966996        14.884313949735301     
 H   6.9987823481773441        6.3079881164829539        15.882370660918058     
 H   6.3016361894295549        6.9080166721685980        14.376883187952481     
 H   7.7958494679480461        7.6165799907756861        15.019200480011415     
 C   8.3991709401212944        6.4632753273772483        12.724004251728671     
 H   9.1007977637486679        5.9123133436071855        12.086958496781907     
 H   8.8680368040081188        7.4279730014500531        12.952647011467683     
 H   7.4904939417598433        6.6566059860678664        12.141491911793141     
 C   6.3209570711643943        3.4265884139179503        16.070795498597747     
 C   5.9568315509350764        2.0088814354298234        16.571956393795617     
 H   5.0957579539975448        1.5869278018419655        16.039683170502649     
 H   5.6896075130543888        2.0608936459209315        17.635531067295144     
 H   6.7907452601800884        1.2973498885022314        16.477787895654018     
 C   5.0358713837425535        4.2780868010946014        16.175530786228862     
 H   5.1868038126615605        5.3133477055923386        15.857338859287127     
 H   4.6703846691320958        4.2960224795126134        17.211540080354705     
 H   4.2479336599507311        3.8478066320717441        15.542509484585880     
 C   7.4004673887238841        3.9485481335065336        17.042414845404853     
 H   8.2923829553614468        3.2958067931245001        17.052359237066518     
 H   7.0129656048569222        3.9330932543447261        18.067458618339721     
 H   7.7330736292381284        4.9699691893508344        16.842641827094802     
 C   6.5527921817733246        1.6018640201264214        11.249143018475566     
 C   10.868786893708796       0.65747859539867837        13.876344961467549     
 C   11.458532332894690        1.6656560847833679        14.744930337900497     
 C   11.736311700346894        2.7943682000200871        13.906422524999885     
 H   12.235663691456375        3.6976685535265683        14.236682248942975     
 C   11.336755337788480        2.5494985093953542        12.571201661306851     
 C   10.783066057269627        1.2345745537973711        12.568011604412648     
 H   10.426627737362432       0.71491053777579683        11.685692166019159     
 C   10.164739719681014      -0.67179731953863597        14.197720178767673     
 C   8.7844130628718133      -0.32064281530943806        14.799249330901205     
 H   8.1397097286993034       0.20703574729445340        14.063415709874400     
 H   8.8540508616049571       0.26019826828234932        15.734599275446804     
 H   8.1968744157502726       -1.2145822555807591        15.043090475733861     
 C   9.9040305476495547       -1.4873105780909910        12.911684094052754     
 H   9.4192237735242319       -2.4355539531067958        13.174098814528969     
 H   10.837631339334896       -1.7183024690870945        12.386453006240203     
 H   9.2385091219326831      -0.97409346963019638        12.206518248241737     
 C   10.957893207589242       -1.5939147657299970        15.138155796019094     
 H   11.143828995520852       -1.1688366565934871        16.126364148237510     
 H   11.928037859091097       -1.8468348490379820        14.694658410167200     
 H   10.400709379211230       -2.5265740493092053        15.295926106522161     
 C   11.879613621195407        1.6760246891040491        16.232391317243621     
 C   13.130904528959425       0.78709746930683511        16.421527788400574     
 H   13.952793166195669        1.1601247620475701        15.796463717117984     
 H   13.466228570253374       0.81248553978719618        17.467811969927634     
 H   12.960582591901504      -0.25870771221922756        16.152236248757330     
 C   12.289436683338923        3.1051968838143424        16.656779526237354     
 H   11.479661008501017        3.8349286159558207        16.515369537141439     
 H   13.169304154559132        3.4686410813031703        16.112005926946026     
 H   12.545411370423238        3.1010533371921629        17.723883445063066     
 C   10.758883899496754        1.2594824506811682        17.214939551657128     
 H   9.8791605328420324        1.9229828320702922        17.134472409360665     
 H   11.112096596614123        1.3657457480514803        18.251721365633497     
 H   10.416587045915636       0.22717028766439271        17.097000620518834     
 C   11.719854545991460        3.3826095043775268        11.353320719859962     
 C   13.020456289084452        2.7710868070813826        10.778129366504132     
 H   12.871445896602038        1.7265028931368669        10.477806858076697     
 H   13.823249176010313        2.7969549816930321        11.523117076924507     
 H   13.354480321292591        3.3365848874424122        9.8980644576311683     
 C   11.986787349389227        4.8522946339438917        11.722300154743525     
 H   11.081862036324294        5.3666189822143258        12.068416680476213     
 H   12.351005276260629        5.3969785852646766        10.839414015411231     
 H   12.747975014841986        4.9513179745032012        12.502868811833475     
 C   10.634367154738262        3.3296615864053769        10.273859309680292     
 H   10.444211476234678        2.3055875039276361        9.9378540266877611     
 H   10.944952744431747        3.9085161190313467        9.3962561061702576     
 H   9.6891086818266778        3.7498186141831216        10.635183022239961     
 Dy -0.21332404747704700        7.7980201613886129        5.4100735009231702     
 C   1.5028313663923147        5.9408606900275505        5.7575008653407700     
 C   2.1311620456659859        6.9216652531382046        4.8872932496085664     
 C   2.3901928306416353        8.0711133759629732        5.7003320227983059     
 H   2.9096241757275889        8.9587151033942352        5.3575141465051450     
 C   1.9471399482899570        7.8634164812819840        7.0308441627683456     
 C   1.3859371084454926        6.5530647459889799        7.0476323333734774     
 H   1.0123761918607397        6.0548157630776238        7.9341945542162264     
 C  0.81734428703431794        4.5958578973597382        5.4548784577031455     
 C -0.54276184014336892        4.8933395655795726        4.7769620399834869     
 H  -1.2189752165542076        5.4524871776228956        5.4564178206482277     
 H -0.44789981996035744        5.4269486239020566        3.8180295604491916     
 H  -1.0999304269139321        3.9721723247154195        4.5567273293355104     
 C   1.6579880889274927        3.6291699767013501        4.6048682843656987     
 H   1.9038854950716850        3.9965898529709047        3.6064469215575445     
 H   2.6015307424456227        3.3971394409785911        5.1118583465777130     
 H   1.1065285130059090        2.6889781732291134        4.4708942215421104     
 C  0.50556400672338686        3.8439516464448582        6.7658650014791339     
 H -0.19468620946091550        4.3962556016858656        7.4033154588566283     
 H   3.5149665492424570E-002   2.8797670189860178        6.5381108318896466     
 H   1.4144604371630249        3.6496303617959920        7.3476576048722322     
 C   2.5847101256558589        6.8778865964018010        3.4164051397913555     
 C   2.9499158432335064        8.2951896757708248        2.9143527060597636     
 H   3.8110955112036731        8.7169310653052214        3.4468150625997156     
 H   3.2176005794839231        8.2423910403703076        1.8509004808357523     
 H   2.1164022413367354        9.0073493258036628        3.0077237858069226     
 C   3.8690019025343481        6.0250430389127221        3.3116464898984117     
 H   3.7173062130461125        4.9900544720595326        3.6305102645240952     
 H   4.2340129696237669        6.0061610964868830        2.2754556788520386     
 H   4.6576799067531462        6.4550320425551853        3.9440402432701549     
 C   1.5045966568727105        6.3560655245752526        2.4451916035898980     
 H  0.61355185806895474        7.0102429060531026        2.4339156964827291     
 H   1.8924035994304527        6.3693458680179846        1.4200068500215857     
 H   1.1707184733106435        5.3351995795652085        2.6463167822863563     
 C   2.3539064735439723        8.7061681366506445        8.2365598147822467     
 C  -1.9600819043096365        9.6473816644180346        5.6121063086569860     
 C  -2.5523436255295562        8.6404266239460714        4.7438445536458360     
 C  -2.8326113931930936        7.5124679168932964        5.5826791270963456     
 H  -3.3341181037936103        6.6102619672504526        5.2527156419906840     
 C  -2.4309652849455761        7.7562015999160376        6.9174114398960915     
 C  -1.8742974294013459        9.0700624410729791        6.9201106052151138     
 H  -1.5162783180361423        9.5890091733487939        7.8021519211020456     
 C  -1.2552007624033230        10.976048101109692        5.2901829355959737     
 C  0.12411204484879897        10.623693885587144        4.6870003024697651     
 H  0.76851519178775152        10.095624797504211        5.4223467642721115     
 H   5.2354207768688051E-002   10.041624496740242        3.7525790086869106     
 H  0.71193048193201458        11.516952894485836        4.4407109089127168     
 C -0.99309061954625055        11.791097239201507        6.5762150290516788     
 H -0.50669173380579058        12.738528189275732        6.3139056280804784     
 H  -1.9263802091382216        12.023623455441005        7.1013856642152149     
 H -0.32855587998628627        11.276717651812607        7.2813909922762194     
 C  -2.0484576661148117        11.899131886246620        4.3507940225250046     
 H  -2.2349851072803300        11.475004738441376        3.3623000902219307     
 H  -3.0182861507758361        12.152317085464487        4.7948008966376436     
 H  -1.4908311231764266        12.831582226342354        4.1935254260010240     
 C  -2.9744121851877545        8.6312110208184993        3.2566318132826355     
 C  -4.2250502365770437        9.5213723267189110        3.0686122859706213     
 H  -5.0468896668818726        9.1489001966722050        3.6940847160166972     
 H  -4.5610531305859574        9.4964420044776681        2.0225421962689198     
 H  -4.0536176809096300        10.566986831559175        3.3379302360007106     
 C  -3.3858731423367359        7.2025940693481516        2.8320819234457217     
 H  -2.5769807874496551        6.4718601959177038        2.9734148615123037     
 H  -4.2661648688806570        6.8400974990557586        3.3767930159688655     
 H  -3.6418436032995691        7.2070993905675094        1.7650002195780392     
 C  -1.8541728285100874        9.0469862274549921        2.2730970904535091     
 H -0.97523748545937261        8.3823275396795704        2.3520983416742913     
 H  -2.2089105721855935        8.9420133020951305        1.2367069529528523     
 H  -1.5104135706746216        10.078780529267004        2.3913455749856252     
 C  -2.8131762612837306        6.9235091212708371        8.1359020094334440     
 C  -4.1122239112733725        7.5363690509867993        8.7132214375110735     
 H  -3.9614928279665569        8.5806710705128104        9.0135727195988178     
 H  -4.9163728279669678        7.5115930392435937        7.9696320816804773     
 H  -4.4453224565743801        6.9711188239594559        9.5937440084817691     
 C  -3.0818501685906079        5.4540133557316013        7.7674736885645350     
 H  -2.1774364301760318        4.9383280026266840        7.4218892069580260     
 H  -3.4469882567079702        4.9102476980923058        8.6505327593459445     
 H  -3.8428793645234314        5.3555097563335998        6.9867406208560743     
 C  -1.7259626515131823        6.9754242619092395        9.2137736271648230     
 H  -1.5344177634324185        7.9992658928702731        9.5495892402148659     
 H  -2.0357333336644881        6.3967570380451590        10.091821715335868     
 H -0.78153655172379288        6.5544879532122717        8.8510265814736595     
 F   6.6010428367211205       -1.4505543816875537        4.5547827374104672     
 F   8.0313075342422700       -2.6649804495546161        6.4196214097501478     
 F   9.6092431451610381       -1.2029048887223173        8.1707172018437539     
 F   9.8605210661799596        1.5002052848988670        7.7965722791647929     
 F   8.5273033087815850        2.7457695805051028        5.8295853466554668     
 F   9.6167219309632781        1.7260416840273858        3.3882128009276729     
 F   10.751599906602468        3.4058237840269556        1.6505496403998376     
 F   9.2418502224628050        5.2056412675825454       0.23739637530721208     
 F   6.4840154207016063        5.2370138344383541       0.58614563360604532     
 F   5.3309277357965401        3.5437509960597731        2.2985111632884712     
 F   6.5643325066830522        4.6694561705270932        4.6784635314781724     
 F   5.1870484008675879        5.8179225095218525        6.6366306754797311     
 F   3.6642057679275224        4.3226689953104955        8.3686545388775180     
 F   3.3982391416408047        1.6093308639467458        7.9287395643235001     
 F   4.6708990714841114       0.43492122905574082        5.8727238535429285     
 F   3.5109099448941645        1.6783019154130985        3.5081870221081348     
 F   2.2173722541242160       0.17946504695891813        1.7294513458366576     
 F   3.5516736419232915       -1.6710634364103676       0.21170464457711496     
 F   6.2931199776974962       -1.8999037848998017       0.44059396344329771     
 F   7.6389983952183069      -0.33973576311409820        2.1789455126137582     
 C   7.5137209614535125       0.72354554099923429        5.0459995970190921     
 C   7.4346896038530819      -0.65211464520172591        5.2828253969320400     
 C   8.1460511506997122       -1.3231887700262497        6.2838363568342404     
 C   8.9499468675141713      -0.59836903991444046        7.1578162098603730     
 C   9.0636051536227811       0.77891350526523884        6.9697239025620474     
 C   8.3649643679885823        1.3948608512215368        5.9351913560586320     
 C   7.4046589852996370        2.5866031832321492        2.9863986673254610     
 C   8.7795221914731929        2.5835970223377274        2.7374562749205444     
 C   9.4051017678974720        3.4434167511248717        1.8282001523652411     
 C   8.6430607546558758        4.3517684636787450        1.0998238003466898     
 C   7.2604518707117318        4.3625888587054371        1.2777566659619963     
 C   6.6840887422314319        3.4811264945247427        2.1857336981767466     
 C   5.6670910193784350        2.4780659035846786        5.1329523612594263     
 C   5.7606345501420204        3.8455731883434505        5.4127957497304307     
 C   5.0807209292785300        4.4804133752436721        6.4590951587910279     
 C   4.3016826141602378        3.7298760124597146        7.3337975146126180     
 C   4.1793702134553667        2.3577439406606961        7.1102555156479985     
 C   4.8464041247551020        1.7799077247669408        6.0303581591566964     
 C   5.6499651436253124       0.70338210714297067        2.9901174072555818     
 C   4.2716641139664686       0.80716318038717305        2.7860282305449426     
 C   3.5607297871391799        4.0016418834121457E-002   1.8587835619312230     
 C   4.2337603013179033      -0.89522581631850051        1.0807288210304054     
 C   5.6183041761259194       -1.0115713341957915        1.2095297563938316     
 C   6.2852939978478970      -0.20232423962970450        2.1284072019936806     
 B   6.5614839748882465        1.6174279721036360        4.0220654857107103     
 F   2.3011825695070827        11.758880546684310        14.931419145602222     
 F  0.87351048847642998        12.967780142756023        13.061500387684413     
 F -0.70199205063612780        11.500803998745834        11.312011802007053     
 F -0.95150924382981517        8.7979913455332852        11.692253514071028     
 F  0.38282496315683967        7.5576205098743552        13.661056316319369     
 F -0.70699928174618532        8.5771998365216486        16.101511711503310     
 F  -1.8385452928458570        6.8945494008944168        17.837968931238766     
 F -0.32565247299435784        5.0979798703622237        19.251047926538742     
 F   2.4321756896164932        5.0716790417101603        18.903031806395060     
 F   3.5827278873963122        6.7672449877621599        17.189985336873630     
 F   2.3493510254123797        5.6409323330889327        14.808645318040728     
 F   3.7244119642757205        4.4962448665712795        12.846115176335701     
 F   5.2416248713188471        5.9950586971723814        11.113026271805273     
 F   5.5053586692336127        8.7095986919011370        11.556116920218388     
 F   4.2352190424773877        9.8789112068335125        13.615226224997762     
 F   5.3997869777855350        8.6456374393853803        15.978344737691113     
 F   6.6872121381754974        10.154565514259749        17.754745539383780     
 F   5.3444431485382280        11.998365210435155        19.271188850913887     
 F   2.6025972849839576        12.212058654705386        19.045782797820372     
 F   1.2627104051796385        10.644375810774878        17.307957722133619     
 C   1.3929546303199583        9.5825474185660937        14.442273106249115     
 C   1.4699504178220990        10.957934627391410        14.203374578544388     
 C  0.75922182347375777        11.626283101780606        13.200141196942212     
 C  -4.3164832593634565E-002   10.898925031665744        12.326865583172715     
 C -0.15573064780125856        9.5219243235780908        12.517816007364408     
 C  0.54313817266498399        8.9086038336493605        13.553726032724512     
 C   1.5069827325220762        7.7208699206842892        16.502865287172476     
 C  0.13206765554572125        7.7212223168466201        16.751841033882442     
 C -0.49187563582269422        6.8602225610551049        17.660964216357293     
 C  0.27194649687723765        5.9537255525302299        18.389655644808659     
 C   1.6546486177022710        5.9455845060982764        18.211952857397449     
 C   2.2294425059585739        6.8278604810932633        17.303587020793877     
 C   3.2435698911945861        7.8336084861579653        14.355329024550509     
 C   3.1510347093191338        6.4662989805662114        14.073971023879885     
 C   3.8295515076626212        5.8336612714396097        13.025374078438638     
 C   4.6060438663900962        6.5862566012642434        12.150011612309930     
 C   4.7274283633618337        7.9582774008765815        12.375132165304644     
 C   4.0617772416477473        8.5337172438859934        13.457185794680658     
 C   3.2561915349722881        9.6094482758917312        16.498131077090587     
 C   4.6350699525162202        9.5126338115596969        16.701361161686179     
 C   5.3427125652041569        10.284503646124609        17.627271454953966     
 C   4.6654387617851851        11.216656038071834        18.405038449874315     
 C   3.2803596850108905        11.325777697764314        18.277332670803851     
 C   2.6168617903811908        10.512845135049416        17.359277709754604     
 B   2.3475956174632731        8.6918393188748233        15.466816694772461     
 C   6.3455109712200537       0.12512424306351189        11.630655263337060     
 H   7.2787630319158607      -0.35135754255285373        11.956286646784628     
 H   5.9798281906923068      -0.43918038016222916        10.760651644641454     
 H   5.6083543323875729        5.4314593905677166E-004   12.431754065675523     
 C   5.2053839079810675        2.1831095271909740        10.756534622632401     
 H   4.4560610910893486        2.1511679743384913        11.555050887095023     
 H   4.8238822982296323        1.6000177994616267        9.9087819339427199     
 H   5.3123797134404320        3.2288666886749446        10.440193634268949     
 C   7.5688431636051021        1.6710555901129300        10.099322285771478     
 H   7.1901860606008690        1.1073945146060862        9.2346856117211402     
 H   8.5339153101977008        1.2356357149158590        10.386578727811843     
 H   7.7489239131090670        2.6997273637006010        9.7608411145800034     
 C   2.5609225756414529        10.182717889330217        7.8541465825036081     
 H   1.6275334741024912        10.659098117770704        7.5287999470859157     
 H   2.9272724095506648        10.747384696913432        8.7236717215814394     
 H   3.2976048297689142        10.306826044546684        7.0524724568638373     
 C   3.7019054637377415        8.1253976010334696        8.7281861386730881     
 H   4.4503374392609398        8.1568158436717209        7.9288046706042925     
 H   4.0842482259841466        8.7091741480974161        9.5750666879235808     
 H   3.5953585313872978        7.0798907340465789        9.0454016989935564     
 C   1.3389635710498675        8.6372636874391802        9.3874081861949321     
 H   1.7185359447658741        9.2009389249644080        10.251641349051955     
 H  0.37367381755126172        9.0728021999710862        9.1010387990846020     
 H   1.1590549863368880        7.6086353650876326        9.7261403824452781     
         276

 Dy   9.1168492834976771        2.5006279362097890        14.074987742634608     
 C   7.4046950492869170        4.3663579219911792        13.731233818010102     
 C   6.7751580069213375        3.3839034219320250        14.598441891862089     
 C   6.5150563218503788        2.2368861343137798        13.782142717030130     
 H   5.9941846807313395        1.3491207205056777        14.122166589143497     
 C   6.9602452804753039        2.4471684275438519        12.452950979910705     
 C   7.5227725968189185        3.7571767616468050        12.440086434647586     
 H   7.8986581305244670        4.2570421455073708        11.555460862624837     
 C   8.0890722883268733        5.7107638193770125        14.037691901840171     
 C   9.4492115104046022        5.4118630494415800        14.714576543227798     
 H   10.123955106228332        4.8527246739689334        14.034044398701464     
 H   9.3542536567786616        4.8769787135926057        15.672636748959183     
 H   10.006767365538346        6.3325739316201339        14.935674268547388     
 C   7.2478534760362150        6.6744570685472411        14.890629947834654     
 H   7.0023307190647897        6.3037672717485718        15.887815916957109     
 H   6.3041864090036475        6.9080447424641314        14.384559506703509     
 H   7.7992506126368601        7.6141929216296385        15.027622238812521     
 C   8.4003633400500046        6.4667343210115211        12.729079115290947     
 H   9.1021871395059044        5.9177662348732785        12.090656025900993     
 H   8.8688632205954416        7.4309565116291854        12.960073955942342     
 H   7.4915843187328948        6.6611490024548319        12.147150776248523     
 C   6.3213679144474737        3.4239720099013509        16.069280580569664     
 C   5.9543382503970932        2.0059705704865802        16.566872969793927     
 H   5.0925777489771278        1.5871910258771822        16.033495867338470     
 H   5.6869484782903639        2.0560327758304591        17.630457811942676     
 H   6.7867366638694682        1.2930409865027923        16.471088970108553     
 C   5.0381594004715451        4.2775937772383337        16.177433331080831     
 H   5.1903122621341922        5.3131020936870685        15.860918733142572     
 H   4.6741284384474842        4.2941564265611154        17.213934881187900     
 H   4.2485820292472773        3.8498561741582473        15.544946861290263     
 C   7.4026337026311628        3.9407298642180875        17.041330920773653     
 H   8.2934892695193767        3.2866980197103439        17.047869199067051     
 H   7.0163175464418170        3.9220891933757329        18.066616197081203     
 H   7.7366779532725944        4.9621850341140163        16.844851583536268     
 C   6.5551305393773003        1.6066291595561566        11.245159656350642     
 C   10.868744879070366       0.65788019555250465        13.872700851400483     
 C   11.458647361740423        1.6648067686035490        14.742607339776640     
 C   11.737256633396763        2.7942626047588228        13.905473190925166     
 H   12.236890814548104        3.6969301318452406        14.236933001498693     
 C   11.338100667703403        2.5510619464643067        12.569859016501885     
 C   10.783864192276942        1.2364341352762827        12.564996188991113     
 H   10.427602790774660       0.71790991770301082        11.681971361898915     
 C   10.164021477704930      -0.67143083936925285        14.192219005991012     
 C   8.7839562325292100      -0.32059048327211043        14.794559915283848     
 H   8.1392839389618210       0.20835004860808787        14.059662482291669     
 H   8.8541316462384678       0.25897087073656694        15.730624250630131     
 H   8.1961965858530963       -1.2146732003582064        15.037358424958644     
 C   9.9029063003823836       -1.4848259414141793        12.904993386770057     
 H   9.4175934748530690       -2.4331584868127791        13.165922566815254     
 H   10.836410403017283       -1.7155116184168100        12.379457699797749     
 H   9.2377494361674408      -0.97016867964049136        12.200591843332470     
 C   10.956700186693059       -1.5953926751615499        15.131148870585891     
 H   11.143004806964351       -1.1719918158545370        16.119966704336456     
 H   11.926657706223347       -1.8482236674414549        14.687230217038053     
 H   10.398902766158535       -2.5279018587082231        15.287429915427026     
 C   11.880188672120092        1.6730378023914041        16.229894208914459     
 C   13.131597833590684       0.78390202944271659        16.416622544543248     
 H   13.952879080690071        1.1576656925686251        15.791207200665234     
 H   13.467951751378244       0.80787004996390732        17.462556324023105     
 H   12.960807986444195      -0.26149965521950458        16.146127212748297     
 C   12.290078574762303        3.1015518775873354        16.656409604195346     
 H   11.480254567941003        3.8314488185079827        16.516245858595450     
 H   13.169850347410611        3.4658490795284882        16.112069133556709     
 H   12.546233388572682        3.0958959610143473        17.723446790536610     
 C   10.760248271027679        1.2546055155680957        17.212429644315606     
 H   9.8807639335835891        1.9185019270898045        17.134327303011318     
 H   11.114561055018758        1.3582940316013039        18.248993445082785     
 H   10.417450861459143       0.22277265365467952        17.092450902900797     
 C   11.722417084560341        3.3851178045275416        11.353082968269105     
 C   13.023583000143949        2.7739168439068616        10.778889434839556     
 H   12.874821623478910        1.7295581803606697        10.477667011480122     
 H   13.825469468031017        2.7991376218372950        11.524814926504916     
 H   13.358632873667698        3.3399970386351381        9.8996239745609778     
 C   11.988789851102895        4.8544936588086394        11.723403423808653     
 H   11.083219989606260        5.3687239047661528        12.067866897540275     
 H   12.354888969524902        5.3996037308913607        10.841645927808116     
 H   12.748295559632080        4.9530707162090124        12.505545403201214     
 C   10.638171598695561        3.3330619977948723        10.272445337507026     
 H   10.448358390877205        2.3092796379270668        9.9354899224919251     
 H   10.949849921053683        3.9125504006650633        9.3956653822444611     
 H   9.6925616304290330        3.7530832478132394        10.632986942179887     
 Dy -0.21395582704070745        7.7973126757990370        5.4121956010267045     
 C   1.5017542520801026        5.9395296345665347        5.7571300682928994     
 C   2.1309862932389625        6.9215171235918964        4.8890153718711096     
 C   2.3896710555448926        8.0695197036282753        5.7040269515584754     
 H   2.9095872037261286        8.9574830481290508        5.3630597361565204     
 C   1.9456142362932187        7.8598778874694784        7.0338133297612728     
 C   1.3840479885803902        6.5496658134093213        7.0481766301534190     
 H   1.0095615849417034        6.0501216422283655        7.9335900167405127     
 C  0.81568709531113270        4.5955372726888291        5.4516367685760940     
 C -0.54470946644252871        4.8952537294938496        4.7755318232159176     
 H  -1.2201471049934367        5.4531161133794823        5.4567161091658152     
 H -0.45033591285023061        5.4308580035592708        3.8176917651294944     
 H  -1.1026441026861593        3.9750152584332921        4.5537189576548887     
 C   1.6552426655369483        3.6308745141762060        4.5984863779415175     
 H   1.9003262802875451        4.0008892410655985        3.6009287930725522     
 H   2.5990898176064796        3.3972182543450509        5.1040759755731022     
 H   1.1032638675350477        2.6913656187269166        4.4624132974237156     
 C  0.50440919362168590        3.8403839986697661        6.7607210295513971     
 H -0.19610986982813458        4.3905980043328228        7.3995462911790586     
 H   3.4455213720011750E-002   2.8766428561722552        6.5305613989469444     
 H   1.4134064079429329        3.6450417879037902        7.3419525781907859     
 C   2.5843357726541765        6.8805698202905230        3.4180339412183973     
 C   2.9525285849957781        8.2981695136841704        2.9196584989792025     
 H   3.8144134785940391        8.7166378119589929        3.4532501483175881     
 H   3.2203786333226470        8.2473788443356835        1.8561945330304017     
 H   2.1205806096254705        9.0117703686303479        3.0146978420375397     
 C   3.8666795715290818        6.0255457638123904        3.3097076451257399     
 H   3.7137347762818878        4.9903039002730551        3.6268435288063667     
 H   4.2301596260656202        6.0080870035933200        2.2730010818639772     
 H   4.6570602511817913        6.4529082858290172        3.9415267292443348     
 C   1.5023759006980923        6.3641363284353947        2.4464228716070311     
 H  0.61236181613224316        7.0195483408955441        2.4388298496271341     
 H   1.8888497263924524        6.3808788284040068        1.4209677155730933     
 H   1.1671173883493948        5.3431910192068939        2.6440606991354199     
 C   2.3514246383103137        8.7013105629767846        8.2407006750144269     
 C  -1.9601288477547210        9.6470417903854528        5.6155042286356212     
 C  -2.5523894255244479        8.6412357991260045        4.7459309637892604     
 C  -2.8334443191049901        7.5125511983054007        5.5834397926054340     
 H  -3.3351544214497801        6.6109260566430565        5.2522961542083193     
 C  -2.4323501558919980        7.7547438256276813        6.9185875436629773     
 C  -1.8752457329320262        9.0683559081202443        6.9229258038592416     
 H  -1.5174964216502658        9.5862451586235817        7.8056648793606849     
 C  -1.2545898444226073        10.975743543425226        5.2954053109290609     
 C  0.12447622991743633        10.623710475638022        4.6914380189577694     
 H  0.76888690212631716        10.094430108901925        5.4258724042429591     
 H   5.2219805589910802E-002   10.042918153668802        3.7562994560849474     
 H  0.71250215324401944        11.517126429701175        4.4462169591551817     
 C -0.99206832563591718        11.788723992246364        6.5825951285017235     
 H -0.50520326473290567        12.736253191542851        6.3217209724400458     
 H  -1.9252525170238430        12.020933187096166        7.1080904649164607     
 H -0.32785681738356937        11.272951247117774        7.2870040345576204     
 C  -2.0474062400467119        11.900620362956461        4.3575028050489655     
 H  -2.2343814378914062        11.478102605049292        3.3684433919737611     
 H  -3.0170146633564219        12.153744076648300        4.8019875362812305     
 H  -1.4891723765681615        12.832910806152185        4.2016221444135509     
 C  -2.9749216609641702        8.6340747770285926        3.2588929209101387     
 C  -4.2257848719316211        9.5242975877108815        3.0733317638022153     
 H  -5.0469392588435085        9.1510145670575085        3.6992099076993528     
 H  -4.5628748525462770        9.5007412718134514        2.0276329798948058     
 H  -4.0539735273871127        10.569529240900303        3.3438364190937726     
 C  -3.3862876386740557        7.2060608741217207        2.8322373448613236     
 H  -2.5772547448617344        6.4752634996252683        2.9723208221832538     
 H  -4.2664320294758973        6.8426091663651603        3.3765289396033435     
 H  -3.6424525248594235        7.2120356295306109        1.7652240032279589     
 C  -1.8555612176838310        9.0518748162727558        2.2753336305764238     
 H -0.97680466782690623        8.3869075008774754        2.3519159112667247     
 H  -2.2114430535327565        8.9494612083719289        1.2391836118701174     
 H  -1.5113919694056868        10.083220000706145        2.3956231917882684     
 C  -2.8158633102204287        6.9211529974448647        8.1359791922058324     
 C  -4.1156476808636357        7.5335556232512015        8.7120423507106892     
 H  -3.9653651761522060        8.5776820249513168        9.0132216759506800     
 H  -4.9187627761476476        7.5092419965644694        7.9673900559636657     
 H  -4.4498291304311692        6.9677478836370303        9.5917631735283351     
 C  -3.0837340675796958        5.4519028789263775        7.7662817340893877     
 H  -2.1785775854147489        4.9364325279357510        7.4224490603672360     
 H  -3.4507367445282964        4.9077027363989663        8.6482137646417332     
 H  -3.8430082195225430        5.3536871793321277        6.9839249224854552     
 C  -1.7300808639451790        6.9724241506688314        9.2151976079606115     
 H  -1.5390770109182268        7.9960390635599978        9.5518898168806015     
 H  -2.0410131859811109        6.3931736346718555        10.092430393180793     
 H -0.78518954757788240        6.5517190248142185        8.8534354257207823     
 F   6.5988669584566306       -1.4486644095201739        4.5610739192484813     
 F   8.0278626176804018       -2.6627889527370154        6.4272511545086575     
 F   9.6087761075916944       -1.2010575961737986        8.1756725666702312     
 F   9.8634525783537086        1.5011895438187273        7.7983288281944976     
 F   8.5294848717681511        2.7466884237473996        5.8316123345062367     
 F   9.6178750084575384        1.7241584080454340        3.3912348104354124     
 F   10.754001948024458        3.4012677707683459        1.6519777744624657     
 F   9.2458178597608551        5.2020113113256565       0.23818160164383270     
 F   6.4882577060413169        5.2365369126876775       0.58758302622707825     
 F   5.3336015477673788        3.5448048448785561        2.3005376753623641     
 F   6.5650015505351433        4.6709753815285273        4.6781129548261786     
 F   5.1850734617379333        5.8220133070864319        6.6322828754195751     
 F   3.6602595973501439        4.3288689112351708        8.3648195627905224     
 F   3.3952935348665005        1.6152536998778393        7.9286333207641286     
 F   4.6709293044421667       0.43778672062802965        5.8765166398753239     
 F   3.5116644874531655        1.6755033201347616        3.5100728803899393     
 F   2.2209994291999626       0.17445153267116661        1.7311093789841978     
 F   3.5588270780177345       -1.6734016390709190       0.21311982646373145     
 F   6.3002957143120657       -1.8984969201549815       0.44351059159623152     
 F   7.6428929762519120      -0.33738085937709089        2.1833448939123028     
 C   7.5138952540729909       0.72481723040309254        5.0501799000788763     
 C   7.4333927743455055      -0.65049354365175827        5.2883538300814754     
 C   8.1442727809658333       -1.3213518258240038        6.2898390226008241     
 C   8.9496515574943594      -0.59669755575489214        7.1625260126048182     
 C   9.0649185563485126       0.78018704004198736        6.9729100907657839     
 C   8.3661160307508347        1.3960327339052172        5.9384102053980863     
 C   7.4065841573989069        2.5865141685450577        2.9891336691139654     
 C   8.7813687109809067        2.5819474954050583        2.7399072165298386     
 C   9.4076190532071244        3.4404359742522477        1.8298801226887607     
 C   8.6464083385668413        4.3493486496540461        1.1013407803115929     
 C   7.2638757602446153        4.3617671341508197        1.2796357773287339     
 C   6.6867493528764834        3.4811922548069139        2.1879760992853545     
 C   5.6674182758857787        2.4800556137310266        5.1344364712551611     
 C   5.7603791816142715        3.8479549699115561        5.4124157890731732     
 C   5.0789666100754287        4.4842810888341642        6.4567072171376045     
 C   4.2988916383301117        3.7349367243109106        7.3314360562904399     
 C   4.1771890043954736        2.3625014267044979        7.1098408830676574     
 C   4.8458302902145549        1.7830651905301949        6.0319243239308493     
 C   5.6521925043803600       0.70347099895969922        2.9930163563386203     
 C   4.2738990461319384       0.80531410226208211        2.7883555641014603     
 C   3.5644895528441589        3.7083875253418490E-002   1.8608568260921821     
 C   4.2392475772361475      -0.89682060158266508        1.0827465893937207     
 C   5.6238497979286892       -1.0111965810604544        1.2121562826335448     
 C   6.2891464752345589      -0.20140367536018716        2.1316768055576905     
 B   6.5625995947306519        1.6183492967634645        4.0251542805183265     
 F   2.3034717913870510        11.756859369137436        14.925316581350195     
 F  0.87706307719066845        12.965609557318075        13.054153476930422     
 F -0.70146335802895365        11.499129245322232        11.307271090231051     
 F -0.95449664381937249        8.7971694313910938        11.690580156690878     
 F  0.38051481868690484        7.5567218289794331        13.659069207287553     
 F -0.70826916775533344        8.5791287028543053        16.098546157259722     
 F  -1.8412240939375180        6.8991342083102127        17.836476419191094     
 F -0.33004306496442265        5.1014396067514465        19.250144505495783     
 F   2.4275056176517555        5.0718382739701928        18.901539217722853     
 F   3.5797838602690852        6.7658853947881239        17.188032036734274     
 F   2.3484227813099889        5.6392140356313227        14.809085710748528     
 F   3.7261442695953062        4.4918283802055639        12.850643340499827     
 F   5.2454789395363610        5.9884287712741724        11.117042145931473     
 F   5.5082979806826131        8.7032290445575029        11.556336341842830     
 F   4.2351389971176570        9.8757295215755043        13.611441221988574     
 F   5.3989685558261771        8.6480679436282077        15.976387512458546     
 F   6.6837261000693067        10.159169632691732        17.752866233992322     
 F   5.3376523671345151        12.000392829991689        19.269642492345056     
 F   2.5957856888504818        12.210452079027586        19.042952329382071     
 F   1.2589652078309035        10.641878866649119        17.303774259787403     
 C   1.3927708491685107        9.5812088050954287        14.438202863751952     
 C   1.4713076376938126        10.956253400429222        14.198014526487587     
 C  0.76107445698017728        11.624462258730402        13.194348288158839     
 C  -4.2829338032572030E-002   10.897346320746307        12.322332512411361     
 C -0.15706314078368550        9.5207411025601072        12.514740329255952     
 C  0.54193798723210651        8.9074476021353153        13.550592508886018     
 C   1.5048768985224217        7.7208305862370485        16.500187583125768     
 C  0.13003353513789132        7.7228265475428080        16.749421517290290     
 C -0.49466508331011583        6.8631472560302260        17.659255703049773     
 C  0.26824420013783984        5.9559892361445259        18.388074349075374     
 C   1.6508735910285186        5.9461741765181371        18.210040932515156     
 C   2.2265146409651027        6.8275761732064817        17.301378405579783     
 C   3.2430909230756493        7.8313699152050651        14.353909784132441     
 C   3.1510944308101601        6.4636638470265719        14.074446844703617     
 C   3.8311247225196747        5.8294713701008760        13.027902987707554     
 C   4.6087162722047434        6.5808112488283221        12.152515479413841     
 C   4.7295244752759400        7.9531386218807647        12.375647656895685     
 C   4.0622445060499475        8.5302481427515389        13.455673771156563     
 C   3.2539935834097955        9.6090985189919547        16.495300105395433     
 C   4.6328718842746603        9.5141665189391222        16.698994903942236     
 C   5.3391012844460777        10.287102630227428        17.625083405001671     
 C   4.6602142706705045        11.217959986636442        18.402949138581732     
 C   3.2750766543425538        11.325167544639312        18.274745997442139     
 C   2.6131544774248958        10.511704765099704        17.356117260618493     
 B   2.3464000443250628        8.6907411346718000        15.463809841566487     
 C   6.3469398660028995       0.12959468987327252        11.625109603882674     
 H   7.2794793634966046      -0.34736092646121053        11.951990745230663     
 H   5.9827632595708939      -0.43381222598583169        10.753968807655164     
 H   5.6083362514303596        4.5383523607350137E-003   12.424716935670833     
 C   5.2084901000764781        2.1885711910104440        10.751402971314471     
 H   4.4582807925831967        2.1566979701797355        11.549057953273284     
 H   4.8277484155494035        1.6057869797715942        9.9031280154533849     
 H   5.3162205687286814        3.2343384857860134        10.435426176309925     
 C   7.5723987174439547        1.6764122587610957        10.096589230368005     
 H   7.1942751654662871        1.1139852809406332        9.2309825755796791     
 H   8.5368708684709738        1.2400874878883408        10.384364247589451     
 H   7.7534650470219155        2.7053032171630078        9.7594888282539234     
 C   2.5594097345070619        10.178147265497961        7.8598475192931669     
 H   1.6267787997863494        10.654997047214644        7.5331229251649763     
 H   2.9241410016527567        10.741936424693742        8.7305403772776486     
 H   3.2976386898636778        10.302710971615392        7.0597605248299313     
 C   3.6986068581016194        8.1198123852405804        8.7335634469320436     
 H   4.4479736725313028        8.1511167005581413        7.9350869421999075     
 H   4.0801626218975491        8.7032911122488272        9.5809731041261248     
 H   3.5912707351599997        7.0743059633508985        9.0504354454533349     
 C   1.3351954691333718        8.6318656853524516        9.3902350099823213     
 H   1.7142022547303297        9.1943136216223085        10.255447677791809     
 H  0.37053511382158849        9.0683298572402276        9.1032854965389536     
 H   1.1542552984409782        7.6030307859737052        9.7275985884689877     
         276

 Dy   9.1175955539294300        2.5016159492756835        14.072822283818407     
 C   7.4056976537703649        4.3676717594562104        13.731633632253972     
 C   6.7753805395971511        3.3840292801101470        14.596837300941486     
 C   6.5156255793223670        2.2384164952113621        13.778625116827488     
 H   5.9943455233017433        1.3502722967074634        14.116875589727977     
 C   6.9616747374207426        2.4506322064943080        12.450109586604130     
 C   7.5245061104393960        3.7605283585674778        12.439577618118223     
 H   7.9011698833328188        4.2616899962336126        11.556038888363862     
 C   8.0907336343889273        5.7110462271786941        14.040897951485057     
 C   9.4511665613930642        5.4098401733380870        14.715943429121578     
 H   10.125180632307462        4.8521272327056675        14.033607677591389     
 H   9.3567020733933877        4.8728143958301553        15.672833676143661     
 H   10.009480057019244        6.3295832641011360        14.938774329577329     
 C   7.2506695345669057        6.6727965302977816        14.896945945934007     
 H   7.0058790899522352        6.2995464270141897        15.893261172996159     
 H   6.3067366285777409        6.9080728127596638        14.392235825454534     
 H   7.8026517573256742        7.6118058524835899        15.036043997613627     
 C   8.4015557399787149        6.4701933146457948        12.734153978853223     
 H   9.1035765152631409        5.9232191261393723        12.094353555020078     
 H   8.8696896371827645        7.4339400218083176        12.967500900417001     
 H   7.4926746957059462        6.6656920188417983        12.152809640703907     
 C   6.3217787577305540        3.4213556058847510        16.067765662541582     
 C   5.9518449498591091        2.0030597055433370        16.561789545792234     
 H   5.0893975439567107        1.5874542499123989        16.027308564174291     
 H   5.6842894435263380        2.0511719057399866        17.625384556590213     
 H   6.7827280675588471        1.2887320845033530        16.464390044563093     
 C   5.0404474172005358        4.2771007533820660        16.179335875932800     
 H   5.1938207116068238        5.3128564817817994        15.864498606998016     
 H   4.6778722077628725        4.2922903736096183        17.216329682021094     
 H   4.2492303985438236        3.8519057162447505        15.547384237994649     
 C   7.4048000165384407        3.9329115949296414        17.040246996142454     
 H   8.2945955836773049        3.2775892462961878        17.043379161067580     
 H   7.0196694880267119        3.9110851324067402        18.065773775822684     
 H   7.7402822773070605        4.9544008788771983        16.847061339977738     
 C   6.5574688969812769        1.6113942989858918        11.241176294225717     
 C   10.868702864431937       0.65828179570633094        13.869056741333418     
 C   11.458762390586157        1.6639574524237302        14.740284341652783     
 C   11.738201566446630        2.7941570094975581        13.904523856850448     
 H   12.238117937639833        3.6961917101639123        14.237183754054410     
 C   11.339445997618325        2.5526253835332593        12.568516371696919     
 C   10.784662327284257        1.2382937167551942        12.561980773569578     
 H   10.428577844186888       0.72090929763022493        11.678250557778670     
 C   10.163303235728845      -0.67106435919986962        14.186717833214349     
 C   8.7834994021866066      -0.32053815123478285        14.789870499666494     
 H   8.1388581492243368       0.20966434992172231        14.055909254708936     
 H   8.8542124308719785       0.25774347319078450        15.726649225813457     
 H   8.1955187559559217       -1.2147641451356539        15.031626374183427     
 C   9.9017820531152143       -1.4823413047373677        12.898302679487358     
 H   9.4159631761819078       -2.4307630205187629        13.157746319101538     
 H   10.835189466699671       -1.7127207677465253        12.372462393355296     
 H   9.2369897504022003      -0.96624388965078623        12.194665438423204     
 C   10.955507165796874       -1.5968705845931030        15.124141945152690     
 H   11.142180618407851       -1.1751469751155870        16.113569260435401     
 H   11.925277553355599       -1.8496124858449281        14.679802023908904     
 H   10.397096153105839       -2.5292296681072415        15.278933724331889     
 C   11.880763723044778        1.6700509156787591        16.227397100585293     
 C   13.132291138221941       0.78070658957859818        16.411717300685922     
 H   13.952964995184473        1.1552066230896800        15.785950684212484     
 H   13.469674932503112       0.80325456014061858        17.457300678118578     
 H   12.961033380986885      -0.26429159821978154        16.140018176739265     
 C   12.290720466185684        3.0979068713603288        16.656039682153335     
 H   11.480848127380987        3.8279690210601451        16.517122180049466     
 H   13.170396540262091        3.4630570777538061        16.112132340167392     
 H   12.547055406722125        3.0907385848365316        17.723010136010149     
 C   10.761612642558603        1.2497285804550233        17.209919736974079     
 H   9.8823673343251457        1.9140210221093170        17.134182196661975     
 H   11.117025513423393        1.3508423151511275        18.246265524532070     
 H   10.418314677002650       0.21837501964496631        17.087901185282757     
 C   11.724979623129222        3.3876261046775564        11.352845216678247     
 C   13.026709711203447        2.7767468807323405        10.779649503174980     
 H   12.878197350355782        1.7326134675844722        10.477527164883547     
 H   13.827689760051721        2.8013202619815578        11.526512776085326     
 H   13.362785426042803        3.3434091898278639        9.9011834914907855     
 C   11.990792352816563        4.8566926836733861        11.724506692873783     
 H   11.084577942888226        5.3708288273179798        12.067317114604338     
 H   12.358772662789177        5.4022288765180448        10.843877840205000     
 H   12.748616104422174        4.9548234579148236        12.508221994568956     
 C   10.641976042652859        3.3364624091843678        10.271031365333762     
 H   10.452505305519734        2.3129717719264975        9.9331258182960891     
 H   10.954747097675622        3.9165846822987800        9.3950746583186628     
 H   9.6960145790313881        3.7563478814433569        10.630790862119813     
 Dy -0.21458760660436793        7.7966051902094602        5.4143177011302397     
 C   1.5006771377678902        5.9381985791055181        5.7567592712450288     
 C   2.1308105408119387        6.9213689940455883        4.8907374941336537     
 C   2.3891492804481498        8.0679260312935774        5.7077218803186449     
 H   2.9095502317246678        8.9562509928638647        5.3686053258078958     
 C   1.9440885242964807        7.8563392936569718        7.0367824967541992     
 C   1.3821588687152877        6.5462668808296627        7.0487209269333606     
 H   1.0067469780226672        6.0454275213791062        7.9329854792647989     
 C  0.81402990358794758        4.5952166480179208        5.4483950794490417     
 C -0.54665709274168850        4.8971678934081266        4.7741016064483475     
 H  -1.2213189934326660        5.4537450491360691        5.4570143976834027     
 H -0.45277200574010384        5.4347673832164860        3.8173539698097971     
 H  -1.1053577784583866        3.9778581921511642        4.5507105859742678     
 C   1.6524972421464039        3.6325790516510619        4.5921044715173371     
 H   1.8967670655034055        4.0051886291602923        3.5954106645875599     
 H   2.5966488927673366        3.3972970677115102        5.0962936045684915     
 H   1.0999992220641865        2.6937530642247198        4.4539323733053209     
 C  0.50325438051998495        3.8368163508946740        6.7555770576236602     
 H -0.19753353019535366        4.3849404069797808        7.3957771235014889     
 H   3.3760761947598930E-002   2.8735186933584931        6.5230119660042423     
 H   1.4123523787228409        3.6404532140115884        7.3362475515093388     
 C   2.5839614196524940        6.8832530441792459        3.4196627426454391     
 C   2.9551413267580497        8.3011493515975179        2.9249642918986409     
 H   3.8177314459844056        8.7163445586127626        3.4596852340354607     
 H   3.2231566871613708        8.2523666483010594        1.8614885852250511     
 H   2.1247589779142055        9.0161914114570312        3.0216718982681563     
 C   3.8643572405238156        6.0260484887120578        3.3077688003530681     
 H   3.7101633395176625        4.9905533284865768        3.6231767930886378     
 H   4.2263062825074735        6.0100129106997571        2.2705464848759163     
 H   4.6564405956104364        6.4507845291028501        3.9390132152185147     
 C   1.5001551445234742        6.3722071322955367        2.4476541396241638     
 H  0.61117177419553170        7.0288537757379848        2.4437440027715387     
 H   1.8852958533544522        6.3924117887900280        1.4219285811246010     
 H   1.1635163033881459        5.3511824588485783        2.6418046159844835     
 C   2.3489428030766555        8.6964529893029248        8.2448415352466089     
 C  -1.9601757911998052        9.6467019163528711        5.6189021486142554     
 C  -2.5524352255193397        8.6420449743059375        4.7480173739326847     
 C  -2.8342772450168860        7.5126344797175051        5.5842004581145215     
 H  -3.3361907391059504        6.6115901460356605        5.2518766664259546     
 C  -2.4337350268384199        7.7532860513393240        6.9197636474298632     
 C  -1.8761940364627065        9.0666493751675095        6.9257410025033694     
 H  -1.5187145252643894        9.5834811438983696        7.8091778376193250     
 C  -1.2539789264418917        10.975438985740759        5.3006276862621471     
 C  0.12484041498607369        10.623727065688900        4.6958757354457727     
 H  0.76925861246488281        10.093235420299639        5.4293980442138059     
 H   5.2085403411133553E-002   10.044211810597362        3.7600199034829846     
 H  0.71307382455602442        11.517299964916516        4.4517230093976465     
 C -0.99104603172558392        11.786350745291223        6.5889752279517682     
 H -0.50371479566002075        12.733978193809968        6.3295363167996133     
 H  -1.9241248249094645        12.018242918751325        7.1147952656177056     
 H -0.32715775478085246        11.269184842422939        7.2926170768390213     
 C  -2.0463548139786121        11.902108839666301        4.3642115875729264     
 H  -2.2337777685024824        11.481200471657209        3.3745866937255911     
 H  -3.0157431759370072        12.155171067832113        4.8091741759248174     
 H  -1.4875136299598966        12.834239385962016        4.2097188628260787     
 C  -2.9754311367405855        8.6369385332386859        3.2611540285376419     
 C  -4.2265195072861985        9.5272228487028503        3.0780512416338093     
 H  -5.0469888508051444        9.1531289374428102        3.7043350993820088     
 H  -4.5646965745065966        9.5050405391492365        2.0327237635206918     
 H  -4.0543293738645954        10.572071650241430        3.3497426021868342     
 C  -3.3867021350113751        7.2095276788952898        2.8323927662769259     
 H  -2.5775287022738138        6.4786668033328327        2.9712267828542038     
 H  -4.2666991900711384        6.8451208336745619        3.3762648632378220     
 H  -3.6430614464192774        7.2169718684937134        1.7654477868778784     
 C  -1.8569496068575746        9.0567634050905177        2.2775701706993385     
 H -0.97837185019443995        8.3914874620753803        2.3517334808591581     
 H  -2.2139755348799199        8.9569091146487274        1.2416602707873825     
 H  -1.5123703681367517        10.087659472145287        2.3999008085909117     
 C  -2.8185503591571264        6.9187968736188923        8.1360563749782226     
 C  -4.1190714504538981        7.5307421955156029        8.7108632639103050     
 H  -3.9692375243378555        8.5746929793898232        9.0128706323025423     
 H  -4.9211527243283273        7.5068909538853452        7.9651480302468540     
 H  -4.4543358042879575        6.9643769433146048        9.5897823385748993     
 C  -3.0856179665687837        5.4497924021211546        7.7650897796142413     
 H  -2.1797187406534659        4.9345370532448181        7.4230089137764450     
 H  -3.4544852323486226        4.9051577747056267        8.6458947699375202     
 H  -3.8431370745216547        5.3518646023306546        6.9811092241148369     
 C  -1.7341990763771757        6.9694240394284233        9.2166215887563983     
 H  -1.5437362584040351        7.9928122342497225        9.5541903935463353     
 H  -2.0462930382977338        6.3895902312985511        10.093039071025718     
 H -0.78884254343197191        6.5489500964161653        8.8558442699679052     
 F   6.5966910801921417       -1.4467744373527940        4.5673651010864953     
 F   8.0244177011185336       -2.6605974559194148        6.4348808992671662     
 F   9.6083090700223508       -1.1992103036252801        8.1806279314967103     
 F   9.8663840905274558        1.5021738027385876        7.8000853772242031     
 F   8.5316664347547171        2.7476072669896969        5.8336393223570067     
 F   9.6190280859517987        1.7222751320634822        3.3942568199431524     
 F   10.756403989446449        3.3967117575097356        1.6534059085250941     
 F   9.2497854970589053        5.1983813550687676       0.23896682798045329     
 F   6.4924999913810275        5.2360599909370000       0.58902041884811107     
 F   5.3362753597382184        3.5458586936973386        2.3025641874362570     
 F   6.5656705943872344        4.6724945925299624        4.6777623781741857     
 F   5.1830985226082795        5.8261041046510105        6.6279350753594191     
 F   3.6563134267727655        4.3350688271598461        8.3609845867035251     
 F   3.3923479280921964        1.6211765358089325        7.9285270772047571     
 F   4.6709595374002228       0.44065221220031853        5.8803094262077202     
 F   3.5124190300121669        1.6727047248564249        3.5119587386717441     
 F   2.2246266042757097       0.16943801838341510        1.7327674121317380     
 F   3.5659805141121779       -1.6757398417314702       0.21453500835034794     
 F   6.3074714509266361       -1.8970900554101615       0.44642721974916533     
 F   7.6467875572855171      -0.33502595564008358        2.1877442752108469     
 C   7.5140695466924701       0.72608891980695089        5.0543602031386605     
 C   7.4320959448379291      -0.64887244210179051        5.2938822632309108     
 C   8.1424944112319544       -1.3195148816217579        6.2958416883674078     
 C   8.9493562474745474      -0.59502607159534371        7.1672358153492635     
 C   9.0662319590742459       0.78146057481873588        6.9760962789695204     
 C   8.3672676935130852        1.3972046165888974        5.9416290547375405     
 C   7.4085093294981768        2.5864251538579661        2.9918686709024693     
 C   8.7832152304886222        2.5802979684723892        2.7423581581391323     
 C   9.4101363385167751        3.4374551973796232        1.8315600930122802     
 C   8.6497559224778087        4.3469288356293463        1.1028577602764960     
 C   7.2672996497774998        4.3609454095962032        1.2815148886954715     
 C   6.6894099635215341        3.4812580150890846        2.1902185003939629     
 C   5.6677455323931225        2.4820453238773745        5.1359205812508959     
 C   5.7601238130865227        3.8503367514796616        5.4120358284159167     
 C   5.0772122908723283        4.4881488024246563        6.4543192754841821     
 C   4.2961006624999865        3.7399974361621071        7.3290745979682610     
 C   4.1750077953355813        2.3672589127483001        7.1094262504873162     
 C   4.8452564556740070        1.7862226562934489        6.0334904887050023     
 C   5.6544198651354076       0.70355989077642789        2.9959153054216592     
 C   4.2761339782974090       0.80346502413699117        2.7906828976579776     
 C   3.5682493185491384        3.4151331672715515E-002   1.8629300902531409     
 C   4.2447348531543918      -0.89841538684682964        1.0847643577570361     
 C   5.6293954197314591       -1.0108218279251173        1.2147828088732580     
 C   6.2929989526212200      -0.20048311109066980        2.1349464091216999     
 B   6.5637152145730564        1.6192706214232930        4.0282430753259426     
 F   2.3057610132670194        11.754838191590562        14.919214017098167     
 F  0.88061566590490703        12.963438971880128        13.046806566176432     
 F -0.70093466542177951        11.497454491898631        11.302530378455049     
 F -0.95748404380892982        8.7963475172489041        11.688906799310729     
 F  0.37820467421697007        7.5558231480845111        13.657082098255737     
 F -0.70953905376448156        8.5810575691869619        16.095580603016135     
 F  -1.8439028950291791        6.9037190157260078        17.834983907143421     
 F -0.33443365693448746        5.1048993431406693        19.249241084452827     
 F   2.4228355456870174        5.0719975062302254        18.900046629050649     
 F   3.5768398331418578        6.7645258018140870        17.186078736594915     
 F   2.3474945372075986        5.6374957381737127        14.809526103456326     
 F   3.7278765749148919        4.4874118938398473        12.855171504663952     
 F   5.2493330077538749        5.9817988453759634        11.121058020057673     
 F   5.5112372921316135        8.6968593972138670        11.556555763467273     
 F   4.2350589517579262        9.8725478363174943        13.607656218979384     
 F   5.3981501338668201        8.6504984478710369        15.974430287225978     
 F   6.6802400619631159        10.163773751123713        17.750986928600867     
 F   5.3308615857308013        12.002420449548223        19.268096133776222     
 F   2.5889740927170060        12.208845503349787        19.040121860943774     
 F   1.2552200104821685        10.639381922523361        17.299590797441191     
 C   1.3925870680170633        9.5798701916247637        14.434132621254788     
 C   1.4726648575655261        10.954572173467035        14.192654474430785     
 C  0.76292709048659679        11.622641415680199        13.188555379375467     
 C  -4.2493843471509495E-002   10.895767609826871        12.317799441650005     
 C -0.15839563376611240        9.5195578815421236        12.511664651147496     
 C  0.54073780179922915        8.9062913706212719        13.547458985047523     
 C   1.5027710645227672        7.7207912517898070        16.497509879079061     
 C  0.12799941473006138        7.7244307782389958        16.747002000698142     
 C -0.49745453079753743        6.8660719510053472        17.657547189742250     
 C  0.26454190339844208        5.9582529197588219        18.386493053342093     
 C   1.6470985643547662        5.9467638469379986        18.208129007632866     
 C   2.2235867759716315        6.8272918653197010        17.299169790365692     
 C   3.2426119549567121        7.8291313442521648        14.352490543714373     
 C   3.1511541523011859        6.4610287134869315        14.074922665527348     
 C   3.8326979373767283        5.8252814687621415        13.030431896976468     
 C   4.6113886780193907        6.5753658963924009        12.155019346517753     
 C   4.7316205871900472        7.9479998428849488        12.376163148486727     
 C   4.0627117704521485        8.5267790416170826        13.454161747632471     
 C   3.2517956318473029        9.6087487620921781        16.492469133700279     
 C   4.6306738160331005        9.5156992263185476        16.696628646198292     
 C   5.3354900036879984        10.289701614330250        17.622895355049373     
 C   4.6549897795558239        11.219263935201049        18.400859827289146     
 C   3.2697936236742171        11.324557391514311        18.272159324080423     
 C   2.6094471644686013        10.510564395149993        17.352956811482382     
 B   2.3452044711868520        8.6896429504687784        15.460802988360511     
 C   6.3483687607857444       0.13406513668303319        11.619563944428288     
 H   7.2801956950773494      -0.34336431036956738        11.947694843676699     
 H   5.9856983284494811      -0.42844407180943422        10.747285970668875     
 H   5.6083181704731464        8.5335587824132628E-003   12.417679805666143     
 C   5.2115962921718895        2.1940328548299139        10.746271319996540     
 H   4.4605004940770456        2.1622279660209798        11.543065019451545     
 H   4.8316145328691755        1.6115561600815618        9.8974740969640482     
 H   5.3200614240169308        3.2398102828970821        10.430658718350902     
 C   7.5759542712828072        1.6817689274092613        10.093856174964531     
 H   7.1983642703317043        1.1205760472751805        9.2272795394382179     
 H   8.5398264267442467        1.2445392608608228        10.382149767367057     
 H   7.7580061809347649        2.7108790706254151        9.7581365419278416     
 C   2.5578968933726709        10.173576641665704        7.8655484560827258     
 H   1.6260241254702077        10.650895976658584        7.5374459032440368     
 H   2.9210095937548481        10.736488152474054        8.7374090329738578     
 H   3.2976725499584409        10.298595898684098        7.0670485927960254     
 C   3.6953082524654968        8.1142271694476911        8.7389407551909972     
 H   4.4456099058016658        8.1454175574445618        7.9413692137955216     
 H   4.0760770178109524        8.6974080764002366        9.5868795203286670     
 H   3.5871829389327017        7.0687211926552180        9.0554691919131116     
 C   1.3314273672168762        8.6264676832657230        9.3930618337697105     
 H   1.7098685646947853        9.1876883182802089        10.259254006531661     
 H  0.36739641009191520        9.0638575145093672        9.1055321939933052     
 H   1.1494556105450682        7.5974262068597778        9.7290567944926973     
         276

 Dy   9.1183418243611829        2.5026039623415781        14.070656825002208     
 C   7.4067002582538137        4.3689855969212426        13.732033446497841     
 C   6.7756030722729648        3.3841551382882691        14.595232710020884     
 C   6.5161948367943561        2.2399468561089440        13.775107516624846     
 H   5.9945063658721471        1.3514238729092494        14.111584590312459     
 C   6.9631041943661813        2.4540959854447641        12.447268193297555     
 C   7.5262396240598726        3.7638799554881506        12.439068801588860     
 H   7.9036816361411715        4.2663378469598534        11.556616914102884     
 C   8.0923949804509814        5.7113286349803758        14.044104001129943     
 C   9.4531216123815263        5.4078172972345939        14.717310315015357     
 H   10.126406158386590        4.8515297914424025        14.033170956481312     
 H   9.3591504900081137        4.8686500780677058        15.673030603328138     
 H   10.012192748500144        6.3265925965821372        14.941874390607271     
 C   7.2534855930975972        6.6711359920483231        14.903261944033360     
 H   7.0094274608396807        6.2953255822798084        15.898706429035208     
 H   6.3092868481518334        6.9081008830551971        14.399912144205562     
 H   7.8060529020144891        7.6094187833375422        15.044465756414734     
 C   8.4027481399074251        6.4736523082800677        12.739228842415498     
 H   9.1049658910203757        5.9286720174054661        12.098051084139163     
 H   8.8705160537700856        7.4369235319874489        12.974927844891660     
 H   7.4937650726789977        6.6702350352287638        12.158468505159290     
 C   6.3221896010136343        3.4187392018681511        16.066250744513496     
 C   5.9493516493211258        2.0001488406000938        16.556706121790544     
 H   5.0862173389362937        1.5877174739476159        16.021121261010112     
 H   5.6816304087623122        2.0463110356495142        17.620311301237745     
 H   6.7787194712482268        1.2844231825039139        16.457691119017628     
 C   5.0427354339295274        4.2766077295257992        16.181238420784773     
 H   5.1973291610794554        5.3126108698765293        15.868078480853461     
 H   4.6816159770782608        4.2904243206581203        17.218724482854288     
 H   4.2498787678403698        3.8539552583312537        15.549821614699033     
 C   7.4069663304457185        3.9250933256411957        17.039163071511254     
 H   8.2957018978352348        3.2684804728820316        17.038889123068110     
 H   7.0230214296116067        3.9000810714377470        18.064931354564170     
 H   7.7438866013415266        4.9466167236403793        16.849271096419205     
 C   6.5598072545852526        1.6161594384156268        11.237192932100793     
 C   10.868660849793507       0.65868339586015723        13.865412631266352     
 C   11.458877419431891        1.6631081362439111        14.737961343528927     
 C   11.739146499496499        2.7940514142362938        13.903574522775731     
 H   12.239345060731560        3.6954532884825841        14.237434506610128     
 C   11.340791327533248        2.5541888206022114        12.567173726891953     
 C   10.785460462291571        1.2401532982341057        12.558965358148042     
 H   10.429552897599116       0.72390867755743893        11.674529753658426     
 C   10.162584993752761      -0.67069787903048650        14.181216660437688     
 C   8.7830425718440015      -0.32048581919745522        14.785181084049137     
 H   8.1384323594868544       0.21097865123535675        14.052156027126205     
 H   8.8542932155054892       0.25651607564500212        15.722674200996783     
 H   8.1948409260587454       -1.2148550899131012        15.025894323408210     
 C   9.9006578058480432       -1.4798566680605560        12.891611972204659     
 H   9.4143328775107467       -2.4283675542247467        13.149570071387823     
 H   10.833968530382057       -1.7099299170762405        12.365467086912840     
 H   9.2362300646369597      -0.96231909966108109        12.188739033513937     
 C   10.954314144900691       -1.5983484940246560        15.117135019719488     
 H   11.141356429851349       -1.1783021343766369        16.107171816534347     
 H   11.923897400487849       -1.8510013042484013        14.672373830779755     
 H   10.395289540053142       -2.5305574775062594        15.270437533236754     
 C   11.881338773969464        1.6670640289661141        16.224899992256127     
 C   13.132984442853200       0.77751114971447965        16.406812056828596     
 H   13.953050909678876        1.1527475536107348        15.780694167759732     
 H   13.471398113627982       0.79863907031732972        17.452045032214048     
 H   12.961258775529574      -0.26708354122005851        16.133909140730232     
 C   12.291362357609065        3.0942618651333222        16.655669760111326     
 H   11.481441686820972        3.8244892236123071        16.517998501503477     
 H   13.170942733113570        3.4602650759791245        16.112195546778075     
 H   12.547877424871567        3.0855812086587164        17.722573481483693     
 C   10.762977014089527        1.2448516453419507        17.207409829632557     
 H   9.8839707350667023        1.9095401171288295        17.134037090312631     
 H   11.119489971828028        1.3433905987009509        18.243537603981355     
 H   10.419178492546159       0.21397738563525312        17.083351467664720     
 C   11.727542161698103        3.3901344048275712        11.352607465087390     
 C   13.029836422262944        2.7795769175578200        10.780409571510402     
 H   12.881573077232655        1.7356687548082750        10.477387318286972     
 H   13.829910052072425        2.8035029021258207        11.528210625665736     
 H   13.366937978417910        3.3468213410205898        9.9027430084205950     
 C   11.992794854530231        4.8588917085381338        11.725609961938913     
 H   11.085935896170193        5.3729337498698069        12.066767331668402     
 H   12.362656356053449        5.4048540221447290        10.846109752601883     
 H   12.748936649212270        4.9565761996206348        12.510898585936697     
 C   10.645780486610157        3.3398628205738632        10.269617393160496     
 H   10.456652220162264        2.3166639059259282        9.9307617141002531     
 H   10.959644274297558        3.9206189639324966        9.3944839343928663     
 H   9.6994675276337432        3.7596125150734747        10.628594782059741     
 Dy -0.21521938616802838        7.7958977046198834        5.4164398012337740     
 C   1.4996000234556781        5.9368675236445023        5.7563884741971583     
 C   2.1306347883849148        6.9212208644992801        4.8924596163961969     
 C   2.3886275053514066        8.0663323589588796        5.7114168090788144     
 H   2.9095132597232070        8.9550189375986804        5.3741509154592721     
 C   1.9425628122997427        7.8528006998444662        7.0397516637471265     
 C   1.3802697488501852        6.5428679482500041        7.0492652237133031     
 H   1.0039323711036310        6.0407334005298470        7.9323809417890860     
 C  0.81237271186476234        4.5948960233470117        5.4451533903219902     
 C -0.54860471904084829        4.8990820573224045        4.7726713896807782     
 H  -1.2224908818718954        5.4543739848926558        5.4573126862009893     
 H -0.45520809862997702        5.4386767628737003        3.8170161744900999     
 H  -1.1080714542306138        3.9807011258690368        4.5477022142936461     
 C   1.6497518187558597        3.6342835891259178        4.5857225650931559     
 H   1.8932078507192656        4.0094880172549869        3.5898925361025675     
 H   2.5942079679281931        3.3973758810779700        5.0885112335638798     
 H   1.0967345765933252        2.6961405097225226        4.4454514491869261     
 C  0.50209956741828399        3.8332487031195819        6.7504330856959225     
 H -0.19895719056257274        4.3792828096267380        7.3920079558239191     
 H   3.3066310175186117E-002   2.8703945305447305        6.5154625330615392     
 H   1.4112983495027489        3.6358646401193870        7.3305425248278917     
 C   2.5835870666508116        6.8859362680679688        3.4212915440724805     
 C   2.9577540685203219        8.3041291895108635        2.9302700848180798     
 H   3.8210494133747717        8.7160513052665323        3.4661203197533332     
 H   3.2259347410000951        8.2573544522664353        1.8667826374197003     
 H   2.1289373462029406        9.0206124542837163        3.0286459544987734     
 C   3.8620349095185493        6.0265512136117261        3.3058299555803958     
 H   3.7065919027534378        4.9908027567000985        3.6195100573709094     
 H   4.2224529389493277        6.0119388178061950        2.2680918878878549     
 H   4.6558209400390824        6.4486607723766820        3.9364997011926950     
 C   1.4979343883488558        6.3802779361556778        2.4488854076412969     
 H  0.60998173225882013        7.0381592105804263        2.4486581559159437     
 H   1.8817419803164519        6.4039447491760493        1.4228894466761086     
 H   1.1599152184268973        5.3591738984902628        2.6395485328335471     
 C   2.3464609678429968        8.6915954156290649        8.2489823954787891     
 C  -1.9602227346448897        9.6463620423202894        5.6223000685928906     
 C  -2.5524810255142310        8.6428541494858706        4.7501037840761091     
 C  -2.8351101709287820        7.5127177611296103        5.5849611236236099     
 H  -3.3372270567621203        6.6122542354282636        5.2514571786435909     
 C  -2.4351198977848423        7.7518282770509677        6.9209397511967490     
 C  -1.8771423399933869        9.0649428422147746        6.9285562011474973     
 H  -1.5199326288785131        9.5807171291731574        7.8126907958779652     
 C  -1.2533680084611762        10.975134428056293        5.3058500615952342     
 C  0.12520460005471107        10.623743655739778        4.7003134519337770     
 H  0.76963032280344845        10.092040731697352        5.4329236841846527     
 H   5.1951001232356298E-002   10.045505467525922        3.7637403508810214     
 H  0.71364549586802928        11.517473500131857        4.4572290596401114     
 C -0.99002373781525055        11.783977498336082        6.5953553274018129     
 H -0.50222632658713573        12.731703196077087        6.3373516611591807     
 H  -1.9229971327950861        12.015552650406486        7.1215000663189505     
 H -0.32645869217813556        11.265418437728107        7.2982301191204222     
 C  -2.0453033879105122        11.903597316376141        4.3709203700968873     
 H  -2.2331740991135582        11.484298338265125        3.3807299954774215     
 H  -3.0144716885175931        12.156598059015925        4.8163608155684043     
 H  -1.4858548833516314        12.835567965771846        4.2178155812386056     
 C  -2.9759406125170011        8.6398022894487809        3.2634151361651451     
 C  -4.2272541426407768        9.5301481096948208        3.0827707194654033     
 H  -5.0470384427667803        9.1552433078281137        3.7094602910646644     
 H  -4.5665182964669162        9.5093398064850216        2.0378145471465778     
 H  -4.0546852203420789        10.574614059582556        3.3556487852798962     
 C  -3.3871166313486945        7.2129944836688589        2.8325481876925283     
 H  -2.5778026596858936        6.4820701070403981        2.9701327435251539     
 H  -4.2669663506663795        6.8476325009839636        3.3760007868723001     
 H  -3.6436703679791318        7.2219081074568150        1.7656715705277979     
 C  -1.8583379960313182        9.0616519939082814        2.2798067108222533     
 H -0.97993903256197368        8.3960674232732853        2.3515510504515911     
 H  -2.2165080162270834        8.9643570209255259        1.2441369297046474     
 H  -1.5133487668678167        10.092098943584428        2.4041784253935550     
 C  -2.8212374080938245        6.9164407497929199        8.1361335577506111     
 C  -4.1224952200441614        7.5279287677800051        8.7096841771099207     
 H  -3.9731098725235046        8.5717039338283314        9.0125195886544063     
 H  -4.9235426725090061        7.5045399112062210        7.9629060045300424     
 H  -4.4588424781447467        6.9610060029921792        9.5878015036214652     
 C  -3.0875018655578712        5.4476819253159308        7.7638978251390940     
 H  -2.1808598958921830        4.9326415785538851        7.4235687671856541     
 H  -3.4582337201689493        4.9026128130122872        8.6435757752333071     
 H  -3.8432659295207663        5.3500420253291825        6.9782935257442178     
 C  -1.7383172888091725        6.9664239281880151        9.2180455695521868     
 H  -1.5483955058898431        7.9895854049394464        9.5564909702120708     
 H  -2.0515728906143567        6.3860068279252467        10.093647748870643     
 H -0.79249553928606142        6.5461811680181121        8.8582531142150298     
 F   6.5945152019276518       -1.4448844651854140        4.5736562829245093     
 F   8.0209727845566654       -2.6584059591018141        6.4425106440256750     
 F   9.6078420324530089       -1.1973630110767615        8.1855832963231876     
 F   9.8693156027012048        1.5031580616584479        7.8018419262539078     
 F   8.5338479977412831        2.7485261102319942        5.8356663102077766     
 F   9.6201811634460590        1.7203918560815306        3.3972788294508920     
 F   10.758806030868438        3.3921557442511259        1.6548340425877224     
 F   9.2537531343569555        5.1947513988118796       0.23975205431707391     
 F   6.4967422767207372        5.2355830691863234       0.59045781146914389     
 F   5.3389491717090571        3.5469125425161212        2.3045906995101504     
 F   6.5663396382393246        4.6740138035313974        4.6774118015221919     
 F   5.1811235834786249        5.8301949022155890        6.6235872752992631     
 F   3.6523672561953870        4.3412687430845214        8.3571496106165295     
 F   3.3894023213178923        1.6270993717400257        7.9284208336453856     
 F   4.6709897703582781       0.44351770377260735        5.8841022125401166     
 F   3.5131735725711679        1.6699061295780879        3.5138445969535490     
 F   2.2282537793514567       0.16442450409566362        1.7344254452792782     
 F   3.5731339502066208       -1.6780780443920216       0.21595019023696443     
 F   6.3146471875412065       -1.8956831906653413       0.44934384790209914     
 F   7.6506821383191221      -0.33267105190307628        2.1921436565093915     
 C   7.5142438393119493       0.72736060921080914        5.0585405061984448     
 C   7.4307991153303528      -0.64725134055182287        5.2994106963803462     
 C   8.1407160414980737       -1.3176779374195120        6.3018443541339915     
 C   8.9490609374547336      -0.59335458743579539        7.1719456180937078     
 C   9.0675453617999775       0.78273410959548440        6.9792824671732570     
 C   8.3684193562753375        1.3983764992725778        5.9448479040769939     
 C   7.4104345015974475        2.5863361391708746        2.9946036726909737     
 C   8.7850617499963359        2.5786484415397206        2.7448090997484260     
 C   9.4126536238264258        3.4344744205069988        1.8332400633357995     
 C   8.6531035063887760        4.3445090216046465        1.1043747402413990     
 C   7.2707235393103833        4.3601236850415859        1.2833940000622091     
 C   6.6920705741665856        3.4813237753712558        2.1924609015025713     
 C   5.6680727889004663        2.4840350340237229        5.1374046912466307     
 C   5.7598684445587738        3.8527185330477671        5.4116558677586593     
 C   5.0754579716692279        4.4920165160151484        6.4519313338307587     
 C   4.2933096866698603        3.7450581480133036        7.3267131396460830     
 C   4.1728265862756881        2.3720163987921019        7.1090116179069751     
 C   4.8446826211334599        1.7893801220567032        6.0350566534791552     
 C   5.6566472258904543       0.70364878259315644        2.9988142545046976     
 C   4.2783689104628797       0.80161594601190023        2.7930102312144953     
 C   3.5720090842541175        3.1218788092012541E-002   1.8650033544141000     
 C   4.2502221290726361      -0.90001017211099421        1.0867821261203514     
 C   5.6349410415342280       -1.0104470747897800        1.2174093351129711     
 C   6.2968514300078811      -0.19956254682115246        2.1382160126857097     
 B   6.5648308344154609        1.6201919460831213        4.0313318701335596     
 F   2.3080502351469878        11.752817014043687        14.913111452846138     
 F  0.88416825461914561        12.961268386442180        13.039459655422442     
 F -0.70040597281460537        11.495779738475031        11.297789666679046     
 F -0.96047144379848715        8.7955256031067126        11.687233441930578     
 F  0.37589452974703530        7.5549244671895881        13.655094989223921     
 F -0.71080893977362969        8.5829864355196186        16.092615048772547     
 F  -1.8465816961208401        6.9083038231418028        17.833491395095745     
 F -0.33882424890455232        5.1083590795298921        19.248337663409870     
 F   2.4181654737222793        5.0721567384902571        18.898554040378446     
 F   3.5738958060146304        6.7631662088400510        17.184125436455556     
 F   2.3465662931052078        5.6357774407161036        14.809966496164126     
 F   3.7296088802344776        4.4829954074741316        12.859699668828078     
 F   5.2531870759713897        5.9751689194777544        11.125073894183874     
 F   5.5141766035806139        8.6904897498702329        11.556775185091714     
 F   4.2349789063981964        9.8693661510594843        13.603871215970194     
 F   5.3973317119074622        8.6529289521138644        15.972473061993410     
 F   6.6767540238569252        10.168377869555696        17.749107623209408     
 F   5.3240708043270875        12.004448069104756        19.266549775207388     
 F   2.5821624965835306        12.207238927671986        19.037291392505473     
 F   1.2514748131334335        10.636884978397601        17.295407335094975     
 C   1.3924032868656158        9.5785315781540987        14.430062378757626     
 C   1.4740220774372397        10.952890946504846        14.187294422373983     
 C  0.76477972399301630        11.620820572629995        13.182762470592094     
 C  -4.2158348910446952E-002   10.894188898907434        12.313266370888650     
 C -0.15972812674853934        9.5183746605241399        12.508588973039039     
 C  0.53953761636635167        8.9051351391072284        13.544325461209029     
 C   1.5006652305231125        7.7207519173425663        16.494832175032354     
 C  0.12596529432223144        7.7260350089351846        16.744582484105994     
 C -0.50024397828495903        6.8689966459804683        17.655838676434726     
 C  0.26083960665904427        5.9605166033731178        18.384911757608812     
 C   1.6433235376810138        5.9473535173578593        18.206217082750573     
 C   2.2206589109781598        6.8270075574329194        17.296961175151601     
 C   3.2421329868377753        7.8268927732992637        14.351071303296305     
 C   3.1512138737922122        6.4583935799472920        14.075398486351080     
 C   3.8342711522337818        5.8210915674234069        13.032960806245384     
 C   4.6140610838340379        6.5699205439564787        12.157523213621664     
 C   4.7337166991041544        7.9428610638891319        12.376678640077769     
 C   4.0631790348543486        8.5233099404826262        13.452649724108376     
 C   3.2495976802848103        9.6083990051924015        16.489638162005125     
 C   4.6284757477915415        9.5172319336979729        16.694262388454348     
 C   5.3318787229299200        10.292300598433071        17.620707305097074     
 C   4.6497652884411442        11.220567883765655        18.398770515996560     
 C   3.2645105930058804        11.323947238389309        18.269572650718708     
 C   2.6057398515123062        10.509424025200280        17.349796362346272     
 B   2.3440088980486418        8.6885447662657551        15.457796135154535     
 C   6.3497976555685902       0.13853558349279382        11.614018284973902     
 H   7.2809120266580933      -0.33936769427792413        11.943398942122736     
 H   5.9886333973280683      -0.42307591763303676        10.740603133682585     
 H   5.6083000895159323        1.2528765204091512E-002   12.410642675661453     
 C   5.2147024842673000        2.1994945186493839        10.741139668678610     
 H   4.4627201955708937        2.1677579618622240        11.537072085629807     
 H   4.8354806501889467        1.6173253403915293        9.8918201784747115     
 H   5.3239022793051793        3.2452820800081508        10.425891260391877     
 C   7.5795098251216597        1.6871255960574267        10.091123119561058     
 H   7.2024533751971225        1.1271668136097275        9.2235765032967585     
 H   8.5427819850175197        1.2489910338333046        10.379935287144665     
 H   7.7625473148476143        2.7164549240878220        9.7567842556017617     
 C   2.5563840522382795        10.169006017833448        7.8712493928722846     
 H   1.6252694511540660        10.646794906102524        7.5417688813230974     
 H   2.9178781858569396        10.731039880254365        8.7442776886700688     
 H   3.2977064100532041        10.294480825752807        7.0743366607621194     
 C   3.6920096468293742        8.1086419536548018        8.7443180634499527     
 H   4.4432461390720279        8.1397184143309822        7.9476514853911366     
 H   4.0719914137243558        8.6915250405516478        9.5927859365312109     
 H   3.5830951427054036        7.0631364219595367        9.0605029383728883     
 C   1.3276592653003803        8.6210696811789944        9.3958886575570979     
 H   1.7055348746592409        9.1810630149381094        10.263060335271513     
 H  0.36425770636224197        9.0593851717785085        9.1077788914476567     
 H   1.1446559226491584        7.5918216277458503        9.7305150005164069     
         276

 Dy   9.1190880947929358        2.5035919754074727        14.068491366186008     
 C   7.4077028627372625        4.3702994343862738        13.732433260741709     
 C   6.7758256049487784        3.3842809964663907        14.593628119100281     
 C   6.5167640942663452        2.2414772170065262        13.771589916422203     
 H   5.9946672084425510        1.3525754491110351        14.106293590896941     
 C   6.9645336513116201        2.4575597643952207        12.444426799990978     
 C   7.5279731376803500        3.7672315524088233        12.438559985059495     
 H   7.9061933889495233        4.2709856976860952        11.557194939841908     
 C   8.0940563265130354        5.7116110427820574        14.047310050774829     
 C   9.4550766633699883        5.4057944211311009        14.718677200909138     
 H   10.127631684465721        4.8509323501791375        14.032734235371237     
 H   9.3615989066228398        4.8644857603052563        15.673227530512618     
 H   10.014905439981042        6.3236019290631393        14.944974451637213     
 C   7.2563016516282888        6.6694754537988645        14.909577942132715     
 H   7.0129758317271262        6.2911047375454263        15.904151685074259     
 H   6.3118370677259268        6.9081289533507304        14.407588462956589     
 H   7.8094540467033031        7.6070317141914936        15.052887515215840     
 C   8.4039405398361371        6.4771113019143405        12.744303705977774     
 H   9.1063552667776122        5.9341249086715591        12.101748613258250     
 H   8.8713424703574084        7.4399070421665812        12.982354789366317     
 H   7.4948554496520492        6.6747780516157302        12.164127369614672     
 C   6.3226004442967145        3.4161227978515512        16.064735826485414     
 C   5.9468583487831426        1.9972379756568504        16.551622697788851     
 H   5.0830371339158766        1.5879806979828326        16.014933957845933     
 H   5.6789713739982872        2.0414501655590418        17.615238045885281     
 H   6.7747108749376057        1.2801142805044747        16.450992193472164     
 C   5.0450234506585181        4.2761147056695314        16.183140965636742     
 H   5.2008376105520879        5.3123652579712601        15.871658354708904     
 H   4.6853597463936483        4.2885582677066223        17.221119283687479     
 H   4.2505271371369160        3.8560048004177570        15.552258991403418     
 C   7.4091326443529972        3.9172750563527496        17.038079146880055     
 H   8.2968082119931630        3.2593716994678754        17.034399085068642     
 H   7.0263733711965015        3.8890770104687538        18.064088933305651     
 H   7.7474909253759927        4.9388325684035612        16.851480852860675     
 C   6.5621456121892283        1.6209245778453620        11.233209569975868     
 C   10.868618835155079       0.65908499601398340        13.861768521199286     
 C   11.458992448277625        1.6622588200640922        14.735638345405070     
 C   11.740091432546366        2.7939458189750290        13.902625188701013     
 H   12.240572183823289        3.6947148668012559        14.237685259165845     
 C   11.342136657448169        2.5557522576711640        12.565831082086989     
 C   10.786258597298886        1.2420128797130172        12.555949942726507     
 H   10.430527951011344       0.72690805748465304        11.670808949538181     
 C   10.161866751776678      -0.67033139886110327        14.175715487661025     
 C   8.7825857415013981      -0.32043348716012759        14.780491668431781     
 H   8.1380065697493702       0.21229295254899122        14.048402799543473     
 H   8.8543740001389999       0.25528867809921968        15.718699176180108     
 H   8.1941630961615690       -1.2149460346905485        15.020162272632993     
 C   9.8995335585808739       -1.4773720313837442        12.884921264921962     
 H   9.4127025788395855       -2.4259720879307300        13.141393823674107     
 H   10.832747594064445       -1.7071390664059560        12.358471780470387     
 H   9.2354703788717174      -0.95839430967137607        12.182812628604669     
 C   10.953121124004506       -1.5998264034562091        15.110128094286287     
 H   11.140532241294849       -1.1814572936376870        16.100774372633296     
 H   11.922517247620101       -1.8523901226518742        14.664945637650606     
 H   10.393482927000445       -2.5318852869052773        15.261941342141618     
 C   11.881913824894150        1.6640771422534690        16.222402883926964     
 C   13.133677747484459       0.77431570985036124        16.401906812971266     
 H   13.953136824173276        1.1502884841317897        15.775437651306982     
 H   13.473121294752852       0.79402358049404098        17.446789386309522     
 H   12.961484170072264      -0.26987548422033553        16.127800104721199     
 C   12.292004249032447        3.0906168589063157        16.655299838069318     
 H   11.482035246260958        3.8210094261644691        16.518874822957489     
 H   13.171488925965049        3.4574730742044424        16.112258753388758     
 H   12.548699443021009        3.0804238324809008        17.722136826957236     
 C   10.764341385620453        1.2399747102288783        17.204899922291030     
 H   9.8855741358082607        1.9050592121483418        17.133891983963288     
 H   11.121954430232663        1.3359388822507745        18.240809683430644     
 H   10.420042308089666       0.20957975162553993        17.078801750046683     
 C   11.730104700266985        3.3926427049775856        11.352369713496532     
 C   13.032963133322440        2.7824069543832990        10.781169639845826     
 H   12.884948804109527        1.7387240420320778        10.477247471690397     
 H   13.832130344093128        2.8056855422700839        11.529908475246144     
 H   13.371090530793015        3.3502334922133157        9.9043025253504045     
 C   11.994797356243900        4.8610907334028814        11.726713231004043     
 H   11.087293849452159        5.3750386724216339        12.066217548732464     
 H   12.366540049317724        5.4074791677714131        10.848341664998769     
 H   12.749257194002364        4.9583289413264460        12.513575177304439     
 C   10.649584930567455        3.3432632319633586        10.268203420987232     
 H   10.460799134804793        2.3203560399253593        9.9283976099044171     
 H   10.964541450919496        3.9246532455662129        9.3938932104670698     
 H   9.7029204762360983        3.7628771487035921        10.626398701999667     
 Dy -0.21585116573168886        7.7951902190303066        5.4185619013373083     
 C   1.4985229091434660        5.9355364681834866        5.7560176771492877     
 C   2.1304590359578914        6.9210727349529719        4.8941817386587401     
 C   2.3881057302546638        8.0647386866241817        5.7151117378389840     
 H   2.9094762877217466        8.9537868823334943        5.3796965051106476     
 C   1.9410371003030047        7.8492621060319596        7.0427208307400528     
 C   1.3783806289850828        6.5394690156703454        7.0498095204932447     
 H   1.0011177641845945        6.0360392796805877        7.9317764043133723     
 C  0.81071552014157711        4.5945753986761027        5.4419117011949378     
 C -0.55055234534000808        4.9009962212366815        4.7712411729132089     
 H  -1.2236627703111245        5.4550029206492425        5.4576109747185768     
 H -0.45764419151985020        5.4425861425309146        3.8166783791704022     
 H  -1.1107851300028411        3.9835440595869089        4.5446938426130252     
 C   1.6470063953653153        3.6359881266007736        4.5793406586689755     
 H   1.8896486359351257        4.0137874053496807        3.5843744076175756     
 H   2.5917670430890500        3.3974546944444297        5.0807288625592690     
 H   1.0934699311224638        2.6985279552203258        4.4369705250685314     
 C  0.50094475431658303        3.8296810553444898        6.7452891137681856     
 H -0.20038085092979183        4.3736252122736961        7.3882387881463485     
 H   3.2371858402773297E-002   2.8672703677309679        6.5079131001188371     
 H   1.4102443202826571        3.6312760662271852        7.3248374981464455     
 C   2.5832127136491292        6.8886194919566908        3.4229203454995223     
 C   2.9603668102825935        8.3071090274242092        2.9355758777375187     
 H   3.8243673807651382        8.7157580519203020        3.4725554054712058     
 H   3.2287127948388190        8.2623422562318112        1.8720766896143497     
 H   2.1331157144916757        9.0250334971103996        3.0356200107293900     
 C   3.8597125785132831        6.0270539385113944        3.3038911108077240     
 H   3.7030204659892125        4.9910521849136211        3.6158433216531805     
 H   4.2185995953911810        6.0138647249126320        2.2656372908997935     
 H   4.6552012844677275        6.4465370156505148        3.9339861871668749     
 C   1.4957136321742377        6.3883487400158199        2.4501166756584296     
 H  0.60879169032210867        7.0474646454228678        2.4535723090603487     
 H   1.8781881072784519        6.4154777095620705        1.4238503122276160     
 H   1.1563141334656484        5.3671653381319473        2.6372924496826107     
 C   2.3439791326093387        8.6867378419552050        8.2531232557109711     
 C  -1.9602696780899742        9.6460221682877094        5.6256979885715257     
 C  -2.5525268255091227        8.6436633246658037        4.7521901942195335     
 C  -2.8359430968406780        7.5128010425417147        5.5857217891326973     
 H  -3.3382633744182901        6.6129183248208676        5.2510376908612262     
 C  -2.4365047687312642        7.7503705027626113        6.9221158549636348     
 C  -1.8780906435240674        9.0632363092620398        6.9313713997916260     
 H  -1.5211507324926368        9.5779531144479453        7.8162037541366054     
 C  -1.2527570904804606        10.974829870371828        5.3110724369283204     
 C  0.12556878512334843        10.623760245790654        4.7047511684217804     
 H  0.77000203314201421        10.090846043095066        5.4364493241555003     
 H   5.1816599053579049E-002   10.046799124454482        3.7674607982790582     
 H  0.71421716718003425        11.517647035347196        4.4627351098825763     
 C -0.98900144390491729        11.781604251380939        6.6017354268518575     
 H -0.50073785751425082        12.729428198344204        6.3451670055187472     
 H  -1.9218694406807075        12.012862382061646        7.1282048670201954     
 H -0.32575962957541865        11.261652033033274        7.3038431614018231     
 C  -2.0442519618424124        11.905085793085982        4.3776291526208482     
 H  -2.2325704297246345        11.487396204873042        3.3868732972292519     
 H  -3.0132002010981784        12.158025050199738        4.8235474552119912     
 H  -1.4841961367433665        12.836896545581677        4.2259122996511334     
 C  -2.9764500882934168        8.6426660456588742        3.2656762437926483     
 C  -4.2279887779953542        9.5330733706867896        3.0874901972969977     
 H  -5.0470880347284162        9.1573576782134172        3.7145854827473199     
 H  -4.5683400184272358        9.5136390738208050        2.0429053307724638     
 H  -4.0550410668195616        10.577156468923683        3.3615549683729578     
 C  -3.3875311276860138        7.2164612884424271        2.8327036091081301     
 H  -2.5780766170979730        6.4854734107479626        2.9690387041961039     
 H  -4.2672335112616206        6.8501441682933653        3.3757367105067786     
 H  -3.6442792895389862        7.2268443464199166        1.7658953541777176     
 C  -1.8597263852050618        9.0665405827260432        2.2820432509451680     
 H -0.98150621492950729        8.4006473844711902        2.3513686200440245     
 H  -2.2190404975742468        8.9718049272023261        1.2466135886219125     
 H  -1.5143271655988819        10.096538415023570        2.4084560421961978     
 C  -2.8239244570305222        6.9140846259669484        8.1362107405229995     
 C  -4.1259189896344246        7.5251153400444064        8.7085050903095347     
 H  -3.9769822207091536        8.5687148882668378        9.0121685450062685     
 H  -4.9259326206896858        7.5021888685270968        7.9606639788132307     
 H  -4.4633491520015349        6.9576350626697536        9.5858206686680294     
 C  -3.0893857645469591        5.4455714485107070        7.7627058706639476     
 H  -2.1820010511309000        4.9307461038629521        7.4241286205948631     
 H  -3.4619822079892755        4.9000678513189477        8.6412567805290941     
 H  -3.8433947845198779        5.3482194483277095        6.9754778273735987     
 C  -1.7424355012411692        6.9634238169476061        9.2194695503479736     
 H  -1.5530547533756514        7.9863585756291711        9.5587915468778046     
 H  -2.0568527429309800        6.3824234245519431        10.094256426715567     
 H -0.79614853514015094        6.5434122396200589        8.8606619584621527     
 F   6.5923393236631629       -1.4429944930180341        4.5799474647625233     
 F   8.0175278679947954       -2.6562144622842134        6.4501403887841837     
 F   9.6073749948836653       -1.1955157185282428        8.1905386611496649     
 F   9.8722471148749538        1.5041423205783082        7.8035984752836134     
 F   8.5360295607278491        2.7494449534742915        5.8376932980585465     
 F   9.6213342409403193        1.7185085800995787        3.4003008389586320     
 F   10.761208072290428        3.3875997309925157        1.6562621766503507     
 F   9.2577207716550056        5.1911214425549908       0.24053728065369451     
 F   6.5009845620604478        5.2351061474356468       0.59189520409017682     
 F   5.3416229836798967        3.5479663913349042        2.3066172115840433     
 F   6.5670086820914157        4.6755330145328315        4.6770612248701982     
 F   5.1791486443489712        5.8342856997801675        6.6192394752391062     
 F   3.6484210856180090        4.3474686590091975        8.3533146345295339     
 F   3.3864567145435887        1.6330222076711192        7.9283145900860132     
 F   4.6710200033163343       0.44638319534489623        5.8878949988725129     
 F   3.5139281151301689        1.6671075342997512        3.5157304552353534     
 F   2.2318809544272034       0.15941098980791213        1.7360834784268184     
 F   3.5802873863010642       -1.6804162470525728       0.21736537212358095     
 F   6.3218229241557760       -1.8942763259205213       0.45226047605503295     
 F   7.6545767193527263      -0.33031614816606897        2.1965430378079360     
 C   7.5144181319314285       0.72863229861466738        5.0627208092582299     
 C   7.4295022858227773      -0.64563023900185512        5.3049391295297816     
 C   8.1389376717641948       -1.3158409932172663        6.3078470199005743     
 C   8.9487656274349217      -0.59168310327624707        7.1766554208381530     
 C   9.0688587645257090       0.78400764437223291        6.9824686553769935     
 C   8.3695710190375880        1.3995483819562580        5.9480667534164482     
 C   7.4123596736967174        2.5862471244837826        2.9973386744794781     
 C   8.7869082695040515        2.5769989146070515        2.7472600413577202     
 C   9.4151709091360765        3.4314936436343748        1.8349200336593190     
 C   8.6564510902997434        4.3420892075799467        1.1058917202063021     
 C   7.2741474288432677        4.3593019604869694        1.2852731114289466     
 C   6.6947311848116371        3.4813895356534270        2.1947033026111793     
 C   5.6684000454078101        2.4860247441700709        5.1388888012423655     
 C   5.7596130760310249        3.8551003146158731        5.4112759071014018     
 C   5.0737036524661265        4.4958842296056405        6.4495433921773353     
 C   4.2905187108397342        3.7501188598644997        7.3243516813239040     
 C   4.1706453772157959        2.3767738848359041        7.1085969853266340     
 C   4.8441087865929120        1.7925375878199572        6.0366228182533073     
 C   5.6588745866455019       0.70373767440988511        3.0017132035877365     
 C   4.2806038426283504       0.79976686788680929        2.7953375647710126     
 C   3.5757688499590965        2.8286244511309566E-002   1.8670766185750589     
 C   4.2557094049908804      -0.90160495737515878        1.0887998944836670     
 C   5.6404866633369979       -1.0100723216544429        1.2200358613526843     
 C   6.3007039073945421      -0.19864198255163512        2.1414856162497191     
 B   6.5659464542578663        1.6211132707429499        4.0344206649411758     
 F   2.3103394570269562        11.750795836496813        14.907008888594110     
 F  0.88772084333338419        12.959097801004233        13.032112744668453     
 F -0.69987728020743123        11.494104985051429        11.293048954903044     
 F -0.96345884378804447        8.7947036889645211        11.685560084550429     
 F  0.37358438527710053        7.5540257862946660        13.653107880192104     
 F -0.71207882578277781        8.5849153018522752        16.089649494528960     
 F  -1.8492604972125013        6.9128886305575987        17.831998883048072     
 F -0.34321484087461712        5.1118188159191140        19.247434242366914     
 F   2.4134954017575416        5.0723159707502896        18.897061451706239     
 F   3.5709517788874030        6.7618066158660151        17.182172136316197     
 F   2.3456380490028175        5.6340591432584937        14.810406888871926     
 F   3.7313411855540632        4.4785789211084150        12.864227832992203     
 F   5.2570411441889036        5.9685389935795454        11.129089768310074     
 F   5.5171159150296143        8.6841201025265971        11.556994606716158     
 F   4.2348988610384657        9.8661844658014761        13.600086212961005     
 F   5.3965132899481043        8.6553594563566936        15.970515836760844     
 F   6.6732679857507335        10.172981987987679        17.747228317817950     
 F   5.3172800229233737        12.006475688661290        19.265003416638553     
 F   2.5753509004500548        12.205632351994186        19.034460924067176     
 F   1.2477296157846984        10.634388034271844        17.291223872748763     
 C   1.3922195057141684        9.5771929646834337        14.425992136260462     
 C   1.4753792973089532        10.951209719542659        14.181934370317181     
 C  0.76663235749943581        11.618999729579793        13.176969561808720     
 C  -4.1822854349384417E-002   10.892610187987998        12.308733300127294     
 C -0.16106061973096625        9.5171914395061563        12.505513294930584     
 C  0.53833743093347419        8.9039789075931850        13.541191937370536     
 C   1.4985593965234580        7.7207125828953256        16.492154470985646     
 C  0.12393117391440150        7.7276392396313724        16.742162967513845     
 C -0.50303342577238075        6.8719213409555895        17.654130163127203     
 C  0.25713730991964651        5.9627802869874147        18.383330461875531     
 C   1.6395485110072614        5.9479431877777200        18.204305157868280     
 C   2.2177310459846886        6.8267232495461379        17.294752559937507     
 C   3.2416540187188381        7.8246542023463634        14.349652062878235     
 C   3.1512735952832385        6.4557584464076516        14.075874307174812     
 C   3.8358443670908349        5.8169016660846724        13.035489715514299     
 C   4.6167334896486851        6.5644751915205575        12.160027080725575     
 C   4.7358128110182616        7.9377222848933151        12.377194131668810     
 C   4.0636462992565496        8.5198408393481717        13.451137700584281     
 C   3.2473997287223182        9.6080492482926232        16.486807190309971     
 C   4.6262776795499816        9.5187646410773983        16.691896130710404     
 C   5.3282674421718408        10.294899582535892        17.618519255144779     
 C   4.6445407973264636        11.221871832330262        18.396681204703977     
 C   3.2592275623375437        11.323337085264306        18.266985977356995     
 C   2.6020325385560112        10.508283655250569        17.346635913210161     
 B   2.3428133249104315        8.6874465820627318        15.454789281948559     
 C   6.3512265503514360       0.14300603030255449        11.608472625519516     
 H   7.2816283582388381      -0.33537107818628098        11.939103040568771     
 H   5.9915684662066555      -0.41770776345663924        10.733920296696297     
 H   5.6082820085587191        1.6523971625769754E-002   12.403605545656761     
 C   5.2178086763627114        2.2049561824688539        10.736008017360680     
 H   4.4649398970647427        2.1732879577034683        11.531079151808068     
 H   4.8393467675087178        1.6230945207014968        9.8861662599853748     
 H   5.3277431345934287        3.2507538771192199        10.421123802432852     
 C   7.5830653789605122        1.6924822647055924        10.088390064157585     
 H   7.2065424800625397        1.1337575799442745        9.2198734671552973     
 H   8.5457375432907927        1.2534428068057866        10.377720806922271     
 H   7.7670884487604637        2.7220307775502288        9.7554319692756799     
 C   2.5548712111038885        10.164435394001192        7.8769503296618435     
 H   1.6245147768379242        10.642693835546464        7.5460918594021580     
 H   2.9147467779590310        10.725591608034675        8.7511463443662780     
 H   3.2977402701479672        10.290365752821515        7.0816247287282135     
 C   3.6887110411932515        8.1030567378619125        8.7496953717089081     
 H   4.4408823723423909        8.1340192712174026        7.9539337569867516     
 H   4.0679058096377592        8.6856420047030589        9.5986923527337531     
 H   3.5790073464781056        7.0575516512638563        9.0655366848326668     
 C   1.3238911633838846        8.6156716790922676        9.3987154813444871     
 H   1.7012011846236965        9.1744377115960098        10.266866664011367     
 H  0.36111900263256869        9.0549128290476482        9.1100255889020065     
 H   1.1398562347532484        7.5862170486319238        9.7319732065401165     
         276

 Dy   9.1198343652246887        2.5045799884733673        14.066325907369807     
 C   7.4087054672207104        4.3716132718513050        13.732833074985578     
 C   6.7760481376245920        3.3844068546445127        14.592023528179679     
 C   6.5173333517383334        2.2430075779041081        13.768072316219561     
 H   5.9948280510129557        1.3537270253128211        14.101002591481423     
 C   6.9659631082570588        2.4610235433456769        12.441585406684403     
 C   7.5297066513008275        3.7705831493294966        12.438051168530132     
 H   7.9087051417578760        4.2756335484123369        11.557772965580931     
 C   8.0957176725750895        5.7118934505837391        14.050516100419715     
 C   9.4570317143584504        5.4037715450276078        14.720044086802917     
 H   10.128857210544851        4.8503349089158725        14.032297514261161     
 H   9.3640473232375658        4.8603214425428058        15.673424457697095     
 H   10.017618131461942        6.3206112615441405        14.948074512667155     
 C   7.2591177101589803        6.6678149155494051        14.915893940232069     
 H   7.0165242026145718        6.2868838928110442        15.909596941113309     
 H   6.3143872873000193        6.9081570236462637        14.415264781707616     
 H   7.8128551913921171        7.6046446450454459        15.061309274016946     
 C   8.4051329397648473        6.4805702955486133        12.749378569540051     
 H   9.1077446425348487        5.9395777999376529        12.105446142377335     
 H   8.8721688869447313        7.4428905523457134        12.989781733840976     
 H   7.4959458266251007        6.6793210680026958        12.169786234070056     
 C   6.3230112875797939        3.4135063938349512        16.063220908457332     
 C   5.9443650482451593        1.9943271107136069        16.546539273787161     
 H   5.0798569288954596        1.5882439220180493        16.008746654681755     
 H   5.6763123392342614        2.0365892954685694        17.610164790532814     
 H   6.7707022786269855        1.2758053785050356        16.444293267926703     
 C   5.0473114673875097        4.2756216818132637        16.185043510488711     
 H   5.2043460600247196        5.3121196460659910        15.875238228564349     
 H   4.6891035157090366        4.2866922147551243        17.223514084520673     
 H   4.2511755064334622        3.8580543425042602        15.554696368107802     
 C   7.4112989582602751        3.9094567870643040        17.036995222248855     
 H   8.2979145261510929        3.2502629260537192        17.029909047069172     
 H   7.0297253127813963        3.8780729494997606        18.063246512047137     
 H   7.7510952494104588        4.9310484131667431        16.853690609302141     
 C   6.5644839697932040        1.6256897172750973        11.229226207850944     
 C   10.868576820516649       0.65948659616780969        13.858124411132222     
 C   11.459107477123359        1.6614095038842733        14.733315347281213     
 C   11.741036365596235        2.7938402237137643        13.901675854626294     
 H   12.241799306915018        3.6939764451199277        14.237936011721564     
 C   11.343481987363091        2.5573156947401166        12.564488437282023     
 C   10.787056732306201        1.2438724611919290        12.552934527304972     
 H   10.431503004423572       0.72990743741186703        11.667088145417937     
 C   10.161148509800594      -0.66996491869172015        14.170214314884364     
 C   8.7821289111587948      -0.32038115512280002        14.775802252814426     
 H   8.1375807800118860       0.21360725386262566        14.044649571960742     
 H   8.8544547847725106       0.25406128055343730        15.714724151363434     
 H   8.1934852662643927       -1.2150369794679960        15.014430221857776     
 C   9.8984093113137028       -1.4748873947069325        12.878230557639263     
 H   9.4110722801684243       -2.4235766216367138        13.133217575960391     
 H   10.831526657746833       -1.7043482157356713        12.351476474027933     
 H   9.2347106931064769      -0.95446951968167093        12.176886223695403     
 C   10.951928103108322       -1.6013043128877620        15.103121168853086     
 H   11.139708052738349       -1.1846124528987370        16.094376928732242     
 H   11.921137094752353       -1.8537789410553474        14.657517444521456     
 H   10.391676313947750       -2.5332130963042951        15.253445151046481     
 C   11.882488875818837        1.6610902555408240        16.219905775597798     
 C   13.134371052115718       0.77112026998624272        16.397001569113939     
 H   13.953222738667678        1.1478294146528447        15.770181134854230     
 H   13.474844475877722       0.78940809067075213        17.441533740404992     
 H   12.961709564614955      -0.27266742722061249        16.121691068712167     
 C   12.292646140455826        3.0869718526793091        16.654929916027310     
 H   11.482628805700942        3.8175296287166316        16.519751144411501     
 H   13.172035118816527        3.4546810724297603        16.112321959999441     
 H   12.549521461170453        3.0752664563030856        17.721700172430776     
 C   10.765705757151377        1.2350977751158059        17.202390014949508     
 H   9.8871775365498173        1.9005783071678544        17.133746877613941     
 H   11.124418888637297        1.3284871658005981        18.238081762879929     
 H   10.420906123633175       0.20518211761582672        17.074252032428642     
 C   11.732667238835866        3.3951510051276004        11.352131961905675     
 C   13.036089844381937        2.7852369912087784        10.781929708181250     
 H   12.888324530986399        1.7417793292558803        10.477107625093822     
 H   13.834350636113832        2.8078681824143468        11.531606324826553     
 H   13.375243083168122        3.3536456434060415        9.9058620422802139     
 C   11.996799857957569        4.8632897582676282        11.727816500069171     
 H   11.088651802734125        5.3771435949734609        12.065667765796528     
 H   12.370423742581997        5.4101043133980973        10.850573577395652     
 H   12.749577738792460        4.9600816830322563        12.516251768672179     
 C   10.653389374524753        3.3466636433528540        10.266789448813967     
 H   10.464946049447322        2.3240481739247900        9.9260335057085811     
 H   10.969438627541432        3.9286875271999295        9.3933024865412733     
 H   9.7063734248384534        3.7661417823337100        10.624202621939595     
 Dy -0.21648294529534931        7.7944827334407298        5.4206840014408426     
 C   1.4974457948312538        5.9342054127224699        5.7556468801014171     
 C   2.1302832835308676        6.9209246054066638        4.8959038609212833     
 C   2.3875839551579210        8.0631450142894838        5.7188066665991535     
 H   2.9094393157202858        8.9525548270683100        5.3852420947620230     
 C   1.9395113883062665        7.8457235122194540        7.0456899977329801     
 C   1.3764915091199803        6.5360700830906877        7.0503538172731863     
 H  0.99830315726555841        6.0313451588313294        7.9311718668376594     
 C  0.80905832841839198        4.5942547740051944        5.4386700120678855     
 C -0.55249997163916797        4.9029103851509586        4.7698109561456388     
 H  -1.2248346587503538        5.4556318564058293        5.4579092632361643     
 H -0.46008028440972337        5.4464955221881297        3.8163405838507050     
 H  -1.1134988057750685        3.9863869933047815        4.5416854709324035     
 C   1.6442609719747709        3.6376926640756295        4.5729587522447943     
 H   1.8860894211509858        4.0180867934443745        3.5788562791325833     
 H   2.5893261182499065        3.3975335078108895        5.0729464915546574     
 H   1.0902052856516027        2.7009154007181291        4.4284896009501358     
 C  0.49978994121488202        3.8261134075693981        6.7401451418404488     
 H -0.20180451129701091        4.3679676149206532        7.3844696204687787     
 H   3.1677406630360477E-002   2.8641462049172053        6.5003636671761349     
 H   1.4091902910625651        3.6266874923349834        7.3191324714649983     
 C   2.5828383606474463        6.8913027158454137        3.4245491469265641     
 C   2.9629795520448656        8.3100888653375566        2.9408816706569576     
 H   3.8276853481555042        8.7154647985740734        3.4789904911890783     
 H   3.2314908486775429        8.2673300601971853        1.8773707418089991     
 H   2.1372940827804103        9.0294545399370847        3.0425940669600071     
 C   3.8573902475080168        6.0275566634110627        3.3019522660350522     
 H   3.6994490292249873        4.9913016131271428        3.6121765859354520     
 H   4.2147462518330343        6.0157906320190691        2.2631826939117325     
 H   4.6545816288963726        6.4444132589243468        3.9314726731410548     
 C   1.4934928759996196        6.3964195438759619        2.4513479436755627     
 H  0.60760164838539710        7.0567700802653093        2.4584864622047538     
 H   1.8746342342404516        6.4270106699480918        1.4248111777791237     
 H   1.1527130485043997        5.3751567777736318        2.6350363665316743     
 C   2.3414972973756800        8.6818802682813452        8.2572641159431512     
 C  -1.9603166215350585        9.6456822942551277        5.6290959085501600     
 C  -2.5525726255040144        8.6444724998457385        4.7542766043629570     
 C  -2.8367760227525745        7.5128843239538190        5.5864824546417857     
 H  -3.3392996920744600        6.6135824142134716        5.2506182030788615     
 C  -2.4378896396776866        7.7489127284742549        6.9232919587305206     
 C  -1.8790389470547477        9.0615297763093050        6.9341865984357538     
 H  -1.5223688361067604        9.5751890997227331        7.8197167123952447     
 C  -1.2521461724997451        10.974525312687362        5.3162948122614075     
 C  0.12593297019198579        10.623776835841532        4.7091888849097838     
 H  0.77037374348057985        10.089651354492782        5.4399749641263471     
 H   5.1682196874801800E-002   10.048092781383042        3.7711812456770950     
 H  0.71478883849203911        11.517820570562536        4.4682411601250411     
 C -0.98797914999458392        11.779231004425798        6.6081155263019031     
 H -0.49924938844136585        12.727153200611323        6.3529823498783147     
 H  -1.9207417485663292        12.010172113716807        7.1349096677214412     
 H -0.32506056697270175        11.257885628338441        7.3094562036832240     
 C  -2.0432005357743126        11.906574269795822        4.3843379351448091     
 H  -2.2319667603357107        11.490494071480958        3.3930165989810823     
 H  -3.0119287136787642        12.159452041383551        4.8307340948555781     
 H  -1.4825373901351013        12.838225125391508        4.2340090180636603     
 C  -2.9769595640698321        8.6455298018689675        3.2679373514201515     
 C  -4.2287234133499325        9.5359986316787602        3.0922096751285917     
 H  -5.0471376266900521        9.1594720485987207        3.7197106744299759     
 H  -4.5701617403875554        9.5179383411565901        2.0479961143983498     
 H  -4.0553969132970442        10.579698878264811        3.3674611514660198     
 C  -3.3879456240233337        7.2199280932159962        2.8328590305237324     
 H  -2.5783505745100528        6.4888767144555279        2.9679446648670540     
 H  -4.2675006718568609        6.8526558356027669        3.3754726341412571     
 H  -3.6448882110988401        7.2317805853830190        1.7661191378276371     
 C  -1.8611147743788055        9.0714291715438069        2.2842797910680828     
 H -0.98307339729704102        8.4052273456690951        2.3511861896364579     
 H  -2.2215729789214098        8.9792528334791246        1.2490902475391776     
 H  -1.5153055643299469        10.100977886462712        2.4127336589988411     
 C  -2.8266115059672199        6.9117285021409760        8.1362879232953897     
 C  -4.1293427592246879        7.5223019123088086        8.7073260035091504     
 H  -3.9808545688948027        8.5657258427053442        9.0118175013581308     
 H  -4.9283225688703656        7.4998378258479734        7.9584219530964191     
 H  -4.4678558258583241        6.9542641223473280        9.5838398337145954     
 C  -3.0912696635360470        5.4434609717054832        7.7615139161888003     
 H  -2.1831422063696166        4.9288506291720200        7.4246884740040722     
 H  -3.4657306958096017        4.8975228896256082        8.6389377858248828     
 H  -3.8435236395189896        5.3463968713262373        6.9726621290029795     
 C  -1.7465537136731659        6.9604237057071980        9.2208935311437603     
 H  -1.5577140008614596        7.9831317463188958        9.5610921235435384     
 H  -2.0621325952476028        6.3788400211786387        10.094865104560492     
 H -0.79980153099424045        6.5406433112220048        8.8630708027092755     
 F   6.5901634453986730       -1.4411045208506541        4.5862386466005374     
 F   8.0140829514329273       -2.6540229654666128        6.4577701335426925     
 F   9.6069079573143235       -1.1936684259797241        8.1954940259761440     
 F   9.8751786270487010        1.5051265794981687        7.8053550243133190     
 F   8.5382111237144152        2.7503637967165888        5.8397202859093165     
 F   9.6224873184345796        1.7166253041176269        3.4033228484663716     
 F   10.763610113712419        3.3830437177339054        1.6576903107129790     
 F   9.2616884089530540        5.1874914862981019       0.24132250699031513     
 F   6.5052268474001584        5.2346292256849694       0.59333259671120964     
 F   5.3442967956507355        3.5490202401536868        2.3086437236579362     
 F   6.5676777259435069        4.6770522255342666        4.6767106482182044     
 F   5.1771737052193165        5.8383764973447461        6.6148916751789502     
 F   3.6444749150406306        4.3536685749338728        8.3494796584425384     
 F   3.3835111077692845        1.6389450436022124        7.9282083465266417     
 F   4.6710502362743895       0.44924868691718506        5.8916877852049092     
 F   3.5146826576891703        1.6643089390214143        3.5176163135171583     
 F   2.2355081295029504       0.15439747552016062        1.7377415115743586     
 F   3.5874408223955077       -1.6827544497131239       0.21878055401019744     
 F   6.3289986607703463       -1.8928694611757013       0.45517710420796675     
 F   7.6584713003863314      -0.32796124442906166        2.2009424191064801     
 C   7.5145924245509068       0.72990398801852574        5.0669011123180141     
 C   7.4282054563152009      -0.64400913745188737        5.3104675626792170     
 C   8.1371593020303159       -1.3140040490150204        6.3138496856671580     
 C   8.9484703174151097      -0.59001161911669875        7.1813652235825982     
 C   9.0701721672514424       0.78528117914898143        6.9856548435807300     
 C   8.3707226817998404        1.4007202646399384        5.9512856027559025     
 C   7.4142848457959873        2.5861581097966910        3.0000736762679825     
 C   8.7887547890117652        2.5753493876743825        2.7497109829670139     
 C   9.4176881944457271        3.4285128667617504        1.8366000039828385     
 C   8.6597986742107089        4.3396693935552468        1.1074087001712052     
 C   7.2775713183761512        4.3584802359323520        1.2871522227956842     
 C   6.6973917954566886        3.4814552959355978        2.1969457037197877     
 C   5.6687273019151529        2.4880144543164189        5.1403729112381003     
 C   5.7593577075032760        3.8574820961839786        5.4108959464441444     
 C   5.0719493332630261        4.4997519431961326        6.4471554505239119     
 C   4.2877277350096081        3.7551795717156962        7.3219902230017260     
 C   4.1684641681559027        2.3815313708797059        7.1081823527462928     
 C   4.8435349520523641        1.7956950535832112        6.0381889830274602     
 C   5.6611019474005495       0.70382656622661377        3.0046121526707754     
 C   4.2828387747938210       0.79791778976171834        2.7976648983275303     
 C   3.5795286156640755        2.5353700930606595E-002   1.8691498827360178     
 C   4.2611966809091246      -0.90319974263932334        1.0908176628469823     
 C   5.6460322851397677       -1.0096975685191059        1.2226623875923974     
 C   6.3045563847812032      -0.19772141828211778        2.1447552198137290     
 B   6.5670620741002708        1.6220345954027784        4.0375094597487919     
 F   2.3126286789069246        11.748774658949939        14.900906324342083     
 F  0.89127343204762277        12.956927215566285        13.024765833914461     
 F -0.69934858760025720        11.492430231627829        11.288308243127041     
 F -0.96644624377760180        8.7938817748223297        11.683886727170279     
 F  0.37127424080716576        7.5531271053997440        13.651120771160290     
 F -0.71334871179192594        8.5868441681849319        16.086683940285376     
 F  -1.8519392983041623        6.9174734379733938        17.830506371000396     
 F -0.34760543284468193        5.1152785523083368        19.246530821323955     
 F   2.4088253297928035        5.0724752030103213        18.895568863034036     
 F   3.5680077517601756        6.7604470228919791        17.180218836176838     
 F   2.3447098049004267        5.6323408458008837        14.810847281579724     
 F   3.7330734908736489        4.4741624347426994        12.868755997156329     
 F   5.2608952124064174        5.9619090676813364        11.133105642436274     
 F   5.5200552264786147        8.6777504551829630        11.557214028340601     
 F   4.2348188156787350        9.8630027805434661        13.596301209951816     
 F   5.3956948679887473        8.6577899605995210        15.968558611528277     
 F   6.6697819476445428        10.177586106419660        17.745349012426495     
 F   5.3104892415196598        12.008503308217824        19.263457058069719     
 F   2.5685393043165790        12.204025776316387        19.031630455628878     
 F   1.2439844184359634        10.631891090146086        17.287040410402547     
 C   1.3920357245627208        9.5758543512127687        14.421921893763297     
 C   1.4767365171806670        10.949528492580471        14.176574318260380     
 C  0.76848499100585532        11.617178886529588        13.171176653025347     
 C  -4.1487359788321881E-002   10.891031477068562        12.304200229365938     
 C -0.16239311271339318        9.5160082184881727        12.502437616822128     
 C  0.53713724550059683        8.9028226760791416        13.538058413532042     
 C   1.4964535625238033        7.7206732484480849        16.489476766938939     
 C  0.12189705350657158        7.7292434703275603        16.739743450921697     
 C -0.50582287325980235        6.8748460359307106        17.652421649819679     
 C  0.25343501318024875        5.9650439706017107        18.381749166142246     
 C   1.6357734843335088        5.9485328581975816        18.202393232985987     
 C   2.2148031809912174        6.8264389416593572        17.292543944723416     
 C   3.2411750505999013        7.8224156313934623        14.348232822460167     
 C   3.1513333167742648        6.4531233128680112        14.076350127998543     
 C   3.8374175819478884        5.8127117647459388        13.038018624783215     
 C   4.6194058954633324        6.5590298390846353        12.162530947829488     
 C   4.7379089229323679        7.9325835058974992        12.377709623259852     
 C   4.0641135636587498        8.5163717382137154        13.449625677060189     
 C   3.2452017771598256        9.6076994913928466        16.483976218614817     
 C   4.6240796113084226        9.5202973484568236        16.689529872966460     
 C   5.3246561614137615        10.297498566638712        17.616331205192481     
 C   4.6393163062117839        11.223175780894868        18.394591893411391     
 C   3.2539445316692071        11.322726932139304        18.264399303995280     
 C   2.5983252255997167        10.507143285300858        17.343475464074050     
 B   2.3416177517722212        8.6863483978597085        15.451782428742584     
 C   6.3526554451342818       0.14747647711231512        11.602926966065130     
 H   7.2823446898195821      -0.33137446209463778        11.934807139014806     
 H   5.9945035350852427      -0.41233960928024177        10.727237459710008     
 H   5.6082639276015058        2.0519178047448003E-002   12.396568415652071     
 C   5.2209148684581219        2.2104178462883239        10.730876366042750     
 H   4.4671595985585908        2.1788179535447130        11.525086217986329     
 H   4.8432128848284890        1.6288637010114644        9.8805123414960399     
 H   5.3315839898816781        3.2562256742302886        10.416356344473828     
 C   7.5866209327993648        1.6978389333537578        10.085657008754112     
 H   7.2106315849279579        1.1403483462788218        9.2161704310138379     
 H   8.5486931015640657        1.2578945797782684        10.375506326699877     
 H   7.7716295826733122        2.7276066310126361        9.7540796829495999     
 C   2.5533583699694975        10.159864770168936        7.8826512664514023     
 H   1.6237601025217825        10.638592764990404        7.5504148374812186     
 H   2.9116153700611225        10.720143335814987        8.7580150000624890     
 H   3.2977741302427308        10.286250679890223        7.0889127966943075     
 C   3.6854124355571289        8.0974715220690232        8.7550726799678618     
 H   4.4385186056127539        8.1283201281038231        7.9602160285823667     
 H   4.0638202055511616        8.6797589688544701        9.6045987689362970     
 H   3.5749195502508075        7.0519668805681759        9.0705704312924436     
 C   1.3201230614673889        8.6102736770055390        9.4015423051318763     
 H   1.6968674945881521        9.1678124082539103        10.270672992751219     
 H  0.35798029890289546        9.0504404863167895        9.1122722863563581     
 H   1.1350565468573386        7.5806124695179964        9.7334314125638262     
         276

 Dy   9.1205806356564416        2.5055680015392618        14.064160448553608     
 C   7.4097080717041592        4.3729271093163371        13.733232889229447     
 C   6.7762706703004056        3.3845327128226348        14.590418937259075     
 C   6.5179026092103225        2.2445379388016899        13.764554716016919     
 H   5.9949888935833595        1.3548786015146068        14.095711592065905     
 C   6.9673925652024975        2.4644873222961330        12.438744013377827     
 C   7.5314401649213041        3.7739347462501693        12.437542352000769     
 H   7.9112168945662287        4.2802813991385777        11.558350991319953     
 C   8.0973790186371453        5.7121758583854207        14.053722150064601     
 C   9.4589867653469124        5.4017486689241148        14.721410972696697     
 H   10.130082736623981        4.8497374676526075        14.031860793151084     
 H   9.3664957398522919        4.8561571247803563        15.673621384881573     
 H   10.020330822942840        6.3176205940251426        14.951174573697099     
 C   7.2619337686896710        6.6661543772999465        14.922209938331422     
 H   7.0200725735020173        6.2826630480766621        15.915042197152358     
 H   6.3169375068741127        6.9081850939417970        14.422941100458644     
 H   7.8162563360809312        7.6022575758993982        15.069731032818051     
 C   8.4063253396935576        6.4840292891828870        12.754453433102325     
 H   9.1091340182920852        5.9450306912037467        12.109143671496421     
 H   8.8729953035320541        7.4458740625248456        12.997208678315635     
 H   7.4970362035981521        6.6838640843896622        12.175445098525438     
 C   6.3234221308628742        3.4108899898183513        16.061705990429250     
 C   5.9418717477071752        1.9914162457703635        16.541455849785468     
 H   5.0766767238750425        1.5885071460532660        16.002559351517576     
 H   5.6736533044702355        2.0317284253780969        17.605091535180346     
 H   6.7666936823163644        1.2714964765055963        16.437594342381239     
 C   5.0495994841165004        4.2751286579569969        16.186946055340684     
 H   5.2078545094973512        5.3118740341607209        15.878818102419794     
 H   4.6928472850244249        4.2848261618036272        17.225908885353867     
 H   4.2518238757300075        3.8601038845907634        15.557133744812187     
 C   7.4134652721675529        3.9016385177758579        17.035911297617655     
 H   8.2990208403090211        3.2411541526395635        17.025419009069704     
 H   7.0330772543662912        3.8670688885307674        18.062404090788618     
 H   7.7546995734449249        4.9232642579299251        16.855900365743612     
 C   6.5668223273971797        1.6304548567048323        11.225242845726019     
 C   10.868534805878220       0.65988819632163598        13.854480301065156     
 C   11.459222505969093        1.6605601877044545        14.730992349157356     
 C   11.741981298646103        2.7937346284525000        13.900726520551576     
 H   12.243026430006747        3.6932380234386000        14.238186764277280     
 C   11.344827317278014        2.5588791318090687        12.563145792477057     
 C   10.787854867313516        1.2457320426708405        12.549919111883435     
 H   10.432478057835800       0.73290681733908114        11.663367341297693     
 C   10.160430267824509      -0.66959843852233691        14.164713142107701     
 C   8.7816720808161914      -0.32032882308547239        14.771112837197069     
 H   8.1371549902744036       0.21492155517626013        14.040896344378009     
 H   8.8545355694060213       0.25283388300765486        15.710749126546760     
 H   8.1928074363672163       -1.2151279242454434        15.008698171082559     
 C   9.8972850640465317       -1.4724027580301209        12.871539850356566     
 H   9.4094419814972632       -2.4211811553426976        13.125041328246676     
 H   10.830305721429220       -1.7015573650653868        12.344481167585480     
 H   9.2339510073412363      -0.95054472969196591        12.170959818786136     
 C   10.950735082212137       -1.6027822223193149        15.096114243419883     
 H   11.138883864181848       -1.1877676121597869        16.087979484831187     
 H   11.919756941884604       -1.8551677594588203        14.650089251392309     
 H   10.389869700895053       -2.5345409057033130        15.244948959951346     
 C   11.883063926743523        1.6581033688281790        16.217408667268636     
 C   13.135064356746977       0.76792483012212420        16.392096325256613     
 H   13.953308653162081        1.1453703451738997        15.764924618401480     
 H   13.476567657002592       0.78479260084746338        17.436278094500466     
 H   12.961934959157643      -0.27545937022088945        16.115582032703131     
 C   12.293288031879207        3.0833268464523025        16.654559993985298     
 H   11.483222365140927        3.8140498312687936        16.520627465865516     
 H   13.172581311668006        3.4518890706550782        16.112385166610125     
 H   12.550343479319896        3.0701090801252700        17.721263517904319     
 C   10.767070128682303        1.2302208400027332        17.199880107607985     
 H   9.8887809372913740        1.8960974021873669        17.133601771264598     
 H   11.126883347041931        1.3210354493504215        18.235353842329214     
 H   10.421769939176682       0.20078448360611353        17.069702314810606     
 C   11.735229777404745        3.3976593052776152        11.351894210314818     
 C   13.039216555441435        2.7880670280342574        10.782689776516674     
 H   12.891700257863270        1.7448346164796831        10.476967778497247     
 H   13.836570928134535        2.8100508225586096        11.533304174406963     
 H   13.379395635543228        3.3570577945987674        9.9074215592100234     
 C   11.998802359671238        4.8654887831323759        11.728919769134301     
 H   11.090009756016093        5.3792485175252880        12.065117982860590     
 H   12.374307435846271        5.4127294590247814        10.852805489792537     
 H   12.749898283582555        4.9618344247380675        12.518928360039920     
 C   10.657193818482051        3.3500640547423495        10.265375476640703     
 H   10.469092964089850        2.3277403079242207        9.9236694015127451     
 H   10.974335804163371        3.9327218088336462        9.3927117626154768     
 H   9.7098263734408086        3.7694064159638274        10.622006541879522     
 Dy -0.21711472485900979        7.7937752478511539        5.4228061015443769     
 C   1.4963686805190415        5.9328743572614542        5.7552760830535457     
 C   2.1301075311038442        6.9207764758603556        4.8976259831838274     
 C   2.3870621800611782        8.0615513419547860        5.7225015953593230     
 H   2.9094023437188254        8.9513227718031256        5.3907876844133993     
 C   1.9379856763095284        7.8421849184069474        7.0486591647259074     
 C   1.3746023892548778        6.5326711505110291        7.0508981140531288     
 H  0.99548855034652206        6.0266510379820701        7.9305673293619456     
 C  0.80740113669520674        4.5939341493342853        5.4354283229408340     
 C -0.55444759793832776        4.9048245490652365        4.7683807393780695     
 H  -1.2260065471895829        5.4562607921624160        5.4582075517537518     
 H -0.46251637729959655        5.4504049018453440        3.8160027885310077     
 H  -1.1162124815472958        3.9892299270226537        4.5386770992517826     
 C   1.6415155485842265        3.6393972015504854        4.5665768458206131     
 H   1.8825302063668459        4.0223861815390682        3.5733381506475910     
 H   2.5868851934107635        3.3976123211773492        5.0651641205500466     
 H   1.0869406401807413        2.7033028462159319        4.4200086768317410     
 C  0.49863512811318100        3.8225457597943060        6.7350011699127119     
 H -0.20322817166422999        4.3623100175676104        7.3807004527912090     
 H   3.0982954857947661E-002   2.8610220421034427        6.4928142342334327     
 H   1.4081362618424731        3.6220989184427821        7.3134274447835512     
 C   2.5824640076457639        6.8939859397341356        3.4261779483536055     
 C   2.9655922938071373        8.3130687032509023        2.9461874635763960     
 H   3.8310033155458707        8.7151715452278431        3.4854255769069509     
 H   3.2342689025162668        8.2723178641625612        1.8826647940036485     
 H   2.1414724510691454        9.0338755827637680        3.0495681231906238     
 C   3.8550679165027510        6.0280593883107301        3.3000134212623800     
 H   3.6958775924607625        4.9915510413406654        3.6085098502177231     
 H   4.2108929082748876        6.0177165391255061        2.2607280969236712     
 H   4.6539619733250186        6.4422895021981796        3.9289591591152346     
 C   1.4912721198250012        6.4044903477361030        2.4525792116926959     
 H  0.60641160644868564        7.0660755151077499        2.4634006153491588     
 H   1.8710803612024514        6.4385436303341139        1.4257720433306313     
 H   1.1491119635431510        5.3831482174153162        2.6327802833807379     
 C   2.3390154621420218        8.6770226946074853        8.2614049761753332     
 C  -1.9603635649801430        9.6453424202225460        5.6324938285287951     
 C  -2.5526184254989062        8.6452816750256716        4.7563630145063813     
 C  -2.8376089486644704        7.5129676053659233        5.5872431201508732     
 H  -3.3403360097306303        6.6142465036060747        5.2501987152964968     
 C  -2.4392745106241085        7.7474549541858986        6.9244680624974064     
 C  -1.8799872505854280        9.0598232433565702        6.9370017970798816     
 H  -1.5235869397208841        9.5724250849975192        7.8232296706538849     
 C  -1.2515352545190295        10.974220755002897        5.3215171875944938     
 C  0.12629715526062316        10.623793425892410        4.7136266013977881     
 H  0.77074545381914550        10.088456665890496        5.4435006040971947     
 H   5.1547794696024551E-002   10.049386438311602        3.7749016930751322     
 H  0.71536050980404409        11.517994105777875        4.4737472103675060     
 C -0.98695685608425054        11.776857757470657        6.6144956257519478     
 H -0.49776091936848088        12.724878202878442        6.3607976942378821     
 H  -1.9196140564519506        12.007481845371967        7.1416144684226861     
 H -0.32436150436998484        11.254119223643608        7.3150692459646249     
 C  -2.0421491097062132        11.908062746505662        4.3910467176687700     
 H  -2.2313630909467870        11.493591938088874        3.3991599007329123     
 H  -3.0106572262593496        12.160879032567365        4.8379207344991642     
 H  -1.4808786435268362        12.839553705201338        4.2421057364761872     
 C  -2.9774690398462478        8.6483935580790625        3.2701984590476547     
 C  -4.2294580487045099        9.5389238926707289        3.0969291529601857     
 H  -5.0471872186516880        9.1615864189840224        3.7248358661126315     
 H  -4.5719834623478750        9.5222376084923752        2.0530868980242358     
 H  -4.0557527597745278        10.582241287605937        3.3733673345590813     
 C  -3.3883601203606530        7.2233948979895652        2.8330144519393343     
 H  -2.5786245319221321        6.4922800181630924        2.9668506255380040     
 H  -4.2677678324521020        6.8551675029121677        3.3752085577757351     
 H  -3.6454971326586945        7.2367168243461206        1.7663429214775566     
 C  -1.8625031635525491        9.0763177603615688        2.2865163311909975     
 H -0.98464057966457474        8.4098073068670001        2.3510037592288908     
 H  -2.2241054602685733        8.9867007397559231        1.2515669064564425     
 H  -1.5162839630610119        10.105417357901851        2.4170112758014843     
 C  -2.8292985549039180        6.9093723783150036        8.1363651060677782     
 C  -4.1327665288149502        7.5194884845732100        8.7061469167087662     
 H  -3.9847269170804518        8.5627367971438506        9.0114664577099930     
 H  -4.9307125170510444        7.4974867831688492        7.9561799273796074     
 H  -4.4723624997151123        6.9508931820249025        9.5818589987611595     
 C  -3.0931535625251345        5.4413504949002593        7.7603219617136538     
 H  -2.1842833616083337        4.9269551544810870        7.4252483274132821     
 H  -3.4694791836299279        4.8949779279322687        8.6366187911206698     
 H  -3.8436524945181012        5.3445742943247643        6.9698464306323604     
 C  -1.7506719261051626        6.9574235944667899        9.2223175119395489     
 H  -1.5623732483472677        7.9799049170086196        9.5633927002092740     
 H  -2.0674124475642257        6.3752566178053351        10.095473782405419     
 H -0.80345452684832996        6.5378743828239516        8.8654796469563983     
 F   6.5879875671341841       -1.4392145486832744        4.5925298284385514     
 F   8.0106380348710591       -2.6518314686490116        6.4653998783012012     
 F   9.6064409197449798       -1.1918211334312054        8.2004493908026213     
 F   9.8781101392224500        1.5061108384180291        7.8071115733430236     
 F   8.5403926867009812        2.7512826399588857        5.8417472737600864     
 F   9.6236403959288399        1.7147420281356751        3.4063448579741116     
 F   10.766012155134408        3.3784877044752957        1.6591184447756073     
 F   9.2656560462511042        5.1838615300412139       0.24210773332693575     
 F   6.5094691327398682        5.2341523039342928       0.59476998933224245     
 F   5.3469706076215751        3.5500740889724698        2.3106702357318296     
 F   6.5683467697955980        4.6785714365357007        4.6763600715662106     
 F   5.1751987660896619        5.8424672949093246        6.6105438751187942     
 F   3.6405287444632521        4.3598684908585481        8.3456446823555410     
 F   3.3805655009949804        1.6448678795333056        7.9281021029672702     
 F   4.6710804692324457       0.45211417848947388        5.8954805715373046     
 F   3.5154372002481713        1.6615103437430774        3.5195021717989632     
 F   2.2391353045786970       0.14938396123240913        1.7393995447218988     
 F   3.5945942584899506       -1.6850926523736753       0.22019573589681393     
 F   6.3361743973849158       -1.8914625964308811       0.45809373236090056     
 F   7.6623658814199365      -0.32560634069205435        2.2053418004050247     
 C   7.5147667171703860       0.73117567742238398        5.0710814153777983     
 C   7.4269086268076245      -0.64238803590191973        5.3159959958286525     
 C   8.1353809322964370       -1.3121671048127745        6.3198523514337417     
 C   8.9481750073952959      -0.58834013495715043        7.1860750263270434     
 C   9.0714855699771739       0.78655471392573006        6.9888410317844665     
 C   8.3718743445620909        1.4018921473236186        5.9545044520953567     
 C   7.4162100178952572        2.5860690951095995        3.0028086780564869     
 C   8.7906013085194790        2.5736998607417134        2.7521619245763076     
 C   9.4202054797553778        3.4255320898891264        1.8382799743063578     
 C   8.6631462581216763        4.3372495795305470        1.1089256801361083     
 C   7.2809952079090356        4.3576585113777346        1.2890313341624218     
 C   6.7000524061017401        3.4815210562177690        2.1991881048283961     
 C   5.6690545584224967        2.4900041644627668        5.1418570212338350     
 C   5.7591023389755280        3.8598638777520842        5.4105159857868879     
 C   5.0701950140599248        4.5036196567866247        6.4447675088704885     
 C   4.2849367591794820        3.7602402835668922        7.3196287646795470     
 C   4.1662829590960104        2.3862888569235081        7.1077677201659517     
 C   4.8429611175118170        1.7988525193464655        6.0397551478016132     
 C   5.6633293081555962       0.70391545804334232        3.0075111017538139     
 C   4.2850737069592917       0.79606871163662740        2.7999922318840476     
 C   3.5832883813690546        2.2421157349903621E-002   1.8712231468969769     
 C   4.2666839568273689      -0.90479452790348791        1.0928354312102977     
 C   5.6515779069425367       -1.0093228153837686        1.2252889138321106     
 C   6.3084088621678651      -0.19680085401260045        2.1480248233777384     
 B   6.5681776939426761        1.6229559200626069        4.0405982545564081     
 F   2.3149179007868930        11.746753481403063        14.894803760090054     
 F  0.89482602076186135        12.954756630128337        13.017418923160472     
 F -0.69881989499308306        11.490755478204228        11.283567531351039     
 F -0.96943364376715913        8.7930598606801382        11.682213369790130     
 F  0.36896409633723098        7.5522284245048219        13.649133662128474     
 F -0.71461859780107406        8.5887730345175886        16.083718386041788     
 F  -1.8546180993958234        6.9220582453891897        17.829013858952724     
 F -0.35199602481474673        5.1187382886975596        19.245627400280998     
 F   2.4041552578280658        5.0726344352703538        18.894076274361829     
 F   3.5650637246329482        6.7590874299179422        17.178265536037479     
 F   2.3437815607980363        5.6306225483432746        14.811287674287524     
 F   3.7348057961932342        4.4697459483769837        12.873284161320456     
 F   5.2647492806239313        5.9552791417831283        11.137121516562475     
 F   5.5229945379276151        8.6713808078393271        11.557433449965043     
 F   4.2347387703190043        9.8598210952854579        13.592516206942626     
 F   5.3948764460293894        8.6602204648423502        15.966601386295709     
 F   6.6662959095383520        10.182190224851643        17.743469707035036     
 F   5.3036984601159469        12.010530927774356        19.261910699500884     
 F   2.5617277081831031        12.202419200638586        19.028799987190578     
 F   1.2402392210872286        10.629394146020326        17.282856948056335     
 C   1.3918519434112735        9.5745157377421037        14.417851651266135     
 C   1.4780937370523806        10.947847265618284        14.171214266203577     
 C  0.77033762451227483        11.615358043479386        13.165383744241973     
 C  -4.1151865227259346E-002   10.889452766149125        12.299667158604583     
 C -0.16372560569582009        9.5148249974701908        12.499361938713673     
 C  0.53593706006771935        8.9016664445650964        13.534924889693547     
 C   1.4943477285241489        7.7206339140008442        16.486799062892231     
 C  0.11986293309874164        7.7308477010237482        16.737323934329545     
 C -0.50861232074722396        6.8777707309058318        17.650713136512156     
 C  0.24973271644085096        5.9673076542160066        18.380167870408965     
 C   1.6319984576597564        5.9491225286174423        18.200481308103694     
 C   2.2118753159977462        6.8261546337725756        17.290335329509322     
 C   3.2406960824809645        7.8201770604405620        14.346813582042099     
 C   3.1513930382652906        6.4504881793283717        14.076825948822275     
 C   3.8389907968049419        5.8085218634072042        13.040547534052131     
 C   4.6220783012779796        6.5535844866487141        12.165034814933399     
 C   4.7400050348464751        7.9274447269016823        12.378225114850894     
 C   4.0645808280609508        8.5129026370792591        13.448113653536094     
 C   3.2430038255973330        9.6073497344930701        16.481145246919663     
 C   4.6218815430668627        9.5218300558362472        16.687163615222516     
 C   5.3210448806556832        10.300097550741533        17.614143155240185     
 C   4.6340918150971033        11.224479729459475        18.392502582118809     
 C   3.2486615010008704        11.322116779014303        18.261812630633564     
 C   2.5946179126434217        10.506002915351146        17.340315014937936     
 B   2.3404221786340109        8.6852502136566869        15.448775575536608     
 C   6.3540843399171276       0.15194692392207576        11.597381306610744     
 H   7.2830610214003269      -0.32737784600299458        11.930511237460843     
 H   5.9974386039638299      -0.40697145510384430        10.720554622723718     
 H   5.6082458466442917        2.4514384469126252E-002   12.389531285647381     
 C   5.2240210605535333        2.2158795101077939        10.725744714724819     
 H   4.4693793000524389        2.1843479493859572        11.519093284164590     
 H   4.8470790021482602        1.6346328813214321        9.8748584230067031     
 H   5.3354248451699275        3.2616974713413573        10.411588886514805     
 C   7.5901764866382173        1.7031956020019234        10.082923953350639     
 H   7.2147206897933751        1.1469391126133688        9.2124673948723768     
 H   8.5516486598373387        1.2623463527507504        10.373291846477485     
 H   7.7761707165861615        2.7331824844750430        9.7527273966235182     
 C   2.5518455288351065        10.155294146336679        7.8883522032409621     
 H   1.6230054282056405        10.634491694434344        7.5547378155602791     
 H   2.9084839621632139        10.714695063595297        8.7648836557586982     
 H   3.2978079903374939        10.282135606958931        7.0962008646604016     
 C   3.6821138299210063        8.0918863062761339        8.7604499882268172     
 H   4.4361548388831169        8.1226209849902435        7.9664983001779817     
 H   4.0597346014645650        8.6738759330058812        9.6105051851388392     
 H   3.5708317540235095        7.0463821098724946        9.0756041777522203     
 C   1.3163549595508932        8.6048756749188104        9.4043691289192655     
 H   1.6925338045526077        9.1611871049118108        10.274479321491073     
 H  0.35484159517322222        9.0459681435859292        9.1145189838107097     
 H   1.1302568589614286        7.5750078904040690        9.7348896185875358     
         276

 Dy   9.1213269060881945        2.5065560146051564        14.061994989737407     
 C   7.4107106761876071        4.3742409467813683        13.733632703473317     
 C   6.7764932029762193        3.3846585710007568        14.588814346338472     
 C   6.5184718666823107        2.2460682996992722        13.761037115814275     
 H   5.9951497361537633        1.3560301777163928        14.090420592650387     
 C   6.9688220221479362        2.4679511012465896        12.435902620071252     
 C   7.5331736785417815        3.7772863431708421        12.437033535471405     
 H   7.9137286473745805        4.2849292498648195        11.558929017058977     
 C   8.0990403646991993        5.7124582661871024        14.056928199709487     
 C   9.4609418163353745        5.3997257928206217        14.722777858590476     
 H   10.131308262703111        4.8491400263893425        14.031424072041009     
 H   9.3689441564670179        4.8519928070179068        15.673818312066050     
 H   10.023043514423740        6.3146299265061447        14.954274634727041     
 C   7.2647498272203626        6.6644938390504871        14.928525936430775     
 H   7.0236209443894628        6.2784422033422800        15.920487453191409     
 H   6.3194877264482052        6.9082131642373303        14.430617419209669     
 H   7.8196574807697461        7.5998705067533496        15.078152791619157     
 C   8.4075177396222678        6.4874882828171598        12.759528296664602     
 H   9.1105233940493218        5.9504835824698397        12.112841200615506     
 H   8.8738217201193770        7.4488575727039779        13.004635622790294     
 H   7.4981265805712036        6.6884071007766277        12.181103962980822     
 C   6.3238329741459545        3.4082735858017514        16.060191072401167     
 C   5.9393784471691919        1.9885053808271203        16.536372425783778     
 H   5.0734965188546255        1.5887703700884830        15.996372048353399     
 H   5.6709942697062106        2.0268675552876245        17.600018279827882     
 H   6.7626850860057441        1.2671875745061572        16.430895416835778     
 C   5.0518875008454920        4.2746356341007292        16.188848600192653     
 H   5.2113629589699828        5.3116284222554517        15.882397976275238     
 H   4.6965910543398133        4.2829601088521292        17.228303686187061     
 H   4.2524722450265537        3.8621534266772666        15.559571121516571     
 C   7.4156315860748316        3.8938202484874123        17.034827372986456     
 H   8.3001271544669510        3.2320453792254074        17.020928971070234     
 H   7.0364291959511860        3.8560648275617746        18.061561669530100     
 H   7.7583038974793910        4.9154801026931070        16.858110122185078     
 C   6.5691606850011555        1.6352199961345675        11.221259483601095     
 C   10.868492791239790       0.66028979647546215        13.850836190998089     
 C   11.459337534814827        1.6597108715246356        14.728669351033499     
 C   11.742926231695971        2.7936290331912352        13.899777186476857     
 H   12.244253553098474        3.6924996017572718        14.238437516832999     
 C   11.346172647192937        2.5604425688780212        12.561803147672091     
 C   10.788653002320830        1.2475916241497520        12.546903696461900     
 H   10.433453111248028       0.73590619726629514        11.659646537177448     
 C   10.159712025848425      -0.66923195835295379        14.159211969331039     
 C   8.7812152504735881      -0.32027649104814482        14.766423421579715     
 H   8.1367292005369194       0.21623585648989457        14.037143116795278     
 H   8.8546163540395320       0.25160648546187248        15.706774101730087     
 H   8.1921296064700417       -1.2152188690228909        15.002966120307342     
 C   9.8961608167793624       -1.4699181213533092        12.864849143073867     
 H   9.4078116828261020       -2.4187856890486810        13.116865080532961     
 H   10.829084785111608       -1.6987665143951021        12.337485861143026     
 H   9.2331913215759940      -0.94661993970226077        12.165033413876868     
 C   10.949542061315954       -1.6042601317508680        15.089107317986683     
 H   11.138059675625348       -1.1909227714208368        16.081582040930133     
 H   11.918376789016856       -1.8565565778622934        14.642661058263160     
 H   10.388063087842356       -2.5358687151023314        15.236452768856211     
 C   11.883638977668209        1.6551164821155340        16.214911558939470     
 C   13.135757661378234       0.76472939025800579        16.387191081399287     
 H   13.953394567656483        1.1429112756949544        15.759668101948730     
 H   13.478290838127460       0.78017711102417464        17.431022448595936     
 H   12.962160353700334      -0.27825131322116647        16.109472996694098     
 C   12.293929923302588        3.0796818402252955        16.654190071943290     
 H   11.483815924580913        3.8105700338209556        16.521503787319528     
 H   13.173127504519487        3.4490970688803961        16.112448373220808     
 H   12.551165497469338        3.0649517039474543        17.720826863377862     
 C   10.768434500213226        1.2253439048896608        17.197370200266459     
 H   9.8903843380329306        1.8916164972068792        17.133456664915254     
 H   11.129347805446566        1.3135837329002451        18.232625921778503     
 H   10.422633754720191       0.19638684959640032        17.065152597192569     
 C   11.737792315973627        3.4001676054276300        11.351656458723960     
 C   13.042343266500932        2.7908970648597369        10.783449844852099     
 H   12.895075984740142        1.7478899037034856        10.476827931900672     
 H   13.838791220155239        2.8122334627028729        11.535002023987373     
 H   13.383548187918334        3.3604699457914933        9.9089810761398311     
 C   12.000804861384907        4.8676878079971235        11.730023038199430     
 H   11.091367709298058        5.3813534400771150        12.064568199924652     
 H   12.378191129110544        5.4153546046514656        10.855037402189421     
 H   12.750218828372649        4.9635871664438787        12.521604951407662     
 C   10.660998262439350        3.3534644661318449        10.263961504467437     
 H   10.473239878732379        2.3314324419236514        9.9213052973169091     
 H   10.979232980785307        3.9367560904673629        9.3921210386896785     
 H   9.7132793220431637        3.7726710495939453        10.619810461819448     
 Dy -0.21774650442267024        7.7930677622615772        5.4249282016479112     
 C   1.4952915662068293        5.9315433018004384        5.7549052860056751     
 C   2.1299317786768204        6.9206283463140474        4.8993481054463706     
 C   2.3865404049644354        8.0599576696200881        5.7261965241194925     
 H   2.9093653717173646        8.9500907165379395        5.3963332740647747     
 C   1.9364599643127904        7.8386463245944418        7.0516283317188337     
 C   1.3727132693897754        6.5292722179313705        7.0514424108330704     
 H  0.99267394342748583        6.0219569171328109        7.9299627918862328     
 C  0.80574394497202151        4.5936135246633771        5.4321866338137816     
 C -0.55639522423748755        4.9067387129795135        4.7669505226104993     
 H  -1.2271784356288122        5.4568897279190027        5.4585058402713393     
 H -0.46495247018946978        5.4543142815025591        3.8156649932113105     
 H  -1.1189261573195231        3.9920728607405263        4.5356687275711609     
 C   1.6387701251936821        3.6411017390253413        4.5601949393964327     
 H   1.8789709915827060        4.0266855696337620        3.5678200221625986     
 H   2.5844442685716205        3.3976911345438086        5.0573817495454358     
 H   1.0836759947098800        2.7056902917137351        4.4115277527133463     
 C  0.49748031501148005        3.8189781120192139        6.7298571979849742     
 H -0.20465183203144907        4.3566524202145684        7.3769312851136393     
 H   3.0288503085534844E-002   2.8578978792896805        6.4852648012907306     
 H   1.4070822326223811        3.6175103445505803        7.3077224181021050     
 C   2.5820896546440815        6.8966691636228585        3.4278067497806473     
 C   2.9682050355694090        8.3160485411642497        2.9514932564958349     
 H   3.8343212829362368        8.7148782918816128        3.4918606626248234     
 H   3.2370469563549906        8.2773056681279371        1.8879588461982979     
 H   2.1456508193578805        9.0382966255904531        3.0565421794212408     
 C   3.8527455854974848        6.0285621132103984        3.2980745764897081     
 H   3.6923061556965373        4.9918004695541871        3.6048431144999946     
 H   4.2070395647167418        6.0196424462319431        2.2582734999356098     
 H   4.6533423177536637        6.4401657454720116        3.9264456450894145     
 C   1.4890513636503830        6.4125611515962451        2.4538104797098286     
 H  0.60522156451197406        7.0753809499501914        2.4683147684935638     
 H   1.8675264881644511        6.4500765907201352        1.4267329088821390     
 H   1.1455108785819021        5.3911396570570016        2.6305242002298015     
 C   2.3365336269083632        8.6721651209336255        8.2655458364075134     
 C  -1.9604105084252275        9.6450025461899642        5.6358917485074302     
 C  -2.5526642254937975        8.6460908502056046        4.7584494246498057     
 C  -2.8384418745763664        7.5130508867780277        5.5880037856599616     
 H  -3.3413723273868001        6.6149105929986787        5.2497792275141322     
 C  -2.4406593815705309        7.7459971798975422        6.9256441662642922     
 C  -1.8809355541161084        9.0581167104038354        6.9398169957240095     
 H  -1.5248050433350075        9.5696610702723071        7.8267426289125250     
 C  -1.2509243365383138        10.973916197318431        5.3267395629275809     
 C  0.12666134032926052        10.623810015943288        4.7180643178857915     
 H  0.77111716415771114        10.087261977288209        5.4470262440680415     
 H   5.1413392517247303E-002   10.050680095240160        3.7786221404731690     
 H  0.71593218111604895        11.518167640993216        4.4792532606099709     
 C -0.98593456217391728        11.774484510515514        6.6208757252019925     
 H -0.49627245029559591        12.722603205145559        6.3686130385974495     
 H  -1.9184863643375720        12.004791577027127        7.1483192691239310     
 H -0.32366244176726794        11.250352818948775        7.3206822882460258     
 C  -2.0410976836381134        11.909551223215503        4.3977555001927309     
 H  -2.2307594215578628        11.496689804696791        3.4053032024847427     
 H  -3.0093857388399354        12.162306023751178        4.8451073741427511     
 H  -1.4792198969185713        12.840882285011169        4.2502024548887150     
 C  -2.9779785156226635        8.6512573142891558        3.2724595666751579     
 C  -4.2301926840590873        9.5418491536626995        3.1016486307917797     
 H  -5.0472368106133239        9.1637007893693259        3.7299610577952875     
 H  -4.5738051843081946        9.5265368758281586        2.0581776816501218     
 H  -4.0561086062520104        10.584783696947063        3.3792735176521433     
 C  -3.3887746166979724        7.2268617027631343        2.8331698733549366     
 H  -2.5788984893342115        6.4956833218706578        2.9657565862089541     
 H  -4.2680349930473431        6.8576791702215694        3.3749444814102136     
 H  -3.6461060542185488        7.2416530633092231        1.7665667051274763     
 C  -1.8638915527262927        9.0812063491793324        2.2887528713139123     
 H -0.98620776203210836        8.4143872680649050        2.3508213288213242     
 H  -2.2266379416157367        8.9941486460327216        1.2540435653737076     
 H  -1.5172623617920771        10.109856829340993        2.4212888926041276     
 C  -2.8319856038406157        6.9070162544890312        8.1364422888401666     
 C  -4.1361902984052135        7.5166750568376122        8.7049678299083819     
 H  -3.9885992652661013        8.5597477515823570        9.0111154140618552     
 H  -4.9331024652317241        7.4951357404897250        7.9539379016627958     
 H  -4.4768691735719015        6.9475222417024769        9.5798781638077255     
 C  -3.0950374615142224        5.4392400180950364        7.7591300072385065     
 H  -2.1854245168470507        4.9250596797901540        7.4258081808224912     
 H  -3.4732276714502541        4.8924329662389292        8.6342997964164567     
 H  -3.8437813495172128        5.3427517173232921        6.9670307322617422     
 C  -1.7547901385371594        6.9544234832263818        9.2237414927353356     
 H  -1.5670324958330759        7.9766780876983443        9.5656932768750078     
 H  -2.0726922998808486        6.3716732144320307        10.096082460250344     
 H -0.80710752270241948        6.5351054544258984        8.8678884912035212     
 F   6.5858116888696943       -1.4373245765158944        4.5988210102765654     
 F   8.0071931183091909       -2.6496399718314110        6.4730296230597100     
 F   9.6059738821756362       -1.1899738408826868        8.2054047556291003     
 F   9.8810416513961972        1.5070950973378894        7.8088681223727292     
 F   8.5425742496875472        2.7522014832011830        5.8437742616108563     
 F   9.6247934734230984        1.7128587521537235        3.4093668674818511     
 F   10.768414196556400        3.3739316912166855        1.6605465788382356     
 F   9.2696236835491543        5.1802315737843250       0.24289295966355634     
 F   6.5137114180795788        5.2336753821836162       0.59620738195327538     
 F   5.3496444195924138        3.5511279377912524        2.3126967478057225     
 F   6.5690158136476891        4.6800906475371358        4.6760094949142168     
 F   5.1732238269600082        5.8465580924739031        6.6061960750586373     
 F   3.6365825738858737        4.3660684067832234        8.3418097062685455     
 F   3.3776198942206763        1.6507907154643990        7.9279958594078987     
 F   4.6711107021905010       0.45497967006176276        5.8992733578697010     
 F   3.5161917428071727        1.6587117484647407        3.5213880300807676     
 F   2.2427624796544441       0.14437044694465762        1.7410575778694390     
 F   3.6017476945843940       -1.6874308550342265       0.22161091778343042     
 F   6.3433501339994862       -1.8900557316860611       0.46101036051383437     
 F   7.6662604624535415      -0.32325143695504704        2.2097411817035693     
 C   7.5149410097898652       0.73244736682624234        5.0752617184375826     
 C   7.4256117973000482      -0.64076693435195198        5.3215244289780879     
 C   8.1336025625625581       -1.3103301606105286        6.3258550172003254     
 C   8.9478796973754839      -0.58666865079760211        7.1907848290714877     
 C   9.0727989727029055       0.78782824870247858        6.9920272199882030     
 C   8.3730260073243432        1.4030640300072990        5.9577233014348101     
 C   7.4181351899945271        2.5859800804225079        3.0055436798449908     
 C   8.7924478280271945        2.5720503338090444        2.7546128661856017     
 C   9.4227227650650285        3.4225513130165020        1.8399599446298773     
 C   8.6664938420326436        4.3348297655058472        1.1104426601010113     
 C   7.2844190974419192        4.3568367868231181        1.2909104455291593     
 C   6.7027130167467917        3.4815868164999402        2.2014305059370041     
 C   5.6693818149298405        2.4919938746091148        5.1433411312295698     
 C   5.7588469704477792        3.8622456593201897        5.4101360251296304     
 C   5.0684406948568244        4.5074873703771168        6.4423795672170661     
 C   4.2821457833493559        3.7653009954180887        7.3172673063573690     
 C   4.1641017500361173        2.3910463429673099        7.1073530875856106     
 C   4.8423872829712691        1.8020099851097195        6.0413213125757652     
 C   5.6655566689106438       0.70400434986007099        3.0104100508368528     
 C   4.2873086391247615       0.79421963351153646        2.8023195654405653     
 C   3.5870481470740336        1.9488613769200646E-002   1.8732964110579358     
 C   4.2721712327456132      -0.90638931316765248        1.0948531995736130     
 C   5.6571235287453066       -1.0089480622484315        1.2279154400718237     
 C   6.3122613395545262      -0.19588028974308311        2.1512944269417482     
 B   6.5692933137850806        1.6238772447224352        4.0436870493640242     
 F   2.3172071226668614        11.744732303856189        14.888701195838026     
 F  0.89837860947609993        12.952586044690390        13.010072012406482     
 F -0.69829120238590892        11.489080724780626        11.278826819575036     
 F -0.97242104375671645        8.7922379465379468        11.680540012409979     
 F  0.36665395186729621        7.5513297436098998        13.647146553096658     
 F -0.71588848381022219        8.5907019008502452        16.080752831798200     
 F  -1.8572969004874844        6.9266430528049847        17.827521346905051     
 F -0.35638661678481154        5.1221980250867825        19.244723979238042     
 F   2.3994851858633277        5.0727936675303864        18.892583685689626     
 F   3.5621196975057212        6.7577278369439062        17.176312235898120     
 F   2.3428533166956456        5.6289042508856646        14.811728066995324     
 F   3.7365381015128198        4.4653294620112671        12.877812325484580     
 F   5.2686033488414452        5.9486492158849194        11.141137390688675     
 F   5.5259338493766155        8.6650111604956930        11.557652871589486     
 F   4.2346587249592735        9.8566394100274479        13.588731203933436     
 F   5.3940580240700315        8.6626509690851776        15.964644161063141     
 F   6.6628098714321613        10.186794343283625        17.741590401643577     
 F   5.2969076787122331        12.012558547330890        19.260364340932050     
 F   2.5549161120496273        12.200812624960786        19.025969518752280     
 F   1.2364940237384936        10.626897201894568        17.278673485710119     
 C   1.3916681622598259        9.5731771242714387        14.413781408768971     
 C   1.4794509569240941        10.946166038656095        14.165854214146776     
 C  0.77219025801869434        11.613537200429182        13.159590835458602     
 C  -4.0816370666196811E-002   10.887874055229689        12.295134087843227     
 C -0.16505809867824703        9.5136417764522072        12.496286260605217     
 C  0.53473687463484187        8.9005102130510529        13.531791365855053     
 C   1.4922418945244944        7.7205945795536026        16.484121358845524     
 C  0.11782881269091172        7.7324519317199361        16.734904417737397     
 C -0.51140176823464556        6.8806954258809530        17.649004623204632     
 C  0.24603041970145317        5.9695713378303026        18.378586574675683     
 C   1.6282234309860040        5.9497121990373030        18.198569383221404     
 C   2.2089474510042746        6.8258703258857940        17.288126714295231     
 C   3.2402171143620273        7.8179384894876618        14.345394341624031     
 C   3.1514527597563169        6.4478530457887313        14.077301769646008     
 C   3.8405640116619955        5.8043319620684697        13.043076443321045     
 C   4.6247507070926268        6.5481391342127928        12.167538682037311     
 C   4.7421011467605823        7.9223059479058655        12.378740606441935     
 C   4.0650480924631509        8.5094335359448046        13.446601630012001     
 C   3.2408058740348404        9.6069999775932935        16.478314275224506     
 C   4.6196834748253028        9.5233627632156725        16.684797357478573     
 C   5.3174335998976039        10.302696534844355        17.611955105287887     
 C   4.6288673239824227        11.225783678024081        18.390413270826222     
 C   3.2433784703325337        11.321506625889301        18.259225957271852     
 C   2.5909105996871267        10.504862545401435        17.337154565801825     
 B   2.3392266054958006        8.6841520294536636        15.445768722330632     
 C   6.3555132346999734       0.15641737073183642        11.591835647156358     
 H   7.2837773529810708      -0.32338122991135138        11.926215335906878     
 H   6.0003736728424171      -0.40160330092744684        10.713871785737428     
 H   5.6082277656870785        2.8509590890804501E-002   12.382494155642691     
 C   5.2271272526489438        2.2213411739272639        10.720613063406889     
 H   4.4715990015462879        2.1898779452272015        11.513100350342853     
 H   4.8509451194680313        1.6404020616313997        9.8692045045173664     
 H   5.3392657004581761        3.2671692684524265        10.406821428555780     
 C   7.5937320404770698        1.7085522706500889        10.080190897947164     
 H   7.2188097946587932        1.1535298789479158        9.2087643587309156     
 H   8.5546042181106117        1.2667981257232321        10.371077366255092     
 H   7.7807118504990109        2.7387583379374503        9.7513751102974382     
 C   2.5503326877007155        10.150723522504423        7.8940531400305209     
 H   1.6222507538894988        10.630390623878284        7.5590607936393397     
 H   2.9053525542653058        10.709246791375607        8.7717523114549074     
 H   3.2978418504322571        10.278020534027638        7.1034889326264965     
 C   3.6788152242848837        8.0863010904832446        8.7658272964857709     
 H   4.4337910721534790        8.1169218418766640        7.9727805717735958     
 H   4.0556489973779684        8.6679928971572906        9.6164116013413832     
 H   3.5667439577962115        7.0407973391768142        9.0806379242119988     
 C   1.3125868576343975        8.5994776728320819        9.4071959527066547     
 H   1.6882001145170633        9.1545618015697112        10.278285650230925     
 H  0.35170289144354894        9.0414958008550705        9.1167656812650613     
 H   1.1254571710655188        7.5694033112901415        9.7363478246112454     
         276

 Dy   9.1220731765199474        2.5075440276710510        14.059829530921206     
 C   7.4117132806710559        4.3755547842463995        13.734032517717186     
 C   6.7767157356520338        3.3847844291788789        14.587209755417870     
 C   6.5190411241542998        2.2475986605968541        13.757519515611634     
 H   5.9953105787241672        1.3571817539181785        14.085129593234869     
 C   6.9702514790933749        2.4714148801970457        12.433061226764675     
 C   7.5349071921622590        3.7806379400915149        12.436524718942040     
 H   7.9162404001829332        4.2895771005910612        11.559507042798000     
 C   8.1007017107612533        5.7127406739887840        14.060134249354375     
 C   9.4628968673238365        5.3977029167171287        14.724144744484256     
 H   10.132533788782242        4.8485425851260775        14.030987350930934     
 H   9.3713925730817440        4.8478284892554564        15.674015239250529     
 H   10.025756205904639        6.3116392589871460        14.957374695756982     
 C   7.2675658857510541        6.6628333008010285        14.934841934530128     
 H   7.0271693152769084        6.2742213586078979        15.925932709230459     
 H   6.3220379460222986        6.9082412345328637        14.438293737960697     
 H   7.8230586254585601        7.5974834376073019        15.086574550420265     
 C   8.4087101395509798        6.4909472764514327        12.764603160226878     
 H   9.1119127698065583        5.9559364737359335        12.116538729734593     
 H   8.8746481367066998        7.4518410828831101        13.012062567264953     
 H   7.4992169575442551        6.6929501171635932        12.186762827436205     
 C   6.3242438174290347        3.4056571817851515        16.058676154373085     
 C   5.9368851466312087        1.9855945158838768        16.531289001782085     
 H   5.0703163138342076        1.5890335941236997        15.990184745189220     
 H   5.6683352349421847        2.0220066851971521        17.594945024475415     
 H   6.7586764896951230        1.2628786725067180        16.424196491290314     
 C   5.0541755175744836        4.2741426102444615        16.190751145044622     
 H   5.2148714084426144        5.3113828103501817        15.885977850130683     
 H   4.7003348236552007        4.2810940559006312        17.230698487020256     
 H   4.2531206143231000        3.8642029687637698        15.562008498220957     
 C   7.4177978999821095        3.8860019791989662        17.033743448355256     
 H   8.3012334686248792        3.2229366058112512        17.016438933070766     
 H   7.0397811375360808        3.8450607665927814        18.060719248271585     
 H   7.7619082215138571        4.9076959474562889        16.860319878626548     
 C   6.5714990426051312        1.6399851355643027        11.217276121476170     
 C   10.868450776601362       0.66069139662928844        13.847192080931023     
 C   11.459452563660561        1.6588615553448165        14.726346352909642     
 C   11.743871164745839        2.7935234379299709        13.898827852402139     
 H   12.245480676190203        3.6917611800759436        14.238688269388717     
 C   11.347517977107858        2.5620060059469734        12.560460502867127     
 C   10.789451137328145        1.2494512056286635        12.543888281040365     
 H   10.434428164660256       0.73890557719350924        11.655925733057204     
 C   10.158993783872342      -0.66886547818357067        14.153710796554376     
 C   8.7807584201309830      -0.32022415901081719        14.761734005962358     
 H   8.1363034107994370       0.21755015780352904        14.033389889212545     
 H   8.8546971386730426       0.25037908791609004        15.702799076913411     
 H   8.1914517765728654       -1.2153098138003382        14.997234069532125     
 C   9.8950365695121913       -1.4674334846764974        12.858158435791170     
 H   9.4061813841549409       -2.4163902227546648        13.108688832819245     
 H   10.827863848793994       -1.6959756637248176        12.330490554700571     
 H   9.2324316358107534      -0.94269514971255564        12.159107008967602     
 C   10.948349040419771       -1.6057380411824209        15.082100392553480     
 H   11.137235487068846       -1.1940779306818869        16.075184597029082     
 H   11.916996636149106       -1.8579453962657666        14.635232865134011     
 H   10.386256474789660       -2.5371965245013492        15.227956577761075     
 C   11.884214028592895        1.6521295954028890        16.212414450610307     
 C   13.136450966009493       0.76153395039388727        16.382285837541961     
 H   13.953480482150884        1.1404522062160094        15.754411585495978     
 H   13.480014019252330       0.77556162120088579        17.425766802691410     
 H   12.962385748243024      -0.28104325622144344        16.103363960685066     
 C   12.294571814725970        3.0760368339982889        16.653820149901282     
 H   11.484409484020897        3.8070902363731181        16.522380108773540     
 H   13.173673697370965        3.4463050671057145        16.112511579831491     
 H   12.551987515618780        3.0597943277696391        17.720390208851406     
 C   10.769798871744152        1.2204669697765884        17.194860292924936     
 H   9.8919877387744890        1.8871355922263917        17.133311558565911     
 H   11.131812263851200        1.3061320164500687        18.229898001227788     
 H   10.423497570263699       0.19198921558668713        17.060602879574528     
 C   11.740354854542508        3.4026759055776448        11.351418707133103     
 C   13.045469977560430        2.7937271016852159        10.784209913187521     
 H   12.898451711617014        1.7509451909272884        10.476688085304097     
 H   13.841011512175942        2.8144161028471357        11.536699873567782     
 H   13.387700740293441        3.3638820969842191        9.9105405930696406     
 C   12.002807363098576        4.8698868328618703        11.731126307264560     
 H   11.092725662580024        5.3834583626289421        12.064018416988716     
 H   12.382074822374816        5.4179797502781497        10.857269314586306     
 H   12.750539373162745        4.9653399081496898        12.524281542775404     
 C   10.664802706396648        3.3568648775213403        10.262547532294173     
 H   10.477386793374908        2.3351245759230821        9.9189411931210731     
 H   10.984130157407245        3.9407903721010795        9.3915303147638820     
 H   9.7167322706455188        3.7759356832240631        10.617614381759376     
 Dy -0.21837828398633072        7.7923602766720004        5.4270503017514455     
 C   1.4942144518946172        5.9302122463394218        5.7545344889578045     
 C   2.1297560262497970        6.9204802167677393        4.9010702277089138     
 C   2.3860186298676922        8.0583639972853902        5.7298914528796621     
 H   2.9093283997159038        8.9488586612727552        5.4018788637161501     
 C   1.9349342523160524        7.8351077307819352        7.0545974987117610     
 C   1.3708241495246729        6.5258732853517118        7.0519867076130121     
 H  0.98985933650844959        6.0172627962835517        7.9293582544105190     
 C  0.80408675324883638        4.5932928999924680        5.4289449446867302     
 C -0.55834285053664734        4.9086528768937914        4.7655203058429301     
 H  -1.2283503240680413        5.4575186636755895        5.4588041287889260     
 H -0.46738856307934296        5.4582236611597734        3.8153271978916132     
 H  -1.1216398330917503        3.9949157944583988        4.5326603558905401     
 C   1.6360247018031380        3.6428062765001972        4.5538130329722515     
 H   1.8754117767985661        4.0309849577284558        3.5623018936776063     
 H   2.5820033437324770        3.3977699479102683        5.0495993785408242     
 H   1.0804113492390188        2.7080777372115383        4.4030468285949516     
 C  0.49632550190977909        3.8154104642441218        6.7247132260572373     
 H -0.20607549239866813        4.3509948228615256        7.3731621174360695     
 H   2.9594051313122025E-002   2.8547737164759179        6.4777153683480275     
 H   1.4060282034022891        3.6129217706583785        7.3020173914206579     
 C   2.5817153016423990        6.8993523875115805        3.4294355512076891     
 C   2.9708177773316811        8.3190283790775954        2.9567990494152738     
 H   3.8376392503266032        8.7145850385353825        3.4982957483426960     
 H   3.2398250101937145        8.2822934720933130        1.8932528983929473     
 H   2.1498291876466156        9.0427176684171364        3.0635162356518575     
 C   3.8504232544922186        6.0290648381100667        3.2961357317170363     
 H   3.6887347189323125        4.9920498977677097        3.6011763787822657     
 H   4.2031862211585951        6.0215683533383801        2.2558189029475484     
 H   4.6527226621823088        6.4380419887458435        3.9239321310635948     
 C   1.4868306074757649        6.4206319554563862        2.4550417477269617     
 H  0.60403152257526249        7.0846863847926329        2.4732289216379688     
 H   1.8639726151264508        6.4616095511061564        1.4276937744336466     
 H   1.1419097936206535        5.3991310966986861        2.6282681170788651     
 C   2.3340517916747050        8.6673075472597656        8.2696866966396954     
 C  -1.9604574518703120        9.6446626721573825        5.6392896684860654     
 C  -2.5527100254886892        8.6469000253855377        4.7605358347932301     
 C  -2.8392748004882624        7.5131341681901329        5.5887644511690491     
 H  -3.3424086450429700        6.6155746823912827        5.2493597397317675     
 C  -2.4420442525169528        7.7445394056091859        6.9268202700311789     
 C  -1.8818838576467889        9.0564101774511006        6.9426321943681382     
 H  -1.5260231469491312        9.5668970555470949        7.8302555871711652     
 C  -1.2503134185575984        10.973611639633965        5.3319619382606671     
 C  0.12702552539789788        10.623826605994164        4.7225020343737958     
 H  0.77148887449627679        10.086067288685923        5.4505518840388882     
 H   5.1278990338470047E-002   10.051973752168720        3.7823425878712058     
 H  0.71650385242805381        11.518341176208557        4.4847593108524357     
 C -0.98491226826358391        11.772111263560372        6.6272558246520372     
 H -0.49478398122271100        12.720328207412678        6.3764283829570161     
 H  -1.9173586722231937        12.002101308682288        7.1550240698251759     
 H -0.32296337916455098        11.246586414253942        7.3262953305274268     
 C  -2.0400462575700136        11.911039699925343        4.4044642827166927     
 H  -2.2301557521689390        11.499787671304707        3.4114465042365731     
 H  -3.0081142514205208        12.163733014934991        4.8522940137863380     
 H  -1.4775611503103061        12.842210864820998        4.2582991733012419     
 C  -2.9784879913990787        8.6541210704992491        3.2747206743026611     
 C  -4.2309273194136656        9.5447744146546682        3.1063681086233741     
 H  -5.0472864025749589        9.1658151597546293        3.7350862494779431     
 H  -4.5756269062685142        9.5308361431639437        2.0632684652760078     
 H  -4.0564644527294931        10.587326106288190        3.3851797007452049     
 C  -3.3891891130352918        7.2303285075367034        2.8333252947705385     
 H  -2.5791724467462913        6.4990866255782223        2.9646625468799042     
 H  -4.2683021536425843        6.8601908375309710        3.3746804050446917     
 H  -3.6467149757784028        7.2465893022723247        1.7667904887773958     
 C  -1.8652799419000363        9.0860949379970943        2.2909894114368270     
 H -0.98777494439964209        8.4189672292628117        2.3506388984137576     
 H  -2.2291704229629001        9.0015965523095200        1.2565202242909728     
 H  -1.5182407605231421        10.114296300780135        2.4255665094067709     
 C  -2.8346726527773138        6.9046601306630597        8.1365194716125568     
 C  -4.1396140679954767        7.5138616291020144        8.7037887431079977     
 H  -3.9924716134517504        8.5567587060208634        9.0107643704137175     
 H  -4.9354924134124039        7.4927846978106007        7.9516958759459850     
 H  -4.4813758474286898        6.9441513013800513        9.5778973288542897     
 C  -3.0969213605033103        5.4371295412898126        7.7579380527633592     
 H  -2.1865656720857678        4.9231642050992210        7.4263680342317002     
 H  -3.4769761592705803        4.8898880045455897        8.6319808017122437     
 H  -3.8439102045163240        5.3409291403218191        6.9642150338911231     
 C  -1.7589083509691561        6.9514233719859728        9.2251654735311241     
 H  -1.5716917433188842        7.9734512583880690        9.5679938535407434     
 H  -2.0779721521974719        6.3680898110587272        10.096691138095268     
 H -0.81076051855650899        6.5323365260278452        8.8702973354506440     
 F   6.5836358106052053       -1.4354346043485144        4.6051121921145803     
 F   8.0037482017473227       -2.6474484750138103        6.4806593678182187     
 F   9.6055068446062943       -1.1881265483341681        8.2103601204555776     
 F   9.8839731635699462        1.5080793562577497        7.8106246714024339     
 F   8.5447558126741150        2.7531203264434803        5.8458012494616263     
 F   9.6259465509173587        1.7109754761717717        3.4123888769895911     
 F   10.770816237978389        3.3693756779580757        1.6619747129008640     
 F   9.2735913208472045        5.1766016175274361       0.24367818600017696     
 F   6.5179537034192894        5.2331984604329387       0.59764477457430820     
 F   5.3523182315632534        3.5521817866100349        2.3147232598796159     
 F   6.5696848574997802        4.6816098585385699        4.6756589182622230     
 F   5.1712488878303535        5.8506488900384817        6.6018482749984813     
 F   3.6326364033084957        4.3722683227078996        8.3379747301815499     
 F   3.3746742874463727        1.6567135513954923        7.9278896158485264     
 F   4.6711409351485571       0.45784516163405159        5.9030661442020973     
 F   3.5169462853661737        1.6559131531864038        3.5232738883625725     
 F   2.2463896547301911       0.13935693265690613        1.7427156110169792     
 F   3.6089011306788370       -1.6897690576947779       0.22302609967004694     
 F   6.3505258706140566       -1.8886488669412409       0.46392698866676818     
 F   7.6701550434871457      -0.32089653321803974        2.2141405630021134     
 C   7.5151153024093444       0.73371905623010059        5.0794420214973677     
 C   7.4243149677924718      -0.63914583280198434        5.3270528621275233     
 C   8.1318241928286774       -1.3084932164082828        6.3318576829669082     
 C   8.9475843873556720      -0.58499716663805379        7.1954946318159330     
 C   9.0741123754286370       0.78910178347922710        6.9952134081919395     
 C   8.3741776700865937        1.4042359126909791        5.9609421507742644     
 C   7.4200603620937970        2.5858910657354159        3.0082786816334952     
 C   8.7942943475349082        2.5704008068763757        2.7570638077948955     
 C   9.4252400503746792        3.4195705361438780        1.8416399149533969     
 C   8.6698414259436110        4.3324099514811474        1.1119596400659144     
 C   7.2878429869748036        4.3560150622685008        1.2927895568958969     
 C   6.7053736273918432        3.4816525767821109        2.2036729070456125     
 C   5.6697090714371843        2.4939835847554632        5.1448252412253037     
 C   5.7585916019200303        3.8646274408882957        5.4097560644723730     
 C   5.0666863756537230        4.5113550839676080        6.4399916255636427     
 C   4.2793548075192298        3.7703617072692852        7.3149058480351901     
 C   4.1619205409762250        2.3958038290111121        7.1069384550052703     
 C   4.8418134484307220        1.8051674508729736        6.0428874773499182     
 C   5.6677840296656914       0.70409324167679954        3.0133089999198912     
 C   4.2895435712902321       0.79237055538644541        2.8046468989970825     
 C   3.5908079127790127        1.6556070188497675E-002   1.8753696752188949     
 C   4.2776585086638574      -0.90798409843181704        1.0968709679369284     
 C   5.6626691505480755       -1.0085733091130944        1.2305419663115369     
 C   6.3161138169411872      -0.19495972547356577        2.1545640305057576     
 B   6.5704089336274860        1.6247985693822637        4.0467758441716404     
 F   2.3194963445468293        11.742711126309315        14.882598631585997     
 F  0.90193119819033851        12.950415459252442        13.002725101652493     
 F -0.69776250977873477        11.487405971357026        11.274086107799034     
 F -0.97540844374627367        8.7914160323957553        11.678866655029831     
 F  0.36434380739736144        7.5504310627149778        13.645159444064841     
 F -0.71715836981937031        8.5926307671829019        16.077787277554613     
 F  -1.8599757015791456        6.9312278602207797        17.826028834857375     
 F -0.36077720875487640        5.1256577614760053        19.243820558195086     
 F   2.3948151138985896        5.0729528997904181        18.891091097017419     
 F   3.5591756703784938        6.7563682439698702        17.174358935758761     
 F   2.3419250725932552        5.6271859534280546        14.812168459703123     
 F   3.7382704068324055        4.4609129756455514        12.882340489648707     
 F   5.2724574170589600        5.9420192899867104        11.145153264814876     
 F   5.5288731608256159        8.6586415131520589        11.557872293213928     
 F   4.2345786795995428        9.8534577247694379        13.584946200924247     
 F   5.3932396021106745        8.6650814733280068        15.962686935830575     
 F   6.6593238333259697        10.191398461715607        17.739711096252119     
 F   5.2901168973085193        12.014586166887424        19.258817982363215     
 F   2.5481045159161515        12.199206049282987        19.023139050313979     
 F   1.2327488263897586        10.624400257768809        17.274490023363903     
 C   1.3914843811083784        9.5718385108007737        14.409711166271808     
 C   1.4808081767958077        10.944484811693908        14.160494162089975     
 C  0.77404289152511385        11.611716357378977        13.153797926675228     
 C  -4.0480876105134268E-002   10.886295344310252        12.290601017081872     
 C -0.16639059166067394        9.5124585554342236        12.493210582496760     
 C  0.53353668920196451        8.8993539815370095        13.528657842016560     
 C   1.4901360605248397        7.7205552451063619        16.481443654798817     
 C  0.11579469228308178        7.7340561624161239        16.732484901145249     
 C -0.51419121572206727        6.8836201208560732        17.647296109897109     
 C  0.24232812296205539        5.9718350214445994        18.377005278942402     
 C   1.6244484043122516        5.9503018694571637        18.196657458339111     
 C   2.2060195860108034        6.8255860179990133        17.285918099081140     
 C   3.2397381462430905        7.8156999185347606        14.343975101205961     
 C   3.1515124812473432        6.4452179122490918        14.077777590469738     
 C   3.8421372265190485        5.8001420607297351        13.045605352589961     
 C   4.6274231129072740        6.5426937817768707        12.170042549141222     
 C   4.7441972586746894        7.9171671689100496        12.379256098032977     
 C   4.0655153568653519        8.5059644348103483        13.445089606487906     
 C   3.2386079224723479        9.6066502206935169        16.475483303529352     
 C   4.6174854065837438        9.5248954705950979        16.682431099734629     
 C   5.3138223191395246        10.305295518947176        17.609767055335592     
 C   4.6236428328677430        11.227087626588688        18.388323959533640     
 C   3.2380954396641970        11.320896472764298        18.256639283910136     
 C   2.5872032867308317        10.503722175451722        17.333994116665714     
 B   2.3380310323575904        8.6830538452506403        15.442761869124656     
 C   6.3569421294828192       0.16088781754159706        11.586289987701972     
 H   7.2844936845618147      -0.31938461381970817        11.921919434352914     
 H   6.0033087417210043      -0.39623514675104937        10.707188948751140     
 H   5.6082096847298653        3.2504797312482750E-002   12.375457025638001     
 C   5.2302334447443544        2.2268028377467339        10.715481412088959     
 H   4.4738187030401360        2.1954079410684457        11.507107416521114     
 H   4.8548112367878025        1.6461712419413672        9.8635505860280297     
 H   5.3431065557464255        3.2726410655634952        10.402053970596755     
 C   7.5972875943159224        1.7139089392982545        10.077457842543691     
 H   7.2228988995242105        1.1601206452824631        9.2050613225894562     
 H   8.5575597763838847        1.2712498986957139        10.368862886032700     
 H   7.7852529844118603        2.7443341913998571        9.7500228239713582     
 C   2.5488198465663241        10.146152898672167        7.8997540768200798     
 H   1.6214960795733571        10.626289553322223        7.5633837717184003     
 H   2.9022211463673973        10.703798519155919        8.7786209671511184     
 H   3.2978757105270202        10.273905461096346        7.1107770005925905     
 C   3.6755166186487611        8.0807158746903553        8.7712046047447263     
 H   4.4314273054238420        8.1112226987630844        7.9790628433692108     
 H   4.0515633932913717        8.6621098613087018        9.6223180175439271     
 H   3.5626561615689138        7.0352125684811337        9.0856716706717755     
 C   1.3088187557179018        8.5940796707453551        9.4100227764940421     
 H   1.6838664244815189        9.1479364982276117        10.282091978970778     
 H  0.34856418771387571        9.0370234581242102        9.1190123787194128     
 H   1.1206574831696090        7.5637987321762141        9.7378060306349550     
         276

 Dy   9.1228194469517003        2.5085320407369451        14.057664072105007     
 C   7.4127158851545047        4.3768686217114308        13.734432331961054     
 C   6.7769382683278474        3.3849102873570009        14.585605164497267     
 C   6.5196103816262880        2.2491290214944364        13.754001915408992     
 H   5.9954714212945719        1.3583333301199645        14.079838593819352     
 C   6.9716809360388137        2.4748786591475018        12.430219833458100     
 C   7.5366407057827365        3.7839895370121877        12.436015902412677     
 H   7.9187521529912850        4.2942249513173021        11.560085068537024     
 C   8.1023630568233074        5.7130230817904648        14.063340298999261     
 C   9.4648519183122986        5.3956800406136356        14.725511630378035     
 H   10.133759314861372        4.8479451438628125        14.030550629820858     
 H   9.3738409896964701        4.8436641714930069        15.674212166435007     
 H   10.028468897385538        6.3086485914681480        14.960474756786924     
 C   7.2703819442817448        6.6611727625515691        14.941157932629482     
 H   7.0307176861643539        6.2700005138735158        15.931377965269508     
 H   6.3245881655963911        6.9082693048283970        14.445970056711724     
 H   7.8264597701473742        7.5950963684612542        15.094996309221370     
 C   8.4099025394796900        6.4944062700857064        12.769678023789153     
 H   9.1133021455637948        5.9613893650020273        12.120236258853678     
 H   8.8754745532940227        7.4548245930622423        13.019489511739613     
 H   7.5003073345173075        6.6974931335505596        12.192421691891589     
 C   6.3246546607121141        3.4030407777685516        16.057161236345003     
 C   5.9343918460932246        1.9826836509406336        16.526205577780395     
 H   5.0671361088137905        1.5892968181589164        15.983997442025041     
 H   5.6656762001781589        2.0171458151066797        17.589871769122947     
 H   6.7546678933845028        1.2585697705072787        16.417497565744853     
 C   5.0564635343034743        4.2736495863881938        16.192653689896591     
 H   5.2183798579152461        5.3111371984449125        15.889557723986128     
 H   4.7040785929705891        4.2792280029491341        17.233093287853450     
 H   4.2537689836196462        3.8662525108502726        15.564445874925340     
 C   7.4199642138893873        3.8781837099105205        17.032659523724057     
 H   8.3023397827828092        3.2138278323970950        17.011948895071296     
 H   7.0431330791209756        3.8340567056237882        18.059876827013067     
 H   7.7655125455483223        4.8999117922194708        16.862529635068014     
 C   6.5738374002091069        1.6447502749940377        11.213292759351246     
 C   10.868408761962932       0.66109299678311473        13.843547970863959     
 C   11.459567592506293        1.6580122391649976        14.724023354785784     
 C   11.744816097795708        2.7934178426687062        13.897878518327420     
 H   12.246707799281932        3.6910227583946154        14.238939021944434     
 C   11.348863307022780        2.5635694430159259        12.559117858062161     
 C   10.790249272335460        1.2513107871075750        12.540872865618830     
 H   10.435403218072485       0.74190495712072324        11.652204928936959     
 C   10.158275541896257      -0.66849899801418744        14.148209623777715     
 C   8.7803015897883796      -0.32017182697348961        14.757044590345002     
 H   8.1358776210619528       0.21886445911716348        14.029636661629814     
 H   8.8547779233065533       0.24915169037030763        15.698824052096738     
 H   8.1907739466756890       -1.2154007585777855        14.991502018756909     
 C   9.8939123222450220       -1.4649488479996857        12.851467728508471     
 H   9.4045510854837797       -2.4139947564606485        13.100512585105529     
 H   10.826642912476382       -1.6931848130545328        12.323495248258117     
 H   9.2316719500455129      -0.93877035972285061        12.153180604058335     
 C   10.947156019523586       -1.6072159506139740        15.075093467120279     
 H   11.136411298512346       -1.1972330899429369        16.068787153128028     
 H   11.915616483281358       -1.8593342146692395        14.627804672004862     
 H   10.384449861736964       -2.5385243339003671        15.219460386665938     
 C   11.884789079517581        1.6491427086902437        16.209917342281141     
 C   13.137144270640752       0.75833851052976886        16.377380593684634     
 H   13.953566396645286        1.1379931367370644        15.749155069043228     
 H   13.481737200377200       0.77094613137759704        17.420511156786880     
 H   12.962611142785715      -0.28383519922172040        16.097254924676033     
 C   12.295213706149349        3.0723918277712823        16.653450227859270     
 H   11.485003043460882        3.8036104389252801        16.523256430227555     
 H   13.174219890222444        3.4435130653310324        16.112574786442174     
 H   12.552809533768224        3.0546369515918235        17.719953554324945     
 C   10.771163243275076        1.2155900346635158        17.192350385583410     
 H   9.8935911395160456        1.8826546872459042        17.133166452216564     
 H   11.134276722255835        1.2986802999998921        18.227170080677073     
 H   10.424361385807208       0.18759158157697395        17.056053161956491     
 C   11.742917393111389        3.4051842057276596        11.351180955542246     
 C   13.048596688619927        2.7965571385106953        10.784969981522945     
 H   12.901827438493886        1.7540004781510909        10.476548238707522     
 H   13.843231804196646        2.8165987429913986        11.538397723148192     
 H   13.391853292668547        3.3672942481769450        9.9121001099994501     
 C   12.004809864812245        4.8720858577266180        11.732229576329688     
 H   11.094083615861992        5.3855632851807682        12.063468634052779     
 H   12.385958515639091        5.4206048959048339        10.859501226983189     
 H   12.750859917952839        4.9670926498555010        12.526958134143143     
 C   10.668607150353948        3.3602652889108358        10.261133560120907     
 H   10.481533708017437        2.3388167099225128        9.9165770889252389     
 H   10.989027334029181        3.9448246537347962        9.3909395908380855     
 H   9.7201852192478739        3.7792003168541806        10.615418301699302     
 Dy -0.21901006354999117        7.7916527910824236        5.4291724018549798     
 C   1.4931373375824049        5.9288811908784060        5.7541636919099339     
 C   2.1295802738227732        6.9203320872214311        4.9027923499714579     
 C   2.3854968547709494        8.0567703249506923        5.7335863816398316     
 H   2.9092914277144435        8.9476266060075691        5.4074244533675264     
 C   1.9334085403193142        7.8315691369694296        7.0575666657046874     
 C   1.3689350296595704        6.5224743527720532        7.0525310043929537     
 H  0.98704472958941325        6.0125686754342933        7.9287537169348061     
 C  0.80242956152565115        4.5929722753215589        5.4257032555596778     
 C -0.56029047683580713        4.9105670408080684        4.7640900890753608     
 H  -1.2295222125072707        5.4581475994321753        5.4591024173065135     
 H -0.46982465596921613        5.4621330408169877        3.8149894025719160     
 H  -1.1243535088639776        3.9977587281762710        4.5296519842099183     
 C   1.6332792784125936        3.6445108139750531        4.5474311265480702     
 H   1.8718525620144262        4.0352843458231495        3.5567837651926140     
 H   2.5795624188933339        3.3978487612767281        5.0418170075362134     
 H   1.0771467037681575        2.7104651827093416        4.3945659044765568     
 C  0.49517068880807813        3.8118428164690297        6.7195692541295005     
 H -0.20749915276588721        4.3453372255084837        7.3693929497584998     
 H   2.8899599540709208E-002   2.8516495536621553        6.4701659354053254     
 H   1.4049741741821971        3.6083331967661771        7.2963123647392107     
 C   2.5813409486407166        6.9020356114003034        3.4310643526347309     
 C   2.9734305190939527        8.3220082169909428        2.9621048423347123     
 H   3.8409572177169693        8.7142917851891539        3.5047308340605685     
 H   3.2426030640324384        8.2872812760586889        1.8985469505875967     
 H   2.1540075559353506        9.0471387112438215        3.0704902918824746     
 C   3.8481009234869523        6.0295675630097341        3.2941968869443645     
 H   3.6851632821680873        4.9922993259812314        3.5975096430645372     
 H   4.1993328776004484        6.0234942604448172        2.2533643059594874     
 H   4.6521030066109539        6.4359182320196764        3.9214186170377747     
 C   1.4846098513011465        6.4287027593165282        2.4562730157440948     
 H  0.60284148063855103        7.0939918196350735        2.4781430747823738     
 H   1.8604187420884506        6.4731425114921777        1.4286546399851543     
 H   1.1383087086594046        5.4071225363403705        2.6260120339279287     
 C   2.3315699564410464        8.6624499735859057        8.2738275568718755     
 C  -1.9605043953153962        9.6443227981248008        5.6426875884646996     
 C  -2.5527558254835809        8.6477092005654708        4.7626222449366544     
 C  -2.8401077264001588        7.5132174496022373        5.5895251166781375     
 H  -3.3434449626991403        6.6162387717838858        5.2489402519494028     
 C  -2.4434291234633752        7.7430816313208295        6.9279963737980648     
 C  -1.8828321611774692        9.0547036444983640        6.9454473930122660     
 H  -1.5272412505632549        9.5641330408218828        7.8337685454298045     
 C  -1.2497025005768827        10.973307081949500        5.3371843135937542     
 C  0.12738971046653524        10.623843196045042        4.7269397508617992     
 H  0.77186058483484243        10.084872600083637        5.4540775240097359     
 H   5.1144588159692798E-002   10.053267409097280        3.7860630352692430     
 H  0.71707552374005878        11.518514711423895        4.4902653610948997     
 C -0.98388997435325065        11.769738016605231        6.6336359241020819     
 H -0.49329551214982603        12.718053209679796        6.3842437273165835     
 H  -1.9162309801088151        11.999411040337447        7.1617288705264217     
 H -0.32226431656183407        11.242820009559109        7.3319083728088277     
 C  -2.0389948315019137        11.912528176635183        4.4111730652406536     
 H  -2.2295520827800153        11.502885537912624        3.4175898059884031     
 H  -3.0068427640011066        12.165160006118803        4.8594806534299249     
 H  -1.4759024037020410        12.843539444630830        4.2663958917137688     
 C  -2.9789974671754944        8.6569848267093423        3.2769817819301648     
 C  -4.2316619547682430        9.5476996756466388        3.1110875864549681     
 H  -5.0473359945365948        9.1679295301399311        3.7402114411605991     
 H  -4.5774486282288338        9.5351354104997288        2.0683592489018938     
 H  -4.0568202992069757        10.589868515629318        3.3910858838382669     
 C  -3.3896036093726116        7.2337953123102725        2.8334807161861408     
 H  -2.5794464041583707        6.5024899292857876        2.9635685075508542     
 H  -4.2685693142378245        6.8627025048403727        3.3744163286791702     
 H  -3.6473238973382571        7.2515255412354263        1.7670142724273152     
 C  -1.8666683310737799        9.0909835268148580        2.2932259515597413     
 H -0.98934212676717581        8.4235471904607166        2.3504564680061906     
 H  -2.2317029043100631        9.0090444585863185        1.2589968832082377     
 H  -1.5192191592542070        10.118735772219276        2.4298441262094141     
 C  -2.8373597017140115        6.9023040068370873        8.1365966543849453     
 C  -4.1430378375857391        7.5110482013664157        8.7026096563076134     
 H  -3.9963439616373995        8.5537696604593698        9.0104133267655797     
 H  -4.9378823615930836        7.4904336551314765        7.9494538502291734     
 H  -4.4858825212854789        6.9407803610576257        9.5759164939008556     
 C  -3.0988052594923978        5.4350190644845888        7.7567460982882128     
 H  -2.1877068273244848        4.9212687304082881        7.4269278876409093     
 H  -3.4807246470909066        4.8873430428522493        8.6296618070080324     
 H  -3.8440390595154357        5.3391065633203469        6.9613993355205039     
 C  -1.7630265634011528        6.9484232607455647        9.2265894543269109     
 H  -1.5763509908046922        7.9702244290777937        9.5702944302064772     
 H  -2.0832520045140948        6.3645064076854228        10.097299815940193     
 H -0.81441351441059839        6.5295675976297920        8.8727061796977669     
 F   6.5814599323407155       -1.4335446321811345        4.6114033739525944     
 F   8.0003032851854528       -2.6452569781962096        6.4882891125767275     
 F   9.6050398070369507       -1.1862792557856494        8.2153154852820567     
 F   9.8869046757436934        1.5090636151776100        7.8123812204321395     
 F   8.5469373756606810        2.7540391696857776        5.8478282373123962     
 F   9.6270996284116190        1.7090922001898199        3.4154108864973307     
 F   10.773218279400380        3.3648196646994655        1.6634028469634923     
 F   9.2775589581452547        5.1729716612705472       0.24446341233679755     
 F   6.5221959887590000        5.2327215386822621       0.59908216719534102     
 F   5.3549920435340921        3.5532356354288179        2.3167497719535088     
 F   6.5703539013518713        4.6831290695400050        4.6753083416102292     
 F   5.1692739487006998        5.8547396876030602        6.5975004749383253     
 F   3.6286902327311172        4.3784682386325748        8.3341397540945525     
 F   3.3717286806720685        1.6626363873265855        7.9277833722891549     
 F   4.6711711681066124       0.46071065320634047        5.9068589305344936     
 F   3.5177008279251751        1.6531145579080668        3.5251597466443774     
 F   2.2500168298059378       0.13434341836915462        1.7443736441645197     
 F   3.6160545667732804       -1.6921072603553291       0.22444128155666343     
 F   6.3577016072286261       -1.8872420021964209       0.46684361681970193     
 F   7.6740496245207508      -0.31854162948103243        2.2185399443006579     
 C   7.5152895950288228       0.73499074563395894        5.0836223245571519     
 C   7.4230181382848954      -0.63752473125201659        5.3325812952769587     
 C   8.1300458230947985       -1.3066562722060369        6.3378603487334919     
 C   8.9472890773358600      -0.58332568247850547        7.2002044345603782     
 C   9.0754257781543703       0.79037531825597562        6.9983995963956769     
 C   8.3753293328488461        1.4054077953746595        5.9641610001137186     
 C   7.4219855341930669        2.5858020510483244        3.0110136834219996     
 C   8.7961408670426220        2.5687512799437067        2.7595147494041892     
 C   9.4277573356843298        3.4165897592712535        1.8433198852769164     
 C   8.6731890098545765        4.3299901374564476        1.1134766200308175     
 C   7.2912668765076871        4.3551933377138834        1.2946686682626345     
 C   6.7080342380368947        3.4817183370642821        2.2059153081542209     
 C   5.6700363279445281        2.4959732949018112        5.1463093512210385     
 C   5.7583362333922814        3.8670092224564012        5.4093761038151165     
 C   5.0649320564506226        4.5152227975581001        6.4376036839102193     
 C   4.2765638316891037        3.7754224191204813        7.3125443897130120     
 C   4.1597393319163318        2.4005613150549139        7.1065238224249292     
 C   4.8412396138901741        1.8083249166362279        6.0444536421240711     
 C   5.6700113904207381       0.70418213349352821        3.0162079490029301     
 C   4.2917785034557028       0.79052147726135447        2.8069742325536002     
 C   3.5945676784839917        1.3623526607794700E-002   1.8774429393798537     
 C   4.2831457845821017      -0.90957888369598161        1.0988887363002438     
 C   5.6682147723508454       -1.0081985559777571        1.2331684925512501     
 C   6.3199662943278483      -0.19403916120404843        2.1578336340697675     
 B   6.5715245534698905        1.6257198940420923        4.0498646389792565     
 F   2.3217855664267977        11.740689948762441        14.876496067333971     
 F  0.90548378690457709        12.948244873814495        12.995378190898501     
 F -0.69723381717156063        11.485731217933425        11.269345396023031     
 F -0.97839584373583099        8.7905941182535638        11.677193297649680     
 F  0.36203366292742667        7.5495323818200557        13.643172335033025     
 F -0.71842825582851844        8.5945596335155585        16.074821723311025     
 F  -1.8626545026708066        6.9358126676365757        17.824536322809703     
 F -0.36516780072494121        5.1291174978652281        19.242917137152126     
 F   2.3901450419338519        5.0731121320504506        18.889598508345216     
 F   3.5562316432512664        6.7550086509958334        17.172405635619402     
 F   2.3409968284908644        5.6254676559704446        14.812608852410921     
 F   3.7400027121519912        4.4564964892798349        12.886868653812831     
 F   5.2763114852764739        5.9353893640885014        11.149169138941076     
 F   5.5318124722746163        8.6522718658084230        11.558091714838371     
 F   4.2344986342398121        9.8502760395114297        13.581161197915058     
 F   5.3924211801513167        8.6675119775708342        15.960729710598008     
 F   6.6558377952197789        10.196002580147590        17.737831790860664     
 F   5.2833261159048055        12.016613786443957        19.257271623794381     
 F   2.5412929197826757        12.197599473605187        19.020308581875682     
 F   1.2290036290410236        10.621903313643051        17.270306561017691     
 C   1.3913005999569310        9.5704998973301088        14.405640923774644     
 C   1.4821653966675212        10.942803584731720        14.155134110033172     
 C  0.77589552503153347        11.609895514328775        13.148005017891855     
 C  -4.0145381544071733E-002   10.884716633390816        12.286067946320516     
 C -0.16772308464310087        9.5112753344162400        12.490134904388304     
 C  0.53233650376908703        8.8981977500229661        13.525524318178066     
 C   1.4880302265251852        7.7205159106591212        16.478765950752106     
 C  0.11376057187525185        7.7356603931123118        16.730065384553100     
 C -0.51698066320948888        6.8865448158311944        17.645587596589586     
 C  0.23862582622265760        5.9740987050588954        18.375423983209117     
 C   1.6206733776384992        5.9508915398770252        18.194745533456818     
 C   2.2030917210173322        6.8253017101122317        17.283709483867046     
 C   3.2392591781241533        7.8134613475818604        14.342555860787893     
 C   3.1515722027383690        6.4425827787094514        14.078253411293471     
 C   3.8437104413761021        5.7959521593910015        13.048134261858877     
 C   4.6300955187219213        6.5372484293409494        12.172546416245133     
 C   4.7462933705887957        7.9120283899142327        12.379771589624019     
 C   4.0659826212675521        8.5024953336758919        13.443577582963812     
 C   3.2364099709098553        9.6063004637937404        16.472652331834198     
 C   4.6152873383421840        9.5264281779745232        16.680064841990685     
 C   5.3102110383814454        10.307894503049996        17.607579005383293     
 C   4.6184183417530624        11.228391575153294        18.386234648241054     
 C   3.2328124089958603        11.320286319639298        18.254052610548420     
 C   2.5834959737745371        10.502581805502011        17.330833667529603     
 B   2.3368354592193801        8.6819556610476187        15.439755015918681     
 C   6.3583710242656650       0.16535826435135773        11.580744328247587     
 H   7.2852100161425595      -0.31538799772806497        11.917623532798949     
 H   6.0062438105995914      -0.39086699257465191        10.700506111764851     
 H   5.6081916037726520        3.6500003734160992E-002   12.368419895633311     
 C   5.2333396368397658        2.2322645015662044        10.710349760771027     
 H   4.4760384045339840        2.2009379369096900        11.501114482699375     
 H   4.8586773541075736        1.6519404222513348        9.8578966675386948     
 H   5.3469474110346749        3.2781128626745639        10.397286512637733     
 C   7.6008431481547749        1.7192656079464199        10.074724787140218     
 H   7.2269880043896286        1.1667114116170101        9.2013582864479950     
 H   8.5605153346571576        1.2757016716681959        10.366648405810306     
 H   7.7897941183247088        2.7499100448622640        9.7486705376452765     
 C   2.5473070054319331        10.141582274839910        7.9054550136096386     
 H   1.6207414052572153        10.622188482766164        7.5677067497974608     
 H   2.8990897384694887        10.698350246936229        8.7854896228473276     
 H   3.2979095706217838        10.269790388165054        7.1180650685586846     
 C   3.6722180130126385        8.0751306588974661        8.7765819130036817     
 H   4.4290635386942050        8.1055235556495049        7.9853451149648258     
 H   4.0474777892047742        8.6562268254601129        9.6282244337464693     
 H   3.5585683653416158        7.0296277977854533        9.0907054171315522     
 C   1.3050506538014062        8.5886816686586265        9.4128496002814313     
 H   1.6795327344459743        9.1413111948855121        10.285898307710632     
 H  0.34542548398420242        9.0325511153933515        9.1212590761737644     
 H   1.1158577952736990        7.5581941530622867        9.7392642366586646     
         276

 Dy   9.1235657173834532        2.5095200538028397        14.055498613288806     
 C   7.4137184896379527        4.3781824591764629        13.734832146204923     
 C   6.7771608010036610        3.3850361455351230        14.584000573576663     
 C   6.5201796390982771        2.2506593823920182        13.750484315206348     
 H   5.9956322638649757        1.3594849063217502        14.074547594403832     
 C   6.9731103929842533        2.4783424380979584        12.427378440151525     
 C   7.5383742194032131        3.7873411339328604        12.435507085883314     
 H   7.9212639057996377        4.2988728020435438        11.560663094276046     
 C   8.1040244028853614        5.7133054895921465        14.066546348644147     
 C   9.4668069693007588        5.3936571645101434        14.726878516271816     
 H   10.134984840940502        4.8473477025995475        14.030113908710781     
 H   9.3762894063111961        4.8394998537305565        15.674409093619484     
 H   10.031181588866437        6.3056579239491501        14.963574817816866     
 C   7.2731980028124363        6.6595122243021105        14.947473930728835     
 H   7.0342660570518003        6.2657796691391336        15.936823221308559     
 H   6.3271383851704845        6.9082973751239294        14.453646375462752     
 H   7.8298609148361882        7.5927092993152057        15.103418068022476     
 C   8.4110949394084003        6.4978652637199792        12.774752887351429     
 H   9.1146915213210313        5.9668422562681203        12.123933787972764     
 H   8.8763009698813455        7.4578081032413746        13.026916456214272     
 H   7.5013977114903589        6.7020361499375252        12.198080556346971     
 C   6.3250655039951944        3.4004243737519522        16.055646318316921     
 C   5.9318985455552413        1.9797727859973901        16.521122153778702     
 H   5.0639559037933735        1.5895600421941334        15.977810138860862     
 H   5.6630171654141339        2.0122849450162072        17.584798513770483     
 H   6.7506592970738817        1.2542608685078396        16.410798640199388     
 C   5.0587515510324659        4.2731565625319270        16.194556234748564     
 H   5.2218883073878777        5.3108915865396433        15.893137597841571     
 H   4.7078223622859774        4.2773619499976361        17.235488088686644     
 H   4.2544173529161924        3.8683020529367758        15.566883251629726     
 C   7.4221305277966660        3.8703654406220744        17.031575599092857     
 H   8.3034460969407373        3.2047190589829389        17.007458857071825     
 H   7.0464850207058705        3.8230526446547950        18.059034405754549     
 H   7.7691168695827884        4.8921276369826527        16.864739391509485     
 C   6.5761757578130835        1.6495154144237729        11.209309397226320     
 C   10.868366747324503       0.66149459693694090        13.839903860796893     
 C   11.459682621352027        1.6571629229851788        14.721700356661927     
 C   11.745761030845575        2.7933122474074414        13.896929184252702     
 H   12.247934922373659        3.6902843367132871        14.239189774500153     
 C   11.350208636937703        2.5651328800848785        12.557775213257194     
 C   10.791047407342774        1.2531703685864866        12.537857450197293     
 H   10.436378271484713       0.74490433704793735        11.648484124816715     
 C   10.157557299920173      -0.66813251784480432        14.142708451001052     
 C   8.7798447594457762      -0.32011949493616199        14.752355174727647     
 H   8.1354518313244686       0.22017876043079793        14.025883434047081     
 H   8.8548587079400640       0.24792429282452522        15.694849027280064     
 H   8.1900961167785127       -1.2154917033552330        14.985769967981692     
 C   9.8927880749778510       -1.4624642113228741        12.844777021225772     
 H   9.4029207868126168       -2.4115992901666319        13.092336337391814     
 H   10.825421976158770       -1.6903939623842481        12.316499941815664     
 H   9.2309122642802706      -0.93484556973314548        12.147254199149069     
 C   10.945962998627403       -1.6086938600455269        15.068086541687078     
 H   11.135587109955846       -1.2003882492039868        16.062389709226974     
 H   11.914236330413610       -1.8607230330727127        14.620376478875713     
 H   10.382643248684268       -2.5398521432993850        15.210964195570803     
 C   11.885364130442266        1.6461558219775987        16.207420233951975     
 C   13.137837575272011       0.75514307066565034        16.372475349827308     
 H   13.953652311139688        1.1355340672581191        15.743898552590478     
 H   13.483460381502070       0.76633064155430830        17.415255510882353     
 H   12.962836537328403      -0.28662714222199742        16.091145888667000     
 C   12.295855597572730        3.0687468215442757        16.653080305817262     
 H   11.485596602900868        3.8001306414774425        16.524132751681567     
 H   13.174766083073923        3.4407210635563503        16.112637993052861     
 H   12.553631551917666        3.0494795754140078        17.719516899798489     
 C   10.772527614806000        1.2107130995504434        17.189840478241887     
 H   9.8951945402576023        1.8781737822654165        17.133021345867220     
 H   11.136741180660470        1.2912285835497157        18.224442160126362     
 H   10.425225201350715       0.18319394756726073        17.051503444338451     
 C   11.745479931680270        3.4076925058776744        11.350943203951388     
 C   13.051723399679425        2.7993871753361743        10.785730049858369     
 H   12.905203165370757        1.7570557653748937        10.476408392110949     
 H   13.845452096217350        2.8187813831356618        11.540095572728601     
 H   13.396005845043653        3.3707063993696713        9.9136596269292596     
 C   12.006812366525912        4.8742848825913647        11.733332845394818     
 H   11.095441569143958        5.3876682077325952        12.062918851116841     
 H   12.389842208903364        5.4232300415315180        10.861733139380073     
 H   12.751180462742933        4.9688453915613122        12.529634725510885     
 C   10.672411594311246        3.3636657003003312        10.259719587947643     
 H   10.485680622659967        2.3425088439219435        9.9142129847294029     
 H   10.993924510651119        3.9488589353685128        9.3903488669122890     
 H   9.7236381678502291        3.7824649504842984        10.613222221639228     
 Dy -0.21964184311365165        7.7909453054928468        5.4312945019585150     
 C   1.4920602232701927        5.9275501354173894        5.7537928948620634     
 C   2.1294045213957493        6.9201839576751230        4.9045144722340011     
 C   2.3849750796742066        8.0551766526159945        5.7372813104000011     
 H   2.9092544557129827        8.9463945507423848        5.4129700430189018     
 C   1.9318828283225762        7.8280305431569230        7.0605358326976146     
 C   1.3670459097944681        6.5190754201923946        7.0530753011728962     
 H  0.98423012267037702        6.0078745545850341        7.9281491794590924     
 C  0.80077236980246602        4.5926516506506507        5.4224615664326254     
 C -0.56223810313496692        4.9124812047223454        4.7626598723077906     
 H  -1.2306941009465000        5.4587765351887620        5.4594007058241010     
 H -0.47226074885908931        5.4660424204742029        3.8146516072522187     
 H  -1.1270671846362048        4.0006016618941436        4.5266436125292975     
 C   1.6305338550220492        3.6462153514499089        4.5410492201238899     
 H   1.8682933472302863        4.0395837339178433        3.5512656367076216     
 H   2.5771214940541909        3.3979275746431878        5.0340346365316027     
 H   1.0738820582972961        2.7128526282071443        4.3860849803581621     
 C  0.49401587570637712        3.8082751686939376        6.7144252822017627     
 H -0.20892281313310629        4.3396796281554408        7.3656237820809300     
 H   2.8205147768296392E-002   2.8485253908483927        6.4626165024626232     
 H   1.4039201449621050        3.6037446228739753        7.2906073380577645     
 C   2.5809665956390342        6.9047188352890263        3.4326931540617722     
 C   2.9760432608562244        8.3249880549042885        2.9674106352541512     
 H   3.8442751851073358        8.7139985318429236        3.5111659197784411     
 H   3.2453811178711622        8.2922690800240648        1.9038410027822461     
 H   2.1581859242240857        9.0515597540705048        3.0774643481130912     
 C   3.8457785924816861        6.0300702879094024        3.2922580421716923     
 H   3.6815918454038621        4.9925487541947531        3.5938429073468083     
 H   4.1954795340423026        6.0254201675512542        2.2509097089714261     
 H   4.6514833510395999        6.4337944752935083        3.9189051030119546     
 C   1.4823890951265284        6.4367735631766703        2.4575042837612275     
 H  0.60165143870183946        7.1032972544775150        2.4830572279267784     
 H   1.8568648690504503        6.4846754718781989        1.4296155055366619     
 H   1.1347076236981559        5.4151139759820550        2.6237559507769923     
 C   2.3290881212073882        8.6575923999120459        8.2779684171040575     
 C  -1.9605513387604807        9.6439829240922190        5.6460855084433348     
 C  -2.5528016254784722        8.6485183757454038        4.7647086550800788     
 C  -2.8409406523120548        7.5133007310143416        5.5902857821872249     
 H  -3.3444812803553101        6.6169028611764897        5.2485207641670382     
 C  -2.4448139944097971        7.7416238570324722        6.9291724775649506     
 C  -1.8837804647081495        9.0529971115456291        6.9482625916563938     
 H  -1.5284593541773785        9.5613690260966706        7.8372815036884447     
 C  -1.2490915825961670        10.973002524265032        5.3424066889268405     
 C  0.12775389553517261        10.623859786095920        4.7313774673498026     
 H  0.77223229517340808        10.083677911481351        5.4576031639805827     
 H   5.1010185980915550E-002   10.054561066025840        3.7897834826672798     
 H  0.71764719505206365        11.518688246639236        4.4957714113373646     
 C -0.98286768044291728        11.767364769650088        6.6400160235521266     
 H -0.49180704307694106        12.715778211946914        6.3920590716761509     
 H  -1.9151032879944365        11.996720771992608        7.1684336712276666     
 H -0.32156525395911717        11.239053604864274        7.3375214150902286     
 C  -2.0379434054338139        11.914016653345024        4.4178818477646145     
 H  -2.2289484133910915        11.505983404520538        3.4237331077402335     
 H  -3.0055712765816920        12.166586997302616        4.8666672930735118     
 H  -1.4742436570937760        12.844868024440661        4.2744926101262966     
 C  -2.9795069429519097        8.6598485829194374        3.2792428895576680     
 C  -4.2323965901228204        9.5506249366386076        3.1158070642865621     
 H  -5.0473855864982307        9.1700439005252345        3.7453366328432547     
 H  -4.5792703501891534        9.5394346778355121        2.0734500325277798     
 H  -4.0571761456844593        10.592410924970444        3.3969920669313285     
 C  -3.3900181057099310        7.2372621170838416        2.8336361376017432     
 H  -2.5797203615704500        6.5058932329933521        2.9624744682218043     
 H  -4.2688364748330656        6.8652141721497744        3.3741522523136487     
 H  -3.6479328188981111        7.2564617801985287        1.7672380560772349     
 C  -1.8680567202475236        9.0958721156326199        2.2954624916826560     
 H -0.99090930913470943        8.4281271516586216        2.3502740375986240     
 H  -2.2342353856572266        9.0164923648631170        1.2614735421255028     
 H  -1.5201975579852722        10.123175243658418        2.4341217430120574     
 C  -2.8400467506507092        6.8999478830111149        8.1366738371573355     
 C  -4.1464616071760023        7.5082347736308179        8.7014305695072292     
 H  -4.0002163098230490        8.5507806148978762        9.0100622831174420     
 H  -4.9402723097737624        7.4880826124523523        7.9472118245123617     
 H  -4.4903891951422672        6.9374094207352002        9.5739356589474198     
 C  -3.1006891584814857        5.4329085876793650        7.7555541438130655     
 H  -2.1888479825632019        4.9193732557173551        7.4274877410501183     
 H  -3.4844731349112328        4.8847980811589098        8.6273428123038194     
 H  -3.8441679145145473        5.3372839863188739        6.9585836371498848     
 C  -1.7671447758331493        6.9454231495051566        9.2280134351226977     
 H  -1.5810102382905005        7.9669975997675175        9.5725950068722110     
 H  -2.0885318568307176        6.3609230043121183        10.097908493785118     
 H -0.81806651026468791        6.5267986692317388        8.8751150239448897     
 F   6.5792840540762265       -1.4316546600137545        4.6176945557906084     
 F   7.9968583686235855       -2.6430654813786090        6.4959188573352362     
 F   9.6045727694676071       -1.1844319632371310        8.2202708501085340     
 F   9.8898361879174423        1.5100478740974703        7.8141377694618450     
 F   8.5491189386472470        2.7549580129280749        5.8498552251631661     
 F   9.6282527059058793        1.7072089242078683        3.4184328960050707     
 F   10.775620320822370        3.3602636514408553        1.6648309810261204     
 F   9.2815265954433048        5.1693417050136592       0.24524863867341817     
 F   6.5264382740987097        5.2322446169315846       0.60051955981637395     
 F   5.3576658555049317        3.5542894842476005        2.3187762840274018     
 F   6.5710229452039624        4.6846482805414400        4.6749577649582363     
 F   5.1672990095710452        5.8588304851676396        6.5931526748781684     
 F   3.6247440621537388        4.3846681545572501        8.3303047780075570     
 F   3.3687830738977644        1.6685592232576789        7.9276771287297834     
 F   4.6712014010646685       0.46357614477862930        5.9106517168668899     
 F   3.5184553704841761        1.6503159626297301        3.5270456049261818     
 F   2.2536440048816848       0.12932990408140313        1.7460316773120599     
 F   3.6232080028677238       -1.6944454630158803       0.22585646344327992     
 F   6.3648773438431965       -1.8858351374516009       0.46976024497263574     
 F   7.6779442055543559      -0.31618672574402512        2.2229393255992020     
 C   7.5154638876483020       0.73626243503781719        5.0878026276169361     
 C   7.4217213087773191      -0.63590362970204883        5.3381097284263941     
 C   8.1282674533609196       -1.3048193280037910        6.3438630145000756     
 C   8.9469937673160462      -0.58165419831895704        7.2049142373048234     
 C   9.0767391808801019       0.79164885303272414        7.0015857845994134     
 C   8.3764809956110966        1.4065796780583397        5.9673798494531720     
 C   7.4239107062923368        2.5857130363612328        3.0137486852105040     
 C   8.7979873865503375        2.5671017530110376        2.7619656910134833     
 C   9.4302746209939805        3.4136089823986291        1.8449998556004357     
 C   8.6765365937655439        4.3275703234317486        1.1149935999957206     
 C   7.2946907660405715        4.3543716131592669        1.2965477796293721     
 C   6.7106948486819453        3.4817840973464529        2.2081577092628288     
 C   5.6703635844518718        2.4979630050481592        5.1477934612167733     
 C   5.7580808648645325        3.8693910040245068        5.4089961431578590     
 C   5.0631777372475222        4.5190905111485922        6.4352157422567959     
 C   4.2737728558589785        3.7804831309716778        7.3101829313908331     
 C   4.1575581228564396        2.4053188010987161        7.1061091898445881     
 C   4.8406657793496262        1.8114823823994819        6.0460198068982232     
 C   5.6722387511757857       0.70427102531025687        3.0191068980859690     
 C   4.2940134356211734       0.78867239913626352        2.8093015661101175     
 C   3.5983274441889712        1.0690983027091728E-002   1.8795162035408126     
 C   4.2886330605003451      -0.91117366896014618        1.1009065046635591     
 C   5.6737603941536152       -1.0078238028424200        1.2357950187909634     
 C   6.3238187717145093      -0.19311859693453107        2.1611032376337769     
 B   6.5726401733122950        1.6266412187019206        4.0529534337868727     
 F   2.3240747883067661        11.738668771215567        14.870393503081942     
 F  0.90903637561881556        12.946074288376547        12.988031280144511     
 F -0.69670512456438649        11.484056464509823        11.264604684247029     
 F -0.98138324372538832        8.7897722041113724        11.675519940269531     
 F  0.35972351845749184        7.5486337009251336        13.641185226001209     
 F -0.71969814183766656        8.5964884998482152        16.071856169067438     
 F  -1.8653333037624678        6.9403974750523707        17.823043810762030     
 F -0.36955839269500601        5.1325772342544509        19.242013716109170     
 F   2.3854749699691138        5.0732713643104832        18.888105919673013     
 F   3.5532876161240390        6.7536490580217974        17.170452335480043     
 F   2.3400685843884741        5.6237493585128355        14.813049245118721     
 F   3.7417350174715769        4.4520800029141192        12.891396817976958     
 F   5.2801655534939878        5.9287594381902924        11.153185013067276     
 F   5.5347517837236166        8.6459022184647889        11.558311136462814     
 F   4.2344185888800814        9.8470943542534197        13.577376194905868     
 F   5.3916027581919597        8.6699424818136634        15.958772485365440     
 F   6.6523517571135882        10.200606698579572        17.735952485469205     
 F   5.2765353345010917        12.018641406000491        19.255725265225546     
 F   2.5344813236491999        12.195992897927386        19.017478113437384     
 F   1.2252584316922885        10.619406369517293        17.266123098671475     
 C   1.3911168188054834        9.5691612838594438        14.401570681277480     
 C   1.4835226165392348        10.941122357769531        14.149774057976371     
 C  0.77774815853795298        11.608074671278571        13.142212109108481     
 C  -3.9809886983009198E-002   10.883137922471381        12.281534875559160     
 C -0.16905557762552778        9.5100921133982563        12.487059226279849     
 C  0.53113631833620967        8.8970415185089227        13.522390794339572     
 C   1.4859243925255308        7.7204765762118805        16.476088246705398     
 C  0.11172645146742193        7.7372646238084997        16.727645867960952     
 C -0.51977011069691048        6.8894695108063155        17.643879083282066     
 C  0.23492352948325981        5.9763623886731914        18.373842687475836     
 C   1.6168983509647468        5.9514812102968859        18.192833608574524     
 C   2.2001638560238610        6.8250174022254511        17.281500868652955     
 C   3.2387802100052165        7.8112227766289601        14.341136620369825     
 C   3.1516319242293953        6.4399476451698110        14.078729232117201     
 C   3.8452836562331556        5.7917622580522670        13.050663171127791     
 C   4.6327679245365685        6.5318030769050281        12.175050283349044     
 C   4.7483894825029029        7.9068896109184168        12.380287081215060     
 C   4.0664498856697531        8.4990262325414374        13.442065559439719     
 C   3.2342120193473627        9.6059507068939638        16.469821360139044     
 C   4.6130892701006241        9.5279608853539486        16.677698584246741     
 C   5.3065997576233670        10.310493487152817        17.605390955430995     
 C   4.6131938506383818        11.229695523717902        18.384145336948468     
 C   3.2275293783275236        11.319676166514295        18.251465937186708     
 C   2.5797886608182421        10.501441435552300        17.327673218393493     
 B   2.3356398860811693        8.6808574768445954        15.436748162712705     
 C   6.3597999190485099       0.16982871116111836        11.575198668793201     
 H   7.2859263477233034      -0.31139138163642177        11.913327631244986     
 H   6.0091788794781777      -0.38549883839825444        10.693823274778561     
 H   5.6081735228154379        4.0495210155839241E-002   12.361382765628621     
 C   5.2364458289351763        2.2377261653856744        10.705218109453098     
 H   4.4782581060278330        2.2064679327509342        11.495121548877636     
 H   4.8625434714273457        1.6577096025613023        9.8522427490493580     
 H   5.3507882663229243        3.2835846597856331        10.392519054678708     
 C   7.6043987019936274        1.7246222765945856        10.071991731736745     
 H   7.2310771092550459        1.1733021779515573        9.1976552503065339     
 H   8.5634708929304306        1.2801534446406777        10.364433925587912     
 H   7.7943352522375582        2.7554858983246713        9.7473182513191965     
 C   2.5457941642975421        10.137011651007654        7.9111559503991975     
 H   1.6199867309410736        10.618087412210103        7.5720297278765214     
 H   2.8959583305715801        10.692901974716541        8.7923582785435368     
 H   3.2979434307165469        10.265675315233763        7.1253531365247786     
 C   3.6689194073765159        8.0695454431045768        8.7819592212626354     
 H   4.4266997719645671        8.0998244125359253        7.9916273865604408     
 H   4.0433921851181776        8.6503437896115241        9.6341308499490133     
 H   3.5544805691143178        7.0240430270897720        9.0957391635913307     
 C   1.3012825518849105        8.5832836665718979        9.4156764240688204     
 H   1.6751990444104299        9.1346858915434126        10.289704636450484     
 H  0.34228678025452919        9.0280787726624911        9.1235057736281160     
 H   1.1110581073777892        7.5525895739483593        9.7407224426823742     
         276

 Dy   9.1243119878152061        2.5105080668687343        14.053333154472606     
 C   7.4147210941214015        4.3794962966414941        13.735231960448791     
 C   6.7773833336794747        3.3851620037132450        14.582395982656061     
 C   6.5207488965702654        2.2521897432896005        13.746966715003706     
 H   5.9957931064353795        1.3606364825235362        14.069256594988314     
 C   6.9745398499296920        2.4818062170484145        12.424537046844948     
 C   7.5401077330236905        3.7906927308535336        12.434998269353951     
 H   7.9237756586079895        4.3035206527697856        11.561241120015071     
 C   8.1056857489474154        5.7135878973938281        14.069752398289033     
 C   9.4687620202892209        5.3916342884066504        14.728245402165594     
 H   10.136210367019633        4.8467502613362825        14.029677187600706     
 H   9.3787378229259222        4.8353355359681069        15.674606020803962     
 H   10.033894280347337        6.3026672564301514        14.966674878846808     
 C   7.2760140613431279        6.6578516860526511        14.953789928828190     
 H   7.0378144279392458        6.2615588244047524        15.942268477347609     
 H   6.3296886047445771        6.9083254454194627        14.461322694213779     
 H   7.8332620595250022        7.5903222301691580        15.111839826823582     
 C   8.4122873393371105        6.5013242573542520        12.779827750913705     
 H   9.1160808970782661        5.9722951475342141        12.127631317091849     
 H   8.8771273864686684        7.4607916134205068        13.034343400688929     
 H   7.5024880884634104        6.7065791663244916        12.203739420802355     
 C   6.3254763472782747        3.3978079697353523        16.054131400288838     
 C   5.9294052450172581        1.9768619210541469        16.516038729777012     
 H   5.0607756987729564        1.5898232662293501        15.971622835696683     
 H   5.6603581306501081        2.0074240749257348        17.579725258418016     
 H   6.7466507007632615        1.2499519665084005        16.404099714653928     
 C   5.0610395677614566        4.2726635386756593        16.196458779600533     
 H   5.2253967568605102        5.3106459746343733        15.896717471697016     
 H   4.7115661316013657        4.2754958970461381        17.237882889519835     
 H   4.2550657222127386        3.8703515950232790        15.569320628334109     
 C   7.4242968417039439        3.8625471713336288        17.030491674461658     
 H   8.3045524110986673        3.1956102855687827        17.002968819072358     
 H   7.0498369622907653        3.8120485836858018        18.058191984496034     
 H   7.7727211936172544        4.8843434817458338        16.866949147950951     
 C   6.5785141154170592        1.6542805538535081        11.205326035101397     
 C   10.868324732686073       0.66189619709076719        13.836259750729827     
 C   11.459797650197761        1.6563136068053599        14.719377358538070     
 C   11.746705963895444        2.7932066521461771        13.895979850177985     
 H   12.249162045465388        3.6895459150319589        14.239440527055869     
 C   11.351553966852626        2.5666963171538306        12.556432568452228     
 C   10.791845542350089        1.2550299500653981        12.534842034775759     
 H   10.437353324896941       0.74790371697515134        11.644763320696470     
 C   10.156839057944088      -0.66776603767542109        14.137207278224391     
 C   8.7793879291031729      -0.32006716289883441        14.747665759110291     
 H   8.1350260415869862       0.22149306174443240        14.022130206464350     
 H   8.8549394925735747       0.24669689527874281        15.690874002463390     
 H   8.1894182868813363       -1.2155826481326804        14.980037917206475     
 C   9.8916638277106816       -1.4599795746460624        12.838086313943075     
 H   9.4012904881414556       -2.4092038238726157        13.084160089678099     
 H   10.824201039841157       -1.6876031117139636        12.309504635373210     
 H   9.2301525785150300      -0.93092077974344045        12.141327794239801     
 C   10.944769977731218       -1.6101717694770801        15.061079616253876     
 H   11.134762921399345       -1.2035434084650367        16.055992265325919     
 H   11.912856177545860       -1.8621118514761856        14.612948285746564     
 H   10.380836635631571       -2.5411799526984029        15.202468004475667     
 C   11.885939181366952        1.6431689352649537        16.204923125622813     
 C   13.138530879903270       0.75194763080153193        16.367570105969978     
 H   13.953738225634090        1.1330749977791741        15.738642036137726     
 H   13.485183562626940       0.76171515173101945        17.409999864977824     
 H   12.963061931871094      -0.28941908522227439        16.085036852657968     
 C   12.296497488996112        3.0651018153172691        16.652710383775254     
 H   11.486190162340852        3.7966508440296045        16.525009073135578     
 H   13.175312275925402        3.4379290617816682        16.112701199663544     
 H   12.554453570067109        3.0443221992361926        17.719080245272032     
 C   10.773891986336926        1.2058361644373710        17.187330570900361     
 H   9.8967979409991589        1.8736928772849291        17.132876239517877     
 H   11.139205639065105        1.2837768670995393        18.221714239575647     
 H   10.426089016894224       0.17879631355754755        17.046953726720414     
 C   11.748042470249151        3.4102008060276887        11.350705452360531     
 C   13.054850110738922        2.8022172121616538        10.786490118193793     
 H   12.908578892247631        1.7601110525986963        10.476268545514374     
 H   13.847672388238054        2.8209640232799247        11.541793422309011     
 H   13.400158397418759        3.3741185505623972        9.9152191438590691     
 C   12.008814868239581        4.8764839074561124        11.734436114459948     
 H   11.096799522425924        5.3897731302844223        12.062369068180905     
 H   12.393725902167638        5.4258551871582021        10.863965051776958     
 H   12.751501007533030        4.9705981332671225        12.532311316878626     
 C   10.676216038268544        3.3670661116898266        10.258305615774377     
 H   10.489827537302496        2.3462009779213742        9.9118488805335669     
 H   10.998821687273056        3.9528932170022295        9.3897581429864925     
 H   9.7270911164525842        3.7857295841144158        10.611026141579156     
 Dy -0.22027362267731210        7.7902378199032700        5.4334166020620493     
 C   1.4909831089579806        5.9262190799563736        5.7534220978141928     
 C   2.1292287689687259        6.9200358281288148        4.9062365944965443     
 C   2.3844533045774639        8.0535829802812966        5.7409762391601706     
 H   2.9092174837115223        8.9451624954771987        5.4185156326702772     
 C   1.9303571163258382        7.8244919493444174        7.0635049996905410     
 C   1.3651567899293655        6.5156764876127369        7.0536195979528378     
 H  0.98141551575134078        6.0031804337357748        7.9275446419833795     
 C  0.79911517807928079        4.5923310259797416        5.4192198773055740     
 C -0.56418572943412681        4.9143953686366233        4.7612296555402214     
 H  -1.2318659893857291        5.4594054709453488        5.4596989943416885     
 H -0.47469684174896248        5.4699518001314171        3.8143138119325215     
 H  -1.1297808604084323        4.0034445956120157        4.5236352408486757     
 C   1.6277884316315048        3.6479198889247648        4.5346673136997087     
 H   1.8647341324461466        4.0438831220125380        3.5457475082226297     
 H   2.5746805692150474        3.3980063880096476        5.0262522655269910     
 H   1.0706174128264350        2.7152400737049476        4.3776040562397665     
 C  0.49286106260467616        3.8047075209188455        6.7092813102740259     
 H -0.21034647350032537        4.3340220308023989        7.3618546144033603     
 H   2.7510695995883572E-002   2.8454012280346301        6.4550670695199210     
 H   1.4028661157420133        3.5991560489817735        7.2849023113763174     
 C   2.5805922426373513        6.9074020591777483        3.4343219554888140     
 C   2.9786560026184965        8.3279678928176359        2.9727164281735901     
 H   3.8475931524977018        8.7137052784966933        3.5176010054963136     
 H   3.2481591717098866        8.2972568839894407        1.9091350549768953     
 H   2.1623642925128208        9.0559807968971899        3.0844384043437083     
 C   3.8434562614764198        6.0305730128090707        3.2903191973990205     
 H   3.6780204086396373        4.9927981824082757        3.5901761716290799     
 H   4.1916261904841559        6.0273460746576921        2.2484551119833647     
 H   4.6508636954682450        6.4316707185673412        3.9163915889861345     
 C   1.4801683389519102        6.4448443670368114        2.4587355517783607     
 H  0.60046139676512800        7.1126026893199565        2.4879713810711834     
 H   1.8533109960124503        6.4962084322642202        1.4305763710881694     
 H   1.1311065387369070        5.4231054156237395        2.6214998676260559     
 C   2.3266062859737295        8.6527348262381860        8.2821092773362377     
 C  -1.9605982822055652        9.6436430500596391        5.6494834284219699     
 C  -2.5528474254733640        8.6493275509253387        4.7667950652235023     
 C  -2.8417735782239508        7.5133840124264459        5.5910464476963133     
 H  -3.3455175980114800        6.6175669505690937        5.2481012763846744     
 C  -2.4461988653562194        7.7401660827441159        6.9303485813318364     
 C  -1.8847287682388298        9.0512905785928943        6.9510777903005216     
 H  -1.5296774577915022        9.5586050113714585        7.8407944619470848     
 C  -1.2484806646154516        10.972697966580567        5.3476290642599276     
 C  0.12811808060380997        10.623876376146798        4.7358151838378069     
 H  0.77260400551197383        10.082483222879066        5.4611288039514303     
 H   5.0875783802138301E-002   10.055854722954400        3.7935039300653166     
 H  0.71821886636406862        11.518861781854575        4.5012774615798294     
 C -0.98184538653258402        11.764991522694947        6.6463961230021722     
 H -0.49031857400405610        12.713503214214033        6.3998744160357184     
 H  -1.9139755958800582        11.994030503647769        7.1751384719289115     
 H -0.32086619135640027        11.235287200169441        7.3431344573716295     
 C  -2.0368919793657141        11.915505130054864        4.4245906302885754     
 H  -2.2283447440021678        11.509081271128455        3.4298764094920640     
 H  -3.0042997891622778        12.168013988486429        4.8738539327170987     
 H  -1.4725849104855109        12.846196604250490        4.2825893285388235     
 C  -2.9800164187283253        8.6627123391295306        3.2815039971851712     
 C  -4.2331312254773987        9.5535501976305781        3.1205265421181561     
 H  -5.0474351784598666        9.1721582709105380        3.7504618245259107     
 H  -4.5810920721494730        9.5437339451712973        2.0785408161536658     
 H  -4.0575319921619419        10.594953334311571        3.4028982500243905     
 C  -3.3904326020472504        7.2407289218574098        2.8337915590173450     
 H  -2.5799943189825298        6.5092965367009175        2.9613804288927543     
 H  -4.2691036354283067        6.8677258394591760        3.3738881759481267     
 H  -3.6485417404579654        7.2613980191616303        1.7674618397271544     
 C  -1.8694451094212672        9.1007607044503835        2.2976990318055708     
 H -0.99247649150224315        8.4327071128565265        2.3500916071910574     
 H  -2.2367678670043900        9.0239402711399173        1.2639502010427679     
 H  -1.5211759567163372        10.127614715097559        2.4383993598147002     
 C  -2.8427337995874074        6.8975917591851426        8.1367510199297239     
 C  -4.1498853767662656        7.5054213458952193        8.7002514827068431     
 H  -4.0040886580086976        8.5477915693363844        9.0097112394693060     
 H  -4.9426622579544421        7.4857315697732281        7.9449697987955501     
 H  -4.4948958689990564        6.9340384804127746        9.5719548239939858     
 C  -3.1025730574705737        5.4307981108741412        7.7543621893379191     
 H  -2.1899891378019190        4.9174777810264230        7.4280475944593274     
 H  -3.4882216227315594        4.8822531194655703        8.6250238175996063     
 H  -3.8442967695136590        5.3354614093174018        6.9557679387792657     
 C  -1.7712629882651461        6.9424230382647485        9.2294374159184862     
 H  -1.5856694857763087        7.9637707704572422        9.5748955835379466     
 H  -2.0938117091473405        6.3573396009388148        10.098517171630043     
 H -0.82171950611877742        6.5240297408336847        8.8775238681920126     
 F   6.5771081758117367       -1.4297646878463746        4.6239857376286224     
 F   7.9934134520617164       -2.6408739845610083        6.5035486020937450     
 F   9.6041057318982652       -1.1825846706886123        8.2252262149350130     
 F   9.8927677000911896        1.5110321330173306        7.8158943184915497     
 F   8.5513005016338131        2.7558768561703721        5.8518822130139361     
 F   9.6294057834001396        1.7053256482259165        3.4214549055128103     
 F   10.778022362244361        3.3557076381822455        1.6662591150887487     
 F   9.2854942327413532        5.1657117487567703       0.24603386501003877     
 F   6.5306805594384203        5.2317676951809080       0.60195695243740677     
 F   5.3603396674757704        3.5553433330663835        2.3208027961012951     
 F   6.5716919890560526        4.6861674915428742        4.6746071883062426     
 F   5.1653240704413914        5.8629212827322181        6.5888048748180124     
 F   3.6207978915763603        4.3908680704819254        8.3264698019205614     
 F   3.3658374671234603        1.6744820591887721        7.9275708851704119     
 F   4.6712316340227238       0.46644163635091818        5.9144445031992863     
 F   3.5192099130431775        1.6475173673513932        3.5289314632079867     
 F   2.2572711799574314       0.12431638979365163        1.7476897104596001     
 F   3.6303614389621668       -1.6967836656764317       0.22727164532989641     
 F   6.3720530804577660       -1.8844282727067807       0.47267687312556955     
 F   7.6818387865879609      -0.31383182200701781        2.2273387068977466     
 C   7.5156381802677812       0.73753412444167554        5.0919829306767204     
 C   7.4204244792697427      -0.63428252815208119        5.3436381615758295     
 C   8.1264890836270407       -1.3029823838015451        6.3498656802666593     
 C   8.9466984572962343      -0.57998271415940872        7.2096240400492686     
 C   9.0780525836058334       0.79292238780947266        7.0047719728031499     
 C   8.3776326583733489        1.4077515607420201        5.9705986987926263     
 C   7.4258358783916076        2.5856240216741413        3.0164836869990084     
 C   8.7998339060580513        2.5654522260783685        2.7644166326227770     
 C   9.4327919063036312        3.4106282055260051        1.8466798259239552     
 C   8.6798841776765112        4.3251505094070488        1.1165105799606236     
 C   7.2981146555734551        4.3535498886046495        1.2984268909961096     
 C   6.7133554593269968        3.4818498576286241        2.2104001103714372     
 C   5.6706908409592147        2.4999527151945071        5.1492775712125081     
 C   5.7578254963367836        3.8717727855926123        5.4086161825006016     
 C   5.0614234180444209        4.5229582247390843        6.4328278006033726     
 C   4.2709818800288524        3.7855438428228738        7.3078214730686550     
 C   4.1553769137965464        2.4100762871425179        7.1056945572642469     
 C   4.8400919448090791        1.8146398481627359        6.0475859716723761     
 C   5.6744661119308333       0.70435991712698542        3.0220058471690074     
 C   4.2962483677866441       0.78682332101117258        2.8116288996666352     
 C   3.6020872098939503        7.7584394463887547E-003   1.8815894677017717     
 C   4.2941203364185894      -0.91276845422431074        1.1029242730268747     
 C   5.6793060159563842       -1.0074490497070829        1.2384215450306766     
 C   6.3276712491011704      -0.19219803266501373        2.1643728411977867     
 B   6.5737557931547004        1.6275625433617491        4.0560422285944897     
 F   2.3263640101867344        11.736647593668692        14.864290938829914     
 F  0.91258896433305414        12.943903702938600        12.980684369390522     
 F -0.69617643195721246        11.482381711086223        11.259863972471026     
 F -0.98437064371494565        8.7889502899691809        11.673846582889380     
 F  0.35741337398755707        7.5477350200302107        13.639198116969395     
 F -0.72096802784681469        8.5984173661808718        16.068890614823850     
 F  -1.8680121048541287        6.9449822824681666        17.821551298714354     
 F -0.37394898466507082        5.1360369706436728        19.241110295066214     
 F   2.3808048980043761        5.0734305965705149        18.886613331000806     
 F   3.5503435889968116        6.7522894650477614        17.168499035340684     
 F   2.3391403402860833        5.6220310610552255        14.813489637826521     
 F   3.7434673227911626        4.4476635165484026        12.895924982141082     
 F   5.2840196217115016        5.9221295122920834        11.157200887193477     
 F   5.5376910951726170        8.6395325711211530        11.558530558087256     
 F   4.2343385435203515        9.8439126689954115        13.573591191896679     
 F   5.3907843362326018        8.6723729860564909        15.956815260132872     
 F   6.6488657190073974        10.205210817011555        17.734073180077747     
 F   5.2697445530973779        12.020669025557025        19.254178906656712     
 F   2.5276697275157245        12.194386322249587        19.014647644999084     
 F   1.2215132343435535        10.616909425391533        17.261939636325263     
 C   1.3909330376540361        9.5678226703887788        14.397500438780318     
 C   1.4848798364109486        10.939441130807344        14.144414005919570     
 C  0.77960079204437249        11.606253828228368        13.136419200325108     
 C  -3.9474392421946662E-002   10.881559211551943        12.277001804797806     
 C -0.17038807060795472        9.5089088923802727        12.483983548171393     
 C  0.52993613290333219        8.8958852869948792        13.519257270501077     
 C   1.4838185585258761        7.7204372417646399        16.473410542658691     
 C  0.10969233105959199        7.7388688545046884        16.725226351368804     
 C -0.52255955818433208        6.8923942057814367        17.642170569974542     
 C  0.23122123274386203        5.9786260722874873        18.372261391742555     
 C   1.6131233242909944        5.9520708807167466        18.190921683692231     
 C   2.1972359910303898        6.8247330943386695        17.279292253438861     
 C   3.2383012418862793        7.8089842056760590        14.339717379951757     
 C   3.1516916457204216        6.4373125116301715        14.079205052940933     
 C   3.8468568710902091        5.7875723567135324        13.053192080396707
[truncated: 1,412,191 more chars]
