# Supplementary material for: Unraveling the Contributions to Spin–Lattice Relaxation in Kramers Single-Molecule Magnets
Source: J Am Chem Soc. 2022 Dec 9;144(50):22965–75. doi: 10.1021/jacs.2c08876 (PMC9782788; doi:10.1021/jacs.2c08876)
Supplement: Supplementary file 2 — ja2c08876_si_002.zip [file ja2c08876_si_002.zip › phonon_Dy/mol-12/mode-1-10/9/Cart_disp.xyz]

         276

 Dy   9.1548999265001765        2.5172667143467700        14.086473559310583     
 C   7.4616599960715027        4.3872226037654452        13.694172706111548     
 C   6.7864365990559659        3.3995276555937890        14.520034888398783     
 C   6.5577951702533177        2.2643811405177470        13.679667970743179     
 H   6.0129367310743529        1.3784807219207746        13.984355606869032     
 C   7.0656421242690026        2.4844013184937257        12.375458039104906     
 C   7.6421460350536048        3.7897691657138526        12.401427900830749     
 H   8.0701522807093369        4.2943256971282038        11.541304049080779     
 C   8.1501935021057221        5.7181943691024975        14.050630312822465     
 C   9.5121049725999747        5.3805941834543454        14.702540922563600     
 H   10.174969947265696        4.8348759611330712        14.000535517866066     
 H   9.4184719076972918        4.8204095517794361        15.647913390456054     
 H   10.086588111339180        6.2836234084587987        14.947160152570358     
 C   7.3287827290835503        6.6496922846244679        14.956003246375657     
 H   7.1060808249786724        6.2420018185552957        15.943505452288786     
 H   6.3763726685981421        6.9063726320348264        14.477890998518596     
 H   7.8886534567925750        7.5798258340916398        15.117722325713569     
 C   8.4504597985474117        6.5314864449766814        12.775036079353043     
 H   9.1495450800183793        6.0182378770533145        12.106582430183062     
 H   8.9163777482994568        7.4860301027174261        13.045866214639844     
 H   7.5363462483787176        6.7462219595341626        12.209570908729837     
 C   6.3045300618301665        3.4065405396554600        15.983195039461735     
 C   5.8394667344557760        1.9947336267984352        16.413391568940330     
 H   4.9685270092385743        1.6553763025321238        15.840100636839065     
 H   5.5444677761131453        2.0198951936628831        17.470866185593621     
 H   6.6275149280265619        1.2341952756877010        16.310274058398086     
 C   5.0752340728540313        4.3287103943405283        16.136760665177519     
 H   5.2743876894967929        5.3648450247301378        15.852198175093283     
 H   4.7261729918858801        4.3287762127012064        17.178323844692898     
 H   4.2538882928097870        3.9636290342666332        15.506497839631487     
 C   7.4173553620601540        3.8007092105333369        16.976000466408049     
 H   8.2735709898881229        3.1007386939344519        16.929708672429221     
 H   7.0415765350898782        3.7315289283183062        18.002498726010206     
 H   7.8052117084999493        4.8141970032189452        16.844388814402155     
 C   6.7087324151895347        1.6491023683215580        11.149671197778943     
 C   10.870999444840043       0.63544994375848651        13.932216422072987     
 C   11.455826152384146        1.6260181745566478        14.823871611138276     
 C   11.784527719035868        2.7511184162041999        13.998864157661002     
 H   12.292329652044318        3.6421260210325013        14.348521387786967     
 C   11.424623517560970        2.5187146118792576        12.648663831595229     
 C   10.843705901347773        1.2172945084144073        12.624411324010955     
 H   10.503096280947057       0.70833217376751323        11.730569371404149     
 C   10.133987355006068      -0.68084595995081276        14.222610899353270     
 C   8.7569846319552589      -0.31566322048039142        14.823888655935368     
 H   8.1279226135314353       0.23961137119257039        14.094868043272228     
 H   8.8329823711936566       0.24598952547726535        15.769333503578892     
 H   8.1504200945625840       -1.2035054184964753        15.044348415026493     
 C   9.8685971640212848       -1.4645141961857839        12.918940696472630     
 H   9.3639135055528193       -2.4079470163205072        13.158184593625279     
 H   10.803169066733176       -1.7042701627524213        12.398556706436453     
 H   9.2209077332127816      -0.92436194734442534        12.217748720940918     
 C   10.909985113643152       -1.6360121977922808        15.140941782960740     
 H   11.115945252443028       -1.2338730882156415        16.134402386847079     
 H   11.870336868974343       -1.8983624779797321        14.681942541149946     
 H   10.334240243244004       -2.5591489260406672        15.285168308101980     
 C   11.860640069866916        1.6082947371528722        16.314980602671277     
 C   13.115855310702200       0.72092094329649548        16.477379653980172     
 H   13.933356914143697        1.1068335240359120        15.853804235076867     
 H   13.458523255407902       0.72383083599890019        17.521104405213073     
 H   12.942351683048201      -0.31823640658522090        16.185493497636728     
 C   12.257104154891255        3.0300051865322293        16.774332783870573     
 H   11.444711085858513        3.7568139826272020        16.631906572066907     
 H   13.144780066793899        3.4095874949564755        16.252672935372715     
 H   12.494181108774857        3.0089433508683774        17.845561779272337     
 C   10.747559313017202        1.1560021960229339        17.289562325088173     
 H   9.8726048075944277        1.8258299283901729        17.247033062481478     
 H   11.116206247717100        1.2146331507972419        18.323976921784229     
 H   10.398244922126057       0.13204037153978029        17.132175464699909     
 C   11.877306569457128        3.3409087003302567        11.446228890920878     
 C   13.275349381191326        2.7994837354702873        11.023928656536510     
 H   13.222437370170926        1.7409297094829295        10.727886166974288     
 H   13.992173975645469        2.8877936809980218        11.854315463739045     
 H   13.667370473916733        3.3699414894972950        10.169874349826117     
 C   12.004894216043130        4.8395917600125316        11.795207320800190     
 H   11.022333748046279        5.3086334520264016        11.993303152478637     
 H   12.456583222617679        5.3765982532008119        10.947122200762990     
 H   12.646310596670949        5.0167510280182137        12.676800172026113     
 C   10.913812371564680        3.1753749796056803        10.253990686294133     
 H   10.836052267615781        2.1244532603508874        9.9339948952311481     
 H   11.281350159896663        3.7431281192405481        9.3898875774933881     
 H   9.8995899411148596        3.5409884825695457        10.494011002477016     
 Dy -0.19399849816063874        7.7838824029230409        5.4678546349809993     
 C   1.5296352103092721        5.9203897966977754        5.7086584484718763     
 C   2.1410505672971802        6.9283063865123999        4.8577137870476879     
 C   2.4173355991684975        8.0501290028435690        5.7018365987242650     
 H   2.9280271183599300        8.9492870429124807        5.3770177471073559     
 C   2.0034416916440643        7.7988439589650334        7.0352162803596521     
 C   1.4457471690664769        6.4877028962911245        7.0217422968022207     
 H   1.0943784295967307        5.9591422165123715        7.8996292476552403     
 C  0.83036995155874804        4.5912118565103999        5.3740383191592889     
 C -0.53694767393063758        4.9154500346505641        4.7248472221267450     
 H  -1.2033353840590915        5.4484457582639054        5.4340707376171435     
 H -0.45579729188803947        5.4833203068686220        3.7854538537392006     
 H  -1.0989312487123735        4.0039210797140035        4.4799873495595461     
 C   1.6567658050952150        3.6495849624198935        4.4848319886951549     
 H   1.8989681701727543        4.0532542512162868        3.5002373928974602     
 H   2.6017426439187399        3.3943888556870925        4.9770277292510716     
 H   1.0982125061818755        2.7193242682452721        4.3182206257542592     
 C  0.52312992334907626        3.8034342304590800        6.6638336877937459     
 H -0.18676668405750474        4.3314396579145695        7.3116507097683474     
 H   6.3045530324708637E-002   2.8423655535610322        6.4073708285061794     
 H   1.4303606558727398        3.6002381750961976        7.2448502541330875     
 C   2.5622679984537395        6.9310662674175418        3.3770983586231167     
 C   2.9225673264892711        8.3613130818994534        2.9137321958634850     
 H   3.7958439865033866        8.7639942882826585        3.4404423822217689     
 H   3.1691659036328832        8.3400510271819286        1.8443066824774248     
 H   2.0931372061544087        9.0714336288861741        3.0463424144937066     
 C   3.8400740627598466        6.0780699266454237        3.2141387719720682     
 H   3.6952383454641584        5.0370875754135502        3.5151316096921046     
 H   4.1751732210650578        6.0822752018761026        2.1679073088559906     
 H   4.6483918308070091        6.4915640556659788        3.8315043978109338     
 C   1.4574624337005979        6.4471760674009531        2.4160138633976596     
 H  0.56466411289256768        7.0957207075810640        2.4584518409437588     
 H   1.8162757363894186        6.5076730845933444        1.3836957445580051     
 H   1.1327511693414816        5.4176927992140689        2.5819942734849253     
 C   2.4281176496719681        8.6096263032069267        8.2569274340223515     
 C  -1.9532654873257105        9.6148073149294113        5.7491518494797038     
 C  -2.5533163942205603        8.6252184159031966        4.8658882067878970     
 C  -2.8106041162541158        7.4746026154135921        5.6803621437978755     
 H  -3.3117060848451096        6.5781235061030072        5.3355031983154282     
 C  -2.3844920520367778        7.6844692858030648        7.0124590630764345     
 C  -1.8385998730509787        9.0033774948382277        7.0411157297272080     
 H  -1.4708424810107239        9.5013867009914961        7.9316638629082767     
 C  -1.2599189958657169        10.955723261505103        5.4482292127285481     
 C  0.11450845567553848        10.622910077579350        4.8218333438496792     
 H  0.77269417006867014        10.086245130274653        5.5382730133098228     
 H   3.2437690988373208E-002   10.057013198340352        3.8779274371789172     
 H  0.69165958963451735        11.524781388300420        4.5812278552054568     
 C -0.98945261995959599        11.742900685188545        6.7496367283322449     
 H -0.50751812354660775        12.696862609820039        6.5053410321413292     
 H  -1.9187129904958282        11.959693630141290        7.2882918696399646     
 H -0.31793990045329301        11.214240906396062        7.4372783396218898     
 C  -2.0565165266028718        11.899099360129968        4.5301992504730091     
 H  -2.2389637136273786        11.498604183836738        3.5311915648324792     
 H  -3.0283063493269053        12.144107019793484        4.9741706782030439     
 H  -1.4974224639697113        12.834695636412759        4.3980250491306148     
 C  -3.0058198958617348        8.6490701474841867        3.3875864063603460     
 C  -4.2583366290953562        9.5440192816160199        3.2460046764869057     
 H  -5.0644214873801587        9.1616701128752691        3.8855516941471073     
 H  -4.6197255847047005        9.5371179665837076        2.2085552292856261     
 H  -4.0776508885339986        10.584895055267765        3.5272561525672064     
 C  -3.4298230440448290        7.2312220217027710        2.9366714220201615     
 H  -2.6204945539036975        6.4947012248568994        3.0413365329184057     
 H  -4.2989118821688939        6.8583038004051415        3.4917552344609626     
 H  -3.7096468723323630        7.2617874956307640        1.8755889901457596     
 C  -1.9045628977469584        9.0870720256997384        2.3936871988388178     
 H  -1.0281845470420741        8.4169034916318761        2.4363507075072590     
 H  -2.2805115899268329        9.0128224439947004        1.3627963297434202     
 H  -1.5523507838090029        10.112702254847129        2.5334209737982283     
 C  -2.7417167314965489        6.8171220700461870        8.2144478071662235     
 C  -3.9713593151538733        7.4853530628511544        8.8949402289392712     
 H  -3.7430227501104163        8.5123707058398370        9.2204455075672573     
 H  -4.8249158004389647        7.5310797808968006        8.1991109151498538     
 H  -4.2835078956422752        6.9115733679889981        9.7777557719521262     
 C  -3.1188255977092667        5.3812836937695288        7.7921390222392937     
 H  -2.2645188759227119        4.8262476608386446        7.3656415464971259     
 H  -3.4625082115334833        4.8209741618919955        8.6744254110239414     
 H  -3.9368814410926745        5.3636727842447876        7.0546795533168218     
 C  -1.5839581573855255        6.7430380011311399        9.2287887861148228     
 H  -1.3021041262544713        7.7345730865083198        9.6073073521876164     
 H  -1.8775441559601846        6.1363718269452114        10.094307689998397     
 H -0.69017741718910219        6.2760946935671944        8.7833198714978007     
 F   6.5840922871582910       -1.4226322779384182        4.6454563917901677     
 F   8.0376711414838766       -2.5768057494070455        6.5459035246153423     
 F   9.6224916238431373       -1.0640010281231957        8.2297894811410899     
 F   9.8763038434452923        1.6329108489789455        7.7580363664477110     
 F   8.5157205363950297        2.8117161868241611        5.7723169541328705     
 F   9.5853797913139136        1.7218528123592651        3.3612406614308554     
 F   10.711121942342682        3.4107317056284643        1.6219186035898978     
 F   9.1943656813678025        5.2201544806366460       0.22959758259492488     
 F   6.4405785759438476        5.2377624323905732       0.57111984618735745     
 F   5.2886767273147601        3.5226566654776752        2.2763145842413666     
 F   6.5543438977424628        4.6922179378257205        4.6168569253404499     
 F   5.2000979186113820        5.8932659296313226        6.5480444964718476     
 F   3.6475137563199787        4.4434135036184745        8.3082510954837367     
 F   3.3593750613086737        1.7339643420916790        7.9259050320191644     
 F   4.6437729350480366       0.49419874611947728        5.9170536969859633     
 F   3.4730859831043919        1.5862594181702787        3.5358527543186273     
 F   2.2182069566859868        4.1925044572986875E-002   1.7689444833256236     
 F   3.6103529390365785       -1.7408118466161624       0.21888577656588881     
 F   6.3537963426523039       -1.8942186715814424       0.44908290614931806     
 F   7.6536024715524134      -0.32155298491002976        2.2090947722117544     
 C   7.4947494012834257       0.76611435135392270        5.0674807203120542     
 C   7.4187259414461115      -0.60180441210615143        5.3479630425777076     
 C   8.1405275671844990       -1.2390709334020178        6.3646623421037258     
 C   8.9541070758381149      -0.48675414891390373        7.2060836811702522     
 C   9.0688583087266110       0.88315315576826825        6.9694667813711817     
 C   8.3557923430264136        1.4649054241025592        5.9246425744583995     
 C   7.3699944749874788        2.5816871785352031        2.9660142020668796     
 C   8.7445089950004711        2.5790679457375316        2.7131595881321839     
 C   9.3650103376252751        3.4434176508898995        1.8043958359135497     
 C   8.5990449495249788        4.3561758187764328        1.0850654347021040     
 C   7.2160671162899508        4.3610585706929070        1.2615136738621433     
 C   6.6431737477661787        3.4706022456747800        2.1639314668717984     
 C   5.6393594299714174        2.5156677170442645        5.1136956117563210     
 C   5.7409742160839379        3.8893493179716310        5.3631324684144310     
 C   5.0664805090129628        4.5545862775306398        6.3938802612767915     
 C   4.2776114862265704        3.8302061809121559        7.2811961174640949     
 C   4.1460208193383679        2.4549062667773129        7.0880964711953087     
 C   4.8159207471277004        1.8441212858677085        6.0290490131273602     
 C   5.6385849403999400       0.67820929128052176        3.0108587535935198     
 C   4.2573153109270265       0.73761471986736138        2.8124786048227546     
 C   3.5668584363448463       -5.0554800877188055E-002   1.8873977254260226     
 C   4.2677980484530789      -0.95266677801139099        1.0955126925731222     
 C   5.6548658017186630       -1.0291918964827274        1.2228197150149938     
 C   6.2981158449603818      -0.21215366587534384        2.1509139789510683     
 B   6.5350972335774244        1.6276369079898996        4.0236080373877368     
 F   2.3478100531192267        11.731743497254723        14.850579777766576     
 F  0.98202672348314368        12.995177476580491        12.978780144775598     
 F -0.67929635703521885        11.592738714258564        11.241559768775865     
 F  -1.0251749150393747        8.9082327736301981        11.612301738289288     
 F  0.30269950053293398        7.5998798754007320        13.553771665792725     
 F -0.77690739629130601        8.6288627499554700        15.996369150576633     
 F  -1.9558635809953222        7.0304648892263932        17.773716211004487     
 F -0.49705372118435914        5.2135294057710571        19.224735883279855     
 F   2.2570164128387509        5.0802204886973188        18.850523904103142     
 F   3.4557431320778162        6.7106823703615142        17.116156624968099     
 F   2.3188672240638639        5.6200060388402937        14.761771568852584     
 F   3.7984845502940696        4.4578157547639510        12.888013128950744     
 F   5.3418856507235946        5.9459317090744239        11.171147100174910     
 F   5.5475241299770577        8.6720965545273803        11.565705882967253     
 F   4.2023904578145563        9.8596246179688123        13.562547575568050     
 F   5.3342354619511418        8.6234189424297121        15.964733153163364     
 F   6.5812603211847307        10.149812980377895        17.757351021460071     
 F   5.2005657934755130        11.994590243988313        19.240529281077780     
 F   2.4602709011319539        12.182145475394002        18.973845665686103     
 F   1.1641721924985864        10.596751844753820        17.220841722095102     
 C   1.3652218872005235        9.5896976590704970        14.353310255295197     
 C   1.4900671794590081        10.962693929508807        14.119606606505986     
 C  0.80414941288555186        11.660171059504172        13.119104423271152     
 C  -3.3921915396795052E-002   10.966986241156302        12.251273115662654     
 C -0.19306622622025860        9.5939211368326216        12.436172419369601     
 C  0.49596098246796094        8.9477891337915274        13.460119762547576     
 C   1.4106290400823156        7.7166521255137503        16.410828958046608     
 C   3.7562875410657878E-002   7.7636134096469132        16.664189108743063     
 C -0.61198304934323333        6.9446895473964068        17.594640511972152     
 C  0.12281233268405115        6.0245842307232484        18.335991947374296     
 C   1.5029225913727391        5.9631302518305631        18.146216841776717     
 C   2.1042713498600909        6.8113702036392425        17.223076648771027     
 C   3.2027329313917767        7.8155512932546021        14.301356323417982     
 C   3.1372845508864162        6.4434351930353886        14.041475478016581     
 C   3.8669159998243554        5.8005165283926097        13.035372185941917     
 C   4.6631939887659453        6.5471701732024030        12.173481895689006     
 C   4.7548809894148869        7.9248011222273842        12.374235543099756     
 C   4.0442862066245802        8.5110560280184799        13.420538801136980     
 C   3.1771845002575692        9.5785062037999680        16.445540045031752     
 C   4.5526095369434660        9.4892825032983126        16.671612042153015     
 C   5.2388468103621060        10.271320896017638        17.605354428638140     
 C   4.5424183920831318        11.203081750875178        18.367239658474222     
 C   3.1584470696482905        11.298699884204030        18.220486784906530     
 C   2.5175897870615138        10.476494197946877        17.296047997661059     
 B   2.2844202443685404        8.6746925835176292        15.388508356571871     
 C   6.4178050396471003       0.18360640662115255        11.529211295874520     
 H   7.2997590771855512      -0.32023567112977269        11.953452277436769     
 H   6.1221974247649671      -0.37863465968690879        10.630819556689124     
 H   5.5973211516407231        9.5423006319701825E-002   12.255530767987931     
 C   5.4182772485772617        2.2728439011155763        10.557051730337527     
 H   4.6052782173127174        2.2672730426256935        11.295496501954320     
 H   5.0866510390122537        1.6967266233283638        9.6831285423552682     
 H   5.5820794807886500        3.3135158439476613        10.244789333250212     
 C   7.8000585387499815        1.6669307658892460        10.068102159847145     
 H   7.4562256904811051        1.1019785162266109        9.1903648261710060     
 H   8.7330725303784273        1.2069344750564115        10.420232312755788     
 H   8.0315406453145233        2.6837469110645453        9.7245917720862369     
 C   2.5852298237938176        10.104993766264002        7.9178894197576248     
 H   1.6261388203612224        10.569329351752874        7.6435213457197637     
 H   2.9693143611756430        10.646313989774971        8.7950282752049489     
 H   3.2898153040595708        10.276017601351031        7.0928953244822441     
 C   3.8060685062785051        8.0472578178848337        8.6901690769694344     
 H   4.5227327450294208        8.1037877896388419        7.8615643092671368     
 H   4.2107512586235103        8.6262800343707884        9.5303426836209049     
 H   3.7309033551363591        6.9957326974604586        8.9974401948479095     
 C   1.4463220316135810        8.4763560009367787        9.4338178393595040     
 H   1.8414319575348261        9.0037957353841200        10.314141301542730     
 H  0.46890577319587973        8.9148744040075254        9.1911864585679890     
 H   1.2854714627742281        7.4304716767078860        9.7284124294194072     
         276

 Dy   9.1534824701306903        2.5170769839327525        14.084491720246254     
 C   7.4594634416465153        4.3870333640290022        13.696285640964989     
 C   6.7860173156885137        3.3988282517264801        14.522912254473555     
 C   6.5560282451899639        2.2640011247909770        13.682505267925809     
 H   6.0121036762279649        1.3777612463811806        13.987807006362669     
 C   7.0613014290938532        2.4847911302640284        12.377485780495922     
 C   7.6373041469951799        3.7903180835089376        12.403030096777504     
 H   8.0632102125255223        4.2954826225192191        11.542387606488347     
 C   8.1482173163571154        5.7180064066873157        14.052067324542525     
 C   9.5102310826327070        5.3808427572864366        14.704031179427767     
 H   10.173215797165263        4.8353800599537413        14.001927093186287     
 H   9.4168524659509316        4.8205312033245020        15.649277561051122     
 H   10.084360323511724        6.2841270007295167        14.948600898038674     
 C   7.3265667044761322        6.6498511739584583        14.956839980213186     
 H   7.1031997607598178        6.2423465421376116        15.944260391947585     
 H   6.3744209983415780        6.9064744832483882        14.478214031116009     
 H   7.8863940586325185        7.5799925935236088        15.118691464589235     
 C   8.4487300355762027        6.5304971846407014        12.776036892465417     
 H   9.1480802772349588        6.0167586742672734        12.108189503896364     
 H   8.9145391926960151        7.4852157047794501        13.046404115613496     
 H   7.5348168969289100        6.7449212723317240        12.210128164001771     
 C   6.3056390025950337        3.4057114505569643        15.986514619798879     
 C   5.8435896649031527        1.9934034117697343        16.417761413381911     
 H   4.9726624129622312        1.6521381343222676        15.845748651307318     
 H   5.5498634386253896        2.0185425072124548        17.475548150931971     
 H   6.6328704272168038        1.2343367749288201        16.313960502379061     
 C   5.0748675501087517        4.3258340979788450        16.140030952626468     
 H   5.2724644102858731        5.3620982304395595        15.854961121001786     
 H   4.7260042142689631        4.3258322889757279        17.181661017059223     
 H   4.2540444196744165        3.9592725936174409        15.510004585572275     
 C   7.4180273831284351        3.8026283681800845        16.978562438116050     
 H   8.2752860080723405        3.1041159575040451        16.932698174061457     
 H   7.0424923476876566        3.7339043019413323        18.005157025745721     
 H   7.8041278313609839        4.8165367038597671        16.845848294545817     
 C   6.7025722538415078        1.6500760485126156        11.151856435326327     
 C   10.870859407036580       0.63683249644817452        13.926871971995768     
 C   11.456041981601686        1.6274055487421106        14.818298448789688     
 C   11.782778371236326        2.7532069887121091        13.993577542175643     
 H   12.290355340179131        3.6443862524802748        14.343104957633770     
 C   11.421171839512791        2.5213482127033293        12.643850871717333     
 C   10.841232603648987        1.2194602177187936        12.619480547235964     
 H   10.499955391156385       0.71076065791697729        11.725720948250729     
 C   10.135022203856558      -0.68013699181163578        14.217515542380326     
 C   8.7580362722612630      -0.31587556779571446        14.819374098751512     
 H   8.1282139164735909       0.23890260091720866        14.090668167294425     
 H   8.8340923449576785       0.24584078433547188        15.764814274800617     
 H   8.1522683296939462       -1.2041229216949025        15.040273082519210     
 C   9.8695818601156784       -1.4639147696072761        12.913894371253747     
 H   9.3655378098815767       -2.4076505367540104        13.153256931270864     
 H   10.804037524940933       -1.7030181825999555        12.393054806916924     
 H   9.2212560226131082      -0.92410117046592033        12.213038713869471     
 C   10.911545403713129       -1.6349418627912538        15.135897635810418     
 H   11.116762507607369       -1.2328298781172686        16.129522264185862     
 H   11.872255811472757       -1.8967582694150757        14.677378599410405     
 H   10.336299070905477       -2.5584496487834065        15.279758864256394     
 C   11.861991283080620        1.6095904140515795        16.309103162569478     
 C   13.117093084856942       0.72199296169212945        16.471153390001064     
 H   13.934388866892379        1.1077767373012333        15.847257647661998     
 H   13.460114747937585       0.72503272831201282        17.514760831315634     
 H   12.943421004670750      -0.31721433196711513        16.179554309986436     
 C   12.259170105310005        3.0312132670374301        16.768196175559506     
 H   11.446874073598629        3.7582838560801464        16.626693145338443     
 H   13.146388606178196        3.4105857730315332        16.245683829578859     
 H   12.497318034561886        3.0099386868600959        17.839172204393353     
 C   10.749080602412828        1.1577623541766948        17.284074251277552     
 H   9.8740549743758983        1.8275509400878376        17.241303455380898     
 H   11.117725886045195        1.2169725791448305        18.318454599591192     
 H   10.399766699195991       0.13371852353921168        17.127231920158231     
 C   11.871227745282061        3.3447495506376308        11.441417056254231     
 C   13.264793424327632        2.8000449148286775        11.012170739869687     
 H   13.207250805306291        1.7423470697222883        10.715284308911807     
 H   13.985281940078204        2.8847795941337564        11.838944039104604     
 H   13.654632752948102        3.3706621652294593        10.157375517067237     
 C   12.005390623910003        4.8417662211144235        11.792334250842947     
 H   11.026260729757556        5.3130061743220773        11.996673980823360     
 H   12.454022910584818        5.3794548717426842        10.943299130173221     
 H   12.651618198932567        5.0147062945365315        12.669977217973900     
 C   10.902503221493468        3.1854695979183121        10.253994336942156     
 H   10.819363068296497        2.1360944663293262        9.9325329788668952     
 H   11.267958312758772        3.7542215163736898        9.3897924971791742     
 H   9.8914829421720984        3.5537152326913066        10.499532347423111     
 Dy -0.19540702132102147        7.7840940509336161        5.4664510483505815     
 C   1.5275410380948755        5.9204816025415532        5.7108410113818113     
 C   2.1404331145167039        6.9278706391612745        4.8603982457595123     
 C   2.4156132181744345        8.0500626508652520        5.7043478200600859     
 H   2.9270810908272904        8.9488960072509389        5.3799244798332087     
 C   1.9995586060786423        7.7995955694121273        7.0370760913751358     
 C   1.4414342821298560        6.4885917359702558        7.0234178063767434     
 H   1.0883080928666058        5.9606400092461520        7.9009343367502902     
 C  0.82855863412629693        4.5912197212832311        5.3758111436975451     
 C -0.53860172065068601        4.9156844259370081        4.7264518112822831     
 H  -1.2049376975913078        5.4490880842614660        5.4353968937310091     
 H -0.45710768331456664        5.4832382884803446        3.7868461823509119     
 H  -1.1008807806630105        4.0043236955665851        4.4817184883719090     
 C   1.6549051229134479        3.6497573893663655        4.4863664689817551     
 H   1.8967225860688028        4.0534306029703036        3.5016851793909698     
 H   2.6000234014576837        3.3945815543081892        4.9783216004141755     
 H   1.0963430546934743        2.7194781753429265        4.3199176586607759     
 C  0.52144325834660110        3.8029627478158043        6.6653344731285991     
 H -0.18815922258472864        4.3307201369560042        7.3135955298484623     
 H   6.1164620842405461E-002   2.8420487128626477        6.4086232256154609     
 H   1.4288278244831896        3.5994957827066463        7.2459971029930319     
 C   2.5631280577126678        6.9302855405888604        3.3802038586804577     
 C   2.9257636715600732        8.3600927981323654        2.9174772764169061     
 H   3.7989291399116571        8.7614358497914271        3.4452655762431768     
 H   3.1735322751125419        8.3386594906171112        1.8483422089315957     
 H   2.0972253157156393        9.0713241437107275        3.0492933224207990     
 C   3.8398948230448853        6.0757704896885558        3.2176569665275148     
 H   3.6938417331082984        5.0349105199953144        3.5183338274312939     
 H   4.1754178680022909        6.0798176315811476        2.1715665094641499     
 H   4.6484224757043675        6.4882508253021225        3.8353717302658210     
 C   1.4582646155369707        6.4482701029617671        2.4183346380192643     
 H  0.56627547079568896        7.0979606218943756        2.4606649409217907     
 H   1.8175944184148702        6.5088297960347914        1.3861839057172396     
 H   1.1321287750670657        5.4191621459808053        2.5836311407193415     
 C   2.4226698062020073        8.6110530933074116        8.2588076552228724     
 C  -1.9536391685864658        9.6161981205810338        5.7446781164236125     
 C  -2.5532998157824340        8.6265452489312935        4.8612465112311902     
 C  -2.8122875282393922        7.4765541774760509        5.6760104588191602     
 H  -3.3135521081518537        6.5801952917352029        5.3310701790515358     
 C  -2.3877851233447132        7.6870354595068635        7.0085299545542377     
 C  -1.8410485633399734        9.0055171690830509        7.0370361125524932     
 H  -1.4739669453918813        9.5038330143017120        7.9276473365990139     
 C  -1.2592554416060961        10.956526313106206        5.4439825616050799     
 C  0.11524356468224765        10.622960881015354        4.8181980933222857     
 H  0.77274541839162025        10.085877831614530        5.5349446488375307     
 H   3.3339435302244869E-002   10.057149323110337        3.8742643289329428     
 H  0.69307330416779567        11.524511438260429        4.5780562430605460     
 C -0.98891891420169542        11.743649240020593        6.7454317129832484     
 H -0.50643487570854739        12.697353390379806        6.5012400029899835     
 H  -1.9183069669478829        11.961006933564887        7.2836399198595991     
 H -0.31798135560804086        11.214728260380506        7.4334131018515865     
 C  -2.0553775853307990        11.900142920132689        4.5259251368423818     
 H  -2.2383422147377794        11.499592718192511        3.5270473023282332     
 H  -3.0269152982057617        12.145516416905703        4.9702328368752848     
 H  -1.4959317743042615        12.835469971776119        4.3934677708629044     
 C  -3.0046061433715265        8.6501818204979681        3.3826214520457127     
 C  -4.2571865542176450        9.5449346165655431        3.2404386914432073     
 H  -5.0635796107283895        9.1625116763348284        3.8795659794184458     
 H  -4.6180671673709872        9.5380936556134550        2.2028181261729110     
 H  -4.0766983206870178        10.585779330621124        3.5219241849040248     
 C  -3.4279156963955479        7.2322173874265383        2.9315507420823610     
 H  -2.6185106357694510        6.4959414860052345        3.0371746218177655     
 H  -4.2974615439211501        6.8591516524542531        3.4858222700804924     
 H  -3.7066829539726216        7.2625084576517729        1.8702162001723173     
 C  -1.9030152667067353        9.0884897479599349        2.3892232715055930     
 H  -1.0266342216202127        8.4183806668727943        2.4320103879303141     
 H  -2.2787042759827854        9.0144955212934814        1.3582255221459774     
 H  -1.5509388022640294        10.114113798575520        2.5293115356194482     
 C  -2.7471706422415965        6.8207921359292394        8.2105745452202576     
 C  -3.9807991836730321        7.4859344628430184        8.8850289286075910     
 H  -3.7566568977331776        8.5136933921804410        9.2098561376151391     
 H  -4.8311616155418404        7.5284597139387532        8.1860675554746170     
 H  -4.2947532953886318        6.9121909825618237        9.7671685993112032     
 C  -3.1182955555456955        5.3834428431039756        7.7900713874229535     
 H  -2.2609635623024795        4.8305248456443941        7.3688458269066173     
 H  -3.4643561552664361        4.8236563655166735        8.6716074821470919     
 H  -3.9322715357635905        5.3619888289481974        7.0493116178343511     
 C  -1.5939411307943059        6.7525572363017590        9.2290348147243737     
 H  -1.3169812813534343        7.7455489463092242        9.6060318502549933     
 H  -1.8891495114670358        6.1468827051388963        10.094609465756717     
 H -0.69730247101369935        6.2880761066708111        8.7883913979695798     
 F   6.5834166998512895       -1.4227054026087089        4.6453265363577927     
 F   8.0349415195284877       -2.5796804366421036        6.5449302402030387     
 F   9.6215022736104920       -1.0696531163691889        8.2303046225547565     
 F   9.8775667631036494        1.6269645520188436        7.7611927464043591     
 F   8.5178267691049534        2.8090620467778162        5.7765992652545393     
 F   9.5877540525423637        1.7207439627553049        3.3647046750611143     
 F   10.714827269551064        3.4072971002673618        1.6243498492742345     
 F   9.1995172545311874        5.2168878506041194       0.23053718066617368     
 F   6.4457200179195322        5.2373911572674876       0.57287731039301482     
 F   5.2926609461184366        3.5244490761799279        2.2788429716454472     
 F   6.5553116588859561        4.6921432971617936        4.6196918519909405     
 F   5.1980629853334346        5.8923623169210542        6.5494303453801326     
 F   3.6455860374961913        4.4417162193503481        8.3085867843925278     
 F   3.3592563405832676        1.7318786533361976        7.9259723881428208     
 F   4.6451504049404795       0.49324071436689265        5.9174921552464887     
 F   3.4755053609851814        1.5889025263375838        3.5357895685053657     
 F   2.2207042441109208        4.5292584690857382E-002   1.7681304496544537     
 F   3.6124263794470246       -1.7389611679682586       0.21951734728708167     
 F   6.3557855400347627       -1.8935181219259865       0.45070009872107070     
 F   7.6555984744592314      -0.32081369120432807        2.2106668761408357     
 C   7.4958199841255650       0.76487609341888907        5.0693328762892547     
 C   7.4186163439111565      -0.60318515267595274        5.3485760635000297     
 C   8.1395588875465439       -1.2419909642916573        6.3648229088768602     
 C   8.9536923484080493      -0.49116485455224673        7.2069671695258704     
 C   9.0695150328794334       0.87883264758684077        6.9717099691733404     
 C   8.3570571082080978        1.4622235133370842        5.9274232080760294     
 C   7.3730753209725757        2.5818706684890862        2.9689479265817615     
 C   8.7475522184795071        2.5781397307146730        2.7160900815981077     
 C   9.3687770088556395        3.4413310620908111        1.8067620309625980     
 C   8.6035890485192006        4.3542615812042582        1.0868652389597655     
 C   7.2206830766840584        4.3605598779053016        1.2636412014238523     
 C   6.6470819249409772        3.4711744903147981        2.1665912592130718     
 C   5.6409750889969095        2.5151804234737289        5.1156973262284904     
 C   5.7417784748174174        3.8888277585878961        5.3653496600201507     
 C   5.0659645065840708        4.5535850319296358        6.3954694469951070     
 C   4.2768613595421661        3.8287321707853712        7.2821731664959959     
 C   4.1461614427022937        2.4533783907021434        7.0889141806117051     
 C   4.8170432318306871        1.8431208338469480        6.0302107857707341     
 C   5.6407131030897419       0.67953015634535419        3.0118509506347499     
 C   4.2595972035948284       0.73979778820578834        2.8127852195984260     
 C   3.5691838398780487       -4.8079020398114659E-002   1.8874183021639539     
 C   4.2699372542390917      -0.95091107961166166        1.0961859368503071     
 C   5.6569196557009649       -1.0280485411736446        1.2239937854517349     
 C   6.3001714867754197      -0.21101779957439976        2.1520773625980056     
 B   6.5371975045326494        1.6277713884574663        4.0256930661692172     
 F   2.3470811342545974        11.731685525443389        14.850349951181940     
 F  0.97908772383277498        12.992288200082704        12.977773319393245     
 F -0.68006105689024243        11.586969651086408        11.241763872194221     
 F  -1.0235828114715868        8.9021453623258182        11.615127976912270     
 F  0.30508867253517491        7.5971378304979673        13.557744921996786     
 F -0.77430091077045371        8.6276298107166394        15.999550390652455     
 F  -1.9518728273520116        7.0268784800008515        17.775884088582831     
 F -0.49155707315390446        5.2101737444730709        19.225419090712730     
 F   2.2625053263023216        5.0799048789299830        18.852104487147194     
 F   3.4600315508546822        6.7125587861497209        17.118480750465821     
 F   2.3197416432596163        5.6198495453323982        14.764423531207450     
 F   3.7959935347168621        4.4566456698983163        12.889087946234879     
 F   5.3395704595056168        5.9437471103505759        11.171052170644767     
 F   5.5474733749541851        8.6695129082555233        11.565380029966919     
 F   4.2039758552958864        9.8583617677314415        13.562532005933102     
 F   5.3369401423713114        8.6262312202474742        15.964043674726954     
 F   6.5841176853599350        10.153273489974374        17.755905233582236     
 F   5.2030061142460493        11.996198326000227        19.240979808571403     
 F   2.4626191030311211        12.182516531385112        18.975461194386007     
 F   1.1664774649885246        10.597385182166841        17.222269098454678     
 C   1.3664798775504818        9.5884031176158118        14.354909228094879     
 C   1.4900113952873622        10.961279105529407        14.120042968668145     
 C  0.80319987686945582        11.657202071482851        13.119101225806343     
 C  -3.4149215063893248E-002   10.962478083038169        12.251879589505210     
 C -0.19213219238700743        9.5894930414573061        12.438101624093422     
 C  0.49747971217479792        8.9450205067245889        13.462606609369477     
 C   1.4139726409045454        7.7168354811592090        16.413556381670208     
 C   4.0864230131930093E-002   7.7626168164942300        16.666878043385530     
 C -0.60793029190840153        6.9425134845619265        17.596760737876142     
 C  0.12767743317613200        6.0226258753436044        18.337568225232715     
 C   1.5078663740175891        5.9626657338378513        18.148165295140149     
 C   2.1084804021695853        6.8119957019911972        17.225556136722304     
 C   3.2044395016986615        7.8148871532327400        14.303061490181962     
 C   3.1380138638517705        6.4427337889341825        14.043433329886359     
 C   3.8661490256162061        5.7992408346078461        13.036642517054993     
 C   4.6622071667174056        6.5453127479003506        12.174061088492792     
 C   4.7549756364521087        7.9228777908627732        12.374641218323729     
 C   4.0454878434572787        8.5097607180177359        13.421312734347296     
 C   3.1795962858995601        9.5798084775747121        16.446187916448086     
 C   4.5551939099530117        9.4915229638769780        16.671443117708915     
 C   5.2415122015735536        10.273799322394961        17.604918644987325     
 C   4.5449122667879589        11.204673229230234        18.367667080139416     
 C   3.1608445789485851        11.299626667694543        18.221518407848198     
 C   2.5199582681580912        10.477513485837205        17.296997168870458     
 B   2.2867421118265296        8.6747811913433726        15.390318976237717     
 C   6.4151905625737395       0.18381161121010298        11.530401532629577     
 H   7.2992107070285872      -0.31899413343677652        11.950586864816387     
 H   6.1171335112763447      -0.37790423778719656        10.632633175196338     
 H   5.5978601540080160        9.3475657795844352E-002   12.259415941869028     
 C   5.4098069160142401        2.2721803470929749        10.563433719029719     
 H   4.5993711520472429        2.2653387863002044        11.304279167536139     
 H   5.0762188840969618        1.6959296083520041        9.6904534689921054     
 H   5.5712830911230133        3.3131136441617737        10.251222327729833     
 C   7.7909866576799338        1.6708866751541460        10.067750027360930     
 H   7.4457860823928854        1.1068628525797677        9.1899887401494915     
 H   8.7251835601606818        1.2114857781301211        10.416999497352915     
 H   8.0205886024432456        2.6884490311200331        9.7254576387826681     
 C   2.5829554725921255        10.105680535734733        7.9186929336476153     
 H   1.6256802810269866        10.570947040664523        7.6408113604434131     
 H   2.9650202780658583        10.647553734578112        8.7962685065111206     
 H   3.2902284824113721        10.274677472458910        7.0959758286775898     
 C   3.7985513302061809        8.0472551559872443        8.6958340458358858     
 H   4.5174583430302508        8.1024497921609804        7.8693239174509246     
 H   4.2015661841309235        8.6263066149631076        9.5367133751778201     
 H   3.7212646565897973        6.9960312598027885        9.0033618925770362     
 C   1.4383164372438484        8.4806227838011896        9.4334761333524462     
 H   1.8322535738714976        9.0090151825236653        10.313680734036089     
 H  0.46194708280287755        8.9196401538941021        9.1882517638118664     
 H   1.2757908574252244        7.4354566557471244        9.7293195712872986     
         276

 Dy   9.1520650137612058        2.5168872535187345        14.082509881181926     
 C   7.4572668872215271        4.3868441242925593        13.698398575818432     
 C   6.7855980323210607        3.3981288478591711        14.525789620548329     
 C   6.5542613201266091        2.2636211090642067        13.685342565108439     
 H   6.0112706213815770        1.3770417708415865        13.991258405856305     
 C   7.0569607339187037        2.4851809420343316        12.379513521886937     
 C   7.6324622589367559        3.7908670013040227        12.404632292724260     
 H   8.0562681443417077        4.2966395479102344        11.543471163895914     
 C   8.1462411306085070        5.7178184442721349        14.053504336262586     
 C   9.5083571926654376        5.3810913311185278        14.705521436291933     
 H   10.171461647064829        4.8358841587744124        14.003318668506507     
 H   9.4152330242045732        4.8206528548695688        15.650641731646187     
 H   10.082132535684266        6.2846305930002346        14.950041643506987     
 C   7.3243506798687150        6.6500100632924486        14.957676714050717     
 H   7.1003186965409633        6.2426912657199267        15.945015331606383     
 H   6.3724693280850140        6.9065763344619500        14.478537063713421     
 H   7.8841346604724620        7.5801593529555769        15.119660603464901     
 C   8.4470002726049938        6.5295079243047205        12.777037705577792     
 H   9.1466154744515382        6.0152794714812323        12.109796577609666     
 H   8.9127006370925752        7.4844013068414732        13.046942016587149     
 H   7.5332875454791024        6.7436205851292854        12.210685419273705     
 C   6.3067479433599019        3.4048823614584691        15.989834200136022     
 C   5.8477125953505293        1.9920731967410334        16.422131257823491     
 H   4.9767978166858873        1.6488999661124113        15.851396665775573     
 H   5.5552591011376338        2.0171898207620265        17.480230116270320     
 H   6.6382259264070456        1.2344782741699392        16.317646946360032     
 C   5.0745010273634712        4.3229578016171617        16.143301240075413     
 H   5.2705411310749541        5.3593514361489811        15.857724066910290     
 H   4.7258354366520452        4.3228883652502503        17.184998189425549     
 H   4.2542005465390460        3.9549161529682486        15.513511331513065     
 C   7.4186994041967163        3.8045475258268322        16.981124409824051     
 H   8.2770010262565563        3.1074932210736379        16.935687675693693     
 H   7.0434081602854359        3.7362796755643579        18.007815325481232     
 H   7.8030439542220194        4.8188764045005890        16.847307774689476     
 C   6.6964120924934800        1.6510497287036734        11.154041672873710     
 C   10.870719369233118       0.63821504913786253        13.921527521918550     
 C   11.456257810819228        1.6287929229275733        14.812725286441099     
 C   11.781029023436785        2.7552955612200183        13.988290926690285     
 H   12.288381028313943        3.6466464839280484        14.337688527480573     
 C   11.417720161464613        2.5239818135274006        12.639037911839440     
 C   10.838759305950198        1.2216259270231800        12.614549770460975     
 H   10.496814501365714       0.71318914206644124        11.720872525097308     
 C   10.136057052707045      -0.67942802367245869        14.212420185407383     
 C   8.7590879125672689      -0.31608791511103745        14.814859541567653     
 H   8.1285052194157466       0.23819383064184693        14.086468291316621     
 H   8.8352023187217004       0.24569204319367838        15.760295046022341     
 H   8.1541165648253067       -1.2047404248933300        15.036197750011926     
 C   9.8705665562100737       -1.4633153430287682        12.908848046034864     
 H   9.3671621142103358       -2.4073540571875132        13.148329268916447     
 H   10.804905983148691       -1.7017662024474900        12.387552907397392     
 H   9.2216043120134348      -0.92384039358741532        12.208328706798026     
 C   10.913105693783104       -1.6338715277902267        15.130853488660094     
 H   11.117579762771710       -1.2317866680188960        16.124642141524646     
 H   11.874174753971170       -1.8951540608504194        14.672814657670862     
 H   10.338357898566951       -2.5577503715261463        15.274349420410807     
 C   11.863342496294326        1.6108860909502867        16.303225722467680     
 C   13.118330859011685       0.72306498008776354        16.464927126021955     
 H   13.935420819641058        1.1087199505665546        15.840711060247129     
 H   13.461706240467267       0.72623462062512556        17.508417257418191     
 H   12.944490326293298      -0.31619225734900935        16.173615122336141     
 C   12.261236055728755        3.0324213475426314        16.762059567248439     
 H   11.449037061338743        3.7597537295330907        16.621479718609979     
 H   13.147997145562492        3.4115840511065905        16.238694723785002     
 H   12.500454960348915        3.0109340228518144        17.832782629514369     
 C   10.750601891808452        1.1595225123304558        17.278586177466934     
 H   9.8755051411573689        1.8292719517855023        17.235573848280318     
 H   11.119245524373291        1.2193120074924189        18.312932277398158     
 H   10.401288476265925       0.13539667553864304        17.122288375616549     
 C   11.865148921106995        3.3485904009450045        11.436605221587586     
 C   13.254237467463936        2.8006060941870676        11.000412823202865     
 H   13.192064240441658        1.7437644299616470        10.702682450849323     
 H   13.978389904510939        2.8817655072694910        11.823572614470164     
 H   13.641895031979468        3.3713828409616231        10.144876684308356     
 C   12.005887031776876        4.8439406822163145        11.789461180885704     
 H   11.030187711468834        5.3173788966177522        12.000044809168083     
 H   12.451462598551958        5.3823114902845557        10.939476059583454     
 H   12.656925801194186        5.0126615610548484        12.663154263921687     
 C   10.891194071422255        3.1955642162309434        10.253997987590179     
 H   10.802673868977211        2.1477356723077650        9.9310710625026406     
 H   11.254566465620883        3.7653149135068316        9.3896974168649603     
 H   9.8833759432293373        3.5664419828130680        10.505053692369207     
 Dy -0.19681554448140420        7.7843056989441912        5.4650474617201645     
 C   1.5254468658804792        5.9205734083853310        5.7130235742917472     
 C   2.1398156617362276        6.9274348918101483        4.8630827044713367     
 C   2.4138908371803711        8.0499962988869331        5.7068590413959059     
 H   2.9261350632946508        8.9485049715893954        5.3828312125590605     
 C   1.9956755205132204        7.8003471798592203        7.0389359023906195     
 C   1.4371213951932351        6.4894805756493881        7.0250933159512652     
 H   1.0822377561364809        5.9621378019799334        7.9022394258453401     
 C  0.82674731669384571        4.5912275860560614        5.3775839682358013     
 C -0.54025576737073444        4.9159188172234529        4.7280564004378212     
 H  -1.2065400111235240        5.4497304102590265        5.4367230498448746     
 H -0.45841807474109375        5.4831562700920662        3.7882385109626235     
 H  -1.1028303126136476        4.0047263114191667        4.4834496271842728     
 C   1.6530444407316807        3.6499298163128375        4.4879009492683561     
 H   1.8944770019648516        4.0536069547243194        3.5031329658844794     
 H   2.5983041589966280        3.3947742529292859        4.9796154715772802     
 H   1.0944736032050730        2.7196320824405804        4.3216146915672917     
 C  0.51975659334412605        3.8024912651725287        6.6668352584634523     
 H -0.18955176111195252        4.3300006159974398        7.3155403499285772     
 H   5.9283711360102284E-002   2.8417318721642633        6.4098756227247433     
 H   1.4272949930936396        3.5987533903170950        7.2471439518529763     
 C   2.5639881169715957        6.9295048137601789        3.3833093587377987     
 C   2.9289600166308754        8.3588725143652756        2.9212223569703273     
 H   3.8020142933199277        8.7588774113001939        3.4500887702645850     
 H   3.1778986465922006        8.3372679540522920        1.8523777353857667     
 H   2.1013134252768704        9.0712146585352809        3.0522442303478918     
 C   3.8397155833299239        6.0734710527316889        3.2211751610829618     
 H   3.6924451207524389        5.0327334645770794        3.5215360451704836     
 H   4.1756625149395239        6.0773600612861927        2.1752257100723096     
 H   4.6484531206017259        6.4849375949382653        3.8392390627207078     
 C   1.4590667973733438        6.4493641385225811        2.4206554126408695     
 H  0.56788682869881024        7.1002005362076863        2.4628780408998225     
 H   1.8189131004403218        6.5099865074762384        1.3886720668764738     
 H   1.1315063807926495        5.4206314927475416        2.5852680079537573     
 C   2.4172219627320466        8.6124798834078948        8.2606878764233933     
 C  -1.9540128498472213        9.6175889262326582        5.7402043833675211     
 C  -2.5532832373443082        8.6278720819593904        4.8566048156744843     
 C  -2.8139709402246682        7.4785057395385088        5.6716587738404458     
 H  -3.3153981314585979        6.5822670773673977        5.3266371597876434     
 C  -2.3910781946526489        7.6896016332106623        7.0046008460320408     
 C  -1.8434972536289680        9.0076568433278741        7.0329564953777775     
 H  -1.4770914097730388        9.5062793276119280        7.9236308102897501     
 C  -1.2585918873464756        10.957329364707309        5.4397359104816116     
 C  0.11597867368895684        10.623011684451358        4.8145628427948930     
 H  0.77279666671457026        10.085510532954407        5.5316162843652377     
 H   3.4241179616116543E-002   10.057285447880325        3.8706012206869684     
 H  0.69448701870107399        11.524241488220438        4.5748846309156344     
 C -0.98838520844379485        11.744397794852642        6.7412266976342510     
 H -0.50535162787048704        12.697844170939574        6.4971389738386378     
 H  -1.9179009433999377        11.962320236988486        7.2789879700792328     
 H -0.31802281076278871        11.215215614364949        7.4295478640812833     
 C  -2.0542386440587261        11.901186480135410        4.5216510232117546     
 H  -2.2377207158481802        11.500581252548285        3.5229030398239867     
 H  -3.0255242470846184        12.146925814017923        4.9662949955475257     
 H  -1.4944410846388116        12.836244307139481        4.3889104925951941     
 C  -3.0033923908813183        8.6512934935117496        3.3776564977310795     
 C  -4.2560364793399339        9.5458499515150663        3.2348727063995089     
 H  -5.0627377340766202        9.1633532397943860        3.8735802646897843     
 H  -4.6164087500372730        9.5390693446432024        2.1970810230601958     
 H  -4.0757457528400378        10.586663605974485        3.5165922172408433     
 C  -3.4260083487462669        7.2332127531503057        2.9264300621445605     
 H  -2.6165267176352045        6.4971817471535704        3.0330127107171254     
 H  -4.2960112056734072        6.8599995045033655        3.4798893057000226     
 H  -3.7037190356128797        7.2632294196727809        1.8648434101988749     
 C  -1.9014676356665123        9.0899074702201315        2.3847593441723678     
 H  -1.0250838961983511        8.4198578421137125        2.4276700683533687     
 H  -2.2768969620387374        9.0161685985922624        1.3536547145485345     
 H  -1.5495268207190558        10.115525342303913        2.5252020974406686     
 C  -2.7526245529866440        6.8244622018122909        8.2067012832742900     
 C  -3.9902390521921913        7.4865158628348816        8.8751176282759126     
 H  -3.7702910453559393        8.5150160785210449        9.1992667676630209     
 H  -4.8374074306447161        7.5258396469807058        8.1730241957993801     
 H  -4.3059986951349893        6.9128085971346485        9.7565814266702819     
 C  -3.1177655133821238        5.3856019924384224        7.7880037526066124     
 H  -2.2574082486822475        4.8348020304501427        7.3720501073161087     
 H  -3.4662040989993885        4.8263385691413516        8.6687895532702441     
 H  -3.9276616304345064        5.3603048736516072        7.0439436823518804     
 C  -1.6039241042030865        6.7620764714723780        9.2292808433339264     
 H  -1.3318584364523975        7.7565248061101295        9.6047563483223701     
 H  -1.9007548669738872        6.1573935833325804        10.094911241515039     
 H -0.70442752483829651        6.3000575197744277        8.7934629244413589     
 F   6.5827411125442890       -1.4227785272789999        4.6451966809254168     
 F   8.0322118975731005       -2.5825551238771616        6.5439569557907351     
 F   9.6205129233778468       -1.0753052046151819        8.2308197639684249     
 F   9.8788296827620066        1.6210182550587420        7.7643491263610063     
 F   8.5199330018148771        2.8064079067314713        5.7808815763762080     
 F   9.5901283137708138        1.7196351131513448        3.3681686886913731     
 F   10.718532596759447        3.4038624949062593        1.6267810949585713     
 F   9.2046688276945723        5.2136212205715919       0.23147677873742245     
 F   6.4508614598952176        5.2370198821444029       0.57463477459867229     
 F   5.2966451649221131        3.5262414868821805        2.2813713590495275     
 F   6.5562794200294494        4.6920686564978666        4.6225267786414310     
 F   5.1960280520554862        5.8914587042107858        6.5508161942884175     
 F   3.6436583186724034        4.4400189350822217        8.3089224733013207     
 F   3.3591376198578611        1.7297929645807162        7.9260397442664772     
 F   4.6465278748329215       0.49228268261430808        5.9179306135070142     
 F   3.4779247388659709        1.5915456345048891        3.5357263826921046     
 F   2.2232015315358553        4.8660124808727896E-002   1.7673164159832835     
 F   3.6144998198574703       -1.7371104893203548       0.22014891800827452     
 F   6.3577747374172215       -1.8928175722705303       0.45231729129282339     
 F   7.6575944773660494      -0.32007439749862637        2.2122389800699169     
 C   7.4968905669677053       0.76363783548385544        5.0711850322664560     
 C   7.4185067463762016      -0.60456589324575405        5.3491890844223509     
 C   8.1385902079085888       -1.2449109951812969        6.3649834756499946     
 C   8.9532776209779836      -0.49557556019058974        7.2078506578814876     
 C   9.0701717570322540       0.87451213940541328        6.9739531569754991     
 C   8.3583218733897819        1.4595416025716095        5.9302038416936584     
 C   7.3761561669576725        2.5820541584429697        2.9718816510966435     
 C   8.7505954419585432        2.5772115156918147        2.7190205750640315     
 C   9.3725436800860056        3.4392444732917227        1.8091282260116461     
 C   8.6081331475134224        4.3523473436320845        1.0886650432174270     
 C   7.2252990370781660        4.3600611851176962        1.2657687289855613     
 C   6.6509901021157765        3.4717467349548157        2.1692510515543448     
 C   5.6425907480224007        2.5146931299031934        5.1176990407006597     
 C   5.7425827335508979        3.8883061992041608        5.3675668516258703     
 C   5.0654485041551789        4.5525837863286318        6.3970586327134225     
 C   4.2761112328577608        3.8272581606585869        7.2831502155278978     
 C   4.1463020660662187        2.4518505146269742        7.0897318900281006     
 C   4.8181657165336738        1.8421203818261875        6.0313725584141080     
 C   5.6428412657795439       0.68085102141018672        3.0128431476759805     
 C   4.2618790962626294       0.74198085654421519        2.8130918343740978     
 C   3.5715092434112505       -4.5603239919041270E-002   1.8874388789018852     
 C   4.2720764600251036      -0.94915538121193233        1.0968591811274921     
 C   5.6589735096832658       -1.0269051858645619        1.2251678558884760     
 C   6.3022271285904585      -0.20988193327345564        2.1532407462449430     
 B   6.5392977754878734        1.6279058689250330        4.0277780949506967     
 F   2.3463522153899681        11.731627553632057        14.850120124597302     
 F  0.97614872418240628        12.989398923584917        12.976766494010892     
 F -0.68082575674526602        11.581200587914250        11.241967975612580     
 F  -1.0219907079037991        8.8960579510214384        11.617954215535253     
 F  0.30747784453741583        7.5943957855952036        13.561718178200847     
 F -0.77169442524960130        8.6263968714778070        16.002731630728277     
 F  -1.9478820737087010        7.0232920707753088        17.778051966161172     
 F -0.48606042512344977        5.2068180831750848        19.226102298145605     
 F   2.2679942397658919        5.0795892691626481        18.853685070191247     
 F   3.4643199696315476        6.7144352019379276        17.120804875963547     
 F   2.3206160624553687        5.6196930518245036        14.767075493562318     
 F   3.7935025191396545        4.4554755850326808        12.890162763519015     
 F   5.3372552682876391        5.9415625116267270        11.170957241114627     
 F   5.5474226199313135        8.6669292619836682        11.565054176966587     
 F   4.2055612527772164        9.8570989174940706        13.562516436298155     
 F   5.3396448227914801        8.6290434980652382        15.963354196290544     
 F   6.5869750495351402        10.156733999570855        17.754459445704402     
 F   5.2054464350165857        11.997806408012144        19.241430336065022     
 F   2.4649673049302883        12.182887587376220        18.977076723085911     
 F   1.1687827374784625        10.598018519579863        17.223696474814254     
 C   1.3677378679004404        9.5871085761611248        14.356508200894559     
 C   1.4899556111157162        10.959864281550006        14.120479330830303     
 C  0.80225034085335978        11.654233083461531        13.119098028341535     
 C  -3.4376514730991452E-002   10.957969924920036        12.252486063347764     
 C -0.19119815855375630        9.5850649460819923        12.440030828817243     
 C  0.49899844188163484        8.9422518796576487        13.465093456191378     
 C   1.4173162417267753        7.7170188368046668        16.416283805293805     
 C   4.4165584853202315E-002   7.7616202233415468        16.669566978027994     
 C -0.60387753447356973        6.9403374217274463        17.598880963780132     
 C  0.13254253366821289        6.0206675199639612        18.339144503091138     
 C   1.5128101566624390        5.9622012158451403        18.150113748503582     
 C   2.1126894544790797        6.8126212003431510        17.228035624673581     
 C   3.2061460720055459        7.8142230132108779        14.304766656945940     
 C   3.1387431768171243        6.4420323848329755        14.045391181756136     
 C   3.8653820514080568        5.7979651408230817        13.037912848168070     
 C   4.6612203446688669        6.5434553225982972        12.174640281296575     
 C   4.7550702834893306        7.9209544594981613        12.375046893547703     
 C   4.0466894802899773        8.5084654080169937        13.422086667557615     
 C   3.1820080715415515        9.5811107513494562        16.446835787864419     
 C   4.5577782829625582        9.4937634244556453        16.671274193264811     
 C   5.2441775927850003        10.276277748772285        17.604482861336507     
 C   4.5474061414927851        11.206264707585293        18.368094501804613     
 C   3.1632420882488792        11.300553451185056        18.222550030789861     
 C   2.5223267492546686        10.478532773727535        17.297946340079857     
 B   2.2890639792845189        8.6748697991691159        15.392129595903564     
 C   6.4125760855003797       0.18401681579905341        11.531591769384635     
 H   7.2986623368716241      -0.31775259574378034        11.947721452196005     
 H   6.1120695977877233      -0.37717381588748439        10.634446793703551     
 H   5.5983991563753088        9.1528309271986880E-002   12.263301115750124     
 C   5.4013365834512177        2.2715167930703739        10.569815707721911     
 H   4.5934640867817684        2.2634045299747152        11.313061833117956     
 H   5.0657867291816707        1.6951325933756447        9.6977783956289425     
 H   5.5604867014573776        3.3127114443758860        10.257655322209454     
 C   7.7819147766098871        1.6748425844190462        10.067397894874716     
 H   7.4353464743046658        1.1117471889329242        9.1896126541279752     
 H   8.7172945899429362        1.2160370812038308        10.413766681950042     
 H   8.0096365595719661        2.6931511511755208        9.7263235054791011     
 C   2.5806811213904339        10.106367305205465        7.9194964475376057     
 H   1.6252217416927508        10.572564729576174        7.6381013751670634     
 H   2.9607261949560733        10.648793479381252        8.7975087378172923     
 H   3.2906416607631739        10.273337343566787        7.0990563328729355     
 C   3.7910341541338570        8.0472524940896530        8.7014990147023372     
 H   4.5121839410310809        8.1011117946831188        7.8770835256347125     
 H   4.1923811096383377        8.6263331955554268        9.5430840667347336     
 H   3.7116259580432356        6.9963298221451176        9.0092835903061630     
 C   1.4303108428741156        8.4848895666655988        9.4331344273453901     
 H   1.8230751902081688        9.0142346296632088        10.313220166529446     
 H  0.45498839240987538        8.9244059037806789        9.1853170690557420     
 H   1.2661102520762204        7.4404416347863620        9.7302267131551883     
         276

 Dy   9.1506475573917196        2.5166975231047171        14.080528042117596     
 C   7.4550703327965397        4.3866548845561164        13.700511510671875     
 C   6.7851787489536086        3.3974294439918622        14.528666986623103     
 C   6.5524943950632553        2.2632410933374367        13.688179862291069     
 H   6.0104375665351890        1.3763222953019925        13.994709805349942     
 C   7.0526200387435534        2.4855707538046343        12.381541263277953     
 C   7.6276203708783319        3.7914159190991072        12.406234488671016     
 H   8.0493260761578931        4.2977964733012497        11.544554721303482     
 C   8.1442649448599003        5.7176304818569541        14.054941347982648     
 C   9.5064833026981699        5.3813399049506190        14.707011693156101     
 H   10.169707496964394        4.8363882575950834        14.004710243826729     
 H   9.4136135824582130        4.8207745064146348        15.652005902241255     
 H   10.079904747856808        6.2851341852709526        14.951482388975300     
 C   7.3221346552612978        6.6501689526264389        14.958513447888246     
 H   7.0974376323221087        6.2430359893022427        15.945770271265182     
 H   6.3705176578284490        6.9066781856755117        14.478860096310836     
 H   7.8818752623124055        7.5803261123875458        15.120629742340569     
 C   8.4452705096337866        6.5285186639687396        12.778038518690167     
 H   9.1451506716681177        6.0138002686951912        12.111403651322970     
 H   8.9108620814891335        7.4835869089034972        13.047479917560803     
 H   7.5317581940292948        6.7423198979268468        12.211242674545637     
 C   6.3078568841247691        3.4040532723599739        15.993153780473163     
 C   5.8518355257979060        1.9907429817123325        16.426501102265071     
 H   4.9809332204095442        1.6456617979025552        15.857044680243826     
 H   5.5606547636498780        2.0158371343115982        17.484912081608670     
 H   6.6435814255972874        1.2346197734110582        16.321333390341007     
 C   5.0741345046181916        4.3200815052554775        16.146571527524358     
 H   5.2686178518640343        5.3566046418584019        15.860487012818792     
 H   4.7256666590351282        4.3199444415247719        17.188335361791875     
 H   4.2543566734036755        3.9505597123190563        15.517018077453853     
 C   7.4193714252649974        3.8064666834735799        16.983686381532049     
 H   8.2787160444407721        3.1108704846432311        16.938677177325932     
 H   7.0443239728832143        3.7386550491873836        18.010473625216747     
 H   7.8019600770830548        4.8212161051414100        16.848767254833135     
 C   6.6902519311454522        1.6520234088947312        11.156226910421095     
 C   10.870579331429655       0.63959760182755043        13.916183071841333     
 C   11.456473640036767        1.6301802971130361        14.807152124092511     
 C   11.779279675637245        2.7573841337279275        13.983004311204926     
 H   12.286406716448756        3.6489067153758223        14.332272097327376     
 C   11.414268483416434        2.5266154143514723        12.634224951961544     
 C   10.836286008251411        1.2237916363275663        12.609618993685984     
 H   10.493673611575042       0.71561762621590530        11.716024101943887     
 C   10.137091901557534      -0.67871905553328160        14.207324828434439     
 C   8.7601395528732731      -0.31630026242636045        14.810344984383796     
 H   8.1287965223579004       0.23748506036648520        14.082268415338818     
 H   8.8363122924857240       0.24554330205188490        15.755775817244064     
 H   8.1559647999566671       -1.2053579280917572        15.032122417504644     
 C   9.8715512523044673       -1.4627159164502606        12.903801720815983     
 H   9.3687864185390932       -2.4070575776210164        13.143401606562030     
 H   10.805774441356448       -1.7005142222950245        12.382051007877863     
 H   9.2219526014137614      -0.92357961670891031        12.203618699726579     
 C   10.914665983853080       -1.6328011927891994        15.125809341509770     
 H   11.118397017936051       -1.2307434579205232        16.119762018863430     
 H   11.876093696469585       -1.8935498522857630        14.668250715931322     
 H   10.340416726228426       -2.5570510942688855        15.268939976565221     
 C   11.864693709508030        1.6121817678489940        16.297348282365885     
 C   13.119568633166427       0.72413699848339763        16.458700862042846     
 H   13.936452772389737        1.1096631638318759        15.834164472832258     
 H   13.463297732996949       0.72743651293823819        17.502073683520749     
 H   12.945559647915847      -0.31517018273090358        16.167675934685850     
 C   12.263302006147505        3.0336294280478322        16.755922958937372     
 H   11.451200049078858        3.7612236029860355        16.616266291881512     
 H   13.149605684946790        3.4125823291816477        16.231705617991146     
 H   12.503591886135943        3.0119293588435330        17.826393054635385     
 C   10.752123181204077        1.1612826704842167        17.273098103656313     
 H   9.8769553079388377        1.8309929634831670        17.229844241179734     
 H   11.120765162701385        1.2216514358400072        18.307409955205120     
 H   10.402810253335861       0.13707482753807443        17.117344831074870     
 C   11.859070096931928        3.3524312512523782        11.431793386920939     
 C   13.243681510600240        2.8011672735454578        10.988654906536043     
 H   13.176877675577025        1.7451817902010058        10.690080592786842     
 H   13.971497868943674        2.8787514204052256        11.808201189835724     
 H   13.629157311010836        3.3721035166937869        10.132377851549474     
 C   12.006383439643749        4.8461151433182055        11.786588110928461     
 H   11.034114693180111        5.3217516189134271        12.003415637512806     
 H   12.448902286519095        5.3851681088264280        10.935652988993684     
 H   12.662233403455804        5.0106168275731653        12.656331309869474     
 C   10.879884921351044        3.2056588345435753        10.254001638238201     
 H   10.785984669657926        2.1593768782862042        9.9296091461383860     
 H   11.241174618482994        3.7764083106399728        9.3896023365507464     
 H   9.8752689442865780        3.5791687329348290        10.510575037315304     
 Dy -0.19822406764178693        7.7845173469547664        5.4636438750897467     
 C   1.5233526936660828        5.9206652142291079        5.7152061372016822     
 C   2.1391982089557513        6.9269991444590229        4.8657671631831612     
 C   2.4121684561863082        8.0499299469086143        5.7093702627317269     
 H   2.9251890357620116        8.9481139359278536        5.3857379452849132     
 C   1.9917924349477985        7.8010987903063134        7.0407957134061032     
 C   1.4328085082566140        6.4903694153285194        7.0267688255257870     
 H   1.0761674194063560        5.9636355947137147        7.9035445149403900     
 C  0.82493599926139460        4.5912354508288926        5.3793567927740575     
 C -0.54190981409078287        4.9161532085098978        4.7296609895933601     
 H  -1.2081423246557403        5.4503727362565861        5.4380492059587393     
 H -0.45972846616762086        5.4830742517037878        3.7896308395743348     
 H  -1.1047798445642847        4.0051289272717483        4.4851807659966356     
 C   1.6511837585499136        3.6501022432593091        4.4894354295549563     
 H   1.8922314178609001        4.0537833064783362        3.5045807523779891     
 H   2.5965849165355719        3.3949669515503822        4.9809093427403841     
 H   1.0926041517166718        2.7197859895382348        4.3233117244738075     
 C  0.51806992834165089        3.8020197825292534        6.6683360437983055     
 H -0.19094429963917642        4.3292810950388745        7.3174851700086929     
 H   5.7402801877799108E-002   2.8414150314658788        6.4111280198340248     
 H   1.4257621617040894        3.5980109979275432        7.2482908007129208     
 C   2.5648481762305240        6.9287240869314974        3.3864148587951401     
 C   2.9321563617016775        8.3576522305981875        2.9249674375237484     
 H   3.8050994467281987        8.7563189728089608        3.4549119642859929     
 H   3.1822650180718597        8.3358764174874747        1.8564132618399376     
 H   2.1054015348381010        9.0711051733598342        3.0551951382749842     
 C   3.8395363436149625        6.0711716157748210        3.2246933556384088     
 H   3.6910485083965789        5.0305564091588435        3.5247382629096728     
 H   4.1759071618767569        6.0749024909912377        2.1788849106804693     
 H   4.6484837654990843        6.4816243645744080        3.8431063951755950     
 C   1.4598689792097166        6.4504581740833959        2.4229761872624747     
 H  0.56949818660193152        7.1024404505209970        2.4650911408778544     
 H   1.8202317824657734        6.5111432189176854        1.3911602280357083     
 H   1.1308839865182334        5.4221008395142780        2.5869048751881736     
 C   2.4117741192620863        8.6139066735083780        8.2625680976239160     
 C  -1.9543865311079767        9.6189797318842825        5.7357306503114298     
 C  -2.5532666589061819        8.6291989149874873        4.8519631201177784     
 C  -2.8156543522099442        7.4804573016009677        5.6673070888617305     
 H  -3.3172441547653415        6.5843388629995925        5.3222041405237510     
 C  -2.3943712659605842        7.6921678069144619        7.0006717375098440     
 C  -1.8459459439179626        9.0097965175726973        7.0288768782030626     
 H  -1.4802158741541964        9.5087256409221439        7.9196142839804864     
 C  -1.2579283330868549        10.958132416308413        5.4354892593581434     
 C  0.11671378269566601        10.623062487887362        4.8109275922674994     
 H  0.77284791503752026        10.085143234294286        5.5282879198929455     
 H   3.5142923929988204E-002   10.057421572650311        3.8669381124409941     
 H  0.69590073323435231        11.523971538180446        4.5717130187707227     
 C -0.98785150268589417        11.745146349684690        6.7370216822852544     
 H -0.50426838003242669        12.698334951499341        6.4930379446872930     
 H  -1.9174949198519924        11.963633540412085        7.2743360202988674     
 H -0.31806426591753650        11.215702968349394        7.4256826263109810     
 C  -2.0530997027866533        11.902230040138130        4.5173769095811265     
 H  -2.2370992169585810        11.501569786904058        3.5187587773197406     
 H  -3.0241331959634747        12.148335211130140        4.9623571542197658     
 H  -1.4929503949733618        12.837018642502843        4.3843532143274837     
 C  -3.0021786383911104        8.6524051665255310        3.3726915434164462     
 C  -4.2548864044622228        9.5467652864645896        3.2293067213558104     
 H  -5.0618958574248509        9.1641948032539453        3.8675945499611228     
 H  -4.6147503327035597        9.5400450336729499        2.1913439199474807     
 H  -4.0747931849930570        10.587547881327843        3.5112602495776617     
 C  -3.4241010010969859        7.2342081188740730        2.9213093822067600     
 H  -2.6145427995009580        6.4984220083019055        3.0288507996164853     
 H  -4.2945608674256635        6.8608473565524770        3.4739563413195524     
 H  -3.7007551172531379        7.2639503816937898        1.8594706202254327     
 C  -1.8999200046262894        9.0913251924803280        2.3802954168391426     
 H  -1.0235335707764897        8.4213350173546306        2.4233297487764238     
 H  -2.2750896480946898        9.0178416758910434        1.3490839069510916     
 H  -1.5481148391740822        10.116936886032306        2.5210926592618885     
 C  -2.7580784637316915        6.8281322676953433        8.2028280213283242     
 C  -3.9996789207113501        7.4870972628267456        8.8652063279442341     
 H  -3.7839251929787006        8.5163387648616471        9.1886773977109026     
 H  -4.8436532457475918        7.5232195800226593        8.1599808361241433     
 H  -4.3172440948813469        6.9134262117074732        9.7459942540293589     
 C  -3.1172354712185522        5.3877611417728692        7.7859361177902713     
 H  -2.2538529350620156        4.8390792152558921        7.3752543877256000     
 H  -3.4680520427323414        4.8290207727660288        8.6659716243933946     
 H  -3.9230517251054224        5.3586209183550171        7.0385757468694097     
 C  -1.6139070776118669        6.7715957066429970        9.2295268719434773     
 H  -1.3467355915513606        7.7675006659110339        9.6034808463897470     
 H  -1.9123602224807383        6.1679044615262653        10.095213017273359     
 H -0.71155257866289368        6.3120389328780444        8.7985344509131380     
 F   6.5820655252372875       -1.4228516519492906        4.6450668254930418     
 F   8.0294822756177116       -2.5854298111122196        6.5429836713784315     
 F   9.6195235731452016       -1.0809572928611748        8.2313349053820932     
 F   9.8800926024203637        1.6150719580986403        7.7675055063176544     
 F   8.5220392345248008        2.8037537666851264        5.7851638874978768     
 F   9.5925025749992638        1.7185262635473846        3.3716327023216319     
 F   10.722237923967828        3.4004278895451572        1.6292123406429082     
 F   9.2098204008579572        5.2103545905390654       0.23241637680867125     
 F   6.4560029018709031        5.2366486070213183       0.57639223880432966     
 F   5.3006293837257896        3.5280338975844336        2.2838997464536077     
 F   6.5572471811729427        4.6919940158339397        4.6253617052919216     
 F   5.1939931187775388        5.8905550915005174        6.5522020431967016     
 F   3.6417305998486156        4.4383216508140961        8.3092581622101118     
 F   3.3590188991324550        1.7277072758252350        7.9261071003901344     
 F   4.6479053447253644       0.49132465086172344        5.9183690717675397     
 F   3.4803441167467604        1.5941887426721943        3.5356631968788435     
 F   2.2256988189607894        5.2027664926598410E-002   1.7665023823121133     
 F   3.6165732602679164       -1.7352598106724508       0.22078048872946740     
 F   6.3597639347996795       -1.8921170226150741       0.45393448386457602     
 F   7.6595904802728674      -0.31933510379292468        2.2138110839989982     
 C   7.4979611498098446       0.76239957754882182        5.0730371882436573     
 C   7.4183971488412466      -0.60594663381555536        5.3498021053446720     
 C   8.1376215282706337       -1.2478310260709362        6.3651440424231289     
 C   8.9528628935479180      -0.49998626582893274        7.2087341462371048     
 C   9.0708284811850746       0.87019163122398580        6.9761963447776578     
 C   8.3595866385714679        1.4568596918061345        5.9329844753112875     
 C   7.3792370129427693        2.5822376483968528        2.9748153756115259     
 C   8.7536386654375811        2.5762833006689561        2.7219510685299548     
 C   9.3763103513163717        3.4371578844926343        1.8114944210606942     
 C   8.6126772465076442        4.3504331060599100        1.0904648474750882     
 C   7.2299149974722745        4.3595624923300909        1.2678962565472702     
 C   6.6548982792905749        3.4723189795948337        2.1719108438956178     
 C   5.6442064070478919        2.5142058363326574        5.1197007551728300     
 C   5.7433869922843774        3.8877846398204259        5.3697840432315909     
 C   5.0649325017262861        4.5515825407276278        6.3986478184317379     
 C   4.2753611061733565        3.8257841505318022        7.2841272645597988     
 C   4.1464426894301436        2.4503226385518047        7.0905495994444960     
 C   4.8192882012366605        1.8411199298054270        6.0325343310574819     
 C   5.6449694284693459       0.68217188647501914        3.0138353447172106     
 C   4.2641609889304313       0.74416392488264216        2.8133984491497697     
 C   3.5738346469444529       -4.3127459439967875E-002   1.8874594556398165     
 C   4.2742156658111154      -0.94739968281220299        1.0975324254046770     
 C   5.6610273636655677       -1.0257618305554790        1.2263419263252171     
 C   6.3042827704054973      -0.20874606697251152        2.1544041298918803     
 B   6.5413980464430983        1.6280403493925999        4.0298631237321771     
 F   2.3456232965253387        11.731569581820724        14.849890298012665     
 F  0.97320972453203758        12.986509647087130        12.975759668628541     
 F -0.68159045660028950        11.575431524742093        11.242172079030938     
 F  -1.0203986043360112        8.8899705397170585        11.620780454158234     
 F  0.30986701653965681        7.5916537406924389        13.565691434404908     
 F -0.76908793972874900        8.6251639322389764        16.005912870804103     
 F  -1.9438913200653907        7.0197056615497671        17.780219843739516     
 F -0.48056377709299508        5.2034624218770995        19.226785505578476     
 F   2.2734831532294626        5.0792736593953123        18.855265653235300     
 F   3.4686083884084136        6.7163116177261353        17.123129001461272     
 F   2.3214904816511210        5.6195365583166090        14.769727455917184     
 F   3.7910115035624470        4.4543055001670462        12.891237580803152     
 F   5.3349400770696622        5.9393779129028790        11.170862311584484     
 F   5.5473718649084418        8.6643456157118113        11.564728323966253     
 F   4.2071466502585464        9.8558360672566980        13.562500866663209     
 F   5.3423495032116497        8.6318557758830021        15.962664717854134     
 F   6.5898324137103446        10.160194509167336        17.753013657826568     
 F   5.2078867557871211        11.999414490024058        19.241880863558645     
 F   2.4673155068294550        12.183258643367330        18.978692251785816     
 F   1.1710880099684007        10.598651856992886        17.225123851173830     
 C   1.3689958582503989        9.5858140347064396        14.358107173694242     
 C   1.4898998269440702        10.958449457570604        14.120915692992462     
 C  0.80130080483726374        11.651264095440210        13.119094830876726     
 C  -3.4603814398089655E-002   10.953461766801903        12.253092537190318     
 C -0.19026412472050513        9.5806368507066768        12.441960033541065     
 C  0.50051717158847175        8.9394832525907102        13.467580303013278     
 C   1.4206598425490051        7.7172021924501255        16.419011228917402     
 C   4.7466939574474530E-002   7.7606236301888636        16.672255912670458     
 C -0.59982477703873793        6.9381613588929660        17.601001189684123     
 C  0.13740763416029378        6.0187091645843172        18.340720780949557     
 C   1.5177539393072887        5.9617366978524284        18.152062201867011     
 C   2.1168985067885737        6.8132466986951048        17.230515112624861     
 C   3.2078526423124307        7.8135588731890158        14.306471823709918     
 C   3.1394724897824786        6.4413309807317685        14.047349033625913     
 C   3.8646150771999075        5.7966894470383181        13.039183179281148     
 C   4.6602335226203273        6.5415978972962439        12.175219474100359     
 C   4.7551649305265533        7.9190311281335495        12.375452568771678     
 C   4.0478911171226759        8.5071700980162497        13.422860600767933     
 C   3.1844198571835425        9.5824130251242003        16.447483659280753     
 C   4.5603626559721038        9.4960038850343125        16.671105268820707     
 C   5.2468429839964479        10.278756175149608        17.604047077685692     
 C   4.5499000161976113        11.207856185940351        18.368521923469807     
 C   3.1656395975491738        11.301480234675569        18.223581653731529     
 C   2.5246952303512460        10.479552061617863        17.298895511289256     
 B   2.2913858467425086        8.6749584069948593        15.393940215569410     
 C   6.4099616084270190       0.18422202038800381        11.532782006139691     
 H   7.2981139667146602      -0.31651105805078417        11.944856039575624     
 H   6.1070056842991010      -0.37644339398777216        10.636260412210765     
 H   5.5989381587426026        8.9580960748129393E-002   12.267186289631221     
 C   5.3928662508881953        2.2708532390477729        10.576197696414106     
 H   4.5875570215162940        2.2614702736492265        11.321844498699775     
 H   5.0553545742663797        1.6943355783992851        9.7051033222657797     
 H   5.5496903117917409        3.3123092445899984        10.264088316689072     
 C   7.7728428955398394        1.6787984936839462        10.067045762388501     
 H   7.4249068662164470        1.1166315252860810        9.1892365681064589     
 H   8.7094056197251923        1.2205883842775407        10.410533866547171     
 H   7.9986845167006884        2.6978532712310082        9.7271893721755323     
 C   2.5784067701887419        10.107054074676196        7.9202999614275962     
 H   1.6247632023585150        10.574182418487823        7.6353913898907138     
 H   2.9564321118462886        10.650033224184392        8.7987489691234639     
 H   3.2910548391149752        10.271997214674665        7.1021368370682811     
 C   3.7835169780615328        8.0472498321920618        8.7071639835687886     
 H   4.5069095390319109        8.0997737972052573        7.8848431338185012     
 H   4.1831960351457518        8.6263597761477442        9.5494547582916471     
 H   3.7019872594966738        6.9966283844874475        9.0152052880352898     
 C   1.4223052485043830        8.4891563495300097        9.4327927213383340     
 H   1.8138968065448400        9.0194540768027540        10.312759599022804     
 H  0.44802970201687320        8.9291716536672556        9.1823823742996193     
 H   1.2564296467272165        7.4454266138256004        9.7311338550230779     
         276

 Dy   9.1492301010222334        2.5165077926906996        14.078546203053268     
 C   7.4528737783715515        4.3864656448196735        13.702624445525318     
 C   6.7847594655861556        3.3967300401245533        14.531544352697876     
 C   6.5507274699999005        2.2628610776106668        13.691017159473699     
 H   6.0096045116888011        1.3756028197623984        13.998161204843578     
 C   7.0482793435684039        2.4859605655749371        12.383569004668969     
 C   7.6227784828199079        3.7919648368941923        12.407836684617772     
 H   8.0423840079740785        4.2989533986922650        11.545638278711051     
 C   8.1422887591112936        5.7174425194417724        14.056378359702709     
 C   9.5046094127309022        5.3815884787827111        14.708501950020267     
 H   10.167953346863960        4.8368923564157544        14.006101819146949     
 H   9.4119941407118528        4.8208961579597007        15.653370072836323     
 H   10.077676960029351        6.2856377775416705        14.952923134443614     
 C   7.3199186306538806        6.6503278419604293        14.959350181725775     
 H   7.0945565681032541        6.2433807128845578        15.946525210923982     
 H   6.3685659875718850        6.9067800368890735        14.479183128908248     
 H   7.8796158641523490        7.5804928718195148        15.121598881216235     
 C   8.4435407466625776        6.5275294036327596        12.779039331802540     
 H   9.1436858688846989        6.0123210659091502        12.113010725036272     
 H   8.9090235258856918        7.4827725109655212        13.048017818534456     
 H   7.5302288425794872        6.7410192107244082        12.211799929817571     
 C   6.3089658248896363        3.4032241832614782        15.996473360810306     
 C   5.8559584562452827        1.9894127666836317        16.430870946706651     
 H   4.9850686241332003        1.6424236296926991        15.862692694712081     
 H   5.5660504261621231        2.0144844478611699        17.489594046947019     
 H   6.6489369247875292        1.2347612726521773        16.325019834321978     
 C   5.0737679818729111        4.3172052088937942        16.149841814973307     
 H   5.2666945726531154        5.3538578475678236        15.863249958727296     
 H   4.7254978814182103        4.3170005177992943        17.191672534158201     
 H   4.2545128002683050        3.9462032716698641        15.520524823394643     
 C   7.4200434463332785        3.8083858411203275        16.986248353240050     
 H   8.2804310626249897        3.1142477482128244        16.941666678958168     
 H   7.0452397854809927        3.7410304228104097        18.013131924952262     
 H   7.8008761999440894        4.8235558057822319        16.850226734976797     
 C   6.6840917697974254        1.6529970890857890        11.158412147968479     
 C   10.870439293626191       0.64098015451723844        13.910838621764114     
 C   11.456689469254309        1.6315676712984988        14.801578961743921     
 C   11.777530327837704        2.7594727062358366        13.977717695719567     
 H   12.284432404583569        3.6511669468235959        14.326855667174179     
 C   11.410816805368254        2.5292490151755436        12.629411992083650     
 C   10.833812710552625        1.2259573456319524        12.604688216910995     
 H   10.490532721784371       0.71804611036536936        11.711175678790466     
 C   10.138126750408022      -0.67801008739410451        14.202229471461497     
 C   8.7611911931792790      -0.31651260974168349        14.805830427199940     
 H   8.1290878253000560       0.23677629009112344        14.078068539361015     
 H   8.8374222662497459       0.24539456091009140        15.751256588465788     
 H   8.1578130350880294       -1.2059754312901847        15.028047084997359     
 C   9.8725359483988626       -1.4621164898717527        12.898755395597099     
 H   9.3704107228678506       -2.4067610980545191        13.138473944207615     
 H   10.806642899564205       -1.6992622421425589        12.376549108358333     
 H   9.2223008908140862      -0.92331883983040530        12.198908692655134     
 C   10.916226273923055       -1.6317308577881724        15.120765194359446     
 H   11.119214273100392       -1.2297002478221506        16.114881896202213     
 H   11.878012638967999       -1.8919456437211066        14.663686774191779     
 H   10.342475553889900       -2.5563518170116253        15.263530532719637     
 C   11.866044922721734        1.6134774447477014        16.291470842264086     
 C   13.120806407321169       0.72520901687903161        16.452474598063738     
 H   13.937484725138418        1.1106063770971975        15.827617885417389     
 H   13.464889225526631       0.72863840525135082        17.495730109623310     
 H   12.946628969538395      -0.31414810811279775        16.161736747035555     
 C   12.265367956566255        3.0348375085530330        16.749786350626305     
 H   11.453363036818972        3.7626934764389799        16.611052865153049     
 H   13.151214224331087        3.4135806072567050        16.224716512197290     
 H   12.506728811922972        3.0129246948352510        17.820003479756402     
 C   10.753644470599703        1.1630428286379777        17.267610029845695     
 H   9.8784054747203083        1.8327139751808317        17.224114634079154     
 H   11.122284801029481        1.2239908641875956        18.301887633012083     
 H   10.404332030405795       0.13875297953750582        17.112401286533188     
 C   11.852991272756860        3.3562721015597519        11.426981552254293     
 C   13.233125553736544        2.8017284529038480        10.976896989869221     
 H   13.161691110712390        1.7465991504403644        10.677478734724360     
 H   13.964605833376408        2.8757373335409602        11.792829765201283     
 H   13.616419590042202        3.3728241924259512        10.119879018790593     
 C   12.006879847510621        4.8482896044200965        11.783715040971218     
 H   11.038041674891387        5.3261243412091019        12.006786465857529     
 H   12.446341974486234        5.3880247273683004        10.931829918403915     
 H   12.667541005717423        5.0085720940914822        12.649508355817259     
 C   10.868575771279831        3.2157534528562071        10.254005288886223     
 H   10.769295470338641        2.1710180842646429        9.9281472297741313     
 H   11.227782771345103        3.7875017077731146        9.3895072562365307     
 H   9.8671619453438169        3.5918954830565903        10.516096382261400     
 Dy -0.19963259080216969        7.7847289949653415        5.4622402884593297     
 C   1.5212585214516863        5.9207570200728856        5.7173887001116173     
 C   2.1385807561752750        6.9265633971078975        4.8684516218949856     
 C   2.4104460751922452        8.0498635949302955        5.7118814840675478     
 H   2.9242430082293720        8.9477229002663119        5.3886446780107660     
 C   1.9879093493823763        7.8018504007534064        7.0426555244215860     
 C   1.4284956213199931        6.4912582550076516        7.0284443351003096     
 H   1.0700970826762310        5.9651333874474961        7.9048496040354399     
 C  0.82312468182894349        4.5912433156017229        5.3811296173123147     
 C -0.54356386081083130        4.9163875997963418        4.7312655787488982     
 H  -1.2097446381879566        5.4510150622541467        5.4393753620726049     
 H -0.46103885759414798        5.4829922333155103        3.7910231681860465     
 H  -1.1067293765149215        4.0055315431243290        4.4869119048089994     
 C   1.6493230763681463        3.6502746702057811        4.4909699098415574     
 H   1.8899858337569488        4.0539596582323529        3.5060285388714987     
 H   2.5948656740745157        3.3951596501714789        4.9822032139034889     
 H   1.0907347002282706        2.7199398966358892        4.3250087573803242     
 C  0.51638326333917572        3.8015482998859778        6.6698368291331596     
 H -0.19233683816640032        4.3285615740803101        7.3194299900888078     
 H   5.5521892395495931E-002   2.8410981907674944        6.4123804169433063     
 H   1.4242293303145392        3.5972686055379919        7.2494376495728652     
 C   2.5657082354894523        6.9279433601028169        3.3895203588524812     
 C   2.9353527067724792        8.3564319468310977        2.9287125180771691     
 H   3.8081846001364692        8.7537605343177276        3.4597351583074012     
 H   3.1866313895515184        8.3344848809226573        1.8604487882941085     
 H   2.1094896443993321        9.0709956881843876        3.0581460462020771     
 C   3.8393571039000016        6.0688721788179540        3.2282115501938553     
 H   3.6896518960407190        5.0283793537406085        3.5279404806488621     
 H   4.1761518088139900        6.0724449206962827        2.1825441112886286     
 H   4.6485144103964435        6.4783111342105508        3.8469737276304818     
 C   1.4606711610460894        6.4515522096442099        2.4252969618840794     
 H  0.57110954450505280        7.1046803648343078        2.4673042408558867     
 H   1.8215504644912248        6.5122999303591325        1.3936483891949425     
 H   1.1302615922438175        5.4235701862810144        2.5885417424225898     
 C   2.4063262757921255        8.6153334636088630        8.2644483188244369     
 C  -1.9547602123687320        9.6203705375359068        5.7312569172553376     
 C  -2.5532500804680560        8.6305257480155841        4.8473214245610725     
 C  -2.8173377641952206        7.4824088636634256        5.6629554038830161     
 H  -3.3190901780720856        6.5864106486317873        5.3177711212598586     
 C  -2.3976643372685196        7.6947339806182606        6.9967426289876462     
 C  -1.8483946342069573        9.0119361918175205        7.0247972610283478     
 H  -1.4833403385353539        9.5111719542323616        7.9155977576712226     
 C  -1.2572647788272344        10.958935467909516        5.4312426082346761     
 C  0.11744889170237520        10.623113291323365        4.8072923417401068     
 H  0.77289916336047026        10.084775935634163        5.5249595554206525     
 H   3.6044668243859872E-002   10.057557697420297        3.8632750041950192     
 H  0.69731444776763063        11.523701588140455        4.5685414066258110     
 C -0.98731779692799360        11.745894904516740        6.7328166669362570     
 H -0.50318513219436645        12.698825732059108        6.4889369155359473     
 H  -1.9170888963040471        11.964946843835682        7.2696840705185011     
 H -0.31810572107228435        11.216190322333837        7.4218173885406777     
 C  -2.0519607615145805        11.903273600140851        4.5131027959504992     
 H  -2.2364777180689819        11.502558321259830        3.5146145148154941     
 H  -3.0227421448423311        12.149744608242360        4.9584193128920067     
 H  -1.4914597053079122        12.837792977866203        4.3797959360597734     
 C  -3.0009648859009022        8.6535168395393125        3.3677265891018129     
 C  -4.2537363295845116        9.5476806214141128        3.2237407363121120     
 H  -5.0610539807730817        9.1650363667135046        3.8616088352324613     
 H  -4.6130919153698464        9.5410207227026973        2.1856068168347655     
 H  -4.0738406171460770        10.588432156681202        3.5059282819144801     
 C  -3.4221936534477049        7.2352034845978404        2.9161887022689594     
 H  -2.6125588813667115        6.4996622694502415        3.0246888885158452     
 H  -4.2931105291779206        6.8616952086015894        3.4680233769390822     
 H  -3.6977911988933960        7.2646713437147987        1.8540978302519904     
 C  -1.8983723735860663        9.0927429147405245        2.3758314895059174     
 H  -1.0219832453546280        8.4228121925955488        2.4189894291994785     
 H  -2.2732823341506423        9.0195147531898243        1.3445130993536487     
 H  -1.5467028576291089        10.118348429760699        2.5169832210831085     
 C  -2.7635323744767395        6.8318023335783948        8.1989547593823566     
 C  -4.0091187892305093        7.4876786628186087        8.8552950276125539     
 H  -3.7975593406014618        8.5176614512022510        9.1780880277587844     
 H  -4.8498990608504675        7.5205995130646119        8.1469374764489064     
 H  -4.3284894946277044        6.9140438262802979        9.7354070813884359     
 C  -3.1167054290549809        5.3899202911073170        7.7838684829739311     
 H  -2.2502976214417836        4.8433564000616407        7.3784586681350914     
 H  -3.4698999864652942        4.8317029763907069        8.6631536955165469     
 H  -3.9184418197763384        5.3569369630584269        7.0332078113869398     
 C  -1.6238900510206475        6.7811149418136161        9.2297729005530282     
 H  -1.3616127466503236        7.7784765257119393        9.6022053444571220     
 H  -1.9239655779875897        6.1784153397199493        10.095514793031681     
 H -0.71867763248749095        6.3240203459816602        8.8036059773849171     
 F   6.5813899379302869       -1.4229247766195816        4.6449369700606669     
 F   8.0267526536623244       -2.5883044983472776        6.5420103869661279     
 F   9.6185342229125563       -1.0866093811071680        8.2318500467957598     
 F   9.8813555220787208        1.6091256611385385        7.7706618862743015     
 F   8.5241454672347245        2.8010996266387815        5.7894461986195456     
 F   9.5948768362277139        1.7174174139434244        3.3750967159518903     
 F   10.725943251176211        3.3969932841840547        1.6316435863272449     
 F   9.2149719740213420        5.2070879605065379       0.23335597487992002     
 F   6.4611443438465876        5.2362773318982336       0.57814970300998703     
 F   5.3046136025294661        3.5298263082866863        2.2864281338576884     
 F   6.5582149423164360        4.6919193751700128        4.6281966319424122     
 F   5.1919581854995913        5.8896514787902490        6.5535878921049866     
 F   3.6398028810248282        4.4366243665459697        8.3095938511189047     
 F   3.3589001784070485        1.7256215870697535        7.9261744565137908     
 F   4.6492828146178073       0.49036661910913881        5.9188075300280651     
 F   3.4827634946275499        1.5968318508394994        3.5356000110655819     
 F   2.2281961063857239        5.5395205044468925E-002   1.7656883486409432     
 F   3.6186467006783620       -1.7334091320245471       0.22141205945066025     
 F   6.3617531321821383       -1.8914164729596181       0.45555167643632866     
 F   7.6615864831796854      -0.31859581008722299        2.2153831879280794     
 C   7.4990317326519840       0.76116131961378819        5.0748893442208578     
 C   7.4182875513062916      -0.60732737438535667        5.3504151262669932     
 C   8.1366528486326803       -1.2507510569605758        6.3653046091962624     
 C   8.9524481661178505      -0.50439697146727569        7.2096176345927230     
 C   9.0714852053378952       0.86587112304255820        6.9784395325798165     
 C   8.3608514037531521        1.4541777810406595        5.9357651089289174     
 C   7.3823178589278671        2.5824211383507358        2.9777491001264078     
 C   8.7566818889166171        2.5753550856460974        2.7248815619958786     
 C   9.3800770225467360        3.4350712956935459        1.8138606161097426     
 C   8.6172213455018660        4.3485188684877363        1.0922646517327497     
 C   7.2345309578663821        4.3590637995424855        1.2700237841089790     
 C   6.6588064564653733        3.4728912242348513        2.1745706362368913     
 C   5.6458220660733831        2.5137185427621218        5.1217024696449993     
 C   5.7441912510178579        3.8872630804366906        5.3720012348373105     
 C   5.0644164992973941        4.5505812951266238        6.4002370041500534     
 C   4.2746109794889513        3.8243101404050175        7.2851043135916997     
 C   4.1465833127940686        2.4487947624766351        7.0913673088608924     
 C   4.8204106859396472        1.8401194777846666        6.0336961037008550     
 C   5.6470975911591470       0.68349275153985167        3.0148275417584407     
 C   4.2664428815982323       0.74634699322106901        2.8137050639254411     
 C   3.5761600504776547       -4.0651678960894479E-002   1.8874800323777479     
 C   4.2763548715971282      -0.94564398441247366        1.0982056696818618     
 C   5.6630812176478686       -1.0246184752463963        1.2275159967619582     
 C   6.3063384122205361      -0.20761020067156744        2.1555675135388177     
 B   6.5434983173983223        1.6281748298601666        4.0319481525136567     
 F   2.3448943776607094        11.731511610009392        14.849660471428027     
 F  0.97027072488166888        12.983620370589344        12.974752843246188     
 F -0.68235515645531308        11.569662461569935        11.242376182449295     
 F  -1.0188065007682232        8.8838831284126805        11.623606692781216     
 F  0.31225618854189774        7.5889116957896743        13.569664690608969     
 F -0.76648145420789660        8.6239309930001440        16.009094110879925     
 F  -1.9399005664220801        7.0161192523242253        17.782387721317857     
 F -0.47506712906254039        5.2001067605791134        19.227468713011351     
 F   2.2789720666930333        5.0789580496279774        18.856846236279353     
 F   3.4728968071852790        6.7181880335143420        17.125453126958998     
 F   2.3223649008468734        5.6193800648087144        14.772379418272051     
 F   3.7885204879852394        4.4531354153014115        12.892312398087286     
 F   5.3326248858516845        5.9371933141790301        11.170767382054343     
 F   5.5473211098855693        8.6617619694399544        11.564402470965920     
 F   4.2087320477398764        9.8545732170193272        13.562485297028262     
 F   5.3450541836318193        8.6346680537007643        15.961975239417724     
 F   6.5926897778855489        10.163655018763816        17.751567869948733     
 F   5.2103270765576575        12.001022572035975        19.242331391052268     
 F   2.4696637087286222        12.183629699358439        18.980307780485720     
 F   1.1733932824583388        10.599285194405907        17.226551227533406     
 C   1.3702538486003575        9.5845194932517543        14.359706146493924     
 C   1.4898440427724242        10.957034633591203        14.121352055154620     
 C  0.80035126882116769        11.648295107418889        13.119091633411918     
 C  -3.4831114065187851E-002   10.948953608683770        12.253699011032872     
 C -0.18933009088725397        9.5762087553313613        12.443889238264886     
 C  0.50203590129530873        8.9367146255237717        13.470067149835179     
 C   1.4240034433712350        7.7173855480955833        16.421738652541002     
 C   5.0768294295746745E-002   7.7596270370361804        16.674944847312922     
 C -0.59577201960390613        6.9359852960584858        17.603121415588113     
 C  0.14227273465237467        6.0167508092046740        18.342297058807979     
 C   1.5226977219521387        5.9612721798597166        18.154010655230444     
 C   2.1211075590980681        6.8138721970470595        17.232994600576138     
 C   3.2095592126193151        7.8128947331671528        14.308176990473896     
 C   3.1402018027478329        6.4406295766305615        14.049306885495691     
 C   3.8638481029917582        5.7954137532535537        13.040453510394224     
 C   4.6592467005717877        6.5397404719941905        12.175798666904143     
 C   4.7552595775637752        7.9171077967689376        12.375858243995651     
 C   4.0490927539553754        8.5058747880155074        13.423634533978252     
 C   3.1868316428255339        9.5837152988989445        16.448131530697090     
 C   4.5629470289816503        9.4982443456129797        16.670936344376607     
 C   5.2495083752078946        10.281234601526931        17.603611294034874     
 C   4.5523938909024375        11.209447664295407        18.368949345135004     
 C   3.1680371068494679        11.302407018166081        18.224613276673193     
 C   2.5270637114478238        10.480571349508192        17.299844682498655     
 B   2.2937077142004978        8.6750470148206045        15.395750835235257     
 C   6.4073471313536592       0.18442722497695424        11.533972242894748     
 H   7.2975655965576971      -0.31526952035778794        11.941990626955242     
 H   6.1019417708104786      -0.37571297208805993        10.638074030717979     
 H   5.5994771611098955        8.7633612224271906E-002   12.271071463512317     
 C   5.3843959183251737        2.2701896850251719        10.582579685106298     
 H   4.5816499562508195        2.2595360173237373        11.330627164281593     
 H   5.0449224193510886        1.6935385634229256        9.7124282489026168     
 H   5.5388939221261042        3.3119070448041108        10.270521311168693     
 C   7.7637710144697927        1.6827544029488464        10.066693629902286     
 H   7.4144672581282274        1.1215158616392378        9.1888604820849444     
 H   8.7015166495074467        1.2251396873512503        10.407301051144298     
 H   7.9877324738294098        2.7025553912864959        9.7280552388719634     
 C   2.5761324189870498        10.107740844146926        7.9211034753175866     
 H   1.6243046630242792        10.575800107399472        7.6326814046143632     
 H   2.9521380287365035        10.651272968987534        8.7999892004296356     
 H   3.2914680174667765        10.270657085782544        7.1052173412636268     
 C   3.7759998019892089        8.0472471702944723        8.7128289524352383     
 H   4.5016351370327401        8.0984357997273957        7.8926027420022891     
 H   4.1740109606531659        8.6263863567400634        9.5558254498485606     
 H   3.6923485609501121        6.9969269468297766        9.0211269857644165     
 C   1.4142996541346502        8.4934231323944207        9.4324510153312779     
 H   1.8047184228815114        9.0246735239422993        10.312299031516163     
 H  0.44107101162387102        8.9339374035538306        9.1794476795434949     
 H   1.2467490413782125        7.4504115928648389        9.7320409968909694     
         276

 Dy   9.1478126446527490        2.5163180622766821        14.076564363988938     
 C   7.4506772239465642        4.3862764050832306        13.704737380378759     
 C   6.7843401822187035        3.3960306362572443        14.534421718772650     
 C   6.5489605449365467        2.2624810618838969        13.693854456656329     
 H   6.0087714568424131        1.3748833442228043        14.001612604337213     
 C   7.0439386483932545        2.4863503773452402        12.385596746059985     
 C   7.6179365947614839        3.7925137546892773        12.409438880564526     
 H   8.0354419397902657        4.3001103240832803        11.546721836118619     
 C   8.1403125733626869        5.7172545570265916        14.057815371422771     
 C   9.5027355227636328        5.3818370526148023        14.709992206884433     
 H   10.166199196763527        4.8373964552364246        14.007493394467170     
 H   9.4103746989654944        4.8210178095047667        15.654734243431390     
 H   10.075449172201894        6.2861413698123885        14.954363879911927     
 C   7.3177026060464634        6.6504867312944196        14.960186915563305     
 H   7.0916755038843995        6.2437254364668737        15.947280150582779     
 H   6.3666143173153209        6.9068818881026353        14.479506161505661     
 H   7.8773564659922926        7.5806596312514829        15.122568020091901     
 C   8.4418109836913686        6.5265401432967787        12.780040144914915     
 H   9.1422210661012784        6.0108418631231091        12.114617798749574     
 H   8.9071849702822519        7.4819581130275452        13.048555719508109     
 H   7.5286994911296796        6.7397185235219697        12.212357185089504     
 C   6.3100747656545035        3.4023950941629830        15.999792941147449     
 C   5.8600813866926593        1.9880825516549308        16.435240791148232     
 H   4.9892040278568572        1.6391854614828429        15.868340709180334     
 H   5.5714460886743673        2.0131317614107416        17.494276012285368     
 H   6.6542924239777719        1.2349027718932966        16.328706278302949     
 C   5.0734014591276315        4.3143289125321109        16.153112102422252     
 H   5.2647712934421955        5.3511110532772452        15.866012904635799     
 H   4.7253291038012923        4.3140565940738158        17.195009706524527     
 H   4.2546689271329345        3.9418468310206722        15.524031569335431     
 C   7.4207154674015596        3.8103049987670752        16.988810324948052     
 H   8.2821460808092056        3.1176250117824176        16.944656180590403     
 H   7.0461555980787711        3.7434057964334353        18.015790224687773     
 H   7.7997923228051249        4.8258955064230538        16.851686215120456     
 C   6.6779316084493976        1.6539707692768468        11.160597385515862     
 C   10.870299255822729       0.64236270720692645        13.905494171686897     
 C   11.456905298471851        1.6329550454839616        14.796005799395333     
 C   11.775780980038162        2.7615612787437458        13.972431080234209     
 H   12.282458092718382        3.6534271782713694        14.321439237020980     
 C   11.407365127320077        2.5318826159996153        12.624599032205754     
 C   10.831339412853838        1.2281230549363387        12.599757440136004     
 H   10.487391831993699       0.72047459451483331        11.706327255637046     
 C   10.139161599258511      -0.67730111925492753        14.197134114488554     
 C   8.7622428334852831      -0.31672495705700648        14.801315870016081     
 H   8.1293791282422116       0.23606751981576174        14.073868663383211     
 H   8.8385322400137696       0.24524581976829790        15.746737359687511     
 H   8.1596612702193898       -1.2065929344886122        15.023971752490075     
 C   9.8735206444932562       -1.4615170632932448        12.893709070378216     
 H   9.3720350271966080       -2.4064646184880223        13.133546281853198     
 H   10.807511357771961       -1.6980102619900932        12.371047208838801     
 H   9.2226491802144128      -0.92305806295190029        12.194198685583688     
 C   10.917786563993031       -1.6306605227871454        15.115721047209123     
 H   11.120031528264732       -1.2286570377237778        16.110001773540997     
 H   11.879931581466412       -1.8903414351564503        14.659122832452239     
 H   10.344534381551373       -2.5556525397543646        15.258121088874050     
 C   11.867396135935440        1.6147731216464087        16.285593402162288     
 C   13.122044181475911       0.72628103527466570        16.446248334084629     
 H   13.938516677887097        1.1115495903625188        15.821071298002519     
 H   13.466480718056314       0.72984029756446345        17.489386535725867     
 H   12.947698291160942      -0.31312603349469198        16.155797559385263     
 C   12.267433906985005        3.0360455890582343        16.743649742315238     
 H   11.455526024559088        3.7641633498919242        16.605839438424585     
 H   13.152822763715383        3.4145788853317622        16.217727406403434     
 H   12.509865737710001        3.0139200308269696        17.813613904877418     
 C   10.755165759995327        1.1648029867917387        17.262121956035077     
 H   9.8798556415017789        1.8344349868784964        17.218385026978570     
 H   11.123804439357578        1.2263302925351840        18.296365310819048     
 H   10.405853807475729       0.14043113153693720        17.107457741991507     
 C   11.846912448581794        3.3601129518671260        11.422169717587648     
 C   13.222569596872848        2.8022896322622382        10.965139073202398     
 H   13.146504545847757        1.7480165106797232        10.664876876661879     
 H   13.957713797809143        2.8727232466766948        11.777458340566843     
 H   13.603681869073570        3.3735448681581151        10.107380186031712     
 C   12.007376255377494        4.8504640655219875        11.780841971013976     
 H   11.041968656602664        5.3304970635047777        12.010157294202251     
 H   12.443781662453373        5.3908813459101728        10.928006847814146     
 H   12.672848607979041        5.0065273606098000        12.642685401765046     
 C   10.857266621208620        3.2258480711688384        10.254008939534247     
 H   10.752606271019356        2.1826592902430821        9.9266853134098767     
 H   11.214390924207214        3.7985951049062563        9.3894121759223168     
 H   9.8590549464010557        3.6046222331783513        10.521617727207495     
 Dy -0.20104111396255242        7.7849406429759158        5.4608367018289128     
 C   1.5191643492372899        5.9208488259166634        5.7195712630215523     
 C   2.1379633033947987        6.9261276497567721        4.8711360806068100     
 C   2.4087236941981818        8.0497972429519784        5.7143927054033687     
 H   2.9232969806967324        8.9473318646047701        5.3915514107366178     
 C   1.9840262638169543        7.8026020112005003        7.0445153354370698     
 C   1.4241827343833722        6.4921470946867839        7.0301198446748314     
 H   1.0640267459461061        5.9666311801812775        7.9061546931304898     
 C  0.82131336439649238        4.5912511803745542        5.3829024418505709     
 C -0.54521790753087973        4.9166219910827866        4.7328701679044372     
 H  -1.2113469517201729        5.4516573882517063        5.4407015181864704     
 H -0.46234924902067515        5.4829102149272320        3.7924154967977577     
 H  -1.1086789084655586        4.0059341589769106        4.4886430436213622     
 C   1.6474623941863793        3.6504470971522531        4.4925043901281576     
 H   1.8877402496529974        4.0541360099863697        3.5074763253650083     
 H   2.5931464316134596        3.3953523487925756        4.9834970850665927     
 H   1.0888652487398693        2.7200938037335431        4.3267057902868400     
 C  0.51469659833670056        3.8010768172427021        6.6713376144680128     
 H -0.19372937669362422        4.3278420531217447        7.3213748101689227     
 H   5.3640982913192761E-002   2.8407813500691099        6.4136328140525878     
 H   1.4226964989249891        3.5965262131484406        7.2505844984328096     
 C   2.5665682947483806        6.9271626332741354        3.3926258589098222     
 C   2.9385490518432813        8.3552116630640096        2.9324575986305903     
 H   3.8112697535447402        8.7512020958264962        3.4645583523288095     
 H   3.1909977610311770        8.3330933443578381        1.8644843147482795     
 H   2.1135777539605631        9.0708862030089410        3.0610969541291695     
 C   3.8391778641850403        6.0665727418610862        3.2317297447493023     
 H   3.6882552836848594        5.0262022983223726        3.5311426983880518     
 H   4.1763964557512230        6.0699873504013278        2.1862033118967883     
 H   4.6485450552938019        6.4749979038466936        3.8508410600853691     
 C   1.4614733428824622        6.4526462452050239        2.4276177365056846     
 H  0.57272090240817408        7.1069202791476185        2.4695173408339186     
 H   1.8228691465166764        6.5134566418005795        1.3961365503541769     
 H   1.1296391979694014        5.4250395330477508        2.5901786096570056     
 C   2.4008784323221648        8.6167602537093462        8.2663285400249578     
 C  -1.9551338936294875        9.6217613431875311        5.7267831841992463     
 C  -2.5532335020299297        8.6318525810436810        4.8426797290043666     
 C  -2.8190211761804966        7.4843604257258844        5.6586037189043008     
 H  -3.3209362013788297        6.5884824342639821        5.3133381019959662     
 C  -2.4009574085764549        7.6973001543220603        6.9928135204654494     
 C  -1.8508433244959517        9.0140758660623437        7.0207176438536321     
 H  -1.4864648029165113        9.5136182675425776        7.9115812313619589     
 C  -1.2566012245676137        10.959738519510619        5.4269959571112079     
 C  0.11818400070908437        10.623164094759369        4.8036570912127132     
 H  0.77295041168342038        10.084408636974041        5.5216311909483604     
 H   3.6946412557731539E-002   10.057693822190284        3.8596118959490449     
 H  0.69872816230090884        11.523431638100464        4.5653697944808993     
 C -0.98678409117009303        11.746643459348789        6.7286116515872605     
 H -0.50210188435630609        12.699316512618877        6.4848358863846016     
 H  -1.9166828727561018        11.966260147259280        7.2650321207381356     
 H -0.31814717622703215        11.216677676318282        7.4179521507703754     
 C  -2.0508218202425077        11.904317160143572        4.5088286823198720     
 H  -2.2358562191793827        11.503546855615603        3.5104702523112481     
 H  -3.0213510937211874        12.151154005354579        4.9544814715642476     
 H  -1.4899690156424623        12.838567313229564        4.3752386577920630     
 C  -2.9997511334106939        8.6546285125530940        3.3627616347871796     
 C  -4.2525862547068005        9.5485959563636360        3.2181747512684140     
 H  -5.0602121041213124        9.1658779301730640        3.8556231205037998     
 H  -4.6114334980361331        9.5419964117324447        2.1798697137220504     
 H  -4.0728880492990962        10.589316432034561        3.5005963142512986     
 C  -3.4202863057984239        7.2361988503216077        2.9110680223311589     
 H  -2.6105749632324651        6.5009025305985775        3.0205269774152050     
 H  -4.2916601909301777        6.8625430606507010        3.4620904125586125     
 H  -3.6948272805336546        7.2653923057358067        1.8487250402785480     
 C  -1.8968247425458433        9.0941606370007211        2.3713675621726922     
 H  -1.0204329199327666        8.4242893678364670        2.4146491096225335     
 H  -2.2714750202065948        9.0211878304886035        1.3399422917562060     
 H  -1.5452908760841353        10.119759973489092        2.5128737829043288     
 C  -2.7689862852217870        6.8354723994614472        8.1950814974363908     
 C  -4.0185586577496686        7.4882600628104719        8.8453837272808755     
 H  -3.8111934882242235        8.5189841375428550        9.1674986578066662     
 H  -4.8561448759533432        7.5179794461065645        8.1338941167736696     
 H  -4.3397348943740619        6.9146614408531235        9.7248199087475147     
 C  -3.1161753868914093        5.3920794404417638        7.7818008481575900     
 H  -2.2467423078215512        4.8476335848673902        7.3816629485445828     
 H  -3.4717479301982470        4.8343851800153850        8.6603357666396974     
 H  -3.9138319144472540        5.3552530077618368        7.0278398759044691     
 C  -1.6338730244294282        6.7906341769842360        9.2300189291625792     
 H  -1.3764899017492866        7.7894523855128437        9.6009298425244989     
 H  -1.9355709334944409        6.1889262179136342        10.095816568790001     
 H -0.72580268631208811        6.3360017590852769        8.8086775038566962     
 F   6.5807143506232855       -1.4229979012898724        4.6448071146282919     
 F   8.0240230317069354       -2.5911791855823356        6.5410371025538243     
 F   9.6175448726799129       -1.0922614693531609        8.2323651882094282     
 F   9.8826184417370779        1.6031793641784369        7.7738182662309496     
 F   8.5262516999446500        2.7984454865924366        5.7937285097412143     
 F   9.5972510974561658        1.7163085643394642        3.3785607295821491     
 F   10.729648578384595        3.3935586788229521        1.6340748320115817     
 F   9.2201235471847269        5.2038213304740113       0.23429557295116882     
 F   6.4662857858222731        5.2359060567751490       0.57990716721564439     
 F   5.3085978213331426        3.5316187189889390        2.2889565212617686     
 F   6.5591827034599293        4.6918447345060850        4.6310315585929027     
 F   5.1899232522216439        5.8887478660799797        6.5549737410132716     
 F   3.6378751622010403        4.4349270822778433        8.3099295400276958     
 F   3.3587814576816424        1.7235358983142723        7.9262418126374472     
 F   4.6506602845102503       0.48940858735655418        5.9192459882885906     
 F   3.4851828725083389        1.5994749590068047        3.5355368252523207     
 F   2.2306933938106579        5.8762745162339439E-002   1.7648743149697730     
 F   3.6207201410888081       -1.7315584533766433       0.22204363017185311     
 F   6.3637423295645972       -1.8907159233041619       0.45716886900808129     
 F   7.6635824860865034      -0.31785651638152129        2.2169552918571607     
 C   7.5001023154941233       0.75992306167875456        5.0767415001980591     
 C   7.4181779537713366      -0.60870811495515809        5.3510281471893144     
 C   8.1356841689947252       -1.2536710878502153        6.3654651759693968     
 C   8.9520334386877849      -0.50880767710561869        7.2105011229483402     
 C   9.0721419294907157       0.86155061486113071        6.9806827203819761     
 C   8.3621161689348362        1.4514958702751846        5.9385457425465464     
 C   7.3853987049129639        2.5826046283046189        2.9806828246412898     
 C   8.7597251123956532        2.5744268706232392        2.7278120554618024     
 C   9.3838436937771021        3.4329847068944574        1.8162268111587907     
 C   8.6217654444960878        4.3466046309155617        1.0940644559904111     
 C   7.2391469182604897        4.3585651067548801        1.2721513116706880     
 C   6.6627146336401717        3.4734634688748693        2.1772304285781643     
 C   5.6474377250988743        2.5132312491915862        5.1237041841171687     
 C   5.7449955097513374        3.8867415210529557        5.3742184264430302     
 C   5.0639004968685022        4.5495800495256198        6.4018261898683697     
 C   4.2738608528045470        3.8228361302782328        7.2860813626236007     
 C   4.1467239361579935        2.4472668864014659        7.0921850182772879     
 C   4.8215331706426339        1.8391190257639061        6.0348578763442289     
 C   5.6492257538489490       0.68481361660468409        3.0158197387996708     
 C   4.2687247742660341       0.74853006155949597        2.8140116787011129     
 C   3.5784854540108566       -3.8175898481821083E-002   1.8875006091156790     
 C   4.2784940773831401      -0.94388828601274433        1.0988789139590469     
 C   5.6651350716301705       -1.0234751199373133        1.2286900671986993     
 C   6.3083940540355750      -0.20647433437062332        2.1567308971857551     
 B   6.5455985883535472        1.6283093103277333        4.0340331812951371     
 F   2.3441654587960801        11.731453638198058        14.849430644843391     
 F  0.96733172523130018        12.980731094091556        12.973746017863835     
 F -0.68311985631033667        11.563893398397779        11.242580285867653     
 F  -1.0172143972004355        8.8777957171083006        11.626432931404199     
 F  0.31464536054413866        7.5861696508869105        13.573637946813029     
 F -0.76387496868704430        8.6226980537613134        16.012275350955747     
 F  -1.9359098127787697        7.0125328430986826        17.784555598896198     
 F -0.46957048103208571        5.1967510992811281        19.228151920444226     
 F   2.2844609801566036        5.0786424398606416        18.858426819323405     
 F   3.4771852259621445        6.7200644493025488        17.127777252456724     
 F   2.3232393200426258        5.6192235713008190        14.775031380626919     
 F   3.7860294724080323        4.4519653304357769        12.893387215371423     
 F   5.3303096946337067        5.9350087154551820        11.170672452524201     
 F   5.5472703548626976        8.6591783231680974        11.564076617965586     
 F   4.2103174452212064        9.8533103667819564        13.562469727393315     
 F   5.3477588640519889        8.6374803315185282        15.961285760981315     
 F   6.5955471420607541        10.167115528360297        17.750122082070899     
 F   5.2127673973281938        12.002630654047890        19.242781918545887     
 F   2.4720119106277894        12.184000755349548        18.981923309185625     
 F   1.1756985549482770        10.599918531818929        17.227978603892982     
 C   1.3715118389503160        9.5832249517970691        14.361305119293604     
 C   1.4897882586007782        10.955619809611802        14.121788417316781     
 C  0.79940173280507165        11.645326119397568        13.119088435947111     
 C  -3.5058413732286048E-002   10.944445450565635        12.254305484875426     
 C -0.18839605705400281        9.5717806599560475        12.445818442988706     
 C  0.50355463100214570        8.9339459984568332        13.472553996657080     
 C   1.4273470441934648        7.7175689037410420        16.424466076164599     
 C   5.4069649017018960E-002   7.7586304438834981        16.677633781955386     
 C -0.59171926216907422        6.9338092332240056        17.605241641492107     
 C  0.14713783514445553        6.0147924538250299        18.343873336666398     
 C   1.5276415045969887        5.9608076618670047        18.155959108593876     
 C   2.1253166114075621        6.8144976953990133        17.235474088527415     
 C   3.2112657829261999        7.8122305931452907        14.309882157237874     
 C   3.1409311157131872        6.4399281725293545        14.051264737365468     
 C   3.8630811287836089        5.7941380594687901        13.041723841507300     
 C   4.6582598785232481        6.5378830466921380        12.176377859707928     
 C   4.7553542246009979        7.9151844654043257        12.376263919219625     
 C   4.0502943907880740        8.5045794780147634        13.424408467188570     
 C   3.1892434284675248        9.5850175726736886        16.448779402113423     
 C   4.5655314019911959        9.5004848061916469        16.670767419932503     
 C   5.2521737664193422        10.283713027904254        17.603175510384059     
 C   4.5548877656072646        11.211039142650465        18.369376766800197     
 C   3.1704346161497621        11.303333801656594        18.225644899614860     
 C   2.5294321925444012        10.481590637398520        17.300793853708054     
 B   2.2960295816584870        8.6751356226463479        15.397561454901103     
 C   6.4047326542802985       0.18463242956590464        11.535162479649804     
 H   7.2970172264007331      -0.31402798266479176        11.939125214334860     
 H   6.0968778573218572      -0.37498255018834775        10.639887649225194     
 H   5.6000161634771883        8.5686263700414433E-002   12.274956637393412     
 C   5.3759255857621513        2.2695261310025705        10.588961673798490     
 H   4.5757428909853450        2.2576017609982482        11.339409829863412     
 H   5.0344902644357976        1.6927415484465660        9.7197531755394539     
 H   5.5280975324604675        3.3115048450182232        10.276954305648312     
 C   7.7546991333997450        1.6867103122137463        10.066341497416071     
 H   7.4040276500400077        1.1264001979923945        9.1884843960634282     
 H   8.6936276792897011        1.2296909904249600        10.404068235741425     
 H   7.9767804309581312        2.7072575113419837        9.7289211055683964     
 C   2.5738580677853578        10.108427613617659        7.9219069892075771     
 H   1.6238461236900434        10.577417796311121        7.6299714193380135     
 H   2.9478439456267189        10.652512713790674        8.8012294317358073     
 H   3.2918811958185783        10.269316956890421        7.1082978454589716     
 C   3.7684826259168851        8.0472445083968811        8.7184939213016897     
 H   4.4963607350335701        8.0970978022495324        7.9003623501860769     
 H   4.1648258861605800        8.6264129373323826        9.5621961414054759     
 H   3.6827098624035508        6.9972255091721065        9.0270486834935433     
 C   1.4062940597649176        8.4976899152588299        9.4321093093242219     
 H   1.7955400392181826        9.0298929710818427        10.311838464009520     
 H  0.43411232123086885        8.9387031534404073        9.1765129847873723     
 H   1.2370684360292086        7.4553965719040773        9.7329481387588590     
         276

 Dy   9.1463951882832628        2.5161283318626642        14.074582524924610     
 C   7.4484806695215759        4.3860871653467886        13.706850315232202     
 C   6.7839208988512505        3.3953312323899354        14.537299084847422     
 C   6.5471936198731919        2.2621010461571269        13.696691753838959     
 H   6.0079384019960242        1.3741638686832103        14.005064003830849     
 C   7.0395979532181041        2.4867401891155430        12.387624487451001     
 C   7.6130947067030599        3.7930626724843624        12.411041076511282     
 H   8.0284998716064511        4.3012672494742956        11.547805393526186     
 C   8.1383363876140784        5.7170665946114099        14.059252383142832     
 C   9.5008616327963651        5.3820856264468935        14.711482463748601     
 H   10.164445046663094        4.8379005540570956        14.008884969787390     
 H   9.4087552572191342        4.8211394610498326        15.656098414026456     
 H   10.073221384374436        6.2866449620831064        14.955804625380242     
 C   7.3154865814390453        6.6506456206284099        14.961023649400834     
 H   7.0887944396655449        6.2440701600491888        15.948035090241579     
 H   6.3646626470587568        6.9069837393161970        14.479829194103075     
 H   7.8750970678322361        7.5808263906834519        15.123537158967567     
 C   8.4400812207201614        6.5255508829607987        12.781040958027290     
 H   9.1407562633178578        6.0093626603370680        12.116224872462876     
 H   8.9053464146788102        7.4811437150895692        13.049093620481763     
 H   7.5271701396798720        6.7384178363195311        12.212914440361438     
 C   6.3111837064193708        3.4015660050644878        16.003112521484592     
 C   5.8642043171400360        1.9867523366262296        16.439610635589812     
 H   4.9933394315805133        1.6359472932729868        15.873988723648589     
 H   5.5768417511866115        2.0117790749603133        17.498957977623721     
 H   6.6596479231680137        1.2350442711344156        16.332392722283924     
 C   5.0730349363823510        4.3114526161704267        16.156382389871197     
 H   5.2628480142312766        5.3483642589866660        15.868775850544303     
 H   4.7251603261843753        4.3111126703483373        17.198346878890852     
 H   4.2548250539975641        3.9374903903714800        15.527538315276221     
 C   7.4213874884698408        3.8122241564138233        16.991372296656053     
 H   8.2838610989934232        3.1210022753520108        16.947645682222639     
 H   7.0470714106765495        3.7457811700564614        18.018448524423288     
 H   7.7987084456661604        4.8282352070638757        16.853145695264118     
 C   6.6717714471013707        1.6549444494679046        11.162782623063247     
 C   10.870159218019266       0.64374525989661435        13.900149721609679     
 C   11.457121127689391        1.6343424196694243        14.790432637046743     
 C   11.774031632238621        2.7636498512516550        13.967144464748850     
 H   12.280483780853194        3.6556874097191434        14.316022806867784     
 C   11.403913449271897        2.5345162168236866        12.619786072327861     
 C   10.828866115155051        1.2302887642407250        12.594826663361014     
 H   10.484250942203028       0.72290307866429737        11.701478832483625     
 C   10.140196448108998      -0.67659215111575044        14.192038757515610     
 C   8.7632944737912890      -0.31693730437232948        14.796801312832224     
 H   8.1296704311843655       0.23535874954039998        14.069668787405407     
 H   8.8396422137777915       0.24509707862650443        15.742218130909235     
 H   8.1615095053507520       -1.2072104376870394        15.019896419982793     
 C   9.8745053405876497       -1.4609176367147370        12.888662745159333     
 H   9.3736593315253653       -2.4061681389215250        13.128618619498781     
 H   10.808379815979720       -1.6967582818376277        12.365545309319272     
 H   9.2229974696147394      -0.92279728607339528        12.189488678512243     
 C   10.919346854063006       -1.6295901877861183        15.110676900058801     
 H   11.120848783429073       -1.2276138276254049        16.105121650879781     
 H   11.881850523964825       -1.8887372265917939        14.654558890712698     
 H   10.346593209212847       -2.5549532624971043        15.252711645028464     
 C   11.868747349149144        1.6160687985451161        16.279715962060489     
 C   13.123281955630654       0.72735305367029979        16.440022070105520     
 H   13.939548630635777        1.1124928036278401        15.814524710587650     
 H   13.468072210585996       0.73104218987757608        17.483042961828424     
 H   12.948767612783490      -0.31210395887658621        16.149858371734968     
 C   12.269499857403755        3.0372536695634351        16.737513134004168     
 H   11.457689012299202        3.7656332233448686        16.600626011696122     
 H   13.154431303099681        3.4155771634068199        16.210738300609577     
 H   12.513002663497030        3.0149153668186881        17.807224329998434     
 C   10.756687049390951        1.1665631449454998        17.256633882224456     
 H   9.8813058082832494        1.8361559985761611        17.212655419877990     
 H   11.125324077685672        1.2286697208827724        18.290842988626011     
 H   10.407375584545663       0.14210928353636859        17.102514197449828     
 C   11.840833624406727        3.3639538021744997        11.417357882921001     
 C   13.212013640009152        2.8028508116206283        10.953381156535576     
 H   13.131317980983122        1.7494338709190820        10.652275018599397     
 H   13.950821762241878        2.8697091598124294        11.762086915932404     
 H   13.590944148104937        3.3742655438902789        10.094881353272831     
 C   12.007872663244367        4.8526385266238785        11.777968901056733     
 H   11.045895638313942        5.3348697858004526        12.013528122546974     
 H   12.441221350420513        5.3937379644520442        10.924183777224377     
 H   12.678156210240658        5.0044826271281169        12.635862447712833     
 C   10.845957471137407        3.2359426894814702        10.254012590182269     
 H   10.735917071700070        2.1943004962215209        9.9252233970456221     
 H   11.200999077069325        3.8096885020393976        9.3893170956081029     
 H   9.8509479474582964        3.6173489833001127        10.527139072153592     
 Dy -0.20244963712293515        7.7851522909864910        5.4594331151984949     
 C   1.5170701770228936        5.9209406317604403        5.7217538259314873     
 C   2.1373458506143228        6.9256919024056467        4.8738205393186345     
 C   2.4070013132041188        8.0497308909736596        5.7169039267391888     
 H   2.9223509531640928        8.9469408289432284        5.3944581434624705     
 C   1.9801431782515322        7.8033536216475934        7.0463751464525535     
 C   1.4198698474467513        6.4930359343659152        7.0317953542493541     
 H   1.0579564092159810        5.9681289729150588        7.9074597822255397     
 C  0.81950204696404116        4.5912590451473845        5.3846752663888271     
 C -0.54687195425092816        4.9168563823692315        4.7344747570599752     
 H  -1.2129492652523890        5.4522997142492668        5.4420276743003360     
 H -0.46365964044720226        5.4828281965389536        3.7938078254094694     
 H  -1.1106284404161957        4.0063367748294922        4.4903741824337260     
 C   1.6456017120046120        3.6506195240987251        4.4940388704147578     
 H   1.8854946655490461        4.0543123617403865        3.5089241118585179     
 H   2.5914271891524034        3.3955450474136724        4.9847909562296975     
 H   1.0869957972514681        2.7202477108311975        4.3284028231933567     
 C  0.51300993333422540        3.8006053345994268        6.6728383998028660     
 H -0.19512191522084810        4.3271225321631803        7.3233196302490384     
 H   5.1760073430889578E-002   2.8404645093707255        6.4148852111618702     
 H   1.4211636675354391        3.5957838207588888        7.2517313472927540     
 C   2.5674283540073088        6.9263819064454539        3.3957313589671632     
 C   2.9417453969140834        8.3539913792969198        2.9362026791840115     
 H   3.8143549069530107        8.7486436573352631        3.4693815463502173     
 H   3.1953641325108357        8.3317018077930207        1.8685198412024504     
 H   2.1176658635217938        9.0707767178334944        3.0640478620562623     
 C   3.8389986244700789        6.0642733049042192        3.2352479393047489     
 H   3.6868586713289995        5.0240252429041377        3.5343449161272411     
 H   4.1766411026884551        6.0675297801063728        2.1898625125049476     
 H   4.6485757001911603        6.4716846734828373        3.8547083925402563     
 C   1.4622755247188353        6.4537402807658379        2.4299385111272893     
 H  0.57433226031129536        7.1091601934609292        2.4717304408119505     
 H   1.8241878285421280        6.5146133532420265        1.3986247115134114     
 H   1.1290168036949855        5.4265088798144863        2.5918154768914219     
 C   2.3954305888522041        8.6181870438098311        8.2682087612254804     
 C  -1.9555075748902429        9.6231521488391554        5.7223094511431549     
 C  -2.5532169235918039        8.6331794140717779        4.8380380334476598     
 C  -2.8207045881657731        7.4863119877883424        5.6542520339255855     
 H  -3.3227822246855738        6.5905542198961768        5.3089050827320738     
 C  -2.4042504798843902        7.6998663280258590        6.9888844119432525     
 C  -1.8532920147849463        9.0162155403071669        7.0166380266789172     
 H  -1.4895892672976687        9.5160645808527935        7.9075647050526952     
 C  -1.2559376703079932        10.960541571111722        5.4227493059877396     
 C  0.11891910971579356        10.623214898195373        4.8000218406853206     
 H  0.77300166000637038        10.084041338313918        5.5183028264760674     
 H   3.7848156871603207E-002   10.057829946960270        3.8559487877030705     
 H  0.70014187683418716        11.523161688060473        4.5621981823359876     
 C -0.98625038541219245        11.747392014180837        6.7244066362382631     
 H -0.50101863651824574        12.699807293178644        6.4807348572332559     
 H  -1.9162768492081566        11.967573450682877        7.2603801709577693     
 H -0.31818863138178000        11.217165030302725        7.4140869130000722     
 C  -2.0496828789704349        11.905360720146293        4.5045545686892439     
 H  -2.2352347202897835        11.504535389971377        3.5063259898070021     
 H  -3.0199600426000441        12.152563402466798        4.9505436302364885     
 H  -1.4884783259770125        12.839341648592926        4.3706813795243518     
 C  -2.9985373809204856        8.6557401855668736        3.3577966804725463     
 C  -4.2514361798290894        9.5495112913131592        3.2126087662247156     
 H  -5.0593702274695431        9.1667194936326215        3.8496374057751384     
 H  -4.6097750807024198        9.5429721007621904        2.1741326106093353     
 H  -4.0719354814521163        10.590200707387922        3.4952643465881170     
 C  -3.4183789581491428        7.2371942160453751        2.9059473423933584     
 H  -2.6085910450982186        6.5021427917469126        3.0163650663145654     
 H  -4.2902098526824339        6.8633909126998134        3.4561574481781423     
 H  -3.6918633621739128        7.2661132677568157        1.8433522503051056     
 C  -1.8952771115056202        9.0955783592609176        2.3669036348394670     
 H  -1.0188825945109050        8.4257665430773852        2.4103087900455886     
 H  -2.2696677062625468        9.0228609077873845        1.3353714841587632     
 H  -1.5438788945391617        10.121171517217485        2.5087643447255488     
 C  -2.7744401959668346        6.8391424653444988        8.1912082354904232     
 C  -4.0279985262688278        7.4888414628023359        8.8354724269491971     
 H  -3.8248276358469848        8.5203068238834572        9.1569092878545479     
 H  -4.8623906910562198        7.5153593791485171        8.1208507570984327     
 H  -4.3509802941204185        6.9152790554259482        9.7142327361065917     
 C  -3.1156453447278381        5.3942385897762106        7.7797332133412489     
 H  -2.2431869942013192        4.8519107696731387        7.3848672289540751     
 H  -3.4735958739311998        4.8370673836400622        8.6575178377628497     
 H  -3.9092220091181700        5.3535690524652466        7.0224719404219984     
 C  -1.6438559978382086        6.8001534121548550        9.2302649577721301     
 H  -1.3913670568482499        7.8004282453137481        9.5996543405918757     
 H  -1.9471762890012920        6.1994370961073191        10.096118344548323     
 H -0.73292774013668527        6.3479831721888935        8.8137490303284753     
 F   6.5800387633162840       -1.4230710259601631        4.6446772591959169     
 F   8.0212934097515465       -2.5940538728173936        6.5400638181415207     
 F   9.6165555224472676       -1.0979135575991539        8.2328803296230966     
 F   9.8838813613954351        1.5972330672183352        7.7769746461875977     
 F   8.5283579326545738        2.7957913465460917        5.7980108208628831     
 F   9.5996253586846159        1.7151997147355040        3.3820247432124080     
 F   10.733353905592976        3.3901240734618496        1.6365060776959186     
 F   9.2252751203481136        5.2005547004414838       0.23523517102241759     
 F   6.4714272277979585        5.2355347816520643       0.58166463142130187     
 F   5.3125820401368191        3.5334111296911921        2.2914849086658489     
 F   6.5601504646034217        4.6917700938421580        4.6338664852433933     
 F   5.1878883189436955        5.8878442533697113        6.5563595899215565     
 F   3.6359474433772530        4.4332297980097177        8.3102652289364869     
 F   3.3586627369562363        1.7214502095587909        7.9263091687611036     
 F   4.6520377544026932       0.48845055560396955        5.9196844465491161     
 F   3.4876022503891284        1.6021180671741098        3.5354736394390596     
 F   2.2331906812355924        6.2130285280209953E-002   1.7640602812986028     
 F   3.6227935814992542       -1.7297077747287393       0.22267520089304596     
 F   6.3657315269470560       -1.8900153736487060       0.45878606157983393     
 F   7.6655784889933214      -0.31711722267581960        2.2185273957862419     
 C   7.5011728983362636       0.75868480374372105        5.0785936561752596     
 C   7.4180683562363816      -0.61008885552495939        5.3516411681116365     
 C   8.1347154893567701       -1.2565911187398546        6.3656257427425311     
 C   8.9516187112577192      -0.51321838274396170        7.2113846113039575     
 C   9.0727986536435363       0.85723010667970323        6.9829259081841348     
 C   8.3633809341165204        1.4488139595097098        5.9413263761641764     
 C   7.3884795508980607        2.5827881182585020        2.9836165491561721     
 C   8.7627683358746893        2.5734986556003805        2.7307425489277262     
 C   9.3876103650074665        3.4308981180953690        1.8185930062078388     
 C   8.6263095434903079        4.3446903933433880        1.0958642602480726     
 C   7.2437628786545973        4.3580664139672747        1.2742788392323969     
 C   6.6666228108149710        3.4740357135148874        2.1798902209194377     
 C   5.6490533841243664        2.5127439556210507        5.1257058985893380     
 C   5.7457997684848179        3.8862199616692208        5.3764356180487507     
 C   5.0633844944396094        4.5485788039246167        6.4034153755866852     
 C   4.2731107261201418        3.8213621201514480        7.2870584116555026     
 C   4.1468645595219185        2.4457390103262964        7.0930027276936833     
 C   4.8226556553456206        1.8381185737431456        6.0360196489876028     
 C   5.6513539165387510       0.68613448166951663        3.0168119358409009     
 C   4.2710066669338351       0.75071312989792294        2.8143182934767843     
 C   3.5808108575440589       -3.5700118002747687E-002   1.8875211858536103     
 C   4.2806332831691520      -0.94213258761301499        1.0995521582362318     
 C   5.6671889256124723       -1.0223317646282306        1.2298641376354404     
 C   6.3104496958506129      -0.20533846806967920        2.1578942808326924     
 B   6.5476988593087713        1.6284437907953000        4.0361182100766175     
 F   2.3434365399314507        11.731395666386726        14.849200818258753     
 F  0.96439272558093148        12.977841817593770        12.972739192481484     
 F -0.68388455616536026        11.558124335225621        11.242784389286010     
 F  -1.0156222936326476        8.8717083058039208        11.629259170027181     
 F  0.31703453254637959        7.5834276059841459        13.577611203017090     
 F -0.76126848316619200        8.6214651145224810        16.015456591031569     
 F  -1.9319190591354591        7.0089464338731409        17.786723476474542     
 F -0.46407383300163096        5.1933954379831420        19.228835127877101     
 F   2.2899498936201743        5.0783268300933067        18.860007402367458     
 F   3.4814736447390104        6.7219408650907555        17.130101377954450     
 F   2.3241137392383782        5.6190670777929244        14.777683342981785     
 F   3.7835384568308248        4.4507952455701423        12.894462032655559     
 F   5.3279945034157290        5.9328241167313340        11.170577522994060     
 F   5.5472195998398259        8.6565946768962405        11.563750764965253     
 F   4.2119028427025373        9.8520475165445838        13.562454157758367     
 F   5.3504635444721576        8.6402926093362904        15.960596282544905     
 F   6.5984045062359584        10.170576037956776        17.748676294193061     
 F   5.2152077180987302        12.004238736059806        19.243232446039510     
 F   2.4743601125269565        12.184371811340657        18.983538837885529     
 F   1.1780038274382150        10.600551869231952        17.229405980252558     
 C   1.3727698293002744        9.5819304103423821        14.362904092093286     
 C   1.4897324744291325        10.954204985632400        14.122224779478939     
 C  0.79845219678897561        11.642357131376247        13.119085238482302     
 C  -3.5285713399384251E-002   10.939937292447501        12.254911958717980     
 C -0.18746202322075167        9.5673525645807320        12.447747647712529     
 C  0.50507336070898268        8.9311773713898930        13.475040843478981     
 C   1.4306906450156947        7.7177522593865007        16.427193499788196     
 C   5.7371003738291175E-002   7.7576338507308149        16.680322716597853     
 C -0.58766650473424242        6.9316331703895253        17.607361867396097     
 C  0.15200293563653641        6.0128340984453867        18.345449614524821     
 C   1.5325852872418386        5.9603431438742929        18.157907561957309     
 C   2.1295256637170565        6.8151231937509671        17.237953576478695     
 C   3.2129723532330843        7.8115664531234286        14.311587324001854     
 C   3.1416604286785415        6.4392267684281475        14.053222589235245     
 C   3.8623141545754596        5.7928623656840257        13.042994172620377     
 C   4.6572730564747093        6.5360256213900847        12.176957052511712     
 C   4.7554488716382197        7.9132611340397139        12.376669594443598     
 C   4.0514960276207725        8.5032841680140194        13.425182400398887     
 C   3.1916552141095162        9.5863198464484345        16.449427273529757     
 C   4.5681157750007424        9.5027252667703124        16.670598495488402     
 C   5.2548391576307898        10.286191454281576        17.602739726733240     
 C   4.5573816403120908        11.212630621005523        18.369804188465395     
 C   3.1728321254500567        11.304260585147107        18.226676522556527     
 C   2.5318006736409786        10.482609925288850        17.301743024917453     
 B   2.2983514491164767        8.6752242304720912        15.399372074566950     
 C   6.4021181772069378       0.18483763415485507        11.536352716404862     
 H   7.2964688562437701      -0.31278644497179559        11.936259801714478     
 H   6.0918139438332348      -0.37425212828863552        10.641701267732408     
 H   5.6005551658444812        8.3738915176556961E-002   12.278841811274509     
 C   5.3674552531991297        2.2688625769799695        10.595343662490682     
 H   4.5698358257198706        2.2556675046727590        11.348192495445229     
 H   5.0240581095205066        1.6919445334702063        9.7270781021762911     
 H   5.5173011427948317        3.3111026452323356        10.283387300127933     
 C   7.7456272523296983        1.6906662214786465        10.065989364929857     
 H   7.3935880419517881        1.1312845343455513        9.1881083100419119     
 H   8.6857387090719556        1.2342422934986697        10.400835420338554     
 H   7.9658283880868526        2.7119596313974714        9.7297869722648276     
 C   2.5715837165836657        10.109114383088389        7.9227105030975675     
 H   1.6233875843558077        10.579035485222771        7.6272614340616638     
 H   2.9435498625169338        10.653752458593814        8.8024696630419772     
 H   3.2922943741703796        10.267976827998300        7.1113783496543173     
 C   3.7609654498445613        8.0472418464992899        8.7241588901681411     
 H   4.4910863330344002        8.0957598047716708        7.9081219583698656     
 H   4.1556408116679942        8.6264395179247018        9.5685668329623894     
 H   3.6730711638569891        6.9975240715144356        9.0329703812226683     
 C   1.3982884653951850        8.5019566981232408        9.4317676033171658     
 H   1.7863616555548540        9.0351124182213880        10.311377896502879     
 H  0.42715363083786667        8.9434689033269841        9.1735782900312479     
 H   1.2273878306802046        7.4603815509433149        9.7338552806267487     
         276

 Dy   9.1449777319137766        2.5159386014486467        14.072600685860280     
 C   7.4462841150965886        4.3858979256103456        13.708963250085645     
 C   6.7835016154837984        3.3946318285226269        14.540176450922196     
 C   6.5454266948098381        2.2617210304303565        13.699529051021589     
 H   6.0071053471496363        1.3734443931436162        14.008515403324486     
 C   7.0352572580429547        2.4871300008858457        12.389652228842015     
 C   7.6082528186446359        3.7936115902794474        12.412643272458038     
 H   8.0215578034226365        4.3024241748653109        11.548888950933755     
 C   8.1363602018654717        5.7168786321962290        14.060689394862894     
 C   9.4989877428290956        5.3823342002789847        14.712972720612767     
 H   10.162690896562660        4.8384046528777667        14.010276545107610     
 H   9.4071358154727758        4.8212611125948985        15.657462584621523     
 H   10.070993596546979        6.2871485543538244        14.957245370848556     
 C   7.3132705568316281        6.6508045099624002        14.961860383238365     
 H   7.0859133754466903        6.2444148836315048        15.948790029900376     
 H   6.3627109768021919        6.9070855905297588        14.480152226700488     
 H   7.8728376696721796        7.5809931501154209        15.124506297843235     
 C   8.4383514577489525        6.5245616226248178        12.782041771139664     
 H   9.1392914605344373        6.0078834575510269        12.117831946176178     
 H   8.9035078590753702        7.4803293171515932        13.049631521455415     
 H   7.5256407882300644        6.7371171491170916        12.213471695633372     
 C   6.3122926471842389        3.4007369159659921        16.006432101821733     
 C   5.8683272475874118        1.9854221215975287        16.443980480031392     
 H   4.9974748353041702        1.6327091250631305        15.879636738116844     
 H   5.5822374136988557        2.0104263885098850        17.503639942962071     
 H   6.6650034223582555        1.2351857703755347        16.336079166264895     
 C   5.0726684136370714        4.3085763198087434        16.159652677320143     
 H   5.2609247350203567        5.3456174646960877        15.871538796452807     
 H   4.7249915485674574        4.3081687466228598        17.201684051257178     
 H   4.2549811808621936        3.9331339497222877        15.531045061217009     
 C   7.4220595095381219        3.8141433140605709        16.993934268364054     
 H   8.2855761171776390        3.1243795389216036        16.950635183854875     
 H   7.0479872232743288        3.7481565436794870        18.021106824158803     
 H   7.7976245685271950        4.8305749077046976        16.854605175407777     
 C   6.6656112857533429        1.6559181296589625        11.164967860610631     
 C   10.870019180215804       0.64512781258630236        13.894805271532462     
 C   11.457336956906932        1.6357297938548871        14.784859474698155     
 C   11.772282284439081        2.7657384237595641        13.961857849263492     
 H   12.278509468988007        3.6579476411669170        14.310606376714587     
 C   11.400461771223718        2.5371498176477583        12.614973112449965     
 C   10.826392817456265        1.2324544735451113        12.589895886586024     
 H   10.481110052412356       0.72533156281376132        11.696630409330204     
 C   10.141231296959488      -0.67588318297657335        14.186943400542667     
 C   8.7643461140972949      -0.31714965168765247        14.792286755648368     
 H   8.1299617341265211       0.23464997926503825        14.065468911427603     
 H   8.8407521875418134       0.24494833748471093        15.737698902130958     
 H   8.1633577404821125       -1.2078279408854669        15.015821087475508     
 C   9.8754900366820451       -1.4603182101362291        12.883616419940452     
 H   9.3752836358541227       -2.4058716593550282        13.123690957144365     
 H   10.809248274187476       -1.6955063016851621        12.360043409799742     
 H   9.2233457590150660      -0.92253650919489028        12.184778671440796     
 C   10.920907144132983       -1.6285198527850913        15.105632752908477     
 H   11.121666038593414       -1.2265706175270323        16.100241528218568     
 H   11.883769466463239       -1.8871330180271375        14.649994948973156     
 H   10.348652036874322       -2.5542539852398436        15.247302201182878     
 C   11.870098562362848        1.6173644754438234        16.273838521958691     
 C   13.124519729785396       0.72842507206593377        16.433795806126412     
 H   13.940580583384458        1.1134360168931614        15.807978123172779     
 H   13.469663703115678       0.73224408219068871        17.476699387930982     
 H   12.949836934406038      -0.31108188425848043        16.143919184084677     
 C   12.271565807822505        3.0384617500686364        16.731376525693101     
 H   11.459852000039316        3.7671030967978130        16.595412584967654     
 H   13.156039842483978        3.4165754414818772        16.203749194815721     
 H   12.516139589284059        3.0159107028104066        17.800834755119450     
 C   10.758208338786577        1.1683233030992608        17.251145808413838     
 H   9.8827559750647183        1.8378770102738258        17.206925812777406     
 H   11.126843716013768        1.2310091492303608        18.285320666432977     
 H   10.408897361615599       0.14378743553579998        17.097570652908146     
 C   11.834754800231661        3.3677946524818734        11.412546048254356     
 C   13.201457683145458        2.8034119909790185        10.941623239868754     
 H   13.116131416118488        1.7508512311584408        10.639673160536914     
 H   13.943929726674613        2.8666950729481639        11.746715491297962     
 H   13.578206427136305        3.3749862196224432        10.082382520513949     
 C   12.008369071111240        4.8548129877257695        11.775095831099490     
 H   11.049822620025219        5.3392425080961274        12.016898950891697     
 H   12.438661038387652        5.3965945829939166        10.920360706634607     
 H   12.683463812502277        5.0024378936464338        12.629039493660621     
 C   10.834648321066195        3.2460373077941016        10.254016240830291     
 H   10.719227872380786        2.2059417021999597        9.9237614806813674     
 H   11.187607229931434        3.8207818991725393        9.3892220152938890     
 H   9.8428409485155353        3.6300757334218736        10.532660417099688     
 Dy -0.20385816028331791        7.7853639389970661        5.4580295285680780     
 C   1.5149760048084973        5.9210324376042180        5.7239363888414232     
 C   2.1367283978338465        6.9252561550545213        4.8765049980304589     
 C   2.4052789322100554        8.0496645389953407        5.7194151480750097     
 H   2.9214049256314536        8.9465497932816866        5.3973648761883233     
 C   1.9762600926861102        7.8041052320946864        7.0482349574680363     
 C   1.4155569605101304        6.4939247740450474        7.0334708638238759     
 H   1.0518860724858561        5.9696267656488402        7.9087648713205896     
 C  0.81769072953159005        4.5912669099202157        5.3864480909270842     
 C -0.54852600097097659        4.9170907736556755        4.7360793462155133     
 H  -1.2145515787846053        5.4529420402468274        5.4433538304142006     
 H -0.46497003187372937        5.4827461781506761        3.7952001540211806     
 H  -1.1125779723668328        4.0067393906820739        4.4921053212460889     
 C   1.6437410298228450        3.6507919510451972        4.4955733507013589     
 H   1.8832490814450946        4.0544887134944032        3.5103718983520276     
 H   2.5897079466913473        3.3957377460347691        4.9860848273928013     
 H   1.0851263457630669        2.7204016179288519        4.3300998560998725     
 C  0.51132326833175024        3.8001338519561512        6.6743391851377192     
 H -0.19651445374807200        4.3264030112046150        7.3252644503291533     
 H   4.9879163948586408E-002   2.8401476686723410        6.4161376082711516     
 H   1.4196308361458889        3.5950414283693375        7.2528781961526985     
 C   2.5682884132662371        6.9256011796167725        3.3988368590245046     
 C   2.9449417419848856        8.3527710955298318        2.9399477597374326     
 H   3.8174400603612817        8.7460852188440299        3.4742047403716256     
 H   3.1997305039904944        8.3303102712282033        1.8725553676566213     
 H   2.1217539730830248        9.0706672326580478        3.0669987699833547     
 C   3.8388193847551175        6.0619738679473514        3.2387661338601959     
 H   3.6854620589731395        5.0218481874859018        3.5375471338664308     
 H   4.1768857496256881        6.0650722098114178        2.1935217131131073     
 H   4.6486063450885187        6.4683714431189800        3.8585757249951431     
 C   1.4630777065552081        6.4548343163266519        2.4322592857488945     
 H  0.57594361821441664        7.1114001077742399        2.4739435407899828     
 H   1.8255065105675796        6.5157700646834735        1.4011128726726456     
 H   1.1283944094205693        5.4279782265812226        2.5934523441258377     
 C   2.3899827453822433        8.6196138339103143        8.2700889824260013     
 C  -1.9558812561509982        9.6245429544907797        5.7178357180870636     
 C  -2.5532003451536776        8.6345062470998766        4.8333963378909539     
 C  -2.8223880001510491        7.4882635498508012        5.6499003489468711     
 H  -3.3246282479923179        6.5926260055283716        5.3044720634681815     
 C  -2.4075435511923255        7.7024325017296587        6.9849553034210556     
 C  -1.8557407050739410        9.0183552145519901        7.0125584095042024     
 H  -1.4927137316788262        9.5185108941630094        7.9035481787434314     
 C  -1.2552741160483727        10.961344622712826        5.4185026548642714     
 C  0.11965421872250273        10.623265701631379        4.7963865901579279     
 H  0.77305290832932039        10.083674039653797        5.5149744620037753     
 H   3.8749901185474875E-002   10.057966071730256        3.8522856794570961     
 H  0.70155559136746548        11.522891738020482        4.5590265701910759     
 C -0.98571667965429177        11.748140569012886        6.7202016208892665     
 H -0.49993538868018544        12.700298073738411        6.4766338280819111     
 H  -1.9158708256602113        11.968886754106476        7.2557282211774039     
 H -0.31823008653652779        11.217652384287170        7.4102216752297689     
 C  -2.0485439376983621        11.906404280149014        4.5002804550586166     
 H  -2.2346132214001844        11.505523924327150        3.5021817273027556     
 H  -3.0185689914789005        12.153972799579018        4.9466057889087294     
 H  -1.4869876363115628        12.840115983956286        4.3661241012566414     
 C  -2.9973236284302778        8.6568518585806551        3.3528317261579135     
 C  -4.2502861049513783        9.5504266262626825        3.2070427811810172     
 H  -5.0585283508177747        9.1675610570921808        3.8436516910464769     
 H  -4.6081166633687065        9.5439477897919378        2.1683955074966201     
 H  -4.0709829136051354        10.591084982741281        3.4899323789249355     
 C  -3.4164716104998618        7.2381895817691415        2.9008266624555579     
 H  -2.6066071269639721        6.5033830528952485        3.0122031552139252     
 H  -4.2887595144346911        6.8642387647489249        3.4502244837976725     
 H  -3.6888994438141709        7.2668342297778246        1.8379794603316633     
 C  -1.8937294804653972        9.0969960815211142        2.3624397075062418     
 H  -1.0173322690890436        8.4272437183183033        2.4059684704686433     
 H  -2.2678603923184992        9.0245339850861654        1.3308006765613203     
 H  -1.5424669129941881        10.122583060945876        2.5046549065467687     
 C  -2.7798941067118821        6.8428125312275512        8.1873349735444574     
 C  -4.0374383947879862        7.4894228627941990        8.8255611266175169     
 H  -3.8384617834697465        8.5216295102240611        9.1463199179024297     
 H  -4.8686365061590955        7.5127393121904698        8.1078073974231959     
 H  -4.3622256938667761        6.9158966699987729        9.7036455634656704     
 C  -3.1151153025642664        5.3963977391106583        7.7776655785249087     
 H  -2.2396316805810872        4.8561879544788873        7.3880715093635665     
 H  -3.4754438176641527        4.8397495872647402        8.6546999088860002     
 H  -3.9046121037890860        5.3518850971686565        7.0171040049395277     
 C  -1.6538389712469892        6.8096726473254741        9.2305109863816828     
 H  -1.4062442119472129        7.8114041051146534        9.5983788386592526     
 H  -1.9587816445081434        6.2099479743010031        10.096420120306643     
 H -0.74005279396128243        6.3599645852925102        8.8188205568002527     
 F   6.5793631760092834       -1.4231441506304541        4.6445474037635410     
 F   8.0185637877961593       -2.5969285600524517        6.5390905337292171     
 F   9.6155661722146224       -1.1035656458451470        8.2333954710367649     
 F   9.8851442810537922        1.5912867702582336        7.7801310261442449     
 F   8.5304641653644975        2.7931372064997468        5.8022931319845519     
 F   9.6019996199130659        1.7140908651315439        3.3854887568426664     
 F   10.737059232801359        3.3866894681007471        1.6389373233802553     
 F   9.2304266935114985        5.1972880704089564       0.23617476909366639     
 F   6.4765686697736440        5.2351635065289797       0.58342209562695924     
 F   5.3165662589404956        3.5352035403934448        2.2940132960699295     
 F   6.5611182257469149        4.6916954531782311        4.6367014118938839     
 F   5.1858533856657480        5.8869406406594429        6.5577454388298415     
 F   3.6340197245534651        4.4315325137415913        8.3106009178452798     
 F   3.3585440162308298        1.7193645208033095        7.9263765248847609     
 F   4.6534152242951352       0.48749252385138492        5.9201229048096415     
 F   3.4900216282699179        1.6047611753414150        3.5354104536257980     
 F   2.2356879686605264        6.5497825398080467E-002   1.7632462476274327     
 F   3.6248670219096999       -1.7278570960808355       0.22330677161423881     
 F   6.3677207243295140       -1.8893148239932498       0.46040325415158662     
 F   7.6675744919001394      -0.31637792897011791        2.2200994997153232     
 C   7.5022434811784029       0.75744654580868742        5.0804458121524609     
 C   7.4179587587014266      -0.61146959609476070        5.3522541890339577     
 C   8.1337468097188150       -1.2595111496294942        6.3657863095156655     
 C   8.9512039838276536      -0.51762908838230470        7.2122680996595756     
 C   9.0734553777963587       0.85290959849827575        6.9851690959862935     
 C   8.3646456992982046        1.4461320487442348        5.9441070097818054     
 C   7.3915603968831576        2.5829716082123855        2.9865502736710541     
 C   8.7658115593537254        2.5725704405775223        2.7336730423936499     
 C   9.3913770362378326        3.4288115292962806        1.8209592012568871     
 C   8.6308536424845297        4.3427761557712135        1.0976640645057341     
 C   7.2483788390487058        4.3575677211796693        1.2764063667941059     
 C   6.6705309879897694        3.4746079581549050        2.1825500132607107     
 C   5.6506690431498576        2.5122566620505151        5.1277076130615082     
 C   5.7466040272182974        3.8856984022854855        5.3786528096544703     
 C   5.0628684920107174        4.5475775583236127        6.4050045613050006     
 C   4.2723605994357365        3.8198881100246633        7.2880354606874036     
 C   4.1470051828858434        2.4442111342511268        7.0938204371100788     
 C   4.8237781400486073        1.8371181217223849        6.0371814216309767     
 C   5.6534820792285521       0.68745534673434905        3.0178041328821315     
 C   4.2732885596016370       0.75289619823634979        2.8146249082524561     
 C   3.5831362610772608       -3.3224337523674298E-002   1.8875417625915416     
 C   4.2827724889551639      -0.94037688921328566        1.1002254025134166     
 C   5.6692427795947733       -1.0211884093191479        1.2310382080721816     
 C   6.3125053376656517      -0.20420260176873511        2.1590576644796298     
 B   6.5497991302639962        1.6285782712628667        4.0382032388580971     
 F   2.3427076210668214        11.731337694575393        14.848970991674115     
 F  0.96145372593056289        12.974952541095984        12.971732367099131     
 F -0.68464925602038373        11.552355272053465        11.242988492704368     
 F  -1.0140301900648598        8.8656208944995409        11.632085408650163     
 F  0.31942370454862057        7.5806855610813813        13.581584459221151     
 F -0.75866199764533959        8.6202321752836504        16.018637831107391     
 F  -1.9279283054921486        7.0053600246475991        17.788891354052883     
 F -0.45857718497117628        5.1900397766851567        19.229518335309976     
 F   2.2954388070837450        5.0780112203259709        18.861587985411511     
 F   3.4857620635158759        6.7238172808789622        17.132425503452176     
 F   2.3249881584341305        5.6189105842850298        14.780335305336651     
 F   3.7810474412536172        4.4496251607045068        12.895536849939694     
 F   5.3256793121977521        5.9306395180074851        11.170482593463918     
 F   5.5471688448169534        8.6540110306243836        11.563424911964919     
 F   4.2134882401838674        9.8507846663072129        13.562438588123420     
 F   5.3531682248923271        8.6431048871540543        15.959906804108495     
 F   6.6012618704111636        10.174036547553257        17.747230506315226     
 F   5.2176480388692665        12.005846818071722        19.243682973533129     
 F   2.4767083144261237        12.184742867331767        18.985154366585434     
 F   1.1803090999281531        10.601185206644972        17.230833356612134     
 C   1.3740278196502329        9.5806358688876969        14.364503064892968     
 C   1.4896766902574865        10.952790161652999        14.122661141641098     
 C  0.79750266077287957        11.639388143354926        13.119082041017494     
 C  -3.5513013066482454E-002   10.935429134329368        12.255518432560534     
 C -0.18652798938750051        9.5629244692054183        12.449676852436349     
 C  0.50659209041581954        8.9284087443229545        13.477527690300883     
 C   1.4340342458379245        7.7179356150319585        16.429920923411796     
 C   6.0672358459563390E-002   7.7566372575781317        16.683011651240317     
 C -0.58361374729941062        6.9294571075550451        17.609482093300088     
 C  0.15686803612861727        6.0108757430657427        18.347025892383240     
 C   1.5375290698866884        5.9598786258815819        18.159856015320742     
 C   2.1337347160265505        6.8157486921029218        17.240433064429972     
 C   3.2146789235399691        7.8109023131015665        14.313292490765832     
 C   3.1423897416438957        6.4385253643269404        14.055180441105023     
 C   3.8615471803673103        5.7915866718992621        13.044264503733455     
 C   4.6562862344261697        6.5341681960880313        12.177536245315496     
 C   4.7555435186754424        7.9113378026751029        12.377075269667571     
 C   4.0526976644534711        8.5019888580132772        13.425956333609205     
 C   3.1940669997515072        9.5876221202231786        16.450075144946091     
 C   4.5707001480102880        9.5049657273489796        16.670429571044298     
 C   5.2575045488422365        10.288669880658901        17.602303943082426     
 C   4.5598755150169170        11.214222099360580        18.370231610130588     
 C   3.1752296347503508        11.305187368637620        18.227708145498191     
 C   2.5341691547375560        10.483629213179178        17.302692196126852     
 B   2.3006733165744659        8.6753128382978346        15.401182694232796     
 C   6.3995037001335779       0.18504283874380550        11.537542953159917     
 H   7.2959204860868061      -0.31154490727879941        11.933394389094095     
 H   6.0867500303446125      -0.37352170638892329        10.643514886239622     
 H   5.6010941682117741        8.1791566652699474E-002   12.282726985155605     
 C   5.3589849206361073        2.2681990229573685        10.601725651182875     
 H   4.5639287604543961        2.2537332483472698        11.356975161027046     
 H   5.0136259546052155        1.6911475184938469        9.7344030288131282     
 H   5.5065047531291951        3.3107004454464479        10.289820294607551     
 C   7.7365553712596506        1.6946221307435465        10.065637232443642     
 H   7.3831484338635693        1.1361688706987081        9.1877322240203974     
 H   8.6778497388542100        1.2387935965723793        10.397602604935681     
 H   7.9548763452155740        2.7166617514529592        9.7306528389612588     
 C   2.5693093653819736        10.109801152559122        7.9235140169875580     
 H   1.6229290450215719        10.580653174134421        7.6245514487853132     
 H   2.9392557794071492        10.654992203396956        8.8037098943481489     
 H   3.2927075525221809        10.266636699106177        7.1144588538496629     
 C   3.7534482737722370        8.0472391846016986        8.7298238590345925     
 H   4.4858119310352302        8.0944218072938092        7.9158815665536535     
 H   4.1464557371754083        8.6264660985170210        9.5749375245193029     
 H   3.6634324653104273        6.9978226338567655        9.0388920789517950     
 C   1.3902828710254522        8.5062234809876518        9.4314258973101079     
 H   1.7771832718915253        9.0403318653609333        10.310917328996238     
 H  0.42019494044486450        8.9482346532135608        9.1706435952751253     
 H   1.2177072253312007        7.4653665299825533        9.7347624224946401     
         276

 Dy   9.1435602755442922        2.5157488710346292        14.070618846795952     
 C   7.4440875606716004        4.3857086858739027        13.711076184939088     
 C   6.7830823321163454        3.3939324246553180        14.543053816996970     
 C   6.5436597697464833        2.2613410147035866        13.702366348204219     
 H   6.0062722923032483        1.3727249176040222        14.011966802818122     
 C   7.0309165628678052        2.4875198126561489        12.391679970233032     
 C   7.6034109305862119        3.7941605080745324        12.414245468404793     
 H   8.0146157352388219        4.3035811002563262        11.549972508341323     
 C   8.1343840161168650        5.7166906697810473        14.062126406582955     
 C   9.4971138528618280        5.3825827741110759        14.714462977476934     
 H   10.160936746462227        4.8389087516984377        14.011668120427831     
 H   9.4055163737264156        4.8213827641399645        15.658826755216591     
 H   10.068765808719522        6.2876521466245423        14.958686116316869     
 C   7.3110545322242109        6.6509633992963906        14.962697117075894     
 H   7.0830323112278366        6.2447596072138198        15.949544969559176     
 H   6.3607593065456278        6.9071874417433214        14.480475259297901     
 H   7.8705782715121231        7.5811599095473898        15.125475436718901     
 C   8.4366216947777435        6.5235723622888377        12.783042584252039     
 H   9.1378266577510168        6.0064042547649867        12.119439019889480     
 H   8.9016693034719285        7.4795149192136172        13.050169422429068     
 H   7.5241114367802568        6.7358164619146530        12.214028950905304     
 C   6.3134015879491061        3.3999078268674969        16.009751682158878     
 C   5.8724501780347884        1.9840919065688278        16.448350324472973     
 H   5.0016102390278263        1.6294709568532744        15.885284752585097     
 H   5.5876330762110999        2.0090737020594567        17.508321908300420     
 H   6.6703589215484973        1.2353272696166537        16.339765610245866     
 C   5.0723018908917910        4.3057000234470602        16.162922964769091     
 H   5.2590014558094378        5.3428706704055084        15.874301742361309     
 H   4.7248227709505404        4.3052248228973813        17.205021223623504     
 H   4.2551373077268231        3.9287775090730954        15.534551807157799     
 C   7.4227315306064039        3.8160624717073186        16.996496240072052     
 H   8.2872911353618548        3.1277568024911968        16.953624685487114     
 H   7.0489030358721072        3.7505319173025127        18.023765123894318     
 H   7.7965406913882305        4.8329146083455186        16.856064655551435     
 C   6.6594511244053152        1.6568918098500203        11.167153098158014     
 C   10.869879142412341       0.64651036527599026        13.889460821455243     
 C   11.457552786124472        1.6371171680403498        14.779286312349566     
 C   11.770532936639539        2.7678269962674733        13.956571233778133     
 H   12.276535157122821        3.6602078726146905        14.305189946561390     
 C   11.397010093175538        2.5397834184718295        12.610160152572069     
 C   10.823919519757476        1.2346201828494976        12.584965109811034     
 H   10.477969162621685       0.72776004696322538        11.691781986176784     
 C   10.142266145809975      -0.67517421483739637        14.181848043569724     
 C   8.7653977544032990      -0.31736199900297551        14.787772198464511     
 H   8.1302530370686750       0.23394120898967652        14.061269035449799     
 H   8.8418621613058370       0.24479959634291745        15.733179673352682     
 H   8.1652059756134747       -1.2084454440838941        15.011745754968226     
 C   9.8764747327764386       -1.4597187835577212        12.878570094721569     
 H   9.3769079401828801       -2.4055751797885310        13.118763294789948     
 H   10.810116732395233       -1.6942543215326966        12.354541510280212     
 H   9.2236940484153926      -0.92227573231638527        12.180068664369351     
 C   10.922467434202957       -1.6274495177840640        15.100588605758153     
 H   11.122483293757755       -1.2255274074286595        16.095361405557352     
 H   11.885688408961652       -1.8855288094624811        14.645431007233615     
 H   10.350710864535795       -2.5535547079825833        15.241892757337292     
 C   11.871449775576554        1.6186601523425308        16.267961081856892     
 C   13.125757503940138       0.72949709046156785        16.427569542147303     
 H   13.941612536133137        1.1143792301584827        15.801431535757910     
 H   13.471255195645361       0.73344597450380133        17.470355814033542     
 H   12.950906256028587      -0.31005980964037466        16.137979996434382     
 C   12.273631758241255        3.0396698305738372        16.725239917382034     
 H   11.462014987779432        3.7685729702507578        16.590199158239191     
 H   13.157648381868276        3.4175737195569345        16.196760089021865     
 H   12.519276515071089        3.0169060388021252        17.794445180240466     
 C   10.759729628182201        1.1700834612530218        17.245657734603220     
 H   9.8842061418461888        1.8395980219714902        17.201196205676826     
 H   11.128363354341863        1.2333485775779491        18.279798344239939     
 H   10.410419138685533       0.14546558753523137        17.092627108366464     
 C   11.828675976056594        3.3716355027892475        11.407734213587711     
 C   13.190901726281762        2.8039731703374091        10.929865323201930     
 H   13.100944851253853        1.7522685913977996        10.627071302474432     
 H   13.937037691107347        2.8636809860838985        11.731344066663523     
 H   13.565468706167671        3.3757068953546070        10.069883687755068     
 C   12.008865478978114        4.8569874488276605        11.772222761142247     
 H   11.053749601736497        5.3436152303918023        12.020269779236420     
 H   12.436100726354791        5.3994512015357889        10.916537636044838     
 H   12.688771414763895        5.0003931601647507        12.622216539608408     
 C   10.823339170994984        3.2561319261067334        10.254019891478313     
 H   10.702538673061500        2.2175829081783989        9.9222995643171128     
 H   11.174215382793545        3.8318752963056806        9.3891269349796733     
 H   9.8347339495727759        3.6428024835436350        10.538181762045784     
 Dy -0.20526668344370064        7.7855755870076413        5.4566259419376602     
 C   1.5128818325941007        5.9211242434479958        5.7261189517513582     
 C   2.1361109450533702        6.9248204077033959        4.8791894567422824     
 C   2.4035565512159924        8.0495981870170237        5.7219263694108307     
 H   2.9204588980988140        8.9461587576201449        5.4002716089141751     
 C   1.9723770071206883        7.8048568425417795        7.0500947684835200     
 C   1.4112440735735094        6.4948136137241788        7.0351463733983977     
 H   1.0458157357557312        5.9711245583826216        7.9100699604156395     
 C  0.81587941209913895        4.5912747746930460        5.3882209154653404     
 C -0.55018004769102502        4.9173251649421204        4.7376839353710523     
 H  -1.2161538923168216        5.4535843662443870        5.4446799865280662     
 H -0.46628042330025654        5.4826641597623977        3.7965924826328923     
 H  -1.1145275043174698        4.0071420065346555        4.4938364600584526     
 C   1.6418803476410777        3.6509643779916692        4.4971078309879591     
 H   1.8810034973411434        4.0546650652484200        3.5118196848455372     
 H   2.5879887042302911        3.3959304446558658        4.9873786985559061     
 H   1.0832568942746656        2.7205555250265059        4.3317968890063883     
 C  0.50963660332927507        3.7996623693128755        6.6758399704725733     
 H -0.19790699227529590        4.3256834902460506        7.3272092704092691     
 H   4.7998254466283231E-002   2.8398308279739566        6.4173900053804331     
 H   1.4180980047563387        3.5942990359797862        7.2540250450126429     
 C   2.5691484725251654        6.9248204527880910        3.4019423590818456     
 C   2.9481380870556877        8.3515508117627419        2.9436928402908538     
 H   3.8205252137695522        8.7435267803527967        3.4790279343930339     
 H   3.2040968754701531        8.3289187346633842        1.8765908941107923     
 H   2.1258420826442554        9.0705577474826011        3.0699496779104476     
 C   3.8386401450401566        6.0596744309904835        3.2422843284156428     
 H   3.6840654466172800        5.0196711320676668        3.5407493516056201     
 H   4.1771303965629212        6.0626146395164628        2.1971809137212666     
 H   4.6486369899858779        6.4650582127551228        3.8624430574500304     
 C   1.4638798883915809        6.4559283518874668        2.4345800603704997     
 H  0.57755497611753803        7.1136400220875506        2.4761566407680147     
 H   1.8268251925930310        6.5169267761249206        1.4036010338318801     
 H   1.1277720151461532        5.4294475733479590        2.5950892113602539     
 C   2.3845349019122826        8.6210406240107993        8.2719692036265240     
 C  -1.9562549374117537        9.6259337601424040        5.7133619850309723     
 C  -2.5531837667155517        8.6358330801279735        4.8287546423342480     
 C  -2.8240714121363251        7.4902151119132592        5.6455486639681558     
 H  -3.3264742712990616        6.5946977911605664        5.3000390442042891     
 C  -2.4108366225002609        7.7049986754334574        6.9810261948988588     
 C  -1.8581893953629356        9.0204948887968133        7.0084787923294867     
 H  -1.4958381960599836        9.5209572074732254        7.8995316524341677     
 C  -1.2546105617887520        10.962147674313929        5.4142560037408032     
 C  0.12038932772921190        10.623316505067383        4.7927513396305343     
 H  0.77310415665227039        10.083306740993674        5.5116460975314823     
 H   3.9651645499346543E-002   10.058102196500244        3.8486225712111213     
 H  0.70296930590074380        11.522621787980491        4.5558549580461642     
 C -0.98518297389639120        11.748889123844934        6.7159966055402691     
 H -0.49885214084212509        12.700788854298178        6.4725327989305654     
 H  -1.9154648021122660        11.970200057530073        7.2510762713970376     
 H -0.31827154169127564        11.218139738271613        7.4063564374594666     
 C  -2.0474049964262893        11.907447840151734        4.4960063414279885     
 H  -2.2339917225105856        11.506512458682923        3.4980374647985095     
 H  -3.0171779403577568        12.155382196691237        4.9426679475809703     
 H  -1.4854969466461130        12.840890319319648        4.3615668229889311     
 C  -2.9961098759400695        8.6579635315944365        3.3478667718432802     
 C  -4.2491360300736662        9.5513419612122057        3.2014767961373187     
 H  -5.0576864741660055        9.1684026205517402        3.8376659763178154     
 H  -4.6064582460349932        9.5449234788216852        2.1626584043839050     
 H  -4.0700303457581555        10.591969258094640        3.4846004112617539     
 C  -3.4145642628505808        7.2391849474929089        2.8957059825177573     
 H  -2.6046232088297256        6.5046233140435845        3.0080412441132851     
 H  -4.2873091761869482        6.8650866167980373        3.4442915194172024     
 H  -3.6859355254544290        7.2675551917988326        1.8326066703582211     
 C  -1.8921818494251743        9.0984138037813107        2.3579757801730166     
 H  -1.0157819436671822        8.4287208935592233        2.4016281508916983     
 H  -2.2660530783744517        9.0262070623849464        1.3262298689638774     
 H  -1.5410549314492146        10.123994604674269        2.5005454683679891     
 C  -2.7853480174569296        6.8464825971106027        8.1834617115984916     
 C  -4.0468782633071454        7.4900042627860630        8.8156498262858385     
 H  -3.8520959310925078        8.5229521965646633        9.1357305479503115     
 H  -4.8748823212619712        7.5101192452324224        8.0947640377479591     
 H  -4.3734710936131336        6.9165142845715986        9.6930583908247474     
 C  -3.1145852604006947        5.3985568884451052        7.7755979437085676     
 H  -2.2360763669608552        4.8604651392846367        7.3912757897730579     
 H  -3.4772917613971051        4.8424317908894183        8.6518819800091524     
 H  -3.9000021984600020        5.3502011418720663        7.0117360694570570     
 C  -1.6638219446557698        6.8191918824960931        9.2307570149912337     
 H  -1.4211213670461760        7.8223799649155579        9.5971033367266294     
 H  -1.9703870000149946        6.2204588524946880        10.096721896064965     
 H -0.74717784778587970        6.3719459983961269        8.8238920832720318     
 F   6.5786875887022820       -1.4232172753007448        4.6444175483311660     
 F   8.0158341658407704       -2.5998032472875097        6.5381172493169135     
 F   9.6145768219819772       -1.1092177340911400        8.2339106124504315     
 F   9.8864072007121493        1.5853404732981318        7.7832874061008930     
 F   8.5325703980744212        2.7904830664534019        5.8065754431062206     
 F   9.6043738811415160        1.7129820155275837        3.3889527704729252     
 F   10.740764560009742        3.3832548627396446        1.6413685690645921     
 F   9.2355782666748834        5.1940214403764298       0.23711436716491519     
 F   6.4817101117493285        5.2347922314058950       0.58517955983261660     
 F   5.3205504777441721        3.5369959510956979        2.2965416834740098     
 F   6.5620859868904082        4.6916208125143042        4.6395363385443744     
 F   5.1838184523878006        5.8860370279491745        6.5591312877381256     
 F   3.6320920057296773        4.4298352294734658        8.3109366067540709     
 F   3.3584252955054237        1.7172788320478283        7.9264438810084172     
 F   4.6547926941875781       0.48653449209880029        5.9205613630701679     
 F   3.4924410061507074        1.6074042835087203        3.5353472678125368     
 F   2.2381852560854609        6.8865365515950974E-002   1.7624322139562625     
 F   3.6269404623201460       -1.7260064174329317       0.22393834233543167     
 F   6.3697099217119728       -1.8886142743377936       0.46202044672333925     
 F   7.6695704948069583      -0.31563863526441621        2.2216716036444049     
 C   7.5033140640205422       0.75620828787365379        5.0822979681296623     
 C   7.4178491611664725      -0.61285033666456201        5.3528672099562788     
 C   8.1327781300808599       -1.2624311805191337        6.3659468762887998     
 C   8.9507892563975879      -0.52203979402064771        7.2131515880151928     
 C   9.0741121019491793       0.84858909031684826        6.9874122837884522     
 C   8.3659104644798887        1.4434501379787599        5.9468876433994353     
 C   7.3946412428682544        2.5831550981662685        2.9894839981859360     
 C   8.7688547828327614        2.5716422255546636        2.7366035358595737     
 C   9.3951437074681987        3.4267249404971922        1.8233253963059353     
 C   8.6353977414787515        4.3408619181990389        1.0994638687633955     
 C   7.2529947994428134        4.3570690283920639        1.2785338943558149     
 C   6.6744391651645678        3.4751802027949230        2.1852098056019837     
 C   5.6522847021753488        2.5117693684799791        5.1297093275336776     
 C   5.7474082859517779        3.8851768429017506        5.3808700012601909     
 C   5.0623524895818255        4.5465763127226086        6.4065937470233161     
 C   4.2716104727513322        3.8184140998978786        7.2890125097193046     
 C   4.1471458062497684        2.4426832581759572        7.0946381465264752     
 C   4.8249006247515949        1.8361176697016244        6.0383431942743497     
 C   5.6556102419183540       0.68877621179918158        3.0187963299233616     
 C   4.2755704522694380       0.75507926657477675        2.8149315230281275     
 C   3.5854616646104627       -3.0748557044600902E-002   1.8875623393294729     
 C   4.2849116947411767      -0.93862119081355633        1.1008986467906017     
 C   5.6712966335770751       -1.0200450540100650        1.2322122785089227     
 C   6.3145609794806905      -0.20306673546779100        2.1602210481265671     
 B   6.5518994012192211        1.6287127517304336        4.0402882676395775     
 F   2.3419787022021916        11.731279722764061        14.848741165089478     
 F  0.95851472628019418        12.972063264598198        12.970725541716780     
 F -0.68541395587540732        11.546586208881306        11.243192596122727     
 F  -1.0124380864970719        8.8595334831951611        11.634911647273146     
 F  0.32181287655086149        7.5779435161786166        13.585557715425214     
 F -0.75605551212448729        8.6189992360448180        16.021819071183216     
 F  -1.9239375518488382        7.0017736154220573        17.791059231631227     
 F -0.45308053694072159        5.1866841153871706        19.230201542742851     
 F   2.3009277205473153        5.0776956105586359        18.863168568455563     
 F   3.4900504822927418        6.7256936966671699        17.134749628949901     
 F   2.3258625776298829        5.6187540907771343        14.782987267691517     
 F   3.7785564256764097        4.4484550758388721        12.896611667223830     
 F   5.3233641209797744        5.9284549192836371        11.170387663933777     
 F   5.5471180897940817        8.6514273843525284        11.563099058964585     
 F   4.2150736376651974        9.8495218160698403        13.562423018488474     
 F   5.3558729053124967        8.6459171649718183        15.959217325672086     
 F   6.6041192345863680        10.177497057149738        17.745784718437392     
 F   5.2200883596398029        12.007454900083637        19.244133501026752     
 F   2.4790565163252909        12.185113923322875        18.986769895285338     
 F   1.1826143724180913        10.601818544057995        17.232260732971710     
 C   1.3752858100001915        9.5793413274330117        14.366102037692649     
 C   1.4896209060858405        10.951375337673596        14.123097503803256     
 C  0.79655312475678353        11.636419155333606        13.119078843552685     
 C  -3.5740312733580651E-002   10.930920976211235        12.256124906403087     
 C -0.18559395555424935        9.5584963738301028        12.451606057160170     
 C  0.50811082012265651        8.9256401172560160        13.480014537122784     
 C   1.4373778466601543        7.7181189706774171        16.432648347035393     
 C   6.3973713180835612E-002   7.7556406644254485        16.685700585882781     
 C -0.57956098986457882        6.9272810447205639        17.611602319204078     
 C  0.16173313662069816        6.0089173876860995        18.348602170241662     
 C   1.5424728525315383        5.9594141078888700        18.161804468684171     
 C   2.1379437683360449        6.8163741904548756        17.242912552381249     
 C   3.2163854938468535        7.8102381730797044        14.314997657529810     
 C   3.1431190546092496        6.4378239602257334        14.057138292974800     
 C   3.8607802061591610        5.7903109781144977        13.045534834846531     
 C   4.6552994123776301        6.5323107707859789        12.178115438119281     
 C   4.7556381657126643        7.9094144713104910        12.377480944891545     
 C   4.0538993012861697        8.5006935480125332        13.426730266819524     
 C   3.1964787853934986        9.5889243939979227        16.450723016362424     
 C   4.5732845210198336        9.5072061879276468        16.670260646600195     
 C   5.2601699400536841        10.291148307036224        17.601868159431607     
 C   4.5623693897217441        11.215813577715638        18.370659031795785     
 C   3.1776271440506449        11.306114152128133        18.228739768439858     
 C   2.5365376358341334        10.484648501069508        17.303641367336255     
 B   2.3029951840324552        8.6754014461235780        15.402993313898643     
 C   6.3968892230602172       0.18524804333275591        11.538733189914975     
 H   7.2953721159298430      -0.31030336958580323        11.930528976473713     
 H   6.0816861168559910      -0.37279128448921106        10.645328504746836     
 H   5.6016331705790678        7.9844218128841987E-002   12.286612159036702     
 C   5.3505145880730849        2.2675354689347675        10.608107639875067     
 H   4.5580216951889208        2.2517989920217807        11.365757826608865     
 H   5.0031937996899245        1.6903505035174873        9.7417279554499654     
 H   5.4957083634635584        3.3102982456605599        10.296253289087172     
 C   7.7274834901896039        1.6985780400084467        10.065285099957427     
 H   7.3727088257753497        1.1410532070518649        9.1873561379988811     
 H   8.6699607686364661        1.2433448996460890        10.394369789532808     
 H   7.9439243023442963        2.7213638715084469        9.7315187056576917     
 C   2.5670350141802816        10.110487922029852        7.9243175308775484     
 H   1.6224705056873361        10.582270863046070        7.6218414635089635     
 H   2.9349616962973641        10.656231948200096        8.8049501256543206     
 H   3.2931207308739823        10.265296570214057        7.1175393580450086     
 C   3.7459310976999132        8.0472365227041092        8.7354888279010439     
 H   4.4805375290360603        8.0930838098159477        7.9236411747374422     
 H   4.1372706626828215        8.6264926791093401        9.5813082160762182     
 H   3.6537937667638656        6.9981211961990946        9.0448137766809218     
 C   1.3822772766557196        8.5104902638520610        9.4310841913030519     
 H   1.7680048882281967        9.0455513125004785        10.310456761489597     
 H  0.41323625005186226        8.9530004031001376        9.1677089005190027     
 H   1.2080266199821967        7.4703515090217918        9.7356695643625297     
         276

 Dy   9.1421428191748060        2.5155591406206117        14.068637007731622     
 C   7.4418910062466130        4.3855194461374598        13.713189119792531     
 C   6.7826630487488933        3.3932330207880090        14.545931183071744     
 C   6.5418928446831295        2.2609609989768167        13.705203645386849     
 H   6.0054392374568604        1.3720054420644281        14.015418202311759     
 C   7.0265758676926549        2.4879096244264516        12.393707711624048     
 C   7.5985690425277870        3.7947094258696175        12.415847664351549     
 H   8.0076736670550073        4.3047380256473415        11.551056065748892     
 C   8.1324078303682583        5.7165027073658665        14.063563418303016     
 C   9.4952399628945585        5.3828313479431671        14.715953234341100     
 H   10.159182596361793        4.8394128505191087        14.013059695748051     
 H   9.4038969319800554        4.8215044156850313        15.660190925811659     
 H   10.066538020892065        6.2881557388952602        14.960126861785183     
 C   7.3088385076167937        6.6511222886303809        14.963533850913423     
 H   7.0801512470089820        6.2451043307961358        15.950299909217975     
 H   6.3588076362890638        6.9072892929568832        14.480798291895313     
 H   7.8683188733520666        7.5813266689793579        15.126444575594567     
 C   8.4348919318065363        6.5225831019528568        12.784043397364414     
 H   9.1363618549675980        6.0049250519789457        12.121046093602782     
 H   8.8998307478684868        7.4787005212756403        13.050707323402722     
 H   7.5225820853304493        6.7345157747122144        12.214586206177238     
 C   6.3145105287139733        3.3990787377690017        16.013071262496020     
 C   5.8765731084821651        1.9827616915401269        16.452720168914553     
 H   5.0057456427514833        1.6262327886434182        15.890932767053352     
 H   5.5930287387233442        2.0077210156090284        17.513003873638770     
 H   6.6757144207387391        1.2354687688577728        16.343452054226841     
 C   5.0719353681465114        4.3028237270853760        16.166193252218036     
 H   5.2570781765985179        5.3401238761149301        15.877064688269813     
 H   4.7246539933336225        4.3022808991719037        17.208358395989830     
 H   4.2552934345914526        3.9244210684239031        15.538058553098587     
 C   7.4234035516746850        3.8179816293540663        16.999058211780053     
 H   8.2890061535460724        3.1311340660607900        16.956614187119349     
 H   7.0498188484698856        3.7529072909255388        18.026423423629829     
 H   7.7954568142492660        4.8352543089863405        16.857524135695098     
 C   6.6532909630572883        1.6578654900410779        11.169338335705399     
 C   10.869739104608877       0.64789291796567827        13.884116371378026     
 C   11.457768615342014        1.6385045422258127        14.773713150000978     
 C   11.768783588839998        2.7699155687753825        13.951284618292775     
 H   12.274560845257632        3.6624681040624640        14.299773516408193     
 C   11.393558415127361        2.5424170192959012        12.605347192694175     
 C   10.821446222058690        1.2367858921538837        12.580034333036044     
 H   10.474828272831013       0.73018853111268944        11.686933563023363     
 C   10.143300994660464      -0.67446524669821928        14.176752686596780     
 C   8.7664493947093050      -0.31757434631829851        14.783257641280652     
 H   8.1305443400108306       0.23323243871431479        14.057069159471995     
 H   8.8429721350698589       0.24465085520112395        15.728660444574407     
 H   8.1670542107448352       -1.2090629472823216        15.007670422460942     
 C   9.8774594288708339       -1.4591193569792134        12.873523769502686     
 H   9.3785322445116392       -2.4052787002220342        13.113835632435531     
 H   10.810985190602990       -1.6930023413802311        12.349039610760681     
 H   9.2240423378157175      -0.92201495543788026        12.175358657297904     
 C   10.924027724272934       -1.6263791827830369        15.095544458607829     
 H   11.123300548922096       -1.2244841973302869        16.090481282896135     
 H   11.887607351460066       -1.8839246008978248        14.640867065494072     
 H   10.352769692197269       -2.5528554307253226        15.236483313491705     
 C   11.872800988790258        1.6199558292412379        16.262083641755094     
 C   13.126995278094880       0.73056910885720194        16.421343278168195     
 H   13.942644488881816        1.1153224434238040        15.794884948343041     
 H   13.472846688175043       0.73464786681691396        17.464012240136100     
 H   12.951975577651135      -0.30903773502226889        16.132040808784090     
 C   12.275697708660005        3.0408779110790380        16.719103309070967     
 H   11.464177975519545        3.7700428437037021        16.584985731510727     
 H   13.159256921252572        3.4185719976319917        16.189770983228009     
 H   12.522413440858118        3.0179013747938432        17.788055605361482     
 C   10.761250917577826        1.1718436194067827        17.240169660792599     
 H   9.8856563086276594        1.8413190336691549        17.195466598576242     
 H   11.129882992669959        1.2356880059255375        18.274276022046902     
 H   10.411940915755467       0.14714373953466275        17.087683563824786     
 C   11.822597151881528        3.3754763530966212        11.402922378921064     
 C   13.180345769418066        2.8045343496957993        10.918107406535109     
 H   13.085758286389220        1.7536859516371581        10.614469444411951     
 H   13.930145655540082        2.8606668992196331        11.715972642029083     
 H   13.552730985199039        3.3764275710867708        10.057384854996188     
 C   12.009361886844987        4.8591619099295524        11.769349691185004     
 H   11.057676583447774        5.3479879526874772        12.023640607581143     
 H   12.433540414321930        5.4023078200776613        10.912714565455071     
 H   12.694079017025514        4.9983484266830676        12.615393585556195     
 C   10.812030020923771        3.2662265444193652        10.254023542126335     
 H   10.685849473742216        2.2292241141568376        9.9208376479528582     
 H   11.160823535655656        3.8429686934388223        9.3890318546654594     
 H   9.8266269506300148        3.6555292336653959        10.543703106991881     
 Dy -0.20667520660408337        7.7857872350182156        5.4552223553072432     
 C   1.5107876603797044        5.9212160492917727        5.7283015146612932     
 C   2.1354934922728939        6.9243846603522705        4.8818739154541069     
 C   2.4018341702219295        8.0495318350387048        5.7244375907466516     
 H   2.9195128705661744        8.9457677219586031        5.4031783416400279     
 C   1.9684939215552661        7.8056084529888725        7.0519545794990037     
 C   1.4069311866368885        6.4957024534033110        7.0368218829729203     
 H   1.0397453990256063        5.9726223511164029        7.9113750495106894     
 C  0.81406809466668772        4.5912826394658772        5.3899937400035967     
 C -0.55183409441107345        4.9175595562285652        4.7392885245265903     
 H  -1.2177562058490379        5.4542266922419476        5.4460061426419317     
 H -0.46759081472678365        5.4825821413741194        3.7979848112446035     
 H  -1.1164770362681067        4.0075446223872371        4.4955675988708155     
 C   1.6400196654593107        3.6511368049381412        4.4986423112745602     
 H   1.8787579132371919        4.0548414170024358        3.5132674713390468     
 H   2.5862694617692350        3.3961231432769625        4.9886725697190100     
 H   1.0813874427862644        2.7207094321241603        4.3334939219129049     
 C  0.50794993832679991        3.7991908866696003        6.6773407558074265     
 H -0.19929953080251978        4.3249639692874853        7.3291540904893839     
 H   4.6117344983980055E-002   2.8395139872755721        6.4186424024897146     
 H   1.4165651733667886        3.5935566435902344        7.2551718938725873     
 C   2.5700085317840937        6.9240397259594104        3.4050478591391866     
 C   2.9513344321264894        8.3503305279956539        2.9474379208442745     
 H   3.8236103671778228        8.7409683418615636        3.4838511284144418     
 H   3.2084632469498118        8.3275271980985668        1.8806264205649632     
 H   2.1299301922054865        9.0704482623071545        3.0729005858375400     
 C   3.8384609053251952        6.0573749940336166        3.2458025229710894     
 H   3.6826688342614200        5.0174940766494309        3.5439515693448094     
 H   4.1773750435001542        6.0601570692215079        2.2008401143294263     
 H   4.6486676348832363        6.4617449823912656        3.8663103899049172     
 C   1.4646820702279539        6.4570223874482808        2.4369008349921044     
 H  0.57916633402065931        7.1158799364008614        2.4783697407460465     
 H   1.8281438746184826        6.5180834875663676        1.4060891949911143     
 H   1.1271496208717373        5.4309169201146954        2.5967260785946698     
 C   2.3790870584423218        8.6224674141112825        8.2738494248270449     
 C  -1.9566286186725090        9.6273245657940283        5.7088882519748809     
 C  -2.5531671882774254        8.6371599131560703        4.8241129467775421     
 C  -2.8257548241216015        7.4921666739757180        5.6411969789894414     
 H  -3.3283202946058057        6.5967695767927612        5.2956060249403967     
 C  -2.4141296938081966        7.7075648491372561        6.9770970863766610     
 C  -1.8606380856519302        9.0226345630416365        7.0043991751547718     
 H  -1.4989626604411410        9.5234035207834431        7.8955151261249048     
 C  -1.2539470075291315        10.962950725915032        5.4100093526173358     
 C  0.12112443673592109        10.623367308503386        4.7891160891031417     
 H  0.77315540497522039        10.082939442333553        5.5083177330591901     
 H   4.0553389813218210E-002   10.058238321270229        3.8449594629651469     
 H  0.70438302043402201        11.522351837940500        4.5526833459012526     
 C -0.98464926813849063        11.749637678676985        6.7117915901912726     
 H -0.49776889300406479        12.701279634857945        6.4684317697792197     
 H  -1.9150587785643207        11.971513360953672        7.2464243216166722     
 H -0.31831299684602349        11.218627092256058        7.4024911996891634     
 C  -2.0462660551542164        11.908491400154455        4.4917322277973613     
 H  -2.2333702236209865        11.507500993038697        3.4938932022942630     
 H  -3.0157868892366135        12.156791593803456        4.9387301062532112     
 H  -1.4840062569806631        12.841664654683010        4.3570095447212207     
 C  -2.9948961234498612        8.6590752046082180        3.3429018175286469     
 C  -4.2479859551959551        9.5522572961617289        3.1959108110936203     
 H  -5.0568445975142362        9.1692441840112995        3.8316802615891539     
 H  -4.6047998287012799        9.5458991678514327        2.1569213012711899     
 H  -4.0690777779111746        10.592853533447999        3.4792684435985728     
 C  -3.4126569152012998        7.2401803132166762        2.8905853025799568     
 H  -2.6026392906954792        6.5058635751919196        3.0038793330126450     
 H  -4.2858588379392044        6.8659344688471489        3.4383585550367322     
 H  -3.6829716070946876        7.2682761538198415        1.8272338803847787     
 C  -1.8906342183849512        9.0998315260415090        2.3535118528397918     
 H  -1.0142316182453206        8.4301980688001414        2.3972878313147530     
 H  -2.2642457644304042        9.0278801396837256        1.3216590613664345     
 H  -1.5396429499042412        10.125406148402663        2.4964360301892090     
 C  -2.7908019282019771        6.8501526629936551        8.1795884496525240     
 C  -4.0563181318263046        7.4905856627779261        8.8057385259541601     
 H  -3.8657300787152691        8.5242748829052672        9.1251411779981932     
 H  -4.8811281363648469        7.5074991782743750        8.0817206780727222     
 H  -4.3847164933594911        6.9171318991444233        9.6824712181838262     
 C  -3.1140552182371235        5.4007160377795520        7.7735303088922265     
 H  -2.2325210533406232        4.8647423240903853        7.3944800701825493     
 H  -3.4791397051300579        4.8451139945140955        8.6490640511323029     
 H  -3.8953922931309179        5.3485171865754761        7.0063681339745862     
 C  -1.6738049180645502        6.8287111176667121        9.2310030436007846     
 H  -1.4359985221451392        7.8333558247164632        9.5958278347940063     
 H  -1.9819923555218459        6.2309697306883720        10.097023671823285     
 H -0.75430290161047686        6.3839274114997435        8.8289636097438109     
 F   6.5780120013952814       -1.4232903999710358        4.6442876928987911     
 F   8.0131045438853814       -2.6026779345225677        6.5371439649046099     
 F   9.6135874717493319       -1.1148698223371329        8.2344257538640999     
 F   9.8876701203705064        1.5793941763380301        7.7864437860575402     
 F   8.5346766307843467        2.7878289264070570        5.8108577542278894     
 F   9.6067481423699661        1.7118731659236235        3.3924167841031840     
 F   10.744469887218123        3.3798202573785421        1.6437998147489290     
 F   9.2407298398382682        5.1907548103439023       0.23805396523616396     
 F   6.4868515537250140        5.2344209562828095       0.58693702403827397     
 F   5.3245346965478477        3.5387883617979505        2.2990700708780900     
 F   6.5630537480339015        4.6915461718503764        4.6423712651948650     
 F   5.1817835191098531        5.8851334152389061        6.5605171366464106     
 F   3.6301642869058899        4.4281379452053393        8.3112722956628637     
 F   3.3583065747800172        1.7151931432923468        7.9265112371320736     
 F   4.6561701640800210       0.48557646034621565        5.9209998213306934     
 F   3.4948603840314969        1.6100473916760254        3.5352840819992752     
 F   2.2406825435103950        7.2232905633821481E-002   1.7616181802850923     
 F   3.6290139027305917       -1.7241557387850279       0.22456991305662452     
 F   6.3716991190944317       -1.8879137246823376       0.46363763929509189     
 F   7.6715664977137763      -0.31489934155871452        2.2232437075734861     
 C   7.5043846468626825       0.75497002993862017        5.0841501241068627     
 C   7.4177395636315175      -0.61423107723436343        5.3534802308786000     
 C   8.1318094504429048       -1.2653512114087730        6.3661074430619333     
 C   8.9503745289675223      -0.52645049965899071        7.2140350763708101     
 C   9.0747688261019999       0.84426858213542078        6.9896554715906118     
 C   8.3671752296615729        1.4407682272132849        5.9496682770170644     
 C   7.3977220888533513        2.5833385881201516        2.9924177227008184     
 C   8.7718980063117975        2.5707140105318054        2.7395340293254975     
 C   9.3989103786985631        3.4246383516981043        1.8256915913549834     
 C   8.6399418404729733        4.3389476806268652        1.1012636730210570     
 C   7.2576107598369211        4.3565703356044585        1.2806614219175239     
 C   6.6783473423393662        3.4757524474349406        2.1878695979432572     
 C   5.6539003612008401        2.5112820749094436        5.1317110420058469     
 C   5.7482125446852574        3.8846552835180153        5.3830871928659105     
 C   5.0618364871529327        4.5455750671216046        6.4081829327416315     
 C   4.2708603460669270        3.8169400897710943        7.2899895587512056     
 C   4.1472864296136933        2.4411553821007881        7.0954558559428706     
 C   4.8260231094545816        1.8351172176808639        6.0395049669177236     
 C   5.6577384046081560       0.69009707686401400        3.0197885269645917     
 C   4.2778523449372399       0.75726233491320361        2.8152381378037994     
 C   3.5877870681436650       -2.8272776565527506E-002   1.8875829160674042     
 C   4.2870509005271886      -0.93686549241382699        1.1015718910677865     
 C   5.6733504875593761       -1.0189016987009822        1.2333863489456638     
 C   6.3166166212957293      -0.20193086916684688        2.1613844317735045     
 B   6.5539996721744451        1.6288472321980003        4.0423732964210570     
 F   2.3412497833375623        11.731221750952727        14.848511338504840     
 F  0.95557572662982548        12.969173988100410        12.969718716334427     
 F -0.68617865573043091        11.540817145709150        11.243396699541083     
 F  -1.0108459829292840        8.8534460718907813        11.637737885896128     
 F  0.32420204855310242        7.5752014712758529        13.589530971629275     
 F -0.75344902660363489        8.6177662968059874        16.025000311259038     
 F  -1.9199467982055276        6.9981872061965147        17.793227109209568     
 F -0.44758388891026690        5.1833284540891844        19.230884750175726     
 F   2.3064166340108860        5.0773800007913001        18.864749151499616     
 F   3.4943389010696073        6.7275701124553766        17.137073754447627     
 F   2.3267369968256353        5.6185975972692397        14.785639230046385     
 F   3.7760654100992022        4.4472849909732375        12.897686484507966     
 F   5.3210489297617967        5.9262703205597882        11.170292734403635     
 F   5.5470673347712101        8.6488437380806715        11.562773205964252     
 F   4.2166590351465274        9.8482589658324695        13.562407448853527     
 F   5.3585775857326663        8.6487294427895804        15.958527847235677     
 F   6.6069765987615723        10.180957566746217        17.744338930559557     
 F   5.2225286804103392        12.009062982095553        19.244584028520375     
 F   2.4814047182244581        12.185484979313985        18.988385423985243     
 F   1.1849196449080295        10.602451881471017        17.233688109331286     
 C   1.3765438003501500        9.5780467859783265        14.367701010492331     
 C   1.4895651219141945        10.949960513694196        14.123533865965417     
 C  0.79560358874068748        11.633450167312285        13.119075646087879     
 C  -3.5967612400678847E-002   10.926412818093102        12.256731380245643     
 C -0.18465992172099818        9.5540682784547872        12.453535261883991     
 C  0.50962954982949349        8.9228714901890758        13.482501383944685     
 C   1.4407214474823842        7.7183023263228749        16.435375770658990     
 C   6.7275067902107827E-002   7.7546440712727653        16.688389520525245     
 C -0.57550823242974702        6.9251049818860837        17.613722545108072     
 C  0.16659823711277905        6.0069590323064554        18.350178448100081     
 C   1.5474166351763883        5.9589495898961582        18.163752922047603     
 C   2.1421528206455394        6.8169996888068303        17.245392040332529     
 C   3.2180920641537383        7.8095740330578423        14.316702824293788     
 C   3.1438483675746038        6.4371225561245273        14.059096144844577     
 C   3.8600132319510116        5.7890352843297341        13.046805165959608     
 C   4.6543125903290905        6.5304533454839255        12.178694630923065     
 C   4.7557328127498861        7.9074911399458792        12.377886620115518     
 C   4.0551009381188692        8.4993982380117910        13.427504200029842     
 C   3.1988905710354896        9.5902266677726669        16.451370887778758     
 C   4.5758688940293801        9.5094466485063140        16.670091722156094     
 C   5.2628353312651308        10.293626733413547        17.601432375780792     
 C   4.5648632644265703        11.217405056070696        18.371086453460979     
 C   3.1800246533509395        11.307040935618646        18.229771391381522     
 C   2.5389061169307108        10.485667788959836        17.304590538545654     
 B   2.3053170514904449        8.6754900539493232        15.404803933564489     
 C   6.3942747459868574       0.18545324792170634        11.539923426670033     
 H   7.2948237457728791      -0.30906183189280700        11.927663563853331     
 H   6.0766222033673687      -0.37206086258949889        10.647142123254049     
 H   5.6021721729463607        7.7896869604984514E-002   12.290497332917798     
 C   5.3420442555100633        2.2668719149121666        10.614489628567259     
 H   4.5521146299234463        2.2498647356962915        11.374540492190683     
 H   4.9927616447746326        1.6895534885411279        9.7490528820868025     
 H   5.4849119737979217        3.3098960458746722        10.302686283566793     
 C   7.7184116091195563        1.7025339492733467        10.064932967471213     
 H   7.3622692176871301        1.1459375434050214        9.1869800519773648     
 H   8.6620717984187205        1.2478962027197986        10.391136974129937     
 H   7.9329722594730177        2.7260659915639347        9.7323845723541229     
 C   2.5647606629785900        10.111174691500583        7.9251210447675389     
 H   1.6220119663531003        10.583888551957719        7.6191314782326138     
 H   2.9306676131875795        10.657471693003236        8.8061903569604922     
 H   3.2935339092257840        10.263956441321934        7.1206198622403543     
 C   3.7384139216275893        8.0472338608065179        8.7411537967674935     
 H   4.4752631270368894        8.0917458123380861        7.9314007829212301     
 H   4.1280855881902356        8.6265192597016593        9.5876789076331317     
 H   3.6441550682173038        6.9984197585414245        9.0507354744100486     
 C   1.3742716822859871        8.5147570467164719        9.4307424852959958     
 H   1.7588265045648679        9.0507707596400220        10.309996193982954     
 H  0.40627755965886014        8.9577661529867125        9.1647742057628783     
 H   1.1983460146331928        7.4753364880610302        9.7365767062304194     
         276

 Dy   9.1407253628053198        2.5153694102065938        14.066655168667294     
 C   7.4396944518216248        4.3853302064010169        13.715302054645973     
 C   6.7822437653814411        3.3925336169207001        14.548808549146518     
 C   6.5401259196197747        2.2605809832500467        13.708040942569479     
 H   6.0046061826104724        1.3712859665248340        14.018869601805395     
 C   7.0222351725175054        2.4882994361967548        12.395735453015064     
 C   7.5937271544693630        3.7952583436647020        12.417449860298305     
 H   8.0007315988711927        4.3058949510383568        11.552139623156458     
 C   8.1304316446196498        5.7163147449506848        14.065000430023078     
 C   9.4933660729272908        5.3830799217752583        14.717443491205268     
 H   10.157428446261360        4.8399169493397789        14.014451271068273     
 H   9.4022774902336970        4.8216260672300972        15.661555096406724     
 H   10.064310233064607        6.2886593311659782        14.961567607253496     
 C   7.3066224830093756        6.6512811779643712        14.964370584750954     
 H   7.0772701827901274        6.2454490543784509        15.951054848876772     
 H   6.3568559660324997        6.9073911441704450        14.481121324492728     
 H   7.8660594751920101        7.5814934284113269        15.127413714470235     
 C   8.4331621688353273        6.5215938416168768        12.785044210476787     
 H   9.1348970521841775        6.0034458491929046        12.122653167316084     
 H   8.8979921922650469        7.4778861233376643        13.051245224376375     
 H   7.5210527338806417        6.7332150875097758        12.215143461449172     
 C   6.3156194694788406        3.3982496486705061        16.016390842833164     
 C   5.8806960389295417        1.9814314765114260        16.457090013356133     
 H   5.0098810464751393        1.6229946204335621        15.896580781521605     
 H   5.5984244012355884        2.0063683291586001        17.517685838977119     
 H   6.6810699199289809        1.2356102680988919        16.347138498207812     
 C   5.0715688454012309        4.2999474307236927        16.169463539666982     
 H   5.2551548973875990        5.3373770818243518        15.879827634178316     
 H   4.7244852157167054        4.2993369754464252        17.211695568356156     
 H   4.2554495614560821        3.9200646277747109        15.541565299039375     
 C   7.4240755727429661        3.8199007870008139        17.001620183488054     
 H   8.2907211717302882        3.1345113296303833        16.959603688751585     
 H   7.0507346610676640        3.7552826645485644        18.029081723365344     
 H   7.7943729371103005        4.8375940096271624        16.858983615838756     
 C   6.6471308017092605        1.6588391702321357        11.171523573252783     
 C   10.869599066805415       0.64927547065536628        13.878771921300809     
 C   11.457984444559553        1.6398919164112755        14.768139987652388     
 C   11.767034241040458        2.7720041412832916        13.945998002807416     
 H   12.272586533392445        3.6647283355102380        14.294357086254996     
 C   11.390106737079181        2.5450506201199725        12.600534232816280     
 C   10.818972924359903        1.2389516014582700        12.575103556261054     
 H   10.471687383040342       0.73261701526215339        11.682085139869942     
 C   10.144335843510953      -0.67375627855904219        14.171657329623837     
 C   8.7675010350153091      -0.31778669363362150        14.778743084096796     
 H   8.1308356429529862       0.23252366843895306        14.052869283494191     
 H   8.8440821088338808       0.24450211405933048        15.724141215796131     
 H   8.1689024458761974       -1.2096804504807488        15.003595089953659     
 C   9.8784441249652275       -1.4585199304007057        12.868477444283805     
 H   9.3801565488403966       -2.4049822206555369        13.108907970081116     
 H   10.811853648810748       -1.6917503612277653        12.343537711241151     
 H   9.2243906272160441      -0.92175417855937525        12.170648650226459     
 C   10.925588014342910       -1.6253088477820099        15.090500311457506     
 H   11.124117804086437       -1.2234409872319141        16.085601160234919     
 H   11.889526293958479       -1.8823203923331684        14.636303123754532     
 H   10.354828519858742       -2.5521561534680619        15.231073869646121     
 C   11.874152202003962        1.6212515061399453        16.256206201653299     
 C   13.128233052249623       0.73164112725283592        16.415117014189086     
 H   13.943676441630497        1.1162656566891254        15.788338360928170     
 H   13.474438180704725       0.73584975913002670        17.457668666238657     
 H   12.953044899273683      -0.30801566040416312        16.126101621133799     
 C   12.277763659078754        3.0420859915842393        16.712966700759900     
 H   11.466340963259661        3.7715127171566465        16.579772304782264     
 H   13.160865460636868        3.4195702757070490        16.182781877434152     
 H   12.525550366645147        3.0188967107855618        17.781666030482498     
 C   10.762772206973452        1.1736037775605437        17.234681586981981     
 H   9.8871064754091300        1.8430400453668196        17.189736991475662     
 H   11.131402630998053        1.2380274342731259        18.268753699853868     
 H   10.413462692825401       0.14882189153409411        17.082740019283104     
 C   11.816518327706460        3.3793172034039949        11.398110544254418     
 C   13.169789812554370        2.8050955290541895        10.906349489868287     
 H   13.070571721524585        1.7551033118765169        10.601867586349469     
 H   13.923253619972817        2.8576528123553677        11.700601217394642     
 H   13.539993264230406        3.3771482468189351        10.044886022237307     
 C   12.009858294711860        4.8613363710314434        11.766476621227763     
 H   11.061603565159052        5.3523606749831529        12.027011435925866     
 H   12.430980102289068        5.4051644386195328        10.908891494865301     
 H   12.699386619287132        4.9963036932013853        12.608570631503980     
 C   10.800720870852560        3.2763211627319966        10.254027192774359     
 H   10.669160274422932        2.2408653201352768        9.9193757315886035     
 H   11.147431688517765        3.8540620905719640        9.3889367743512455     
 H   9.8185199516872537        3.6682559837871573        10.549224451937976     
 Dy -0.20808372976446612        7.7859988830287907        5.4538187686768254     
 C   1.5086934881653080        5.9213078551355505        5.7304840775712282     
 C   2.1348760394924176        6.9239489130011451        4.8845583741659313     
 C   2.4001117892278661        8.0494654830603860        5.7269488120824716     
 H   2.9185668430335352        8.9453766862970614        5.4060850743658806     
 C   1.9646108359898442        7.8063600634359664        7.0538143905144874     
 C   1.4026182997002674        6.4965912930824423        7.0384973925474421     
 H   1.0336750622954813        5.9741201438501843        7.9126801386057393     
 C  0.81225677723423662        4.5912905042387075        5.3917665645418529     
 C -0.55348814113112188        4.9177939475150092        4.7408931136821284     
 H  -1.2193585193812542        5.4548690182395072        5.4473322987557973     
 H -0.46890120615331077        5.4825001229858419        3.7993771398563152     
 H  -1.1184265682187438        4.0079472382398187        4.4972987376831792     
 C   1.6381589832775434        3.6513092318846128        4.5001767915611603     
 H   1.8765123291332406        4.0550177687564526        3.5147152578325564     
 H   2.5845502193081789        3.3963158418980592        4.9899664408821147     
 H   1.0795179912978634        2.7208633392218147        4.3351909548194207     
 C  0.50626327332432475        3.7987194040263246        6.6788415411422797     
 H -0.20069206932974368        4.3242444483289200        7.3310989105694988     
 H   4.4236435501676878E-002   2.8391971465771877        6.4198947995989970     
 H   1.4150323419772386        3.5928142512006831        7.2563187427325317     
 C   2.5708685910430216        6.9232589991307290        3.4081533591965276     
 C   2.9545307771972915        8.3491102442285641        2.9511830013976956     
 H   3.8266955205860937        8.7384099033703322        3.4886743224358501     
 H   3.2128296184294709        8.3261356615337476        1.8846619470191341     
 H   2.1340183017667171        9.0703387771317079        3.0758514937646324     
 C   3.8382816656102339        6.0550755570767487        3.2493207175265364     
 H   3.6812722219055600        5.0153170212311959        3.5471537870839991     
 H   4.1776196904373872        6.0576994989265529        2.2044993149375856     
 H   4.6486982797805947        6.4584317520274084        3.8701777223598044     
 C   1.4654842520643268        6.4581164230090948        2.4392216096137096     
 H  0.58077769192378059        7.1181198507141721        2.4805828407240784     
 H   1.8294625566439342        6.5192401990078146        1.4085773561503487     
 H   1.1265272265973212        5.4323862668814318        2.5983629458290860     
 C   2.3736392149723615        8.6238942042117674        8.2757296460275658     
 C  -1.9570022999332644        9.6287153714456526        5.7044145189187887     
 C  -2.5531506098392995        8.6384867461841672        4.8194712512208362     
 C  -2.8274382361068775        7.4941182360381760        5.6368452940107261     
 H  -3.3301663179125498        6.5988413624249560        5.2911730056765043     
 C  -2.4174227651161320        7.7101310228410558        6.9731679778544642     
 C  -1.8630867759409249        9.0247742372864597        7.0003195579800570     
 H  -1.5020871248222984        9.5258498340936590        7.8914985998156411     
 C  -1.2532834532695107        10.963753777516136        5.4057627014938676     
 C  0.12185954574263026        10.623418111939390        4.7854808385757481     
 H  0.77320665329817051        10.082572143673429        5.5049893685868971     
 H   4.1455134127089878E-002   10.058374446040217        3.8412963547191725     
 H  0.70579673496730033        11.522081887900507        4.5495117337563409     
 C -0.98411556238059006        11.750386233509033        6.7075865748422752     
 H -0.49668564516600444        12.701770415417712        6.4643307406278741     
 H  -1.9146527550163754        11.972826664377269        7.2417723718363058     
 H -0.31835445200077128        11.219114446240502        7.3986259619188610     
 C  -2.0451271138821436        11.909534960157176        4.4874581141667340     
 H  -2.2327487247313873        11.508489527394470        3.4897489397900170     
 H  -3.0143958381154699        12.158200990915676        4.9347922649254512     
 H  -1.4825155673152135        12.842438990046370        4.3524522664535104     
 C  -2.9936823709596534        8.6601868776219995        3.3379368632140136     
 C  -4.2468358803182440        9.5531726311112521        3.1903448260499219     
 H  -5.0560027208624669        9.1700857474708570        3.8256945468604924     
 H  -4.6031414113675657        9.5468748568811801        2.1511841981584752     
 H  -4.0681252100641947        10.593737808801359        3.4739364759353912     
 C  -3.4107495675520187        7.2411756789404436        2.8854646226421563     
 H  -2.6006553725612331        6.5071038363402556        2.9997174219120049     
 H  -4.2844084996914615        6.8667823208962604        3.4324255906562624     
 H  -3.6800076887349458        7.2689971158408495        1.8218610904113364     
 C  -1.8890865873447282        9.1012492483017056        2.3490479255065666     
 H  -1.0126812928234592        8.4316752440410596        2.3929475117378081     
 H  -2.2624384504863562        9.0295532169825066        1.3170882537689916     
 H  -1.5382309683592676        10.126817692131056        2.4923265920104294     
 C  -2.7962558389470251        6.8538227288767066        8.1757151877065581     
 C  -4.0657580003454639        7.4911670627697902        8.7958272256224799     
 H  -3.8793642263380308        8.5255975692458712        9.1145518080460750     
 H  -4.8873739514677226        7.5048791113163285        8.0686773183974854     
 H  -4.3959618931058486        6.9177495137172480        9.6718840455429032     
 C  -3.1135251760735518        5.4028751871139997        7.7714626740758863     
 H  -2.2289657397203908        4.8690195088961348        7.3976843505920407     
 H  -3.4809876488630107        4.8477961981387736        8.6462461222554552     
 H  -3.8907823878018339        5.3468332312788860        7.0010001984921155     
 C  -1.6837878914733309        6.8382303528373312        9.2312490722103355     
 H  -1.4508756772441023        7.8443316845173676        9.5945523328613831     
 H  -1.9935977110286971        6.2414806088820569        10.097325447581607     
 H -0.76142795543507402        6.3959088246033602        8.8340351362155900     
 F   6.5773364140882800       -1.4233635246413265        4.6441578374664161     
 F   8.0103749219299942       -2.6055526217576257        6.5361706804923063     
 F   9.6125981215166867       -1.1205219105831261        8.2349408952777683     
 F   9.8889330400288635        1.5734478793779285        7.7896001660141883     
 F   8.5367828634942704        2.7851747863607121        5.8151400653495582     
 F   9.6091224035984162        1.7107643163196631        3.3958807977334429     
 F   10.748175214426507        3.3763856520174400        1.6462310604332657     
 F   9.2458814130016531        5.1874881803113757       0.23899356330741275     
 F   6.4919929957006994        5.2340496811597248       0.58869448824393145     
 F   5.3285189153515242        3.5405807725002032        2.3015984582821707     
 F   6.5640215091773948        4.6914715311864494        4.6452061918453555     
 F   5.1797485858319048        5.8842298025286377        6.5619029855546955     
 F   3.6282365680821020        4.4264406609372129        8.3116079845716548     
 F   3.3581878540546111        1.7131074545368654        7.9265785932557300     
 F   4.6575476339724640       0.48461842859363102        5.9214382795912188     
 F   3.4972797619122864        1.6126904998433307        3.5352208961860141     
 F   2.2431798309353295        7.5600445751692003E-002   1.7608041466139221     
 F   3.6310873431410378       -1.7223050601371239       0.22520148377781737     
 F   6.3736883164768905       -1.8872131750268815       0.46525483186684452     
 F   7.6735625006205943      -0.31416004785301282        2.2248158115025674     
 C   7.5054552297048218       0.75373177200358654        5.0860022800840641     
 C   7.4176299660965626      -0.61561181780416474        5.3540932518009221     
 C   8.1308407708049515       -1.2682712422984126        6.3662680098350677     
 C   8.9499598015374566      -0.53086120529733372        7.2149185647264282     
 C   9.0754255502548205       0.83994807395399329        6.9918986593927706     
 C   8.3684399948432588        1.4380863164478102        5.9524489106346943     
 C   7.4008029348384481        2.5835220780740347        2.9953514472157003     
 C   8.7749412297908336        2.5697857955089467        2.7424645227914213     
 C   9.4026770499289292        3.4225517628990159        1.8280577864040317     
 C   8.6444859394671951        4.3370334430546906        1.1030634772787185     
 C   7.2622267202310287        4.3560716428168531        1.2827889494792328     
 C   6.6822555195141655        3.4763246920749586        2.1905293902845302     
 C   5.6555160202263322        2.5107947813389080        5.1337127564780163     
 C   5.7490168034187379        3.8841337241342804        5.3853043844716302     
 C   5.0613204847240407        4.5445738215206006        6.4097721184599470     
 C   4.2701102193825227        3.8154660796443096        7.2909666077831075     
 C   4.1474270529776183        2.4396275060256185        7.0962735653592661     
 C   4.8271455941575683        1.8341167656601034        6.0406667395610976     
 C   5.6598665672979580       0.69141794192884654        3.0207807240058218     
 C   4.2801342376050409       0.75944540325163057        2.8155447525794708     
 C   3.5901124716768669       -2.5796996086454110E-002   1.8876034928053356     
 C   4.2891901063132005      -0.93510979401409766        1.1022451353449714     
 C   5.6754043415416779       -1.0177583433918995        1.2345604193824049     
 C   6.3186722631107681      -0.20079500286590279        2.1625478154204418     
 B   6.5560999431296700        1.6289817126655670        4.0444583252025375     
 F   2.3405208644729329        11.731163779141395        14.848281511920204     
 F  0.95263672697945678        12.966284711602624        12.968711890952074     
 F -0.68694335558545450        11.535048082536992        11.243600802959442     
 F  -1.0092538793614962        8.8473586605864014        11.640564124519109     
 F  0.32659122055534334        7.5724594263730882        13.593504227833336     
 F -0.75084254108278259        8.6165333575671550        16.028181551334860     
 F  -1.9159560445622170        6.9946007969709729        17.795394986787912     
 F -0.44208724087981222        5.1799727927911992        19.231567957608597     
 F   2.3119055474744568        5.0770643910239652        18.866329734543669     
 F   3.4986273198464732        6.7294465282435834        17.139397879945353     
 F   2.3276114160213877        5.6184411037613451        14.788291192401251     
 F   3.7735743945219946        4.4461149061076028        12.898761301792101     
 F   5.3187337385438189        5.9240857218359402        11.170197804873494     
 F   5.5470165797483375        8.6462600918088146        11.562447352963918     
 F   4.2182444326278574        9.8469961155950987        13.562391879218580     
 F   5.3612822661528350        8.6515417206073444        15.957838368799267     
 F   6.6098339629367775        10.184418076342698        17.742893142681723     
 F   5.2249690011808747        12.010671064107468        19.245034556013994     
 F   2.4837529201236253        12.185856035305095        18.990000952685143     
 F   1.1872249173979674        10.603085218884038        17.235115485690862     
 C   1.3778017907001086        9.5767522445236395        14.369299983292013     
 C   1.4895093377425486        10.948545689714795        14.123970228127575     
 C  0.79465405272459144        11.630481179290964        13.119072448623070     
 C  -3.6194912067777051E-002   10.921904659974969        12.257337854088197     
 C -0.18372588788774705        9.5496401830794735        12.455464466607813     
 C  0.51114827953633046        8.9201028631221373        13.484988230766586     
 C   1.4440650483046140        7.7184856819683336        16.438103194282590     
 C   7.0576422623380042E-002   7.7536474781200821        16.691078455167709     
 C -0.57145547499491522        6.9229289190516035        17.615842771012062     
 C  0.17146333760485993        6.0050006769268123        18.351754725958500     
 C   1.5523604178212382        5.9584850719034463        18.165701375411036     
 C   2.1463618729550333        6.8176251871587841        17.247871528283806     
 C   3.2197986344606226        7.8089098930359793        14.318407991057768     
 C   3.1445776805399581        6.4364211520233203        14.061053996714355     
 C   3.8592462577428623        5.7877595905449697        13.048075497072684     
 C   4.6533257682805518        6.5285959201818722        12.179273823726849     
 C   4.7558274597871089        7.9055678085812673        12.378292295339492     
 C   4.0563025749515678        8.4981029280110469        13.428278133240161     
 C   3.2013023566774805        9.5915289415474110        16.452018759195091     
 C   4.5784532670389257        9.5116871090849795        16.669922797711990     
 C   5.2655007224765784        10.296105159790869        17.600996592129974     
 C   4.5673571391313965        11.218996534425752        18.371513875126176     
 C   3.1824221626512337        11.307967719109159        18.230803014323190     
 C   2.5412745980272882        10.486687076850165        17.305539709755053     
 B   2.3076389189484341        8.6755786617750665        15.406614553230336     
 C   6.3916602689134967       0.18565845251065677        11.541113663425088     
 H   7.2942753756159160      -0.30782029419981083        11.924798151232949     
 H   6.0715582898787464      -0.37133044068978666        10.648955741761263     
 H   5.6027111753136536        7.5949521081127028E-002   12.294382506798895     
 C   5.3335739229470409        2.2662083608895651        10.620871617259452     
 H   4.5462075646579718        2.2479304793708028        11.383323157772502     
 H   4.9823294898593415        1.6887564735647682        9.7563778087236397     
 H   5.4741155841322859        3.3094938460887846        10.309119278046412     
 C   7.7093397280495095        1.7064898585382469        10.064580834984998     
 H   7.3518296095989104        1.1508218797581782        9.1866039659558503     
 H   8.6541828282009750        1.2524475057935085        10.387904158727064     
 H   7.9220202166017391        2.7307681116194220        9.7332504390505559     
 C   2.5624863117768979        10.111861460971316        7.9259245586575293     
 H   1.6215534270188645        10.585506240869369        7.6164214929562633     
 H   2.9263735300777949        10.658711437806378        8.8074305882666639     
 H   3.2939470875775854        10.262616312429813        7.1237003664356999     
 C   3.7308967455552651        8.0472311989089267        8.7468187656339449     
 H   4.4699887250377195        8.0904078148602245        7.9391603911050179     
 H   4.1189005136976498        8.6265458402939768        9.5940495991900452     
 H   3.6345163696707421        6.9987183208837545        9.0566571721391753     
 C   1.3662660879162543        8.5190238295808811        9.4304007792889397     
 H   1.7496481209015393        9.0559902067795672        10.309535626476313     
 H  0.39931886926585791        8.9625319028732893        9.1618395110067556     
 H   1.1886654092841888        7.4803214671002678        9.7374838480983108     
         276

 Dy   9.1393079064358353        2.5151796797925763        14.064673329602964     
 C   7.4374978973966375        4.3851409666645740        13.717414989499416     
 C   6.7818244820139881        3.3918342130533912        14.551685915221292     
 C   6.5383589945564209        2.2602009675232768        13.710878239752109     
 H   6.0037731277640844        1.3705664909852400        14.022321001299032     
 C   7.0178944773423559        2.4886892479670575        12.397763194406080     
 C   7.5888852664109390        3.7958072614597871        12.419052056245059     
 H   7.9937895306873772        4.3070518764293722        11.553223180564027     
 C   8.1284554588710431        5.7161267825355040        14.066437441743139     
 C   9.4914921829600232        5.3833284956073495        14.718933748069434     
 H   10.155674296160926        4.8404210481604499        14.015842846388493     
 H   9.4006580484873368        4.8217477187751632        15.662919267001792     
 H   10.062082445237149        6.2891629234366961        14.963008352721809     
 C   7.3044064584019583        6.6514400672983616        14.965207318588483     
 H   7.0743891185712728        6.2457937779607668        15.951809788535572     
 H   6.3549042957759347        6.9074929953840067        14.481444357090140     
 H   7.8638000770319536        7.5816601878432959        15.128382853345901     
 C   8.4314324058641184        6.5206045812808959        12.786045023589162     
 H   9.1334322494007569        6.0019666464068635        12.124260241029386     
 H   8.8961536366616052        7.4770717253996883        13.051783125350028     
 H   7.5195233824308341        6.7319144003073372        12.215700716721104     
 C   6.3167284102437078        3.3974205595720108        16.019710423170306     
 C   5.8848189693769184        1.9801012614827251        16.461459857797713     
 H   5.0140164501987963        1.6197564522237060        15.902228795989860     
 H   5.6038200637478326        2.0050156427081718        17.522367804315468     
 H   6.6864254191192227        1.2357517673400111        16.350824942188787     
 C   5.0712023226559513        4.2970711343620094        16.172733827115930     
 H   5.2532316181766792        5.3346302875337726        15.882590580086820     
 H   4.7243164380997875        4.2963930517209477        17.215032740722481     
 H   4.2556056883207116        3.9157081871255186        15.545072044980165     
 C   7.4247475938112473        3.8218199446475616        17.004182155196055     
 H   8.2924361899145058        3.1378885931999765        16.962593190383821     
 H   7.0516504736654424        3.7576580381715901        18.031740023100859     
 H   7.7932890599713360        4.8399337102679842        16.860443095982415     
 C   6.6409706403612336        1.6598128504231935        11.173708810800166     
 C   10.869459029001952       0.65065802334505418        13.873427471223591     
 C   11.458200273777095        1.6412792905967382        14.762566825303800     
 C   11.765284893240917        2.7740927137912008        13.940711387322057     
 H   12.270612221527259        3.6669885669580116        14.288940656101797     
 C   11.386655059031002        2.5476842209440442        12.595721272938386     
 C   10.816499626661116        1.2411173107626563        12.570172779486063     
 H   10.468546493249670       0.73504549941161745        11.677236716716521     
 C   10.145370692361441      -0.67304731041986510        14.166561972650893     
 C   8.7685526753213150      -0.31799904094894449        14.774228526912939     
 H   8.1311269458951401       0.23181489816359133        14.048669407516387     
 H   8.8451920825979045       0.24435337291753698        15.719621987017854     
 H   8.1707506810075579       -1.2102979536791763        14.999519757446375     
 C   9.8794288210596211       -1.4579205038221978        12.863431119064922     
 H   9.3817808531691540       -2.4046857410890401        13.103980307726699     
 H   10.812722107018505       -1.6904983810752998        12.338035811721621     
 H   9.2247389166163707      -0.92149340168087024        12.165938643155012     
 C   10.927148304412885       -1.6242385127809829        15.085456164307182     
 H   11.124935059250777       -1.2223977771335413        16.080721037573703     
 H   11.891445236456892       -1.8807161837685120        14.631739182014991     
 H   10.356887347520217       -2.5514568762108016        15.225664425800534     
 C   11.875503415217668        1.6225471830386526        16.250328761551501     
 C   13.129470826404365       0.73271314564847001        16.408890750209977     
 H   13.944708394379177        1.1172088699544467        15.781791773513302     
 H   13.476029673234407       0.73705165144313933        17.451325092341214     
 H   12.954114220896230      -0.30699358578605734        16.120162433483504     
 C   12.279829609497504        3.0432940720894401        16.706830092448833     
 H   11.468503950999775        3.7729825906095908        16.574558878053796     
 H   13.162474000021167        3.4205685537821062        16.175792771640300     
 H   12.528687292432176        3.0198920467772803        17.775276455603514     
 C   10.764293496369076        1.1753639357143046        17.229193513171360     
 H   9.8885566421905988        1.8447610570644843        17.184007384375079     
 H   11.132922269326150        1.2403668626207143        18.263231377660830     
 H   10.414984469895337       0.15050004353352550        17.077796474741426     
 C   11.810439503531393        3.3831580537113686        11.393298709587771     
 C   13.159233855690674        2.8056567084125796        10.894591573201465     
 H   13.055385156659952        1.7565206721158757        10.589265728286987     
 H   13.916361584405552        2.8546387254911023        11.685229792760202     
 H   13.527255543261774        3.3778689225510989        10.032387189478426     
 C   12.010354702578732        4.8635108321333345        11.763603551270521     
 H   11.065530546870328        5.3567333972788278        12.030382264270587     
 H   12.428419790256207        5.4080210571614051        10.905068424275532     
 H   12.704694221548751        4.9942589597197022        12.601747677451767     
 C   10.789411720781347        3.2864157810446284        10.254030843422381     
 H   10.652471075103646        2.2525065261137156        9.9179138152243489     
 H   11.134039841379876        3.8651554877051053        9.3888416940370298     
 H   9.8104129527444943        3.6809827339089183        10.554745796884072     
 Dy -0.20949225292484885        7.7862105310393659        5.4524151820464084     
 C   1.5065993159509117        5.9213996609793282        5.7326666404811633     
 C   2.1342585867119412        6.9235131656500197        4.8872428328777557     
 C   2.3983894082338031        8.0493991310820672        5.7294600334182926     
 H   2.9176208155008956        8.9449856506355196        5.4089918070917324     
 C   1.9607277504244223        7.8071116738830595        7.0556742015299703     
 C   1.3983054127636465        6.4974801327615745        7.0401729021219639     
 H   1.0276047255653564        5.9756179365839657        7.9139852277007892     
 C  0.81044545980178551        4.5912983690115388        5.3935393890801100     
 C -0.55514218785117031        4.9180283388014541        4.7424977028376674     
 H  -1.2209608329134705        5.4555113442370677        5.4486584548696619     
 H -0.47021159757983788        5.4824181045975635        3.8007694684680264     
 H  -1.1203761001693808        4.0083498540923994        4.4990298764955421     
 C   1.6362983010957763        3.6514816588310848        4.5017112718477605     
 H   1.8742667450292891        4.0551941205104693        3.5161630443260661     
 H   2.5828309768471227        3.3965085405191560        4.9912603120452186     
 H   1.0776485398094622        2.7210172463194686        4.3368879877259374     
 C  0.50457660832184958        3.7982479213830489        6.6803423264771338     
 H -0.20208460785696758        4.3235249273703555        7.3330437306496146     
 H   4.2355526019373702E-002   2.8388803058788028        6.4211471967082785     
 H   1.4134995105876884        3.5920718588111318        7.2574655915924762     
 C   2.5717286503019499        6.9224782723020475        3.4112588592538691     
 C   2.9577271222680936        8.3478899604614760        2.9549280819511168     
 H   3.8297806739943643        8.7358514648790990        3.4934975164572579     
 H   3.2171959899091296        8.3247441249689302        1.8886974734733051     
 H   2.1381064113279482        9.0702292919562613        3.0788024016917253     
 C   3.8381024258952730        6.0527761201198818        3.2528389120819834     
 H   3.6798756095497005        5.0131399658129601        3.5503560048231884     
 H   4.1778643373746203        6.0552419286315979        2.2081585155457453     
 H   4.6487289246779540        6.4551185216635512        3.8740450548146912     
 C   1.4662864339006996        6.4592104585699088        2.4415423842353143     
 H  0.58238904982690187        7.1203597650274828        2.4827959407021107     
 H   1.8307812386693856        6.5203969104492616        1.4110655173095832     
 H   1.1259048323229051        5.4338556136481682        2.5999998130635023     
 C   2.3681913715024008        8.6253209943122506        8.2776098672280884     
 C  -1.9573759811940199        9.6301061770972769        5.6999407858626974     
 C  -2.5531340314011732        8.6398135792122641        4.8148295556641303     
 C  -2.8291216480921535        7.4960697981006348        5.6324936090320108     
 H  -3.3320123412192939        6.6009131480571508        5.2867399864126119     
 C  -2.4207158364240673        7.7126971965448545        6.9692388693322673     
 C  -1.8655354662299195        9.0269139115312811        6.9962399408053422     
 H  -1.5052115892034559        9.5282961474038750        7.8874820735063773     
 C  -1.2526198990098902        10.964556829117239        5.4015160503703994     
 C  0.12259465474933945        10.623468915375394        4.7818455880483555     
 H  0.77325790162112051        10.082204845013308        5.5016610041146050     
 H   4.2356878440961546E-002   10.058510570810203        3.8376332464731977     
 H  0.70721044950057865        11.521811937860516        4.5463401216114292     
 C -0.98358185662268938        11.751134788341082        6.7033815594932786     
 H -0.49560239732794414        12.702261195977481        6.4602297114765292     
 H  -1.9142467314684302        11.974139967800868        7.2371204220559404     
 H -0.31839590715551913        11.219601800224947        7.3947607241485578     
 C  -2.0439881726100708        11.910578520159897        4.4831840005361059     
 H  -2.2321272258417881        11.509478061750244        3.4856046772857709     
 H  -3.0130047869943262        12.159610388027895        4.9308544235976921     
 H  -1.4810248776497636        12.843213325409732        4.3478949881858000     
 C  -2.9924686184694451        8.6612985506357809        3.3329719088993803     
 C  -4.2456858054405329        9.5540879660607754        3.1847788410062234     
 H  -5.0551608442106977        9.1709273109304164        3.8197088321318309     
 H  -4.6014829940338524        9.5478505459109275        2.1454470950457600     
 H  -4.0671726422172139        10.594622084154718        3.4686045082722097     
 C  -3.4088422199027377        7.2421710446642109        2.8803439427043562     
 H  -2.5986714544269867        6.5083440974885907        2.9955555108113647     
 H  -4.2829581614437178        6.8676301729453728        3.4264926262757922     
 H  -3.6770437703752039        7.2697180778618584        1.8164883004378940     
 C  -1.8875389563045053        9.1026669705619021        2.3445839981733414     
 H  -1.0111309674015976        8.4331524192819778        2.3886071921608631     
 H  -2.2606311365423086        9.0312262942812875        1.3125174461715488     
 H  -1.5368189868142941        10.128229235859449        2.4882171538316493     
 C  -2.8017097496920726        6.8574927947597590        8.1718419257605905     
 C  -4.0751978688646231        7.4917484627616533        8.7859159252908015     
 H  -3.8929983739607921        8.5269202555864734        9.1039624380939568     
 H  -4.8936197665705983        7.5022590443582811        8.0556339587222485     
 H  -4.4072072928522061        6.9183671282900727        9.6612968729019801     
 C  -3.1129951339099802        5.4050343364484466        7.7693950392595452     
 H  -2.2254104261001588        4.8732966937018833        7.4008886310015320     
 H  -3.4828355925959635        4.8504784017634517        8.6434281933786057     
 H  -3.8861724824727499        5.3451492759822949        6.9956322630096448     
 C  -1.6937708648821113        6.8477495880079511        9.2314951008198864     
 H  -1.4657528323430653        7.8553075443182721        9.5932768309287599     
 H  -2.0052030665355485        6.2519914870757418        10.097627223339927     
 H -0.76855300925967129        6.4078902377069760        8.8391066626873691     
 F   6.5766608267812785       -1.4234366493116173        4.6440279820340411     
 F   8.0076452999746053       -2.6084273089926837        6.5351973960800027     
 F   9.6116087712840415       -1.1261739988291191        8.2354560366914349     
 F   9.8901959596872207        1.5675015824178269        7.7927565459708363     
 F   8.5388890962041941        2.7825206463143677        5.8194223764712270     
 F   9.6114966648268680        1.7096554667157029        3.3993448113637013     
 F   10.751880541634888        3.3729510466563375        1.6486623061176024     
 F   9.2510329861650380        5.1842215502788482       0.23993316137866152     
 F   6.4971344376763849        5.2336784060366401       0.59045195244958881     
 F   5.3325031341552007        3.5423731832024563        2.3041268456862509     
 F   6.5649892703208881        4.6913968905225225        4.6480411184958461     
 F   5.1777136525539573        5.8833261898183693        6.5632888344629805     
 F   3.6263088492583142        4.4247433766690873        8.3119436734804459     
 F   3.3580691333292050        1.7110217657813842        7.9266459493793873     
 F   4.6589251038649069       0.48366039684104639        5.9218767378517443     
 F   3.4996991397930759        1.6153336080106357        3.5351577103727529     
 F   2.2456771183602635        7.8967985869562510E-002   1.7599901129427520     
 F   3.6331607835514834       -1.7204543814892201       0.22583305449901023     
 F   6.3756775138593484       -1.8865126253714255       0.46687202443859716     
 F   7.6755585035274123      -0.31342075414731113        2.2263879154316486     
 C   7.5065258125469612       0.75249351406855292        5.0878544360612654     
 C   7.4175203685616076      -0.61699255837396605        5.3547062727232433     
 C   8.1298720911669964       -1.2711912731880521        6.3664285766082021     
 C   8.9495450741073892      -0.53527191093567672        7.2158020530820455     
 C   9.0760822744076410       0.83562756577256581        6.9941418471949293     
 C   8.3697047600249430        1.4354044056823352        5.9552295442523233     
 C   7.4038837808235449        2.5837055680279177        2.9982851717305823     
 C   8.7779844532698696        2.5688575804860880        2.7453950162573451     
 C   9.4064437211592953        3.4204651740999275        1.8304239814530798     
 C   8.6490300384614169        4.3351192054825169        1.1048632815363799     
 C   7.2668426806251372        4.3555729500292468        1.2849164770409418     
 C   6.6861636966889639        3.4768969367149767        2.1931891826258032     
 C   5.6571316792518234        2.5103074877683724        5.1357144709501865     
 C   5.7498210621522174        3.8836121647505450        5.3875215760773507     
 C   5.0608044822951488        4.5435725759195966        6.4113613041782633     
 C   4.2693600926981174        3.8139920695175249        7.2919436568150084     
 C   4.1475676763415432        2.4380996299504489        7.0970912747756616     
 C   4.8282680788605550        1.8331163136393429        6.0418285122044706     
 C   5.6619947299877591       0.69273880699367896        3.0217729210470519     
 C   4.2824161302728427       0.76162847159005753        2.8158513673551426     
 C   3.5924378752100692       -2.3321215607380718E-002   1.8876240695432669     
 C   4.2913293120992133      -0.93335409561436833        1.1029183796221564     
 C   5.6774581955239798       -1.0166149880828166        1.2357344898191460     
 C   6.3207279049258069      -0.19965913656495868        2.1637111990673792     
 B   6.5582002140848941        1.6291161931331337        4.0465433539840179     
 F   2.3397919456083036        11.731105807330062        14.848051685335566     
 F  0.94969772732908808        12.963395435104838        12.967705065569723     
 F -0.68770805544047797        11.529279019364836        11.243804906377800     
 F  -1.0076617757937083        8.8412712492820233        11.643390363142093     
 F  0.32898039255758432        7.5697173814703236        13.597477484037396     
 F -0.74823605556193018        8.6153004183283244        16.031362791410682     
 F  -1.9119652909189067        6.9910143877454312        17.797562864366252     
 F -0.43659059284935753        5.1766171314932130        19.232251165041472     
 F   2.3173944609380270        5.0767487812566294        18.867910317587722     
 F   3.5029157386233387        6.7313229440317901        17.141722005443079     
 F   2.3284858352171400        5.6182846102534505        14.790943154756118     
 F   3.7710833789447871        4.4449448212419682        12.899836119076237     
 F   5.3164185473258421        5.9219011231120922        11.170102875343352     
 F   5.5469658247254658        8.6436764455369577        11.562121499963585     
 F   4.2198298301091874        9.8457332653577261        13.562376309583634     
 F   5.3639869465730046        8.6543539984251066        15.957148890362857     
 F   6.6126913271119818        10.187878585939179        17.741447354803888     
 F   5.2274093219514111        12.012279146119385        19.245485083507617     
 F   2.4861011220227924        12.186227091296203        18.991616481385048     
 F   1.1895301898879056        10.603718556297061        17.236542862050435     
 C   1.3790597810500671        9.5754577030689543        14.370898956091693     
 C   1.4894535535709026        10.947130865735392        14.124406590289734     
 C  0.79370451670849540        11.627512191269643        13.119069251158262     
 C  -3.6422211734875254E-002   10.917396501856835        12.257944327930751     
 C -0.18279185405449588        9.5452120877041580        12.457393671331634     
 C  0.51266700924316733        8.9173342360551988        13.487475077588487     
 C   1.4474086491268439        7.7186690376137923        16.440830617906187     
 C   7.3877777344652257E-002   7.7526508849673998        16.693767389810173     
 C -0.56740271756008331        6.9207528562171232        17.617962996916052     
 C  0.17632843809694079        6.0030423215471682        18.353331003816923     
 C   1.5573042004660880        5.9580205539107345        18.167649828774469     
 C   2.1505709252645278        6.8182506855107379        17.250351016235083     
 C   3.2215052047675075        7.8082457530141172        14.320113157821746     
 C   3.1453069935053124        6.4357197479221133        14.063011848584132     
 C   3.8584792835347130        5.7864838967602061        13.049345828185762     
 C   4.6523389462320122        6.5267384948798188        12.179853016530632     
 C   4.7559221068243307        7.9036444772166554        12.378697970563465     
 C   4.0575042117842663        8.4968076180103029        13.429052066450479     
 C   3.2037141423194719        9.5928312153221551        16.452666630611425     
 C   4.5810376400484722        9.5139275696636467        16.669753873267890     
 C   5.2681661136880260        10.298583586168192        17.600560808479159     
 C   4.5698510138362227        11.220588012780810        18.371941296791370     
 C   3.1848196719515283        11.308894502599671        18.231834637264857     
 C   2.5436430791238656        10.487706364740493        17.306488880964451     
 B   2.3099607864064238        8.6756672696008099        15.408425172896182     
 C   6.3890457918401360       0.18586365709960717        11.542303900180146     
 H   7.2937270054589520      -0.30657875650681465        11.921932738612567     
 H   6.0664943763901249      -0.37060001879007443        10.650769360268479     
 H   5.6032501776809465        7.4002172557269555E-002   12.298267680679992     
 C   5.3251035903840194        2.2655448068669641        10.627253605951644     
 H   4.5403004993924974        2.2459962230453137        11.392105823354319     
 H   4.9718973349440505        1.6879594585884086        9.7637027353604768     
 H   5.4633191944666493        3.3090916463028970        10.315552272526032     
 C   7.7002678469794619        1.7104457678031468        10.064228702498783     
 H   7.3413900015106917        1.1557062161113349        9.1862278799343340     
 H   8.6462938579832294        1.2569988088672182        10.384671343324191     
 H   7.9110681737304605        2.7354702316749098        9.7341163057469871     
 C   2.5602119605752058        10.112548230442046        7.9267280725475198     
 H   1.6210948876846287        10.587123929781018        7.6137115076799136     
 H   2.9220794469680098        10.659951182609518        8.8086708195728356     
 H   3.2943602659293867        10.261276183537690        7.1267808706310447     
 C   3.7233795694829412        8.0472285370113354        8.7524837345003963     
 H   4.4647143230385495        8.0890698173823630        7.9469199992888067     
 H   4.1097154392050639        8.6265724208862959        9.6004202907469587     
 H   3.6248776711241808        6.9990168832260835        9.0625788698683021     
 C   1.3582604935465217        8.5232906124452921        9.4300590732818836     
 H   1.7404697372382105        9.0612096539191125        10.309075058969672     
 H  0.39236017887285579        8.9672976527598660        9.1589048162506312     
 H   1.1789848039351849        7.4853064461395062        9.7383909899662005     
         276

 Dy   9.1378904500663491        2.5149899493785588        14.062691490538636     
 C   7.4353013429716492        4.3849517269281311        13.719527924352859     
 C   6.7814051986465360        3.3911348091860822        14.554563281296064     
 C   6.5365920694930661        2.2598209517965069        13.713715536934739     
 H   6.0029400729176965        1.3698470154456459        14.025772400792668     
 C   7.0135537821672056        2.4890790597373602        12.399790935797094     
 C   7.5840433783525150        3.7963561792548721        12.420654252191815     
 H   7.9868474625035635        4.3082088018203875        11.554306737971595     
 C   8.1264792731224365        5.7159388201203232        14.067874453463201     
 C   9.4896182929927537        5.3835770694394407        14.720424004933601     
 H   10.153920146060493        4.8409251469811210        14.017234421708714     
 H   9.3990386067409766        4.8218693703202291        15.664283437596859     
 H   10.059854657409693        6.2896665157074132        14.964449098190125     
 C   7.3021904337945411        6.6515989566323519        14.966044052426012     
 H   7.0715080543524182        6.2461385015430819        15.952564728194369     
 H   6.3529526255193707        6.9075948465975685        14.481767389687553     
 H   7.8615406788718971        7.5818269472752640        15.129351992221567     
 C   8.4297026428929112        6.5196153209449150        12.787045836701537     
 H   9.1319674466173364        6.0004874436208224        12.125867314742688     
 H   8.8943150810581653        7.4762573274617123        13.052321026323680     
 H   7.5179940309810256        6.7306137131048986        12.216257971993038     
 C   6.3178373510085750        3.3965914704735156        16.023030003507451     
 C   5.8889418998242951        1.9787710464540242        16.465829702239294     
 H   5.0181518539224532        1.6165182840138499        15.907876810458113     
 H   5.6092157262600768        2.0036629562577435        17.527049769653818     
 H   6.6917809183094645        1.2358932665811302        16.354511386169758     
 C   5.0708357999106708        4.2941948380003252        16.176004114564876     
 H   5.2513083389657602        5.3318834932431942        15.885353525995322     
 H   4.7241476604828705        4.2934491279954692        17.218369913088807     
 H   4.2557618151853411        3.9113517464763263        15.548578790920953     
 C   7.4254196148795284        3.8237391022943092        17.006744126904056     
 H   8.2941512080987216        3.1412658567695697        16.965582692016056     
 H   7.0525662862632208        3.7600334117946161        18.034398322836370     
 H   7.7922051828323715        4.8422734109088061        16.861902576126077     
 C   6.6348104790132059        1.6607865306142513        11.175894048347551     
 C   10.869318991198488       0.65204057603474219        13.868083021146372     
 C   11.458416102994637        1.6426666647822010        14.756993662955210     
 C   11.763535545441375        2.7761812862991100        13.935424771836699     
 H   12.268637909662070        3.6692487984057851        14.283524225948600     
 C   11.383203380982824        2.5503178217681159        12.590908313060490     
 C   10.814026328962330        1.2432830200670426        12.565242002711074     
 H   10.465405603458997       0.73747398356108140        11.672388293563102     
 C   10.146405541211930      -0.67233834228068812        14.161466615677950     
 C   8.7696043156273191      -0.31821138826426754        14.769713969729080     
 H   8.1314182488372957       0.23110612788822960        14.044469531538583     
 H   8.8463020563619263       0.24420463177574350        15.715102758239578     
 H   8.1725989161389183       -1.2109154568776035        14.995444424939093     
 C   9.8804135171540164       -1.4573210772436900        12.858384793846039     
 H   9.3834051574979114       -2.4043892615225428        13.099052645372282     
 H   10.813590565226262       -1.6892464009228343        12.332533912202090     
 H   9.2250872060166973      -0.92123262480236523        12.161228636083568     
 C   10.928708594482861       -1.6231681777799558        15.080412017156860     
 H   11.125752314415118       -1.2213545670351686        16.075840914912487     
 H   11.893364178955306       -1.8791119752038559        14.627175240275449     
 H   10.358946175181691       -2.5507575989535409        15.220254981954948     
 C   11.876854628431373        1.6238428599373600        16.244451321449702     
 C   13.130708600559107       0.73378516404410410        16.402664486230869     
 H   13.945740347127856        1.1181520832197680        15.775245186098431     
 H   13.477621165764090       0.73825354375625196        17.444981518443775     
 H   12.955183542518778      -0.30597151116795157        16.114223245833212     
 C   12.281895559916254        3.0445021525946410        16.700693484137766     
 H   11.470666938739891        3.7744524640625352        16.569345451325333     
 H   13.164082539405463        3.4215668318571639        16.168803665846443     
 H   12.531824218219205        3.0208873827689988        17.768886880724530     
 C   10.765814785764700        1.1771240938680656        17.223705439360742     
 H   9.8900068089720694        1.8464820687621490        17.178277777274499     
 H   11.134441907654246        1.2427062909683027        18.257709055467796     
 H   10.416506246965271       0.15217819553295689        17.072852930199744     
 C   11.804360679356327        3.3869989040187427        11.388486874921126     
 C   13.148677898826980        2.8062178877709698        10.882833656534642     
 H   13.040198591795319        1.7579380323552345        10.576663870224504     
 H   13.909469548838286        2.8516246386268369        11.669858368125762     
 H   13.514517822293140        3.3785895982832628        10.019888356719544     
 C   12.010851110445605        4.8656852932352255        11.760730481313278     
 H   11.069457528581605        5.3611061195745027        12.033753092615310     
 H   12.425859478223346        5.4108776757032775        10.901245353685763     
 H   12.710001823810368        4.9922142262380191        12.594924723399554     
 C   10.778102570710136        3.2965103993572598        10.254034494070403     
 H   10.635781875784362        2.2641477320921548        9.9164518988600943     
 H   11.120647994241986        3.8762488848382470        9.3887466137228159     
 H   9.8023059538017332        3.6937094840306797        10.560267141830169     
 Dy -0.21090077608523158        7.7864221790499411        5.4510115954159906     
 C   1.5045051437365151        5.9214914668231060        5.7348492033910983     
 C   2.1336411339314649        6.9230774182988943        4.8899272915895802     
 C   2.3966670272397401        8.0493327791037501        5.7319712547541135     
 H   2.9166747879682560        8.9445946149739779        5.4118985398175852     
 C   1.9568446648590001        7.8078632843301525        7.0575340125454540     
 C   1.3939925258270256        6.4983689724407059        7.0418484116964866     
 H   1.0215343888352315        5.9771157293177470        7.9152903167958391     
 C  0.80863414236933429        4.5913062337843691        5.3953122136183662     
 C -0.55679623457121874        4.9182627300878989        4.7441022919932054     
 H  -1.2225631464456868        5.4561536702346274        5.4499846109835275     
 H -0.47152198900636505        5.4823360862092851        3.8021617970797381     
 H  -1.1223256321200179        4.0087524699449810        4.5007610153079058     
 C   1.6344376189140091        3.6516540857775568        4.5032457521343616     
 H   1.8720211609253379        4.0553704722644861        3.5176108308195757     
 H   2.5811117343860666        3.3967012391402527        4.9925541832083233     
 H   1.0757790883210610        2.7211711534171230        4.3385850206324532     
 C  0.50288994331937442        3.7977764387397737        6.6818431118119870     
 H -0.20347714638419145        4.3228054064117902        7.3349885507297294     
 H   4.0474616537070525E-002   2.8385634651804184        6.4223995938175600     
 H   1.4119666791981382        3.5913294664215800        7.2586124404524206     
 C   2.5725887095608782        6.9216975454733660        3.4143643593112101     
 C   2.9609234673388958        8.3466696766943862        2.9586731625045379     
 H   3.8328658274026353        8.7332930263878659        3.4983207104786662     
 H   3.2215623613887883        8.3233525884041129        1.8927329999274760     
 H   2.1421945208891788        9.0701198067808146        3.0817533096188177     
 C   3.8379231861803116        6.0504766831630139        3.2563571066374299     
 H   3.6784789971938405        5.0109629103947251        3.5535582225623781     
 H   4.1781089843118533        6.0527843583366430        2.2118177161539050     
 H   4.6487595695753123        6.4518052912996948        3.8779123872695784     
 C   1.4670886157370726        6.4603044941307228        2.4438631588569195     
 H  0.58400040773002315        7.1225996793407935        2.4850090406801426     
 H   1.8320999206948372        6.5215536218907086        1.4135536784688174     
 H   1.1252824380484892        5.4353249604149037        2.6016366802979181     
 C   2.3627435280324400        8.6267477844127338        8.2794900884286093     
 C  -1.9577496624547752        9.6314969827489012        5.6954670528066060     
 C  -2.5531174529630474        8.6411404122403610        4.8101878601074235     
 C  -2.8308050600774299        7.4980213601630927        5.6281419240532964     
 H  -3.3338583645260380        6.6029849336893456        5.2823069671487195     
 C  -2.4240089077320026        7.7152633702486542        6.9653097608100705     
 C  -1.8679841565189141        9.0290535857761043        6.9921603236306265     
 H  -1.5083360535846133        9.5307424607140909        7.8834655471971136     
 C  -1.2519563447502695        10.965359880718342        5.3972693992469312     
 C  0.12332976375604862        10.623519718811398        4.7782103375209619     
 H  0.77330914994407052        10.081837546353185        5.4983326396423120     
 H   4.3258622754833213E-002   10.058646695580189        3.8339701382272233     
 H  0.70862416403385697        11.521541987820525        4.5431685094665175     
 C -0.98304815086478881        11.751883343173130        6.6991765441442821     
 H -0.49451914948988385        12.702751976537249        6.4561286823251836     
 H  -1.9138407079204849        11.975453271224467        7.2324684722755741     
 H -0.31843736231026692        11.220089154209390        7.3908954863782554     
 C  -2.0428492313379976        11.911622080162619        4.4789098869054786     
 H  -2.2315057269521890        11.510466596106017        3.4814604147815245     
 H  -3.0116137358731829        12.161019785140114        4.9269165822699330     
 H  -1.4795341879843138        12.843987660773093        4.3433377099180888     
 C  -2.9912548659792368        8.6624102236495624        3.3280069545847470     
 C  -4.2445357305628217        9.5550033010102986        3.1792128559625255     
 H  -5.0543189675589284        9.1717688743899757        3.8137231174031698     
 H  -4.5998245767001391        9.5488262349406732        2.1397099919330449     
 H  -4.0662200743702339        10.595506359508077        3.4632725406090281     
 C  -3.4069348722534571        7.2431664103879783        2.8752232627665557     
 H  -2.5966875362927402        6.5095843586369266        2.9913935997107250     
 H  -4.2815078231959749        6.8684780249944843        3.4205596618953220     
 H  -3.6740798520154621        7.2704390398828673        1.8111155104644516     
 C  -1.8859913252642821        9.1040846928220986        2.3401200708401162     
 H  -1.0095806419797362        8.4346295945228960        2.3842668725839178     
 H  -2.2588238225982611        9.0328993715800685        1.3079466385741059     
 H  -1.5354070052693205        10.129640779587840        2.4841077156528693     
 C  -2.8071636604371202        6.8611628606428106        8.1679686638146247     
 C  -4.0846377373837814        7.4923298627535164        8.7760046249591230     
 H  -3.9066325215835538        8.5282429419270773        9.0933730681418385     
 H  -4.8998655816734740        7.4996389774002337        8.0425905990470117     
 H  -4.4184526925985628        6.9189847428628983        9.6507097002610589     
 C  -3.1124650917464090        5.4071934857828934        7.7673274044432041     
 H  -2.2218551124799268        4.8775738785076328        7.4040929114110234     
 H  -3.4846835363289164        4.8531606053881298        8.6406102645017580     
 H  -3.8815625771436659        5.3434653206857048        6.9902643275271741     
 C  -1.7037538382908919        6.8572688231785701        9.2317411294294374     
 H  -1.4806299874420286        7.8662834041191774        9.5920013289961368     
 H  -2.0168084220423994        6.2625023652694258        10.097928999098249     
 H -0.77567806308426845        6.4198716508105926        8.8441781891591482     
 F   6.5759852394742779       -1.4235097739819083        4.6438981266016661     
 F   8.0049156780192181       -2.6113019962277422        6.5342241116676991     
 F   9.6106194210513962       -1.1318260870751120        8.2359711781051033     
 F   9.8914588793455778        1.5615552854577250        7.7959129259274835     
 F   8.5409953289141178        2.7798665062680228        5.8237046875928957     
 F   9.6138709260553181        1.7085466171117427        3.4028088249939601     
 F   10.755585868843271        3.3695164412952350        1.6510935518019394     
 F   9.2561845593284229        5.1809549202463216       0.24087275944991032     
 F   6.5022758796520694        5.2333071309135555       0.59220941665524618     
 F   5.3364873529588772        3.5441655939047090        2.3066552330903312     
 F   6.5659570314643805        4.6913222498585956        4.6508760451463367     
 F   5.1756787192760099        5.8824225771081009        6.5646746833712655     
 F   3.6243811304345268        4.4230460924009609        8.3122793623892388     
 F   3.3579504126037985        1.7089360770259028        7.9267133055030436     
 F   4.6603025737573489       0.48270236508846176        5.9223151961122698     
 F   3.5021185176738654        1.6179767161779410        3.5350945245594914     
 F   2.2481744057851980        8.2335525987433031E-002   1.7591760792715818     
 F   3.6352342239619295       -1.7186037028413164       0.22646462522020308     
 F   6.3776667112418073       -1.8858120757159693       0.46848921701034985     
 F   7.6775545064342303      -0.31268146044160944        2.2279600193607298     
 C   7.5075963953891014       0.75125525613351929        5.0897065920384659     
 C   7.4174107710266526      -0.61837329894376736        5.3553192936455645     
 C   8.1289034115290413       -1.2741113040776915        6.3665891433813364     
 C   8.9491303466773235      -0.53968261657401972        7.2166855414376627     
 C   9.0767389985604634       0.83130705759113832        6.9963850349970880     
 C   8.3709695252066272        1.4327224949168602        5.9580101778699524     
 C   7.4069646268086418        2.5838890579818012        3.0012188962454647     
 C   8.7810276767489057        2.5679293654632298        2.7483255097232688     
 C   9.4102103923896596        3.4183785853008390        1.8327901765021279     
 C   8.6535741374556387        4.3332049679103424        1.1066630857940414     
 C   7.2714586410192448        4.3550742572416414        1.2870440046026508     
 C   6.6900718738637623        3.4774691813549943        2.1958489749670766     
 C   5.6587473382773146        2.5098201941978369        5.1377161854223559     
 C   5.7506253208856979        3.8830906053668102        5.3897387676830704     
 C   5.0602884798662560        4.5425713303185926        6.4129504898965788     
 C   4.2686099660137131        3.8125180593907402        7.2929207058469094     
 C   4.1477082997054682        2.4365717538752798        7.0979089841920580     
 C   4.8293905635635417        1.8321158616185824        6.0429902848478445     
 C   5.6641228926775611       0.69405967205851149        3.0227651180882820     
 C   4.2846980229406437       0.76381153992848438        2.8161579821308145     
 C   3.5947632787432711       -2.0845435128307322E-002   1.8876446462811982     
 C   4.2934685178852252      -0.93159839721463911        1.1035916238993413     
 C   5.6795120495062807       -1.0154716327737339        1.2369085602558871     
 C   6.3227835467408449      -0.19852327026401456        2.1648745827143165     
 B   6.5603004850401190        1.6292506736007004        4.0486283827654974     
 F   2.3390630267436743        11.731047835518730        14.847821858750930     
 F  0.94675872767871938        12.960506158607050        12.966698240187370     
 F -0.68847275529550156        11.523509956192678        11.244009009796157     
 F  -1.0060696722259204        8.8351838379776435        11.646216601765074     
 F  0.33136956455982525        7.5669753365675598        13.601450740241457     
 F -0.74562957004107788        8.6140674790894938        16.034544031486504     
 F  -1.9079745372755961        6.9874279785198885        17.799730741944593     
 F -0.43109394481890284        5.1732614701952278        19.232934372474347     
 F   2.3228833744015978        5.0764331714892945        18.869490900631774     
 F   3.5072041574002046        6.7331993598199968        17.144046130940804     
 F   2.3293602544128924        5.6181281167455550        14.793595117110986     
 F   3.7685923633675795        4.4437747363763336        12.900910936360374     
 F   5.3141033561078643        5.9197165243882433        11.170007945813211     
 F   5.5469150697025942        8.6410927992651008        11.561795646963251     
 F   4.2214152275905183        9.8444704151203553        13.562360739948685     
 F   5.3666916269931741        8.6571662762428705        15.956459411926447     
 F   6.6155486912871870        10.191339095535659        17.740001566926054     
 F   5.2298496427219474        12.013887228131299        19.245935611001237     
 F   2.4884493239219596        12.186598147287313        18.993232010084952     
 F   1.1918354623778438        10.604351893710083        17.237970238410011     
 C   1.3803177714000254        9.5741631616142691        14.372497928891375     
 C   1.4893977693992568        10.945716041755992        14.124842952451893     
 C  0.79275498069239936        11.624543203248324        13.119066053693453     
 C  -3.6649511401973450E-002   10.912888343738702        12.258550801773305     
 C -0.18185782022124472        9.5407839923288424        12.459322876055454     
 C  0.51418573895000430        8.9145656089882586        13.489961924410387     
 C   1.4507522499490737        7.7188523932592501        16.443558041529784     
 C   7.7179132065924472E-002   7.7516542918147167        16.696456324452640     
 C -0.56334996012525151        6.9185767933826430        17.620083222820043     
 C  0.18119353858902168        6.0010839661675250        18.354907281675342     
 C   1.5622479831109379        5.9575560359180235        18.169598282137901     
 C   2.1547799775740217        6.8188761838626926        17.252830504186363     
 C   3.2232117750743918        7.8075816129922551        14.321818324585724     
 C   3.1460363064706667        6.4350183438209063        14.064969700453910     
 C   3.8577123093265637        5.7852082029754417        13.050616159298839     
 C   4.6513521241834725        6.5248810695777664        12.180432209334418     
 C   4.7560167538615534        7.9017211458520444        12.379103645787438     
 C   4.0587058486169649        8.4955123080095607        13.429825999660796     
 C   3.2061259279614629        9.5941334890969010        16.453314502027759     
 C   4.5836220130580179        9.5161680302423139        16.669584948823786     
 C   5.2708315048994727        10.301062012545517        17.600125024828341     
 C   4.5723448885410498        11.222179491135869        18.372368718456567     
 C   3.1872171812518224        11.309821286090184        18.232866260206521     
 C   2.5460115602204429        10.488725652630823        17.307438052173850     
 B   2.3122826538644130        8.6757558774265533        15.410235792562029     
 C   6.3864313147667762       0.18606886168855760        11.543494136935202     
 H   7.2931786353019890      -0.30533721881381848        11.919067325992184     
 H   6.0614304629015026      -0.36986959689036225        10.652582978775692     
 H   5.6037891800482393        7.2054824033412068E-002   12.302152854561088     
 C   5.3166332578209969        2.2648812528443631        10.633635594643836     
 H   4.5343934341270229        2.2440619667198245        11.400888488936138     
 H   4.9614651800287595        1.6871624436120491        9.7710276619973158     
 H   5.4525228048010126        3.3086894465170094        10.321985267005651     
 C   7.6911959659094151        1.7144016770680470        10.063876570012569     
 H   7.3309503934224720        1.1605905524644917        9.1858517939128177     
 H   8.6384048877654838        1.2615501119409278        10.381438527921318     
 H   7.9001161308591819        2.7401723517303975        9.7349821724434182     
 C   2.5579376093735138        10.113234999912779        7.9275315864375102     
 H   1.6206363483503929        10.588741618692668        7.6110015224035639     
 H   2.9177853638582252        10.661190927412658        8.8099110508790055     
 H   3.2947734442811885        10.259936054645568        7.1298613748263904     
 C   3.7158623934106174        8.0472258751137460        8.7581487033668477     
 H   4.4594399210393796        8.0877318199045014        7.9546796074725945     
 H   4.1005303647124780        8.6265990014786151        9.6067909823038740     
 H   3.6152389725776191        6.9993154455684135        9.0685005675974271     
 C   1.3502548991767889        8.5275573953097030        9.4297173672748258     
 H   1.7312913535748817        9.0664291010586560        10.308614491463029     
 H  0.38540148847985356        8.9720634026464428        9.1559701214945086     
 H   1.1693041985861810        7.4902914251787447        9.7392981318340901     
         276

 Dy   9.1364729936968647        2.5148002189645413        14.060709651474307     
 C   7.4331047885466619        4.3847624871916882        13.721640859206301     
 C   6.7809859152790830        3.3904354053187733        14.557440647370838     
 C   6.5348251444297123        2.2594409360697365        13.716552834117369     
 H   6.0021070180713085        1.3691275399060518        14.029223800286305     
 C   7.0092130869920561        2.4894688715076634        12.401818677188110     
 C   7.5792014902940910        3.7969050970499572        12.422256448138571     
 H   7.9799053943197489        4.3093657272114028        11.555390295379164     
 C   8.1245030873738298        5.7157508577051415        14.069311465183262     
 C   9.4877444030254861        5.3838256432715319        14.721914261797767     
 H   10.152165995960059        4.8414292458017920        14.018625997028934     
 H   9.3974191649946182        4.8219910218652950        15.665647608191927     
 H   10.057626869582235        6.2901701079781311        14.965889843658438     
 C   7.2999744091871239        6.6517578459663422        14.966880786263543     
 H   7.0686269901335637        6.2464832251253979        15.953319667853169     
 H   6.3510009552628066        6.9076966978111303        14.482090422284967     
 H   7.8592812807118406        7.5819937067072329        15.130321131097235     
 C   8.4279728799217022        6.5186260606089350        12.788046649813911     
 H   9.1305026438339159        5.9990082408347813        12.127474388455990     
 H   8.8924765254547236        7.4754429295237363        13.052858927297335     
 H   7.5164646795312180        6.7293130259024601        12.216815227264972     
 C   6.3189462917734431        3.3957623813750200        16.026349583844592     
 C   5.8930648302716717        1.9774408314253233        16.470199546680874     
 H   5.0222872576461093        1.6132801158039936        15.913524824926368     
 H   5.6146113887723210        2.0023102698073152        17.531731734992167     
 H   6.6971364174997063        1.2360347658222492        16.358197830150729     
 C   5.0704692771653912        4.2913185416386419        16.179274402013821     
 H   5.2493850597548404        5.3291366989526159        15.888116471903826     
 H   4.7239788828659526        4.2905052042699916        17.221707085455137     
 H   4.2559179420499706        3.9069953058271341        15.552085536861743     
 C   7.4260916359478095        3.8256582599410569        17.009306098612054     
 H   8.2958662262829375        3.1446431203391625        16.968572193648296     
 H   7.0534820988610001        3.7624087854176418        18.037056622571885     
 H   7.7911213056934061        4.8446131115496271        16.863362056269736     
 C   6.6286503176651781        1.6617602108053091        11.178079285894935     
 C   10.869178953395027       0.65342312872443020        13.862738571069155     
 C   11.458631932212176        1.6440540389676637        14.751420500606622     
 C   11.761786197641834        2.7782698588070192        13.930138156351340     
 H   12.266663597796883        3.6715090298535591        14.278107795795403     
 C   11.379751702934644        2.5529514225921872        12.586095353182596     
 C   10.811553031263541        1.2454487293714287        12.560311225936083     
 H   10.462264713668326       0.73990246771054546        11.667539870409682     
 C   10.147440390062417      -0.67162937414151103        14.156371258705008     
 C   8.7706559559333250      -0.31842373557959053        14.765199412545224     
 H   8.1317095517794513       0.23039735761286786        14.040269655560779     
 H   8.8474120301259482       0.24405589063395000        15.710583529461301     
 H   8.1744471512702805       -1.2115329600760310        14.991369092431809     
 C   9.8813982132484099       -1.4567216506651821        12.853338468627157     
 H   9.3850294618266688       -2.4040927819560460        13.094124983017867     
 H   10.814459023434019       -1.6879944207703688        12.327032012682560     
 H   9.2254354954170221      -0.92097184792386022        12.156518629012121     
 C   10.930268884552836       -1.6220978427789285        15.075367870006536     
 H   11.126569569579457       -1.2203113569367958        16.070960792251270     
 H   11.895283121453719       -1.8775077666391995        14.622611298535908     
 H   10.361005002843164       -2.5500583216962807        15.214845538109362     
 C   11.878205841645078        1.6251385368360673        16.238573881347904     
 C   13.131946374713849       0.73485718243973808        16.396438222251760     
 H   13.946772299876537        1.1190952964850893        15.768698598683562     
 H   13.479212658293772       0.73945543606936459        17.438637944546333     
 H   12.956252864141327      -0.30494943654984580        16.108284058182917     
 C   12.283961510335004        3.0457102330998422        16.694556875826699     
 H   11.472829926480005        3.7759223375154800        16.564132024596869     
 H   13.165691078789759        3.4225651099322212        16.161814560052587     
 H   12.534961144006234        3.0218827187607173        17.762497305845546     
 C   10.767336075160326        1.1788842520218266        17.218217365550124     
 H   9.8914569757535400        1.8482030804598137        17.172548170173915     
 H   11.135961545982340        1.2450457193158910        18.252186733274758     
 H   10.418028024035205       0.15385634753238828        17.067909385658062     
 C   11.798281855181260        3.3908397543261164        11.383675040254481     
 C   13.138121941963284        2.8067790671293600        10.871075739867820     
 H   13.025012026930684        1.7593553925945933        10.564062012162022     
 H   13.902577513271021        2.8486105517625715        11.654486943491321     
 H   13.501780101324508        3.3793102740154271        10.007389523960663     
 C   12.011347518312478        4.8678597543371165        11.757857411356035     
 H   11.073384510292883        5.3654788418701775        12.037123920960033     
 H   12.423299166190485        5.4137342942451498        10.897422283095993     
 H   12.715309426071986        4.9901694927563360        12.588101769347341     
 C   10.766793420638923        3.3066050176698916        10.254038144718425     
 H   10.619092676465076        2.2757889380705936        9.9149899824958396     
 H   11.107256147104096        3.8873422819713888        9.3886515334086020     
 H   9.7941989548589721        3.7064362341524406        10.565788486776265     
 Dy -0.21230929924561434        7.7866338270605162        5.4496080087855736     
 C   1.5024109715221188        5.9215832726668829        5.7370317663010342     
 C   2.1330236811509886        6.9226416709477689        4.8926117503014046     
 C   2.3949446462456767        8.0492664271254313        5.7344824760899344     
 H   2.9157287604356168        8.9442035793124361        5.4148052725434379     
 C   1.9529615792935782        7.8086148947772456        7.0593938235609377     
 C   1.3896796388904047        6.4992578121198381        7.0435239212710083     
 H   1.0154640521051066        5.9786135220515284        7.9165954058908889     
 C  0.80682282493688318        4.5913140985572003        5.3970850381566224     
 C -0.55845028129126717        4.9184971213743429        4.7457068811487435     
 H  -1.2241654599779030        5.4567959962321879        5.4513107670973930     
 H -0.47283238043289216        5.4822540678210077        3.8035541256914494     
 H  -1.1242751640706548        4.0091550857975626        4.5024921541202687     
 C   1.6325769367322420        3.6518265127240288        4.5047802324209618     
 H   1.8697755768213864        4.0555468240185029        3.5190586173130853     
 H   2.5793924919250104        3.3968939377613494        4.9938480543714272     
 H   1.0739096368326597        2.7213250605147770        4.3402820535389690     
 C  0.50120327831689926        3.7973049560964980        6.6833438971468402     
 H -0.20486968491141536        4.3220858854532258        7.3369333708098443     
 H   3.8593707054767348E-002   2.8382466244820339        6.4236519909268415     
 H   1.4104338478085880        3.5905870740320287        7.2597592893123659     
 C   2.5734487688198064        6.9209168186446854        3.4174698593685511     
 C   2.9641198124096979        8.3454493929272981        2.9624182430579586     
 H   3.8359509808109058        8.7307345878966327        3.5031439045000745     
 H   3.2259287328684469        8.3219610518392937        1.8967685263816469     
 H   2.1462826304504099        9.0700103216053680        3.0847042175459105     
 C   3.8377439464653502        6.0481772462061469        3.2598753011928769     
 H   3.6770823848379806        5.0087858549764892        3.5567604403015673     
 H   4.1783536312490863        6.0503267880416880        2.2154769167620643     
 H   4.6487902144726707        6.4484920609358376        3.8817797197244652     
 C   1.4678907975734454        6.4613985296915377        2.4461839334785247     
 H  0.58561176563314443        7.1248395936541042        2.4872221406581745     
 H   1.8334186027202888        6.5227103333321557        1.4160418396280519     
 H   1.1246600437740730        5.4367943071816400        2.6032735475323343     
 C   2.3572956845624793        8.6281745745132188        8.2813703096291302     
 C  -1.9581233437155305        9.6328877884005255        5.6909933197505147     
 C  -2.5531008745249211        8.6424672452684579        4.8055461645507176     
 C  -2.8324884720627059        7.4999729222255516        5.6237902390745811     
 H  -3.3357043878327817        6.6050567193215404        5.2778739478848271     
 C  -2.4273019790399379        7.7178295439524529        6.9613806522878736     
 C  -1.8704328468079088        9.0311932600209275        6.9880807064559116     
 H  -1.5114605179657707        9.5331887740243069        7.8794490208878498     
 C  -1.2512927904906490        10.966162932319447        5.3930227481234629     
 C  0.12406487276275781        10.623570522247402        4.7745750869935693     
 H  0.77336039826702052        10.081470247693064        5.4950042751700199     
 H   4.4160367068704881E-002   10.058782820350176        3.8303070299812489     
 H  0.71003787856713529        11.521272037780534        4.5399968973216058     
 C -0.98251444510688823        11.752631898005179        6.6949715287952847     
 H -0.49343590165182349        12.703242757097016        6.4520276531738379     
 H  -1.9134346843725396        11.976766574648064        7.2278165224952087     
 H -0.31847881746501477        11.220576508193835        7.3870302486079522     
 C  -2.0417102900659247        11.912665640165340        4.4746357732748514     
 H  -2.2308842280625898        11.511455130461790        3.4773161522772784     
 H  -3.0102226847520392        12.162429182252334        4.9229787409421739     
 H  -1.4780434983188642        12.844761996136453        4.3387804316503784     
 C  -2.9900411134890290        8.6635218966633438        3.3230420002701138     
 C  -4.2433856556851106        9.5559186359598218        3.1736468709188270     
 H  -5.0534770909071591        9.1726104378495350        3.8077374026745083     
 H  -4.5981661593664258        9.5498019239704206        2.1339728888203298     
 H  -4.0652675065232531        10.596390634861436        3.4579405729458466     
 C  -3.4050275246041761        7.2441617761117456        2.8701025828287552     
 H  -2.5947036181584937        6.5108246197852626        2.9872316886100849     
 H  -4.2800574849482320        6.8693258770435968        3.4146266975148523     
 H  -3.6711159336557202        7.2711600019038753        1.8057427204910095     
 C  -1.8844436942240592        9.1055024150822952        2.3356561435068910     
 H  -1.0080303165578746        8.4361067697638141        2.3799265530069729     
 H  -2.2570165086542135        9.0345724488788495        1.3033758309766630     
 H  -1.5339950237243472        10.131052323316233        2.4799982774740896     
 C  -2.8126175711821677        6.8648329265258630        8.1640954018686571     
 C  -4.0940776059029407        7.4929112627453804        8.7660933246274428     
 H  -3.9202666692063151        8.5295656282676813        9.0827836981897203     
 H  -4.9061113967763497        7.4970189104421863        8.0295472393717731     
 H  -4.4296980923449203        6.9196023574357231        9.6401225276201359     
 C  -3.1119350495828373        5.4093526351173411        7.7652597696268639     
 H  -2.2182997988596949        4.8818510633133814        7.4072971918205148     
 H  -3.4865314800618687        4.8558428090128070        8.6377923356249084     
 H  -3.8769526718145819        5.3417813653891146        6.9848963920447034     
 C  -1.7137368116996725        6.8667880583491891        9.2319871580389901     
 H  -1.4955071425409916        7.8772592639200818        9.5907258270635136     
 H  -2.0284137775492508        6.2730132434631107        10.098230774856569     
 H -0.78280311690886561        6.4318530639142093        8.8492497156309273     
 F   6.5753096521672765       -1.4235828986521990        4.6437682711692903     
 F   8.0021860560638292       -2.6141766834628002        6.5332508272553964     
 F   9.6096300708187510       -1.1374781753211052        8.2364863195187716     
 F   9.8927217990039349        1.5556089884976234        7.7990693058841316     
 F   8.5431015616240416        2.7772123662216779        5.8279869987145645     
 F   9.6162451872837682        1.7074377675077825        3.4062728386242189     
 F   10.759291196051654        3.3660818359341325        1.6535247974862761     
 F   9.2613361324918078        5.1776882902137942       0.24181235752115909     
 F   6.5074173216277549        5.2329358557904708       0.59396688086090355     
 F   5.3404715717625537        3.5459580046069616        2.3091836204944118     
 F   6.5669247926078738        4.6912476091946687        4.6537109717968272     
 F   5.1736437859980624        5.8815189643978325        6.5660605322795496     
 F   3.6224534116107390        4.4213488081328345        8.3126150512980299     
 F   3.3578316918783924        1.7068503882704213        7.9267806616267000     
 F   4.6616800436497918       0.48174433333587713        5.9227536543727952     
 F   3.5045378955546549        1.6206198243452463        3.5350313387462302     
 F   2.2506716932101321        8.5703066105303538E-002   1.7583620456004116     
 F   3.6373076643723752       -1.7167530241934124       0.22709619594139593     
 F   6.3796559086242661       -1.8851115260605131       0.47010640958210248     
 F   7.6795505093410483      -0.31194216673590774        2.2295321232898111     
 C   7.5086669782312407       0.75001699819848566        5.0915587480156672     
 C   7.4173011734916976      -0.61975403951356867        5.3559323145678857     
 C   8.1279347318910862       -1.2770313349673310        6.3667497101544708     
 C   8.9487156192472579      -0.54409332221236273        7.2175690297932809     
 C   9.0773957227132840       0.82698654940971084        6.9986282227992467     
 C   8.3722342903883114        1.4300405841513852        5.9607908114875823     
 C   7.4100454727937386        2.5840725479356843        3.0041526207603466     
 C   8.7840709002279418        2.5670011504403711        2.7512560031891926     
 C   9.4139770636200257        3.4162919965017506        1.8351563715511763     
 C   8.6581182364498606        4.3312907303381687        1.1084628900517028     
 C   7.2760746014133524        4.3545755644540360        1.2891715321643598     
 C   6.6939800510385608        3.4780414259950123        2.1985087673083497     
 C   5.6603629973028058        2.5093329006273009        5.1397178998945252     
 C   5.7514295796191774        3.8825690459830748        5.3919559592887900     
 C   5.0597724774373640        4.5415700847175886        6.4145396756148942     
 C   4.2678598393293079        3.8110440492639555        7.2938977548788104     
 C   4.1478489230693931        2.4350438778001102        7.0987266936084534     
 C   4.8305130482665284        1.8311154095978219        6.0441520574912184     
 C   5.6662510553673631       0.69538053712334391        3.0237573151295125     
 C   4.2869799156084456       0.76599460826691135        2.8164645969064859     
 C   3.5970886822764729       -1.8369654649233926E-002   1.8876652230191295     
 C   4.2956077236712371      -0.92984269881490977        1.1042648681765264     
 C   5.6815659034885826       -1.0143282774646512        1.2380826306926282     
 C   6.3248391885558837      -0.19738740396307047        2.1660379663612539     
 B   6.5624007559953430        1.6293851540682673        4.0507134115469778     
 F   2.3383341078790449        11.730989863707396        14.847592032166292     
 F  0.94381972802835068        12.957616882109264        12.965691414805017     
 F -0.68923745515052515        11.517740893020521        11.244213113214515     
 F  -1.0044775686581326        8.8290964266732637        11.649042840388057     
 F  0.33375873656206617        7.5642332916647952        13.605423996445518     
 F -0.74302308452022547        8.6128345398506614        16.037725271562330     
 F  -1.9039837836322855        6.9838415692943467        17.801898619522937     
 F -0.42559729678844815        5.1699058088972416        19.233617579907222     
 F   2.3283722878651680        5.0761175617219587        18.871071483675824     
 F   3.5114925761770701        6.7350757756082045        17.146370256438530     
 F   2.3302346736086452        5.6179716232376604        14.796247079465852     
 F   3.7661013477903720        4.4426046515106981        12.901985753644508     
 F   5.3117881648898866        5.9175319256643952        11.169913016283068     
 F   5.5468643146797216        8.6385091529932456        11.561469793962917     
 F   4.2230006250718484        9.8432075648829844        13.562345170313739     
 F   5.3693963074133437        8.6599785540606344        15.955769933490037     
 F   6.6184060554623914        10.194799605132140        17.738555779048220     
 F   5.2322899634924838        12.015495310143216        19.246386138494859     
 F   2.4907975258211268        12.186969203278421        18.994847538784857     
 F   1.1941407348677819        10.604985231123104        17.239397614769587     
 C   1.3815757617499840        9.5728686201595838        14.374096901691056     
 C   1.4893419852276109        10.944301217776591        14.125279314614051     
 C  0.79180544467630332        11.621574215227003        13.119062856228645     
 C  -3.6876811069071647E-002   10.908380185620569        12.259157275615859     
 C -0.18092378638799356        9.5363558969535287        12.461252080779277     
 C  0.51570446865684128        8.9117969819213201        13.492448771232288     
 C   1.4540958507713035        7.7190357489047088        16.446285465153384     
 C   8.0480486787196687E-002   7.7506576986620335        16.699145259095104     
 C -0.55929720269041971        6.9164007305481627        17.622203448724033     
 C  0.18605863908110254        5.9991256107878810        18.356483559533764     
 C   1.5671917657557879        5.9570915179253117        18.171546735501330     
 C   2.1589890298835162        6.8195016822146464        17.255309992137640     
 C   3.2249183453812766        7.8069174729703930        14.323523491349702     
 C   3.1467656194360205        6.4343169397196993        14.066927552323687     
 C   3.8569453351184144        5.7839325091906781        13.051886490411915     
 C   4.6503653021349329        6.5230236442757130        12.181011402138202     
 C   4.7561114008987753        7.8997978144874326        12.379509321011412     
 C   4.0599074854496644        8.4942169980088167        13.430599932871115     
 C   3.2085377136034543        9.5954357628716451        16.453962373444092     
 C   4.5862063860675644        9.5184084908209812        16.669416024379682     
 C   5.2734968961109203        10.303540438922839        17.599689241177526     
 C   4.5748387632458760        11.223770969490925        18.372796140121761     
 C   3.1896146905521165        11.310748069580697        18.233897883148188     
 C   2.5483800413170203        10.489744940521151        17.308387223383249     
 B   2.3146045213224022        8.6758444852522985        15.412046412227877     
 C   6.3838168376934155       0.18627406627750803        11.544684373690259     
 H   7.2926302651450250      -0.30409568112082225        11.916201913371802     
 H   6.0563665494128811      -0.36913917499065002        10.654396597282906     
 H   5.6043281824155331        7.0107475509554595E-002   12.306038028442185     
 C   5.3081629252579745        2.2642176988217622        10.640017583336029     
 H   4.5284863688615484        2.2421277103943353        11.409671154517955     
 H   4.9510330251134684        1.6863654286356895        9.7783525886341529     
 H   5.4417264151353759        3.3082872467311217        10.328418261485272     
 C   7.6821240848393675        1.7183575863329470        10.063524437526354     
 H   7.3205107853342524        1.1654748888176485        9.1854757078913032     
 H   8.6305159175477399        1.2661014150146375        10.378205712518447     
 H   7.8891640879879041        2.7448744717858853        9.7358480391398512     
 C   2.5556632581718217        10.113921769383509        7.9283351003275007     
 H   1.6201778090161572        10.590359307604317        7.6082915371272133     
 H   2.9134912807484401        10.662430672215800        8.8111512821851772     
 H   3.2951866226329898        10.258595925753447        7.1329418790217360     
 C   3.7083452173382931        8.0472232132161547        8.7638136722332991     
 H   4.4541655190402087        8.0863938224266398        7.9624392156563824     
 H   4.0913452902198921        8.6266255820709343        9.6131616738607875     
 H   3.6056002740310573        6.9996140079107425        9.0744222653265538     
 C   1.3422493048070563        8.5318241781741122        9.4293756612677697     
 H   1.7221129699115532        9.0716485481982012        10.308153923956388     
 H  0.37844279808685138        8.9768291525330177        9.1530354267383842     
 H   1.1596235932371770        7.4952764042179831        9.7402052737019815     
         276

 Dy   9.1350555373273785        2.5146104885505234        14.058727812409979     
 C   7.4309082341216737        4.3845732474552452        13.723753794059743     
 C   6.7805666319116309        3.3897360014514644        14.560318013445611     
 C   6.5330582193663576        2.2590609203429666        13.719390131299999     
 H   6.0012739632249206        1.3684080643664580        14.032675199779941     
 C   7.0048723918169067        2.4898586832779661        12.403846418579127     
 C   7.5743596022356670        3.7974540148450422        12.423858644085326     
 H   7.9729633261359343        4.3105226526024181        11.556473852786731     
 C   8.1225269016252213        5.7155628952899606        14.070748476903322     
 C   9.4858705130582166        5.3840742171036231        14.723404518661933     
 H   10.150411845859626        4.8419333446224622        14.020017572349154     
 H   9.3957997232482580        4.8221126734103610        15.667011778786993     
 H   10.055399081754777        6.2906737002488491        14.967330589126751     
 C   7.2977583845797058        6.6519167353003326        14.967717520101072     
 H   7.0657459259147091        6.2468279487077130        15.954074607511966     
 H   6.3490492850062425        6.9077985490246920        14.482413454882380     
 H   7.8570218825517841        7.5821604661392019        15.131290269972901     
 C   8.4262431169504932        6.5176368002729541        12.789047462926286     
 H   9.1290378410504971        5.9975290380487403        12.129081462169292     
 H   8.8906379698512836        7.4746285315857603        13.053396828270987     
 H   7.5149353280814104        6.7280123387000215        12.217372482536904     
 C   6.3200552325383104        3.3949332922765247        16.029669164181733     
 C   5.8971877607190484        1.9761106163966224        16.474569391122454     
 H   5.0264226613697662        1.6100419475941374        15.919172839394623     
 H   5.6200070512845652        2.0009575833568869        17.536413700330517     
 H   6.7024919166899481        1.2361762650633683        16.361884274131704     
 C   5.0701027544201107        4.2884422452769586        16.182544689462766     
 H   5.2474617805439214        5.3263899046620367        15.890879417812330     
 H   4.7238101052490347        4.2875612805445131        17.225044257821462     
 H   4.2560740689146002        3.9026388651779418        15.555592282802531     
 C   7.4267636570160906        3.8275774175878046        17.011868070320055     
 H   8.2975812444671551        3.1480203839087557        16.971561695280531     
 H   7.0543979114587785        3.7647841590406679        18.039714922307400     
 H   7.7900374285544416        4.8469528121904490        16.864821536413398     
 C   6.6224901563171512        1.6627338909963669        11.180264523442318     
 C   10.869038915591563       0.65480568141411810        13.857394120991938     
 C   11.458847761429718        1.6454414131531265        14.745847338258033     
 C   11.760036849842294        2.7803584313149283        13.924851540865982     
 H   12.264689285931697        3.6737692613013326        14.272691365642206     
 C   11.376300024886465        2.5555850234162589        12.581282393304701     
 C   10.809079733564754        1.2476144386758150        12.555380449161094     
 H   10.459123823877654       0.74233095186000941        11.662691447256261     
 C   10.148475238912907      -0.67092040600233394        14.151275901732063     
 C   8.7717075962393309      -0.31863608289491352        14.760684855361367     
 H   8.1320008547216052       0.22968858733750613        14.036069779582975     
 H   8.8485220038899719       0.24390714949215650        15.706064300683025     
 H   8.1762953864016410       -1.2121504632744584        14.987293759924524     
 C   9.8823829093428053       -1.4561222240866742        12.848292143408274     
 H   9.3866537661554261       -2.4037963023895488        13.089197320663450     
 H   10.815327481641777       -1.6867424406179030        12.321530113163030     
 H   9.2257837848173487      -0.92071107104535521        12.151808621940676     
 C   10.931829174622813       -1.6210275077779015        15.070323722856212     
 H   11.127386824743798       -1.2192681468384232        16.066080669590054     
 H   11.897202063952133       -1.8759035580745431        14.618047356796366     
 H   10.363063830504638       -2.5493590444390200        15.209436094263776     
 C   11.879557054858783        1.6264342137347747        16.232696441246105     
 C   13.133184148868592       0.73592920083537217        16.390211958272651     
 H   13.947804252625216        1.1200385097504106        15.762152011268693     
 H   13.480804150823454       0.74065732838247722        17.432294370648890     
 H   12.957322185763875      -0.30392736193174003        16.102344870532626     
 C   12.286027460753754        3.0469183136050431        16.688420267515632     
 H   11.474992914220119        3.7773922109684244        16.558918597868406     
 H   13.167299618174058        3.4235633880072784        16.154825454258731     
 H   12.538098069793262        3.0228780547524354        17.756107730966562     
 C   10.768857364555950        1.1806444101755875        17.212729291739503     
 H   9.8929071425350106        1.8499240921574784        17.166818563073335     
 H   11.137481184310436        1.2473851476634796        18.246664411081724     
 H   10.419549801105140       0.15553449953181966        17.062965841116384     
 C   11.792203031006194        3.3946806046334901        11.378863205587834     
 C   13.127565985099588        2.8073402464877502        10.859317823200998     
 H   13.009825462066051        1.7607727528339518        10.551460154099541     
 H   13.895685477703756        2.8455964648983061        11.639115518856881     
 H   13.489042380355874        3.3800309497475909        9.9948906912017819     
 C   12.011843926179351        4.8700342154390075        11.754984341398792     
 H   11.077311492004160        5.3698515641658533        12.040494749304756     
 H   12.420738854157625        5.4165909127870213        10.893599212506224     
 H   12.720617028333605        4.9881247592746538        12.581278815295128     
 C   10.755484270567711        3.3166996359825229        10.254041795366449     
 H   10.602403477145792        2.2874301440490323        9.9135280661315868     
 H   11.093864299966206        3.8984356791045300        9.3885564530943881     
 H   9.7860919559162127        3.7191629842742020        10.571309831722360     
 Dy -0.21371782240599707        7.7868454750710905        5.4482044221551567     
 C   1.5003167993077224        5.9216750785106607        5.7392143292109692     
 C   2.1324062283705123        6.9222059235966427        4.8952962090132290     
 C   2.3932222652516137        8.0492000751471124        5.7369936974257545     
 H   2.9147827329029772        8.9438125436508944        5.4177120052692898     
 C   1.9490784937281560        7.8093665052243395        7.0612536345764214     
 C   1.3853667519537838        6.5001466517989703        7.0451994308455310     
 H   1.0093937153749817        5.9801113147853098        7.9179004949859397     
 C  0.80501150750443207        4.5913219633300306        5.3988578626948787     
 C -0.56010432801131560        4.9187315126607878        4.7473114703042825     
 H  -1.2257677735101193        5.4574383222297485        5.4526369232112586     
 H -0.47414277185941928        5.4821720494327293        3.8049464543031610     
 H  -1.1262246960212918        4.0095577016501442        4.5042232929326325     
 C   1.6307162545504748        3.6519989396705008        4.5063147127075629     
 H   1.8675299927174351        4.0557231757725196        3.5205064038065950     
 H   2.5776732494639547        3.3970866363824461        4.9951419255345320     
 H   1.0720401853442585        2.7214789676124314        4.3419790864454857     
 C  0.49951661331442415        3.7968334734532223        6.6848446824816934     
 H -0.20626222343863926        4.3213663644946605        7.3388781908899601     
 H   3.6712797572464179E-002   2.8379297837836495        6.4249043880361238     
 H   1.4089010164190381        3.5898446816424774        7.2609061381723103     
 C   2.5743088280787347        6.9201360918160040        3.4205753594258921     
 C   2.9673161574804996        8.3442291091602083        2.9661633236113798     
 H   3.8390361342191763        8.7281761494054013        3.5079670985214824     
 H   3.2302951043481056        8.3205695152744763        1.9008040528358179     
 H   2.1503707400116410        9.0699008364299214        3.0876551254730029     
 C   3.8375647067503889        6.0458778092492791        3.2633934957483235     
 H   3.6756857724821210        5.0066087995582542        3.5599626580407571     
 H   4.1785982781863193        6.0478692177467330        2.2191361173702240     
 H   4.6488208593700291        6.4451788305719804        3.8856470521793525     
 C   1.4686929794098182        6.4624925652523517        2.4485047081001294     
 H  0.58722312353626571        7.1270795079674159        2.4894352406362064     
 H   1.8347372847457404        6.5238670447736027        1.4185300007872861     
 H   1.1240376494996571        5.4382636539483764        2.6049104147667501     
 C   2.3518478410925185        8.6296013646137020        8.2832505308296529     
 C  -1.9584970249762861        9.6342785940521480        5.6865195866944234     
 C  -2.5530842960867952        8.6437940782965548        4.8009044689940117     
 C  -2.8341718840479824        7.5019244842880095        5.6194385540958667     
 H  -3.3375504111395258        6.6071285049537360        5.2734409286209347     
 C  -2.4305950503478733        7.7203957176562517        6.9574515437656759     
 C  -1.8728815370969034        9.0333329342657507        6.9840010892811968     
 H  -1.5145849823469282        9.5356350873345246        7.8754324945785861     
 C  -1.2506292362310285        10.966965983920550        5.3887760969999956     
 C  0.12479998176946698        10.623621325683406        4.7709398364661766     
 H  0.77341164658997064        10.081102949032941        5.4916759106977269     
 H   4.5062111382576542E-002   10.058918945120162        3.8266439217352746     
 H  0.71145159310041350        11.521002087740543        4.5368252851766941     
 C -0.98198073934898766        11.753380452837229        6.6907665134462881     
 H -0.49235265381376320        12.703733537656783        6.4479266240224922     
 H  -1.9130286608245943        11.978079878071663        7.2231645727148424     
 H -0.31852027261976262        11.221063862178278        7.3831650108376490     
 C  -2.0405713487938519        11.913709200168061        4.4703616596442233     
 H  -2.2302627291729906        11.512443664817564        3.4731718897730319     
 H  -3.0088316336308956        12.163838579364553        4.9190408996144148     
 H  -1.4765528086534143        12.845536331499815        4.3342231533826681     
 C  -2.9888273609988207        8.6646335696771253        3.3180770459554805     
 C  -4.2422355808073995        9.5568339709093468        3.1680808858751286     
 H  -5.0526352142553899        9.1734520013090926        3.8017516879458468     
 H  -4.5965077420327125        9.5507776130001680        2.1282357857076146     
 H  -4.0643149386762731        10.597274910214797        3.4526086052826650     
 C  -3.4031201769548951        7.2451571418355130        2.8649819028909547     
 H  -2.5927197000242472        6.5120648809335977        2.9830697775094448     
 H  -4.2786071467004883        6.8701737290927083        3.4086937331343821     
 H  -3.6681520152959788        7.2718809639248843        1.8003699305175671     
 C  -1.8828960631838361        9.1069201373424917        2.3311922161736658     
 H  -1.0064799911360132        8.4375839450047323        2.3755862334300275     
 H  -2.2552091947101656        9.0362455261776287        1.2988050233792201     
 H  -1.5325830421793736        10.132463867044626        2.4758888392953096     
 C  -2.8180714819272152        6.8685029924089145        8.1602221399226913     
 C  -4.1035174744220999        7.4934926627372436        8.7561820242957644     
 H  -3.9339008168290768        8.5308883146082835        9.0721943282376021     
 H  -4.9123572118792254        7.4943988434841389        8.0165038796965362     
 H  -4.4409434920912778        6.9202199720085478        9.6295353549792146     
 C  -3.1114050074192661        5.4115117844517879        7.7631921348105228     
 H  -2.2147444852394624        4.8861282481191299        7.4105014722300062     
 H  -3.4883794237948216        4.8585250126374850        8.6349744067480607     
 H  -3.8723427664854979        5.3400974100925245        6.9795284565622326     
 C  -1.7237197851084529        6.8763072935198082        9.2322331866485410     
 H  -1.5103842976399546        7.8882351237209871        9.5894503251308905     
 H  -2.0400191330561022        6.2835241216567947        10.098532550614891     
 H -0.78992817073346278        6.4438344770178260        8.8543212421027064     
 F   6.5746340648602759       -1.4236560233224900        4.6436384157369153     
 F   7.9994564341084411       -2.6170513706978582        6.5322775428430928     
 F   9.6086407205861057       -1.1431302635670981        8.2370014609324400     
 F   9.8939847186622920        1.5496626915375218        7.8022256858407788     
 F   8.5452077943339670        2.7745582261753330        5.8322693098362333     
 F   9.6186194485122183        1.7063289179038224        3.4097368522544778     
 F   10.762996523260036        3.3626472305730299        1.6559560431706128     
 F   9.2664877056551926        5.1744216601812667       0.24275195559240789     
 F   6.5125587636034403        5.2325645806673862       0.59572434506656102     
 F   5.3444557905662302        3.5477504153092148        2.3117120078984921     
 F   6.5678925537513670        4.6911729685307408        4.6565458984473178     
 F   5.1716088527201141        5.8806153516875641        6.5674463811878345     
 F   3.6205256927869516        4.4196515238647089        8.3129507402068228     
 F   3.3577129711529858        1.7047646995149401        7.9268480177503564     
 F   4.6630575135422347       0.48078630158329250        5.9231921126333207     
 F   3.5069572734354444        1.6232629325125514        3.5349681529329686     
 F   2.2531689806350665        8.9070606223174059E-002   1.7575480119292417     
 F   3.6393811047828213       -1.7149023455455086       0.22772776666258879     
 F   6.3816451060067250       -1.8844109764050572       0.47172360215385511     
 F   7.6815465122478663      -0.31120287303020605        2.2311042272188923     
 C   7.5097375610733801       0.74877874026345204        5.0934109039928677     
 C   7.4171915759567426      -0.62113478008337009        5.3565453354902077     
 C   8.1269660522531311       -1.2799513658569706        6.3669102769276043     
 C   8.9483008918171922      -0.54850402785070573        7.2184525181488981     
 C   9.0780524468661046       0.82266604122828335        7.0008714106014063     
 C   8.3734990555699955        1.4273586733859105        5.9635714451052113     
 C   7.4131263187788354        2.5842560378895674        3.0070863452752286     
 C   8.7871141237069779        2.5660729354175129        2.7541864966551159     
 C   9.4177437348503901        3.4142054077026622        1.8375225666002244     
 C   8.6626623354440824        4.3293764927659941        1.1102626943093643     
 C   7.2806905618074600        4.3540768716664306        1.2912990597260687     
 C   6.6978882282133601        3.4786136706350299        2.2011685596496231     
 C   5.6619786563282979        2.5088456070567653        5.1417196143666946     
 C   5.7522338383526579        3.8820474865993400        5.3941731508945105     
 C   5.0592564750084721        4.5405688391165846        6.4161288613332097     
 C   4.2671097126449027        3.8095700391371707        7.2948748039107123     
 C   4.1479895464333190        2.4335160017249406        7.0995444030248489     
 C   4.8316355329695151        1.8301149575770614        6.0453138301345923     
 C   5.6683792180571650       0.69670140218817644        3.0247495121707426     
 C   4.2892618082762466       0.76817767660533820        2.8167712116821577     
 C   3.5994140858096753       -1.5893874170160534E-002   1.8876857997570609     
 C   4.2977469294572490      -0.92808700041518044        1.1049381124537112     
 C   5.6836197574708835       -1.0131849221555682        1.2392567011293694     
 C   6.3268948303709225      -0.19625153766212636        2.1672013500081913     
 B   6.5645010269505679        1.6295196345358340        4.0527984403284574     
 F   2.3376051890144156        11.730931891896065        14.847362205581653     
 F  0.94088072837798198        12.954727605611478        12.964684589422665     
 F -0.69000215500554873        11.511971829848363        11.244417216632872     
 F  -1.0028854650903447        8.8230090153688838        11.651869079011039     
 F  0.33614790856430710        7.5614912467620305        13.609397252649579     
 F -0.74041659899937318        8.6116016006118308        16.040906511638152     
 F  -1.8999930299889751        6.9802551600688050        17.804066497101278     
 F -0.42010064875799347        5.1665501475992555        19.234300787340096     
 F   2.3338612013287388        5.0758019519546238        18.872652066719876     
 F   3.5157809949539356        6.7369521913964112        17.148694381936252     
 F   2.3311090928043976        5.6178151297297658        14.798899041820718     
 F   3.7636103322131644        4.4414345666450634        12.903060570928645     
 F   5.3094729736719088        5.9153473269405463        11.169818086752928     
 F   5.5468135596568500        8.6359255067213887        11.561143940962586     
 F   4.2245860225531784        9.8419447146456118        13.562329600678792     
 F   5.3721009878335124        8.6627908318783966        15.955080455053629     
 F   6.6212634196375966        10.198260114728619        17.737109991170385     
 F   5.2347302842630201        12.017103392155132        19.246836665988479     
 F   2.4931457277202940        12.187340259269531        18.996463067484761     
 F   1.1964460073577199        10.605618568536126        17.240824991129163     
 C   1.3828337520999425        9.5715740787048968        14.375695874490738     
 C   1.4892862010559649        10.942886393797188        14.125715676776212     
 C  0.79085590866020727        11.618605227205682        13.119059658763838     
 C  -3.7104110736169850E-002   10.903872027502436        12.259763749458413     
 C -0.17998975255474242        9.5319278015782132        12.463181285503097     
 C  0.51722319836367825        8.9090283548543816        13.494935618054189     
 C   1.4574394515935334        7.7192191045501666        16.449012888776981     
 C   8.3781841508468902E-002   7.7496611055093503        16.701834193737568     
 C -0.55524444525558792        6.9142246677136825        17.624323674628027     
 C  0.19092373957318343        5.9971672554082378        18.358059837392183     
 C   1.5721355484006379        5.9566269999325998        18.173495188864763     
 C   2.1631980821930106        6.8201271805666011        17.257789480088917     
 C   3.2266249156881610        7.8062533329485309        14.325228658113682     
 C   3.1474949324013748        6.4336155356184923        14.068885404193464     
 C   3.8561783609102651        5.7826568154059137        13.053156821524992     
 C   4.6493784800863942        6.5211662189736597        12.181590594941985     
 C   4.7562060479359971        7.8978744831228207        12.379914996235385     
 C   4.0611091222823630        8.4929216880080745        13.431373866081433     
 C   3.2109494992454453        9.5967380366463892        16.454610244860426     
 C   4.5887907590771100        9.5206489513996466        16.669247099935582     
 C   5.2761622873223670        10.306018865300162        17.599253457526707     
 C   4.5773326379507022        11.225362447845983        18.373223561786958     
 C   3.1920121998524111        11.311674853071210        18.234929506089852     
 C   2.5507485224135977        10.490764228411480        17.309336394592648     
 B   2.3169263887803919        8.6759330930780418        15.413857031893723     
 C   6.3812023606200556       0.18647927086645844        11.545874610445317     
 H   7.2920818949880619      -0.30285414342782607        11.913336500751420     
 H   6.0513026359242588      -0.36840875309093779        10.656210215790120     
 H   5.6048671847828260        6.8160126985697109E-002   12.309923202323281     
 C   5.2996925926949530        2.2635541447991607        10.646399572028221     
 H   4.5225793035960740        2.2401934540688462        11.418453820099772     
 H   4.9406008701981774        1.6855684136593301        9.7856775152709901     
 H   5.4309300254697401        3.3078850469452341        10.334851255964892     
 C   7.6730522037693207        1.7223134955978472        10.063172305040139     
 H   7.3100711772460327        1.1703592251708053        9.1850996218697869     
 H   8.6226269473299944        1.2706527180883471        10.374972897115574     
 H   7.8782120451166255        2.7495765918413730        9.7367139058362824     
 C   2.5533889069701297        10.114608538854242        7.9291386142174911     
 H   1.6197192696819214        10.591976996515967        7.6055815518508636     
 H   2.9091971976386555        10.663670417018940        8.8123915134913489     
 H   3.2955998009847911        10.257255796861324        7.1360223832170817     
 C   3.7008280412659693        8.0472205513185635        8.7694786410997487     
 H   4.4488911170410388        8.0850558249487783        7.9701988238401711     
 H   4.0821602157273063        8.6266521626632535        9.6195323654177010     
 H   3.5959615754844956        6.9999125702530725        9.0803439630556806     
 C   1.3342437104373235        8.5360909610385232        9.4290339552607136     
 H   1.7129345862482244        9.0768679953377465        10.307693356449747     
 H  0.37148410769384921        8.9815949024195945        9.1501007319822616     
 H   1.1499429878881733        7.5002613832572207        9.7411124155698712     
         276

 Dy   9.1336380809578923        2.5144207581365059        14.056745973345649     
 C   7.4287116796966863        4.3843840077188023        13.725866728913186     
 C   6.7801473485441779        3.3890365975841554        14.563195379520385     
 C   6.5312912943030037        2.2586809046161966        13.722227428482629     
 H   6.0004409083785326        1.3676885888268639        14.036126599273578     
 C   7.0005316966417572        2.4902484950482688        12.405874159970143     
 C   7.5695177141772430        3.7980029326401272        12.425460840032082     
 H   7.9660212579521197        4.3116795779934334        11.557557410194299     
 C   8.1205507158766146        5.7153749328747789        14.072185488623385     
 C   9.4839966230909489        5.3843227909357152        14.724894775526101     
 H   10.148657695759191        4.8424374434431332        14.021409147669376     
 H   9.3941802815018978        4.8222343249554269        15.668375949382060     
 H   10.053171293927321        6.2911772925195670        14.968771334595065     
 C   7.2955423599722886        6.6520756246343229        14.968554253938601     
 H   7.0628648616958545        6.2471726722900289        15.954829547170766     
 H   6.3470976147496776        6.9079004002382538        14.482736487479793     
 H   7.8547624843917276        7.5823272255711700        15.132259408848567     
 C   8.4245133539792842        6.5166475399369741        12.790048276038661     
 H   9.1275730382670766        5.9960498352626992        12.130688535882596     
 H   8.8887994142478419        7.4738141336477844        13.053934729244640     
 H   7.5134059766316028        6.7267116514975829        12.217929737808838     
 C   6.3211641733031776        3.3941042031780295        16.032988744518878     
 C   5.9013106911664250        1.9747804013679215        16.478939235564035     
 H   5.0305580650934223        1.6068037793842813        15.924820853862876     
 H   5.6254027137968103        1.9996048969064588        17.541095665668866     
 H   6.7078474158801900        1.2363177643044874        16.365570718112675     
 C   5.0697362316748311        4.2855659489152753        16.185814976911715     
 H   5.2455385013330016        5.3236431103714583        15.893642363720833     
 H   4.7236413276321176        4.2846173568190355        17.228381430187788     
 H   4.2562301957792297        3.8982824245287500        15.559099028743320     
 C   7.4274356780843718        3.8294965752345522        17.014430042028057     
 H   8.2992962626513709        3.1513976474783489        16.974551196912767     
 H   7.0553137240565569        3.7671595326636935        18.042373222042912     
 H   7.7889535514154771        4.8492925128312709        16.866281016557057     
 C   6.6163299949691234        1.6637075711874247        11.182449760989702     
 C   10.868898877788100       0.65618823410380611        13.852049670914719     
 C   11.459063590647258        1.6468287873385892        14.740274175909445     
 C   11.758287502042752        2.7824470038228375        13.919564925380623     
 H   12.262714974066510        3.6760294927491062        14.267274935489009     
 C   11.372848346838287        2.5582186242403302        12.576469433426807     
 C   10.806606435865968        1.2497801479802013        12.550449672386103     
 H   10.455982934086983       0.74475943600947347        11.657843024102840     
 C   10.149510087763394      -0.67021143786315696        14.146180544759121     
 C   8.7727592365453351      -0.31884843021023657        14.756170298177508     
 H   8.1322921576637608       0.22897981706214440        14.031869903605173     
 H   8.8496319776539938       0.24375840835036303        15.701545071904748     
 H   8.1781436215330032       -1.2127679664728857        14.983218427417242     
 C   9.8833676054371988       -1.4555227975081664        12.843245818189391     
 H   9.3882780704841835       -2.4034998228230520        13.084269658309033     
 H   10.816195939849534       -1.6854904604654375        12.316028213643499     
 H   9.2261320742176753      -0.92045029416685020        12.147098614869229     
 C   10.933389464692787       -1.6199571727768745        15.065279575705889     
 H   11.128204079908139       -1.2182249367400504        16.061200546928838     
 H   11.899121006450548       -1.8742993495098867        14.613483415056825     
 H   10.365122658166113       -2.5486597671817597        15.204026650418189     
 C   11.880908268072487        1.6277298906334821        16.226819001144307     
 C   13.134421923023334       0.73700121923100625        16.383985694293543     
 H   13.948836205373896        1.1209817230157322        15.755605423853822     
 H   13.482395643353136       0.74185922069558985        17.425950796751451     
 H   12.958391507386423      -0.30290528731363420        16.096405682882331     
 C   12.288093411172504        3.0481263941102439        16.682283659204565     
 H   11.477155901960234        3.7788620844213687        16.553705171139939     
 H   13.168908157558354        3.4245616660823357        16.147836348464875     
 H   12.541234995580291        3.0238733907441540        17.749718156087578     
 C   10.770378653951575        1.1824045683293485        17.207241217928885     
 H   9.8943573093164794        1.8516451038551431        17.161088955972751     
 H   11.139000822638531        1.2497245760110680        18.241142088888687     
 H   10.421071578175075       0.15721265153125105        17.058022296574702     
 C   11.786124206831127        3.3985214549408642        11.374051370921189     
 C   13.117010028235892        2.8079014258461403        10.847559906534174     
 H   12.994638897201416        1.7621901130733106        10.538858296037059     
 H   13.888793442136491        2.8425823780340407        11.623744094222442     
 H   13.476304659387242        3.3807516254797547        9.9823918584429006     
 C   12.012340334046224        4.8722086765408985        11.752111271441549     
 H   11.081238473715437        5.3742242864615282        12.043865577649479     
 H   12.418178542124764        5.4194475313288937        10.889776141916455     
 H   12.725924630595223        4.9860800257929707        12.574455861242916     
 C   10.744175120496498        3.3267942542951547        10.254045446014471     
 H   10.585714277826506        2.2990713500274715        9.9120661497673321     
 H   11.080472452828317        3.9095290762376718        9.3884613727801725     
 H   9.7779849569734516        3.7318897343959629        10.576831176668456     
 Dy -0.21512634556637980        7.7870571230816656        5.4468008355247388     
 C   1.4982226270933259        5.9217668843544384        5.7413968921209042     
 C   2.1317887755900360        6.9217701762455173        4.8979806677250535     
 C   2.3914998842575508        8.0491337231687954        5.7395049187615754     
 H   2.9138367053703376        8.9434215079893526        5.4206187379951425     
 C   1.9451954081627341        7.8101181156714325        7.0631134455919042     
 C   1.3810538650171629        6.5010354914781017        7.0468749404200528     
 H   1.0033233786448568        5.9816091075190911        7.9192055840809896     
 C  0.80320019007198096        4.5913298281028618        5.4006306872331358     
 C -0.56175837473136403        4.9189659039472327        4.7489160594598205     
 H  -1.2273700870423356        5.4580806482273081        5.4539630793251233     
 H -0.47545316328594645        5.4820900310444509        3.8063387829148723     
 H  -1.1281742279719289        4.0099603175027259        4.5059544317449953     
 C   1.6288555723687077        3.6521713666169728        4.5078491929941631     
 H   1.8652844086134837        4.0558995275265364        3.5219541903001046     
 H   2.5759540070028986        3.3972793350035428        4.9964357966976358     
 H   1.0701707338558573        2.7216328747100857        4.3436761193520015     
 C  0.49782994831194899        3.7963619908099466        6.6863454678165475     
 H -0.20765476196586313        4.3206468435360961        7.3408230109700749     
 H   3.4831888090160995E-002   2.8376129430852650        6.4261567851454053     
 H   1.4073681850294879        3.5891022892529261        7.2620529870322548     
 C   2.5751688873376630        6.9193553649873225        3.4236808594832335     
 C   2.9705125025513017        8.3430088253931203        2.9699084041648010     
 H   3.8421212876274473        8.7256177109141682        3.5127902925428907     
 H   3.2346614758277643        8.3191779787096589        1.9048395792899888     
 H   2.1544588495728716        9.0697913512544748        3.0906060334000958     
 C   3.8373854670354279        6.0435783722924121        3.2669116903037705     
 H   3.6742891601262611        5.0044317441400183        3.5631648757799463     
 H   4.1788429251235524        6.0454116474517781        2.2227953179783833     
 H   4.6488515042673884        6.4418656002081232        3.8895143846342393     
 C   1.4694951612461911        6.4635866008131657        2.4508254827217346     
 H  0.58883448143938699        7.1293194222807266        2.4916483406142387     
 H   1.8360559667711918        6.5250237562150497        1.4210181619465205     
 H   1.1234152552252410        5.4397330007151128        2.6065472820011664     
 C   2.3463999976225578        8.6310281547141869        8.2851307520301738     
 C  -1.9588707062370414        9.6356693997037723        5.6820458536383320     
 C  -2.5530677176486689        8.6451209113246517        4.7962627734373058     
 C  -2.8358552960332584        7.5038760463504683        5.6150868691171514     
 H  -3.3393964344462699        6.6092002905859308        5.2690079093570423     
 C  -2.4338881216558086        7.7229618913600513        6.9535224352434790     
 C  -1.8753302273858981        9.0354726085105739        6.9799214721064811     
 H  -1.5177094467280858        9.5380814006447405        7.8714159682693223     
 C  -1.2499656819714078        10.967769035521654        5.3845294458765274     
 C  0.12553509077617617        10.623672129119409        4.7673045859387830     
 H  0.77346289491292064        10.080735650372819        5.4883475462254347     
 H   4.5963855696448210E-002   10.059055069890148        3.8229808134892997     
 H  0.71286530763369182        11.520732137700552        4.5336536730317825     
 C -0.98144703359108698        11.754129007669277        6.6865614980972907     
 H -0.49126940597570284        12.704224318216550        6.4438255948711474     
 H  -1.9126226372766491        11.979393181495260        7.2185126229344769     
 H -0.31856172777451042        11.221551216162723        7.3792997730673466     
 C  -2.0394324075217791        11.914752760170781        4.4660875460135960     
 H  -2.2296412302833915        11.513432199173337        3.4690276272687859     
 H  -3.0074405825097519        12.165247976476772        4.9151030582866557     
 H  -1.4750621189879645        12.846310666863177        4.3296658751149577     
 C  -2.9876136085086125        8.6657452426909067        3.3131120916408472     
 C  -4.2410855059296884        9.5577493058588701        3.1625149008314302     
 H  -5.0517933376036206        9.1742935647686519        3.7957659732171853     
 H  -4.5948493246989992        9.5517533020299155        2.1224986825948995     
 H  -4.0633623708292923        10.598159185568155        3.4472766376194834     
 C  -3.4012128293056141        7.2461525075592803        2.8598612229531541     
 H  -2.5907357818900008        6.5133051420819337        2.9789078664088047     
 H  -4.2771568084527454        6.8710215811418207        3.4027607687539119     
 H  -3.6651880969362369        7.2726019259458932        1.7949971405441247     
 C  -1.8813484321436131        9.1083378596026883        2.3267282888404406     
 H  -1.0049296657141518        8.4390611202456505        2.3712459138530826     
 H  -2.2534018807661180        9.0379186034764096        1.2942342157817772     
 H  -1.5311710606344000        10.133875410773019        2.4717794011165295     
 C  -2.8235253926722628        6.8721730582919669        8.1563488779767237     
 C  -4.1129573429412591        7.4940740627291076        8.7462707239640860     
 H  -3.9475349644518380        8.5322110009488874        9.0616049582854838     
 H  -4.9186030269821011        7.4917787765260915        8.0034605200212994     
 H  -4.4521888918376353        6.9208375865813734        9.6189481823382916     
 C  -3.1108749652556944        5.4136709337862348        7.7611244999941817     
 H  -2.2111891716192305        4.8904054329248794        7.4137057526394976     
 H  -3.4902273675277744        4.8612072162621631        8.6321564778712112     
 H  -3.8677328611564139        5.3384134547959343        6.9741605210797628     
 C  -1.7337027585172335        6.8858265286904272        9.2324792152580919     
 H  -1.5252614527389179        7.8992109835218915        9.5881748231982655     
 H  -2.0516244885629531        6.2940349998504797        10.098834326373211     
 H -0.79705322455806005        6.4558158901214426        8.8593927685744855     
 F   6.5739584775532744       -1.4237291479927807        4.6435085603045403     
 F   7.9967268121530521       -2.6199260579329162        6.5313042584307892     
 F   9.6076513703534623       -1.1487823518130911        8.2375166023461066     
 F   9.8952476383206491        1.5437163945774199        7.8053820657974269     
 F   8.5473140270438908        2.7719040861289881        5.8365516209579020     
 F   9.6209937097406684        1.7052200682998622        3.4132008658847361     
 F   10.766701850468419        3.3592126252119274        1.6583872888549496     
 F   9.2716392788185775        5.1711550301487401       0.24369155366365666     
 F   6.5177002055791249        5.2321933055443015       0.59748180927221839     
 F   5.3484400093699067        3.5495428260114674        2.3142403953025723     
 F   6.5688603148948603        4.6910983278668139        4.6593808250978084     
 F   5.1695739194421666        5.8797117389772957        6.5688322300961195     
 F   3.6185979739631637        4.4179542395965825        8.3132864291156139     
 F   3.3575942504275798        1.7026790107594587        7.9269153738740137     
 F   4.6644349834346777       0.47982826983070787        5.9236305708938461     
 F   3.5093766513162334        1.6259060406798567        3.5349049671197075     
 F   2.2556662680600006        9.2438146341044566E-002   1.7567339782580715     
 F   3.6414545451932669       -1.7130516668976048       0.22835933738378164     
 F   6.3836343033891829       -1.8837104267496010       0.47334079472560775     
 F   7.6835425151546843      -0.31046357932450436        2.2326763311479736     
 C   7.5108081439155194       0.74754048232841841        5.0952630599700690     
 C   7.4170819784217876      -0.62251552065317139        5.3571583564125289     
 C   8.1259973726151760       -1.2828713967466101        6.3670708437007386     
 C   8.9478861643871266      -0.55291473348904874        7.2193360065045153     
 C   9.0787091710189252       0.81834553304685576        7.0031145984035650     
 C   8.3747638207516797        1.4246767626204355        5.9663520787228412     
 C   7.4162071647639332        2.5844395278434504        3.0100200697901105     
 C   8.7901573471860139        2.5651447203946542        2.7571169901210397     
 C   9.4215104060807562        3.4121188189035738        1.8398887616492725     
 C   8.6672064344383042        4.3274622551938204        1.1120624985670255     
 C   7.2853065222015685        4.3535781788788253        1.2934265872877775     
 C   6.7017964053881585        3.4791859152750479        2.2038283519908961     
 C   5.6635943153537891        2.5083583134862297        5.1437213288388648     
 C   5.7530380970861374        3.8815259272156046        5.3963903425002302     
 C   5.0587404725795801        4.5395675935155806        6.4177180470515252     
 C   4.2663595859604984        3.8080960290103860        7.2958518529426133     
 C   4.1481301697972439        2.4319881256497715        7.1003621124412453     
 C   4.8327580176725018        1.8291145055563010        6.0464756027779654     
 C   5.6705073807469661       0.69802226725300887        3.0257417092119727     
 C   4.2915437009440485       0.77036074494376516        2.8170778264578291     
 C   3.6017394893428771       -1.3418093691087138E-002   1.8877063764949920     
 C   4.2998861352432618      -0.92633130201545111        1.1056113567308961     
 C   5.6856736114531854       -1.0120415668464855        1.2404307715661105     
 C   6.3289504721859613      -0.19511567136118224        2.1683647336551286     
 B   6.5666012979057919        1.6296541150034007        4.0548834691099378     
 F   2.3368762701497863        11.730873920084731        14.847132378997017     
 F  0.93794172872761328        12.951838329113690        12.963677764040312     
 F -0.69076685486057221        11.506202766676207        11.244621320051230     
 F  -1.0012933615225570        8.8169216040645040        11.654695317634021     
 F  0.33853708056654808        7.5587492018592668        13.613370508853640     
 F -0.73781011347852077        8.6103686613729984        16.044087751713974     
 F  -1.8960022763456645        6.9766687508432623        17.806234374679622     
 F -0.41460400072753878        5.1631944863012702        19.234983994772971     
 F   2.3393501147923095        5.0754863421872880        18.874232649763929     
 F   3.5200694137308015        6.7388286071846180        17.151018507433978     
 F   2.3319835120001500        5.6176586362218703        14.801551004175586     
 F   3.7611193166359573        4.4402644817794288        12.904135388212781     
 F   5.3071577824539320        5.9131627282166983        11.169723157222785     
 F   5.5467628046339783        8.6333418604495318        11.560818087962252     
 F   4.2261714200345084        9.8406818644082410        13.562314031043845     
 F   5.3748056682536820        8.6656031096961605        15.954390976617219     
 F   6.6241207838128009        10.201720624325100        17.735664203292551     
 F   5.2371706050335565        12.018711474167047        19.247287193482101     
 F   2.4954939296194611        12.187711315260641        18.998078596184666     
 F   1.1987512798476581        10.606251905949149        17.242252367488739     
 C   1.3840917424499011        9.5702795372502116        14.377294847290420     
 C   1.4892304168843189        10.941471569817788        14.126152038938370     
 C  0.78990637264411123        11.615636239184362        13.119056461299030     
 C  -3.7331410403268053E-002   10.899363869384301        12.260370223300967     
 C -0.17905571872149126        9.5274997062028977        12.465110490226918     
 C  0.51874192807051511        8.9062597277874431        13.497422464876090     
 C   1.4607830524157632        7.7194024601956253        16.451740312400577     
 C   8.7083196229741117E-002   7.7486645123566671        16.704523128380032     
 C -0.55119168782075612        6.9120486048792023        17.626443900532017     
 C  0.19578884006526431        5.9952089000285937        18.359636115250606     
 C   1.5770793310454876        5.9561624819398880        18.175443642228196     
 C   2.1674071345025046        6.8207526789185549        17.260268968040194     
 C   3.2283314859950458        7.8055891929266688        14.326933824877660     
 C   3.1482242453667291        6.4329141315172853        14.070843256063242     
 C   3.8554113867021158        5.7813811216211501        13.054427152638070     
 C   4.6483916580378546        6.5193087936716072        12.182169787745771     
 C   4.7563006949732198        7.8959511517582088        12.380320671459360     
 C   4.0623107591150616        8.4916263780073304        13.432147799291752     
 C   3.2133612848874367        9.5980403104211334        16.455258116276759     
 C   4.5913751320866565        9.5228894119783138        16.669078175491478     
 C   5.2788276785338146        10.308497291677485        17.598817673875892     
 C   4.5798265126555293        11.226953926201041        18.373650983452151     
 C   3.1944097091527053        11.312601636561723        18.235961129031519     
 C   2.5531170035101756        10.491783516301808        17.310285565802047     
 B   2.3192482562383812        8.6760217009037852        15.415667651559570     
 C   6.3785878835466949       0.18668447545540887        11.547064847200373     
 H   7.2915335248310980      -0.30161260573482990        11.910471088131040     
 H   6.0462387224356364      -0.36767833119122562        10.658023834297333     
 H   5.6054061871501188        6.6212778461839636E-002   12.313808376204378     
 C   5.2912222601319305        2.2628905907765597        10.652781560720415     
 H   4.5166722383305995        2.2382591977433570        11.427236485681592     
 H   4.9301687152828864        1.6847713986829704        9.7930024419078272     
 H   5.4201336358041035        3.3074828471593465        10.341284250444511     
 C   7.6639803226992731        1.7262694048627472        10.062820172553923     
 H   7.2996315691578140        1.1752435615239620        9.1847235358482706     
 H   8.6147379771122488        1.2752040211620568        10.371740081712701     
 H   7.8672600022453469        2.7542787118968608        9.7375797725327136     
 C   2.5511145557684376        10.115295308324972        7.9299421281074816     
 H   1.6192607303476856        10.593594685427616        7.6028715665745139     
 H   2.9049031145288704        10.664910161822080        8.8136317447975205     
 H   3.2960129793365929        10.255915667969203        7.1391028874124274     
 C   3.6933108651936455        8.0472178894209740        8.7751436099662001     
 H   4.4436167150418688        8.0837178274709149        7.9779584320239589     
 H   4.0729751412347204        8.6266787432555727        9.6259030569746162     
 H   3.5863228769379338        7.0002111325954015        9.0862656607848074     
 C   1.3262381160675909        8.5403577439029341        9.4286922492536576     
 H   1.7037562025848958        9.0820874424772899        10.307232788943104     
 H  0.36452541730084703        8.9863606523061712        9.1471660372261372     
 H   1.1402623825391693        7.5052463622964591        9.7420195574377608     
         276

 Dy   9.1322206245884079        2.5142310277224884        14.054764134281321     
 C   7.4265151252716981        4.3841947679823603        13.727979663766629     
 C   6.7797280651767258        3.3883371937168469        14.566072745595159     
 C   6.5295243692396490        2.2583008888894267        13.725064725665259     
 H   5.9996078535321438        1.3669691132872699        14.039577998767214     
 C   6.9961910014666069        2.4906383068185720        12.407901901361159     
 C   7.5646758261188189        3.7985518504352123        12.427063035978838     
 H   7.9590791897683051        4.3128365033844487        11.558640967601868     
 C   8.1185745301280079        5.7151869704595981        14.073622500343445     
 C   9.4821227331236813        5.3845713647678064        14.726385032390267     
 H   10.146903545658757        4.8429415422638042        14.022800722989595     
 H   9.3925608397555393        4.8223559765004929        15.669740119977128     
 H   10.050943506099863        6.2916808847902850        14.970212080063378     
 C   7.2933263353648714        6.6522345139683132        14.969390987776132     
 H   7.0599837974770008        6.2475173958723440        15.955584486829565     
 H   6.3451459444931135        6.9080022514518156        14.483059520077207     
 H   7.8525030862316711        7.5824939850031390        15.133228547724235     
 C   8.4227835910080771        6.5156582796009932        12.791049089151034     
 H   9.1261082354836560        5.9945706324766590        12.132295609595898     
 H   8.8869608586444002        7.4729997357098084        13.054472630218294     
 H   7.5118766251817952        6.7254109642951434        12.218486993080770     
 C   6.3222731140680448        3.3932751140795339        16.036308324856019     
 C   5.9054336216138008        1.9734501863392204        16.483309080005615     
 H   5.0346934688170792        1.6035656111744252        15.930468868331131     
 H   5.6307983763090546        1.9982522104560305        17.545777631007219     
 H   6.7132029150704318        1.2364592635456064        16.369257162093646     
 C   5.0693697089295506        4.2826896525535911        16.189085264360660     
 H   5.2436152221220826        5.3208963160808791        15.896405309629337     
 H   4.7234725500151997        4.2816734330935571        17.231718602554114     
 H   4.2563863226438592        3.8939259838795577        15.562605774684108     
 C   7.4281076991526538        3.8314157328813003        17.016992013736058     
 H   8.3010112808355867        3.1547749110479422        16.977540698545003     
 H   7.0562295366543353        3.7695349062867192        18.045031521778427     
 H   7.7878696742765117        4.8516322134720928        16.867740496700716     
 C   6.6101698336210957        1.6646812513784826        11.184634998537087     
 C   10.868758839984638       0.65757078679349401        13.846705220837501     
 C   11.459279419864799        1.6482161615240520        14.734701013560855     
 C   11.756538154243211        2.7845355763307467        13.914278309895264     
 H   12.260740662201322        3.6782897241968802        14.261858505335812     
 C   11.369396668790108        2.5608522250644019        12.571656473548911     
 C   10.804133138167181        1.2519458572845876        12.545518895611112     
 H   10.452842044296311       0.74718792015893754        11.652994600949420     
 C   10.150544936613883      -0.66950246972397987        14.141085187786178     
 C   8.7738108768513410      -0.31906077752555956        14.751655740993652     
 H   8.1325834606059146       0.22827104678678267        14.027670027627369     
 H   8.8507419514180175       0.24360966720856952        15.697025843126472     
 H   8.1799918566643637       -1.2133854696713131        14.979143094909958     
 C   9.8843523015315924       -1.4549233709296585        12.838199492970510     
 H   9.3899023748129409       -2.4032033432565547        13.079341995954618     
 H   10.817064398057290       -1.6842384803129720        12.310526314123969     
 H   9.2264803636180019      -0.92018951728834519        12.142388607797784     
 C   10.934949754762764       -1.6188868377758474        15.060235428555565     
 H   11.129021335072480       -1.2171817266416776        16.056320424267625     
 H   11.901039948948961       -1.8726951409452304        14.608919473317284     
 H   10.367181485827587       -2.5479604899244990        15.198617206572603     
 C   11.882259481286193        1.6290255675321894        16.220941561042508     
 C   13.135659697178076       0.73807323762664023        16.377759430314434     
 H   13.949868158122577        1.1219249362810535        15.749058836438953     
 H   13.483987135882819       0.74306111300870248        17.419607222854008     
 H   12.959460829008972      -0.30188321269552842        16.090466495232040     
 C   12.290159361591254        3.0493344746154452        16.676147050893494     
 H   11.479318889700348        3.7803319578743131        16.548491744411475     
 H   13.170516696942652        3.4255599441573930        16.140847242671018     
 H   12.544371921367322        3.0248687267358725        17.743328581208594     
 C   10.771899943347201        1.1841647264831097        17.201753144118268     
 H   9.8958074760979500        1.8533661155528076        17.155359348872171     
 H   11.140520460966627        1.2520640043586564        18.235619766695649     
 H   10.422593355245009       0.15889080353068244        17.053078752033020     
 C   11.780045382656061        3.4023623052482379        11.369239536254543     
 C   13.106454071372196        2.8084626052045305        10.835801989867353     
 H   12.979452332336782        1.7636074733126694        10.526256437974578     
 H   13.881901406569225        2.8395682911697753        11.608372669588000     
 H   13.463566938418609        3.3814723012119190        9.9698930256840192     
 C   12.012836741913096        4.8743831376427895        11.749238201484307     
 H   11.085165455426715        5.3785970087572030        12.047236405994202     
 H   12.415618230091903        5.4223041498707660        10.885953071326686     
 H   12.731232232856842        4.9840352923112876        12.567632907190703     
 C   10.732865970425287        3.3368888726077865        10.254049096662493     
 H   10.569025078507222        2.3107125560059103        9.9106042334030775     
 H   11.067080605690427        3.9206224733708130        9.3883662924659586     
 H   9.7698779580306923        3.7446164845177243        10.582352521614553     
 Dy -0.21653486872676256        7.7872687710922408        5.4453972488943219     
 C   1.4961284548789295        5.9218586901982153        5.7435794550308392     
 C   2.1311713228095601        6.9213344288943919        4.9006651264368770     
 C   2.3897775032634874        8.0490673711904765        5.7420161400973964     
 H   2.9128906778376984        8.9430304723278109        5.4235254707209943     
 C   1.9413123225973121        7.8108697261185256        7.0649732566073880     
 C   1.3767409780805420        6.5019243311572339        7.0485504499945746     
 H  0.99725304191473174        5.9831069002528725        7.9205106731760395     
 C  0.80138887263952974        4.5913376928756922        5.4024035117713920     
 C -0.56341242145141246        4.9192002952336766        4.7505206486153595     
 H  -1.2289724005745517        5.4587229742248686        5.4552892354389888     
 H -0.47676355471247356        5.4820080126561734        3.8077311115265839     
 H  -1.1301237599225660        4.0103629333553075        4.5076855705573591     
 C   1.6269948901869404        3.6523437935634449        4.5093836732807633     
 H   1.8630388245095324        4.0560758792805531        3.5234019767936142     
 H   2.5742347645418424        3.3974720336246396        4.9977296678607406     
 H   1.0683012823674560        2.7217867818077397        4.3453731522585173     
 C  0.49614328330947383        3.7958905081666714        6.6878462531514007     
 H -0.20904730049308703        4.3199273225775308        7.3427678310501907     
 H   3.2950978607857825E-002   2.8372961023868806        6.4274091822546868     
 H   1.4058353536399377        3.5883598968633743        7.2631998358921992     
 C   2.5760289465965913        6.9185746381586410        3.4267863595405745     
 C   2.9737088476221039        8.3417885416260305        2.9736534847182221     
 H   3.8452064410357178        8.7230592724229350        3.5176134865642990     
 H   3.2390278473074230        8.3177864421448398        1.9088751057441598     
 H   2.1585469591341027        9.0696818660790282        3.0935569413271882     
 C   3.8372062273204666        6.0412789353355443        3.2704298848592175     
 H   3.6728925477704015        5.0022546887217834        3.5663670935191356     
 H   4.1790875720607845        6.0429540771568231        2.2264545185865430     
 H   4.6488821491647467        6.4385523698442659        3.8933817170891265     
 C   1.4702973430825641        6.4646806363739797        2.4531462573433398     
 H  0.59044583934250827        7.1315593365940373        2.4938614405922706     
 H   1.8373746487966434        6.5261804676564967        1.4235063231057550     
 H   1.1227928609508249        5.4412023474818492        2.6081841492355826     
 C   2.3409521541525971        8.6324549448146701        8.2870109732306965     
 C  -1.9592443874977969        9.6370602053553966        5.6775721205822407     
 C  -2.5530511392105431        8.6464477443527503        4.7916210778805999     
 C  -2.8375387080185344        7.5058276084129263        5.6107351841384361     
 H  -3.3412424577530140        6.6112720762181256        5.2645748900931499     
 C  -2.4371811929637439        7.7255280650638500        6.9495933267212822     
 C  -1.8777789176748925        9.0376122827553971        6.9758418549317662     
 H  -1.5208339111092433        9.5405277139549565        7.8673994419600586     
 C  -1.2493021277117873        10.968572087122757        5.3802827947530592     
 C  0.12627019978288534        10.623722932555415        4.7636693354113904     
 H  0.77351414323587064        10.080368351712696        5.4850191817531417     
 H   4.6865600010319877E-002   10.059191194660135        3.8193177052433254     
 H  0.71427902216697015        11.520462187660561        4.5304820608868708     
 C -0.98091332783318641        11.754877562501326        6.6823564827482942     
 H -0.49018615813764255        12.704715098776317        6.4397245657198017     
 H  -1.9122166137287038        11.980706484918858        7.2138606731541106     
 H -0.31860318292925827        11.222038570147166        7.3754345352970434     
 C  -2.0382934662497063        11.915796320173502        4.4618134323829679     
 H  -2.2290197313937927        11.514420733529111        3.4648833647645398     
 H  -3.0060495313886086        12.166657373588992        4.9111652169588966     
 H  -1.4735714293225148        12.847085002226537        4.3251085968472474     
 C  -2.9863998560184046        8.6668569157046864        3.3081471373262139     
 C  -4.2399354310519763        9.5586646408083933        3.1569489157877317     
 H  -5.0509514609518513        9.1751351282282112        3.7897802584885238     
 H  -4.5931909073652859        9.5527289910596629        2.1167615794821844     
 H  -4.0624098029823124        10.599043460921514        3.4419446699563019     
 C  -3.3993054816563331        7.2471478732830477        2.8547405430153536     
 H  -2.5887518637557543        6.5145454032302696        2.9747459553081645     
 H  -4.2757064702050025        6.8718694331909322        3.3968278043734421     
 H  -3.6622241785764951        7.2733228879669012        1.7896243505706824     
 C  -1.8798008011033902        9.1097555818628848        2.3222643615072154     
 H  -1.0033793402922901        8.4405382954865686        2.3669055942761377     
 H  -2.2515945668220705        9.0395916807751906        1.2896634081843346     
 H  -1.5297590790894264        10.135286954501412        2.4676699629377499     
 C  -2.8289793034173103        6.8758431241750184        8.1524756160307579     
 C  -4.1223972114604184        7.4946554627209707        8.7363594236324058     
 H  -3.9611691120745993        8.5335336872894896        9.0510155883333656     
 H  -4.9248488420849776        7.4891587095680441        7.9904171603460634     
 H  -4.4634342915839929        6.9214552011541981        9.6083610096973686     
 C  -3.1103449230921227        5.4158300831206825        7.7590568651778415     
 H  -2.2076338579989985        4.8946826177306280        7.4169100330489899     
 H  -3.4920753112607272        4.8638894198868403        8.6293385489943635     
 H  -3.8631229558273299        5.3367294994993442        6.9687925855972921     
 C  -1.7436857319260142        6.8953457638610463        9.2327252438676428     
 H  -1.5401386078378809        7.9101868433227960        9.5868993212656424     
 H  -2.0632298440698045        6.3045458780441646        10.099136102131533     
 H -0.80417827838265721        6.4677973032250593        8.8644642950462647     
 F   6.5732828902462730       -1.4238022726630715        4.6433787048721653     
 F   7.9939971901976641       -2.6228007451679742        6.5303309740184856     
 F   9.6066620201208170       -1.1544344400590842        8.2380317437597750     
 F   9.8965105579790063        1.5377700976173183        7.8085384457540750     
 F   8.5494202597538145        2.7692499460826432        5.8408339320795708     
 F   9.6233679709691184        1.7041112186959020        3.4166648795149950     
 F   10.770407177676802        3.3557780198508249        1.6608185345392865     
 F   9.2767908519819642        5.1678884001162126       0.24463115173490546     
 F   6.5228416475548103        5.2318220304212169       0.59923927347787576     
 F   5.3524242281735823        3.5513352367137205        2.3167687827066530     
 F   6.5698280760383536        4.6910236872028870        4.6622157517482989     
 F   5.1675389861642191        5.8788081262670273        6.5702180790044045     
 F   3.6166702551393759        4.4162569553284570        8.3136221180244050     
 F   3.3574755297021737        1.7005933220039775        7.9269827299976701     
 F   4.6658124533271206       0.47887023807812323        5.9240690291543725     
 F   3.5117960291970229        1.6285491488471620        3.5348417813064463     
 F   2.2581635554849351        9.5805686458915074E-002   1.7559199445869014     
 F   3.6435279856037130       -1.7112009882497008       0.22899090810497449     
 F   6.3856235007716418       -1.8830098770941448       0.47495798729736038     
 F   7.6855385180615032      -0.30972428561880266        2.2342484350770548     
 C   7.5118787267576597       0.74630222439338489        5.0971152159472704     
 C   7.4169723808868335      -0.62389626122297270        5.3577713773348501     
 C   8.1250286929772209       -1.2857914276362494        6.3672314104738730     
 C   8.9474714369570609      -0.55732543912739174        7.2202194948601335     
 C   9.0793658951717457       0.81402502486542827        7.0053577862057237     
 C   8.3760285859333639        1.4219948518549606        5.9691327123404703     
 C   7.4192880107490300        2.5846230177973335        3.0129537943049929     
 C   8.7932005706650500        2.5642165053717956        2.7600474835869635     
 C   9.4252770773111223        3.4100322301044859        1.8422549566983208     
 C   8.6717505334325242        4.3255480176216459        1.1138623028246870     
 C   7.2899224825956761        4.3530794860912199        1.2955541148494865     
 C   6.7057045825629569        3.4797581599150660        2.2064881443321691     
 C   5.6652099743792803        2.5078710199156942        5.1457230433110341     
 C   5.7538423558196179        3.8810043678318698        5.3986075341059507     
 C   5.0582244701506873        4.5385663479145766        6.4193072327698406     
 C   4.2656094592760931        3.8066220188836013        7.2968289019745143     
 C   4.1482707931611689        2.4304602495746019        7.1011798218576407     
 C   4.8338805023754894        1.8281140535355402        6.0476373754213393     
 C   5.6726355434367681       0.69934313231784140        3.0267339062532028     
 C   4.2938255936118495       0.77254381328219213        2.8173844412335010     
 C   3.6040648928760790       -1.0942313212013744E-002   1.8877269532329233     
 C   4.3020253410292737      -0.92457560361572177        1.1062846010080811     
 C   5.6877274654354872       -1.0108982115374026        1.2416048420028516     
 C   6.3310061140010001      -0.19397980506023815        2.1695281173020660     
 B   6.5687015688610169        1.6297885954709674        4.0569684978914182     
 F   2.3361473512851569        11.730815948273399        14.846902552412379     
 F  0.93500272907724469        12.948949052615903        12.962670938657961     
 F -0.69153155471559580        11.500433703504049        11.244825423469589     
 F -0.99970125795476905        8.8108341927601241        11.657521556257004     
 F  0.34092625256878900        7.5560071569565022        13.617343765057702     
 F -0.73520362795766847        8.6091357221341678        16.047268991789796     
 F  -1.8920115227023542        6.9730823416177206        17.808402252257963     
 F -0.40910735269708404        5.1598388250032841        19.235667202205846     
 F   2.3448390282558798        5.0751707324199531        18.875813232807982     
 F   3.5243578325076670        6.7407050229728247        17.153342632931704     
 F   2.3328579311959023        5.6175021427139757        14.804202966530452     
 F   3.7586283010587498        4.4390943969137941        12.905210205496916     
 F   5.3048425912359543        5.9109781294928503        11.169628227692645     
 F   5.5467120496111058        8.6307582141776749        11.560492234961918     
 F   4.2277568175158384        9.8394190141708684        13.562298461408899     
 F   5.3775103486738516        8.6684153875139245        15.953701498180809     
 F   6.6269781479880052        10.205181133921581        17.734218415414713     
 F   5.2396109258040928        12.020319556178963        19.247737720975724     
 F   2.4978421315186283        12.188082371251749        18.999694124884570     
 F   1.2010565523375962        10.606885243362170        17.243679743848315     
 C   1.3853497327998596        9.5689849957955264        14.378893820090100     
 C   1.4891746327126729        10.940056745838385        14.126588401100529     
 C  0.78895683662801519        11.612667251163041        13.119053263834221     
 C  -3.7558710070366250E-002   10.894855711266167        12.260976697143521     
 C -0.17812168488824009        9.5230716108275839        12.467039694950740     
 C  0.52026065777735209        8.9034911007205029        13.499909311697992     
 C   1.4641266532379931        7.7195858158410839        16.454467736024178     
 C   9.0384550951013332E-002   7.7476679192039839        16.707212063022496     
 C -0.54713893038592432        6.9098725420447211        17.628564126436007     
 C  0.20065394055734517        5.9932505446489506        18.361212393109025     
 C   1.5820231136903375        5.9556979639471761        18.177392095591628     
 C   2.1716161868119990        6.8213781772705087        17.262748455991474     
 C   3.2300380563019302        7.8049250529048066        14.328638991641638     
 C   3.1489535583320833        6.4322127274160783        14.072801107933019     
 C   3.8546444124939665        5.7801054278363857        13.055697483751146     
 C   4.6474048359893150        6.5174513683695539        12.182748980549555     
 C   4.7563953420104417        7.8940278203935970        12.380726346683334     
 C   4.0635123959477601        8.4903310680065864        13.432921732502070     
 C   3.2157730705294276        9.5993425841958775        16.455905987693093     
 C   4.5939595050962021        9.5251298725569811        16.668909251047374     
 C   5.2814930697452622        10.310975718054808        17.598381890225074     
 C   4.5823203873603555        11.228545404556098        18.374078405117348     
 C   3.1968072184529994        11.313528420052236        18.236992751973187     
 C   2.5554854846067530        10.492802804192138        17.311234737011450     
 B   2.3215701236963708        8.6761103087295286        15.417478271225416     
 C   6.3759734064733342       0.18688968004435927        11.548255083955430     
 H   7.2909851546741349      -0.30037106804183372        11.907605675510657     
 H   6.0411748089470150      -0.36694790929151339        10.659837452804547     
 H   5.6059451895174117        6.4265429937982149E-002   12.317693550085474     
 C   5.2827519275689081        2.2622270367539588        10.659163549412607     
 H   4.5107651730651241        2.2363249414178679        11.436019151263409     
 H   4.9197365603675953        1.6839743837066108        9.8003273685446644     
 H   5.4093372461384668        3.3070806473734589        10.347717244924132     
 C   7.6549084416292263        1.7302253141276474        10.062468040067710     
 H   7.2891919610695943        1.1801278978771188        9.1843474498267561     
 H   8.6068490068945032        1.2797553242357664        10.368507266309830     
 H   7.8563079593740683        2.7589808319523486        9.7384456392291465     
 C   2.5488402045667455        10.115982077795703        7.9307456419974720     
 H   1.6188021910134498        10.595212374339265        7.6001615812981633     
 H   2.9006090314190858        10.666149906625222        8.8148719761036922     
 H   3.2964261576883942        10.254575539077081        7.1421833916077730     
 C   3.6857936891213212        8.0472152275233828        8.7808085788326515     
 H   4.4383423130426989        8.0823798299930534        7.9857180402077477     
 H   4.0637900667421345        8.6267053238478919        9.6322737485315297     
 H   3.5766841783913721        7.0005096949377315        9.0921873585139341     
 C   1.3182325216978583        8.5446245267673433        9.4283505432466015     
 H   1.6945778189215670        9.0873068896168352        10.306772221436463     
 H  0.35756672690784486        8.9911264021927479        9.1442313424700146     
 H   1.1305817771901654        7.5102313413356976        9.7429266993056522     
         276

 Dy   9.1308031682189217        2.5140412973084709        14.052782295216991     
 C   7.4243185708467108        4.3840055282459174        13.730092598620072     
 C   6.7793087818092728        3.3876377898495380        14.568950111669933     
 C   6.5277574441762951        2.2579208731626568        13.727902022847889     
 H   5.9987747986857558        1.3662496377476758        14.043029398260851     
 C   6.9918503062914574        2.4910281185888747        12.409929642752175     
 C   7.5598339380603941        3.7991007682302969        12.428665231925592     
 H   7.9521371215844905        4.3139934287754640        11.559724525009436     
 C   8.1165983443794012        5.7149990080444164        14.075059512063508     
 C   9.4802488431564118        5.3848199385998976        14.727875289254435     
 H   10.145149395558324        4.8434456410844753        14.024192298309817     
 H   9.3909413980091792        4.8224776280455597        15.671104290572195     
 H   10.048715718272405        6.2921844770610029        14.971652825531692     
 C   7.2911103107574542        6.6523934033023036        14.970227721613661     
 H   7.0571027332581462        6.2478621194546600        15.956339426488363     
 H   6.3431942742365495        6.9081041026653773        14.483382552674620     
 H   7.8502436880716147        7.5826607444351080        15.134197686599901     
 C   8.4210538280368681        6.5146690192650132        12.792049902263409     
 H   9.1246434327002355        5.9930914296906179        12.133902683309200     
 H   8.8851223030409603        7.4721853377718315        13.055010531191947     
 H   7.5103472737319876        6.7241102770927048        12.219044248352704     
 C   6.3233820548329120        3.3924460249810386        16.039627905193164     
 C   5.9095565520611775        1.9721199713105195        16.487678924447195     
 H   5.0388288725407353        1.6003274429645691        15.936116882799384     
 H   5.6361940388212988        1.9968995240056022        17.550459596345569     
 H   6.7185584142606736        1.2366007627867257        16.372943606074621     
 C   5.0690031861842710        4.2798133561919078        16.192355551809605     
 H   5.2416919429111628        5.3181495217903008        15.899168255537839     
 H   4.7233037723982827        4.2787295093680795        17.235055774920440     
 H   4.2565424495084887        3.8895695432303654        15.566112520624898     
 C   7.4287797202209349        3.8333348905280480        17.019553985444059     
 H   8.3027262990198043        3.1581521746175354        16.980530200177238     
 H   7.0571453492521137        3.7719102799097453        18.047689821513941     
 H   7.7867857971375471        4.8539719141129147        16.869199976844378     
 C   6.6040096722730688        1.6656549315695401        11.186820236084470     
 C   10.868618802181174       0.65895333948318202        13.841360770760284     
 C   11.459495249082339        1.6496035357095147        14.729127851212267     
 C   11.754788806443671        2.7866241488386558        13.908991694409906     
 H   12.258766350336135        3.6805499556446537        14.256442075182614     
 C   11.365944990741928        2.5634858258884732        12.566843513671017     
 C   10.801659840468394        1.2541115665889739        12.540588118836123     
 H   10.449701154505640       0.74961640430840148        11.648146177795999     
 C   10.151579785464371      -0.66879350158480277        14.135989830813234     
 C   8.7748625171573451      -0.31927312484088255        14.747141183809795     
 H   8.1328747635480703       0.22756227651142094        14.023470151649565     
 H   8.8518519251820393       0.24346092606677605        15.692506614348197     
 H   8.1818400917957259       -1.2140029728697403        14.975067762402675     
 C   9.8853369976259877       -1.4543239443511509        12.833153167751627     
 H   9.3915266791417000       -2.4029068636900579        13.074414333600201     
 H   10.817932856265047       -1.6829865001605064        12.305024414604439     
 H   9.2268286530183286      -0.91992874040984018        12.137678600726337     
 C   10.936510044832739       -1.6178165027748204        15.055191281405241     
 H   11.129838590236821       -1.2161385165433050        16.051440301606409     
 H   11.902958891447375       -1.8710909323805740        14.604355531577742     
 H   10.369240313489060       -2.5472612126672387        15.193207762727019     
 C   11.883610694499897        1.6303212444308965        16.215064120940713     
 C   13.136897471332817       0.73914525602227432        16.371533166335325     
 H   13.950900110871256        1.1228681495463748        15.742512249024083     
 H   13.485578628412501       0.74426300532181522        17.413263648956566     
 H   12.960530150631518      -0.30086113807742265        16.084527307581745     
 C   12.292225312010004        3.0505425551206460        16.670010442582427     
 H   11.481481877440464        3.7818018313272574        16.543278317683011     
 H   13.172125236326949        3.4265582222324502        16.133858136877162     
 H   12.547508847154351        3.0258640627275910        17.736939006329610     
 C   10.773421232742825        1.1859248846368706        17.196265070307646     
 H   9.8972576428794206        1.8550871272504723        17.149629741771587     
 H   11.142040099294722        1.2544034327062448        18.230097444502615     
 H   10.424115132314943       0.16056895553011380        17.048135207491342     
 C   11.773966558480993        3.4062031555556116        11.364427701587896     
 C   13.095898114508500        2.8090237845629207        10.824044073200531     
 H   12.964265767472147        1.7650248335520282        10.513654579912096     
 H   13.875009371001960        2.8365542043055099        11.593001244953561     
 H   13.450829217449977        3.3821929769440828        9.9573941929251397     
 C   12.013333149779969        4.8765575987446814        11.746365131527064     
 H   11.089092437137991        5.3829697310528779        12.050607234338925     
 H   12.413057918059041        5.4251607684126384        10.882130000736918     
 H   12.736539835118460        4.9819905588296045        12.560809953138488     
 C   10.721556820354074        3.3469834909204179        10.254052747310515     
 H   10.552335879187936        2.3223537619843495        9.9091423170388229     
 H   11.053688758552537        3.9317158705039548        9.3882712121517446     
 H   9.7617709590879311        3.7573432346394853        10.587873866560649     
 Dy -0.21794339188714529        7.7874804191028160        5.4439936622639040     
 C   1.4940342826645332        5.9219504960419931        5.7457620179407742     
 C   2.1305538700290838        6.9208986815432665        4.9033495851487015     
 C   2.3880551222694244        8.0490010192121577        5.7445273614332173     
 H   2.9119446503050588        8.9426394366662691        5.4264322034468471     
 C   1.9374292370318900        7.8116213365656186        7.0668330676228717     
 C   1.3724280911439208        6.5028131708363652        7.0502259595690973     
 H  0.99118270518460683        5.9846046929866539        7.9218157622710894     
 C  0.79957755520707863        4.5913455576485234        5.4041763363096482     
 C -0.56506646817146089        4.9194346865201215        4.7521252377708976     
 H  -1.2305747141067680        5.4593653002224283        5.4566153915528544     
 H -0.47807394613900067        5.4819259942678951        3.8091234401382952     
 H  -1.1320732918732030        4.0107655492078882        4.5094167093697219     
 C   1.6251342080051734        3.6525162205099164        4.5109181535673644     
 H   1.8607932404055809        4.0562522310345690        3.5248497632871238     
 H   2.5725155220807863        3.3976647322457363        4.9990235390238444     
 H   1.0664318308790548        2.7219406889053941        4.3470701851650340     
 C  0.49445661830699872        3.7954190255233957        6.6893470384862539     
 H -0.21043983902031094        4.3192078016189663        7.3447126511303056     
 H   3.1070069125554649E-002   2.8369792616884961        6.4286615793639683     
 H   1.4043025222503875        3.5876175044738230        7.2643466847521436     
 C   2.5768890058555192        6.9177939113299596        3.4298918595979155     
 C   2.9769051926929060        8.3405682578589424        2.9773985652716433     
 H   3.8482915944439888        8.7205008339317018        3.5224366805857068     
 H   3.2433942187870821        8.3163949055800224        1.9129106321983307     
 H   2.1626350686953333        9.0695723809035815        3.0965078492542810     
 C   3.8370269876055052        6.0389794983786773        3.2739480794146640     
 H   3.6714959354145416        5.0000776333035475        3.5695693112583253     
 H   4.1793322189980175        6.0404965068618681        2.2301137191947022     
 H   4.6489127940621051        6.4352391394804087        3.8972490495440133     
 C   1.4710995249189369        6.4657746719347937        2.4554670319649445     
 H  0.59205719724562955        7.1337992509073480        2.4960745405703024     
 H   1.8386933308220950        6.5273371790979438        1.4259944842649892     
 H   1.1221704666764090        5.4426716942485855        2.6098210164699984     
 C   2.3355043106826368        8.6338817349151551        8.2888911944312174     
 C  -1.9596180687585523        9.6384510110070210        5.6730983875261485     
 C  -2.5530345607724168        8.6477745773808472        4.7869793823238940     
 C  -2.8392221200038108        7.5077791704753851        5.6063834991597217     
 H  -3.3430884810597581        6.6133438618503204        5.2601418708292575     
 C  -2.4404742642716797        7.7280942387676497        6.9456642181990853     
 C  -1.8802276079638871        9.0397519570002203        6.9717622377570514     
 H  -1.5239583754904007        9.5429740272651724        7.8633829156507957     
 C  -1.2486385734521666        10.969375138723860        5.3760361436295909     
 C  0.12700530878959451        10.623773735991419        4.7600340848839968     
 H  0.77356539155882065        10.080001053052575        5.4816908172808496     
 H   4.7767344324191545E-002   10.059327319430121        3.8156545969973510     
 H  0.71569273670024847        11.520192237620568        4.5273104487419591     
 C -0.98037962207528584        11.755626117333374        6.6781514673992968     
 H -0.48910291029958219        12.705205879336086        6.4356235365684560     
 H  -1.9118105901807585        11.982019788342456        7.2092087233737452     
 H -0.31864463808400606        11.222525924131611        7.3715692975267411     
 C  -2.0371545249776335        11.916839880176223        4.4575393187523407     
 H  -2.2283982325041936        11.515409267884884        3.4607391022602934     
 H  -3.0046584802674650        12.168066770701211        4.9072273756311366     
 H  -1.4720807396570650        12.847859337589899        4.3205513185795370     
 C  -2.9851861035281964        8.6679685887184679        3.3031821830115806     
 C  -4.2387853561742652        9.5595799757579165        3.1513829307440338     
 H  -5.0501095843000821        9.1759766916877705        3.7837945437598623     
 H  -4.5915324900315717        9.5537046800894103        2.1110244763694692     
 H  -4.0614572351353315        10.599927736274873        3.4366127022931203     
 C  -3.3973981340070520        7.2481432390068150        2.8496198630775531     
 H  -2.5867679456215078        6.5157856643786047        2.9705840442075244     
 H  -4.2742561319572587        6.8727172852400447        3.3908948399929719     
 H  -3.6592602602167532        7.2740438499879101        1.7842515605972400     
 C  -1.8782531700631671        9.1111733041230814        2.3178004341739906     
 H  -1.0018290148704287        8.4420154707274868        2.3625652746991923     
 H  -2.2497872528780229        9.0412647580739716        1.2850926005868917     
 H  -1.5283470975444529        10.136698498229805        2.4635605247589698     
 C  -2.8344332141623583        6.8795131900580708        8.1486023540847903     
 C  -4.1318370799795776        7.4952368627128347        8.7264481233007274     
 H  -3.9748032596973610        8.5348563736300935        9.0404262183812474     
 H  -4.9310946571878533        7.4865386426099976        7.9773738006708257     
 H  -4.4746796913303504        6.9220728157270228        9.5977738370564474     
 C  -3.1098148809285515        5.4179892324551293        7.7569892303615005     
 H  -2.2040785443787665        4.8989598025363774        7.4201143134584813     
 H  -3.4939232549936801        4.8665716235115184        8.6265206201175140     
 H  -3.8585130504982459        5.3350455442027540        6.9634246501148214     
 C  -1.7536687053347946        6.9048649990316662        9.2329712724771937     
 H  -1.5550157629368440        7.9211627031237013        9.5856238193330192     
 H  -2.0748351995766559        6.3150567562378486        10.099437877889853     
 H -0.81130333220725437        6.4797787163286751        8.8695358215180438     
 F   6.5726073029392724       -1.4238753973333624        4.6432488494397903     
 F   7.9912675682422760       -2.6256754324030323        6.5293576896061820     
 F   9.6056726698881718       -1.1600865283050772        8.2385468851734434     
 F   9.8977734776373634        1.5318238006572167        7.8116948257107222     
 F   8.5515264924637382        2.7665958060362983        5.8451162432012396     
 F   9.6257422321975703        1.7030023690919418        3.4201288931452538     
 F   10.774112504885183        3.3523434144897228        1.6632497802236232     
 F   9.2819424251453491        5.1646217700836861       0.24557074980615423     
 F   6.5279830895304958        5.2314507552981313       0.60099673768353312     
 F   5.3564084469772588        3.5531276474159732        2.3192971701107332     
 F   6.5707958371818469        4.6909490465389601        4.6650506783987895     
 F   5.1655040528862717        5.8779045135567589        6.5716039279126894     
 F   3.6147425363155885        4.4145596710603305        8.3139578069331979     
 F   3.3573568089767671        1.6985076332484961        7.9270500861213264     
 F   4.6671899232195635       0.47791220632553860        5.9245074874148980     
 F   3.5142154070778124        1.6311922570144670        3.5347785954931847     
 F   2.2606608429098691        9.9173226576785595E-002   1.7551059109157312     
 F   3.6456014260141587       -1.7093503096017970       0.22962247882616735     
 F   6.3876126981541006       -1.8823093274386888       0.47657517986911302     
 F   7.6875345209683212      -0.30898499191310097        2.2358205390061361     
 C   7.5129493095997990       0.74506396645835127        5.0989673719244708     
 C   7.4168627833518785      -0.62527700179277401        5.3583843982571713     
 C   8.1240600133392675       -1.2887114585258890        6.3673919772470073     
 C   8.9470567095269935      -0.56173614476573475        7.2211029832157507     
 C   9.0800226193245663       0.80970451668400079        7.0076009740078824     
 C   8.3772933511150498        1.4193129410894856        5.9719133459581002     
 C   7.4223688567341268        2.5848065077512166        3.0158875188198748     
 C   8.7962437941440861        2.5632882903489373        2.7629779770528873     
 C   9.4290437485414866        3.4079456413053975        1.8446211517473690     
 C   8.6762946324267460        4.3236337800494722        1.1156621070823485     
 C   7.2945384429897837        4.3525807933036145        1.2976816424111954     
 C   6.7096127597377553        3.4803304045550836        2.2091479366734426     
 C   5.6668256334047715        2.5073837263451586        5.1477247577832035     
 C   5.7546466145530975        3.8804828084481344        5.4008247257116704     
 C   5.0577084677217954        4.5375651023135726        6.4208964184881570     
 C   4.2648593325916888        3.8051480087568170        7.2978059510064153     
 C   4.1484114165250938        2.4289323734994324        7.1019975312740362     
 C   4.8350029870784761        1.8271136015147798        6.0487991480647132     
 C   5.6747637061265701       0.70066399738267382        3.0277261032944329     
 C   4.2961074862796513       0.77472688162061898        2.8176910560091724     
 C   3.6063902964092813       -8.4665327329403496E-003   1.8877475299708546     
 C   4.3041645468152856      -0.92281990521599244        1.1069578452852660     
 C   5.6897813194177882       -1.0097548562283198        1.2427789124395927     
 C   6.3330617558160389      -0.19284393875929404        2.1706915009490033     
 B   6.5708018398162409        1.6299230759385341        4.0590535266728978     
 F   2.3354184324205276        11.730757976462066        14.846672725827743     
 F  0.93206372942687599        12.946059776118117        12.961664113275608     
 F -0.69229625457061938        11.494664640331893        11.245029526887945     
 F -0.99810915438698122        8.8047467814557461        11.660347794879986     
 F  0.34331542457102993        7.5532651120537375        13.621317021261763     
 F -0.73259714243681606        8.6079027828953354        16.050450231865618     
 F  -1.8880207690590436        6.9694959323921788        17.810570129836307     
 F -0.40361070466662935        5.1564831637052988        19.236350409638717     
 F   2.3503279417194505        5.0748551226526173        18.877393815852034     
 F   3.5286462512845329        6.7425814387610314        17.155666758429430     
 F   2.3337323503916547        5.6173456492060811        14.806854928885318     
 F   3.7561372854815422        4.4379243120481595        12.906285022781052     
 F   5.3025274000179765        5.9087935307690014        11.169533298162502     
 F   5.5466612945882341        8.6281745679058179        11.560166381961585     
 F   4.2293422149971684        9.8381561639334976        13.562282891773952     
 F   5.3802150290940212        8.6712276653316867        15.953012019744399     
 F   6.6298355121632104        10.208641643518060        17.732772627536878     
 F   5.2420512465746283        12.021927638190878        19.248188248469344     
 F   2.5001903334177955        12.188453427242859        19.001309653584475     
 F   1.2033618248275344        10.607518580775192        17.245107120207891     
 C   1.3866077231498182        9.5676904543408412        14.380492792889783     
 C   1.4891188485410269        10.938641921858984        14.127024763262687     
 C  0.78800730061191915        11.609698263141720        13.119050066369413     
 C  -3.7786009737464446E-002   10.890347553148034        12.261583170986077     
 C -0.17718765105498893        9.5186435154522684        12.468968899674561     
 C  0.52177938748418906        8.9007224736535644        13.502396158519893     
 C   1.4674702540602229        7.7197691714865417        16.457195159647775     
 C   9.3685905672285547E-002   7.7466713260513016        16.709900997664960     
 C -0.54308617295109252        6.9076964792102409        17.630684352339998     
 C  0.20551904104942606        5.9912921892693065        18.362788670967447     
 C   1.5869668963351875        5.9552334459544642        18.179340548955061     
 C   2.1758252391214929        6.8220036756224633        17.265227943942751     
 C   3.2317446266088150        7.8042609128829437        14.330344158405616     
 C   3.1496828712974376        6.4315113233148722        14.074758959802796     
 C   3.8538774382858172        5.7788297340516221        13.056967814864223
[truncated: 1,412,191 more chars]
