# Supplementary material for: Unraveling the Contributions to Spin–Lattice Relaxation in Kramers Single-Molecule Magnets
Source: J Am Chem Soc. 2022 Dec 9;144(50):22965–75. doi: 10.1021/jacs.2c08876 (PMC9782788; doi:10.1021/jacs.2c08876)
Supplement: Supplementary file 2 — ja2c08876_si_002.zip [file ja2c08876_si_002.zip › phonon_Dy/mol-7/mode-1-10/10/Cart_disp.xyz]

         356

 C  -6.4312676841036591        7.7855503424657710        9.1703770383874570     
 C  -6.5917565670723892        6.7891810415053513        10.328073178851305     
 C  -5.8873372142641642        9.1379702362984911        9.6728101047469153     
 C  -5.4728752578935440        7.2118494896737166        8.1056377963601864     
 P  -8.0388920372614212        8.0214684697387408        8.3145346935012352     
 H  -7.1843890397679937        7.2072046784006298        11.152932916996491     
 H  -5.6016048741929119        6.5323929332327895        10.726123586097385     
 H  -7.0616824997997600        5.8567244774378242        9.9926431412216310     
 H  -4.8725974217583881        8.9920192131316057        10.073821291610290     
 H  -6.5009188504395583        9.5599245412775922        10.480363490691358     
 H  -5.8270483003311737        9.8701252757238329        8.8564084978512767     
 H  -5.8274417873057924        6.2571596316158971        7.6964863282319058     
 H  -4.4928726122318983        7.0340634714465349        8.5698765014487162     
 H  -5.3301778191172264        7.9085128843896761        7.2710417066594699     
 N  -9.1047769090227746        8.6204380275403629        9.4094472611178599     
 N  -8.6552489036155027        6.5812544974344167        7.7784997441535939     
 O  -7.7793475287308018        8.8969313052980254        7.0813194119978800     
 C  -10.414862587237780        9.1799932383290201        8.9860451898142646     
 H  -8.7544623372946209        8.9707157307818104        10.309203761177500     
 C  -9.6695209887738542        5.7343646900058358        8.4310336804301436     
 H  -8.4457492140313573        6.3645528019947211        6.8007144020553865     
 Dy  -8.0122621091163282        9.0187850881716880        4.8799162606234683     
 H  -10.583001842327658        8.8259762402918227        7.9584326768141249     
 C  -10.382174736571379        10.710619667914806        8.9679904432938251     
 C  -11.530526590332448        8.6493380312564234        9.8905113453325413     
 H  -9.8173906836538229        6.1743204352420555        9.4243543065771167     
 C  -9.1727316371603198        4.2931672603421998        8.6010349514856799     
 C  -10.999075364782703        5.7657219753144036        7.6661256811011063     
 O  -8.4213112640177457        9.0200852095925637        2.6974995593057258     
 O  -7.4891623184833067        6.6886169011076415        4.8581252095433989     
 O  -5.6592123407845225        8.8535458163409508        4.5970481120725708     
 O  -7.1454930673276822        11.280781596086751        4.7721245915770556     
 O  -9.8160363224126748        10.492595412458360        5.2662761104957703     
 O  -10.003253159579016        7.6685931593427519        4.9989815907197546     
 H  -9.5959611222686316        11.083049424841025        8.2994435675212959     
 H  -10.197521546961481        11.107381462057109        9.9762980341543130     
 H  -11.343254387314470        11.109942950679876        8.6142189620105469     
 H  -11.367161544270132        8.9767696122690097        10.926384669558887     
 H  -11.572285482097485        7.5536541306685780        9.8849804849786445     
 H  -12.504822587563933        9.0318956878098735        9.5568552949422294     
 H  -8.2214684928370811        4.2585662241353583        9.1475846335041915     
 H  -9.0196906972619892        3.8149521906584183        7.6252790816074478     
 H  -9.9122330371592646        3.6962542308670754        9.1540014122139279     
 H  -10.873162824329832        5.3630839943342119        6.6518899430249760     
 H  -11.389095137396820        6.7855704504089269        7.5690248290356728     
 H  -11.752194629532653        5.1518244825315556        8.1799131927605728     
 P  -8.6033876760431838        9.8852940950755741        1.4429484191500224     
 H  -8.0426789556670801        6.0731444842213680        4.3108493693047381     
 H  -6.5183887076071825        6.3937365271208018        4.7470793147287473     
 H  -5.0715502915266697        9.5779179691144876        4.9778377759176049     
 H  -5.1841766279993307        7.9747274449152421        4.5915304022661063     
 H  -7.6263914507491730        12.021174351287740        5.2289158875084363     
 H  -6.1679469416618300        11.372611960400294        5.0401258484163201     
 H  -9.7748362809199065        11.435296774956212        5.5890935737886069     
 H  -10.762642186067122        10.313271969936388        5.0139646200332963     
 H  -10.903253690359916        8.0834876218520861        4.9042883341478198     
 H  -10.050037206819722        6.8390729807652537        4.4542189557200773     
 C  -7.1320246574429698        9.6220442479439257       0.38300777318105350     
 N  -8.7866113274153754        11.428451360176636        1.9963680874404173     
 N  -9.8893131826926144        9.6059546875700157       0.46711401561147120     
 C  -5.9128549414420233        10.036459469826536        1.2260022213206818     
 C  -7.0348143347601244        8.1240659548394500        3.4615999598083438E-002
 C  -7.2100591434934111        10.462130597138565      -0.89961489486645796     
 C  -9.3477348416630797        12.580288342621921        1.2760138154277283     
 H  -8.3254003386563582        11.638042335937415        2.8837929151794208     
 C  -11.288648896377765        9.4859205302150080       0.94357669628990948     
 H  -9.7073124995340425        9.0971187049797333      -0.40500388249356251     
 H  -5.9385161261332620        11.100027604075544        1.4989488349756395     
 H  -5.0064150070835609        9.8625928082299019       0.63392227691502978     
 H  -5.8311416073807782        9.4477869085737698        2.1476514852685855     
 H  -6.0992380103230950        7.9309324457822052      -0.51014809831920849     
 H  -7.8560817575915731        7.7980873238697432      -0.61634299217715793     
 H  -7.0424394912576878        7.5056010741742352       0.94042905868011406     
 H  -8.0563355925886881        10.173029791511839       -1.5340243185285107     
 H  -6.2934913020870678        10.306275106973089       -1.4839457059883316     
 H  -7.2906095021321455        11.535925605382200      -0.69059994373423039     
 H  -9.6804436542139953        12.196801247452687       0.30276615395775403     
 C  -10.550112790714705        13.141976422939219        2.0389054375481921     
 C  -8.2846740757754382        13.656162781806769        1.0607136028337987     
 H  -11.318386253565459        9.8872498848306911        1.9662044325450183     
 C  -12.216205312191562        10.315108742242423        4.8817575312318798E-002
 C  -11.694888646671473        8.0128686245045238       0.97713165957674419     
 H  -10.240866225702696        13.514422153405244        3.0264307157703296     
 H  -11.318361555979424        12.374129637755651        2.1967077581638619     
 H  -11.002298479512183        13.979389175487759        1.4890751566291534     
 H  -7.4192433078035425        13.265470826559262       0.51234561858308236     
 H  -7.9271343856759167        14.043971346104202        2.0248944057448059     
 H  -8.6931969517752012        14.501019194904183       0.49246477303419661     
 H  -12.141383761990458        9.9746265659875277      -0.99381404179032640     
 H  -11.960338256578925        11.381353165082830        7.7057952310282826E-002
 H  -13.259149651762714        10.203958704593125       0.37623168263136286     
 H  -11.028723734940298        7.4364778671199359        1.6332705491181332     
 H  -11.637184566111753        7.5854892977427708       -3.3852211917883748E-002
 H  -12.722772968659072        7.8960179809516875        1.3464544795390574     
 C  -7.7189587477922359        5.0271277692428002        16.799947526157709     
 C  -8.6957277412970164        6.1216706227063762        17.265039436760009     
 C  -8.2894362498963350        3.6205840867086811        17.070058224546212     
 C  -6.3721477552518326        5.1931810452203742        17.532169681640319     
 P  -7.3664784888970667        5.1865103178016545        14.996363148389010     
 H  -8.7885208716513166        6.0781461411686442        18.361074350830997     
 H  -9.6998701503121296        5.9904467365430181        16.841828862542773     
 H  -8.3314360995113006        7.1218666368892780        16.996371422219340     
 H  -8.4723529771830037        3.4985890330897083        18.147769874913248     
 H  -7.5788561611585914        2.8427990463456161        16.764329332213840     
 H  -9.2429840587687142        3.4489806987663836        16.554242271960966     
 H  -5.9652958400963900        6.2036871232473834        17.403830237573587     
 H  -5.6220989711236102        4.4710325231864205        17.183833785446513     
 H  -6.5152331268998367        5.0296835264860231        18.610318490219484     
 N  -6.6444378560803967        6.6305980470952441        14.631598157893178     
 N  -8.8341820565904552        5.2598489417403274        14.264066108916685     
 O  -6.4417838735608477        4.0407705006306704        14.571383387547565     
 C  -5.1972159764354808        6.9208279602838259        14.669825306976602     
 H  -7.2536526521628879        7.3886313821647693        14.307400310735874     
 C  -8.9895835746211521        5.0473784051432444        12.806639546700200     
 H  -9.6757685651308627        5.0284182489987659        14.808268538559918     
 H  -4.7287615415885718        6.1537311478525236        15.299711345084233     
 C  -4.9394110285427777        8.2813371801930042        15.317874207304618     
 C  -4.5520340055632404        6.8632591717733868        13.281951636048376     
 H  -8.0718451590346056        5.4252385148588056        12.333802278385742     
 C  -10.184756807530132        5.8684135997128353        12.326884102897360     
 C  -9.1503507427127868        3.5603561337237033        12.477661937161409     
 H  -5.4326847270468734        9.0851173460978369        14.752940229689260     
 H  -3.8608974956335462        8.4872486615099803        15.332355101248002     
 H  -5.3069638257736251        8.3129307907115564        16.350037202554979     
 H  -4.7529494151938749        5.9029163858223148        12.792026014972119     
 H  -3.4625417056249241        6.9776419952314352        13.376881575730794     
 H  -4.9361047016809501        7.6706152506514584        12.644319342203005     
 H  -11.076785654052724        5.5801663121959786        12.899611302894325     
 H  -10.389035482232329        5.6723736130080624        11.266539450997398     
 H  -10.007729611000380        6.9439832761079456        12.459133336010380     
 H  -8.2988248063048342        2.9882557724082961        12.862723443268505     
 H  -9.2106593475677148        3.4009564813922672        11.391896358571737     
 H  -10.067751851007701        3.1576561033774810        12.929362939681404     
 C   4.6839578950889305       -1.3721095441794844        12.348313880139861     
 C   4.6037315503014637       0.15606264278074827        12.146018579814477     
 C   3.3140372633032027       -2.0539238966789264        12.103756530232578     
 C   5.7366110499861387       -1.9231310031306632        11.357905515111714     
 P   5.3119398489767979       -1.7265518047608446        14.063963736365897     
 H   5.5956701647266520       0.62116799578099369        12.261588744111773     
 H   3.9026058485398094       0.63756057978078728        12.838405458909358     
 H   4.2498475468620729       0.37349223711402973        11.121789601501243     
 H   2.5090081897258658       -1.6091312311214543        12.708720190804838     
 H   3.3517148221896269       -3.1313702523003801        12.326357918920714     
 H   3.0287745364944842       -1.9400505460810822        11.041090309124689     
 H   5.4664625630715138       -1.6024108099411754        10.329770821904392     
 H   5.7717508485695559       -3.0216338664608009        11.365926242842402     
 H   6.7505743049357463       -1.5322080537199905        11.570501857694248     
 N   5.6427548325959354       -3.3265677806103739        14.333069776280750     
 N   4.0591894773148827       -1.4450379073154371        15.104168960557178     
 O   6.6038832688422620      -0.92130832223664760        14.265758501332746     
 C   6.8096760107864966       -4.0672676450237422        13.799727684729438     
 H   4.8651261818876952       -3.9098214305512640        14.643426823432533     
 C   4.2555505792662620       -1.3818335854757060        16.577359335813462     
 H   3.3158958555750817      -0.81762328728954259        14.768827506591572     
 H   7.3789956915464519       -3.3627937712655132        13.177519721972862     
 C   7.7152972274541050       -4.5551924153099295        14.934140515724648     
 C   6.3172847658894193       -5.2327392541422810        12.939271623743730     
 H   5.2123320714833428       -1.8839411392886001        16.787759822037668     
 C   4.3355139511161367        7.3150603852285986E-002   17.053609793720728     
 C   3.1275652939913359       -2.1484063662876292        17.273743976443928     
 H   7.9969915713084889       -3.7184285135100894        15.587080473339761     
 H   8.6348442657330811       -5.0068728676693262        14.535007501131332     
 H   7.1893030145726655       -5.3068435373841059        15.536009940971248     
 H   5.7675065829871022       -5.9504714940925441        13.565705376195703     
 H   7.1574376641708790       -5.7636511001496986        12.477453508070255     
 H   5.6454100879917739       -4.8936365144301641        12.139962233620970     
 H   5.1672016562210912       0.59517858650186262        16.564876398192897     
 H   4.4859392821832857       0.12032272883908397        18.142410007762720     
 H   3.4068417198661942       0.61153904793778913        16.814893701852178     
 H   2.1497120724190895       -1.7545208683406208        16.962633245380189     
 H   3.1980852832610740       -2.0423171193617424        18.365080372415804     
 H   3.1606039211265449       -3.2166801482308545        17.028616100609959     
 I   1.5304693603961426        1.1080566512109558        14.403138167640218     
 I  -1.6991233069573017        5.5950411466687893        16.072065653196177     
 I  -8.4892451962220044        9.6023500658089258        13.033249538455861     
 O   1.8702137118767084        4.5320557723657489        15.516034123789142     
 H   1.6958516811620017        3.5930652160639456        15.284914236898407     
 H  0.98326310935166816        4.9179775740510410        15.677784977237772     
 C   8.4523806422674959        2.5248745386057792        10.010754017487757     
 C   8.6561473707539704        3.5108270917819935        8.8498820176410788     
 C   7.8646951471339017        1.1913759542482343        9.5083447304439428     
 C   7.5072861199120666        3.1374979792113198        11.066067191850571     
 P   10.039615647813564        2.2373328068608473        10.887079629247784     
 H   9.2561826421022921        3.0781447304249223        8.0381591330879871     
 H   7.6789589026269605        3.7859398599353336        8.4322005332397438     
 H   9.1379700045618097        4.4348405022755335        9.1907822078851300     
 H   6.8580806781649954        1.3750398537542510        9.1031953280407070     
 H   8.4661739593132346       0.74666653213929091        8.7038266300875193     
 H   7.7728739028668130       0.46253194598299074        10.324188382678205     
 H   7.8864961571896126        4.0881214852164884        11.461989343300592     
 H   6.5319001987477190        3.3333679667977760        10.600322654898021     
 H   7.3462239685402189        2.4581052240299317        11.911594189358210     
 N   11.102181071073668        1.5989750780906946        9.8130296281085894     
 N   10.698645274683154        3.6577380538467668        11.421299731766917     
 O   9.7357240860177114        1.3809570935084421        12.124241660060987     
 C   12.399192534066549        1.0300593277368915        10.261973936426331     
 H   10.757617001540384        1.2518494719108433        8.9097580185646592     
 C   11.730352634955230        4.4798115699429450        10.766923677260298     
 H   10.468673887942609        3.9026669674476717        12.387512617728250     
 Dy   9.9327482496241242        1.3013791758129889        14.336164429947246     
 H   12.559186009162246        1.3978709995717455        11.286013220064689     
 C   12.348548393890411      -0.49845235822861084        10.303257553231457     
 C   13.534601756396381        1.5310074793712698        9.3669674442553870     
 H   11.894989187920697        4.0152824530975755        9.7872405294765468     
 C   11.244366383766799        5.9197030475040631        10.552743038892965     
 C   13.043815416438507        4.4497738086232568        11.558155941070792     
 O   10.255804942021431        1.3362287581548375        16.531929399387074     
 O   9.3885050589864569        3.6397144616330874        14.279904559251925     
 O   7.5966555750469800        1.4861809732406810        14.581624977872110     
 O   9.1558023490527400      -0.98881338024710308        14.575406534858921     
 O   11.750504702300189      -0.16847383143432501        13.970309480146096     
 O   11.899763376457672        2.6609269986010982        14.294263774914747     
 H   11.545246691409167      -0.85254873739606374        10.960988831578696     
 H   12.180563785700320      -0.90975778338650304        9.2978855673099829     
 H   13.298210794759735      -0.90104152224972456        10.682963071301765     
 H   13.390187536750274        1.1775122668767513        8.3372201895873594     
 H   13.583715901293861        2.6261848633027136        9.3441929247440658     
 H   14.499154134281591        1.1510279279922400        9.7299677153355155     
 H   10.329034719071785        5.9470598869194973        9.9471450053164165     
 H   11.027485913247229        6.4050290872176134        11.513440442664079     
 H   12.013644961162035        6.5151357204284395        10.039847029364715     
 H   12.904421877768305        4.8701098082661849        12.563150523583525     
 H   13.422960836339515        3.4278997847342536        11.679315620573089     
 H   13.812693924066147        5.0460970368498117        11.047925146967293     
 P   10.444279320032665       0.46893874407006136        17.783519299644063     
 H   9.9217092714748674        4.2513312323722161        14.850413527380802     
 H   8.4161806080111656        3.9269073147045161        14.382467525723786     
 H   6.9899090853762873       0.69505771390156201        14.431026789586580     
 H   7.0934339916348295        2.3477529460144568        14.601315055706527     
 H   9.5953095052750310       -1.7285822163983500        14.075521392356046     
 H   8.1510344800075600       -1.1292958935574633        14.482885245026216     
 H   11.706183990897285       -1.1095326751372532        13.647573343686643     
 H   12.714552988099680        4.8202377718304171E-002   14.100301087225212     
 H   12.818110618473284        2.2749555707098370        14.307627948799148     
 H   11.939744857906952        3.4630135005399367        14.879840690045725     
 C   8.9724117719596421       0.72932539203446078        18.845727485595326     
 N   10.632501544258215       -1.0724415123258886        17.232796590552596     
 N   11.740906414655189       0.75901228528407194        18.744303940482304     
 C   7.7552084495367684       0.32252627919892368        17.992298810186874     
 C   8.8810558408680329        2.2250784414419629        19.200885902305902     
 C   9.0486543565506334      -0.11652741198592789        20.125313821351522     
 C   11.176829691218312       -2.2277070350740531        17.958883915743716     
 H   10.168002514480140       -1.2748620536335245        16.342396720033801     
 C   13.139804198773797       0.82214057676603924        18.254485422959267     
 H   11.578253071423088        1.2850504417799831        19.609221989148502     
 H   7.7866350752892606      -0.73540251987475935        17.698797152995120     
 H   6.8437196972864633       0.48091244043616110        18.581563369981374     
 H   7.6781057546621199       0.92780657491174479        17.080826220993917     
 H   7.9421181693111569        2.4235393625100858        19.736819717637445     
 H   9.6967985237774723        2.5406660711193676        19.863597703360657     
 H   8.9045608965959424        2.8484279107029371        18.299147552761358     
 H   9.9025305023934500       0.16487662424049737        20.753510367398974     
 H   8.1380062480732693        4.5911260834013298E-002   20.717623927799028     
 H   9.1185018500686947       -1.1902816620031971        19.912553534614208     
 H   11.494814716549705       -1.8498217312771177        18.939165468620438     
 C   12.389230288065580       -2.7972620382087023        17.216340561491442     
 C   10.106993785063931       -3.3011776459111877        18.151720588451809     
 H   13.152451277199319       0.35907931287049588        17.256472761413413     
 C   14.041535960159088        2.5073345804628923E-002   19.203736701632582     
 C   13.589123350063339        2.2786416394096336        18.128841382385087     
 H   12.093299186123970       -3.1767966477602938        16.227386775122522     
 H   13.158643560574593       -2.0306995999228388        17.062815355928247     
 H   12.836347742110819       -3.6287328752581178        17.779742779024247     
 H   9.2328598459287026       -2.9110591424739818        18.686369525112500     
 H   9.7669917823193515       -3.6837967941284679        17.179249447770239     
 H   10.503767860870141       -4.1504310081384075        18.721836677065070     
 H   13.954074196845784       0.42266041899878076        20.224937924376757     
 H   13.765586933930294       -1.0365650085337683        19.230111762122476     
 H   15.091397966419532       0.10116477749624862        18.890945868001069     
 H   12.917273019199266        2.8427407057928571        17.468333967767723     
 H   13.581140380546566        2.7607281841801181        19.116398048276505     
 H   14.607052793726918        2.3432557639288820        17.719472502987159     
 C   9.5933663693000302        5.2983611827597539        2.3403410381584968     
 C   10.585271293145949        4.2161086779220174        1.8825978414995395     
 C   10.131649425940623        6.7111240956529237        2.0448231952923823     
 C   8.2438189433739950        5.0939746200966294        1.6232092328735899     
 P   9.2655061643380510        5.1535989341537842        4.1478311772951200     
 H   10.670065483120863        4.2485780564485447       0.78583689265498602     
 H   11.589629254969850        4.3705312525436915        2.2968894863814171     
 H   10.238931312355016        3.2140426006772689        2.1663060861496808     
 H   10.311557987538947        6.8181714030412781       0.96517462756376227     
 H   9.4031434728712284        7.4768399894255282        2.3377290342588970     
 H   11.080542926903032        6.9135877449884831        2.5579364654782801     
 H   7.8601853145074054        4.0772476294632236        1.7710810149515117     
 H   7.4817291188594552        5.8060693810076724        1.9664358461952600     
 H   8.3749486170284673        5.2443429232484817       0.54154842105648782     
 N   8.5629003075842238        3.6991109500459953        4.5136099651378077     
 N   10.734689303841710        5.1239724718178818        4.8780138755318534     
 O   8.3283537171662214        6.2884094545875637        4.5758052981986630     
 C   7.1134063275151380        3.4164056126655766        4.5177929667558487     
 H   9.1733397885429735        2.9609900598878132        4.8780332025307676     
 C   10.883323337173195        5.4203108026743347        6.3219710070597053     
 H   11.578846083758242        5.3286799461135148        4.3246886672994993     
 H   6.6347059623105471        4.1784592172292712        3.8894019905958723     
 C   6.8218484772075669        2.0500330540963461        3.8968841791698310     
 C   6.5076464522148134        3.4992159248571841        5.9203903777787481     
 H   9.9451127850481544        5.1123558915761524        6.8060964033661318     
 C   12.036854198286665        4.5847726004834488        6.8751483603635695     
 C   11.104543337782225        6.9177664266293739        6.5593397182780810     
 H   7.3265840001754974        1.2489266034989117        4.4551220504307532     
 H   5.7411016636087853        1.8573055961790821        3.9231082755163511     
 H   7.1500137661235268        2.0018145775070657        2.8525490075254933     
 H   6.7294945784734566        4.4634699938396611        6.3933498158780973     
 H   5.4156850039734179        3.3935266871301542        5.8526277473914279     
 H   6.9001859061776658        2.6960939219661100        6.5582856954309312     
 H   12.954019114084856        4.8124665463008345        6.3146586247913419     
 H   12.219383862599306        4.8286697236049205        7.9296193962507342     
 H   11.826564966702797        3.5098670926774638        6.7901847035310086     
 H   10.276910155198239        7.5042151658362508        6.1428896559353676     
 H   11.176898449497044        7.1388201489131387        7.6340715270838722     
 H   12.035253441974406        7.2555759693735871        6.0818518364919818     
 C  -2.4246230935174498        11.787926580911272        7.0465113265049046     
 C  -2.1930248244133308        10.295267021513661        7.3660867315154812     
 C  -1.0823600772587092        12.559343623326226        6.9912729366852489     
 C  -3.3285501982940535        12.388440192107463        8.1468736329577318     
 P  -3.3627974200716300        11.954745477030253        5.4456587787232422     
 H  -3.1475090341565037        9.7484412300347820        7.4241451975979595     
 H  -1.5480195529275869        9.8034429550397260        6.6255650277777045     
 H  -1.6913336996261146        10.206735084434479        8.3473241311949629     
 H -0.37394885373950593        12.123163804342344        6.2709847397533824     
 H  -1.2295180738332250        13.616919856812752        6.7250323877038829     
 H -0.60297258852973123        12.528249460167945        7.9881398518765021     
 H  -2.8355631600071520        12.258722651254237        9.1326040812591476     
 H  -3.4876441405557590        13.466236825424028        7.9948528645362007     
 H  -4.3143810071707431        11.887186038069158        8.1907100745716725     
 N  -3.7686316086521470        13.519266562891662        5.0845528318771223     
 N  -2.2751663980599597        11.605068135648320        4.2573769672418580     
 O  -4.6547542324657121        11.127957309941726        5.5681718741115214     
 C  -4.9737637499772527        14.253793766081953        5.5236894130276397     
 H  -3.0394008713959737        14.099446543645351        4.6686345963257816     
 C  -2.5667313670010237        11.638828471099249        2.8031057276519298     
 H  -1.4903426683248320        10.987813309549136        4.5059064447730597     
 H  -5.5428976621436963        13.569605025755369        6.1683672153404592     
 C  -5.8341098736921291        14.637562775905730        4.3139267911578854     
 C  -4.5658045696919904        15.495897898275080        6.3187847957507435     
 H  -3.5511219441260193        12.118197788620806        2.6899724062298791     
 C  -2.6282661363786270        10.217477283328407        2.2344739852053510     
 C  -1.5116139594412652        12.490895107911937        2.0850774025711205     
 H  -6.0902490952568344        13.749460682606909        3.7203497604037858     
 H  -6.7686112727658578        15.120103627577453        4.6350052272867792     
 H  -5.2815998500248638        15.338113901314109        3.6742667499720723     
 H  -4.0057363360777787        16.186641457766676        5.6720349633431955     
 H  -5.4500896246377017        16.026038987092672        6.6905240901259972     
 H  -3.9332837402626195        15.243057658602272        7.1794251346720905     
 H  -3.4084629019870416        9.6325847105742497        2.7370848859837884     
 H  -2.8454834057435026        10.238912691017262        1.1569812549760505     
 H  -1.6686082053326627        9.7001162033486850        2.3746545850529657     
 H -0.50126673701706015        12.124471575152770        2.3183386059508910     
 H  -1.6427225656278590        12.437427829621230       0.99545131037295298     
 H  -1.5730985936154829        13.544725584413275        2.3855822890556100     
 I  0.44478962547007123        9.2904482317003705        4.4511010890804794     
 I   3.5124071834077921        4.6798682985081745        3.2524898834224309     
 I   10.383743127766186       0.71015072365967546        6.1865695992140051     
 O  -1.2038069366514831E-002   5.8098009803773998        3.5883059265983230     
 H  0.17932900124968706        6.7576144821868267        3.7621699609103616     
 H  0.87250849020000831        5.3939894641396711        3.4957863476573929     
         356

 C  -6.4336163424434760        7.7857417669774822        9.1712144389030836     
 C  -6.5952542791937701        6.7895018098750839        10.328868776613740     
 C  -5.8886130327609560        9.1376220643085659        9.6738397686595690     
 C  -5.4755012461188670        7.2111859421500304        8.1066903108221773     
 P  -8.0406881732333488        8.0230388581068031        8.3148114356861722     
 H  -7.1881078179095939        7.2078023989855984        11.153421651591668     
 H  -5.6054503114532661        6.5321959254961506        10.727423355747515     
 H  -7.0654693124097721        5.8573009643409328        9.9931741390355491     
 H  -4.8740999390254682        8.9906670557700252        10.074984090949776     
 H  -6.5019295726975797        9.5600509277437116        10.481340938396791     
 H  -5.8274863429746144        9.8697986754176412        8.8575507818687118     
 H  -5.8306592036905025        6.2566386513901024        7.6977501276453104     
 H  -4.4956333458303037        7.0329026856142081        8.5709893254012801     
 H  -5.3323090081463649        7.9075069636651918        7.2719001038814968     
 N  -9.1064920047366353        8.6230014865583460        9.4091874179719674     
 N  -8.6581380953697273        6.5833505480526959        7.7787730148009144     
 O  -7.7799615523742620        8.8980341740131230        7.0815165455229856     
 C  -10.416285828555891        9.1827516006175678        8.9852021728335512     
 H  -8.7563538464098905        8.9731342915477192        10.309070564838624     
 C  -9.6728033872751613        5.7370527244955438        8.4313855687586354     
 H  -8.4481538885147884        6.3659500276899852        6.8012723220626174     
 Dy  -8.0120882415555119        9.0187844806131032        4.8798555785772955     
 H  -10.584271201206276        8.8283497727022304        7.9577013858484182     
 C  -10.383183527097810        10.713324816154065        8.9665107241741335     
 C  -11.532379539860825        8.6528557055336019        9.8895272442709139     
 H  -9.8210174899561320        6.1775748058699529        9.4243987249882615     
 C  -9.1762835726923040        4.2958737821900899        8.6023789893313953     
 C  -11.002013155173568        5.7684114018386836        7.6659197041560514     
 O  -8.4195651021218580        9.0192823642829349        2.6972183240554393     
 O  -7.4883257416191418        6.6885196884422591        4.8598546493062287     
 O  -5.6594683628352964        8.8531045673739044        4.5975579653039418     
 O  -7.1475780340212980        11.281426839772413        4.7687391278732028     
 O  -9.8162014899020420        10.492465277425442        5.2658355754909820     
 O  -10.002517653755064        7.6681538003956140        4.9969555457587669     
 H  -9.5965682922452000        11.085291749788974        8.2982012318652316     
 H  -10.198933651813407        11.110490493614254        9.9747256166315967     
 H  -11.343997308253746        11.112691175195883        8.6120997707300191     
 H  -11.369399107161625        8.9809449056505581        10.925234207240942     
 H  -11.574333628457611        7.5571847054001493        9.8847152166847110     
 H  -12.506455884580735        9.0353593758193806        9.5552140931351186     
 H  -8.2258870799402271        4.2614014644885909        9.1503503343239814     
 H  -9.0217114422038893        3.8175360940004972        7.6269597993120755     
 H  -9.9165079292563014        3.6989752219187220        9.1543484255632315     
 H  -10.875846130343341        5.3653527934775012        6.6518963366987274     
 H  -11.391758549281979        6.7883156073634803        7.5682665709388885     
 H  -11.755491903091020        5.1549504467999778        8.1796652068925457     
 P  -8.6016956907160242        9.8844019136967951        1.4426303183075213     
 H  -8.0413076309637255        6.0731100739452994        4.3120049990895017     
 H  -6.5175033081168232        6.3938299407797619        4.7491038127123097     
 H  -5.0713505056103356        9.5791846347437630        4.9725177310117239     
 H  -5.1836742047643645        7.9747468130194807        4.5917932924078011     
 H  -7.6274124897767148        12.021825944298355        5.2266041771830150     
 H  -6.1693495700887384        11.374543464715279        5.0322155934455042     
 H  -9.7749392471789118        11.435123238353402        5.5886520751591764     
 H  -10.763209806543767        10.312248272284569        5.0163402145366316     
 H  -10.902914960786921        8.0824238261594807        4.9040416898854282     
 H  -10.049064631988736        6.8393412385469912        4.4511394421990733     
 C  -7.1303383403058218        9.6209951967517302       0.38265414950700083     
 N  -8.7849311457896064        11.427572327997805        1.9958518387733966     
 N  -9.8878503502229851        9.6048061275915160       0.46711941867089762     
 C  -5.9111609587149223        10.035155825470209        1.2258496351496477     
 C  -7.0334272000071181        8.1230378383074768        3.4202842328179266E-002
 C  -7.2082626849037403        10.461124955706637      -0.89996476630813504     
 C  -9.3454421786099253        12.579515836500825        1.2752465959813417     
 H  -8.3236859410185406        11.636992627890544        2.8833713208854501     
 C  -11.287218875438878        9.4862133872792569       0.94377789727041395     
 H  -9.7062776571323397        9.0955034644557458      -0.40478442609888438     
 H  -5.9368570915115990        11.098598285871766        1.4992624957868574     
 H  -5.0046255428593822        9.8615638124234071       0.63382313272427837     
 H  -5.8295832326367396        9.4461046037050824        2.1472680941051565     
 H  -6.0977739139619400        7.9296390326780957      -0.51030687574824807     
 H  -7.8545746344969949        7.7973582445112566      -0.61704654820330007     
 H  -7.0415373421798035        7.5045095224605234       0.93995432548610836     
 H  -8.0547450438442549        10.172225499736248       -1.5342014928270853     
 H  -6.2918520104327147        10.304991585574435       -1.4844789438389150     
 H  -7.2884714844955383        11.534941346583089      -0.69094880092251887     
 H  -9.6777807904032951        12.196157730445053       0.30182479907986631     
 C  -10.548033762568970        13.141585855292258        2.0375419935957821     
 C  -8.2820568848466660        13.655176322711430        1.0605272316271088     
 H  -11.316639585982186        9.8891321381141566        1.9657654174477672     
 C  -12.214050783196983        10.314527579315302        4.7520775696702863E-002
 C  -11.694520907832898        8.0135735174992977       0.97964766455290697     
 H  -10.239124289777561        13.514152919639981        3.0251252436818130     
 H  -11.316437022235453        12.373886485502867        2.1951813216206686     
 H  -10.999927717626573        13.978923895348371        1.4873517462126955     
 H  -7.4164460023483656        13.264364885461299       0.51253871399892825     
 H  -7.9249326170121206        14.042813699388992        2.0249236754125657     
 H  -8.6901420397314411        14.500193510008975       0.49220963577748678     
 H  -12.138814381610935        9.9725608005731505      -0.99454708879581011     
 H  -11.957701396854979        11.380661424188688        7.4367597634768690E-002
 H  -13.257194214514579        10.204251130973470       0.37448041678479471     
 H  -11.028273520158283        7.4375297234839390        1.6359903036472265     
 H  -11.637940987201166        7.5847971360606321       -3.0733139271989566E-002
 H  -12.722196518841120        7.8980272853191034        1.3498637183471045     
 C  -7.7183665151926242        5.0267705087056598        16.801547146129820     
 C  -8.6954406533521649        6.1210925794260573        17.266413498962009     
 C  -8.2881718340065174        3.6201281686732467        17.072324856783901     
 C  -6.3714809183192411        5.1936767389643554        17.533415322418300     
 P  -7.3664530299972135        5.1857264744765716        14.997864702544559     
 H  -8.7880460407437511        6.0778804443952126        18.362466877369449     
 H  -9.6995951456015224        5.9893397640858668        16.843421370195632     
 H  -8.3315329443607364        7.1213069036848138        16.997347319768373     
 H  -8.4710079376388538        3.4985530074202229        18.150091380617585     
 H  -7.5772333216806622        2.8425602235233352        16.766920147048150     
 H  -9.2416307924252781        3.4478381082030647        16.556595715262919     
 H  -5.9650882878665703        6.2042884295350138        17.404559099229907     
 H  -5.6212029953874296        4.4716783182520992        17.185261034939188     
 H  -6.5143084386798442        5.0305749333717218        18.611656358958509     
 N  -6.6448699693813769        6.6300452120454825        14.633024393788519     
 N  -8.8341718826759319        5.2579531060083102        14.265580614045851     
 O  -6.4414404605228057        4.0402440777091373        14.572861234420186     
 C  -5.1975993045287074        6.9201208181346345        14.670364091512770     
 H  -7.2541104879347431        7.3876160110265312        14.307887586679080     
 C  -8.9893996934650939        5.0433137099260819        12.808503120995191     
 H  -9.6758462432743197        5.0272898374788273        14.810009041846921     
 H  -4.7289416155541435        6.1531520443098975        15.300253795135022     
 C  -4.9390510126756393        8.2807717074483538        15.317786156269387     
 C  -4.5532354930750785        6.8619571739647176        13.282196980765958     
 H  -8.0711361481528758        5.4193737075708652        12.335369014026455     
 C  -10.183506288073625        5.8647207540471937        12.326869358772493     
 C  -9.1517142247921477        3.5560179707375181        12.481899332398338     
 H  -5.4325868314545298        9.0844805497929446        14.752991386254799     
 H  -3.8604865925868688        8.4863870482944819        15.331346243060601     
 H  -5.3057125463599446        8.3127494987609776        16.350222871767233     
 H  -4.7546166396341807        5.9015309679561998        12.792642404263512     
 H  -3.4636910453386780        6.9761159651848637        13.376585809739256     
 H  -4.9374359197519029        7.6692266897938852        12.644534691867856     
 H  -11.076157996485088        5.5780769942211794        12.899338742214608     
 H  -10.387283659890711        5.6673979025226595        11.266697863477528     
 H  -10.005594560950362        6.9402741271975481        12.457843657989862     
 H  -8.3007920316345931        2.9835693334678814        12.867774851430081     
 H  -9.2123274463493274        3.3950186941426539        11.396419452518151     
 H  -10.069450974647317        3.1549806939236067        12.934275774032333     
 C   4.6749828941694842       -1.3747990331505102        12.343798992537868     
 C   4.5907680519513905       0.15247260858171083        12.138642865818753     
 C   3.3058452484880427       -2.0590060216649801        12.106703618665950     
 C   5.7239995012118312       -1.9268821407141299        11.350619034671128     
 P   5.3107384485129581       -1.7245196761178023        14.056568514887601     
 H   5.5817010140003198       0.61974694848194400        12.249896049541183     
 H   3.8909808884928188       0.63411082014174791        12.832255098128892     
 H   4.2331701864789695       0.36666774331832824        11.115497752496180     
 H   2.5031964667995723       -1.6145768240303815        12.714607474344596     
 H   3.3463920882351457       -3.1359642164203612        12.330301725274678     
 H   3.0157024911747601       -1.9471531416020280        11.045699173788453     
 H   5.4482448841479378       -1.6109616675041165        10.323558585084172     
 H   5.7624072449760781       -3.0248521516077611        11.362200094195282     
 H   6.7371883995389590       -1.5330571903539909        11.556821556354537     
 N   5.6434936585911384       -3.3236343917048554        14.327961355091713     
 N   4.0620926252541381       -1.4413883050196654        15.100476609914319     
 O   6.6026309586751495      -0.91866908421481519        14.250265210971110     
 C   6.8113956032871723       -4.0641348050275550        13.796981727077966     
 H   4.8670906689633107       -3.9068389656787006        14.640945867180907     
 C   4.2608563574429485       -1.3806318265919206        16.573190007797791     
 H   3.3177940307213274      -0.81416823035006547        14.767340254311993     
 H   7.3807314441141285       -3.3601283152172376        13.174275095034218     
 C   7.7158328645413992       -4.5495144838294328        14.933289644633417     
 C   6.3211683541699477       -5.2314780748051675        12.938073162586543     
 H   5.2181511508691765       -1.8825142168391702        16.781160476990785     
 C   4.3408733350853304        7.3495817149671697E-002   17.051719893064693     
 C   3.1344064481567688       -2.1489379128432478        17.270121907486729     
 H   7.9968887681380645       -3.7114952006695847        15.584781591027772     
 H   8.6357530019514268       -5.0019747418458600        14.536122727589765     
 H   7.1891361766640323       -5.2998947367749007        15.536060951362686     
 H   5.7711121529977465       -5.9485797191479168        13.564948730245918     
 H   7.1624497349773346       -5.7623312727822134        12.478515920501742     
 H   5.6503114351471844       -4.8944919562036562        12.137222668644922     
 H   5.1714837075250362       0.59678904770176944        16.562641073328251     
 H   4.4929555611591221       0.11890957276712973        18.140240558664587     
 H   3.4116197901328844       0.61169060025589961        16.815444523924569     
 H   2.1558891065881349       -1.7553324265285899        16.960999854746177     
 H   3.2065029815130202       -2.0442495036686554        18.361414516985015     
 H   3.1677322275552173       -3.2168506291543117        17.023557579099460     
 I   1.5286024234413351        1.1057742606254080        14.412656772403208     
 I  -1.6970574180294369        5.5959606499853498        16.069328607396368     
 I  -8.4891609994109043        9.6023062472284799        13.033114206818068     
 O   1.8711244406278729        4.5314777840474614        15.518361720819684     
 H   1.6963624166339017        3.5922053795057485        15.288950878788485     
 H  0.98423890425408478        4.9181079118784892        15.678546670795884     
 C   8.4497814958091215        2.5249151953104905        10.011520986728369     
 C   8.6524834374912718        3.5112263375328938        8.8508122090490264     
 C   7.8632597135922060        1.1909673545708226        9.5089771028167451     
 C   7.5042769827864628        3.1364457466907538        11.067070935988044     
 P   10.037507760347886        2.2386764724828048        10.887381276205396     
 H   9.2523854728221782        3.0789996314986761        8.0387512380185875     
 H   7.6749809074356117        3.7858821228735668        8.4336014291427563     
 H   9.1339601251637195        4.4354390696167565        9.1916716354508736     
 H   6.8564533066667455        1.3736876721465385        9.1039051581836716     
 H   8.4650874116325738       0.74691648504232633        8.7043697915881424     
 H   7.7722196958984719       0.46196724517384125        10.324768381759295     
 H   7.8828239952351318        4.0871408661056643        11.463437521950564     
 H   6.5287962651653331        3.3318853844028871        10.601327428078118     
 H   7.3436418139532078        2.4565375139234349        11.912250395255301     
 N   11.100178864249985        1.6012998636061597        9.8128324704581598     
 N   10.695418100793995        3.6596117850444281        11.421616954993571     
 O   9.7347314811918260        1.3818508641030200        12.124457755897938     
 C   12.397534795753220        1.0326600624200470        10.261134898375015     
 H   10.755507824713364        1.2541262598653011        8.9096234414464259     
 C   11.726650063907469        4.4823262569207980        10.767260863022283     
 H   10.465996582540479        3.9038211403852880        12.388127203666837     
 Dy   9.9323457987329178        1.3012658315523393        14.336178971499884     
 H   12.557748101054134        1.4001840893331583        11.285240383966455     
 C   12.347372998270892      -0.49590473322218032        10.301928598639885     
 C   13.532415200751561        1.5343202875577064        9.3658259717076184     
 H   11.890817649244662        4.0184491790526966        9.7872108762077197     
 C   11.240374457768459        5.9222554738638600        10.554271245868316     
 C   13.040556294411582        4.4522392634320944        11.557762271152253     
 O   10.257927552565359        1.3350929514920957        16.531542749817721     
 O   9.3885726550071347        3.6393391945364328        14.281756891409328     
 O   7.5958137871396305        1.4854447454136470        14.582495631318505     
 O   9.1530919983151033      -0.98821273681474797        14.571955868220975     
 O   11.749725271940180      -0.16872140944760880        13.969670342913791     
 O   11.899972532284789        2.6605580333310432        14.292109946414008     
 H   11.544509611998709      -0.85043374269626060        10.959957691194761     
 H   12.178977957115304      -0.90691208352217789        9.2965089495544841     
 H   13.297332807176748      -0.89836677143223831        10.681005689716676     
 H   13.387482361557760        1.1814401775779138        8.3359426245829908     
 H   13.581340000354167        2.6295107945625777        9.3437182185018628     
 H   14.497228017082513        1.1542897509876280        9.7280633547687394     
 H   10.324133018348196        5.9498153768335227        9.9501694820655953     
 H   11.025103082529867        6.4073481532567325        11.515376169650875     
 H   12.008890697718932        6.5177643557870173        10.040392227241480     
 H   12.901552004274890        4.8720968095128754        12.563008917159348     
 H   13.419987838472540        3.4304161949175409        11.678265761829435     
 H   13.809008367272840        5.0490238893223207        11.047422671118929     
 P   10.446228719856032       0.46791704518155830        17.783253972896862     
 H   9.9222457432811240        4.2510851690436056        14.851694332251762     
 H   8.4162693120106074        3.9266902439842903        14.384471179982597     
 H   6.9895474571624732       0.69596472822648392        14.426194321222251     
 H   7.0932780303280882        2.3474434785987341        14.601759038601202     
 H   9.5936532235262781       -1.7280129733834326        14.073193676128245     
 H   8.1490228274521819       -1.1275430159595901        14.475092128584905     
 H   11.705454907967422       -1.1098242297003904        13.646963126437312     
 H   12.713319051574695        4.6947597857388945E-002   14.102889622628952     
 H   12.817835217554618        2.2738081132193453        14.307586042999191     
 H   11.940101103121604        3.4632754316829399        14.876747399798440     
 C   8.9744255597816593       0.72855779674773768        18.845429275725561     
 N   10.634202921225304       -1.0735356980195943        17.232500858994964     
 N   11.742606265372428       0.75766897526486832        18.744402965113188     
 C   7.7571045403299301       0.32170508480397747        17.992299251782530     
 C   8.8831043281196305        2.2243845012698649        19.200389017625607     
 C   9.0506592857881003      -0.11712758823663152        20.125108554913947     
 C   11.178761475207397       -2.2287801588003506        17.958486607956530     
 H   10.169807110771131       -1.2761056121568481        16.342160612532108     
 C   13.141527006945108       0.82222869956273725        18.254958091151305     
 H   11.579469824426933        1.2832914510809839        19.609493688806076     
 H   7.7882530077147978      -0.73636428184102143        17.699298363100365     
 H   6.8457769178571404       0.48057909960935302        18.581658468822305     
 H   7.6799204464740143       0.92658900345115747        17.080582082559221     
 H   7.9442878510905990        2.4228280449095818        19.736565594200574     
 H   9.6990382063785994        2.5401565895183991        19.862777400772622     
 H   8.9062603544511454        2.8475946643577901        18.298536936493292     
 H   9.9043870593187773       0.16440601680847247        20.753433149109025     
 H   8.1398935537846064        4.5243740002312599E-002   20.717238318749075     
 H   9.1206726141002594       -1.1908945082780373        19.912469104778499     
 H   11.497120752767218       -1.8507944251582620        18.938607396234413     
 C   12.390868946527300       -2.7982922398382670        17.215487756351870     
 C   10.108935889795735       -3.3021638646756282        18.151818510744217     
 H   13.154646928979354       0.36067599663197103        17.256347988737740     
 C   14.043898947586133        2.4429760924397435E-002   19.202909899090955     
 C   13.589736445600172        2.2791507803091520        18.131594236035831     
 H   12.094607060167771       -3.1775415823472790        16.226528040671397     
 H   13.160387207270864       -2.0318133499866966        17.061952977686836     
 H   12.837939356835278       -3.6300181828552120        17.778529072918033     
 H   9.2350553558022686       -2.9119163960452825        18.686785404101876     
 H   9.7684764784683829       -3.6848356844170449        17.179530761896729     
 H   10.505854329436634       -4.1513805814814875        18.721880835256819     
 H   13.956713433668495       0.42062784902884165        20.224630246162921     
 H   13.768490647978780       -1.0373326878120799        19.227947089856350     
 H   15.093591820773556       0.10142698574143616        18.889777323596014     
 H   12.918038445204303        2.8435268816032142        17.471159616654337     
 H   13.580463943339238        2.7598807263261120        19.119729763552677     
 H   14.607926091765574        2.3450818095624379        17.723259284907801     
 C   9.5948756178250285        5.2982273901367662        2.3422413821205721     
 C   10.586314702188650        4.2155716805109167        1.8843574758145625     
 C   10.134084343673591        6.7107747614902769        2.0472830689027632     
 C   8.2453760680152950        5.0948807383717973        1.6247411677149104     
 P   9.2663916632361474        5.1531890727510952        4.1496425832653641     
 H   10.671311921369821        4.2482745573011176       0.78761404714723671     
 H   11.590677116716357        4.3693541809465071        2.2988698752573464     
 H   10.239451767717265        3.2135872298634056        2.1677219206221965     
 H   10.314035570347000        6.8181252618292145       0.96766947941057413     
 H   9.4061210844976664        7.4768820579392514        2.3405056209709523     
 H   11.083134271397881        6.9123961549140587        2.5604158542843662     
 H   7.8610517543420348        4.0783588189950626        1.7721827336389360     
 H   7.4836618438264830        5.8073294460372891        1.9680426378954972     
 H   8.3768224737970431        5.2454887852860574       0.54315754641366343     
 N   8.5632864165650133        3.6989900983536956        4.5154724257459176     
 N   10.735535784429626        5.1224873065419878        4.8798880989402607     
 O   8.3295448051429108        6.2882925530631857        4.5774771555187295     
 C   7.1138526080593811        3.4160833470072980        4.5184816837330564     
 H   9.1736909270208233        2.9603472916884224        4.8788448380192291     
 C   10.884367135469535        5.4167889882806186        6.3241698161267195     
 H   11.579630085490329        5.3278090315878393        4.3267759915895248     
 H   6.6354514085800194        4.1782561748778075        3.8900140521760789     
 C   6.8231918197921884        2.0498541717615284        3.8968792472363392     
 C   6.5069908577440723        3.4982688065143246        5.9206559301548110     
 H   9.9466629209807476        5.1071402325173443        6.8080446956428258     
 C   12.038918976257332        4.5815982053542763        6.8755361712353906     
 C   11.104126455478113        6.9139934705629047        6.5637452578341771     
 H   7.3276280138867227        1.2486881093139661        4.4553062278692153     
 H   5.7425030145083467        1.8567784386201280        3.9220349111405337     
 H   7.1523918776973510        2.0020608580867125        2.8528653456842186     
 H   6.7282989427897828        4.4624154417726780        6.3940667678241923     
 H   5.4150960723097468        3.3923913213136463        5.8521121011318558     
 H   6.8992378218537826        2.6950249256728047        6.5585718022393840     
 H   12.955448383170614        4.8107169867907924        6.3146895569367745     
 H   12.222041123114341        4.8243762561246744        7.9301292825281973     
 H   11.829407337757658        3.5066763253685904        6.7894811301544582     
 H   10.275898638888329        7.5000771916694386        6.1480652643535993     
 H   11.176207075632192        7.1335629772324811        7.6387418119946782     
 H   12.034500096440686        7.2533804104499078        6.0868543256573826     
 C  -2.4329089346265773        11.785589291300708        7.0417161645346589     
 C  -2.2049031923626643        10.292039719327978        7.3582007060197068     
 C  -1.0900466997757738        12.554912750194914        6.9940818409959862     
 C  -3.3406589641443505        12.384624698617090        8.1393647461148451     
 P  -3.3633057426680484        11.957163033168740        5.4379988486320805     
 H  -3.1602574657786788        9.7471398412480426        7.4118426196230613     
 H  -1.5584177987262073        9.8006301326477399        6.6188469569838189     
 H  -1.7069121494198090        10.200232418477755        8.3405039626752142     
 H -0.37916592022753065        12.118695921255226        6.2766212701657134     
 H  -1.2345922748315639        13.613005865522114        6.7290740720236890     
 H -0.61551468608324467        12.521651358749548        7.9925848339376770     
 H  -2.8532486873217944        12.250064185581525        9.1261358583811898     
 H  -3.4967980665129712        13.462931397487827        7.9910727971643905     
 H  -4.3271288974822060        11.886013535720700        8.1767030830830905     
 N  -3.7672918088695395        13.522583310967079        5.0792834036382661     
 N  -2.2715008995119619        11.609301001380905        4.2534344359647651     
 O  -4.6552174739224261        11.130862602959640        5.5523072135409448     
 C  -4.9714368640233904        14.257235297077855        5.5208887195962584     
 H  -3.0368565038961752        14.102865412928084        4.6660322547694921     
 C  -2.5606807788209727        11.640662762184286        2.7986907951943332     
 H  -1.4877416735635904        10.991747105836680        4.5041095385644061     
 H  -5.5405824920365117        13.572483430717600        6.1649364904234369     
 C  -5.8329272142075226        14.643767691320443        4.3130855881399910     
 C  -4.5613156963223913        15.497314567536327        6.3177461625782065     
 H  -3.5442148836747185        12.120918008754765        2.6831072544433852     
 C  -2.6231397812296957        10.218486158471986        2.2323882636100838     
 C  -1.5034593759492019        12.490220852796339        2.0812290102725646     
 H  -6.0897593966139931        13.757026821491564        3.7179428727785964     
 H  -6.7670247754525645        15.125534386238581        4.6361874263474405     
 H  -5.2810649143436210        15.345638267173404        3.6744344127784685     
 H  -4.0015146924588896        16.188798441703344        5.6715675576560356     
 H  -5.4444691025258170        16.027436721723038        6.6918386193696975     
 H  -3.9277807600344889        15.242204747487158        7.1767851289634859     
 H  -3.4048191641326895        9.6354400820705361        2.7346399350945991     
 H  -2.8386647114813273        10.238250383811398        1.1546076253072481     
 H  -1.6644331861310295        9.7002980633212506        2.3750601224503174     
 H -0.49407096050620714        12.122727291395131        2.3164200589433466     
 H  -1.6330805762614662        12.435524500555168       0.99155825111930540     
 H  -1.5638433178947089        13.544410075087610        2.3804076240828294     
 I  0.44373319764156754        9.2887106088353519        4.4593474991914555     
 I   3.5155759655724026        4.6808892439877656        3.2495879916263091     
 I   10.384781532702878       0.71038393347669171        6.1863644819333041     
 O  -1.0062812988189132E-002   5.8091912375835300        3.5911262130534070     
 H  0.18086730649720273        6.7568325467824852        3.7661945663598435     
 H  0.87453672975500774        5.3941340905276878        3.4968048475295230     
         356

 C  -6.4359650007832929        7.7859331914891934        9.1720518394187120     
 C  -6.5987519913151500        6.7898225782448165        10.329664374376176     
 C  -5.8898888512577479        9.1372738923186425        9.6748694325722226     
 C  -5.4781272343441891        7.2105223946263450        8.1077428252841681     
 P  -8.0424843092052782        8.0246092464748671        8.3150881778711110     
 H  -7.1918265960511940        7.2084001195705669        11.153910386186842     
 H  -5.6092957487136212        6.5319989177595108        10.728723125397646     
 H  -7.0692561250197841        5.8578774512440415        9.9937051368494672     
 H  -4.8756024562925493        8.9893148984084466        10.076146890289262     
 H  -6.5029402949556019        9.5601773142098327        10.482318386102223     
 H  -5.8279243856180560        9.8694720751114495        8.8586930658861487     
 H  -5.8338766200752135        6.2561176711643069        7.6990139270587150     
 H  -4.4983940794287083        7.0317418997818812        8.5721021493538458     
 H  -5.3344401971755042        7.9065010429407083        7.2727585011035227     
 N  -9.1082071004504961        8.6255649455763272        9.4089275748260732     
 N  -8.6610272871239520        6.5854465986709751        7.7790462854482341     
 O  -7.7805755760177213        8.8991370427282224        7.0817136790480912     
 C  -10.417709069874002        9.1855099629061172        8.9843591558528377     
 H  -8.7582453555251600        8.9755528523136281        10.308937368499748     
 C  -9.6760857857764702        5.7397407589852518        8.4317374570871291     
 H  -8.4505585629982214        6.3673472533852493        6.8018302420698475     
 Dy  -8.0119143739946956        9.0187838730545185        4.8797948965311218     
 H  -10.585540560084892        8.8307233051126399        7.9569700948827125     
 C  -10.384192317624240        10.716029964393325        8.9650310050544419     
 C  -11.534232489389204        8.6563733798107823        9.8885431432092865     
 H  -9.8246442962584410        6.1808291764978502        9.4244431433994045     
 C  -9.1798355082242882        4.2985803040379800        8.6037230271771126     
 C  -11.004950945564433        5.7711008283629628        7.6657137272109956     
 O  -8.4178189402259704        9.0184795189733080        2.6969370888051531     
 O  -7.4874891647549768        6.6884224757768775        4.8615840890690594     
 O  -5.6597243848860703        8.8526633184068562        4.5980678185353137     
 O  -7.1496630007149138        11.282072083458075        4.7653536641693499     
 O  -9.8163666573914075        10.492335142392525        5.2653950404861929     
 O  -10.001782147931113        7.6677144414484761        4.9949295007977792     
 H  -9.5971754622217684        11.087534074736922        8.2969588962091674     
 H  -10.200345756665332        11.113599525171399        9.9731531991088804     
 H  -11.344740229193023        11.115439399711889        8.6099805794494930     
 H  -11.371636670053119        8.9851201990321083        10.924083744922999     
 H  -11.576381774817735        7.5607152801317206        9.8844499483907793     
 H  -12.508089181597539        9.0388230638288860        9.5535728913280060     
 H  -8.2303056670433730        4.2642367048418226        9.1531160351437730     
 H  -9.0237321871457894        3.8201199973425766        7.6286405170167031     
 H  -9.9207828213533382        3.7016962129703681        9.1546954389125350     
 H  -10.878529436356850        5.3676215926207913        6.6519027303724787     
 H  -11.394421961167138        6.7910607643180345        7.5675083128421052     
 H  -11.758789176649387        5.1580764110684001        8.1794172210245168     
 P  -8.6000037053888665        9.8835097323180161        1.4423122174650203     
 H  -8.0399363062603726        6.0730756636692309        4.3131606288742645     
 H  -6.5166179086264640        6.3939233544387220        4.7511283106958730     
 H  -5.0711507196940024        9.5804513003730385        4.9671976861058438     
 H  -5.1831717815293974        7.9747661811237185        4.5920561825494959     
 H  -7.6284335288042557        12.022477537308967        5.2242924668575927     
 H  -6.1707521985156468        11.376474969030264        5.0243053384746883     
 H  -9.7750422134379154        11.434949701750590        5.5882105765297467     
 H  -10.763777427020409        10.311224574632750        5.0187158090399668     
 H  -10.902576231213924        8.0813600304668771        4.9037950456230375     
 H  -10.048092057157749        6.8396094963287286        4.4480599286780693     
 C  -7.1286520231686730        9.6199461455595330       0.38230052583294816     
 N  -8.7832509641638374        11.426693295818971        1.9953355901063756     
 N  -9.8863875177533540        9.6036575676130145       0.46712482173032405     
 C  -5.9094669759878213        10.033852181113883        1.2256970489786136     
 C  -7.0320400652541117        8.1220097217755036        3.3789685058275093E-002
 C  -7.2064662263140704        10.460119314274708      -0.90031463774981213     
 C  -9.3431495155567710        12.578743330379730        1.2744793765349554     
 H  -8.3219715433807213        11.635942919843673        2.8829497265914790     
 C  -11.285788854499989        9.4865062443435058       0.94397909825091852     
 H  -9.7052428147306387        9.0938882239317600      -0.40456496970420625     
 H  -5.9351980568899361        11.097168967667990        1.4995761565980754     
 H  -5.0028360786352044        9.8605348166169122       0.63372398853352685     
 H  -5.8280248578927010        9.4444222988363933        2.1468847029417271     
 H  -6.0963098176007851        7.9283456195739852      -0.51046565317728765     
 H  -7.8530675114024158        7.7966291651527690      -0.61775010422944210     
 H  -7.0406351931019193        7.5034179707468116       0.93947959229210265     
 H  -8.0531544950998200        10.171421207960655       -1.5343786671256598     
 H  -6.2902127187783607        10.303708064175781       -1.4850121816894986     
 H  -7.2863334668589310        11.533957087783980      -0.69129765811080734     
 H  -9.6751179265925948        12.195514213437418       0.30088344420197860     
 C  -10.545954734423235        13.141195287645298        2.0361785496433726     
 C  -8.2794396939178938        13.654189863616093        1.0603408604204188     
 H  -11.314892918398913        9.8910143913976221        1.9653264023505164     
 C  -12.211896254202406        10.313946416388180        4.6223976081086915E-002
 C  -11.694153168994324        8.0142784104940716       0.98216366952906975     
 H  -10.237382353852427        13.513883685874719        3.0238197715932964     
 H  -11.314512488491481        12.373643333250085        2.1936548850774757     
 H  -10.997556955740965        13.978458615208982        1.4856283357962379     
 H  -7.4136486968931887        13.263258944363336       0.51273180941477414     
 H  -7.9227308483483254        14.041656052673781        2.0249529450803254     
 H  -8.6870871276876809        14.499367825113765       0.49195449852077694     
 H  -12.136245001231412        9.9704950351587751      -0.99528013580129371     
 H  -11.955064537131033        11.379969683294547        7.1677242959254553E-002
 H  -13.255238777266444        10.204543557353814       0.37272915093822656     
 H  -11.027823305376268        7.4385815798479422        1.6387100581763199     
 H  -11.638697408290577        7.5841049743784934       -2.7614066626095373E-002
 H  -12.721620069023166        7.9000365896865192        1.3532729571551516     
 C  -7.7177742825930125        5.0264132481685202        16.803146766101936     
 C  -8.6951535654073133        6.1205145361457385        17.267787561164010     
 C  -8.2869074181167015        3.6196722506378127        17.074591489021593     
 C  -6.3708140813866496        5.1941724327083367        17.534660963196284     
 P  -7.3664275710973603        5.1849426311514888        14.999366256700110     
 H  -8.7875712098361856        6.0776147476217801        18.363859403907899     
 H  -9.6993201408909169        5.9882327916287155        16.845013877848494     
 H  -8.3316297892101705        7.1207471704803496        16.998323217317406     
 H  -8.4696628980947040        3.4985169817507376        18.152412886321923     
 H  -7.5756104822027321        2.8423214007010542        16.769510961882457     
 H  -9.2402775260818437        3.4466955176397454        16.558949158564872     
 H  -5.9648807356367506        6.2048897358226442        17.405287960886227     
 H  -5.6203070196512490        4.4723241133177787        17.186688284431860     
 H  -6.5133837504598526        5.0314663402574205        18.612994227697534     
 N  -6.6453020826823570        6.6294923769957199        14.634450629683860     
 N  -8.8341617087614086        5.2560572702762940        14.267095119175016     
 O  -6.4410970474847637        4.0397176547876033        14.574339081292807     
 C  -5.1979826326219332        6.9194136759854432        14.670902876048940     
 H  -7.2545683237065983        7.3866006398882931        14.308374862622285     
 C  -8.9892158123090375        5.0392490147089193        12.810366695290181     
 H  -9.6759239214177768        5.0261614259588896        14.811749545133926     
 H  -4.7291216895197143        6.1525729407672705        15.300796245185811     
 C  -4.9386909968085000        8.2802062347037033        15.317698105234157     
 C  -4.5544369805869165        6.8606551761560484        13.282442325483538     
 H  -8.0704271372711442        5.4135089002829249        12.336935749667168     
 C  -10.182255768617120        5.8610279083815513        12.326854614647624     
 C  -9.1530777068715068        3.5516798077513330        12.486136727635268     
 H  -5.4324889358621862        9.0838437534880523        14.753042542820335     
 H  -3.8600756895401918        8.4855254350789817        15.330337384873202     
 H  -5.3044612669462632        8.3125682068104005        16.350408540979483     
 H  -4.7562838640744873        5.9001455500900839        12.793258793554907     
 H  -3.4648403850524319        6.9745899351382921        13.376290043747716     
 H  -4.9387671378228557        7.6678381289363129        12.644750041532705     
 H  -11.075530338917453        5.5759876762463803        12.899066181534891     
 H  -10.385531837549095        5.6624221920372566        11.266856275957657     
 H  -10.003459510900342        6.9365649782871506        12.456553979969343     
 H  -8.3027592569643520        2.9788828945274668        12.872826259591655     
 H  -9.2139955451309419        3.3890809068930401        11.400942546464563     
 H  -10.071150098286932        3.1523052844697328        12.939188608383263     
 C   4.6660078932500371       -1.3774885221215358        12.339284104935874     
 C   4.5778045536013172       0.14888257438267338        12.131267151823030     
 C   3.2976532336728823       -2.0640881466510339        12.109650707099320     
 C   5.7113879524375246       -1.9306332782975968        11.343332554230543     
 P   5.3095370480491182       -1.7224875474747601        14.049173293409307     
 H   5.5677318632739867       0.61832590118289432        12.238203354970596     
 H   3.8793559284458285       0.63066106050270854        12.826104737348423     
 H   4.2164928260958661       0.35984324952262670        11.109205903491118     
 H   2.4973847438732792       -1.6200224169393089        12.720494757884355     
 H   3.3410693542806644       -3.1405581805403422        12.334245531628643     
 H   3.0026304458550359       -1.9542557371229741        11.050308038452219     
 H   5.4300272052243619       -1.6195125250670577        10.317346348263952     
 H   5.7530636413826004       -3.0280704367547209        11.358473945548162     
 H   6.7238024941421717       -1.5339063269879916        11.543141255014824     
 N   5.6442324845863414       -3.3207010027993364        14.322852933902675     
 N   4.0649957731933934       -1.4377387027238935        15.096784259271461     
 O   6.6013786485080361      -0.91602984619298289        14.234771920609472     
 C   6.8131151957878471       -4.0610019650313678        13.794235769426495     
 H   4.8690551560389261       -3.9038565008061377        14.638464910929279     
 C   4.2661621356196360       -1.3794300677081355        16.569020679782117     
 H   3.3196922058675731      -0.81071317341058824        14.765853002032415     
 H   7.3824671966818061       -3.3574628591689621        13.171030468095577     
 C   7.7163685016286943       -4.5438365523489361        14.932438773542184     
 C   6.3250519424504770       -5.2302168954680530        12.936874701429357     
 H   5.2239702302550093       -1.8810872943897401        16.774561131943901     
 C   4.3462327190545231        7.3841030447057393E-002   17.049829992408657     
 C   3.1412476023222018       -2.1494694593988664        17.266499838529533     
 H   7.9967859649676400       -3.7045618878290805        15.582482708715784     
 H   8.6366617381697726       -4.9970766160223938        14.537237954048198     
 H   7.1889693387553990       -5.2929459361656956        15.536111961754123     
 H   5.7747177230083917       -5.9466879442032896        13.564192084296133     
 H   7.1674618057837911       -5.7610114454147281        12.479578332933229     
 H   5.6552127823025957       -4.8953473979771474        12.134483103668874     
 H   5.1757657588289820       0.59839950890167626        16.560405748463605     
 H   4.4999718401349575       0.11749641669517549        18.138071109566450     
 H   3.4163978603995742       0.61184215257401020        16.815995345996960     
 H   2.1620661407571800       -1.7561439847165587        16.959366464112168     
 H   3.2149206797649663       -2.0461818879755684        18.357748661554226     
 H   3.1748605339838898       -3.2170211100777690        17.018499057588965     
 I   1.5267354864865279        1.1034918700398602        14.422175377166198     
 I  -1.6949915291015718        5.5968801533019104        16.066591561596560     
 I  -8.4890768025998042        9.6022624286480340        13.032978875180275     
 O   1.8720351693790374        4.5308997957291739        15.520689317850227     
 H   1.6968731521058016        3.5913455429475509        15.292987520678565     
 H  0.98521469915650139        4.9182382497059374        15.679308364353995     
 C   8.4471823493507472        2.5249558520152013        10.012287955968981     
 C   8.6488195042285732        3.5116255832837941        8.8517424004569722     
 C   7.8618242800505111        1.1905587548934109        9.5096094751895492     
 C   7.5012678456608599        3.1353935141701879        11.068074680125514     
 P   10.035399872882207        2.2400201381047626        10.887682923163005     
 H   9.2485883035420624        3.0798545325724298        8.0393433429491878     
 H   7.6710029122442638        3.7858243858118001        8.4350023250457689     
 H   9.1299502457656292        4.4360376369579804        9.1925610630166172     
 H   6.8548259351684964        1.3723354905388259        9.1046149883266363     
 H   8.4640008639519113       0.74716643794536175        8.7049129530887672     
 H   7.7715654889301318       0.46140254436469169        10.325348380840385     
 H   7.8791518332806509        4.0861602469948402        11.464885700600533     
 H   6.5256923315829471        3.3304028020079981        10.602332201258218     
 H   7.3410596593661968        2.4549698038169385        11.912906601152390     
 N   11.098176657426301        1.6036246491216251        9.8126353128077302     
 N   10.692190926904837        3.6614855162420898        11.421934178220225     
 O   9.7337388763659405        1.3827446346975978        12.124673851734887     
 C   12.395877057439893        1.0352607971032024        10.260295860323698     
 H   10.753398647886346        1.2564030478197588        8.9094888643281944     
 C   11.722947492859706        4.4848409438986510        10.767598048784269     
 H   10.463319277138348        3.9049753133229044        12.388741789605424     
 Dy   9.9319433478417114        1.3011524872916900        14.336193513052521     
 H   12.556310192946022        1.4024971790945708        11.284467547868219     
 C   12.346197602651371      -0.49335710821574980        10.300599644048312     
 C   13.530228645106742        1.5376330957441429        9.3646844991598481     
 H   11.886646110568627        4.0216159050078186        9.7871812229388908     
 C   11.236382531770120        5.9248079002236560        10.555799452843669     
 C   13.037297172384656        4.4547047182409312        11.557368601233714     
 O   10.260050163109288        1.3339571448293539        16.531156100248367     
 O   9.3886402510278124        3.6389639274397787        14.283609223566732     
 O   7.5949719992322811        1.4847085175866128        14.583366284764899     
 O   9.1503816475774666      -0.98761209338239286        14.568505201583029     
 O   11.748945841580170      -0.16896898746089259        13.969031205681487     
 O   11.900181688111905        2.6601890680609883        14.289956117913272     
 H   11.543772532588250      -0.84831874799645735        10.958926550810826     
 H   12.177392128530288      -0.90406638365785275        9.2951323317989853     
 H   13.296454819593761      -0.89569202061475217        10.679048308131588     
 H   13.384777186365246        1.1853680882790760        8.3346650595786240     
 H   13.578964099414474        2.6328367258224423        9.3432435122596598     
 H   14.495301899883433        1.1575515739830160        9.7261589942019633     
 H   10.319231317624606        5.9525708667475481        9.9531939588147758     
 H   11.022720251812505        6.4096672192958524        11.517311896637670     
 H   12.004136434275830        6.5203929911455951        10.040937425118244     
 H   12.898682130781475        4.8740838107595668        12.562867310735172     
 H   13.417014840605564        3.4329326051008282        11.677215903085781     
 H   13.805322810479531        5.0519507417948306        11.046920195270564     
 P   10.448178119679397       0.46689534629305524        17.782988646149658     
 H   9.9227822150873788        4.2508391057149950        14.852975137122723     
 H   8.4163580160100491        3.9264731732640645        14.386474834241408     
 H   6.9891858289486590       0.69687174255140572        14.421361852857920     
 H   7.0931220690213461        2.3471340111830110        14.602203021495875     
 H   9.5919969417775270       -1.7274437303685151        14.070865959900443     
 H   8.1470111748968037       -1.1257901383617168        14.467299012143595     
 H   11.704725825037558       -1.1101157842635279        13.646352909187978     
 H   12.712085115049710        4.5692817996473734E-002   14.105478158032691     
 H   12.817559816635955        2.2726606557288531        14.307544137199233     
 H   11.940457348336256        3.4635373628259427        14.873654109551152     
 C   8.9764393476036783       0.72779020146101459        18.845131065855796     
 N   10.635904298192393       -1.0746298837132997        17.232205127437336     
 N   11.744306116089669       0.75632566524566480        18.744501989744073     
 C   7.7590006311230919       0.32088389040903131        17.992299693378186     
 C   8.8851528153712298        2.2236905610977664        19.199892132945312     
 C   9.0526642150255690      -0.11772776448733517        20.124903288476371     
 C   11.180693259196479       -2.2298532825266477        17.958089300169345     
 H   10.171611707062125       -1.2773491706801718        16.341924505030420     
 C   13.143249815116418       0.82231682235943537        18.255430759343341     
 H   11.580686577430779        1.2815324603819849        19.609765388463650     
 H   7.7898709401403350      -0.73732604380728339        17.699799573205610     
 H   6.8478341384278165       0.48024575878254500        18.581753567663235     
 H   7.6817351382859078       0.92537143199057026        17.080337944124526     
 H   7.9464575328700411        2.4221167273090773        19.736311470763702     
 H   9.7012778889797247        2.5396471079174305        19.861957098184590     
 H   8.9079598123063484        2.8467614180126435        18.297926320225223     
 H   9.9062436162441045       0.16393540937644760        20.753355930819076     
 H   8.1417808594959418        4.4576219170611907E-002   20.716852709699126     
 H   9.1228433781318241       -1.1915073545528774        19.912384674942786     
 H   11.499426788984733       -1.8517671190394061        18.938049323848393     
 C   12.392507604989023       -2.7993224414678322        17.214634951212297     
 C   10.110877994527538       -3.3031500834400687        18.151916433036629     
 H   13.156842580759388       0.36227268039344618        17.256223216062072     
 C   14.046261935013179        2.3786176044165948E-002   19.202083096549323     
 C   13.590349541137003        2.2796599212086703        18.134347089686578     
 H   12.095914934211573       -3.1782865169342642        16.225669306220272     
 H   13.162130853967133       -2.0329271000505549        17.061090599445425     
 H   12.839530971559736       -3.6313034904523063        17.777315366811823     
 H   9.2372508656758328       -2.9127736496165837        18.687201283091248     
 H   9.7699611746174160       -3.6858745747056214        17.179812076023218     
 H   10.507940798003126       -4.1523301548245666        18.721924993448564     
 H   13.959352670491207       0.41859527905890259        20.224322567949081     
 H   13.771394362027264       -1.0381003670903914        19.225782417590228     
 H   15.095785675127580       0.10168919398662370        18.888608779190960     
 H   12.918803871209340        2.8443130574135713        17.473985265540950     
 H   13.579787506131911        2.7590332684721059        19.123061478828852     
 H   14.608799389804227        2.3469078551959939        17.727046066828443     
 C   9.5963848663500269        5.2980935975137786        2.3441417260826474     
 C   10.587358111231353        4.2150346830998160        1.8861171101295855     
 C   10.136519261406560        6.7104254273276309        2.0497429425131442     
 C   8.2469331926565950        5.0957868566469662        1.6262731025562309     
 P   9.2672771621342456        5.1527792113484052        4.1514539892356082     
 H   10.672558359618778        4.2479710581536905       0.78939120163948739     
 H   11.591724978462864        4.3681771093493218        2.3008502641332753     
 H   10.239972223079514        3.2131318590495419        2.1691377550947126     
 H   10.316513153155052        6.8180791206171500       0.97016433125738610     
 H   9.4090986961241043        7.4769241264529755        2.3432822076830071     
 H   11.085725615892729        6.9112045648396352        2.5628952430904524     
 H   7.8619181941766652        4.0794700085269016        1.7732844523263604     
 H   7.4855945687935099        5.8085895110669057        1.9696494295957341     
 H   8.3786963305656208        5.2466346473236332       0.54476667177083904     
 N   8.5636725255458011        3.6988692466613959        4.5173348863540275     
 N   10.736382265017539        5.1210021412660938        4.8817623223486679     
 O   8.3307358931196003        6.2881756515388068        4.5791490128387959     
 C   7.1142988886036242        3.4157610813490189        4.5191704007102640     
 H   9.1740420654986750        2.9597045234890316        4.8796564735076906     
 C   10.885410933765876        5.4132671738869016        6.3263686251937346     
 H   11.580414087222417        5.3269381170621637        4.3288633158795493     
 H   6.6361968548494925        4.1780531325263439        3.8906261137562850     
 C   6.8245351623768098        2.0496752894267112        3.8968743153028478     
 C   6.5063352632733320        3.4973216881714655        5.9209214825308738     
 H   9.9482130569133389        5.1019245734585370        6.8099929879195189     
 C   12.040983754227998        4.5784238102251038        6.8759239821072127     
 C   11.103709573174001        6.9102205144964364        6.5681507973902731     
 H   7.3286720275979480        1.2484496151290205        4.4554904053076783     
 H   5.7439043654079072        1.8562512810611740        3.9209615467647159     
 H   7.1547699892711742        2.0023071386663593        2.8531816838429442     
 H   6.7271033071061099        4.4613608897056949        6.3947837197702881     
 H   5.4145071406460756        3.3912559554971389        5.8515964548722845     
 H   6.8982897375298995        2.6939559293794990        6.5588579090478376     
 H   12.956877652256370        4.8089674272807512        6.3147204890822080     
 H   12.224698383629375        4.8200827886444282        7.9306391688056603     
 H   11.832249708812519        3.5034855580597171        6.7887775567779078     
 H   10.274887122578416        7.4959392175026256        6.1532408727718311     
 H   11.175515701767340        7.1283058055518245        7.6434120969054851     
 H   12.033746750906966        7.2511848515262285        6.0918568148227834     
 C  -2.4411947757357049        11.783252001690144        7.0369210025644140     
 C  -2.2167815603119978        10.288812417142296        7.3503146805239332     
 C  -1.0977333222928383        12.550481877063604        6.9968907453067235     
 C  -3.3527677299946479        12.380809205126717        8.1318558592719583     
 P  -3.3638140652644668        11.959580589307228        5.4303389185409179     
 H  -3.1730058974008539        9.7458384524613031        7.3995400416481631     
 H  -1.5688160445248280        9.7978173102557538        6.6121288861899341     
 H  -1.7224905992135031        10.193729752521030        8.3336837941554656     
 H -0.38438298671555543        12.114228038168109        6.2822578005780443     
 H  -1.2396664758299025        13.609091874231476        6.7331157563434951     
 H -0.62805678363675821        12.515053257331150        7.9970298159988520     
 H  -2.8709342146364367        12.241405719908814        9.1196676355032320     
 H  -3.5059519924701834        13.459625969551626        7.9872927297925811     
 H  -4.3398767877936688        11.884841033372242        8.1626960915945066     
 N  -3.7659520090869325        13.525900059042495        5.0740139753994100     
 N  -2.2678354009639641        11.613533867113487        4.2494919046876722     
 O  -4.6556807153791411        11.133767895977554        5.5364425529703691     
 C  -4.9691099780695280        14.260676828073757        5.5180880261648761     
 H  -3.0343121363963768        14.106284282210817        4.6634299132132035     
 C  -2.5546301906409212        11.642497053269324        2.7942758627367366     
 H  -1.4851406788023489        10.995680902124223        4.5023126323557534     
 H  -5.5382673219293270        13.575361835679832        6.1615057655064138     
 C  -5.8317445547229161        14.649972606735156        4.3122443851220966     
 C  -4.5568268229527913        15.498731236797571        6.3167075294056687     
 H  -3.5373078232234176        12.123638228888726        2.6762421026568912     
 C  -2.6180134260807644        10.219495033615566        2.2303025420148161     
 C  -1.4953047924571385        12.489546597680743        2.0773806179740086     
 H  -6.0892696979711509        13.764592960376218        3.7155359851534069     
 H  -6.7654382781392721        15.130965144899708        4.6373696254081009     
 H  -5.2805299786623774        15.353162633032698        3.6746020755848652     
 H  -3.9972930488400009        16.190955425640009        5.6711001519688757     
 H  -5.4388485804139322        16.028834456353405        6.6931531486133977     
 H  -3.9222777798063579        15.241351836372043        7.1741451232548812     
 H  -3.4011754262783374        9.6382954535668244        2.7321949842054098     
 H  -2.8318460172191520        10.237588076605535        1.1522339956384455     
 H  -1.6602581669293963        9.7004799232938161        2.3754656598476691     
 H -0.48687518399535412        12.120983007637493        2.3145015119358021     
 H  -1.6234385868950731        12.433621171489108       0.98766519186565771     
 H  -1.5545880421739346        13.544094565761947        2.3752329591100492     
 I  0.44267676981306392        9.2869729859703334        4.4675939093024315     
 I   3.5187447477370131        4.6819101894673567        3.2466860998301876     
 I   10.385819937639567       0.71061714329370784        6.1861593646526041     
 O  -8.0875566098634402E-003   5.8085814947896601        3.5939464995084909     
 H  0.18240561174471839        6.7560506113781438        3.7702191718093254     
 H  0.87656496931000727        5.3942787169157045        3.4978233474016536     
         356

 C  -6.4383136591231107        7.7861246160009054        9.1728892399343387     
 C  -6.6022497034365308        6.7901433466145491        10.330459972138609     
 C  -5.8911646697545397        9.1369257203287173        9.6758990964848781     
 C  -5.4807532225695121        7.2098588471026588        8.1087953397461590     
 P  -8.0442804451772076        8.0261796348429293        8.3153649200560498     
 H  -7.1955453741927942        7.2089978401555355        11.154399120782019     
 H  -5.6131411859739755        6.5318019100228710        10.730022895047776     
 H  -7.0730429376297961        5.8584539381471501        9.9942361346633870     
 H  -4.8771049735596295        8.9879627410468661        10.077309689628747     
 H  -6.5039510172136241        9.5603037006759521        10.483295833807654     
 H  -5.8283624282614976        9.8691454748052578        8.8598353499035856     
 H  -5.8370940364599235        6.2555966909385123        7.7002777264721196     
 H  -4.5011548130271137        7.0305811139495544        8.5732149733064098     
 H  -5.3365713862046427        7.9054951222162240        7.2736168983255496     
 N  -9.1099221961643586        8.6281284045943085        9.4086677316801808     
 N  -8.6639164788781766        6.5875426492892544        7.7793195560955546     
 O  -7.7811895996611815        8.9002399114433217        7.0819108125731978     
 C  -10.419132311192113        9.1882683251946666        8.9835161388721243     
 H  -8.7601368646404278        8.9779714130795387        10.308804172160874     
 C  -9.6793681842777772        5.7424287934749598        8.4320893454156209     
 H  -8.4529632374816543        6.3687444790805134        6.8023881620770785     
 Dy  -8.0117405064338794        9.0187832654959337        4.8797342144849480     
 H  -10.586809918963509        8.8330968375230494        7.9562388039170058     
 C  -10.385201108150671        10.718735112632585        8.9635512859347504     
 C  -11.536085438917581        8.6598910540879608        9.8875590421476591     
 H  -9.8282711025607501        6.1840835471257467        9.4244875618105493     
 C  -9.1833874437562724        4.3012868258858692        8.6050670650228280     
 C  -11.007888735955298        5.7737902548872428        7.6655077502659399     
 O  -8.4160727783300828        9.0176766736636793        2.6966558535548666     
 O  -7.4866525878908110        6.6883252631114951        4.8633135288318892     
 O  -5.6599804069368442        8.8522220694398097        4.5985776717666846     
 O  -7.1517479674085296        11.282717327143740        4.7619682004654971     
 O  -9.8165318248807747        10.492205007359606        5.2649545054814046     
 O  -10.001046642107163        7.6672750825013392        4.9929034558367915     
 H  -9.5977826321983368        11.089776399684871        8.2957165605531014     
 H  -10.201757861517258        11.116708556728542        9.9715807815861659     
 H  -11.345483150132299        11.118187624227895        8.6078613881689652     
 H  -11.373874232944612        8.9892954924136568        10.922933282605054     
 H  -11.578429921177861        7.5642458548632909        9.8841846800968476     
 H  -12.509722478614341        9.0422867518383931        9.5519316895208952     
 H  -8.2347242541465189        4.2670719451950552        9.1558817359635629     
 H  -9.0257529320876912        3.8227039006846555        7.6303212347213307     
 H  -9.9250577134503750        3.7044172040220142        9.1550424522618385     
 H  -10.881212742370357        5.3698903917640806        6.6519091240462300     
 H  -11.397085373052297        6.7938059212725879        7.5667500547453219     
 H  -11.762086450207754        5.1612023753368224        8.1791692351564880     
 P  -8.5983117200617070        9.8826175509392389        1.4419941166225190     
 H  -8.0385649815570179        6.0730412533931624        4.3143162586590273     
 H  -6.5157325091361056        6.3940167680976820        4.7531528086794355     
 H  -5.0709509337776693        9.5817179660023140        4.9618776411999637     
 H  -5.1826693582944312        7.9747855492279562        4.5923190726911907     
 H  -7.6294545678317975        12.023129130319580        5.2219807565321705     
 H  -6.1721548269425561        11.378406473345249        5.0163950835038724     
 H  -9.7751451796969206        11.434776165147779        5.5877690779003162     
 H  -10.764345047497054        10.310200876980929        5.0210914035433021     
 H  -10.902237501640929        8.0802962347742735        4.9035484013606467     
 H  -10.047119482326764        6.8398777541104661        4.4449804151570653     
 C  -7.1269657060315241        9.6188970943673375       0.38194690215889548     
 N  -8.7815707825380702        11.425814263640140        1.9948193414393547     
 N  -9.8849246852837229        9.6025090076345130       0.46713022478975047     
 C  -5.9077729932607204        10.032548536757556        1.2255444628075796     
 C  -7.0306529305011054        8.1209816052435322        3.3376527788370920E-002
 C  -7.2046697677243996        10.459113672842781      -0.90066450919148933     
 C  -9.3408568525036166        12.577970824258633        1.2737121570885690     
 H  -8.3202571457429038        11.634893211796802        2.8825281322975078     
 C  -11.284358833561100        9.4867991014077564       0.94418029923142299     
 H  -9.7042079723289358        9.0922729834077725      -0.40434551330952812     
 H  -5.9335390222682731        11.095739649464212        1.4998898174092936     
 H  -5.0010466144110266        9.8595058208104174       0.63362484434277533     
 H  -5.8264664831486614        9.4427399939677041        2.1465013117782981     
 H  -6.0948457212396310        7.9270522064698747      -0.51062443060632723     
 H  -7.8515603883078375        7.7959000857942815      -0.61845366025558424     
 H  -7.0397330440240351        7.5023264190330998       0.93900485909809694     
 H  -8.0515639463553850        10.170616916185063       -1.5345558414242342     
 H  -6.2885734271240077        10.302424542777127       -1.4855454195400819     
 H  -7.2841954492223238        11.532972828984869      -0.69164651529909582     
 H  -9.6724550627818964        12.194870696429783       0.29994208932409089     
 C  -10.543875706277499        13.140804719998336        2.0348151056909631     
 C  -8.2768225029891216        13.653203404520754        1.0601544892137289     
 H  -11.313146250815640        9.8928966446810875        1.9648873872532655     
 C  -12.209741725207827        10.313365253461059        4.4927176465470980E-002
 C  -11.693785430155751        8.0149833034888456       0.98467967450523253     
 H  -10.235640417927291        13.513614452109458        3.0225142995047798     
 H  -11.312587954747510        12.373400180997303        2.1921284485342825     
 H  -10.995186193855355        13.977993335069595        1.4839049253797802     
 H  -7.4108513914380110        13.262153003265373       0.51292490483062003     
 H  -7.9205290796845293        14.040498405958571        2.0249822147480852     
 H  -8.6840322156439207        14.498542140218555       0.49169936126406710     
 H  -12.133675620851889        9.9684292697443979      -0.99601318280677742     
 H  -11.952427677407087        11.379277942400405        6.8986888283740402E-002
 H  -13.253283340018307        10.204835983734156       0.37097788509165841     
 H  -11.027373090594253        7.4396334362119454        1.6414298127054132     
 H  -11.639453829379990        7.5834128126963547       -2.4494993980201187E-002
 H  -12.721043619205211        7.9020458940539351        1.3566821959631987     
 C  -7.7171820499934007        5.0260559876313797        16.804746386074051     
 C  -8.6948664774624635        6.1199364928654196        17.269161623366010     
 C  -8.2856430022268839        3.6192163326023787        17.076858121259281     
 C  -6.3701472444540581        5.1946681264523180        17.535906603974269     
 P  -7.3664021121975072        5.1841587878264059        15.000867810855659     
 H  -8.7870963789286201        6.0773490508483476        18.365251930446348     
 H  -9.6990451361803096        5.9871258191715651        16.846606385501357     
 H  -8.3317266340596063        7.1201874372758862        16.999299114866439     
 H  -8.4683178585505523        3.4984809560812518        18.154734392026260     
 H  -7.5739876427248030        2.8420825778787733        16.772101776716767     
 H  -9.2389242597384076        3.4455529270764260        16.561302601866821     
 H  -5.9646731834069309        6.2054910421102756        17.406016822542547     
 H  -5.6194110439150684        4.4729699083834573        17.188115533924535     
 H  -6.5124590622398610        5.0323577471431191        18.614332096436563     
 N  -6.6457341959833380        6.6289395419459582        14.635876865579201     
 N  -8.8341515348468853        5.2541614345442778        14.268609624304181     
 O  -6.4407536344467209        4.0391912318660701        14.575816928165429     
 C  -5.1983659607151589        6.9187065338362519        14.671441660585110     
 H  -7.2550261594784544        7.3855852687500541        14.308862138565493     
 C  -8.9890319311529794        5.0351843194917576        12.812230269585172     
 H  -9.6760015995612338        5.0250330144389510        14.813490048420931     
 H  -4.7293017634852861        6.1519938372246443        15.301338695236600     
 C  -4.9383309809413607        8.2796407619590529        15.317610054198926     
 C  -4.5556384680987545        6.8593531783473791        13.282687670201121     
 H  -8.0697181263894144        5.4076440929949845        12.338502485307881     
 C  -10.181005249160613        5.8573350627159098        12.326839870522756     
 C  -9.1544411889508677        3.5473416447651478        12.490374122872197     
 H  -5.4323910402698425        9.0832069571831600        14.753093699385872     
 H  -3.8596647864935143        8.4846638218634833        15.329328526685801     
 H  -5.3032099875325818        8.3123869148598217        16.350594210191733     
 H  -4.7579510885147931        5.8987601322239680        12.793875182846302     
 H  -3.4659897247661857        6.9730639050917196        13.375994277756176     
 H  -4.9400983558938085        7.6664495680787397        12.644965391197553     
 H  -11.074902681349815        5.5738983582715811        12.898793620855177     
 H  -10.383780015207480        5.6574464815518528        11.267014688437788     
 H  -10.001324460850324        6.9328558293767539        12.455264301948823     
 H  -8.3047264822941091        2.9741964555870517        12.877877667753230     
 H  -9.2156636439125563        3.3831431196434267        11.405465640410977     
 H  -10.072849221926546        3.1496298750158584        12.944101442734192     
 C   4.6570328923305908       -1.3801780110925617        12.334769217333882     
 C   4.5648410552512440       0.14529254018363597        12.123891437827305     
 C   3.2894612188577224       -2.0691702716370877        12.112597795532691     
 C   5.6987764036632171       -1.9343844158810637        11.336046073789957     
 P   5.3083356475852783       -1.7204554188317178        14.041778071931013     
 H   5.5537627125476545       0.61690485388384453        12.226510660400006     
 H   3.8677309683988379       0.62721130086366916        12.819954376567955     
 H   4.1998154657127618       0.35301875572692520        11.102914054486057     
 H   2.4915730209469857       -1.6254680098482361        12.726382041424113     
 H   3.3357466203261827       -3.1451521446603232        12.338189337982607     
 H   2.9895584005353113       -1.9613583326439199        11.054916903115984     
 H   5.4118095263007859       -1.6280633826299991        10.311134111443733     
 H   5.7437200377891227       -3.0312887219016811        11.354747796901041     
 H   6.7104165887453844       -1.5347554636219920        11.529460953675111     
 N   5.6449713105815453       -3.3177676138938179        14.317744512713636     
 N   4.0678989211326497       -1.4340891004281218        15.093091908628601     
 O   6.6001263383409228      -0.91339060817115048        14.219278630247834     
 C   6.8148347882885227       -4.0578691250351806        13.791489811775023     
 H   4.8710196431145416       -3.9008740359335743        14.635983954677654     
 C   4.2714679137963225       -1.3782283088243501        16.564851351766443     
 H   3.3215903810138188      -0.80725811647111112        14.764365749752836     
 H   7.3842029492494836       -3.3547974031206862        13.167785841156933     
 C   7.7169041387159885       -4.5381586208684395        14.931587902450952     
 C   6.3289355307310062       -5.2289557161309395        12.935676240272169     
 H   5.2297893096408421       -1.8796603719403102        16.767961786897018     
 C   4.3515921030237168        7.4186243744443103E-002   17.047940091752618     
 C   3.1480887564876348       -2.1500010059544850        17.262877769572338     
 H   7.9966831617972156       -3.6976285749885758        15.580183826403795     
 H   8.6375704743881183       -4.9921784901989268        14.538353180506633     
 H   7.1888025008467658       -5.2859971355564896        15.536162972145561     
 H   5.7783232930190369       -5.9447961692586624        13.563435438346348     
 H   7.1724738765902476       -5.7596916180472437        12.480640745364717     
 H   5.6601141294580071       -4.8962028397506394        12.131743538692826     
 H   5.1800478101329270       0.60000997010158308        16.558170423598963     
 H   4.5069881191107930       0.11608326062322125        18.135901660468313     
 H   3.4211759306662644       0.61199370489212068        16.816546168069351     
 H   2.1682431749262254       -1.7569555429045278        16.957733073478160     
 H   3.2233383780169125       -2.0481142722824814        18.354082806123433     
 H   3.1819888404125627       -3.2171915910012263        17.013440536078466     
 I   1.5248685495317207        1.1012094794543124        14.431693981929186     
 I  -1.6929256401737067        5.5977996566184709        16.063854515796752     
 I  -8.4889926057887042        9.6022186100675881        13.032843543542482     
 O   1.8729458981302016        4.5303218074108864        15.523016914880770     
 H   1.6973838875777014        3.5904857063893538        15.297024162568645     
 H  0.98619049405891790        4.9183685875333856        15.680070057912106     
 C   8.4445832028923711        2.5249965087199122        10.013054925209595     
 C   8.6451555709658745        3.5120248290346945        8.8526725918649181     
 C   7.8603888465088163        1.1901501552159992        9.5102418475623516     
 C   7.4982587085352561        3.1343412816496219        11.069078424262987     
 P   10.033291985416529        2.2413638037267201        10.887984570120617     
 H   9.2447911342619484        3.0807094336461840        8.0399354478797882     
 H   7.6670249170529159        3.7857666487500334        8.4364032209487814     
 H   9.1259403663675389        4.4366362042992034        9.1934504905823609     
 H   6.8531985636702464        1.3709833089311134        9.1053248184696010     
 H   8.4629143162712506       0.74741639084839717        8.7054561145893903     
 H   7.7709112819617907       0.46083784355554214        10.325928379921475     
 H   7.8754796713261701        4.0851796278840151        11.466333879250504     
 H   6.5225883980005612        3.3289202196131096        10.603336974438317     
 H   7.3384775047791857        2.4534020937104417        11.913562807049479     
 N   11.096174450602618        1.6059494346370904        9.8124381551573006     
 N   10.688963753015681        3.6633592474397516        11.422251401446879     
 O   9.7327462715400550        1.3836384052921757        12.124889947571837     
 C   12.394219319126567        1.0378615317863578        10.259456822272382     
 H   10.751289471059327        1.2586798357742166        8.9093542872099611     
 C   11.719244921811946        4.4873556308765039        10.767935234546254     
 H   10.460641971736218        3.9061294862605211        12.389356375544013     
 Dy   9.9315408969505050        1.3010391430310406        14.336208054605159     
 H   12.554872284837911        1.4048102688559836        11.283694711769986     
 C   12.345022207031850      -0.49080948320931927        10.299270689456739     
 C   13.528042089461923        1.5409459039305793        9.3635430266120796     
 H   11.882474571892592        4.0247826309629398        9.7871515696700637     
 C   11.232390605771780        5.9273603265834529        10.557327659819020     
 C   13.034038050357731        4.4571701730497688        11.556974931315173     
 O   10.262172773653216        1.3328213381666119        16.530769450679013     
 O   9.3887078470484884        3.6385886603431246        14.285461555724135     
 O   7.5941302113249325        1.4839722897595788        14.584236938211294     
 O   9.1476712968398299      -0.98701144995003776        14.565054534945082     
 O   11.748166411220161      -0.16921656547417635        13.968392068449182     
 O   11.900390843939022        2.6598201027909334        14.287802289412534     
 H   11.543035453177792      -0.84620375329665420        10.957895410426891     
 H   12.175806299945272      -0.90122068379352760        9.2937557140434865     
 H   13.295576832010775      -0.89301726979726592        10.677090926546500     
 H   13.382072011172731        1.1892959989802385        8.3333874945742554     
 H   13.576588198474781        2.6361626570823065        9.3427688060174550     
 H   14.493375782684353        1.1608133969784040        9.7242546336351872     
 H   10.314329616901016        5.9553263566615726        9.9562184355639545     
 H   11.020337421095144        6.4119862853349714        11.519247623624466     
 H   11.999382170832728        6.5230216265041738        10.041482622995009     
 H   12.895812257288060        4.8760708120062572        12.562725704310996     
 H   13.414041842738587        3.4354490152841155        11.676166044342127     
 H   13.801637253686224        5.0548775942673396        11.046417719422200     
 P   10.450127519502765       0.46587364740455217        17.782723319402454     
 H   9.9233186868936354        4.2505930423863836        14.854255941993681     
 H   8.4164467200094908        3.9262561025438387        14.388478488500219     
 H   6.9888242007348440       0.69777875687632762        14.416529384493591     
 H   7.0929661077146049        2.3468245437672883        14.602647004390548     
 H   9.5903406600287759       -1.7268744873535977        14.068538243672640     
 H   8.1449995223414255       -1.1240372607638438        14.459505895702284     
 H   11.703996742107693       -1.1104073388266653        13.645742691938647     
 H   12.710851178524727        4.4438038135558515E-002   14.108066693436431     
 H   12.817284415717291        2.2715131982383614        14.307502231399276     
 H   11.940813593550908        3.4637992939689459        14.870560819303867     
 C   8.9784531354256956       0.72702260617429149        18.844832855986027     
 N   10.637605675159483       -1.0757240694070054        17.231909395879704     
 N   11.746005966806909       0.75498235522646118        18.744601014374958     
 C   7.7608967219162537       0.32006269601408510        17.992300134973842     
 C   8.8872013026228274        2.2229966209256684        19.199395248265017     
 C   9.0546691442630376      -0.11832794073803882        20.124698022038793     
 C   11.182625043185563       -2.2309264062529452        17.957691992382159     
 H   10.173416303353118       -1.2785927292034958        16.341688397528731     
 C   13.144972623287726       0.82240494515613338        18.255903427535376     
 H   11.581903330434624        1.2797734696829857        19.610037088121228     
 H   7.7914888725658713      -0.73828780577354547        17.700300783310855     
 H   6.8498913589984936       0.47991241795573691        18.581848666504168     
 H   7.6835498300978022       0.92415386052998305        17.080093805689831     
 H   7.9486272146494832        2.4214054097085729        19.736057347326827     
 H   9.7035175715808517        2.5391376263164624        19.861136795596558     
 H   8.9096592701615513        2.8459281716674965        18.297315703957157     
 H   9.9081001731694318       0.16346480194442270        20.753278712529127     
 H   8.1436681652072789        4.3908698338911215E-002   20.716467100649172     
 H   9.1250141421633906       -1.1921202008277176        19.912300245107076     
 H   11.501732825202248       -1.8527398129205501        18.937491251462372     
 C   12.394146263450743       -2.8003526430973968        17.213782146072724     
 C   10.112820099259341       -3.3041363022045096        18.152014355329037     
 H   13.159038232539421       0.36386936415492133        17.256098443386399     
 C   14.048624922440224        2.3142591163934457E-002   19.201256294007695     
 C   13.590962636673837        2.2801690621081883        18.137099943337322     
 H   12.097222808255374       -3.1790314515212494        16.224810571769144     
 H   13.163874500663404       -2.0340408501144127        17.060228221204014     
 H   12.841122586284195       -3.6325887980494000        17.776101660705610     
 H   9.2394463755493987       -2.9136309031878844        18.687617162080624     
 H   9.7714458707664491       -3.6869134649941979        17.180093390149704     
 H   10.510027266569621       -4.1532797281676466        18.721969151640312     
 H   13.961991907313916       0.41656270908896348        20.224014889735244     
 H   13.774298076075750       -1.0388680463687030        19.223617745324105     
 H   15.097979529481604       0.10195140223181123        18.887440234785910     
 H   12.919569297214375        2.8450992332239284        17.476810914427563     
 H   13.579111068924583        2.7581858106181003        19.126393194105027     
 H   14.609672687842881        2.3487339008295498        17.730832848749085     
 C   9.5978941148750270        5.2979598048907910        2.3460420700447222     
 C   10.588401520274056        4.2144976856887144        1.8878767444446087     
 C   10.138954179139528        6.7100760931649850        2.0522028161235251     
 C   8.2484903172978949        5.0966929749221350        1.6278050373975512     
 P   9.2681626610323438        5.1523693499457162        4.1532653952058514     
 H   10.673804797867733        4.2476675590062634       0.79116835613173808     
 H   11.592772840209372        4.3670000377521374        2.3028306530092046     
 H   10.240492678441763        3.2126764882356786        2.1705535895672283     
 H   10.318990735963105        6.8180329794050865       0.97265918310419797     
 H   9.4120763077505423        7.4769661949666988        2.3460587943950624     
 H   11.088316960387578        6.9100129747652108        2.5653746318965385     
 H   7.8627846340112946        4.0805811980587405        1.7743861710137849     
 H   7.4875272937605368        5.8098495760965214        1.9712562212959710     
 H   8.3805701873341967        5.2477805093612089       0.54637579712801465     
 N   8.5640586345265906        3.6987483949690962        4.5191973469621365     
 N   10.737228745605453        5.1195169759901997        4.8836365457570752     
 O   8.3319269810962879        6.2880587500144287        4.5808208701588633     
 C   7.1147451691478674        3.4154388156907403        4.5198591176874707     
 H   9.1743932039765266        2.9590617552896412        4.8804681089961521     
 C   10.886454732062216        5.4097453594931846        6.3285674342607487     
 H   11.581198088954505        5.3260672025364872        4.3309506401695748     
 H   6.6369423011189648        4.1778500901748803        3.8912381753364915     
 C   6.8258785049614321        2.0494964070918940        3.8968693833693564     
 C   6.5056796688025909        3.4963745698286064        5.9211870349069358     
 H   9.9497631928459320        5.0967089143997297        6.8119412801962120     
 C   12.043048532198664        4.5752494150959322        6.8763117929790338     
 C   11.103292690869889        6.9064475584299672        6.5725563369463691     
 H   7.3297160413091733        1.2482111209440749        4.4556745827461404     
 H   5.7453057163074677        1.8557241235022199        3.9198881823888985     
 H   7.1571481008449975        2.0025534192460057        2.8534980220016695     
 H   6.7259076714224371        4.4603063376387118        6.3955006717163831     
 H   5.4139182089824045        3.3901205896806310        5.8510808086127133     
 H   6.8973416532060154        2.6928869330861933        6.5591440158562913     
 H   12.958306921342128        4.8072178677707091        6.3147514212276405     
 H   12.227355644144410        4.8157893211641820        7.9311490550831243     
 H   11.835092079867378        3.5002947907508437        6.7880739834013575     
 H   10.273875606268504        7.4918012433358134        6.1584164811900628     
 H   11.174824327902487        7.1230486338711678        7.6480823818162911     
 H   12.032993405373245        7.2489892926025492        6.0968593039881842     
 C  -2.4494806168448324        11.780914712079580        7.0321258405941682     
 C  -2.2286599282613313        10.285585114956612        7.3424286550281588     
 C  -1.1054199448099027        12.546051003932291        6.9996996496174608     
 C  -3.3648764958449453        12.376993711636343        8.1243469724290716     
 P  -3.3643223878608852        11.961998145445714        5.4226789884497562     
 H  -3.1857543290230286        9.7445370636745636        7.3872374636732658     
 H  -1.5792142903234485        9.7950044878637677        6.6054108153960485     
 H  -1.7380690490071973        10.187227086564306        8.3268636256357187     
 H -0.38960005320358015        12.109760155080991        6.2878943309903752     
 H  -1.2447406768282414        13.605177882940840        6.7371574406633004     
 H -0.64059888119027164        12.508455155912753        8.0014747980600269     
 H  -2.8886197419510791        12.232747254236100        9.1131994126252742     
 H  -3.5151059184273956        13.456320541615424        7.9835126624207708     
 H  -4.3526246781051317        11.883668531023785        8.1486891001059227     
 N  -3.7646122093043251        13.529216807117912        5.0687445471605539     
 N  -2.2641699024159658        11.617766732846071        4.2455493734105785     
 O  -4.6561439568358551        11.136673188995468        5.5205778923997935     
 C  -4.9667830921156657        14.264118359069659        5.5152873327334939     
 H  -3.0317677688965783        14.109703151493548        4.6608275716569141     
 C  -2.5485796024608702        11.644331344354361        2.7898609302791404     
 H  -1.4825396840411074        10.999614698411765        4.5005157261471007     
 H  -5.5359521518221424        13.578240240642064        6.1580750405893907     
 C  -5.8305618952383096        14.656177522149870        4.3114031821042023     
 C  -4.5523379495831922        15.500147906058817        6.3156688962331318     
 H  -3.5304007627721168        12.126358449022685        2.6693769508703973     
 C  -2.6128870709318330        10.220503908759145        2.2282168204195485     
 C  -1.4871502089650754        12.488872342565147        2.0735322256754527     
 H  -6.0887799993283096        13.772159099260872        3.7131290975282178     
 H  -6.7638517808259788        15.136395903560835        4.6385518244687622     
 H  -5.2799950429811346        15.360686998891993        3.6747697383912614     
 H  -3.9930714052211118        16.193112409576678        5.6706327462817159     
 H  -5.4332280583020465        16.030232190983771        6.6944676778570980     
 H  -3.9167747995782269        15.240498925256931        7.1715051175462765     
 H  -3.3975316884239852        9.6411508250631108        2.7297500333162201     
 H  -2.8250273229569771        10.236925769399672        1.1498603659696429     
 H  -1.6560831477277631        9.7006617832663817        2.3758711972450208     
 H -0.47967940748450111        12.119238723879855        2.3125829649282572     
 H  -1.6137965975286801        12.431717842423046       0.98377213261201002     
 H  -1.5453327664531606        13.543779056436284        2.3700582941372685     
 I  0.44162034198456024        9.2852353631053148        4.4758403194134075     
 I   3.5219135299016235        4.6829311349469487        3.2437842080340662     
 I   10.386858342576259       0.71085035311072409        6.1859542473719040     
 O  -6.1123002315377414E-003   5.8079717519957903        3.5967667859635748     
 H  0.18394391699223406        6.7552686759738023        3.7742437772588073     
 H  0.87859320886500669        5.3944233433037203        3.4988418472737841     
         356

 C  -6.4406623174629276        7.7863160405126166        9.1737266404499653     
 C  -6.6057474155579117        6.7904641149842817        10.331255569901044     
 C  -5.8924404882513315        9.1365775483387921        9.6769287603975318     
 C  -5.4833792107948351        7.2091952995789725        8.1098478542081498     
 P  -8.0460765811491370        8.0277500232109933        8.3156416622409868     
 H  -7.1992641523343943        7.2095955607405040        11.154887855377194     
 H  -5.6169866232343297        6.5316049022862321        10.731322664697908     
 H  -7.0768297502398081        5.8590304250502587        9.9947671324773051     
 H  -4.8786074908267105        8.9866105836852856        10.078472488968233     
 H  -6.5049617394716464        9.5604300871420733        10.484273281513087     
 H  -5.8288004709049384        9.8688188744990661        8.8609776339210207     
 H  -5.8403114528446345        6.2550757107127177        7.7015415258855242     
 H  -4.5039155466255183        7.0294203281172285        8.5743277972589738     
 H  -5.3387025752337811        7.9044892014917405        7.2744752955475755     
 N  -9.1116372918782194        8.6306918636122916        9.4084078885342883     
 N  -8.6668056706324013        6.5896386999075336        7.7795928267428751     
 O  -7.7818036233046417        8.9013427801584193        7.0821079460983034     
 C  -10.420555552510224        9.1910266874832161        8.9826731218914126     
 H  -8.7620283737556974        8.9803899738454476        10.308670975821999     
 C  -9.6826505827790843        5.7451168279646687        8.4324412337441146     
 H  -8.4553679119650855        6.3701417047757767        6.8029460820843095     
 Dy  -8.0115666388730631        9.0187826579373507        4.8796735324387752     
 H  -10.588079277842127        8.8354703699334571        7.9555075129513000     
 C  -10.386209898677103        10.721440260871844        8.9620715668150606     
 C  -11.537938388445959        8.6634087283651393        9.8865749410860335     
 H  -9.8318979088630591        6.1873379177536441        9.4245319802216923     
 C  -9.1869393792882565        4.3039933477337593        8.6064111028685435     
 C  -11.010826526346163        5.7764796814115229        7.6653017733208850     
 O  -8.4143266164341970        9.0168738283540524        2.6963746183045805     
 O  -7.4858160110266461        6.6882280504461136        4.8650429685947190     
 O  -5.6602364289876181        8.8517808204727615        4.5990875249980565     
 O  -7.1538329341021463        11.283362570829402        4.7585827367616442     
 O  -9.8166969923701402        10.492074872326688        5.2645139704766164     
 O  -10.000311136283212        7.6668357235542013        4.9908774108758038     
 H  -9.5983898021749052        11.092018724632819        8.2944742248970371     
 H  -10.203169966369185        11.119817588285686        9.9700083640634496     
 H  -11.346226071071577        11.120935848743901        8.6057421968884373     
 H  -11.376111795836106        8.9934707857952070        10.921782820287110     
 H  -11.580478067537987        7.5677764295948622        9.8839194118029159     
 H  -12.511355775631145        9.0457504398478985        9.5502904877137844     
 H  -8.2391428412496648        4.2699071855482869        9.1586474367833528     
 H  -9.0277736770295913        3.8252878040267344        7.6320019524259575     
 H  -9.9293326055474118        3.7071381950736604        9.1553894656111421     
 H  -10.883896048383866        5.3721591909073698        6.6519155177199805     
 H  -11.399748784937456        6.7965510782271421        7.5659917966485377     
 H  -11.765383723766123        5.1643283396052446        8.1789212492884591     
 P  -8.5966197347345474        9.8817253695604599        1.4416760157800179     
 H  -8.0371936568536633        6.0730068431170938        4.3154718884437910     
 H  -6.5148471096457463        6.3941101817566413        4.7551773066629979     
 H  -5.0707511478613352        9.5829846316315894        4.9565575962940835     
 H  -5.1821669350594641        7.9748049173321940        4.5925819628328854     
 H  -7.6304756068593385        12.023780723330193        5.2196690462067492     
 H  -6.1735574553694645        11.380337977660236        5.0084848285330557     
 H  -9.7752481459559259        11.434602628544969        5.5873275792708856     
 H  -10.764912667973698        10.309177179329110        5.0234669980466373     
 H  -10.901898772067934        8.0792324390816681        4.9033017570982560     
 H  -10.046146907495778        6.8401460118922026        4.4419009016360622     
 C  -7.1252793888943762        9.6178480431751403       0.38159327848484281     
 N  -8.7798906009123012        11.424935231461308        1.9943030927723340     
 N  -9.8834618528140918        9.6013604476560133       0.46713562784917689     
 C  -5.9060790105336185        10.031244892401229        1.2253918766365455     
 C  -7.0292657957480991        8.1199534887115590        3.2963370518466747E-002
 C  -7.2028733091347288        10.458108031410852      -0.90101438063316641     
 C  -9.3385641894504641        12.577198318137537        1.2729449376421826     
 H  -8.3185427481050862        11.633843503749931        2.8821065380035367     
 C  -11.282928812622211        9.4870919584720053       0.94438150021192757     
 H  -9.7031731299272330        9.0906577428837867      -0.40412605691484998     
 H  -5.9318799876466093        11.094310331260436        1.5002034782205116     
 H  -4.9992571501868488        9.8584768250039225       0.63352570015202392     
 H  -5.8249081084046228        9.4410576890990168        2.1461179206148686     
 H  -6.0933816248784760        7.9257587933657643      -0.51078320803536681     
 H  -7.8500532652132584        7.7951710064357949      -0.61915721628172626     
 H  -7.0388308949461509        7.5012348673193880       0.93853012590409124     
 H  -8.0499733976109518        10.169812624409472       -1.5347330157228087     
 H  -6.2869341354696537        10.301141021378472       -1.4860786573906652     
 H  -7.2820574315857165        11.531988570185760      -0.69199537248738430     
 H  -9.6697921989711961        12.194227179422150       0.29900073444620318     
 C  -10.541796678131764        13.140414152351376        2.0334516617385536     
 C  -8.2742053120603494        13.652216945425415        1.0599681180070391     
 H  -11.311399583232367        9.8947788979645530        1.9644483721560146     
 C  -12.207587196213250        10.312784090533938        4.3630376849855039E-002
 C  -11.693417691317178        8.0156881964836195       0.98719567948139531     
 H  -10.233898482002157        13.513345218344195        3.0212088274162636     
 H  -11.310663421003539        12.373157028744521        2.1906020119910892     
 H  -10.992815431969746        13.977528054930207        1.4821815149633226     
 H  -7.4080540859828341        13.261047062167410       0.51311800024646592     
 H  -7.9183273110207333        14.039340759243363        2.0250114844158449     
 H  -8.6809773036001605        14.497716455323348       0.49144422400735732     
 H  -12.131106240472366        9.9663635043300225      -0.99674622981226113     
 H  -11.949790817683141        11.378586201506264        6.6296533608226266E-002
 H  -13.251327902770171        10.205128410114501       0.36922661924509026     
 H  -11.026922875812238        7.4406852925759486        1.6441495672345066     
 H  -11.640210250469401        7.5827206510142160       -2.1375921334307001E-002
 H  -12.720467169387259        7.9040551984213510        1.3600914347712458     
 C  -7.7165898173937890        5.0256987270942401        16.806346006046166     
 C  -8.6945793895176120        6.1193584495851008        17.270535685568007     
 C  -8.2843785863370680        3.6187604145669443        17.079124753496970     
 C  -6.3694804075214666        5.1951638201962993        17.537152244752253     
 P  -7.3663766532976540        5.1833749445013231        15.002369365011209     
 H  -8.7866215480210546        6.0770833540749161        18.366644456984798     
 H  -9.6987701314697041        5.9860188467144138        16.848198893154215     
 H  -8.3318234789090404        7.1196277040714220        17.000275012415472     
 H  -8.4669728190064024        3.4984449304117664        18.157055897730597     
 H  -7.5723648032468738        2.8418437550564928        16.774692591551073     
 H  -9.2375709933949715        3.4444103365131071        16.563656045168774     
 H  -5.9644656311771120        6.2060923483979060        17.406745684198867     
 H  -5.6185150681788878        4.4736157034491359        17.189542783417210     
 H  -6.5115343740198695        5.0332491540288187        18.615669965175588     
 N  -6.6461663092843182        6.6283867068961957        14.637303101474542     
 N  -8.8341413609323638        5.2522655988122615        14.270124129433347     
 O  -6.4404102214086789        4.0386648089445369        14.577294775038052     
 C  -5.1987492888083846        6.9179993916870606        14.671980445121280     
 H  -7.2554839952503096        7.3845698976118159        14.309349414508699     
 C  -8.9888480499969212        5.0311196242745950        12.814093843880160     
 H  -9.6760792777046909        5.0239046029190124        14.815230551707934     
 H  -4.7294818374508569        6.1514147336820182        15.301881145287387     
 C  -4.9379709650742223        8.2790752892144042        15.317522003163695     
 C  -4.5568399556105934        6.8580511805387099        13.282933014918701     
 H  -8.0690091155076846        5.4017792857070441        12.340069220948592     
 C  -10.179754729704106        5.8536422170502682        12.326825126397889     
 C  -9.1558046710302285        3.5430034817789626        12.494611518109126     
 H  -5.4322931446774989        9.0825701608782694        14.753144855951408     
 H  -3.8592538834468373        8.4838022086479850        15.328319668498400     
 H  -5.3019587081189004        8.3122056229092447        16.350779879403984     
 H  -4.7596183129550997        5.8973747143578521        12.794491572137694     
 H  -3.4671390644799396        6.9715378750451480        13.375698511764636     
 H  -4.9414295739647605        7.6650610072211665        12.645180740862404     
 H  -11.074275023782180        5.5718090402967828        12.898521060175460     
 H  -10.382028192865862        5.6524707710664499        11.267173100917917     
 H  -9.9991894108003034        6.9291466804663564        12.453974623928305     
 H  -8.3066937076238681        2.9695100166466371        12.882929075914804     
 H  -9.2173317426941708        3.3772053323938134        11.409988734357389     
 H  -10.074548345566162        3.1469544655619845        12.949014277085123     
 C   4.6480578914111446       -1.3828675000635875        12.330254329731888     
 C   4.5518775569011707       0.14170250598459852        12.116515723831581     
 C   3.2812692040425624       -2.0742523966231414        12.115544883966063     
 C   5.6861648548889105       -1.9381355534645304        11.328759593349371     
 P   5.3071342471214384       -1.7184232901886756        14.034382850452717     
 H   5.5397935618213214       0.61548380658479485        12.214817965829418     
 H   3.8561060083518477       0.62376154122462979        12.813804015787486     
 H   4.1831381053296584       0.34619426193122371        11.096622205480994     
 H   2.4857612980206927       -1.6309136027571633        12.732269324963871     
 H   3.3304238863717015       -3.1497461087803043        12.342133144336572     
 H   2.9764863552155871       -1.9684609281648660        11.059525767779750     
 H   5.3935918473772109       -1.6366142401929402        10.304921874623513     
 H   5.7343764341956449       -3.0345070070486408        11.351021648253921     
 H   6.6970306833485971       -1.5356046002559924        11.515780652335399     
 N   5.6457101365767484       -3.3148342249882994        14.312636091524599     
 N   4.0708020690719051       -1.4304394981323498        15.089399557985743     
 O   6.5988740281738094      -0.91075137014931817        14.203785339886197     
 C   6.8165543807891975       -4.0547362850389934        13.788743854123551     
 H   4.8729841301901562       -3.8978915710610109        14.633502998426026     
 C   4.2767736919730091       -1.3770265499405647        16.560682023750772     
 H   3.3234885561600644      -0.80380305953163400        14.762878497473258     
 H   7.3859387018171612       -3.3521319470724107        13.164541214218289     
 C   7.7174397758032836       -4.5324806893879437        14.930737031359719     
 C   6.3328191190115346       -5.2276945367938250        12.934477779114983     
 H   5.2356083890266749       -1.8782334494908803        16.761362441850135     
 C   4.3569514869929096        7.4531457041828814E-002   17.046050191096583     
 C   3.1549299106530682       -2.1505325525101036        17.259255700615142     
 H   7.9965803586267912       -3.6906952621480715        15.577884944091807     
 H   8.6384792106064641       -4.9872803643754606        14.539468406965065     
 H   7.1886356629381325       -5.2790483349472845        15.536213982536998     
 H   5.7819288630296812       -5.9429043943140352        13.562678792396563     
 H   7.1774859473967032       -5.7583717906797585        12.481703157796204     
 H   5.6650154766134184       -4.8970582815241315        12.129003973716776     
 H   5.1843298614368720       0.60162043130149001        16.555935098734317     
 H   4.5140043980866285       0.11467010455126700        18.133732211370177     
 H   3.4259540009329545       0.61214525721023116        16.817096990141742     
 H   2.1744202090952709       -1.7577671010924967        16.956099682844151     
 H   3.2317560762688586       -2.0500466565893940        18.350416950692644     
 H   3.1891171468412352       -3.2173620719246836        17.008382014567967     
 I   1.5230016125769135        1.0989270888687646        14.441212586692176     
 I  -1.6908597512458416        5.5987191599350314        16.061117469996944     
 I  -8.4889084089776041        9.6021747914871405        13.032708211904689     
 O   1.8738566268813661        4.5297438190925998        15.525344511911314     
 H   1.6978946230496015        3.5896258698311567        15.301060804458725     
 H  0.98716628896133451        4.9184989253608329        15.680831751470217     
 C   8.4419840564339967        2.5250371654246235        10.013821894450206     
 C   8.6414916377031759        3.5124240747855948        8.8536027832728639     
 C   7.8589534129671206        1.1897415555385875        9.5108742199351539     
 C   7.4952495714096532        3.1332890491290559        11.070082168400457     
 P   10.031184097950851        2.2427074693486775        10.888286217078228     
 H   9.2409939649818345        3.0815643347199377        8.0405275528103886     
 H   7.6630469218615671        3.7857089116882667        8.4378041168517939     
 H   9.1219304869694486        4.4372347716404263        9.1943399181481045     
 H   6.8515711921719964        1.3696311273234008        9.1060346486125656     
 H   8.4618277685905881       0.74766634375143259        8.7059992760900151     
 H   7.7702570749934505       0.46027314274639258        10.326508379002565     
 H   7.8718075093716893        4.0841990087731910        11.467782057900473     
 H   6.5194844644181753        3.3274376372182206        10.604341747618415     
 H   7.3358953501921746        2.4518343836039453        11.914219012946567     
 N   11.094172243778933        1.6082742201525555        9.8122409975068710     
 N   10.685736579126523        3.6652329786374129        11.422568624673533     
 O   9.7317536667141695        1.3845321758867537        12.125106043408788     
 C   12.392561580813238        1.0404622664695131        10.258617784221066     
 H   10.749180294232307        1.2609566237286745        8.9092197100917279     
 C   11.715542350764183        4.4898703178543560        10.768272420308239     
 H   10.457964666334087        3.9072836591981375        12.389970961482600     
 Dy   9.9311384460592986        1.3009257987703911        14.336222596157796     
 H   12.553434376729799        1.4071233586173963        11.282921875671752     
 C   12.343846811412330      -0.48826185820288875        10.297941734865166     
 C   13.525855533817102        1.5442587121170159        9.3624015540643093     
 H   11.878303033216557        4.0279493569180609        9.7871219164012366     
 C   11.228398679773440        5.9299127529432498        10.558855866794373     
 C   13.030778928330806        4.4596356278586056        11.556581261396634     
 O   10.264295384197144        1.3316855315038700        16.530382801109660     
 O   9.3887754430691661        3.6382133932464700        14.287313887881540     
 O   7.5932884234175830        1.4832360619325446        14.585107591657689     
 O   9.1449609461021915      -0.98641080651768265        14.561603868307136     
 O   11.747386980860151      -0.16946414348746014        13.967752931216877     
 O   11.900599999766138        2.6594511375208785        14.285648460911798     
 H   11.542298373767334      -0.84408875859685106        10.956864270042956     
 H   12.174220471360256      -0.89837498392920245        9.2923790962879860     
 H   13.294698844427788      -0.89034251897977967        10.675133544961412     
 H   13.379366835980218        1.1932239096814010        8.3321099295698868     
 H   13.574212297535087        2.6394885883421706        9.3422940997752519     
 H   14.491449665485273        1.1640752199737920        9.7223502730684110     
 H   10.309427916177427        5.9580818465755980        9.9592429123131332     
 H   11.017954590377782        6.4143053513740904        11.521183350611263     
 H   11.994627907389626        6.5256502618627517        10.042027820871773     
 H   12.892942383794644        4.8780578132529477        12.562584097886820     
 H   13.411068844871613        3.4379654254674028        11.675116185598471     
 H   13.797951696892916        5.0578044467398486        11.045915243573834     
 P   10.452076919326132       0.46485194851604911        17.782457992655253     
 H   9.9238551586998920        4.2503469790577730        14.855536746864642     
 H   8.4165354240089325        3.9260390318236129        14.390482142759030     
 H   6.9884625725210299       0.69868577120124942        14.411696916129262     
 H   7.0928101464078637        2.3465150763515656        14.603090987285222     
 H   9.5886843782800248       -1.7263052443386802        14.066210527444838     
 H   8.1429878697860474       -1.1222843831659706        14.451712779260973     
 H   11.703267659177829       -1.1106988933898025        13.645132474689314     
 H   12.709617241999743        4.3183258274643296E-002   14.110655228840169     
 H   12.817009014798627        2.2703657407478697        14.307460325599319     
 H   11.941169838765560        3.4640612251119491        14.867467529056581     
 C   8.9804669232477146       0.72625501088756839        18.844534646116262     
 N   10.639307052126572       -1.0768182551007111        17.231613664322076     
 N   11.747705817524150       0.75363904520725755        18.744700039005842     
 C   7.7627928127094146       0.31924150161913895        17.992300576569498     
 C   8.8892497898744267        2.2223026807535700        19.198898363584721     
 C   9.0566740735005045      -0.11892811698874245        20.124492755601217     
 C   11.184556827174648       -2.2319995299792423        17.957294684594974     
 H   10.175220899644112       -1.2798362877268195        16.341452290027039     
 C   13.146695431459037       0.82249306795283139        18.256376095727415     
 H   11.583120083438470        1.2780144789839865        19.610308787778802     
 H   7.7931068049914085      -0.73924956773980754        17.700801993416096     
 H   6.8519485795691706       0.47957907712892883        18.581943765345098     
 H   7.6853645219096958       0.92293628906939573        17.079849667255132     
 H   7.9507968964289244        2.4206940921080689        19.735803223889956     
 H   9.7057572541819770        2.5386281447154939        19.860316493008526     
 H   8.9113587280167543        2.8450949253223494        18.296705087689087     
 H   9.9099567300947591       0.16299419451239783        20.753201494239178     
 H   8.1455554709186142        4.3241177507210515E-002   20.716081491599223     
 H   9.1271849061949553       -1.1927330471025577        19.912215815271367     
 H   11.504038861419762       -1.8537125068016944        18.936933179076348     
 C   12.395784921912465       -2.8013828447269620        17.212929340933155     
 C   10.114762203991145       -3.3051225209689501        18.152112277621448     
 H   13.161233884319456       0.36546604791639647        17.255973670710731     
 C   14.050987909867269        2.2499006283702966E-002   19.200429491466068     
 C   13.591575732210670        2.2806782030077066        18.139852796988070     
 H   12.098530682299176       -3.1797763861082347        16.223951837318019     
 H   13.165618147359675       -2.0351546001782710        17.059365842962599     
 H   12.842714201008654       -3.6338741056464943        17.774887954599397     
 H   9.2416418854229629       -2.9144881567591856        18.688033041070000     
 H   9.7729305669154805       -3.6879523552827744        17.180374704276193     
 H   10.512113735136113       -4.1542293015107257        18.722013309832057     
 H   13.964631144136627       0.41453013911902437        20.223707211521408     
 H   13.777201790124234       -1.0396357256470146        19.221453073057980     
 H   15.100173383835626       0.10221361047699878        18.886271690380855     
 H   12.920334723219412        2.8458854090342856        17.479636563314177     
 H   13.578434631717254        2.7573383527640942        19.129724909381203     
 H   14.610545985881535        2.3505599464631057        17.734619630669727     
 C   9.5994033634000253        5.2978260122678034        2.3479424140067975     
 C   10.589444929316759        4.2139606882776137        1.8896363787596318     
 C   10.141389096872498        6.7097267590023382        2.0546626897339060     
 C   8.2500474419391967        5.0975990931973030        1.6293369722388718     
 P   9.2690481599304402        5.1519594885430271        4.1550768011760955     
 H   10.675051236116690        4.2473640598588354       0.79294551062398877     
 H   11.593820701955879        4.3658229661549530        2.3048110418851340     
 H   10.241013133804012        3.2122211174218149        2.1719694240397445     
 H   10.321468318771156        6.8179868381930229       0.97515403495100983     
 H   9.4150539193769820        7.4770082634804220        2.3488353811071176     
 H   11.090908304882426        6.9088213846907864        2.5678540207026241     
 H   7.8636510738459240        4.0816923875905795        1.7754878897012094     
 H   7.4894600187275637        5.8111096411261380        1.9728630129962081     
 H   8.3824440441027743        5.2489263713987855       0.54798492248519026     
 N   8.5644447435073801        3.6986275432767965        4.5210598075702464     
 N   10.738075226193368        5.1180318107143057        4.8855107691654824     
 O   8.3331180690729774        6.2879418484900507        4.5824927274789298     
 C   7.1151914496921105        3.4151165500324612        4.5205478346646784     
 H   9.1747443424543782        2.9584189870902504        4.8812797444846137     
 C   10.887498530358556        5.4062235450994676        6.3307662433277638     
 H   11.581982090686592        5.3251962880108117        4.3330379644595993     
 H   6.6376877473884379        4.1776470478234167        3.8918502369166976     
 C   6.8272218475460535        2.0493175247570767        3.8968644514358646     
 C   6.5050240743318506        3.4954274514857473        5.9214525872829986     
 H   9.9513133287785234        5.0914932553409216        6.8138895724729061     
 C   12.045113310169331        4.5720750199667597        6.8766996038508550     
 C   11.102875808565779        6.9026746023634988        6.5769618765024651     
 H   7.3307600550203986        1.2479726267591293        4.4558587601846025     
 H   5.7467070672070282        1.8551969659432657        3.9188148180130806     
 H   7.1595262124188217        2.0027996998256525        2.8538143601603947     
 H   6.7247120357387642        4.4592517855717286        6.3962176236624781     
 H   5.4133292773187343        3.3889852238641232        5.8505651623531421     
 H   6.8963935688821323        2.6918179367928881        6.5594301226647449     
 H   12.959736190427884        4.8054683082606680        6.3147823533730731     
 H   12.230012904659445        4.8114958536839358        7.9316589413605874     
 H   11.837934450922239        3.4971040234419708        6.7873704100248071     
 H   10.272864089958592        7.4876632691690013        6.1635920896082945     
 H   11.174132954037635        7.1177914621905103        7.6527526667270980     
 H   12.032240059839527        7.2467937336788699        6.1018617931535850     
 C  -2.4577664579539600        11.778577422469017        7.0273306786239234     
 C  -2.2405382962106648        10.282357812770929        7.3345426295323852     
 C  -1.1131065673269673        12.541620130800981        7.0025085539281990     
 C  -3.3769852616952427        12.373178218145970        8.1168380855861848     
 P  -3.3648307104573036        11.964415701584201        5.4150190583585935     
 H  -3.1985027606452037        9.7432356748878242        7.3749348856983676     
 H  -1.5896125361220692        9.7921916654717815        6.5986927446021637     
 H  -1.7536474988008917        10.180724420607582        8.3200434571159700     
 H -0.39481711969160493        12.105292271993875        6.2935308614027061     
 H  -1.2498148778265801        13.601263891650202        6.7411991249831065     
 H -0.65314097874378518        12.501857054494355        8.0059197801212019     
 H  -2.9063052692657214        12.224088788563389        9.1067311897473182     
 H  -3.5242598443846074        13.453015113679223        7.9797325950489606     
 H  -4.3653725684165945        11.882496028675327        8.1346821086173389     
 N  -3.7632724095217176        13.532533555193329        5.0634751189216978     
 N  -2.2605044038679680        11.621999598578656        4.2416068421334856     
 O  -4.6566071982925701        11.139578482013381        5.5047132318292169     
 C  -4.9644562061618025        14.267559890065563        5.5124866393021117     
 H  -3.0292234013967794        14.113122020776281        4.6582252301006255     
 C  -2.5425290142808192        11.646165635439399        2.7854459978215438     
 H  -1.4799386892798658        11.003548494699309        4.4987188199384471     
 H  -5.5336369817149578        13.581118645604295        6.1546443156723676     
 C  -5.8293792357537040        14.662382437564583        4.3105619790863079     
 C  -4.5478490762135930        15.501564575320064        6.3146302630605948     
 H  -3.5234937023208155        12.129078669156645        2.6625117990839029     
 C  -2.6077607157829017        10.221512783902726        2.2261310988242808     
 C  -1.4789956254730121        12.488198087449549        2.0696838333768963     
 H  -6.0882903006854683        13.779725238145527        3.7107222099030284     
 H  -6.7622652835126855        15.141826662221963        4.6397340235294235     
 H  -5.2794601072998919        15.368211364751287        3.6749374011976577     
 H  -3.9888497616022232        16.195269393513342        5.6701653405945569     
 H  -5.4276075361901617        16.031629925614137        6.6957822071007982     
 H  -3.9112718193500959        15.239646014141817        7.1688651118376718     
 H  -3.3938879505696331        9.6440061965593991        2.7273050824270308     
 H  -2.8182086286948018        10.236263462193810        1.1474867363008405     
 H  -1.6519081285261301        9.7008436432389473        2.3762767346423725     
 H -0.47248363097364809        12.117494440122217        2.3106644179207128     
 H  -1.6041546081622873        12.429814513356984       0.97987907335836244     
 H  -1.5360774907323864        13.543463547110619        2.3648836291644879     
 I  0.44056391415605656        9.2834977402402963        4.4840867295243836     
 I   3.5250823120662340        4.6839520804265398        3.2408823162379448     
 I   10.387896747512949       0.71108356292774033        6.1857491300912040     
 O  -4.1370438532120496E-003   5.8073620092019196        3.5995870724186587     
 H  0.18548222223974969        6.7544867405694609        3.7782683827082892     
 H  0.88062144842000611        5.3945679696917370        3.4998603471459142     
         356

 C  -6.4430109758027445        7.7865074650243278        9.1745640409655937     
 C  -6.6092451276792925        6.7907848833540134        10.332051167663479     
 C  -5.8937163067481233        9.1362293763488687        9.6779584243101855     
 C  -5.4860051990201573        7.2085317520552872        8.1109003686701389     
 P  -8.0478727171210647        8.0293204115790555        8.3159184044259256     
 H  -7.2029829304759954        7.2101932813254725        11.155376589972368     
 H  -5.6208320604946849        6.5314078945495924        10.732622434348038     
 H  -7.0806165628498201        5.8596069119533674        9.9952981302912232     
 H  -4.8801100080937916        8.9852584263237052        10.079635288307719     
 H  -6.5059724617296686        9.5605564736081927        10.485250729218519     
 H  -5.8292385135483800        9.8684922741928744        8.8621199179384575     
 H  -5.8435288692293446        6.2545547304869231        7.7028053252989297     
 H  -4.5066762802239237        7.0282595422849017        8.5754406212115377     
 H  -5.3408337642629204        7.9034832807672570        7.2753336927696024     
 N  -9.1133523875920801        8.6332553226302728        9.4081480453883959     
 N  -8.6696948623866259        6.5917347505258128        7.7798660973901956     
 O  -7.7824176469481019        8.9024456488735186        7.0823050796234099     
 C  -10.421978793828334        9.1937850497717637        8.9818301049106992     
 H  -8.7639198828709670        8.9828085346113582        10.308537779483125     
 C  -9.6859329812803914        5.7478048624543767        8.4327931220726065     
 H  -8.4577725864485185        6.3715389304710408        6.8035040020915396     
 Dy  -8.0113927713122468        9.0187820503787659        4.8796128503926015     
 H  -10.589348636720743        8.8378439023438666        7.9547762219855933     
 C  -10.387218689203534        10.724145409111104        8.9605918476953690     
 C  -11.539791337974336        8.6669264026423178        9.8855908400244061     
 H  -9.8355247151653664        6.1905922883815414        9.4245763986328370     
 C  -9.1904913148202407        4.3066998695816494        8.6077551407142607     
 C  -11.013764316737028        5.7791691079358030        7.6650957963758293     
 O  -8.4125804545383094        9.0160709830444237        2.6960933830542944     
 O  -7.4849794341624802        6.6881308377807311        4.8667724083575497     
 O  -5.6604924510383920        8.8513395715057133        4.5995973782294275     
 O  -7.1559179007957621        11.284007814515064        4.7551972730577914     
 O  -9.8168621598595074        10.491944737293771        5.2640734354718273     
 O  -9.9995756304592618        7.6663963646070634        4.9888513659148161     
 H  -9.5989969721514736        11.094261049580769        8.2932318892409729     
 H  -10.204582071221111        11.122926619842831        9.9684359465407333     
 H  -11.346968992010853        11.123684073259907        8.6036230056079113     
 H  -11.378349358727599        8.9976460791767572        10.920632357969165     
 H  -11.582526213898113        7.5713070043264334        9.8836541435089824     
 H  -12.512989072647949        9.0492141278574056        9.5486492859066718     
 H  -8.2435614283528107        4.2727424259015194        9.1614131376031445     
 H  -9.0297944219714914        3.8278717073688138        7.6336826701305851     
 H  -9.9336074976444486        3.7098591861253065        9.1557364789604456     
 H  -10.886579354397375        5.3744279900506591        6.6519219113937318     
 H  -11.402412196822615        6.7992962351816955        7.5652335385517544     
 H  -11.768680997324489        5.1674543038736669        8.1786732634204302     
 P  -8.5949277494073879        9.8808331881816809        1.4413579149375169     
 H  -8.0358223321503104        6.0729724328410253        4.3166275182285538     
 H  -6.5139617101553871        6.3942035954156013        4.7572018046465603     
 H  -5.0705513619450020        9.5842512972608667        4.9512375513882034     
 H  -5.1816645118244979        7.9748242854364317        4.5928448529745793     
 H  -7.6314966458868803        12.024432316340807        5.2173573358813270     
 H  -6.1749600837963730        11.382269481975221        5.0005745735622398     
 H  -9.7753511122149295        11.434429091942159        5.5868860806414551     
 H  -10.765480288450343        10.308153481677291        5.0258425925499726     
 H  -10.901560042494937        8.0781686433890645        4.9030551128358644     
 H  -10.045174332664791        6.8404142696739401        4.4388213881150582     
 C  -7.1235930717572273        9.6167989919829449       0.38123965481079014     
 N  -8.7782104192865322        11.424056199282477        1.9937868441053130     
 N  -9.8819990203444625        9.6002118876775118       0.46714103090860337     
 C  -5.9043850278065175        10.029941248044903        1.2252392904655114     
 C  -7.0278786609950927        8.1189253721795875        3.2550213248562575E-002
 C  -7.2010768505450589        10.457102389978925      -0.90136425207484350     
 C  -9.3362715263973097        12.576425812016440        1.2721777181957963     
 H  -8.3168283504672686        11.632793795703062        2.8816849437095655     
 C  -11.281498791683324        9.4873848155362541       0.94458270119243204     
 H  -9.7021382875255320        9.0890425023597992      -0.40390660052017185     
 H  -5.9302209530249463        11.092881013056658        1.5005171390317296     
 H  -4.9974676859626701        9.8574478291974259       0.63342655596127240     
 H  -5.8233497336605842        9.4393753842303276        2.1457345294514392     
 H  -6.0919175285173210        7.9244653802616547      -0.51094198546440639     
 H  -7.8485461421186802        7.7944419270773073      -0.61986077230786840     
 H  -7.0379287458682658        7.5001433156056763       0.93805539271008553     
 H  -8.0483828488665168        10.169008332633879       -1.5349101900213831     
 H  -6.2852948438153007        10.299857499979817       -1.4866118952412488     
 H  -7.2799194139491092        11.531004311386649      -0.69234422967567277     
 H  -9.6671293351604959        12.193583662414515       0.29805937956831552     
 C  -10.539717649986029        13.140023584704414        2.0320882177861437     
 C  -8.2715881211315772        13.651230486330077        1.0597817468003490     
 H  -11.309652915649094        9.8966611512480185        1.9640093570587638     
 C  -12.205432667218671        10.312202927606817        4.2333577234239098E-002
 C  -11.693049952478603        8.0163930894783935       0.98971168445755819     
 H  -10.232156546077022        13.513075984578933        3.0199033553277470     
 H  -11.308738887259567        12.372913876491738        2.1890755754478963     
 H  -10.990444670084136        13.977062774790818        1.4804581045468650     
 H  -7.4052567805276572        13.259941121069447       0.51331109566231170     
 H  -7.9161255423569372        14.038183112528152        2.0250407540836042     
 H  -8.6779223915564003        14.496890770428138       0.49118908675064749     
 H  -12.128536860092842        9.9642977389156453      -0.99747927681774484     
 H  -11.947153957959195        11.377894460612122        6.3606178932712115E-002
 H  -13.249372465522034        10.205420836494845       0.36747535339852216     
 H  -11.026472661030223        7.4417371489399518        1.6468693217635999     
 H  -11.640966671558814        7.5820284893320773       -1.8256848688412815E-002
 H  -12.719890719569305        7.9060645027887668        1.3635006735792929     
 C  -7.7159975847941773        5.0253414665570997        16.807945626018281     
 C  -8.6942923015727622        6.1187804063047819        17.271909747770007     
 C  -8.2831141704472522        3.6183044965315103        17.081391385734658     
 C  -6.3688135705888751        5.1956595139402806        17.538397885530237     
 P  -7.3663511943978008        5.1825911011762411        15.003870919166758     
 H  -8.7861467171134890        6.0768176573014836        18.368036983523250     
 H  -9.6984951267590969        5.9849118742572625        16.849791400807078     
 H  -8.3319203237584762        7.1190679708669578        17.001250909964504     
 H  -8.4656277794622525        3.4984089047422811        18.159377403434934     
 H  -7.5707419637689437        2.8416049322342118        16.777283406385379     
 H  -9.2362177270515353        3.4432677459497878        16.566009488470726     
 H  -5.9642580789472923        6.2066936546855365        17.407474545855187     
 H  -5.6176190924427081        4.4742614985148155        17.190970032909885     
 H  -6.5106096857998770        5.0341405609145173        18.617007833914613     
 N  -6.6465984225852983        6.6278338718464340        14.638729337369883     
 N  -8.8341311870178405        5.2503697630802453        14.271638634562512     
 O  -6.4400668083706361        4.0381383860230029        14.578772621910673     
 C  -5.1991326169016103        6.9172922495378684        14.672519229657450     
 H  -7.2559418310221657        7.3835545264735769        14.309836690451904     
 C  -8.9886641688408648        5.0270549290574325        12.815957418175151     
 H  -9.6761569558481479        5.0227761913990747        14.816971054994939     
 H  -4.7296619114164287        6.1508356301393921        15.302423595338176     
 C  -4.9376109492070830        8.2785098164697537        15.317433952128464     
 C  -4.5580414431224314        6.8567491827300406        13.283178359636283     
 H  -8.0683001046259548        5.3959144784191038        12.341635956589306     
 C  -10.178504210247599        5.8499493713846267        12.326810382273020     
 C  -9.1571681531095894        3.5386653187927775        12.498848913346055     
 H  -5.4321952490851553        9.0819333645733771        14.753196012516945     
 H  -3.8588429804001598        8.4829405954324848        15.327310810311001     
 H  -5.3007074287052189        8.3120243309586659        16.350965548616237     
 H  -4.7612855373954055        5.8959892964917362        12.795107961429089     
 H  -3.4682884041936934        6.9700118449985764        13.375402745773096     
 H  -4.9427607920357133        7.6636724463635932        12.645396090527253     
 H  -11.073647366214544        5.5697197223219836        12.898248499495743     
 H  -10.380276370524246        5.6474950605810470        11.267331513398048     
 H  -9.9970543607502851        6.9254375315559589        12.452684945907786     
 H  -8.3086609329536270        2.9648235777062220        12.887980484076380     
 H  -9.2189998414757852        3.3712675451442000        11.414511828303803     
 H  -10.076247469205777        3.1442790561081102        12.953927111436053     
 C   4.6390828904916974       -1.3855569890346133        12.325739442129896     
 C   4.5389140585510983       0.13811247178556108        12.109140009835858     
 C   3.2730771892274020       -2.0793345216091947        12.118491972399433     
 C   5.6735533061146031       -1.9418866910479973        11.321473112908786     
 P   5.3059328466575986       -1.7163911615456333        14.026987628974421     
 H   5.5258244110949892       0.61406275928574516        12.203125271258829     
 H   3.8444810483048570       0.62031178158559042        12.807653655007019     
 H   4.1664607449465549       0.33936976813552222        11.090330356475933     
 H   2.4799495750943992       -1.6363591956660908        12.738156608503630     
 H   3.3251011524172203       -3.1543400729002853        12.346076950690534     
 H   2.9634143098958630       -1.9755635236858118        11.064134632443515     
 H   5.3753741684536349       -1.6451650977558816        10.298709637803293     
 H   5.7250328306021672       -3.0377252921956006        11.347295499606801     
 H   6.6836447779518098       -1.5364537368899929        11.502100350995686     
 N   5.6464489625719514       -3.3119008360827804        14.307527670335562     
 N   4.0737052170111614       -1.4267898958365781        15.085707207342884     
 O   6.5976217180066969      -0.90811213212748587        14.188292049524559     
 C   6.8182739732898732       -4.0516034450428062        13.785997896472079     
 H   4.8749486172657717       -3.8949091061884480        14.631022042174401     
 C   4.2820794701496956       -1.3758247910567796        16.556512695735098     
 H   3.3253867313063106      -0.80034800259215688        14.761391245193678     
 H   7.3876744543848387       -3.3494664910241352        13.161296587279647     
 C   7.7179754128905778       -4.5268027579074470        14.929886160268486     
 C   6.3367027072920639       -5.2264333574567114        12.933279317957796     
 H   5.2414274684125077       -1.8768065270414502        16.754763096803252     
 C   4.3623108709621032        7.4876670339214510E-002   17.044160290440548     
 C   3.1617710648185011       -2.1510640990657222        17.255633631657943     
 H   7.9964775554563667       -3.6837619493075668        15.575586061779818     
 H   8.6393879468248098       -4.9823822385519945        14.540583633423498     
 H   7.1884688250294992       -5.2720995343380794        15.536264992928436     
 H   5.7855344330403264       -5.9410126193694079        13.561922146446777     
 H   7.1824980182031597       -5.7570519633122741        12.482765570227691     
 H   5.6699168237688298       -4.8979137232976226        12.126264408740727     
 H   5.1886119127408179       0.60323089250139683        16.553699773869671     
 H   4.5210206770624648       0.11325694847931275        18.131562762272040     
 H   3.4307320711996447       0.61229680952834165        16.817647812214133     
 H   2.1805972432643164       -1.7585786592804658        16.954466292210142     
 H   3.2401737745208048       -2.0519790408963070        18.346751095261855     
 H   3.1962454532699076       -3.2175325528481409        17.003323493057469     
 I   1.5211346756221062        1.0966446982832168        14.450731191455164     
 I  -1.6887938623179768        5.5996386632515920        16.058380424197132     
 I  -8.4888242121665041        9.6021309729066946        13.032572880266896     
 O   1.8747673556325306        4.5291658307743123        15.527672108941855     
 H   1.6984053585215013        3.5887660332729592        15.305097446348805     
 H  0.98814208386375113        4.9186292631882811        15.681593445028328     
 C   8.4393849099756224        2.5250778221293344        10.014588863690818     
 C   8.6378277044404772        3.5128233205364952        8.8545329746808097     
 C   7.8575179794254257        1.1893329558611758        9.5115065923079580     
 C   7.4922404342840494        3.1322368166084900        11.071085912537928     
 P   10.029076210485172        2.2440511349706354        10.888587864035838     
 H   9.2371967957017187        3.0824192357936915        8.0411196577409907     
 H   7.6590689266702192        3.7856511746265000        8.4392050127548064     
 H   9.1179206075713584        4.4378333389816502        9.1952293457138481     
 H   6.8499438206737464        1.3682789457156883        9.1067444787555303     
 H   8.4607412209099273       0.74791629665446813        8.7065424375906399     
 H   7.7696028680251095       0.45970844193724303        10.327088378083655     
 H   7.8681353474172084        4.0832183896623668        11.469230236550445     
 H   6.5163805308357894        3.3259550548233321        10.605346520798514     
 H   7.3333131956051636        2.4502666734974485        11.914875218843658     
 N   11.092170036955251        1.6105990056680208        9.8120438398564414     
 N   10.682509405237365        3.6671067098350747        11.422885847900186     
 O   9.7307610618882840        1.3854259464813314        12.125322139245739     
 C   12.390903842499911        1.0430630011526687        10.257778746169748     
 H   10.747071117405287        1.2632334116831323        8.9090851329734946     
 C   11.711839779716422        4.4923850048322089        10.768609606070225     
 H   10.455287360931957        3.9084378321357538        12.390585547421187     
 Dy   9.9307359951680922        1.3008124545097417        14.336237137710434     
 H   12.551996468621686        1.4094364483788089        11.282149039573516     
 C   12.342671415792809      -0.48571423319645823        10.296612780273593     
 C   13.523668978172283        1.5475715203034524        9.3612600815165408     
 H   11.874131494540523        4.0311160828731820        9.7870922631324095     
 C   11.224406753775099        5.9324651793030467        10.560384073769724     
 C   13.027519806303880        4.4621010826674423        11.556187591478094     
 O   10.266417994741072        1.3305497248411282        16.529996151540306     
 O   9.3888430390898421        3.6378381261498158        14.289166220038943     
 O   7.5924466355102336        1.4824998341055107        14.585978245104082     
 O   9.1422505953645548      -0.98581016308532743        14.558153201669191     
 O   11.746607550500142      -0.16971172150074390        13.967113793984572     
 O   11.900809155593254        2.6590821722508236        14.283494632411060     
 H   11.541561294356875      -0.84197376389704781        10.955833129659021     
 H   12.172634642775240      -0.89552928406487720        9.2910024785324872     
 H   13.293820856844802      -0.88766776816229354        10.673176163376324     
 H   13.376661660787704        1.1971518203825633        8.3308323645655200     
 H   13.571836396595394        2.6428145196020352        9.3418193935330489     
 H   14.489523548286193        1.1673370429691801        9.7204459125016349     
 H   10.304526215453839        5.9608373364896234        9.9622673890623119     
 H   11.015571759660421        6.4166244174132103        11.523119077598059     
 H   11.989873643946524        6.5282788972213295        10.042573018748536     
 H   12.890072510301229        4.8800448144996382        12.562442491462642     
 H   13.408095847004637        3.4404818356506901        11.674066326854817     
 H   13.794266140099609        5.0607312992123585        11.045412767725470     
 P   10.454026319149499       0.46383024962754604        17.782192665908049     
 H   9.9243916305061486        4.2501009157291625        14.856817551735601     
 H   8.4166241280083742        3.9258219611033871        14.392485797017841     
 H   6.9881009443072157       0.69959278552617132        14.406864447764933     
 H   7.0926541851011216        2.3462056089358425        14.603534970179895     
 H   9.5870280965312720       -1.7257360013237626        14.063882811217036     
 H   8.1409762172306692       -1.1205315055680973        14.443919662819662     
 H   11.702538576247964       -1.1109904479529400        13.644522257439982     
 H   12.708383305474758        4.1928478413728078E-002   14.113243764243910     
 H   12.816733613879963        2.2692182832573780        14.307418419799362     
 H   11.941526083980213        3.4643231562549524        14.864374238809294     
 C   8.9824807110697318       0.72548741560084529        18.844236436246494     
 N   10.641008429093661       -1.0779124407944165        17.231317932764444     
 N   11.749405668241391       0.75229573518805393        18.744799063636727     
 C   7.7646889035025763       0.31842030722419273        17.992301018165154     
 C   8.8912982771260243        2.2216087405814720        19.198401478904426     
 C   9.0586790027379731      -0.11952829323944610        20.124287489163642     
 C   11.186488611163732       -2.2330726537055399        17.956897376807788     
 H   10.177025495935105       -1.2810798462501434        16.341216182525351     
 C   13.148418239630347       0.82258119074952951        18.256848763919450     
 H   11.584336836442315        1.2762554882849872        19.610580487436376     
 H   7.7947247374169457      -0.74021132970606951        17.701303203521341     
 H   6.8540058001398476       0.47924573630212081        18.582038864186028     
 H   7.6871792137215902       0.92171871760880852        17.079605528820437     
 H   7.9529665782083665        2.4199827745075644        19.735549100453085     
 H   9.7079969367831040        2.5381186631145254        19.859496190420494     
 H   8.9130581858719573        2.8442616789772028        18.296094471421018     
 H   9.9118132870200863       0.16252358708037293        20.753124275949229     
 H   8.1474427766299513        4.2573656675509816E-002   20.715695882549269     
 H   9.1293556702265199       -1.1933458933773979        19.912131385435657     
 H   11.506344897637277       -1.8546852006828385        18.936375106690328     
 C   12.397423580374186       -2.8024130463565267        17.212076535793582     
 C   10.116704308722948       -3.3061087397333906        18.152210199913856     
 H   13.163429536099489       0.36706273167787168        17.255848898035058     
 C   14.053350897294315        2.1855421403471478E-002   19.199602688924436     
 C   13.592188827747503        2.2811873439072250        18.142605650638814     
 H   12.099838556342977       -3.1805213206952203        16.223093102866894     
 H   13.167361794055944       -2.0362683502421288        17.058503464721188     
 H   12.844305815733113       -3.6351594132435885        17.773674248493187     
 H   9.2438373952965271       -2.9153454103304863        18.688448920059376     
 H   9.7744152630645136       -3.6889912455713509        17.180656018402679     
 H   10.514200203702606       -4.1551788748538057        18.722057468023806     
 H   13.967270380959338       0.41249756914908531        20.223399533307568     
 H   13.780105504172720       -1.0404034049253261        19.219288400791857     
 H   15.102367238189650       0.10247581872218632        18.885103145975801     
 H   12.921100149224449        2.8466715848446427        17.482462212200794     
 H   13.577758194509926        2.7564908949100886        19.133056624657378     
 H   14.611419283920190        2.3523859920966617        17.738406412590368     
 C   9.6009126119250237        5.2976922196448157        2.3498427579688728     
 C   10.590488338359462        4.2134236908665130        1.8913960130746548     
 C   10.143824014605466        6.7093774248396922        2.0571225633442869     
 C   8.2516045665804967        5.0985052114724718        1.6308689070801923     
 P   9.2699336588285384        5.1515496271403380        4.1568882071463396     
 H   10.676297674365648        4.2470605607114083       0.79472266511623946     
 H   11.594868563702388        4.3646458945577686        2.3067914307610629     
 H   10.241533589166263        3.2117657466079517        2.1733852585122606     
 H   10.323945901579210        6.8179406969809584       0.97764888679782169     
 H   9.4180315310034199        7.4770503319941461        2.3516119678191725     
 H   11.093499649377275        6.9076297946163621        2.5703334095087103     
 H   7.8645175136805543        4.0828035771224185        1.7765896083886337     
 H   7.4913927436945906        5.8123697061557547        1.9744698046964451     
 H   8.3843179008713502        5.2500722334363612       0.54959404784236587     
 N   8.5648308524881678        3.6985066915844964        4.5229222681783554     
 N   10.738921706781282        5.1165466454384116        4.8873849925738897     
 O   8.3343091570496668        6.2878249469656726        4.5841645847989971     
 C   7.1156377302363536        3.4147942843741825        4.5212365516418860     
 H   9.1750954809322280        2.9577762188908596        4.8820913799730752     
 C   10.888542328654896        5.4027017307057514        6.3329650523947789     
 H   11.582766092418680        5.3243253734851361        4.3351252887496248     
 H   6.6384331936579102        4.1774440054719530        3.8924622984969042     
 C   6.8285651901306750        2.0491386424222595        3.8968595195023732     
 C   6.5043684798611094        3.4944803331428878        5.9217181396590615     
 H   9.9528634647111165        5.0862775962821143        6.8158378647495992     
 C   12.047178088139999        4.5689006248375872        6.8770874147226770     
 C   11.102458926261667        6.8989016462970296        6.5813674160585611     
 H   7.3318040687316230        1.2477341325741838        4.4560429376230646     
 H   5.7481084181065896        1.8546698083843116        3.9177414536372632     
 H   7.1619043239926450        2.0030459804052994        2.8541306983191199     
 H   6.7235164000550913        4.4581972335047455        6.3969345756085731     
 H   5.4127403456550631        3.3878498580476157        5.8500495160935708     
 H   6.8954454845582491        2.6907489404995824        6.5597162294731977     
 H   12.961165459513643        4.8037187487506259        6.3148132855185066     
 H   12.232670165174479        4.8072023862036897        7.9321688276380504     
 H   11.840776821977098        3.4939132561330974        6.7866668366482568     
 H   10.271852573648680        7.4835252950021882        6.1687676980265254     
 H   11.173441580172783        7.1125342905098536        7.6574229516379040     
 H   12.031486714305807        7.2445981747551906        6.1068642823189858     
 C  -2.4660522990630875        11.776240132858453        7.0225355166536785     
 C  -2.2524166641599983        10.279130510585246        7.3266566040366108     
 C  -1.1207931898440318        12.537189257669668        7.0053174582389364     
 C  -3.3890940275455401        12.369362724655598        8.1093291987432981     
 P  -3.3653390330537225        11.966833257722689        5.4073591282674318     
 H  -3.2112511922673783        9.7419342861010865        7.3626323077234694     
 H  -1.6000107819206897        9.7893788430797954        6.5919746738082781     
 H  -1.7692259485945858        10.174221754650858        8.3132232885962214     
 H -0.40003418617962971        12.100824388906757        6.2991673918150370     
 H  -1.2548890788249190        13.597349900359564        6.7452408093029126     
 H -0.66568307629729873        12.495258953075957        8.0103647621823768     
 H  -2.9239907965803638        12.215430322890677        9.1002629668693604     
 H  -3.5334137703418196        13.449709685743022        7.9759525276771503     
 H  -4.3781204587280573        11.881323526326868        8.1206751171287550     
 N  -3.7619326097391101        13.535850303268745        5.0582056906828416     
 N  -2.2568389053199702        11.626232464311240        4.2376643108563927     
 O  -4.6570704397492841        11.142483775031295        5.4888485712586412     
 C  -4.9621293202079402        14.271001421061465        5.5096859458707304     
 H  -3.0266790338969809        14.116540890059014        4.6556228885443360     
 C  -2.5364784261007678        11.647999926524436        2.7810310653639472     
 H  -1.4773376945186243        11.007482290986852        4.4969219137297944     
 H  -5.5313218116077723        13.583997050566527        6.1512135907553445     
 C  -5.8281965762690975        14.668587352979298        4.3097207760684135     
 C  -4.5433602028439930        15.502981244581310        6.3135916298880570     
 H  -3.5165866418695146        12.131798889290605        2.6556466472974090     
 C  -2.6026343606339704        10.222521659046306        2.2240453772290136     
 C  -1.4708410419809490        12.487523832333952        2.0658354410783404     
 H  -6.0878006020426261        13.787291377030181        3.7083153222778393     
 H  -6.7606787861993931        15.147257420883090        4.6409162225900848     
 H  -5.2789251716186483        15.375735730610582        3.6751050640040543     
 H  -3.9846281179833345        16.197426377450011        5.6696979349073970     
 H  -5.4219870140782769        16.033027660244503        6.6970967363444984     
 H  -3.9057688391219649        15.238793103026703        7.1662251061290680     
 H  -3.3902442127152814        9.6468615680556873        2.7248601315378416     
 H  -2.8113899344326265        10.235601154987945        1.1451131066320379     
 H  -1.6477331093244969        9.7010255032115129        2.3766822720397243     
 H -0.46528785446279508        12.115750156364577        2.3087458709131683     
 H  -1.5945126187958942        12.427911184290924       0.97598601410471475     
 H  -1.5268222150116124        13.543148037784956        2.3597089641917077     
 I  0.43950748632755293        9.2817601173752777        4.4923331396353596     
 I   3.5282510942308445        4.6849730259061309        3.2379804244418229     
 I   10.388935152449640       0.71131677274475646        6.1855440128105030     
 O  -2.1617874748863543E-003   5.8067522664080498        3.6024073588737426     
 H  0.18702052748726536        6.7537048051651194        3.7822929881577707     
 H  0.88264968797500554        5.3947125960797537        3.5008788470180447     
         356

 C  -6.4453596341425614        7.7866988895360389        9.1754014414812204     
 C  -6.6127428398006733        6.7911056517237460        10.332846765425913     
 C  -5.8949921252449151        9.1358812043589435        9.6789880882228410     
 C  -5.4886311872454803        7.2078682045316009        8.1119528831321297     
 P  -8.0496688530929941        8.0308907999471195        8.3161951466108643     
 H  -7.2067017086175955        7.2107910019104411        11.155865324567545     
 H  -5.6246774977550391        6.5312108868129526        10.733922203998169     
 H  -7.0844033754598321        5.8601833988564760        9.9958291281051412     
 H  -4.8816125253608718        8.9839062689621247        10.080798087647203     
 H  -6.5069831839876908        9.5606828600743139        10.486228176923950     
 H  -5.8296765561918216        9.8681656738866828        8.8632622019558926     
 H  -5.8467462856140546        6.2540337502611285        7.7040691247123343     
 H  -4.5094370138223292        7.0270987564525749        8.5765534451641017     
 H  -5.3429649532920589        7.9024773600427727        7.2761920899916293     
 N  -9.1150674833059426        8.6358187816482541        9.4078882022425017     
 N  -8.6725840541408523        6.5938308011440911        7.7801393680375153     
 O  -7.7830316705915612        8.9035485175886180        7.0825022131485156     
 C  -10.423402035146445        9.1965434120603131        8.9809870879299858     
 H  -8.7658113919862348        8.9852270953772670        10.308404583144249     
 C  -9.6892153797816984        5.7504928969440847        8.4331450104011001     
 H  -8.4601772609319497        6.3729361561663049        6.8040619220987706     
 Dy  -8.0112189037514288        9.0187814428201811        4.8795521683464278     
 H  -10.590617995599361        8.8402174347542761        7.9540449310198875     
 C  -10.388227479729965        10.726850557350364        8.9591121285756774     
 C  -11.541644287502713        8.6704440769194964        9.8846067389627787     
 H  -9.8391515214676755        6.1938466590094388        9.4246208170439818     
 C  -9.1940432503522249        4.3094063914295395        8.6090991785599762     
 C  -11.016702107127893        5.7818585344600821        7.6648898194307744     
 O  -8.4108342926424218        9.0152681377347950        2.6958121478040078     
 O  -7.4841428572983153        6.6880336251153496        4.8685018481203794     
 O  -5.6607484730891651        8.8508983225386668        4.6001072314607994     
 O  -7.1580028674893779        11.284653058200727        4.7518118093539385     
 O  -9.8170273273488728        10.491814602260852        5.2636329004670390     
 O  -9.9988401246353096        7.6659570056599255        4.9868253209538285     
 H  -9.5996041421280420        11.096503374528718        8.2919895535849069     
 H  -10.205994176073036        11.126035651399976        9.9668635290180188     
 H  -11.347711912950130        11.126432297775914        8.6015038143273834     
 H  -11.380586921619093        9.0018213725583056        10.919481895651222     
 H  -11.584574360258239        7.5748375790580038        9.8833888752150507     
 H  -12.514622369664751        9.0526778158669110        9.5470080840995610     
 H  -8.2479800154559566        4.2755776662547511        9.1641788384229343     
 H  -9.0318151669133915        3.8304556107108927        7.6353633878352127     
 H  -9.9378823897414854        3.7125801771769531        9.1560834923097492     
 H  -10.889262660410882        5.3766967891939483        6.6519283050674831     
 H  -11.405075608707774        6.8020413921362488        7.5644752804549711     
 H  -11.771978270882856        5.1705802681420892        8.1784252775524013     
 P  -8.5932357640802284        9.8799410068029019        1.4410398140950156     
 H  -8.0344510074469557        6.0729380225649567        4.3177831480133166     
 H  -6.5130763106650278        6.3942970090745614        4.7592263026301236     
 H  -5.0703515760286688        9.5855179628901421        4.9459175064823233     
 H  -5.1811620885895318        7.9748436535406695        4.5931077431162741     
 H  -7.6325176849144212        12.025083909351419        5.2150456255559048     
 H  -6.1763627122232814        11.384200986290207        4.9926643185914239     
 H  -9.7754540784739348        11.434255555339348        5.5864445820120245     
 H  -10.766047908926986        10.307129784025472        5.0282181870533069     
 H  -10.901221312921942        8.0771048476964591        4.9028084685734736     
 H  -10.044201757833806        6.8406825274556775        4.4357418745940542     
 C  -7.1219067546200785        9.6157499407907476       0.38088603113673747     
 N  -8.7765302376607632        11.423177167103646        1.9932705954382921     
 N  -9.8805361878748315        9.5990633276990120       0.46714643396802980     
 C  -5.9026910450794166        10.028637603688576        1.2250867042944773     
 C  -7.0264915262420864        8.1178972556476143        3.2137055978658402E-002
 C  -7.1992803919553880        10.456096748546996      -0.90171412351652058     
 C  -9.3339788633441554        12.575653305895345        1.2714104987494097     
 H  -8.3151139528294511        11.631744087656191        2.8812633494155948     
 C  -11.280068770744435        9.4876776726005048       0.94478390217293662     
 H  -9.7011034451238292        9.0874272618358116      -0.40368714412549372     
 H  -5.9285619184032834        11.091451694852880        1.5008307998429475     
 H  -4.9956782217384923        9.8564188333909311       0.63332741177052088     
 H  -5.8217913589165446        9.4376930793616385        2.1453511382880102     
 H  -6.0904534321561670        7.9231719671575442      -0.51110076289344597     
 H  -7.8470390190241011        7.7937128477188198      -0.62056432833401054     
 H  -7.0370265967903816        7.4990517638919645       0.93758065951607983     
 H  -8.0467923001220818        10.168204040858287       -1.5350873643199576     
 H  -6.2836555521609476        10.298573978581162       -1.4871451330918322     
 H  -7.2777813963125020        11.530020052587540      -0.69269308686396125     
 H  -9.6644664713497956        12.192940145406881       0.29711802469042781     
 C  -10.537638621840294        13.139633017057454        2.0307247738337342     
 C  -8.2689709302028049        13.650244027234738        1.0595953755936591     
 H  -11.307906248065821        9.8985434045314840        1.9635703419615127     
 C  -12.203278138224093        10.311621764679696        4.1036777618623163E-002
 C  -11.692682213640030        8.0170979824731674       0.99222768943372097     
 H  -10.230414610151888        13.512806750813670        3.0185978832392304     
 H  -11.306814353515596        12.372670724238954        2.1875491389047030     
 H  -10.988073908198528        13.976597494651431        1.4787346941304071     
 H  -7.4024594750724795        13.258835179971484       0.51350419107815759     
 H  -7.9139237736931420        14.037025465812942        2.0250700237513639     
 H  -8.6748674795126401        14.496065085532928       0.49093394949393765     
 H  -12.125967479713319        9.9622319735012699      -0.99821232382322844     
 H  -11.944517098235249        11.377202719717982        6.0915824257197979E-002
 H  -13.247417028273899        10.205713262875188       0.36572408755195401     
 H  -11.026022446248209        7.4427890053039549        1.6495890762926932     
 H  -11.641723092648228        7.5813363276499395       -1.5137776042518630E-002
 H  -12.719314269751353        7.9080738071561827        1.3669099123873401     
 C  -7.7154053521945656        5.0249842060199592        16.809545245990396     
 C  -8.6940052136279107        6.1182023630244640        17.273283809972007     
 C  -8.2818497545574346        3.6178485784960763        17.083658017972351     
 C  -6.3681467336562827        5.1961552076842619        17.539643526308222     
 P  -7.3663257354979477        5.1818072578511583        15.005372473322307     
 H  -8.7856718862059235        6.0765519605280511        18.369429510061700     
 H  -9.6982201220484914        5.9838049018001112        16.851383908459940     
 H  -8.3320171686079103        7.1185082376624944        17.002226807513537     
 H  -8.4642827399181026        3.4983728790727957        18.161698909139275     
 H  -7.5691191242910145        2.8413661094119309        16.779874221219689     
 H  -9.2348644607081010        3.4421251553864689        16.568362931772675     
 H  -5.9640505267174726        6.2072949609731669        17.408203407511511     
 H  -5.6167231167065275        4.4749072935804941        17.192397282402560     
 H  -6.5096849975798854        5.0350319678002160        18.618345702653638     
 N  -6.6470305358862785        6.6272810367966715        14.640155573265224     
 N  -8.8341210131033172        5.2484739273482290        14.273153139691678     
 O  -6.4397233953325941        4.0376119631014697        14.580250468783294     
 C  -5.1995159449948369        6.9165851073886770        14.673058014193620     
 H  -7.2563996667940209        7.3825391553353388        14.310323966395110     
 C  -8.9884802876848067        5.0229902338402708        12.817820992470141     
 H  -9.6762346339916050        5.0216477798791361        14.818711558281942     
 H  -4.7298419853820004        6.1502565265967659        15.302966045388965     
 C  -4.9372509333399446        8.2779443437251032        15.317345901093233     
 C  -4.5592429306342694        6.8554471849213705        13.283423704353863     
 H  -8.0675910937442232        5.3900496711311634        12.343202692230019     
 C  -10.177253690791092        5.8462565257189851        12.326795638148152     
 C  -9.1585316351889503        3.5343271558065923        12.503086308582986     
 H  -5.4320973534928116        9.0812965682684847        14.753247169082483     
 H  -3.8584320773534824        8.4820789822169864        15.326301952123600     
 H  -5.2994561492915384        8.3118430390080889        16.351151217828487     
 H  -4.7629527618357121        5.8946038786256203        12.795724350720482     
 H  -3.4694377439074469        6.9684858149520048        13.375106979781556     
 H  -4.9440920101066661        7.6622838855060209        12.645611440192104     
 H  -11.073019708646907        5.5676304043471845        12.897975938816026     
 H  -10.378524548182629        5.6425193500956432        11.267489925878177     
 H  -9.9949193107002667        6.9217283826455613        12.451395267887266     
 H  -8.3106281582833841        2.9601371387658073        12.893031892237953     
 H  -9.2206679402573997        3.3653297578945867        11.419034922250216     
 H  -10.077946592845391        3.1416036466542363        12.958839945786982     
 C   4.6301078895722512       -1.3882464780056389        12.321224554527902     
 C   4.5259505602010250       0.13452243758652366        12.101764295840134     
 C   3.2648851744122420       -2.0844166465952485        12.121439060832804     
 C   5.6609417573402965       -1.9456378286314642        11.314186632468200     
 P   5.3047314461937587       -1.7143590329025913        14.019592407496127     
 H   5.5118552603686570       0.61264171198669548        12.191432576688241     
 H   3.8328560882578668       0.61686202194655104        12.801503294226551     
 H   4.1497833845634515       0.33254527433982073        11.084038507470870     
 H   2.4741378521681057       -1.6418047885750180        12.744043892043386     
 H   3.3197784184627386       -3.1589340370202663        12.350020757044499     
 H   2.9503422645761384       -1.9826661192067576        11.068743497107281     
 H   5.3571564895300590       -1.6537159553188228        10.292497400983073     
 H   5.7156892270086894       -3.0409435773425608        11.343569350959681     
 H   6.6702588725550225       -1.5373028735239933        11.488420049655975     
 N   5.6471877885671544       -3.3089674471772619        14.302419249146524     
 N   4.0766083649504168       -1.4231402935408064        15.082014856700024     
 O   6.5963694078395836      -0.90547289410565346        14.172798759162923     
 C   6.8199935657905479       -4.0484706050466190        13.783251938820607     
 H   4.8769131043413871       -3.8919266413158846        14.628541085922773     
 C   4.2873852483263821       -1.3746230321729942        16.552343367719423     
 H   3.3272849064525563      -0.79689294565267976        14.759903992914101     
 H   7.3894102069525163       -3.3468010349758592        13.158051960341004     
 C   7.7185110499778729       -4.5211248264269503        14.929035289177255     
 C   6.3405862955725931       -5.2251721781195970        12.932080856800610     
 H   5.2472465477983405       -1.8753796045920204        16.748163751756369     
 C   4.3676702549312960        7.5221883636600220E-002   17.042270389784509     
 C   3.1686122189839341       -2.1515956456213403        17.252011562700748     
 H   7.9963747522859423       -3.6768286364670626        15.573287179467831     
 H   8.6402966830431556       -4.9774841127285283        14.541698859881933     
 H   7.1883019871208660       -5.2651507337288743        15.536316003319874     
 H   5.7891400030509717       -5.9391208444247807        13.561165500496992     
 H   7.1875100890096153       -5.7557321359447888        12.483827982659179     
 H   5.6748181709242411       -4.8987691650711147        12.123524843764679     
 H   5.1928939640447629       0.60484135370130365        16.551464449005028     
 H   4.5280369560383003       0.11184379240735851        18.129393313173903     
 H   3.4355101414663349       0.61244836184645224        16.818198634286524     
 H   2.1867742774333618       -1.7593902174684346        16.952832901576134     
 H   3.2485914727727510       -2.0539114252032200        18.343085239831062     
 H   3.2033737596985805       -3.2177030337715982        16.998264971546973     
 I   1.5192677386672988        1.0943623076976690        14.460249796218154     
 I  -1.6867279733901117        5.6005581665681525        16.055643378397324     
 I  -8.4887400153554040        9.6020871543262487        13.032437548629103     
 O   1.8756780843836951        4.5285878424560249        15.529999705972399     
 H   1.6989160939934014        3.5879061967147621        15.309134088238885     
 H  0.98911787876616775        4.9187596010157293        15.682355138586439     
 C   8.4367857635172481        2.5251184788340453        10.015355832931430     
 C   8.6341637711777786        3.5132225662873955        8.8554631660887555     
 C   7.8560825458837309        1.1889243561837641        9.5121389646807604     
 C   7.4892312971584465        3.1311845840879240        11.072089656675400     
 P   10.026968323019494        2.2453948005925928        10.888889510993449     
 H   9.2333996264216047        3.0832741368674457        8.0417117626715910     
 H   7.6550909314788713        3.7855934375647333        8.4406059086578207     
 H   9.1139107281732663        4.4384319063228732        9.1961187732795917     
 H   6.8483164491754964        1.3669267641079756        9.1074543088984949     
 H   8.4596546732292648       0.74816624955750355        8.7070855990912630     
 H   7.7689486610567693       0.45914374112809347        10.327668377164745     
 H   7.8644631854627276        4.0822377705515418        11.470678415200414     
 H   6.5132765972534035        3.3244724724284431        10.606351293978614     
 H   7.3307310410181525        2.4486989633909522        11.915531424740747     
 N   11.090167830131566        1.6129237911834859        9.8118466822060135     
 N   10.679282231348207        3.6689804410327365        11.423203071126840     
 O   9.7297684570623986        1.3863197170759094        12.125538235082690     
 C   12.389246104186585        1.0456637358358241        10.256939708118432     
 H   10.744961940578269        1.2655101996375899        8.9089505558552613     
 C   11.708137208668660        4.4948996918100619        10.768946791832208     
 H   10.452610055529826        3.9095920050733701        12.391200133359774     
 Dy   9.9303335442768859        1.3006991102490921        14.336251679263071     
 H   12.550558560513574        1.4117495381402216        11.281376203475283     
 C   12.341496020173288      -0.48316660819002771        10.295283825682020     
 C   13.521482422527464        1.5508843284898888        9.3601186089687705     
 H   11.869959955864486        4.0342828088283031        9.7870626098635825     
 C   11.220414827776759        5.9350176056628436        10.561912280745075     
 C   13.024260684276955        4.4645665374762800        11.555793921559555     
 O   10.268540605285002        1.3294139181783862        16.529609501970953     
 O   9.3889106351105198        3.6374628590531617        14.291018552196347     
 O   7.5916048476028850        1.4817636062784767        14.586848898550477     
 O   9.1395402446269181      -0.98520951965297232        14.554702535031243     
 O   11.745828120140132      -0.16995929951402769        13.966474656752267     
 O   11.901018311420371        2.6587132069807686        14.281340803910323     
 H   11.540824214946417      -0.83985876919724467        10.954801989275087     
 H   12.171048814190224      -0.89268358420055205        9.2896258607769884     
 H   13.292942869261815      -0.88499301734480729        10.671218781791236     
 H   13.373956485595190        1.2010797310837258        8.3295547995611514     
 H   13.569460495655701        2.6461404508618993        9.3413446872908459     
 H   14.487597431087114        1.1705988659645681        9.7185415519348588     
 H   10.299624514730249        5.9635928264036480        9.9652918658114906     
 H   11.013188928943059        6.4189434834523293        11.525054804584855     
 H   11.985119380503424        6.5309075325799073        10.043118216625301     
 H   12.887202636807814        4.8820318157463296        12.562300885038466     
 H   13.405122849137660        3.4429982458339774        11.673016468111163     
 H   13.790580583306301        5.0636581516848675        11.044910291877105     
 P   10.455975718972864       0.46280855073904298        17.781927339160845     
 H   9.9249281023124052        4.2498548524005511        14.858098356606561     
 H   8.4167128320078159        3.9256048903831613        14.394489451276652     
 H   6.9877393160934007       0.70049979985109312        14.402031979400604     
 H   7.0924982237943803        2.3458961415201198        14.603978953074568     
 H   9.5853718147825209       -1.7251667583088452        14.061555094989233     
 H   8.1389645646752911       -1.1187786279702243        14.436126546378352     
 H   11.701809493318100       -1.1112820025160774        13.643912040190651     
 H   12.707149368949775        4.0673698552812859E-002   14.115832299647648     
 H   12.816458212961297        2.2680708257668858        14.307376513999403     
 H   11.941882329194867        3.4645850873979556        14.861280948562008     
 C   8.9844944988917490       0.72471982031412219        18.843938226376729     
 N   10.642709806060751       -1.0790066264881222        17.231022201206816     
 N   11.751105518958630       0.75095242516885041        18.744898088267611     
 C   7.7665849942957381       0.31759911282924658        17.992301459760810     
 C   8.8933467643776218        2.2209148004093735        19.197904594224131     
 C   9.0606839319754418      -0.12012846949014974        20.124082222726067     
 C   11.188420395152816       -2.2341457774318374        17.956500069020603     
 H   10.178830092226097       -1.2823234047734671        16.340980075023658     
 C   13.150141047801657       0.82266931354622752        18.257321432111489     
 H   11.585553589446160        1.2744964975859880        19.610852187093951     
 H   7.7963426698424829      -0.74117309167233159        17.701804413626586     
 H   6.8560630207105238       0.47891239547531272        18.582133963026962     
 H   7.6889939055334837       0.92050114614822121        17.079361390385742     
 H   7.9551362599878086        2.4192714569070599        19.735294977016213     
 H   9.7102366193842311        2.5376091815135569        19.858675887832458     
 H   8.9147576437271603        2.8434284326320558        18.295483855152952     
 H   9.9136698439454136       0.16205297964834806        20.753047057659280     
 H   8.1493300823412866        4.1906135843809124E-002   20.715310273499320     
 H   9.1315264342580846       -1.1939587396522382        19.912046955599944     
 H   11.508650933854792       -1.8556578945639826        18.935817034304307     
 C   12.399062238835906       -2.8034432479860918        17.211223730654009     
 C   10.118646413454751       -3.3070949584978315        18.152308122206264     
 H   13.165625187879524       0.36865941543934683        17.255724125359389     
 C   14.055713884721360        2.1211836523239991E-002   19.198775886382808     
 C   13.592801923284336        2.2816964848067434        18.145358504289561     
 H   12.101146430386779       -3.1812662552822055        16.222234368415766     
 H   13.169105440752215       -2.0373821003059871        17.057641086479777     
 H   12.845897430457573       -3.6364447208406827        17.772460542386973     
 H   9.2460329051700931       -2.9162026639017875        18.688864799048751     
 H   9.7758999592135467       -3.6900301358599275        17.180937332529169     
 H   10.516286672269100       -4.1561284481968856        18.722101626215551     
 H   13.969909617782049       0.41046499917914619        20.223091855093731     
 H   13.783009218221206       -1.0411710842036379        19.217123728525735     
 H   15.104561092543674       0.10273802696737386        18.883934601570747     
 H   12.921865575229486        2.8474577606549998        17.485287861087407     
 H   13.577081757302597        2.7556434370560825        19.136388339933553     
 H   14.612292581958844        2.3542120377302176        17.742193194511010     
 C   9.6024218604500220        5.2975584270218281        2.3517431019309480     
 C   10.591531747402165        4.2128866934554123        1.8931556473896778     
 C   10.146258932338435        6.7090280906770463        2.0595824369546678     
 C   8.2531616912217967        5.0994113297476407        1.6324008419215128     
 P   9.2708191577266348        5.1511397657376490        4.1586996131165836     
 H   10.677544112614605        4.2467570615639811       0.79649981960849014     
 H   11.595916425448895        4.3634688229605842        2.3087718196369922     
 H   10.242054044528512        3.2113103757940880        2.1748010929847763     
 H   10.326423484387263        6.8178945557688948       0.98014373864463356     
 H   9.4210091426298579        7.4770924005078694        2.3543885545312278     
 H   11.096090993872123        6.9064382045419377        2.5728127983147964     
 H   7.8653839535151837        4.0839147666542566        1.7776913270760581     
 H   7.4933254686616184        5.8136297711853704        1.9760765963966820     
 H   8.3861917576399279        5.2512180954739369       0.55120317319954149     
 N   8.5652169614689573        3.6983858398921967        4.5247847287864653     
 N   10.739768187369197        5.1150614801625176        4.8892592159822970     
 O   8.3355002450263544        6.2877080454412946        4.5858364421190636     
 C   7.1160840107805967        3.4144720187159034        4.5219252686190936     
 H   9.1754466194100797        2.9571334506914693        4.8829030154615367     
 C   10.889586126951237        5.3991799163120344        6.3351638614617931     
 H   11.583550094150770        5.3234544589594606        4.3372126130396493     
 H   6.6391786399273833        4.1772409631204894        3.8930743600771107     
 C   6.8299085327152964        2.0489597600874419        3.8968545875688814     
 C   6.5037128853903692        3.4935332148000287        5.9219836920351234     
 H   9.9544136006437078        5.0810619372233061        6.8177861570262923     
 C   12.049242866110665        4.5657262297084147        6.8774752255944982     
 C   11.102042043957555        6.8951286902305613        6.5857729556146571     
 H   7.3328480824428484        1.2474956383892384        4.4562271150615276     
 H   5.7495097690061501        1.8541426508253576        3.9166680892614454     
 H   7.1642824355664683        2.0032922609849462        2.8544470364778456     
 H   6.7223207643714185        4.4571426814377624        6.3976515275546681     
 H   5.4121514139913920        3.3867144922311079        5.8495338698339996     
 H   6.8944974002343660        2.6896799442062767        6.5600023362816513     
 H   12.962594728599401        4.8019691892405838        6.3148442176639392     
 H   12.235327425689514        4.8029089187234435        7.9326787139155135     
 H   11.843619193031959        3.4907224888242241        6.7859632632717055     
 H   10.270841057338767        7.4793873208353761        6.1739433064447571     
 H   11.172750206307930        7.1072771188291970        7.6620932365487109     
 H   12.030733368772086        7.2424026158315105        6.1118667714843866     
 C  -2.4743381401722151        11.773902843247891        7.0177403546834327     
 C  -2.2642950321093318        10.275903208399564        7.3187705785408372     
 C  -1.1284798123610962        12.532758384538358        7.0081263625496737     
 C  -3.4012027933958375        12.365547231165225        8.1018203119004113     
 P  -3.3658473556501409        11.969250813861176        5.3996991981762692     
 H  -3.2239996238895534        9.7406328973143470        7.3503297297485712     
 H  -1.6104090277193104        9.7865660206878093        6.5852566030143924     
 H  -1.7848043983882800        10.167719088694135        8.3064031200764745     
 H -0.40525125266765444        12.096356505819641        6.3048039222273680     
 H  -1.2599632798232576        13.593435909068926        6.7492824936227178     
 H -0.67822517385081227        12.488660851657562        8.0148097442435517     
 H  -2.9416763238950061        12.206771857217966        9.0937947439914026     
 H  -3.5425676962990318        13.446404257806821        7.9721724603053410     
 H  -4.3908683490395202        11.880151023978410        8.1066681256401711     
 N  -3.7605928099565031        13.539167051344162        5.0529362624439855     
 N  -2.2531734067719720        11.630465330043824        4.2337217795792998     
 O  -4.6575336812059991        11.145389068049209        5.4729839106880647     
 C  -4.9598024342540779        14.274442952057367        5.5068852524393481     
 H  -3.0241346663971824        14.119959759341747        4.6530205469880475     
 C  -2.5304278379207168        11.649834217609474        2.7766161329063506     
 H  -1.4747366997573828        11.011416087274396        4.4951250075211417     
 H  -5.5290066415005876        13.586875455528759        6.1477828658383213     
 C  -5.8270139167844910        14.674792268394011        4.3088795730505192     
 C  -4.5388713294743939        15.504397913842556        6.3125529967155201     
 H  -3.5096795814182138        12.134519109424565        2.6487814955109150     
 C  -2.5975080054850386        10.223530534189885        2.2219596556337460     
 C  -1.4626864584888857        12.486849577218354        2.0619870487797844     
 H  -6.0873109033997848        13.794857515914837        3.7059084346526499     
 H  -6.7590922888860998        15.152688179544217        4.6420984216507453     
 H  -5.2783902359374055        15.383260096469876        3.6752727268104506     
 H  -3.9804064743644458        16.199583361386676        5.6692305292202372     
 H  -5.4163664919663912        16.034425394874869        6.6984112655881978     
 H  -3.9002658588938339        15.237940191911589        7.1635851004204634     
 H  -3.3866004748609293        9.6497169395519737        2.7224151806486518     
 H  -2.8045712401704512        10.234938847782082        1.1427394769632355     
 H  -1.6435580901228637        9.7012073631840803        2.3770878094370760     
 H -0.45809207795194207        12.114005872606938        2.3068273239056238     
 H  -1.5848706294295014        12.426007855224862       0.97209295485106706     
 H  -1.5175669392908384        13.542832528459293        2.3545342992189271     
 I  0.43845105849904925        9.2800224945102592        4.5005795497463357     
 I   3.5314198763954550        4.6859939713857219        3.2350785326457014     
 I   10.389973557386330       0.71154998256177271        6.1853388955298030     
 O  -1.8653109656065897E-004   5.8061425236141799        3.6052276453288261     
 H  0.18855883273478102        6.7529228697607779        3.7863175936072526     
 H  0.88467792753000507        5.3948572224677696        3.5018973468901748     
         356

 C  -6.4477082924823783        7.7868903140477510        9.1762388419968470     
 C  -6.6162405519220542        6.7914264200934786        10.333642363188348     
 C  -5.8962679437417069        9.1355330323690183        9.6800177521354946     
 C  -5.4912571754708033        7.2072046570079147        8.1130053975941205     
 P  -8.0514649890649235        8.0324611883151817        8.3164718887958031     
 H  -7.2104204867591957        7.2113887224954096        11.156354059162719     
 H  -5.6285229350153934        6.5310138790763137        10.735221973648299     
 H  -7.0881901880698441        5.8607598857595855        9.9963601259190593     
 H  -4.8831150426279528        8.9825541116005443        10.081960886986689     
 H  -6.5079939062457131        9.5608092465404333        10.487205624629382     
 H  -5.8301145988352623        9.8678390735804911        8.8644044859733295     
 H  -5.8499637019987656        6.2535127700353330        7.7053329241257389     
 H  -4.5121977474207338        7.0259379706202481        8.5776662691166656     
 H  -5.3450961423211973        7.9014714393182892        7.2770504872136552     
 N  -9.1167825790198034        8.6383822406662372        9.4076283590966092     
 N  -8.6754732458950770        6.5959268517623704        7.7804126386848358     
 O  -7.7836456942350214        8.9046513863037156        7.0826993466736221     
 C  -10.424825276464556        9.1993017743488625        8.9801440709492724     
 H  -8.7677029011015044        8.9876456561431759        10.308271386805375     
 C  -9.6924977782830055        5.7531809314337936        8.4334968987295937     
 H  -8.4625819354153826        6.3743333818615691        6.8046198421060016     
 Dy  -8.0110450361906125        9.0187808352615964        4.8794914863002550     
 H  -10.591887354477977        8.8425909671646838        7.9533136400541808     
 C  -10.389236270256395        10.729555705589624        8.9576324094559858     
 C  -11.543497237031090        8.6739617511966749        9.8836226379011514     
 H  -9.8427783277699845        6.1971010296373361        9.4246652354551248     
 C  -9.1975951858842091        4.3121129132774296        8.6104432164056917     
 C  -11.019639897518758        5.7845479609843622        7.6646838424857187     
 O  -8.4090881307465342        9.0144652924251680        2.6955309125537217     
 O  -7.4833062804341504        6.6879364124499672        4.8702312878832092     
 O  -5.6610044951399390        8.8504570735716186        4.6006170846921712     
 O  -7.1600878341829937        11.285298301886389        4.7484263456500857     
 O  -9.8171924948382383        10.491684467227934        5.2631923654622508     
 O  -9.9981046188113591        7.6655176467127877        4.9847992759928408     
 H  -9.6002113121046104        11.098745699476666        8.2907472179288426     
 H  -10.207406280924962        11.129144682957120        9.9652911114953024     
 H  -11.348454833889406        11.129180522291920        8.5993846230468556     
 H  -11.382824484510586        9.0059966659398558        10.918331433333277     
 H  -11.586622506618363        7.5783681537895751        9.8831236069211190     
 H  -12.516255666681555        9.0561415038764181        9.5453668822924485     
 H  -8.2523986025591025        4.2784129066079828        9.1669445392427242     
 H  -9.0338359118552933        3.8330395140529716        7.6370441055398404     
 H  -9.9421572818385222        3.7153011682285992        9.1564305056590527     
 H  -10.891945966424391        5.3789655883372376        6.6519346987412344     
 H  -11.407739020592933        6.8047865490908030        7.5637170223581869     
 H  -11.775275544441225        5.1737062324105114        8.1781772916843725     
 P  -8.5915437787530688        9.8790488254241229        1.4407217132525145     
 H  -8.0330796827436011        6.0729036122888882        4.3189387777980803     
 H  -6.5121909111746685        6.3943904227335215        4.7612508006136860     
 H  -5.0701517901123356        9.5867846285194176        4.9405974615764432     
 H  -5.1806596653545647        7.9748630216449081        4.5933706332579689     
 H  -7.6335387239419630        12.025735502362032        5.2127339152304835     
 H  -6.1777653406501898        11.386132490605192        4.9847540636206080     
 H  -9.7755570447329383        11.434082018736538        5.5860030833825940     
 H  -10.766615529403630        10.306106086373653        5.0305937815566422     
 H  -10.900882583348945        8.0760410520038555        4.9025618243110829     
 H  -10.043229183002820        6.8409507852374150        4.4326623610730502     
 C  -7.1202204374829305        9.6147008895985522       0.38053240746268480     
 N  -8.7748500560349942        11.422298134924812        1.9927543467712712     
 N  -9.8790733554052004        9.5979147677205106       0.46715183702745622     
 C  -5.9009970623523156        10.027333959332250        1.2249341181234432     
 C  -7.0251043914890809        8.1168691391156429        3.1723898708754229E-002
 C  -7.1974839333657181        10.455091107115068      -0.90206399495819767     
 C  -9.3316862002910010        12.574880799774249        1.2706432793030233     
 H  -8.3133995551916335        11.630694379609320        2.8808417551216237     
 C  -11.278638749805546        9.4879705296647536       0.94498510315344109     
 H  -9.7000686027221281        9.0858120213118259      -0.40346768773081559     
 H  -5.9269028837816204        11.090022376649104        1.5011444606541657     
 H  -4.9938887575143145        9.8553898375844362       0.63322826757976935     
 H  -5.8202329841725060        9.4360107744929511        2.1449677471245807     
 H  -6.0889893357950120        7.9218785540534338      -0.51125954032248544     
 H  -7.8455318959295219        7.7929837683603331      -0.62126788436015257     
 H  -7.0361244477124973        7.4979602121782527       0.93710592632207412     
 H  -8.0452017513776468        10.167399749082696       -1.5352645386185322     
 H  -6.2820162605065937        10.297290457182507       -1.4876783709424155     
 H  -7.2756433786758947        11.529035793788429      -0.69304194405224973     
 H  -9.6618036075390972        12.192296628399246       0.29617666981254009     
 C  -10.535559593694559        13.139242449410492        2.0293613298813247     
 C  -8.2663537392740327        13.649257568139401        1.0594090043869691     
 H  -11.306159580482548        9.9004256578149494        1.9631313268642618     
 C  -12.201123609229516        10.311040601752575        3.9739978003007215E-002
 C  -11.692314474801456        8.0178028754679413       0.99474369440988375     
 H  -10.228672674226752        13.512537517048409        3.0172924111507138     
 H  -11.304889819771626        12.372427571986172        2.1860227023615102     
 H  -10.985703146312918        13.976132214512043        1.4770112837139495     
 H  -7.3996621696173026        13.257729238873521       0.51369728649400348     
 H  -7.9117220050293460        14.035867819097732        2.0250992934191236     
 H  -8.6718125674688800        14.495239400637720       0.49067881223722781     
 H  -12.123398099333796        9.9601662080868927      -0.99894537082871215     
 H  -11.941880238511301        11.376510978823839        5.8225469581683842E-002
 H  -13.245461591025764        10.206005689255532       0.36397282170538586     
 H  -11.025572231466194        7.4438408616679581        1.6523088308217866     
 H  -11.642479513737639        7.5806441659678008       -1.2018703396624437E-002
 H  -12.718737819933398        7.9100831115235977        1.3703191511953872     
 C  -7.7148131195949539        5.0246269454828196        16.811144865962511     
 C  -8.6937181256830609        6.1176243197441451        17.274657872174007     
 C  -8.2805853386676187        3.6173926604606419        17.085924650210039     
 C  -6.3674798967236912        5.1966509014282432        17.540889167086206     
 P  -7.3663002765980936        5.1810234145260754        15.006874027477856     
 H  -8.7851970552983563        6.0762862637546187        18.370822036600149     
 H  -9.6979451173378841        5.9826979293429607        16.852976416112803     
 H  -8.3321140134573461        7.1179485044580302        17.003202705062570     
 H  -8.4629377003739528        3.4983368534033104        18.164020414843613     
 H  -7.5674962848130845        2.8411272865896504        16.782465036053996     
 H  -9.2335111943646648        3.4409825648231496        16.570716375074628     
 H  -5.9638429744876529        6.2078962672607982        17.408932269167831     
 H  -5.6158271409703469        4.4755530886461727        17.193824531895231     
 H  -6.5087603093598938        5.0359233746859147        18.619683571392663     
 N  -6.6474626491872586        6.6267282017469098        14.641581809160565     
 N  -8.8341108391887957        5.2465780916162119        14.274667644820845     
 O  -6.4393799822945512        4.0370855401799357        14.581728315655917     
 C  -5.1998992730880627        6.9158779652394857        14.673596798729790     
 H  -7.2568575025658761        7.3815237841971006        14.310811242338318     
 C  -8.9882964065287485        5.0189255386231082        12.819684566765130     
 H  -9.6763123121350603        5.0205193683591975        14.820452061568947     
 H  -4.7300220593475713        6.1496774230541398        15.303508495439752     
 C  -4.9368909174728053        8.2773788709804528        15.317257850058002     
 C  -4.5604444181461075        6.8541451871127013        13.283669049071445     
 H  -8.0668820828624934        5.3841848638432230        12.344769427870732     
 C  -10.176003171334585        5.8425636800533427        12.326780894023285     
 C  -9.1598951172683112        3.5299889928204071        12.507323703819916     
 H  -5.4319994579004680        9.0806597719635942        14.753298325648020     
 H  -3.8580211743068054        8.4812173690014880        15.325293093936201     
 H  -5.2982048698778570        8.3116617470575118        16.351336887040738     
 H  -4.7646199862760188        5.8932184607595044        12.796340740011876     
 H  -3.4705870836212007        6.9669597849054332        13.374811213790016     
 H  -4.9454232281776180        7.6608953246484477        12.645826789856953     
 H  -11.072392051079271        5.5655410863723862        12.897703378136312     
 H  -10.376772725841013        5.6375436396102403        11.267648338358308     
 H  -9.9927842606502466        6.9180192337351638        12.450105589866748     
 H  -8.3125953836131430        2.9554506998253922        12.898083300399529     
 H  -9.2223360390390141        3.3593919706449729        11.423558016196630     
 H  -10.079645716485008        3.1389282372003620        12.963752780137913     
 C   4.6211328886528040       -1.3909359669766648        12.316709666925910     
 C   4.5129870618509518       0.13093240338748621        12.094388581844409     
 C   3.2566931595970816       -2.0894987715813023        12.124386149266176     
 C   5.6483302085659890       -1.9493889662149311        11.306900152027614     
 P   5.3035300457299188       -1.7123269042595490        14.012197186017833     
 H   5.4978861096423239       0.61122066468764580        12.179739882117651     
 H   3.8212311282108762       0.61341226230751167        12.795352933446082     
 H   4.1331060241803481       0.32572078054411918        11.077746658465808     
 H   2.4683261292418126       -1.6472503814839454        12.749931175583145     
 H   3.3144556845082573       -3.1635280011402473        12.353964563398463     
 H   2.9372702192564142       -1.9897687147277037        11.073352361771047     
 H   5.3389388106064830       -1.6622668128817639        10.286285164162855     
 H   5.7063456234152117       -3.0441618624895206        11.339843202312561     
 H   6.6568729671582352       -1.5381520101579940        11.474739748316262     
 N   5.6479266145623583       -3.3060340582717429        14.297310827957487     
 N   4.0795115128896731       -1.4194906912450345        15.078322506057166     
 O   6.5951170976724702      -0.90283365608382116        14.157305468801285     
 C   6.8217131582912236       -4.0453377650504327        13.780505981169135     
 H   4.8788775914170017       -3.8889441764433217        14.626060129671146     
 C   4.2926910265030696       -1.3734212732892090        16.548174039703753     
 H   3.3291830815988019      -0.79343788871320264        14.758416740634521     
 H   7.3911459595201938       -3.3441355789275837        13.154807333402360     
 C   7.7190466870651671       -4.5154468949464546        14.928184418086023     
 C   6.3444698838531215       -5.2239109987824834        12.930882395643422     
 H   5.2530656271841734       -1.8739526821425903        16.741564406709486     
 C   4.3730296389004897        7.5567096933985917E-002   17.040380489128474     
 C   3.1754533731493670       -2.1521271921769589        17.248389493743552     
 H   7.9962719491155179       -3.6698953236265579        15.570988297155843     
 H   8.6412054192615013       -4.9725859869050621        14.542814086340366     
 H   7.1881351492122327       -5.2582019331196692        15.536367013711311     
 H   5.7927455730616160       -5.9372290694801535        13.560408854547207     
 H   7.1925221598160718       -5.7544123085773036        12.484890395090666     
 H   5.6797195180796525       -4.8996246068446068        12.120785278788631     
 H   5.1971760153487088       0.60645181490121047        16.549229124140382     
 H   4.5350532350141357       0.11043063633540426        18.127223864075770     
 H   3.4402882117330251       0.61259991416456272        16.818749456358915     
 H   2.1929513116024073       -1.7602017756564037        16.951199510942121     
 H   3.2570091710246971       -2.0558438095101330        18.339419384400273     
 H   3.2105020661272530       -3.2178735146950554        16.993206450036475     
 I   1.5174008017124916        1.0920799171121209        14.469768400981142     
 I  -1.6846620844622466        5.6014776698847131        16.052906332597516     
 I  -8.4886558185443040        9.6020433357458028        13.032302216991310     
 O   1.8765888131348596        4.5280098541377374        15.532327303002942     
 H   1.6994268294653012        3.5870463601565645        15.313170730128965     
 H  0.99009367366858436        4.9188899388431775        15.683116832144551     
 C   8.4341866170588737        2.5251591355387561        10.016122802172042     
 C   8.6304998379150799        3.5136218120382958        8.8563933574967013     
 C   7.8546471123420352        1.1885157565063524        9.5127713370535627     
 C   7.4862221600328427        3.1301323515673576        11.073093400812871     
 P   10.024860435553816        2.2467384662145506        10.889191157951061     
 H   9.2296024571414890        3.0841290379411994        8.0423038676021914     
 H   7.6511129362875225        3.7855357005029666        8.4420068045608332     
 H   9.1099008487751760        4.4390304736640971        9.1970082008453353     
 H   6.8466890776772464        1.3655745825002632        9.1081641390414596     
 H   8.4585681255486040       0.74841620246053897        8.7076287605918878     
 H   7.7682944540884282       0.45857904031894392        10.328248376245833     
 H   7.8607910235082468        4.0812571514407177        11.472126593850385     
 H   6.5101726636710175        3.3229898900335542        10.607356067158713     
 H   7.3281488864311415        2.4471312532844554        11.916187630637836     
 N   11.088165623307884        1.6152485766989513        9.8116495245555839     
 N   10.676055057459049        3.6708541722303978        11.423520294353494     
 O   9.7287758522365131        1.3872134876704871        12.125754330919641     
 C   12.387588365873256        1.0482644705189794        10.256100670067116     
 H   10.742852763751250        1.2677869875920478        8.9088159787370298     
 C   11.704434637620899        4.4974143787879139        10.769283977594194     
 H   10.449932750127696        3.9107461780109865        12.391814719298363     
 Dy   9.9299310933856795        1.3005857659884428        14.336266220815709     
 H   12.549120652405461        1.4140626279016344        11.280603367377047     
 C   12.340320624553769      -0.48061898318359719        10.293954871090447     
 C   13.519295866882645        1.5541971366763254        9.3589771364210019     
 H   11.865788417188451        4.0374495347834243        9.7870329565947554     
 C   11.216422901778419        5.9375700320226406        10.563440487720428     
 C   13.021001562250030        4.4670319922851167        11.555400251641014     
 O   10.270663215828931        1.3282781115156443        16.529222852401599     
 O   9.3889782311311958        3.6370875919565071        14.292870884353750     
 O   7.5907630596955356        1.4810273784514425        14.587719551996871     
 O   9.1368298938892814      -0.98460887622061721        14.551251868393297     
 O   11.745048689780123      -0.17020687752731148        13.965835519519963     
 O   11.901227467247487        2.6583442417107137        14.279186975409585     
 H   11.540087135535959      -0.83774377449744142        10.953770848891152     
 H   12.169462985605209      -0.88983788433622690        9.2882492430214896     
 H   13.292064881678828      -0.88231826652732104        10.669261400206148     
 H   13.371251310402677        1.2050076417848881        8.3282772345567828     
 H   13.567084594716007        2.6494663821217634        9.3408699810486429     
 H   14.485671313888034        1.1738606889599561        9.7166371913680845     
 H   10.294722814006660        5.9663483163176734        9.9683163425606711     
 H   11.010806098225698        6.4212625494914493        11.526990531571650     
 H   11.980365117060321        6.5335361679384851        10.043663414502065     
 H   12.884332763314399        4.8840188169930201        12.562159278614290     
 H   13.402149851270686        3.4455146560172647        11.671966609367509     
 H   13.786895026512992        5.0665850041573774        11.044407816028741     
 P   10.457925118796231       0.46178685185053991        17.781662012413641     
 H   9.9254645741186618        4.2496087890719405        14.859379161477522     
 H   8.4168015360072577        3.9253878196629355        14.396493105535461     
 H   6.9873776878795866       0.70140681417601503        14.397199511036275     
 H   7.0923422624876391        2.3455866741043971        14.604422935969243     
 H   9.5837155330337698       -1.7245975152939277        14.059227378761431     
 H   8.1369529121199129       -1.1170257503723511        14.428333429937041     
 H   11.701080410388236       -1.1115735570792147        13.643301822941318     
 H   12.705915432424790        3.9418918691897648E-002   14.118420835051388     
 H   12.816182812042634        2.2669233682763941        14.307334608199445     
 H   11.942238574409519        3.4648470185409588        14.858187658314721     
 C   8.9865082867137680       0.72395222502739909        18.843640016506964     
 N   10.644411183027840       -1.0801008121818276        17.230726469649188     
 N   11.752805369675871       0.74960911514964679        18.744997112898499     
 C   7.7684810850888999       0.31677791843430042        17.992301901356466     
 C   8.8953952516292212        2.2202208602372751        19.197407709543835     
 C   9.0626888612129104      -0.12072864574085339        20.123876956288491     
 C   11.190352179141900       -2.2352189011581345        17.956102761233414     
 H   10.180634688517090       -1.2835669632967908        16.340743967521970     
 C   13.151863855972966       0.82275743634292553        18.257794100303524     
 H   11.586770342450006        1.2727375068869888        19.611123886751525     
 H   7.7979606022680192      -0.74213485363859355        17.702305623731828     
 H   6.8581202412812008       0.47857905464850470        18.582229061867892     
 H   7.6908085973453781       0.91928357468763400        17.079117251951047     
 H   7.9573059417672507        2.4185601393065554        19.735040853579338     
 H   9.7124763019853564        2.5370996999125883        19.857855585244426     
 H   8.9164571015823633        2.8425951862869092        18.294873238884882     
 H   9.9155264008707427       0.16158237221632316        20.752969839369332     
 H   8.1512173880526237        4.1238615012108432E-002   20.714924664449367     
 H   9.1336971982896511       -1.1945715859270782        19.911962525764235     
 H   11.510956970072305       -1.8566305884451269        18.935258961918283     
 C   12.400700897297629       -2.8044734496156565        17.210370925514436     
 C   10.120588518186555       -3.3080811772622720        18.152406044498676     
 H   13.167820839659559       0.37025609920082198        17.255599352683717     
 C   14.058076872148407        2.0568251643008500E-002   19.197949083841181     
 C   13.593415018821169        2.2822056257062613        18.148111357940305     
 H   12.102454304430580       -3.1820111898691907        16.221375633964641     
 H   13.170849087448484       -2.0384958503698449        17.056778708238362     
 H   12.847489045182032       -3.6377300284377765        17.771246836280760     
 H   9.2482284150436573       -2.9170599174730882        18.689280678038124     
 H   9.7773846553625781       -3.6910690261485044        17.181218646655655     
 H   10.518373140835592       -4.1570780215399648        18.722145784407296     
 H   13.972548854604760       0.40843242920920714        20.222784176879891     
 H   13.785912932269691       -1.0419387634819495        19.214959056259609     
 H   15.106754946897698       0.10300023521256141        18.882766057165693     
 H   12.922631001234521        2.8482439364653573        17.488113509974021     
 H   13.576405320095269        2.7547959792020769        19.139720055209729     
 H   14.613165879997497        2.3560380833637735        17.745979976431652     
 C   9.6039311089750203        5.2974246343988405        2.3536434458930229     
 C   10.592575156444866        4.2123496960443116        1.8949152817047008     
 C   10.148693850071403        6.7086787565143995        2.0620423105650487     
 C   8.2547188158630966        5.1003174480228086        1.6339327767628333     
 P   9.2717046566247330        5.1507299043349590        4.1605110190868277     
 H   10.678790550863562        4.2464535624165540       0.79827697410074083     
 H   11.596964287195402        4.3622917513633999        2.3107522085129211     
 H   10.242574499890761        3.2108550049802247        2.1762169274572924     
 H   10.328901067195314        6.8178484145568312       0.98263859049144542     
 H   9.4239867542562958        7.4771344690215935        2.3571651412432830     
 H   11.098682338366972        6.9052466144675142        2.5752921871208825     
 H   7.8662503933498140        4.0850259561860955        1.7787930457634826     
 H   7.4952581936286453        5.8148898362149870        1.9776833880969191     
 H   8.3880656144085037        5.2523639575115126       0.55281229855671710     
 N   8.5656030704497450        3.6982649881998970        4.5266471893945752     
 N   10.740614667957111        5.1135763148866236        4.8911334393907042     
 O   8.3366913330030439        6.2875911439169165        4.5875082994391310     
 C   7.1165302913248398        3.4141497530576248        4.5226139855963012     
 H   9.1757977578879313        2.9564906824920785        4.8837146509499982     
 C   10.890629925247577        5.3956581019183174        6.3373626705288082     
 H   11.584334095882857        5.3225835444337841        4.3392999373296748     
 H   6.6399240861968556        4.1770379207690267        3.8936864216573168     
 C   6.8312518752999178        2.0487808777526246        3.8968496556353900     
 C   6.5030572909196280        3.4925860964571696        5.9222492444111863     
 H   9.9559637365763010        5.0758462781644988        6.8197344493029854     
 C   12.051307644081332        4.5625518345792422        6.8778630364663202     
 C   11.101625161653443        6.8913557341640930        6.5901784951707523     
 H   7.3338920961540737        1.2472571442042928        4.4564112924999897     
 H   5.7509111199057106        1.8536154932664035        3.9155947248856280     
 H   7.1666605471402924        2.0035385415645925        2.8547633746365708     
 H   6.7211251286877447        4.4560881293707792        6.3983684795007632     
 H   5.4115624823277217        3.3855791264146000        5.8490182235744275     
 H   6.8935493159104819        2.6886109479129709        6.5602884430901049     
 H   12.964023997685157        4.8002196297305426        6.3148751498093718     
 H   12.237984686204548        4.7986154512431973        7.9331886001929766     
 H   11.846461564086820        3.4875317215153512        6.7852596898951552     
 H   10.269829541028855        7.4752493466685639        6.1791189148629888     
 H   11.172058832443078        7.1020199471485395        7.6667635214595169     
 H   12.029980023238366        7.2402070569078312        6.1168692606497874     
 C  -2.4826239812813427        11.771565553637327        7.0129451927131878     
 C  -2.2761734000586653        10.272675906213880        7.3108845530450628     
 C  -1.1361664348781608        12.528327511407047        7.0109352668604110     
 C  -3.4133115592461349        12.361731737674852        8.0943114250575245     
 P  -3.3663556782465593        11.971668369999662        5.3920392680851075     
 H  -3.2367480555117281        9.7393315085276075        7.3380271517736739     
 H  -1.6208072735179311        9.7837531982958232        6.5785385322205077     
 H  -1.8003828481819744        10.161216422737411        8.2995829515567259     
 H -0.41046831915567922        12.091888622732522        6.3104404526396980     
 H  -1.2650374808215965        13.589521917778288        6.7533241779425239     
 H -0.69076727140432581        12.482062750239164        8.0192547263047267     
 H  -2.9593618512096485        12.198113391545254        9.0873265211134466     
 H  -3.5517216222562440        13.443098829870618        7.9683923929335307     
 H  -4.4036162393509830        11.878978521629953        8.0926611341515873     
 N  -3.7592530101738957        13.542483799419580        5.0476668342051294     
 N  -2.2495079082239742        11.634698195776407        4.2297792483022070     
 O  -4.6579969226627131        11.148294361067123        5.4571192501174890     
 C  -4.9574755483002155        14.277884483053269        5.5040845590079659     
 H  -3.0215902988973840        14.123378628624479        4.6504182054317580     
 C  -2.5243772497406654        11.651668508694511        2.7722012004487544     
 H  -1.4721357049961412        11.015349883561939        4.4933281013124882     
 H  -5.5266914713934030        13.589753860490990        6.1443521409212991     
 C  -5.8258312572998854        14.680997183808724        4.3080383700326248     
 C  -4.5343824561047947        15.505814583103803        6.3115143635429831     
 H  -3.5027725209669125        12.137239329558524        2.6419163437244211     
 C  -2.5923816503361072        10.224539409333465        2.2198739340384783     
 C  -1.4545318749968223        12.486175322102758        2.0581386564812285     
 H  -6.0868212047569434        13.802423654799490        3.7035015470274608     
 H  -6.7575057915728065        15.158118938205345        4.6432806207114066     
 H  -5.2778553002561619        15.390784462329171        3.6754403896168473     
 H  -3.9761848307455567        16.201740345323341        5.6687631235330773     
 H  -5.4107459698545064        16.035823129505236        6.6997257948318980     
 H  -3.8947628786657029        15.237087280796477        7.1609450947118587     
 H  -3.3829567370065772        9.6525723110482620        2.7199702297594626     
 H  -2.7977525459082764        10.234276540576220        1.1403658472944329     
 H  -1.6393830709212307        9.7013892231566459        2.3774933468344277     
 H -0.45089630144108905        12.112261588849300        2.3049087768980794     
 H  -1.5752286400631084        12.424104526158800       0.96819989559741948     
 H  -1.5083116635700642        13.542517019133628        2.3493596342461465     
 I  0.43739463067054557        9.2782848716452406        4.5088259598573117     
 I   3.5345886585600654        4.6870149168653130        3.2321766408495800     
 I   10.391011962323022       0.71178319237878895        6.1851337782491029     
 O   1.7887252817650329E-003   5.8055327808203101        3.6080479317839100     
 H  0.19009713798229669        6.7521409343564365        3.7903421990567345     
 H  0.88670616708500449        5.3950018488557863        3.5029158467623054     
         356

 C  -6.4500569508221961        7.7870817385594622        9.1770762425124737     
 C  -6.6197382640434341        6.7917471884632112        10.334437960950783     
 C  -5.8975437622384979        9.1351848603790948        9.6810474160481483     
 C  -5.4938831636961254        7.2065411094842293        8.1140579120561114     
 P  -8.0532611250368529        8.0340315766832457        8.3167486309807401     
 H  -7.2141392649007958        7.2119864430803782        11.156842793757894     
 H  -5.6323683722757485        6.5308168713396739        10.736521743298431     
 H  -7.0919770006798561        5.8613363726626941        9.9968911237329792     
 H  -4.8846175598950330        8.9812019542389638        10.083123686326175     
 H  -6.5090046285037353        9.5609356330065545        10.488183072334815     
 H  -5.8305526414787039        9.8675124732742994        8.8655467699907664     
 H  -5.8531811183834757        6.2529917898095384        7.7065967235391435     
 H  -4.5149584810191392        7.0247771847879212        8.5787790930692296     
 H  -5.3472273313503358        7.9004655185938057        7.2779088844356821     
 N  -9.1184976747336641        8.6409456996842184        9.4073685159507168     
 N  -8.6783624376493016        6.5980229023806496        7.7806859093321563     
 O  -7.7842597178784816        8.9057542550188149        7.0828964801987278     
 C  -10.426248517782668        9.2020601366374120        8.9793010539685589     
 H  -8.7695944102167740        8.9900642169090865        10.308138190466499     
 C  -9.6957801767843126        5.7558689659235016        8.4338487870580856     
 H  -8.4649866098988156        6.3757306075568332        6.8051777621132317     
 Dy  -8.0108711686297962        9.0187802277030116        4.8794308042540813     
 H  -10.593156713356596        8.8449644995750933        7.9525823490884751     
 C  -10.390245060782828        10.732260853828883        8.9561526903362942     
 C  -11.545350186559467        8.6774794254738534        9.8826385368395258     
 H  -9.8464051340722936        6.2003554002652326        9.4247096538662696     
 C  -9.2011471214161915        4.3148194351253197        8.6117872542514071     
 C  -11.022577687909623        5.7872373875086423        7.6644778655406638     
 O  -8.4073419688506483        9.0136624471155393        2.6952496773034356     
 O  -7.4824697035699845        6.6878391997845856        4.8719607276460390     
 O  -5.6612605171907129        8.8500158246045721        4.6011269379235422     
 O  -7.1621728008766095        11.285943545572051        4.7450408819462337     
 O  -9.8173576623276055        10.491554332195017        5.2627518304574625     
 O  -9.9973691129874087        7.6650782877656507        4.9827732310318531     
 H  -9.6008184820811788        11.100988024424614        8.2895048822727784     
 H  -10.208818385776889        11.132253714514265        9.9637186939725879     
 H  -11.349197754828682        11.131928746807926        8.5972654317663295     
 H  -11.385062047402080        9.0101719593214060        10.917180971015332     
 H  -11.588670652978490        7.5818987285211463        9.8828583386271855     
 H  -12.517888963698359        9.0596051918859235        9.5437256804853376     
 H  -8.2568171896622484        4.2812481469612154        9.1697102400625141     
 H  -9.0358566567971934        3.8356234173950510        7.6387248232444680     
 H  -9.9464321739355590        3.7180221592802454        9.1567775190083562     
 H  -10.894629272437900        5.3812343874805268        6.6519410924149858     
 H  -11.410402432478094        6.8075317060453564        7.5629587642614036     
 H  -11.778572817999592        5.1768321966789328        8.1779293058163436     
 P  -8.5898517934259093        9.8781566440453439        1.4404036124100135     
 H  -8.0317083580402482        6.0728692020128205        4.3200944075828431     
 H  -6.5113055116843102        6.3944838363924807        4.7632752985972484     
 H  -5.0699520041960016        9.5880512941486931        4.9352774166705622     
 H  -5.1801572421195985        7.9748823897491459        4.5936335233996637     
 H  -7.6345597629695039        12.026387095372645        5.2104222049050612     
 H  -6.1791679690770991        11.388063994920177        4.9768438086497921     
 H  -9.7756600109919436        11.433908482133726        5.5855615847531643     
 H  -10.767183149880275        10.305082388721832        5.0329693760599774     
 H  -10.900543853775950        8.0749772563112518        4.9023151800486913     
 H  -10.042256608171833        6.8412190430191524        4.4295828475520462     
 C  -7.1185341203457817        9.6136518384063550       0.38017878378863212     
 N  -8.7731698744092252        11.421419102745981        1.9922380981042505     
 N  -9.8776105229355693        9.5967662077420091       0.46715724008688264     
 C  -5.8993030796252146        10.026030314975923        1.2247815319524091     
 C  -7.0237172567360746        8.1158410225836697        3.1310741438850057E-002
 C  -7.1956874747760473        10.454085465683139      -0.90241386639987475     
 C  -9.3293935372378485        12.574108293653152        1.2698760598566370     
 H  -8.3116851575538142        11.629644671562449        2.8804201608276525     
 C  -11.277208728866659        9.4882633867290025       0.94518630413394567     
 H  -9.6990337603204253        9.0841967807878383      -0.40324823133613752     
 H  -5.9252438491599575        11.088593058445326        1.5014581214653837     
 H  -4.9920992932901367        9.8543608417779414       0.63312912338901794     
 H  -5.8186746094284674        9.4343284696242620        2.1445843559611513     
 H  -6.0875252394338570        7.9205851409493233      -0.51141831775152502     
 H  -7.8440247728349437        7.7922546890018456      -0.62197144038629470     
 H  -7.0352222986346131        7.4968686604645409       0.93663119312806831     
 H  -8.0436112026332136        10.166595457307103       -1.5354417129171065     
 H  -6.2803769688522406        10.296006935783854       -1.4882116087929989     
 H  -7.2735053610392875        11.528051534989320      -0.69339080124053820     
 H  -9.6591407437283969        12.191653111391613       0.29523531493465238     
 C  -10.533480565548825        13.138851881763532        2.0279978859289152     
 C  -8.2637365483452605        13.648271109044062        1.0592226331802792     
 H  -11.304412912899277        9.9023079110984149        1.9626923117670110     
 C  -12.198969080234937        10.310459438825454        3.8443178387391280E-002
 C  -11.691946735962883        8.0185077684627153       0.99725969938604653     
 H  -10.226930738301618        13.512268283283147        3.0159869390621976     
 H  -11.302965286027655        12.372184419733390        2.1844962658183169     
 H  -10.983332384427309        13.975666934372656        1.4752878732974919     
 H  -7.3968648641621249        13.256623297775558       0.51389038190984937     
 H  -7.9095202363655499        14.034710172382521        2.0251285630868834     
 H  -8.6687576554251198        14.494413715742510       0.49042367498051798     
 H  -12.120828718954273        9.9581004426725173      -0.99967841783419586     
 H  -11.939243378787355        11.375819237929697        5.5535114906169691E-002
 H  -13.243506153777627        10.206298115635875       0.36222155585881771     
 H  -11.025122016684179        7.4448927180319604        1.6550285853508799     
 H  -11.643235934827052        7.5799520042856621       -8.8996307507302509E-003
 H  -12.718161370115444        7.9120924158910135        1.3737283900034343     
 C  -7.7142208869953421        5.0242696849456792        16.812744485934626     
 C  -8.6934310377382094        6.1170462764638263        17.276031934376007     
 C  -8.2793209227778011        3.6169367424252079        17.088191282447728     
 C  -6.3668130597910997        5.1971465951722244        17.542134807864191     
 P  -7.3662748176982404        5.1802395712009925        15.008375581633405     
 H  -8.7847222243907908        6.0760205669811871        18.372214563138598     
 H  -9.6976701126272786        5.9815909568858094        16.854568923765662     
 H  -8.3322108583067802        7.1173887712535659        17.004178602611603     
 H  -8.4615926608298029        3.4983008277338250        18.166341920547950     
 H  -7.5658734453351553        2.8408884637673695        16.785055850888305     
 H  -9.2321579280212287        3.4398399742598302        16.573069818376581     
 H  -5.9636354222578332        6.2084975735484287        17.409661130824151     
 H  -5.6149311652341662        4.4761988837118523        17.195251781387906     
 H  -6.5078356211399013        5.0368147815716142        18.621021440131692     
 N  -6.6478947624882387        6.6261753666971472        14.643008045055906     
 N  -8.8341006652742724        5.2446822558841957        14.276182149950010     
 O  -6.4390365692565092        4.0365591172584026        14.583206162528539     
 C  -5.2002826011812884        6.9151708230902944        14.674135583265960     
 H  -7.2573153383377322        7.3805084130588616        14.311298518281523     
 C  -8.9881125253726903        5.0148608434059465        12.821548141060120     
 H  -9.6763899902785173        5.0193909568392598        14.822192564855950     
 H  -4.7302021333131430        6.1490983195115136        15.304050945490541     
 C  -4.9365309016056669        8.2768133982358023        15.317169799022771     
 C  -4.5616459056579455        6.8528431893040320        13.283914393789026     
 H  -8.0661730719807636        5.3783200565552836        12.346336163511445     
 C  -10.174752651878078        5.8388708343877012        12.326766149898416     
 C  -9.1612585993476721        3.5256508298342220        12.511561099056845     
 H  -5.4319015623081244        9.0800229756587019        14.753349482213556     
 H  -3.8576102712601279        8.4803557557859879        15.324284235748800     
 H  -5.2969535904641756        8.3114804551069330        16.351522556252988     
 H  -4.7662872107163246        5.8918330428933885        12.796957129303271     
 H  -3.4717364233349546        6.9654337548588607        13.374515447798476     
 H  -4.9467544462485709        7.6595067637908745        12.646042139521803     
 H  -11.071764393511634        5.5634517683975870        12.897430817456595     
 H  -10.375020903499397        5.6325679291248374        11.267806750838439     
 H  -9.9906492106002283        6.9143100848247672        12.448815911846228     
 H  -8.3145626089429001        2.9507642608849776        12.903134708561105     
 H  -9.2240041378206286        3.3534541833953595        11.428081110143042     
 H  -10.081344840124622        3.1362528277464881        12.968665614488842     
 C   4.6121578877333578       -1.3936254559476906        12.312194779323915     
 C   4.5000235635008785       0.12734236918844877        12.087012867848687     
 C   3.2485011447819216       -2.0945808965673560        12.127333237699547     
 C   5.6357186597916815       -1.9531401037983978        11.299613671587029     
 P   5.3023286452660789       -1.7102947756165068        14.004801964539537     
 H   5.4839169589159917       0.60979961738859600        12.168047187547064     
 H   3.8096061681638860       0.60996250266847230        12.789202572665614     
 H   4.1164286637972438       0.31889628674841769        11.071454809460747     
 H   2.4625144063155191       -1.6526959743928726        12.755818459122903     
 H   3.3091329505537761       -3.1681219652602284        12.357908369752428     
 H   2.9241981739366900       -1.9968713102486495        11.077961226434812     
 H   5.3207211316829071       -1.6708176704447053        10.280072927342635     
 H   5.6970020198217339       -3.0473801476364808        11.336117053665442     
 H   6.6434870617614479       -1.5390011467919944        11.461059446976549     
 N   5.6486654405575614       -3.3031006693662244        14.292202406768450     
 N   4.0824146608289285       -1.4158410889492627        15.074630155414306     
 O   6.5938647875053578      -0.90019441806198885        14.141812178439647     
 C   6.8234327507918984       -4.0422049250542456        13.777760023517663     
 H   4.8808420784926172       -3.8859617115707583        14.623579173419520     
 C   4.2979968046797561       -1.3722195144054237        16.544004711688078     
 H   3.3310812567450476      -0.78998283177372552        14.756929488354944     
 H   7.3928817120878714       -3.3414701228793078        13.151562706463718     
 C   7.7195823241524621       -4.5097689634659579        14.927333546994790     
 C   6.3483534721336508       -5.2226498194453690        12.929683934486237     
 H   5.2588847065700062       -1.8725257596931604        16.734965061662599     
 C   4.3783890228696825        7.5912310231371627E-002   17.038490588472438     
 C   3.1822945273148004       -2.1526587387325775        17.244767424786357     
 H   7.9961691459450934       -3.6629620107860537        15.568689414843854     
 H   8.6421141554798471       -4.9676878610815960        14.543929312798799     
 H   7.1879683113035995       -5.2512531325104632        15.536418024102748     
 H   5.7963511430722612       -5.9353372945355263        13.559652208597422     
 H   7.1975342306225274       -5.7530924812098192        12.485952807522153     
 H   5.6846208652350638       -4.9004800486180988        12.118045713812583     
 H   5.2014580666526538       0.60806227610111729        16.546993799275739     
 H   4.5420695139899721       0.10901748026345001        18.125054414977633     
 H   3.4450662819997153       0.61275146648267320        16.819300278431307     
 H   2.1991283457714528       -1.7610133338443725        16.949566120308113     
 H   3.2654268692766437       -2.0577761938170460        18.335753528969484     
 H   3.2176303725559254       -3.2180439956185127        16.988147928525976     
 I   1.5155338647576844        1.0897975265265731        14.479287005744132     
 I  -1.6825961955343816        5.6023971732012736        16.050169286797708     
 I  -8.4885716217332039        9.6019995171653552        13.032166885353517     
 O   1.8774995418860239        4.5274318658194499        15.534654900033484     
 H   1.6999375649372011        3.5861865235983674        15.317207372019045     
 H  0.99106946857100087        4.9190202766706248        15.683878525702664     
 C   8.4315874706004976        2.5251997922434675        10.016889771412654     
 C   8.6268359046523813        3.5140210577891966        8.8573235489046471     
 C   7.8532116788003403        1.1881071568289407        9.5134037094263668     
 C   7.4832130229072398        3.1290801190467916        11.074097144950343     
 P   10.022752548088137        2.2480821318365081        10.889492804908670     
 H   9.2258052878613750        3.0849839390149532        8.0428959725327918     
 H   7.6471349410961746        3.7854779634411999        8.4434077004638457     
 H   9.1058909693770858        4.4396290410053201        9.1978976284110789     
 H   6.8450617061789965        1.3642224008925505        9.1088739691844243     
 H   8.4574815778679415       0.74866615536357439        8.7081719220925109     
 H   7.7676402471200880       0.45801433950979437        10.328828375326923     
 H   7.8571188615537659        4.0802765323298935        11.473574772500355     
 H   6.5070687300886316        3.3215073076386656        10.608360840338811     
 H   7.3255667318441304        2.4455635431779590        11.916843836534927     
 N   11.086163416484199        1.6175733622144166        9.8114523669051543     
 N   10.672827883569891        3.6727279034280595        11.423837517580148     
 O   9.7277832474106258        1.3881072582650651        12.125970426756592     
 C   12.385930627559929        1.0508652052021350        10.255261632015799     
 H   10.740743586924230        1.2700637755465056        8.9086814016187965     
 C   11.700732066573138        4.4999290657657669        10.769621163356179     
 H   10.447255444725565        3.9119003509486032        12.392429305236950     
 Dy   9.9295286424944731        1.3004724217277932        14.336280762368347     
 H   12.547682744297349        1.4163757176630469        11.279830531278813     
 C   12.339145228934248      -0.47807135817716667        10.292625916498874     
 C   13.517109311237826        1.5575099448627618        9.3578356638732334     
 H   11.861616878512416        4.0406162607385454        9.7870033033259265     
 C   11.212430975780080        5.9401224583824375        10.564968694695779     
 C   13.017742440223104        4.4694974470939544        11.555006581722475     
 O   10.272785826372859        1.3271423048529023        16.528836202832245     
 O   9.3890458271518735        3.6367123248598530        14.294723216511153     
 O   7.5899212717881861        1.4802911506244085        14.588590205443266     
 O   9.1341195431516446      -0.98400823278826210        14.547801201755352     
 O   11.744269259420113      -0.17045445554059524        13.965196382287658     
 O   11.901436623074602        2.6579752764406588        14.277033146908849     
 H   11.539350056125501      -0.83562877979763828        10.952739708507217     
 H   12.167877157020193      -0.88699218447190176        9.2868726252659908     
 H   13.291186894095842      -0.87964351570983479        10.667304018621060     
 H   13.368546135210163        1.2089355524860506        8.3269996695524160     
 H   13.564708693776314        2.6527923133816280        9.3403952748064398     
 H   14.483745196688954        1.1771225119553439        9.7147328308013083     
 H   10.289821113283070        5.9691038062316988        9.9713408193098498     
 H   11.008423267508336        6.4235816155305683        11.528926258558446     
 H   11.975610853617219        6.5361648032970638        10.044208612378830     
 H   12.881462889820984        4.8860058182397106        12.562017672190114     
 H   13.399176853403709        3.4480310662005520        11.670916750623855     
 H   13.783209469719685        5.0695118566298865        11.043905340180377     
 P   10.459874518619598       0.46076515296203691        17.781396685666440     
 H   9.9260010459249184        4.2493627257433300        14.860659966348480     
 H   8.4168902400066994        3.9251707489427097        14.398496759794272     
 H   6.9870160596657724       0.70231382850093682        14.392367042671946     
 H   7.0921863011808970        2.3452772066886740        14.604866918863916     
 H   9.5820592512850169       -1.7240282722790103        14.056899662533628     
 H   8.1349412595645347       -1.1152728727744781        14.420540313495730     
 H   11.700351327458371       -1.1118651116423521        13.642691605691986     
 H   12.704681495899807        3.8164138830982422E-002   14.121009370455127     
 H   12.815907411123970        2.2657759107859023        14.307292702399488     
 H   11.942594819624171        3.4651089496839620        14.855094368067435     
 C   8.9885220745357852       0.72318462974067599        18.843341806637195     
 N   10.646112559994929       -1.0811949978755333        17.230430738091556     
 N   11.754505220393112       0.74826580513044316        18.745096137529384     
 C   7.7703771758820617       0.31595672403935421        17.992302342952126     
 C   8.8974437388808187        2.2195269200651770        19.196910824863540     
 C   9.0646937904503773      -0.12132882199155702        20.123671689850912     
 C   11.192283963130985       -2.2362920248844320        17.955705453446228     
 H   10.182439284808083       -1.2848105218201147        16.340507860020281     
 C   13.153586664144276       0.82284555913962354        18.258266768495560     
 H   11.587987095453853        1.2709785161879896        19.611395586409103     
 H   7.7995785346935564      -0.74309661560485563        17.702806833837073     
 H   6.8601774618518778       0.47824571382169662        18.582324160708826     
 H   7.6926232891572717       0.91806600322704679        17.078873113516352     
 H   7.9594756235466928        2.4178488217060514        19.734786730142467     
 H   9.7147159845864834        2.5365902183116198        19.857035282656394     
 H   8.9181565594375662        2.8417619399417622        18.294262622616817     
 H   9.9173829577960699       0.16111176478429828        20.752892621079383     
 H   8.1531046937639591        4.0571094180407732E-002   20.714539055399417     
 H   9.1358679623212158       -1.1951844322019185        19.911878095928525     
 H   11.513263006289820       -1.8576032823262709        18.934700889532262     
 C   12.402339555759349       -2.8055036512452216        17.209518120374863     
 C   10.122530622918358       -3.3090673960267125        18.152503966791084     
 H   13.170016491439592       0.37185278296229712        17.255474580008048     
 C   14.060439859575451        1.9924666762777009E-002   19.197122281299549     
 C   13.594028114358002        2.2827147666057797        18.150864211591053     
 H   12.103762178474382       -3.1827561244561760        16.220516899513512     
 H   13.172592734144756       -2.0396096004337032        17.055916329996951     
 H   12.849080659906491       -3.6390153360348707        17.770033130174546     
 H   9.2504239249172215       -2.9179171710443894        18.689696557027499     
 H   9.7788693515116112       -3.6921079164370809        17.181499960782144     
 H   10.520459609402085       -4.1580275948830447        18.722189942599044     
 H   13.975188091427469       0.40639985923926802        20.222476498666055     
 H   13.788816646318176       -1.0427064427602610        19.212794383993486     
 H   15.108948801251723       0.10326244345774895        18.881597512760642     
 H   12.923396427239558        2.8490301122757145        17.490939158860634     
 H   13.575728882887940        2.7539485213480708        19.143051770485904     
 H   14.614039178036153        2.3578641289973294        17.749766758352294     
 C   9.6054403575000187        5.2972908417758529        2.3555437898550982     
 C   10.593618565487569        4.2118126986332101        1.8966749160197238     
 C   10.151128767804373        6.7083294223517536        2.0645021841754296     
 C   8.2562759405043966        5.1012235662979775        1.6354647116041539     
 P   9.2725901555228312        5.1503200429322700        4.1623224250570718     
 H   10.680036989112519        4.2461500632691269       0.80005412859299152     
 H   11.598012148941910        4.3611146797662146        2.3127325973888504     
 H   10.243094955253010        3.2103996341663610        2.1776327619298086     
 H   10.331378650003368        6.8178022733447667       0.98513344233825739     
 H   9.4269643658827338        7.4771765375353167        2.3599417279553383     
 H   11.101273682861819        6.9040550243930898        2.5777715759269682     
 H   7.8671168331844434        4.0861371457179345        1.7798947644509069     
 H   7.4971909185956722        5.8161499012446036        1.9792901797971560     
 H   8.3899394711770814        5.2535098195490884       0.55442142391389271     
 N   8.5659891794305345        3.6981441365075973        4.5285096500026842     
 N   10.741461148545026        5.1120911496107295        4.8930076627991124     
 O   8.3378824209797315        6.2874742423925385        4.5891801567591974     
 C   7.1169765718690829        3.4138274873993457        4.5233027025735089     
 H   9.1761488963657829        2.9558479142926877        4.8845262864384598     
 C   10.891673723543917        5.3921362875246013        6.3395614795958233     
 H   11.585118097614945        5.3217126299081086        4.3413872616196993     
 H   6.6406695324663287        4.1768348784175631        3.8942984832375234     
 C   6.8325952178845402        2.0486019954178074        3.8968447237018982     
 C   6.5024016964488878        3.4916389781143100        5.9225147967872491     
 H   9.9575138725088923        5.0706306191056916        6.8216827415796795     
 C   12.053372422051998        4.5593774394500697        6.8782508473381414     
 C   11.101208279349331        6.8875827780976238        6.5945840347268483     
 H   7.3349361098652990        1.2470186500193472        4.4565954699384518     
 H   5.7523124708052711        1.8530883357074492        3.9145213605098106     
 H   7.1690386587141157        2.0037848221442394        2.8550797127952960     
 H   6.7199294930040718        4.4550335773037970        6.3990854314468582     
 H   5.4109735506640506        3.3844437605980926        5.8485025773148562     
 H   6.8926012315865988        2.6875419516196657        6.5605745498985577     
 H   12.965453266770915        4.7984700702205005        6.3149060819548044     
 H   12.240641946719585        4.7943219837629520        7.9336984864704405     
 H   11.849303935141679        3.4843409542064778        6.7845561165186048     
 H   10.268818024718943        7.4711113725017517        6.1842945232812205     
 H   11.171367458578226        7.0967627754678828        7.6714338063703238     
 H   12.029226677704646        7.2380114979841519        6.1218717498151882     
 C  -2.4909098223904702        11.769228264026763        7.0081500307429430     
 C  -2.2880517680079988        10.269448604028197        7.3029985275492892     
 C  -1.1438530573952252        12.523896638275735        7.0137441711711492     
 C  -3.4254203250964324        12.357916244184478        8.0868025382146378     
 P  -3.3668640008429778        11.974085926138150        5.3843793379939449     
 H  -3.2494964871339032        9.7380301197408681        7.3257245737987757     
 H  -1.6312055193165516        9.7809403759038371        6.5718204614266220     
 H  -1.8159612979756685        10.154713756780687        8.2927627830369772     
 H -0.41568538564370394        12.087420739645406        6.3160769830520289     
 H  -1.2701116818199352        13.585607926487652        6.7573658622623300     
 H -0.70330936895783924        12.475464648820767        8.0236997083659016     
 H  -2.9770473785242908        12.189454925872541        9.0808582982354888     
 H  -3.5608755482134562        13.439793401934416        7.9646123255617205     
 H  -4.4163641296624458        11.877806019281495        8.0786541426630034     
 N  -3.7579132103912882        13.545800547494997        5.0423974059662724     
 N  -2.2458424096759764        11.638931061508991        4.2258367170251141     
 O  -4.6584601641194281        11.151199654085037        5.4412545895469124     
 C  -4.9551486623463523        14.281326014049171        5.5012838655765837     
 H  -3.0190459313975850        14.126797497907210        4.6478158638754694     
 C  -2.5183266615606144        11.653502799779549        2.7677862679911578     
 H  -1.4695347102348997        11.019283679849481        4.4915311951038355     
 H  -5.5243763012862184        13.592632265453222        6.1409214160042760     
 C  -5.8246485978152789        14.687202099223438        4.3071971670147313     
 C  -4.5298935827351947        15.507231252365049        6.3104757303704453     
 H  -3.4958654605156116        12.139959549692483        2.6350511919379271     
 C  -2.5872552951871759        10.225548284477044        2.2177882124432107     
 C  -1.4463772915047592        12.485501066987162        2.0542902641826726     
 H  -6.0863315061141012        13.809989793684144        3.7010946594022713     
 H  -6.7559192942595141        15.163549696866472        4.6444628197720679     
 H  -5.2773203645749192        15.398308828188465        3.6756080524232435     
 H  -3.9719631871266681        16.203897329260009        5.6682957178459175     
 H  -5.4051254477426216        16.037220864135602        6.7010403240755982     
 H  -3.8892598984375719        15.236234369681362        7.1583050890032540     
 H  -3.3793129991522250        9.6554276825445502        2.7175252788702733     
 H  -2.7909338516461011        10.233614233370357        1.1379922176256303     
 H  -1.6352080517195975        9.7015710831292115        2.3778988842317794     
 H -0.44370052493023604        12.110517305091662        2.3029902298905345     
 H  -1.5655866506967153        12.422201197092738       0.96430683634377179     
 H  -1.4990563878492902        13.542201509807965        2.3441849692733658     
 I  0.43633820284204194        9.2765472487802221        4.5170723699682878     
 I   3.5377574407246759        4.6880358623449050        3.2292747490534586     
 I   10.392050367259712       0.71201640219580509        6.1849286609684029     
 O   3.7639816600907282E-003   5.8049230380264394        3.6108682182389940     
 H  0.19163544322981235        6.7513589989520950        3.7943668045062164     
 H  0.88873440664000392        5.3951464752438030        3.5039343466344359     
         356

 C  -6.4524056091620130        7.7872731630711733        9.1779136430281021     
 C  -6.6232359761648150        6.7920679568329438        10.335233558713217     
 C  -5.8988195807352897        9.1348366883891696        9.6820770799608020     
 C  -5.4965091519214484        7.2058775619605431        8.1151104265181022     
 P  -8.0550572610087823        8.0356019650513080        8.3170253731656789     
 H  -7.2178580430423960        7.2125841636653467        11.157331528353071     
 H  -5.6362138095361027        6.5306198636030341        10.737821512948560     
 H  -7.0957638132898682        5.8619128595658028        9.9974221215468972     
 H  -4.8861200771621141        8.9798497968773852        10.084286485665659     
 H  -6.5100153507617566        9.5610620194726739        10.489160520040246     
 H  -5.8309906841221455        9.8671858729681077        8.8666890540082015     
 H  -5.8563985347681866        6.2524708095837438        7.7078605229525481     
 H  -4.5177192146175438        7.0236163989555944        8.5798919170217953     
 H  -5.3493585203794751        7.8994595978693214        7.2787672816577080     
 N  -9.1202127704475267        8.6435091587021997        9.4071086728048225     
 N  -8.6812516294035262        6.6001189529989288        7.7809591799794768     
 O  -7.7848737415219418        8.9068571237339142        7.0830936137238334     
 C  -10.427671759100779        9.2048184989259614        8.9784580369878455     
 H  -8.7714859193320436        8.9924827776749954        10.308004994127625     
 C  -9.6990625752856197        5.7585570004132096        8.4342006753865792     
 H  -8.4673912843822468        6.3771278332520973        6.8057356821204626     
 Dy  -8.0106973010689799        9.0187796201444268        4.8793701222079076     
 H  -10.594426072235212        8.8473380319855028        7.9518510581227684     
 C  -10.391253851309258        10.734966002068143        8.9546729712166044     
 C  -11.547203136087846        8.6809970997510337        9.8816544357778984     
 H  -9.8500319403746026        6.2036097708931299        9.4247540722774144     
 C  -9.2046990569481757        4.3175259569732098        8.6131312920971244     
 C  -11.025515478300488        5.7899268140329223        7.6642718885956080     
 O  -8.4055958069547607        9.0128596018059124        2.6949684420531490     
 O  -7.4816331267058196        6.6877419871192032        4.8736901674088697     
 O  -5.6615165392414868        8.8495745756375239        4.6016367911549141     
 O  -7.1642577675702253        11.286588789257713        4.7416554182423809     
 O  -9.8175228298169710        10.491424197162099        5.2623112954526734     
 O  -9.9966336071634583        7.6646389288185128        4.9807471860708654     
 H  -9.6014256520577490        11.103230349372565        8.2882625466167124     
 H  -10.210230490628815        11.135362746071410        9.9621462764498716     
 H  -11.349940675767959        11.134676971323932        8.5951462404858017     
 H  -11.387299610293573        9.0143472527029544        10.916030508697387     
 H  -11.590718799338616        7.5854293032527167        9.8825930703332538     
 H  -12.519522260715162        9.0630688798954306        9.5420844786782268     
 H  -8.2612357767653943        4.2840833873144470        9.1724759408823058     
 H  -9.0378774017390935        3.8382073207371299        7.6404055409490956     
 H  -9.9507070660325958        3.7207431503318915        9.1571245323576598     
 H  -10.897312578451407        5.3835031866238170        6.6519474860887371     
 H  -11.413065844363253        6.8102768629999106        7.5622005061646203     
 H  -11.781870091557959        5.1799581609473551        8.1776813199483165     
 P  -8.5881598080987498        9.8772644626665649        1.4400855115675122     
 H  -8.0303370333368935        6.0728347917367520        4.3212500373676059     
 H  -6.5104201121939509        6.3945772500514408        4.7652997965808108     
 H  -5.0697522182796684        9.5893179597779685        4.9299573717646821     
 H  -5.1796548188846314        7.9749017578533836        4.5938964135413585     
 H  -7.6355808019970457        12.027038688383257        5.2081104945796390     
 H  -6.1805705975040075        11.389995499235162        4.9689335536789763     
 H  -9.7757629772509489        11.433734945530915        5.5851200861237338     
 H  -10.767750770356917        10.304058691070013        5.0353449705633126     
 H  -10.900205124202953        8.0739134606186465        4.9020685357863005     
 H  -10.041284033340848        6.8414873008008898        4.4265033340310422     
 C  -7.1168478032086329        9.6126027872141595       0.37982516011457945     
 N  -8.7714896927834562        11.420540070567149        1.9917218494372295     
 N  -9.8761476904659400        9.5956176477635093       0.46716264314630912     
 C  -5.8976090968981136        10.024726670619597        1.2246289457813750     
 C  -7.0223301219830683        8.1148129060516965        3.0897584168945887E-002
 C  -7.1938910161863765        10.453079824251212      -0.90276373784155184     
 C  -9.3271008741846941        12.573335787532057        1.2691088404102506     
 H  -8.3099707599159967        11.628594963515578        2.8799985665336814     
 C  -11.275778707927770        9.4885562437932514       0.94538750511445013     
 H  -9.6979989179187225        9.0825815402638526      -0.40302877494145939     
 H  -5.9235848145382946        11.087163740241550        1.5017717822766017     
 H  -4.9903098290659580        9.8533318459714465       0.63302997919826642     
 H  -5.8171162346844278        9.4326461647555728        2.1442009647977223     
 H  -6.0860611430727030        7.9192917278452128      -0.51157709518056460     
 H  -7.8425176497403646        7.7915256096433589      -0.62267499641243673     
 H  -7.0343201495567289        7.4957771087508291       0.93615645993406260     
 H  -8.0420206538887786        10.165791165531511       -1.5356188872156811     
 H  -6.2787376771978867        10.294723414385199       -1.4887448466435824     
 H  -7.2713673434026802        11.527067276190209      -0.69373965842882679     
 H  -9.6564778799176967        12.191009594383978       0.29429396005676473     
 C  -10.531401537403090        13.138461314116570        2.0266344419765057     
 C  -8.2611193574164883        13.647284649948723        1.0590362619735894     
 H  -11.302666245316004        9.9041901643818804        1.9622532966697601     
 C  -12.196814551240360        10.309878275898333        3.7146378771775339E-002
 C  -11.691578997124310        8.0192126614574892       0.99977570436220931     
 H  -10.225188802376483        13.511999049517884        3.0146814669736810     
 H  -11.301040752283683        12.371941267480608        2.1829698292751241     
 H  -10.980961622541699        13.975201654233267        1.4735644628810343     
 H  -7.3940675587069480        13.255517356677595       0.51408347732569526     
 H  -7.9073184677017538        14.033552525667313        2.0251578327546431     
 H  -8.6657027433813596        14.493588030847301       0.49016853772380814     
 H  -12.118259338574751        9.9560346772581401       -1.0004114648396796     
 H  -11.936606519063409        11.375127497035557        5.2844760230655555E-002
 H  -13.241550716529492        10.206590542016219       0.36047029001224956     
 H  -11.024671801902164        7.4459445743959636        1.6577483398799733     
 H  -11.643992355916463        7.5792598426035234       -5.7805581048360651E-003
 H  -12.717584920297492        7.9141017202584294        1.3771376288114814     
 C  -7.7136286543957295        5.0239124244085396        16.814344105906738     
 C  -8.6931439497933578        6.1164682331835074        17.277405996578004     
 C  -8.2780565068879852        3.6164808243897739        17.090457914685416     
 C  -6.3661462228585082        5.1976422889162057        17.543380448642175     
 P  -7.3662493587983873        5.1794557278759097        15.009877135788956     
 H  -8.7842473934832253        6.0757548702077546        18.373607089677048     
 H  -9.6973951079166714        5.9804839844286581        16.856161431418524     
 H  -8.3323077031562160        7.1168290380491026        17.005154500160636     
 H  -8.4602476212856530        3.4982648020643397        18.168663426252287     
 H  -7.5642506058572252        2.8406496409450885        16.787646665722612     
 H  -9.2308046616777926        3.4386973836965113        16.575423261678530     
 H  -5.9634278700280143        6.2090988798360591        17.410389992480471     
 H  -5.6140351894979856        4.4768446787775309        17.196679030880581     
 H  -6.5069109329199097        5.0377061884573129        18.622359308870717     
 N  -6.6483268757892189        6.6256225316473856        14.644434280951247     
 N  -8.8340904913597491        5.2427864201521794        14.277696655079176     
 O  -6.4386931562184673        4.0360326943368685        14.584684009401160     
 C  -5.2006659292745141        6.9144636809411031        14.674674367802130     
 H  -7.2577731741095874        7.3794930419206235        14.311785794224729     
 C  -8.9879286442166340        5.0107961481887839        12.823411715355110     
 H  -9.6764676684219744        5.0182625453193213        14.823933068142955     
 H  -4.7303822072787138        6.1485192159688866        15.304593395541330     
 C  -4.9361708857385276        8.2762479254911518        15.317081747987540     
 C  -4.5628473931697835        6.8515411914953628        13.284159738506608     
 H  -8.0654640610990338        5.3724552492673432        12.347902899152158     
 C  -10.173502132421573        5.8351779887220596        12.326751405773548     
 C  -9.1626220814270329        3.5213126668480368        12.515798494293774     
 H  -5.4318036667157807        9.0793861793538095        14.753400638779093     
 H  -3.8571993682134509        8.4794941425704895        15.323275377561401     
 H  -5.2957023110504942        8.3112991631563560        16.351708225465241     
 H  -4.7679544351566312        5.8904476250272735        12.797573518594664     
 H  -3.4728857630487084        6.9639077248122891        13.374219681806938     
 H  -4.9480856643195237        7.6581182029333021        12.646257489186652     
 H  -11.071136735943998        5.5613624504227879        12.897158256776878     
 H  -10.373269081157780        5.6275922186394336        11.267965163318568     
 H  -9.9885141605502099        6.9106009359143696        12.447526233825709     
 H  -8.3165298342726590        2.9460778219445629        12.908186116722678     
 H  -9.2256722366022430        3.3475163961457461        11.432604204089456     
 H  -10.083043963764236        3.1335774182926137        12.973578448839772     
 C   4.6031828868139115       -1.3963149449187164        12.307679891721923     
 C   4.4870600651508052       0.12375233498941134        12.079637153852962     
 C   3.2403091299667612       -2.0996630215534098        12.130280326132917     
 C   5.6231071110173749       -1.9568912413818647        11.292327191146443     
 P   5.3011272448022391       -1.7082626469734645        13.997406743061241     
 H   5.4699478081896586       0.60837857008954632        12.156354492976474     
 H   3.7979812081168953       0.60651274302943292        12.783052211885147     
 H   4.0997513034141404       0.31207179295271620        11.065162960455684     
 H   2.4567026833892260       -1.6581415673017998        12.761705742662661     
 H   3.3038102165992944       -3.1727159293802094        12.361852176106392     
 H   2.9111261286169654       -2.0039739057695956        11.082570091098578     
 H   5.3025034527593320       -1.6793685280076465        10.273860690522415     
 H   5.6876584162282562       -3.0505984327834406        11.332390905018322     
 H   6.6301011563646597       -1.5398502834259948        11.447379145636837     
 N   5.6494042665527644       -3.3001672804607058        14.287093985579412     
 N   4.0853178087681838       -1.4121914866534908        15.070937804771448     
 O   6.5926124773382444      -0.89755518004015644        14.126318888078011     
 C   6.8251523432925740       -4.0390720850580584        13.775014065866191     
 H   4.8828065655682327       -3.8829792466981949        14.621098217167892     
 C   4.3033025828564426       -1.3710177555216383        16.539835383672404     
 H   3.3329794318912938      -0.78652777483424841        14.755442236075364     
 H   7.3946174646555480       -3.3388046668310323        13.148318079525074     
 C   7.7201179612397564       -4.5040910319854612        14.926482675903557     
 C   6.3522370604141800       -5.2213886401082554        12.928485473329049     
 H   5.2647037859558399       -1.8710988372437303        16.728365716615716     
 C   4.3837484068388761        7.6257523528757337E-002   17.036600687816403     
 C   3.1891356814802334       -2.1531902852881961        17.241145355829158     
 H   7.9960663427746690       -3.6560286979455490        15.566390532531866     
 H   8.6430228916981928       -4.9627897352581298        14.545044539257233     
 H   7.1878014733949662       -5.2443043319012581        15.536469034494186     
 H   5.7999567130829064       -5.9334455195908991        13.558895562647637     
 H   7.2025463014289839       -5.7517726538423339        12.487015219953641     
 H   5.6895222123904752       -4.9013354903915900        12.115306148836535     
 H   5.2057401179565996       0.60967273730102411        16.544758474411093     
 H   4.5490857929658075       0.10760432419149576        18.122884965879496     
 H   3.4498443522664055       0.61290301880078379        16.819851100503698     
 H   2.2053053799404982       -1.7618248920323416        16.947932729674104     
 H   3.2738445675285899       -2.0597085781239586        18.332087673538691     
 H   3.2247586789845983       -3.2182144765419700        16.983089407015477     
 I   1.5136669278028771        1.0875151359410253        14.488805610507121     
 I  -1.6805303066065167        5.6033166765178342        16.047432240997896     
 I  -8.4884874249221038        9.6019556985849093        13.032031553715724     
 O   1.8784102706371884        4.5268538775011624        15.536982497064027     
 H   1.7004483004091011        3.5853266870401699        15.321244013909123     
 H  0.99204526347341748        4.9191506144980730        15.684640219260775     
 C   8.4289883241421233        2.5252404489481783        10.017656740653266     
 C   8.6231719713896826        3.5144203035400969        8.8582537403125947     
 C   7.8517762452586455        1.1876985571515291        9.5140360817991692     
 C   7.4802038857816360        3.1280278865262257        11.075100889087814     
 P   10.020644660622459        2.2494257974584659        10.889794451866281     
 H   9.2220081185812592        3.0858388400887073        8.0434880774633921     
 H   7.6431569459048267        3.7854202263794332        8.4448085963668582     
 H   9.1018810899789955        4.4402276083465431        9.1987870559768226     
 H   6.8434343346807465        1.3628702192848381        9.1095837993273889     
 H   8.4563950301872808       0.74891610826660993        8.7087150835931357     
 H   7.7669860401517470       0.45744963870064481        10.329408374408013     
 H   7.8534466995992851        4.0792959132190694        11.475022951150326     
 H   6.5039647965062457        3.3200247252437767        10.609365613518911     
 H   7.3229845772571194        2.4439958330714622        11.917500042432016     
 N   11.084161209660516        1.6198981477298817        9.8112552092547247     
 N   10.669600709680733        3.6746016346257213        11.424154740806802     
 O   9.7267906425847404        1.3890010288596430        12.126186522593542     
 C   12.384272889246603        1.0534659398852904        10.254422593964483     
 H   10.738634410097212        1.2723405635009635        8.9085468245005632     
 C   11.697029495525376        4.5024437527436199        10.769958349118165     
 H   10.444578139323434        3.9130545238862195        12.393043891175537     
 Dy   9.9291261916032667        1.3003590774671439        14.336295303920984     
 H   12.546244836189237        1.4186888074244597        11.279057695180578     
 C   12.337969833314727      -0.47552373317073615        10.291296961907301     
 C   13.514922755593005        1.5608227530491983        9.3566941913254631     
 H   11.857445339836381        4.0437829866936665        9.7869736500570994     
 C   11.208439049781740        5.9426748847422344        10.566496901671130     
 C   13.014483318196179        4.4719629019027911        11.554612911803936     
 O   10.274908436916787        1.3260064981901605        16.528449553262892     
 O   9.3891134231725513        3.6363370577631984        14.296575548668558     
 O   7.5890794838808375        1.4795549227973743        14.589460858889661     
 O   9.1314091924140079      -0.98340758935590689        14.544350535117404     
 O   11.743489829060104      -0.17070203355387903        13.964557245055353     
 O   11.901645778901718        2.6576063111706039        14.274879318408111     
 H   11.538612976715042      -0.83351378509783514        10.951708568123282     
 H   12.166291328435177      -0.88414648460757661        9.2854960075104902     
 H   13.290308906512855      -0.87696876489234865        10.665346637035970     
 H   13.365840960017650        1.2128634631872131        8.3257221045480474     
 H   13.562332792836621        2.6561182446414922        9.3399205685642368     
 H   14.481819079489876        1.1803843349507319        9.7128284702345322     
 H   10.284919412559480        5.9718592961457233        9.9743652960590286     
 H   11.006040436790974        6.4259006815696882        11.530861985545243     
 H   11.970856590174117        6.5387934386556417        10.044753810255594     
 H   12.878593016327567        4.8879928194864020        12.561876065765937     
 H   13.396203855536733        3.4505474763838393        11.669866891880199     
 H   13.779523912926377        5.0724387091023955        11.043402864332011     
 P   10.461823918442965       0.45974345407353384        17.781131358919236     
 H   9.9265375177311750        4.2491166624147185        14.861940771219441     
 H   8.4169789440061411        3.9249536782224839        14.400500414053083     
 H   6.9866544314519574       0.70322084282585873        14.387534574307617     
 H   7.0920303398741558        2.3449677392729513        14.605310901758591     
 H   9.5804029695362658       -1.7234590292640928        14.054571946305826     
 H   8.1329296070091566       -1.1135199951766048        14.412747197054419     
 H   11.699622244528507       -1.1121566662054896        13.642081388442653     
 H   12.703447559374823        3.6909358970067210E-002   14.123597905858867     
 H   12.815632010205306        2.2646284532954102        14.307250796599531     
 H   11.942951064838823        3.4653708808269648        14.852001077820148     
 C   8.9905358623578042       0.72241703445395289        18.843043596767430     
 N   10.647813936962018       -1.0822891835692390        17.230135006533928     
 N   11.756205071110351       0.74692249511123965        18.745195162160268     
 C   7.7722732666752226       0.31513552964440805        17.992302784547782     
 C   8.8994922261324181        2.2188329798930786        19.196413940183245     
 C   9.0666987196878459      -0.12192899824226067        20.123466423413337     
 C   11.194215747120069       -2.2373651486107291        17.955308145659043     
 H   10.184243881099077       -1.2860540803434384        16.340271752518589     
 C   13.155309472315587       0.82293368193632166        18.258739436687598     
 H   11.589203848457698        1.2692195254889904        19.611667286066677     
 H   7.8011964671190936      -0.74405837757111770        17.703308043942318     
 H   6.8622346824225549       0.47791237299488859        18.582419259549756     
 H   7.6944379809691661       0.91684843176645947        17.078628975081653     
 H   7.9616453053261340        2.4171375041055470        19.734532606705596     
 H   9.7169556671876087        2.5360807367106513        19.856214980068362     
 H   8.9198560172927674        2.8409286935966152        18.293652006348747     
 H   9.9192395147213972       0.16064115735227338        20.752815402789437     
 H   8.1549919994752962        3.9903573348707033E-002   20.714153446349464     
 H   9.1380387263527805       -1.1957972784767588        19.911793666092816     
 H   11.515569042507336       -1.8585759762074150        18.934142817146242     
 C   12.403978214221070       -2.8065338528747863        17.208665315235294     
 C   10.124472727650161       -3.3100536147911535        18.152601889083495     
 H   13.172212143219626       0.37344946672377233        17.255349807332376     
 C   14.062802847002498        1.9281081882545521E-002   19.196295478757921     
 C   13.594641209894835        2.2832239075052980        18.153617065241797     
 H   12.105070052518183       -3.1835010590431616        16.219658165062388     
 H   13.174336380841027       -2.0407233504975610        17.055053951755539     
 H   12.850672274630950       -3.6403006436319649        17.768819424068337     
 H   9.2526194347907875       -2.9187744246156901        18.690112436016875     
 H   9.7803540476606425       -3.6931468067256574        17.181781274908634     
 H   10.522546077968578       -4.1589771682261238        18.722234100790789     
 H   13.977827328250180       0.40436728926932897        20.222168820452218     
 H   13.791720360366661       -1.0434741220385726        19.210629711727361     
 H   15.111142655605745       0.10352465170293648        18.880428968355588     
 H   12.924161853244595        2.8498162880860716        17.493764807747247     
 H   13.575052445680612        2.7531010634940651        19.146383485762076     
 H   14.614912476074807        2.3596901746308854        17.753553540272936     
 C   9.6069496060250170        5.2971570491528652        2.3574441338171734     
 C   10.594661974530272        4.2112757012221094        1.8984345503347468     
 C   10.153563685537341        6.7079800881891076        2.0669620577858105     
 C   8.2578330651456984        5.1021296845731463        1.6369966464454744     
 P   9.2734756544209276        5.1499101815295809        4.1641338310273159     
 H   10.681283427361477        4.2458465641216989       0.80183128308524221     
 H   11.599060010688417        4.3599376081690302        2.3147129862647797     
 H   10.243615410615259        3.2099442633524977        2.1790485964023243     
 H   10.333856232811419        6.8177561321327032       0.98762829418506926     
 H   9.4299419775091735        7.4772186060490400        2.3627183146673931     
 H   11.103865027356669        6.9028634343186654        2.5802509647330543     
 H   7.8679832730190729        4.0872483352497735        1.7809964831383314     
 H   7.4991236435626991        5.8174099662742202        1.9808969714973930     
 H   8.3918133279456573        5.2546556815866650       0.55603054927106832     
 N   8.5663752884113240        3.6980232848152976        4.5303721106107941     
 N   10.742307629132940        5.1106059843348346        4.8948818862075196     
 O   8.3390735089564210        6.2873573408681604        4.5908520140792648     
 C   7.1174228524133261        3.4135052217410671        4.5239914195507165     
 H   9.1765000348436345        2.9552051460932969        4.8853379219269213     
 C   10.892717521840256        5.3886144731308843        6.3417602886628375     
 H   11.585902099347033        5.3208417153824330        4.3434745859097248     
 H   6.6414149787358010        4.1766318360660994        3.8949105448177295     
 C   6.8339385604691616        2.0484231130829902        3.8968397917684068     
 C   6.5017461019781466        3.4906918597714509        5.9227803491633111     
 H   9.9590640084414854        5.0654149600468834        6.8236310338563726     
 C   12.055437200022666        4.5562030443208972        6.8786386582099635     
 C   11.100791397045221        6.8838098220311554        6.5989895742829443     
 H   7.3359801235765243        1.2467801558344016        4.4567796473769139     
 H   5.7537138217048316        1.8525611781484952        3.9134479961339927     
 H   7.1714167702879399        2.0040311027238862        2.8553960509540213     
 H   6.7187338573203990        4.4539790252368139        6.3998023833929532     
 H   5.4103846190003795        3.3833083947815847        5.8479869310552850     
 H   6.8916531472627156        2.6864729553263600        6.5608606567070114     
 H   12.966882535856671        4.7967205107104594        6.3149370141002379     
 H   12.243299207234619        4.7900285162827059        7.9342083727479036     
 H   11.852146306196540        3.4811501868976045        6.7838525431420544     
 H   10.267806508409032        7.4669733983349387        6.1894701316994523     
 H   11.170676084713374        7.0915056037872262        7.6761040912811298     
 H   12.028473332170925        7.2358159390604726        6.1268742389805890     
 C  -2.4991956634995978        11.766890974416199        7.0033548687726972     
 C  -2.2999301359573328        10.266221301842513        7.2951125020535148     
 C  -1.1515396799122899        12.519465765144425        7.0165530754818866     
 C  -3.4375290909467293        12.354100750694105        8.0792936513717510     
 P  -3.3673723234393962        11.976503482276637        5.3767194079027831     
 H  -3.2622449187560778        9.7367287309541304        7.3134219958238775     
 H  -1.6416037651151723        9.7781275535118510        6.5651023906327373     
 H  -1.8315397477693629        10.148211090823963        8.2859426145172304     
 H -0.42090245213172872        12.082952856558288        6.3217135134643598     
 H  -1.2751858828182741        13.581693935197015        6.7614075465821353     
 H -0.71585146651135279        12.468866547402369        8.0281446904270766     
 H  -2.9947329058389331        12.180796460199829        9.0743900753575311     
 H  -3.5700294741706684        13.436487973998215        7.9608322581899102     
 H  -4.4291120199739087        11.876633516933037        8.0646471511744195     
 N  -3.7565734106086812        13.549117295570413        5.0371279777274163     
 N  -2.2421769111279786        11.643163927241575        4.2218941857480212     
 O  -4.6589234055761422        11.154104947102949        5.4253899289763368     
 C  -4.9528217763924900        14.284767545045073        5.4984831721452023     
 H  -3.0165015638977866        14.130216367189943        4.6452135223191799     
 C  -2.5122760733805629        11.655337090864586        2.7633713355335612     
 H  -1.4669337154736581        11.023217476137026        4.4897342888951828     
 H  -5.5220611311790337        13.595510670415454        6.1374906910872529     
 C  -5.8234659383306724        14.693407014638151        4.3063559639968370     
 C  -4.5254047093655956        15.508647921626293        6.3094370971979084     
 H  -3.4889584000643108        12.142679769826444        2.6281860401514332     
 C  -2.5821289400382446        10.226557159620624        2.2157024908479435     
 C  -1.4382227080126959        12.484826811871564        2.0504418718841162     
 H  -6.0858418074712599        13.817555932568800        3.6986877717770819     
 H  -6.7543327969462208        15.168980455527599        4.6456450188327283     
 H  -5.2767854288936755        15.405833194047760        3.6757757152296398     
 H  -3.9677415435077794        16.206054313196674        5.6678283121587576     
 H  -5.3995049256307359        16.038618598765968        6.7023548533192985     
 H  -3.8837569182094409        15.235381458566248        7.1556650832946493     
 H  -3.3756692612978729        9.6582830540408366        2.7150803279810840     
 H  -2.7841151573839258        10.232951926164494        1.1356185879568279     
 H  -1.6310330325179643        9.7017529431017770        2.3783044216291311     
 H -0.43650474841938303        12.108773021334024        2.3010716828829900     
 H  -1.5559446613303225        12.420297868026678       0.96041377709012410     
 H  -1.4898011121285160        13.541886000482302        2.3390103043005857     
 I  0.43528177501353826        9.2748096259152035        4.5253187800792638     
 I   3.5409262228892864        4.6890568078244961        3.2263728572573371     
 I   10.393088772196403       0.71224961201282133        6.1847235436877028     
 O   5.7392380384164235E-003   5.8043132952325696        3.6136885046940779     
 H  0.19317374847732802        6.7505770635477536        3.7983914099556984     
 H  0.89076264619500334        5.3952911016318188        3.5049528465065660     
         356

 C  -6.4547542675018299        7.7874645875828845        9.1787510435437287     
 C  -6.6267336882861958        6.7923887252026764        10.336029156475652     
 C  -5.9000953992320815        9.1344885163992444        9.6831067438734575     
 C  -5.4991351401467705        7.2052140144368568        8.1161629409800931     
 P  -8.0568533969807099        8.0371723534193702        8.3173021153506177     
 H  -7.2215768211839961        7.2131818842503153        11.157820262948245     
 H  -5.6400592467964570        6.5304228558663953        10.739121282598692     
 H  -7.0995506258998802        5.8624893464689114        9.9979531193608153     
 H  -4.8876225944291942        8.9784976395158047        10.085449285005145     
 H  -6.5110260730197789        9.5611884059387933        10.490137967745678     
 H  -5.8314287267655862        9.8668592726619160        8.8678313380256384     
 H  -5.8596159511528967        6.2519498293579492        7.7091243223659527     
 H  -4.5204799482159492        7.0224556131232676        8.5810047409743593     
 H  -5.3514897094086136        7.8984536771448379        7.2796256788797349     
 N  -9.1219278661613874        8.6460726177201828        9.4068488296589301     
 N  -8.6841408211577509        6.6022150036172080        7.7812324506267965     
 O  -7.7854877651654011        8.9079599924490118        7.0832907472489399     
 C  -10.429095000418890        9.2075768612145090        8.9776150200071321     
 H  -8.7733774284473114        8.9949013384409042        10.307871797788749     
 C  -9.7023449737869267        5.7612450349029176        8.4345525637150711     
 H  -8.4697959588656797        6.3785250589473614        6.8062936021276936     
 Dy  -8.0105234335081636        9.0187790125858438        4.8793094401617347     
 H  -10.595695431113830        8.8497115643959106        7.9511197671570626     
 C  -10.392262641835689        10.737671150307403        8.9531932520969129     
 C  -11.549056085616224        8.6845147740282123        9.8806703347162710     
 H  -9.8536587466769117        6.2068641415210273        9.4247984906885574     
 C  -9.2082509924801599        4.3202324788211000        8.6144753299428398     
 C  -11.028453268691353        5.7926162405572015        7.6640659116505532     
 O  -8.4038496450588731        9.0120567564962837        2.6946872068028629     
 O  -7.4807965498416547        6.6876447744538217        4.8754196071716995     
 O  -5.6617725612922607        8.8491333266704775        4.6021466443862851     
 O  -7.1663427342638411        11.287234032943376        4.7382699545385281     
 O  -9.8176879973063382        10.491294062129180        5.2618707604478852     
 O  -9.9958981013395061        7.6641995698713750        4.9787211411098777     
 H  -9.6020328220343174        11.105472674320513        8.2870202109606481     
 H  -10.211642595480740        11.138471777628554        9.9605738589271553     
 H  -11.350683596707235        11.137425195839938        8.5930270492052738     
 H  -11.389537173185065        9.0185225460845047        10.914880046379444     
 H  -11.592766945698742        7.5889598779842879        9.8823278020393222     
 H  -12.521155557731966        9.0665325679049360        9.5404432768711143     
 H  -8.2656543638685402        4.2869186276676796        9.1752416417020957     
 H  -9.0398981466809953        3.8407912240792088        7.6420862586537233     
 H  -9.9549819581296326        3.7234641413835377        9.1574715457069633     
 H  -10.899995884464916        5.3857719857671063        6.6519538797624884     
 H  -11.415729256248412        6.8130220199544640        7.5614422480678360     
 H  -11.785167365116328        5.1830841252157773        8.1774333340802876     
 P  -8.5864678227715903        9.8763722812877877        1.4397674107250111     
 H  -8.0289657086335389        6.0728003814606835        4.3224056671523696     
 H  -6.5095347127035916        6.3946706637104009        4.7673242945643741     
 H  -5.0695524323633352        9.5905846254072440        4.9246373268588020     
 H  -5.1791523956496652        7.9749211259576214        4.5941593036830533     
 H  -7.6366018410245875        12.027690281393872        5.2057987842542177     
 H  -6.1819732259309159        11.391927003550148        4.9610232987081595     
 H  -9.7758659435099524        11.433561408928105        5.5846785874943032     
 H  -10.768318390833562        10.303034993418194        5.0377205650666479     
 H  -10.899866394629958        8.0728496649260428        4.9018218915239098     
 H  -10.040311458509862        6.8417555585826273        4.4234238205100382     
 C  -7.1151614860714849        9.6115537360219623       0.37947153644052678     
 N  -8.7698095111576890        11.419661038388318        1.9912056007702086     
 N  -9.8746848579963089        9.5944690877850078       0.46716804620573554     
 C  -5.8959151141710127        10.023423026263270        1.2244763596103410     
 C  -7.0209429872300619        8.1137847895197250        3.0484426899041715E-002
 C  -7.1920945575967066        10.452074182819285      -0.90311360928322892     
 C  -9.3248082111315398        12.572563281410961        1.2683416209638640     
 H  -8.3082563622781791        11.627545255468707        2.8795769722397107     
 C  -11.274348686988882        9.4888491008575020       0.94558870609495471     
 H  -9.6969640755170214        9.0809662997398650      -0.40280931854678126     
 H  -5.9219257799166316        11.085734422037772        1.5020854430878197     
 H  -4.9885203648417802        9.8523028501649517       0.63293083500751490     
 H  -5.8155578599403892        9.4309638598868855        2.1438175736342928     
 H  -6.0845970467115480        7.9179983147411033      -0.51173587260960418     
 H  -7.8410105266457863        7.7907965302848714      -0.62337855243857887     
 H  -7.0334180004788447        7.4946855570371174       0.93568172674005690     
 H  -8.0404301051443436        10.164986873755920       -1.5357960615142554     
 H  -6.2770983855435336        10.293439892986544       -1.4892780844941658     
 H  -7.2692293257660729        11.526083017391100      -0.69408851561711526     
 H  -9.6538150161069964        12.190366077376344       0.29335260517887701     
 C  -10.529322509257353        13.138070746469609        2.0252709980240957     
 C  -8.2585021664877161        13.646298190853384        1.0588498907668993     
 H  -11.300919577732731        9.9060724176653459        1.9618142815725090     
 C  -12.194660022245781        10.309297112971212        3.5849579156159397E-002
 C  -11.691211258285735        8.0199175544522632        1.0022917093383721     
 H  -10.223446866451347        13.511729815752622        3.0133759948851644     
 H  -11.299116218539712        12.371698115227826        2.1814433927319308     
 H  -10.978590860656091        13.974736374093879        1.4718410524645766     
 H  -7.3912702532517711        13.254411415579632       0.51427657274154115     
 H  -7.9051166990379587        14.032394878952102        2.0251871024224029     
 H  -8.6626478313375994        14.492762345952093       0.48991340046709830     
 H  -12.115689958195228        9.9539689118437646       -1.0011445118451632     
 H  -11.933969659339462        11.374435756141414        5.0154405555141411E-002
 H  -13.239595279281357        10.206882968396563       0.35871902416568141     
 H  -11.024221587120149        7.4469964307599668        1.6604680944090666     
 H  -11.644748777005876        7.5785676809213847       -2.6614854589418757E-003
 H  -12.717008470479538        7.9161110246258453        1.3805468676195285     
 C  -7.7130364217961178        5.0235551638713991        16.815943725878853     
 C  -8.6928568618485080        6.1158901899031886        17.278780058780004     
 C  -8.2767920909981676        3.6160249063543395        17.092724546923108     
 C  -6.3654793859259167        5.1981379826601870        17.544626089420159     
 P  -7.3662238998985341        5.1786718845508268        15.011378689944506     
 H  -8.7837725625756597        6.0754891734343222        18.374999616215501     
 H  -9.6971201032060659        5.9793770119715068        16.857753939071387     
 H  -8.3324045480056501        7.1162693048446384        17.006130397709669     
 H  -8.4589025817415013        3.4982287763948539        18.170984931956625     
 H  -7.5626277663792960        2.8404108181228076        16.790237480556922     
 H  -9.2294513953343582        3.4375547931331920        16.577776704980483     
 H  -5.9632203177981946        6.2097001861236896        17.411118854136792     
 H  -5.6131392137618050        4.4774904738432095        17.198106280373256     
 H  -6.5059862446999182        5.0385975953430115        18.623697177609742     
 N  -6.6487589890901999        6.6250696965976230        14.645860516846588     
 N  -8.8340803174452258        5.2408905844201632        14.279211160208341     
 O  -6.4383497431804244        4.0355062714153354        14.586161856273781     
 C  -5.2010492573677407        6.9137565387919118        14.675213152338300     
 H  -7.2582310098814435        7.3784776707823854        14.312273070167935     
 C  -8.9877447630605758        5.0067314529716214        12.825275289650101     
 H  -9.6765453465654314        5.0171341337993827        14.825673571429958     
 H  -4.7305622812442856        6.1479401124262605        15.305135845592117     
 C  -4.9358108698713892        8.2756824527465032        15.316993696952309     
 C  -4.5640488806816215        6.8502391936866935        13.284405083224188     
 H  -8.0647550502173022        5.3665904419794028        12.349469634792872     
 C  -10.172251612965066        5.8314851430564172        12.326736661648681     
 C  -9.1639855635063920        3.5169745038618516        12.520035889530703     
 H  -5.4317057711234371        9.0787493830489172        14.753451795344629     
 H  -3.8567884651667734        8.4786325293549911        15.322266519374001     
 H  -5.2944510316368127        8.3111178712057772        16.351893894677492     
 H  -4.7696216595969370        5.8890622071611576        12.798189907886059     
 H  -3.4740351027624623        6.9623816947657176        13.373923915815398     
 H  -4.9494168823904765        7.6567296420757289        12.646472838851503     
 H  -11.070509078376363        5.5592731324479887        12.896885696097161     
 H  -10.371517258816164        5.6226165081540307        11.268123575798699     
 H  -9.9863791105001898        6.9068917870039721        12.446236555805191     
 H  -8.3184970596024179        2.9413913830041478        12.913237524884254     
 H  -9.2273403353838575        3.3415786088961328        11.437127298035868     
 H  -10.084743087403853        3.1309020088387398        12.978491283190701     
 C   4.5942078858944644       -1.3990044338897420        12.303165004119931     
 C   4.4740965668007320       0.12016230079037390        12.072261439857238     
 C   3.2321171151516013       -2.1047451465394635        12.133227414566289     
 C   5.6104955622430674       -1.9606423789653316        11.285040710705857     
 P   5.2999258443383992       -1.7062305183304223        13.990011521582947     
 H   5.4559786574633264       0.60695752279049664        12.144661798405886     
 H   3.7863562480699047       0.60306298339039355        12.776901851104679     
 H   4.0830739430310370       0.30524729915701465        11.058871111450621     
 H   2.4508909604629325       -1.6635871602107273        12.767593026202420     
 H   3.2984874826448132       -3.1773098935001904        12.365795982460357     
 H   2.8980540832972412       -2.0110765012905412        11.087178955762344     
 H   5.2842857738357560       -1.6879193855705876        10.267648453702195     
 H   5.6783148126347784       -3.0538167179304008        11.328664756371200     
 H   6.6167152509678724       -1.5406994200599953        11.433698844297124     
 N   5.6501430925479683       -3.2972338915551869        14.281985564390375     
 N   4.0882209567074401       -1.4085418843577191        15.067245454128589     
 O   6.5913601671711310      -0.89491594201832414        14.110825597716373     
 C   6.8268719357932488       -4.0359392450618712        13.772268108214719     
 H   4.8847710526438481       -3.8799967818256320        14.618617260916267     
 C   4.3086083610331301       -1.3698159966378531        16.535666055656733     
 H   3.3348776070375394      -0.78307271789477129        14.753954983795786     
 H   7.3963532172232256       -3.3361392107827568        13.145073452586431     
 C   7.7206535983270514       -4.4984131005049646        14.925631804812324     
 C   6.3561206486947084       -5.2201274607711410        12.927287012171863     
 H   5.2705228653416727       -1.8696719147943004        16.721766371568833     
 C   4.3891077908080689        7.6602736826143034E-002   17.034710787160364     
 C   3.1959768356456664       -2.1537218318438147        17.237523286871962     
 H   7.9959635396042446       -3.6490953851050447        15.564091650219877     
 H   8.6439316279165386       -4.9578916094346637        14.546159765715666     
 H   7.1876346354863330       -5.2373555312920530        15.536520044885624     
 H   5.8035622830935507       -5.9315537446462718        13.558138916697851     
 H   7.2075583722354395       -5.7504528264748487        12.488077632385128     
 H   5.6944235595458865       -4.9021909321650821        12.112566583860485     
 H   5.2100221692605446       0.61128319850093094        16.542523149546447     
 H   4.5561020719416430       0.10619116811954153        18.120715516781360     
 H   3.4546224225330957       0.61305457111889428        16.820401922576089     
 H   2.2114824141095437       -1.7626364502203105        16.946299339040095     
 H   3.2822622657805360       -2.0616409624308716        18.328421818107902     
 H   3.2318869854132708       -3.2183849574654273        16.978030885504982     
 I   1.5117999908480697        1.0852327453554775        14.498324215270110     
 I  -1.6784644176786516        5.6042361798343947        16.044695195198088     
 I  -8.4884032281110038        9.6019118800044634        13.031896222077931     
 O   1.8793209993883528        4.5262758891828749        15.539310094094571     
 H   1.7009590358810009        3.5844668504819728        15.325280655799203     
 H  0.99302105837583410        4.9192809523255212        15.685401912818886     
 C   8.4263891776837490        2.5252811056528892        10.018423709893879     
 C   8.6195080381269840        3.5148195492909973        8.8591839317205405     
 C   7.8503408117169498        1.1872899574741174        9.5146684541719715     
 C   7.4771947486560331        3.1269756540056597        11.076104633225286     
 P   10.018536773156780        2.2507694630804234        10.890096098823891     
 H   9.2182109493011453        3.0866937411624611        8.0440801823939925     
 H   7.6391789507134780        3.7853624893176665        8.4462094922698707     
 H   9.0978712105809052        4.4408261756877669        9.1996764835425662     
 H   6.8418069631824965        1.3615180376771256        9.1102936294703536     
 H   8.4553084825066183       0.74916606116964535        8.7092582450937588     
 H   7.7663318331834068       0.45688493789149526        10.329988373489103     
 H   7.8497745376448052        4.0783152941082443        11.476471129800297     
 H   6.5008608629238598        3.3185421428488882        10.610370386699010     
 H   7.3204024226701083        2.4424281229649658        11.918156248329105     
 N   11.082159002836832        1.6222229332453471        9.8110580516042951     
 N   10.666373535791577        3.6764753658233826        11.424471964033456     
 O   9.7257980377588549        1.3898947994542208        12.126402618430493     
 C   12.382615150933274        1.0560666745684457        10.253583555913167     
 H   10.736525233270193        1.2746173514554211        8.9084122473823300     
 C   11.693326924477615        4.5049584397214728        10.770295534880150     
 H   10.441900833921304        3.9142086968238359        12.393658477114124     
 Dy   9.9287237407120621        1.3002457332064943        14.336309845473622     
 H   12.544806928081124        1.4210018971858724        11.278284859082344     
 C   12.336794437695207      -0.47297610816430563        10.289968007315728     
 C   13.512736199948186        1.5641355612356349        9.3555527187776946     
 H   11.853273801160347        4.0469497126487886        9.7869439967882723     
 C   11.204447123783400        5.9452273111020313        10.568025108646482     
 C   13.011224196169254        4.4744283567116288        11.554219241885397     
 O   10.277031047460715        1.3248706915274187        16.528062903693538     
 O   9.3891810191932272        3.6359617906665442        14.298427880825962     
 O   7.5882376959734881        1.4788186949703404        14.590331512336055     
 O   9.1286988416763712      -0.98280694592355178        14.540899868479459     
 O   11.742710398700096      -0.17094961156716282        13.963918107823048     
 O   11.901854934728835        2.6572373459005489        14.272725489907373     
 H   11.537875897304584      -0.83139879039803188        10.950677427739347     
 H   12.164705499850161      -0.88130078474325146        9.2841193897549914     
 H   13.289430918929868      -0.87429401407486240        10.663389255450882     
 H   13.363135784825136        1.2167913738883753        8.3244445395436788     
 H   13.559956891896928        2.6594441759013563        9.3394458623220320     
 H   14.479892962290796        1.1836461579461199        9.7109241096677561     
 H   10.280017711835891        5.9746147860597487        9.9773897728082073     
 H   11.003657606073613        6.4282197476088072        11.532797712532039     
 H   11.966102326731015        6.5414220740142195        10.045299008132359     
 H   12.875723142834152        4.8899798207330925        12.561734459341761     
 H   13.393230857669758        3.4530638865671266        11.668817033136545     
 H   13.775838356133070        5.0753655615749054        11.042900388483647     
 P   10.463773318266330       0.45872175518503078        17.780866032172032     
 H   9.9270739895374316        4.2488705990861080        14.863221576090401     
 H   8.4170676480055828        3.9247366075022581        14.402504068311893     
 H   6.9862928032381433       0.70412785715078063        14.382702105943288     
 H   7.0918743785674145        2.3446582718572282        14.605754884653264     
 H   9.5787466877875147       -1.7228897862491754        14.052244230078024     
 H   8.1309179544537784       -1.1117671175787316        14.404954080613109     
 H   11.698893161598644       -1.1124482207686268        13.641471171193322     
 H   12.702213622849838        3.5654579109151992E-002   14.126186441262606     
 H   12.815356609286640        2.2634809958049185        14.307208890799574     
 H   11.943307310053475        3.4656328119699680        14.848907787572863     
 C   8.9925496501798214       0.72164943916722968        18.842745386897665     
 N   10.649515313929108       -1.0833833692629444        17.229839274976296     
 N   11.757904921827592       0.74557918509203602        18.745294186791153     
 C   7.7741693574683843       0.31431433524946184        17.992303226143438     
 C   8.9015407133840156        2.2181390397209806        19.195917055502949     
 C   9.0687036489253146      -0.12252917449296431        20.123261156975762     
 C   11.196147531109153       -2.2384382723370266        17.954910837871857     
 H   10.186048477390070       -1.2872976388667623        16.340035645016901     
 C   13.157032280486897       0.82302180473301967        18.259212104879634     
 H   11.590420601461544        1.2674605347899914        19.611938985724251     
 H   7.8028143995446309      -0.74502013953737967        17.703809254047560     
 H   6.8642919029932310       0.47757903216808051        18.582514358390686     
 H   7.6962526727810605       0.91563086030587226        17.078384836646958     
 H   7.9638149871055761        2.4164261865050425        19.734278483268724     
 H   9.7191953497887358        2.5355712551096832        19.855394677480326     
 H   8.9215554751479704        2.8400954472514686        18.293041390080681     
 H   9.9210960716467245       0.16017054992024851        20.752738184499488     
 H   8.1568793051866333        3.9236052517006341E-002   20.713767837299514     
 H   9.1402094903843469       -1.1964101247515988        19.911709236257103     
 H   11.517875078724849       -1.8595486700885593        18.933584744760218     
 C   12.405616872682792       -2.8075640545043514        17.207812510095721     
 C   10.126414832381965       -3.3110398335555939        18.152699811375903     
 H   13.174407794999659       0.37504615048524748        17.255225034656707     
 C   14.065165834429543        1.8637497002314030E-002   19.195468676216294     
 C   13.595254305431666        2.2837330484048164        18.156369918892544     
 H   12.106377926561985       -3.1842459936301468        16.218799430611263     
 H   13.176080027537296       -2.0418371005614193        17.054191573514125     
 H   12.852263889355408       -3.6415859512290587        17.767605717962123     
 H   9.2548149446643517       -2.9196316781869913        18.690528315006251     
 H   9.7818387438096757       -3.6941856970142339        17.182062589035120     
 H   10.524632546535072       -4.1599267415692038        18.722278258982538     
 H   13.980466565072891       0.40233471929938985        20.221861142238378     
 H   13.794624074415147       -1.0442418013168842        19.208465039461238     
 H   15.113336509959769       0.10378685994812402        18.879260423950534     
 H   12.924927279249632        2.8506024638964287        17.496590456633861     
 H   13.574376008473285        2.7522536056400591        19.149715201038251     
 H   14.615785774113460        2.3615162202644413        17.757340322193578     
 C   9.6084588545500154        5.2970232565298767        2.3593444777792487     
 C   10.595705383572975        4.2107387038110087        1.9001941846497699     
 C   10.155998603270309        6.7076307540264608        2.0694219313961915     
 C   8.2593901897869983        5.1030358028483143        1.6385285812867949     
 P   9.2743611533190258        5.1495003201268919        4.1659452369975600     
 H   10.682529865610432        4.2455430649742718       0.80360843757749301     
 H   11.600107872434924        4.3587605365718458        2.3166933751407086     
 H   10.244135865977508        3.2094888925386340        2.1804644308748404     
 H   10.336333815619472        6.8177099909206396       0.99012314603188112     
 H   9.4329195891356115        7.4772606745627641        2.3654949013794484     
 H   11.106456371851518        6.9016718442442411        2.5827303535391404     
 H   7.8688497128537032        4.0883595247816125        1.7820982018257558     
 H   7.5010563685297260        5.8186700313038369        1.9825037631976301     
 H   8.3936871847142349        5.2558015436242407       0.55763967462824393     
 N   8.5667613973921117        3.6979024331229979        4.5322345712189041     
 N   10.743154109720855        5.1091208190589406        4.8967561096159269     
 O   8.3402645969331104        6.2872404393437815        4.5925238713993313     
 C   7.1178691329575692        3.4131829560827880        4.5246801365279241     
 H   9.1768511733214844        2.9545623778939065        4.8861495574153828     
 C   10.893761320136596        5.3850926587371672        6.3439590977298526     
 H   11.586686101079120        5.3199708008567574        4.3455619101997502     
 H   6.6421604250052741        4.1764287937146358        3.8955226063979360     
 C   6.8352819030537830        2.0482442307481730        3.8968348598349150     
 C   6.5010905075074055        3.4897447414285918        5.9230459015393739     
 H   9.9606141443740785        5.0601993009880761        6.8255793261330657     
 C   12.057501977993333        4.5530286491917247        6.8790264690817846     
 C   11.100374514741109        6.8800368659646862        6.6033951138390403     
 H   7.3370241372877496        1.2465416616494560        4.4569638248153769     
 H   5.7551151726043930        1.8520340205895411        3.9123746317581753     
 H   7.1737948818617632        2.0042773833035330        2.8557123891127469     
 H   6.7175382216367261        4.4529244731698308        6.4005193353390490     
 H   5.4097956873367083        3.3821730289650773        5.8474712847957138     
 H   6.8907050629388324        2.6854039590330543        6.5611467635154650     
 H   12.968311804942429        4.7949709512004173        6.3149679462456705     
 H   12.245956467749654        4.7857350488024597        7.9347182590253666     
 H   11.854988677251400        3.4779594195887316        6.7831489697655041     
 H   10.266794992099120        7.4628354241681265        6.1946457401176840     
 H   11.169984710848521        7.0862484321065686        7.6807743761919358     
 H   12.027719986637205        7.2336203801367933        6.1318767281459898     
 C  -2.5074815046087253        11.764553684805636        6.9985597068024523     
 C  -2.3118085039066663        10.262993999656832        7.2872264765577413     
 C  -1.1592263024293543        12.515034892013112        7.0193619797926239     
 C  -3.4496378567970267        12.350285257203732        8.0717847645288661     
 P  -3.3678806460358146        11.978921038415125        5.3690594778116214     
 H  -3.2749933503782529        9.7354273421673909        7.3011194178489793     
 H  -1.6520020109137927        9.7753147311198649        6.5583843198388516     
 H  -1.8471181975630571        10.141708424867240        8.2791224459974817     
 H -0.42611951861975350        12.078484973471172        6.3273500438766908     
 H  -1.2802600838166127        13.577779943906377        6.7654492309019414     
 H -0.72839356406486633        12.462268445983971        8.0325896724882497     
 H  -3.0124184331535755        12.172137994527118        9.0679218524795733     
 H  -3.5791834001278806        13.433182546062014        7.9570521908181009     
 H  -4.4418599102853715        11.875461014584578        8.0506401596858375     
 N  -3.7552336108260738        13.552434043645830        5.0318585494885602     
 N  -2.2385114125799803        11.647396792974160        4.2179516544709283     
 O  -4.6593866470328571        11.157010240120863        5.4095252684057602     
 C  -4.9504948904386277        14.288209076040975        5.4956824787138201     
 H  -3.0139571963979881        14.133635236472676        4.6426111807628905     
 C  -2.5062254852005119        11.657171381949624        2.7589564030759646     
 H  -1.4643327207124166        11.027151272424568        4.4879373826865292     
 H  -5.5197459610718491        13.598389075377685        6.1340599661702297     
 C  -5.8222832788460659        14.699611930052864        4.3055147609789426     
 C  -4.5209158359959964        15.510064590887540        6.3083984640253714     
 H  -3.4820513396130095        12.145399989960403        2.6213208883649393     
 C  -2.5770025848893132        10.227566034764203        2.2136167692526758     
 C  -1.4300681245206328        12.484152556755967        2.0465934795855603     
 H  -6.0853521088284186        13.825122071453453        3.6962808841518928     
 H  -6.7527462996329275        15.174411214188726        4.6468272178933896     
 H  -5.2762504932124328        15.413357559907054        3.6759433780360364     
 H  -3.9635198998888908        16.208211297133342        5.6673609064715977     
 H  -5.3938844035188511        16.040016333396334        6.7036693825629987     
 H  -3.8782539379813099        15.234528547451136        7.1530250775860447     
 H  -3.3720255234435208        9.6611384255371249        2.7126353770918943     
 H  -2.7772964631217505        10.232289618958630        1.1332449582880253     
 H  -1.6268580133163313        9.7019348030743426        2.3787099590264829     
 H -0.42930897190852996        12.107028737576385        2.2991531358754456     
 H  -1.5463026719639295        12.418394538960616       0.95652071783647652     
 H  -1.4805458364077420        13.541570491156637        2.3338356393278050     
 I  0.43422534718503464        9.2730720030501850        4.5335651901902398     
 I   3.5440950050538969        4.6900777533040872        3.2234709654612153     
 I   10.394127177133093       0.71248282182983758        6.1845184264070019     
 O   7.7144944167421153E-003   5.8037035524386997        3.6165087911491618     
 H  0.19471205372484368        6.7497951281434121        3.8024160154051803     
 H  0.89279088575000287        5.3954357280198355        3.5059713463786966     
         356

 C  -6.4571029258416468        7.7876560120945966        9.1795884440593554     
 C  -6.6302314004075766        6.7927094935724091        10.336824754238087     
 C  -5.9013712177288733        9.1341403444093210        9.6841364077861112     
 C  -5.5017611283720935        7.2045504669131715        8.1172154554420839     
 P  -8.0586495329526393        8.0387427417874342        8.3175788575355565     
 H  -7.2252955993255972        7.2137796048352838        11.158308997543422     
 H  -5.6439046840568112        6.5302258481297555        10.740421052248822     
 H  -7.1033374385098922        5.8630658333720200        9.9984841171747334     
 H  -4.8891251116962753        8.9771454821542243        10.086612084344631     
 H  -6.5120367952778011        9.5613147924049144        10.491115415451111     
 H  -5.8318667694090278        9.8665326723557243        8.8689736220430735     
 H  -5.8628333675376068        6.2514288491321546        7.7103881217793573     
 H  -4.5232406818143547        7.0212948272909408        8.5821175649269232     
 H  -5.3536208984377520        7.8974477564203536        7.2804840761017608     
 N  -9.1236429618752481        8.6486360767381640        9.4065889865130377     
 N  -8.6870300129119755        6.6043110542354873        7.7815057212741170     
 O  -7.7861017888088613        8.9090628611641112        7.0834878807740456     
 C  -10.430518241736999        9.2103352235030584        8.9767720030264186     
 H  -8.7752689375625810        8.9973198992068149        10.307738601449875     
 C  -9.7056273722882338        5.7639330693926265        8.4349044520435648     
 H  -8.4722006333491109        6.3799222846426247        6.8068515221349237     
 Dy  -8.0103495659473474        9.0187784050272590        4.8792487581155610     
 H  -10.596964789992446        8.8520850968063201        7.9503884761913559     
 C  -10.393271432362120        10.740376298546662        8.9517135329772213     
 C  -11.550909035144601        8.6880324483053908        9.8796862336546436     
 H  -9.8572855529792189        6.2101185121489246        9.4248429090997021     
 C  -9.2118029280121441        4.3229390006689901        8.6158193677885553     
 C  -11.031391059082218        5.7953056670814815        7.6638599347054974     
 O  -8.4021034831629873        9.0112539111866550        2.6944059715525763     
 O  -7.4799599729774888        6.6875475617884392        4.8771490469345293     
 O  -5.6620285833430346        8.8486920777034292        4.6026564976176569     
 O  -7.1684277009574568        11.287879276629038        4.7348844908346752     
 O  -9.8178531647957037        10.491163927096261        5.2614302254430969     
 O  -9.9951625955155556        7.6637602109242371        4.9766950961488901     
 H  -9.6026399920108858        11.107714999268461        8.2857778753045839     
 H  -10.213054700332666        11.141580809185699        9.9590014414044408     
 H  -11.351426517646512        11.140173420355945        8.5909078579247460     
 H  -11.391774736076560        9.0226978394660531        10.913729584061500     
 H  -11.594815092058868        7.5924904527158592        9.8820625337453905     
 H  -12.522788854748768        9.0699962559144431        9.5388020750640035     
 H  -8.2700729509716862        4.2897538680209113        9.1780073425218855     
 H  -9.0419188916228954        3.8433751274212882        7.6437669763583509     
 H  -9.9592568502266694        3.7261851324351838        9.1578185590562668     
 H  -10.902679190478425        5.3880407849103955        6.6519602734362389     
 H  -11.418392668133571        6.8157671769090173        7.5606839899710527     
 H  -11.788464638674695        5.1862100894841996        8.1771853482122587     
 P  -8.5847758374444307        9.8754800999090087        1.4394493098825101     
 H  -8.0275943839301860        6.0727659711846149        4.3235612969371324     
 H  -6.5086493132132324        6.3947640773693601        4.7693487925479365     
 H  -5.0693526464470020        9.5918512910365195        4.9193172819529218     
 H  -5.1786499724146990        7.9749404940618591        4.5944221938247480     
 H  -7.6376228800521284        12.028341874404484        5.2034870739287955     
 H  -6.1833758543578243        11.393858507865133        4.9531130437373436     
 H  -9.7759689097689577        11.433387872325294        5.5842370888648727     
 H  -10.768886011310206        10.302011295766375        5.0400961595699831     
 H  -10.899527665056963        8.0717858692334374        4.9015752472615191     
 H  -10.039338883678875        6.8420238163643639        4.4203443069890351     
 C  -7.1134751689343361        9.6105046848297668       0.37911791276647411     
 N  -8.7681293295319200        11.418782006209486        1.9906893521031876     
 N  -9.8732220255266778        9.5933205278065081       0.46717344926516197     
 C  -5.8942211314439117        10.022119381906943        1.2243237734393069     
 C  -7.0195558524770556        8.1127566729877518        3.0071269629137545E-002
 C  -7.1902980990070358        10.451068541387356      -0.90346348072490601     
 C  -9.3225155480783855        12.571790775289864        1.2675744015174777     
 H  -8.3065419646403615        11.626495547421836        2.8791553779457395     
 C  -11.272918666049993        9.4891419579217509       0.94578990707545918     
 H  -9.6959292331153186        9.0793510592158793      -0.40258986215210313     
 H  -5.9202667452949678        11.084305103833994        1.5023991038990379     
 H  -4.9867309006176024        9.8512738543584550       0.63283169081676349     
 H  -5.8139994851963506        9.4292815550181963        2.1434341824708638     
 H  -6.0831329503503930        7.9167049016369928      -0.51189465003864376     
 H  -7.8395034035512072        7.7900674509263839      -0.62408210846472101     
 H  -7.0325158514009605        7.4935940053234056       0.93520699354605119     
 H  -8.0388395563999087        10.164182581980327       -1.5359732358128300     
 H  -6.2754590938891797        10.292156371587890       -1.4898113223447491     
 H  -7.2670913081294657        11.525098758591989      -0.69443737280540374     
 H  -9.6511521522962980        12.189722560368709       0.29241125030098930     
 C  -10.527243481111618        13.137680178822649        2.0239075540716862     
 C  -8.2558849755589456        13.645311731758046        1.0586635195602094     
 H  -11.299172910149458        9.9079546709488113        1.9613752664752582     
 C  -12.192505493251204        10.308715950044091        3.4552779540543463E-002
 C  -11.690843519447162        8.0206224474470371        1.0048077143145349     
 H  -10.221704930526213        13.511460581987361        3.0120705227966482     
 H  -11.297191684795742        12.371454962975044        2.1799169561887379     
 H  -10.976220098770481        13.974271093954492        1.4701176420481190     
 H  -7.3884729477965934        13.253305474481669       0.51446966815738704     
 H  -7.9029149303741626        14.031237232236892        2.0252163720901626     
 H  -8.6595929192938392        14.491936661056883       0.48965826321038847     
 H  -12.113120577815705        9.9519031464293874       -1.0018775588506470     
 H  -11.931332799615516        11.373744015247274        4.7464050879627268E-002
 H  -13.237639842033220        10.207175394776906       0.35696775831911332     
 H  -11.023771372338134        7.4480482871239699        1.6631878489381600     
 H  -11.645505198095290        7.5778755192392460        4.5758718695231362E-004
 H  -12.716432020661584        7.9181203289932611        1.3839561064275756     
 C  -7.7124441891965061        5.0231979033342595        16.817543345850968     
 C  -8.6925697739036565        6.1153121466228697        17.280154120982004     
 C  -8.2755276751083517        3.6155689883189055        17.094991179160797     
 C  -6.3648125489933252        5.1986336764041683        17.545871730198144     
 P  -7.3661984409986809        5.1778880412257449        15.012880244100055     
 H  -8.7832977316680942        6.0752234766608906        18.376392142753950     
 H  -9.6968450984954586        5.9782700395143564        16.859346446724249     
 H  -8.3325013928550860        7.1157095716401741        17.007106295258701     
 H  -8.4575575421973515        3.4981927507253685        18.173306437660962     
 H  -7.5610049269013659        2.8401719953005271        16.792828295391228     
 H  -9.2280981289909221        3.4364122025698727        16.580130148282436     
 H  -5.9630127655683749        6.2103014924113209        17.411847715793112     
 H  -5.6122432380256244        4.4781362689088891        17.199533529865931     
 H  -6.5050615564799266        5.0394890022287102        18.625035046348767     
 N  -6.6491911023911801        6.6245168615478613        14.647286752741929     
 N  -8.8340701435307043        5.2389947486881470        14.280725665337506     
 O  -6.4380063301423824        4.0349798484938013        14.587639703146404     
 C  -5.2014325854609664        6.9130493966427196        14.675751936874470     
 H  -7.2586888456532987        7.3774622996441463        14.312760346111142     
 C  -8.9875608819045176        5.0026667577544597        12.827138863945089     
 H  -9.6766230247088885        5.0160057222794450        14.827414074716962     
 H  -4.7307423552098564        6.1473610088836343        15.305678295642906     
 C  -4.9354508540042499        8.2751169800018527        15.316905645917078     
 C  -4.5652503681934595        6.8489371958780243        13.284650427941770     
 H  -8.0640460393355724        5.3607256346914625        12.351036370433583     
 C  -10.171001093508560        5.8277922973907756        12.326721917523813     
 C  -9.1653490455857529        3.5126363408756665        12.524273284767633     
 H  -5.4316078755310935        9.0781125867440267        14.753502951910166     
 H  -3.8563775621200960        8.4777709161394910        15.321257661186600     
 H  -5.2931997522231313        8.3109365792552001        16.352079563889742     
 H  -4.7712888840372436        5.8876767892950417        12.798806297177453     
 H  -3.4751844424762162        6.9608556647191460        13.373628149823858     
 H  -4.9507481004614284        7.6553410812181557        12.646688188516352     
 H  -11.069881420808725        5.5571838144731904        12.896613135417446     
 H  -10.369765436474546        5.6176407976686278        11.268281988278828     
 H  -9.9842440604501714        6.9031826380935746        12.444946877784671     
 H  -8.3204642849321750        2.9367049440637332        12.918288933045828     
 H  -9.2290084341654719        3.3356408216465194        11.441650391982282     
 H  -10.086442211043467        3.1282265993848655        12.983404117541632     
 C   4.5852328849750181       -1.4016939228607679        12.298650116517937     
 C   4.4611330684506587       0.11657226659133646        12.064885725861515     
 C   3.2239251003364409       -2.1098272715255173        12.136174502999660     
 C   5.5978840134687609       -1.9643935165487982        11.277754230265272     
 P   5.2987244438745593       -1.7041983896873800        13.982616300104652     
 H   5.4420095067369942       0.60553647549144696        12.132969103835297     
 H   3.7747312880229145       0.59961322375135417        12.770751490324210     
 H   4.0663965826479336       0.29842280536131316        11.052579262445560     
 H   2.4450792375366390       -1.6690327531196545        12.773480309742178     
 H   3.2931647486903319       -3.1819038576201715        12.369739788814321     
 H   2.8849820379775171       -2.0181790968114872        11.091787820426109     
 H   5.2660680949121801       -1.6964702431335290        10.261436216881977     
 H   5.6689712090413007       -3.0570350030773605        11.324938607724080     
 H   6.6033293455710851       -1.5415485566939957        11.420018542957411     
 N   5.6508819185431713       -3.2943005026496683        14.276877143201338     
 N   4.0911241046466955       -1.4048922820619474        15.063553103485729     
 O   6.5901078570040177      -0.89227670399649173        14.095332307354736     
 C   6.8285915282939245       -4.0328064050656840        13.769522150563247     
 H   4.8867355397194627       -3.8770143169530686        14.616136304664639     
 C   4.3139141392098166       -1.3686142377540678        16.531496727641059     
 H   3.3367757821837851      -0.77961766095529417        14.752467731516207     
 H   7.3980889697909031       -3.3334737547344808        13.141828825647789     
 C   7.7211892354143457       -4.4927351690244688        14.924780933721092     
 C   6.3600042369752376       -5.2188662814340274        12.926088551014676     
 H   5.2763419447275055       -1.8682449923448703        16.715167026521950     
 C   4.3944671747772626        7.6947950123528744E-002   17.032820886504329     
 C   3.2028179898110993       -2.1542533783994333        17.233901217914767     
 H   7.9958607364338201       -3.6421620722645400        15.561792767907889     
 H   8.6448403641348861       -4.9529934836111975        14.547274992174099     
 H   7.1874677975776997       -5.2304067306828479        15.536571055277062     
 H   5.8071678531041959       -5.9296619697016446        13.557382270748066     
 H   7.2125704430418960       -5.7491329991073643        12.489140044816613     
 H   5.6993249067012979       -4.9030463739385741        12.109827018884436     
 H   5.2143042205644905       0.61289365970083776        16.540287824681805     
 H   4.5631183509174784       0.10477801204758729        18.118546067683223     
 H   3.4594004927997859       0.61320612343700476        16.820952744648480     
 H   2.2176594482785892       -1.7634480084082795        16.944665948406087     
 H   3.2906799640324822       -2.0635733467377846        18.324755962677113     
 H   3.2390152918419433       -3.2185554383888846        16.972972363994483     
 I   1.5099330538932625        1.0829503547699297        14.507842820033099     
 I  -1.6763985287507865        5.6051556831509552        16.041958149398280     
 I  -8.4883190312999037        9.6018680614240157        13.031760890440138     
 O   1.8802317281395173        4.5256979008645875        15.541637691125114     
 H   1.7014697713529010        3.5836070139237752        15.329317297689283     
 H  0.99399685327825071        4.9194112901529685        15.686163606376997     
 C   8.4237900312253746        2.5253217623576001        10.019190679134491     
 C   8.6158441048642853        3.5152187950418976        8.8601141231284863     
 C   7.8489053781752549        1.1868813577967057        9.5153008265447738     
 C   7.4741856115304293        3.1259234214850937        11.077108377362757     
 P   10.016428885691102        2.2521131287023808        10.890397745781502     
 H   9.2144137800210313        3.0875486422362148        8.0446722873245946     
 H   7.6352009555221301        3.7853047522558998        8.4476103881728832     
 H   9.0938613311828149        4.4414247430289899        9.2005659111083098     
 H   6.8401795916842465        1.3601658560694130        9.1110034596133183     
 H   8.4542219348259575       0.74941601407268077        8.7098014065943836     
 H   7.7656776262150657       0.45632023708234570        10.330568372570193     
 H   7.8461023756903243        4.0773346749974202        11.477919308450266     
 H   6.4977569293414739        3.3170595604539992        10.611375159879108     
 H   7.3178202680830964        2.4408604128584690        11.918812454226194     
 N   11.080156796013149        1.6245477187608124        9.8108608939538655     
 N   10.663146361902418        3.6783490970210444        11.424789187260112     
 O   9.7248054329329694        1.3907885700487987        12.126618714267444     
 C   12.380957412619948        1.0586674092516011        10.252744517861849     
 H   10.734416056443173        1.2768941394098789        8.9082776702640967     
 C   11.689624353429853        4.5074731266993249        10.770632720642135     
 H   10.439223528519173        3.9153628697614522        12.394273063052713     
 Dy   9.9283212898208557        1.3001323889458449        14.336324387026259     
 H   12.543369019973012        1.4233149869472850        11.277512022984109     
 C   12.335619042075686      -0.47042848315787511        10.288639052724156     
 C   13.510549644303367        1.5674483694220713        9.3544112462299243     
 H   11.849102262484312        4.0501164386039097        9.7869143435194452     
 C   11.200455197785059        5.9477797374618282        10.569553315621834     
 C   13.007965074142328        4.4768938115204655        11.553825571966856     
 O   10.279153658004644        1.3237348848646766        16.527676254124184     
 O   9.3892486152139050        3.6355865235698901        14.300280212983365     
 O   7.5873959080661386        1.4780824671433064        14.591202165782448     
 O   9.1259884909387345      -0.98220630249119667        14.537449201841513     
 O   11.741930968340085      -0.17119718958044658        13.963278970590743     
 O   11.902064090555951        2.6568683806304940        14.270571661406636     
 H   11.537138817894126      -0.82928379569822874        10.949646287355412     
 H   12.163119671265145      -0.87845508487892632        9.2827427719994926     
 H   13.288552931346882      -0.87161926325737615        10.661431873865794     
 H   13.360430609632623        1.2207192845895378        8.3231669745393120     
 H   13.557580990957234        2.6627701071612209        9.3389711560798290     
 H   14.477966845091716        1.1869079809415080        9.7090197491009800     
 H   10.275116011112301        5.9773702759737741        9.9804142495573860     
 H   11.001274775356251        6.4305388136479262        11.534733439518835     
 H   11.961348063287913        6.5440507093727973        10.045844206009122     
 H   12.872853269340737        4.8919668219797829        12.561592852917585     
 H   13.390257859802782        3.4555802967504143        11.667767174392891     
 H   13.772152799339763        5.0782924140474144        11.042397912635282     
 P   10.465722718089697       0.45770005629652771        17.780600705424828     
 H   9.9276104613436882        4.2486245357574974        14.864502380961360     
 H   8.4171563520050245        3.9245195367820318        14.404507722570704     
 H   6.9859311750243291       0.70503487147570243        14.377869637578959     
 H   7.0917184172606724        2.3443488044415055        14.606198867547937     
 H   9.5770904060387636       -1.7223205432342579        14.049916513850221     
 H   8.1289063018984002       -1.1100142399808586        14.397160964171798     
 H   11.698164078668778       -1.1127397753317643        13.640860953943990     
 H   12.700979686324855        3.4399799248236773E-002   14.128774976666346     
 H   12.815081208367976        2.2623335383144267        14.307166984999617     
 H   11.943663555268127        3.4658947431129712        14.845814497325577     
 C   8.9945634380018404       0.72088184388050658        18.842447177027896     
 N   10.651216690896197       -1.0844775549566501        17.229543543418668     
 N   11.759604772544831       0.74423587507283240        18.745393211422037     
 C   7.7760654482615461       0.31349314085451568        17.992303667739094     
 C   8.9035892006356150        2.2174450995488821        19.195420170822654     
 C   9.0707085781627832      -0.12312935074366795        20.123055890538186     
 C   11.198079315098237       -2.2395113960633242        17.954513530084672     
 H   10.187853073681064       -1.2885411973900860        16.339799537515212     
 C   13.158755088658205       0.82310992752971768        18.259684773071672     
 H   11.591637354465389        1.2657015440909922        19.612210685381825     
 H   7.8044323319701672      -0.74598190150364174        17.704310464152805     
 H   6.8663491235639080       0.47724569134127243        18.582609457231619     
 H   7.6980673645929540       0.91441328884528494        17.078140698212263     
 H   7.9659846688850182        2.4157148689045380        19.734024359831849     
 H   9.7214350323898611        2.5350617735087146        19.854574374892294     
 H   8.9232549330031734        2.8392622009063215        18.292430773812612     
 H   9.9229526285720517       0.15969994248822361        20.752660966209540     
 H   8.1587666108979686        3.8568531685305649E-002   20.713382228249561     
 H   9.1423802544159116       -1.1970229710264391        19.911624806421393     
 H   11.520181114942364       -1.8605213639697034        18.933026672374197     
 C   12.407255531144513       -2.8085942561339161        17.206959704956148     
 C   10.128356937113768       -3.3120260523200344        18.152797733668315     
 H   13.176603446779694       0.37664283424672262        17.255100261981035     
 C   14.067528821856587        1.7993912122082543E-002   19.194641873674662     
 C   13.595867400968499        2.2842421893043343        18.159122772543288     
 H   12.107685800605786       -3.1849909282171320        16.217940696160134     
 H   13.177823674233567       -2.0429508506252771        17.053329195272713     
 H   12.853855504079867       -3.6428712588261529        17.766392011855910     
 H   9.2570104545379177       -2.9204889317582921        18.690944193995627     
 H   9.7833234399587088       -3.6952245873028104        17.182343903161609     
 H   10.526719015101564       -4.1608763149122838        18.722322417174283     
 H   13.983105801895602       0.40030214932945080        20.221553464024542     
 H   13.797527788463633       -1.0450094805951957        19.206300367195116     
 H   15.115530364313793       0.10404906819331157        18.878091879545480     
 H   12.925692705254667        2.8513886397067858        17.499416105520474     
 H   13.573699571265957        2.7514061477860534        19.153046916314427     
 H   14.616659072152114        2.3633422658979972        17.761127104114220     
 C   9.6099681030750137        5.2968894639068891        2.3612448217413236     
 C   10.596748792615678        4.2102017063999080        1.9019538189647929     
 C   10.158433521003278        6.7072814198638149        2.0718818050065719     
 C   8.2609473144282983        5.1039419211234831        1.6400605161281154     
 P   9.2752466522171222        5.1490904587242028        4.1677566429678041     
 H   10.683776303859389        4.2452395658268447       0.80538559206974369     
 H   11.601155734181432        4.3575834649746614        2.3186737640166379     
 H   10.244656321339757        3.2090335217247707        2.1818802653473561     
 H   10.338811398427524        6.8176638497085751       0.99261799787869298     
 H   9.4358972007620494        7.4773027430764873        2.3682714880915037     
 H   11.109047716346366        6.9004802541698167        2.5852097423452260     
 H   7.8697161526883326        4.0894707143134514        1.7831999205131803     
 H   7.5029890934967529        5.8199300963334526        1.9841105548978670     
 H   8.3955610414828108        5.2569474056618164       0.55924879998541954     
 N   8.5671475063729012        3.6977815814306978        4.5340970318270131     
 N   10.744000590308769        5.1076356537830465        4.8986303330243341     
 O   8.3414556849097981        6.2871235378194035        4.5941957287193986     
 C   7.1183154135018123        3.4128606904245093        4.5253688535051317     
 H   9.1772023117993360        2.9539196096945157        4.8869611929038452     
 C   10.894805118432936        5.3815708443434502        6.3461579067968668     
 H   11.587470102811208        5.3190998863310810        4.3476492344897748     
 H   6.6429058712747464        4.1762257513631722        3.8961346679781426     
 C   6.8366252456384045        2.0480653484133557        3.8968299279014236     
 C   6.5004349130366652        3.4887976230857327        5.9233114539154368     
 H   9.9621642803066699        5.0549836419292680        6.8275276184097597     
 C   12.059566755963999        4.5498542540625522        6.8794142799536058     
 C   11.099957632436997        6.8762639098982179        6.6078006533951363     
 H   7.3380681509989740        1.2463031674645104        4.4571480022538390     
 H   5.7565165235039535        1.8515068630305869        3.9113012673823575     
 H   7.1761729934355865        2.0045236638831794        2.8560287272714722     
 H   6.7163425859530532        4.4518699211028476        6.4012362872851440     
 H   5.4092067556730381        3.3810376631485695        5.8469556385361425     
 H   6.8897569786149484        2.6843349627397490        6.5614328703239186     
 H   12.969741074028187        4.7932213916903752        6.3149988783911031     
 H   12.248613728264688        4.7814415813222135        7.9352281453028297     
 H   11.857831048306259        3.4747686522798582        6.7824453963889537     
 H   10.265783475789208        7.4586974500013143        6.1998213485359157     
 H   11.169293336983669        7.0809912604259120        7.6854446611027427     
 H   12.026966641103487        7.2314248212131140        6.1368792173113906     
 C  -2.5157673457178529        11.762216395195072        6.9937645448322066     
 C  -2.3236868718559998        10.259766697471148        7.2793404510619668     
 C  -1.1669129249464190        12.510604018881802        7.0221708841033621     
 C  -3.4617466226473241        12.346469763713358        8.0642758776859793     
 P  -3.3683889686322335        11.981338594553611        5.3613995477204588     
 H  -3.2877417820004275        9.7341259533806515        7.2888168398740820     
 H  -1.6624002567124134        9.7725019087278788        6.5516662490449660     
 H  -1.8626966473567512        10.135205758910516        8.2723022774777331     
 H -0.43133658510777823        12.074017090384054        6.3329865742890217     
 H  -1.2853342848149516        13.573865952615739        6.7694909152217475     
 H -0.74093566161837976        12.455670344565574        8.0370346545494247     
 H  -3.0301039604682183        12.163479528854406        9.0614536296016173     
 H  -3.5883373260850928        13.429877118125813        7.9532721234462906     
 H  -4.4546078005968344        11.874288512236122        8.0366331681972536     
 N  -3.7538938110434663        13.555750791721247        5.0265891212497040     
 N  -2.2348459140319825        11.651629658706744        4.2140091231938355     
 O  -4.6598498884895712        11.159915533138777        5.3936606078351845     
 C  -4.9481680044847645        14.291650607036878        5.4928817852824379     
 H  -3.0114128288981892        14.137054105755409        4.6400088392066019     
 C  -2.5001748970204605        11.659005673034661        2.7545414706183684     
 H  -1.4617317259511751        11.031085068712112        4.4861404764778765     
 H  -5.5174307909646636        13.601267480339915        6.1306292412532066     
 C  -5.8211006193614603        14.705816845467579        4.3046735579610482     
 C  -4.5164269626263964        15.511481260148786        6.3073598308528345     
 H  -3.4751442791617086        12.148120210094362        2.6144557365784453     
 C  -2.5718762297403819        10.228574909907783        2.2115310476574082     
 C  -1.4219135410285695        12.483478301640369        2.0427450872870043     
 H  -6.0848624101855764        13.832688210338109        3.6938739965267033     
 H  -6.7511598023196342        15.179841972849854        4.6480094169540509     
 H  -5.2757155575311900        15.420881925766349        3.6761110408424327     
 H  -3.9592982562700016        16.210368281070007        5.6668935007844379     
 H  -5.3882638814069663        16.041414068026700        6.7049839118066989     
 H  -3.8727509577531789        15.233675636336022        7.1503850718774400     
 H  -3.3683817855891691        9.6639937970334113        2.7101904262027050     
 H  -2.7704777688595756        10.231627311752767        1.1308713286192229     
 H  -1.6226829941146981        9.7021166630469082        2.3791154964238346     
 H -0.42211319539767694        12.105284453818745        2.2972345888679011     
 H  -1.5366606825975366        12.416491209894554       0.95262765858282883     
 H  -1.4712905606869680        13.541254981830974        2.3286609743550244     
 I  0.43316891935653096        9.2713343801851664        4.5418116003012159     
 I   3.5472637872185073        4.6910986987836782        3.2205690736650938     
 I   10.395165582069785       0.71271603164685371        6.1843133091263018     
 O   9.6897507950678106E-003   5.8030938096448299        3.6193290776042453     
 H  0.19625035897235932        6.7490131927390706        3.8064406208546622     
 H  0.89481912530500229        5.3955803544078522        3.5069898462508267     
         356

 C  -6.4594515841814637        7.7878474366063077        9.1804258445749838     
 C  -6.6337291125289575        6.7930302619421417        10.337620352000522     
 C  -5.9026470362256651        9.1337921724193958        9.6851660716987649     
 C  -5.5043871165974165        7.2038869193894852        8.1182679699040747     
 P  -8.0604456689245687        8.0403131301554964        8.3178555997204935     
 H  -7.2290143774671973        7.2143773254202523        11.158797732138597     
 H  -5.6477501213171664        6.5300288403931157        10.741720821898953     
 H  -7.1071242511199042        5.8636423202751287        9.9990151149886515     
 H  -4.8906276289633555        8.9757933247926438        10.087774883684116     
 H  -6.5130475175358233        9.5614411788710338        10.492092863156543     
 H  -5.8323048120524694        9.8662060720495326        8.8701159060605104     
 H  -5.8660507839223177        6.2509078689063600        7.7116519211927619     
 H  -4.5260014154127592        7.0201340414586140        8.5832303888794872     
 H  -5.3557520874668914        7.8964418356958701        7.2813424733237877     
 N  -9.1253580575891107        8.6511995357561453        9.4063291433671434     
 N  -8.6899192046662019        6.6064071048537665        7.7817789919214375     
 O  -7.7867158124523215        8.9101657298792105        7.0836850142991521     
 C  -10.431941483055111        9.2130935857916079        8.9759289860457052     
 H  -8.7771604466778506        8.9997384599727237        10.307605405111000     
 C  -9.7089097707895409        5.7666211038823345        8.4352563403720566     
 H  -8.4746053078325438        6.3813195103378888        6.8074094421421547     
 Dy  -8.0101756983865311        9.0187777974686743        4.8791880760693873     
 H  -10.598234148871063        8.8544586292167295        7.9496571852256501     
 C  -10.394280222888550        10.743081446785922        8.9502338138575297     
 C  -11.552761984672978        8.6915501225825693        9.8787021325930162     
 H  -9.8609123592815280        6.2133728827768220        9.4248873275108469     
 C  -9.2153548635441282        4.3256455225168802        8.6171634056342725     
 C  -11.034328849473082        5.7979950936057616        7.6636539577604417     
 O  -8.4003573212670997        9.0104510658770280        2.6941247363022902     
 O  -7.4791233961133239        6.6874503491230577        4.8788784866973600     
 O  -5.6622846053938085        8.8482508287363810        4.6031663508490279     
 O  -7.1705126676510726        11.288524520314700        4.7314990271308224     
 O  -9.8180183322850709        10.491033792063345        5.2609896904383078     
 O  -9.9944270896916052        7.6633208519770992        4.9746690511879024     
 H  -9.6032471619874542        11.109957324216410        8.2845355396485196     
 H  -10.214466805184593        11.144689840742844        9.9574290238817245     
 H  -11.352169438585788        11.142921644871951        8.5887886666442199     
 H  -11.394012298968052        9.0268731328476033        10.912579121743555     
 H  -11.596863238418992        7.5960210274474296        9.8817972654514570     
 H  -12.524422151765572        9.0734599439239503        9.5371608732568909     
 H  -8.2744915380748321        4.2925891083741439        9.1807730433416772     
 H  -9.0439396365647955        3.8459590307633671        7.6454476940629785     
 H  -9.9635317423237062        3.7289061234868304        9.1581655724055704     
 H  -10.905362496491932        5.3903095840536848        6.6519666671099902     
 H  -11.421056080018730        6.8185123338635716        7.5599257318742694     
 H  -11.791761912233062        5.1893360537526219        8.1769373623442299     
 P  -8.5830838521172712        9.8745879185302297        1.4391312090400088     
 H  -8.0262230592268313        6.0727315609085464        4.3247169267218952     
 H  -6.5077639137228731        6.3948574910283202        4.7713732905314989     
 H  -5.0691528605306679        9.5931179566657949        4.9139972370470417     
 H  -5.1781475491797320        7.9749598621660978        4.5946850839664428     
 H  -7.6386439190796702        12.028993467415097        5.2011753636033733     
 H  -6.1847784827847327        11.395790012180118        4.9452027887665277     
 H  -9.7760718760279612        11.433214335722484        5.5837955902354421     
 H  -10.769453631786849        10.300987598114556        5.0424717540733184     
 H  -10.899188935483966        8.0707220735408338        4.9013286029991274     
 H  -10.038366308847889        6.8422920741461013        4.4172647934680311     
 C  -7.1117888517971872        9.6094556336375714       0.37876428909242138     
 N  -8.7664491479061510        11.417902974030653        1.9901731034361669     
 N  -9.8717591930570467        9.5921719678280066       0.46717885232458839     
 C  -5.8925271487168107        10.020815737550617        1.2241711872682728     
 C  -7.0181687177240493        8.1117285564557804        2.9658112359233373E-002
 C  -7.1885016404173658        10.450062899955428      -0.90381335216658309     
 C  -9.3202228850252311        12.571018269168770        1.2668071820710913     
 H  -8.3048275670025440        11.625445839374965        2.8787337836517684     
 C  -11.271488645111106        9.4894348149859997       0.94599110805596376     
 H  -9.6948943907136158        9.0777358186918917      -0.40237040575742500     
 H  -5.9186077106733048        11.082875785630218        1.5027127647102558     
 H  -4.9849414363934246        9.8502448585519602       0.63273254662601197     
 H  -5.8124411104523110        9.4275992501495072        2.1430507913074344     
 H  -6.0816688539892381        7.9154114885328823      -0.51205342746768334     
 H  -7.8379962804566290        7.7893383715678972      -0.62478566449086304     
 H  -7.0316137023230754        7.4925024536096938       0.93473226035204549     
 H  -8.0372490076554755        10.163378290204735       -1.5361504101114043     
 H  -6.2738198022348266        10.290872850189235       -1.4903445601953327     
 H  -7.2649532904928584        11.524114499792880      -0.69478622999369222     
 H  -9.6484892884855977        12.189079043361074       0.29146989542310159     
 C  -10.525164452965884        13.137289611175687        2.0225441101192767     
 C  -8.2532677846301734        13.644325272662707        1.0584771483535194     
 H  -11.297426242566186        9.9098369242322768        1.9609362513780073     
 C  -12.190350964256625        10.308134787116970        3.3255979924927521E-002
 C  -11.690475780608589        8.0213273404418111        1.0073237192906976     
 H  -10.219962994601078        13.511191348222098        3.0107650507081316     
 H  -11.295267151051769        12.371211810722260        2.1783905196455446     
 H  -10.973849336884872        13.973805813815103        1.4683942316316612     
 H  -7.3856756423414165        13.252199533383706       0.51466276357323293     
 H  -7.9007131617103665        14.030079585521682        2.0252456417579223     
 H  -8.6565380072500790        14.491110976161673       0.48940312595367863     
 H  -12.110551197436182        9.9498373810150120       -1.0026106058561306     
 H  -11.928695939891570        11.373052274353132        4.4773696204113131E-002
 H  -13.235684404785085        10.207467821157250       0.35521649247254516     
 H  -11.023321157556119        7.4491001434879731        1.6659076034672533     
 H  -11.646261619184701        7.5771833575571081        3.5766598328464995E-003
 H  -12.715855570843631        7.9201296333606770        1.3873653452356227     
 C  -7.7118519565968944        5.0228406427971191        16.819142965823083     
 C  -8.6922826859588067        6.1147341033425509        17.281528183184005     
 C  -8.2742632592185341        3.6151130702834715        17.097257811398485     
 C  -6.3641457120607337        5.1991293701481496        17.547117370976128     
 P  -7.3661729820988278        5.1771041979006620        15.014381798255604     
 H  -8.7828229007605287        6.0749577798874581        18.377784669292399     
 H  -9.6965700937848531        5.9771630670572051        16.860938954377108     
 H  -8.3325982377045200        7.1151498384357108        17.008082192807734     
 H  -8.4562125026532016        3.4981567250558832        18.175627943365299     
 H  -7.5593820874234368        2.8399331724782462        16.795419110225538     
 H  -9.2267448626474859        3.4352696120065538        16.582483591584388     
 H  -5.9628052133385552        6.2109027986989513        17.412576577449435     
 H  -5.6113472622894438        4.4787820639745677        17.200960779358606     
 H  -6.5041368682599341        5.0403804091144089        18.626372915087792     
 N  -6.6496232156921602        6.6239640264980988        14.648712988637270     
 N  -8.8340599696161810        5.2370989129561298        14.282240170466672     
 O  -6.4376629171043396        4.0344534255722682        14.589117550019026     
 C  -5.2018159135541922        6.9123422544935282        14.676290721410640     
 H  -7.2591466814251548        7.3764469285059082        14.313247622054348     
 C  -8.9873770007484612        4.9986020625372971        12.829002438240080     
 H  -9.6767007028523455        5.0148773107595064        14.829154578003967     
 H  -4.7309224291754282        6.1467819053410082        15.306220745693695     
 C  -4.9350908381371106        8.2745515072572022        15.316817594881847     
 C  -4.5664518557052975        6.8476351980693551        13.284895772659350     
 H  -8.0633370284538426        5.3548608274035221        12.352603106074296     
 C  -10.169750574052053        5.8240994517251341        12.326707173398944     
 C  -9.1667125276651138        3.5082981778894808        12.528510680004564     
 H  -5.4315099799387498        9.0774757904391343        14.753554108475704     
 H  -3.8559666590734190        8.4769093029239926        15.320248802999201     
 H  -5.2919484728094508        8.3107552873046213        16.352265233101992     
 H  -4.7729561084775494        5.8862913714289258        12.799422686468846     
 H  -3.4763337821899696        6.9593296346725744        13.373332383832318     
 H  -4.9520793185323813        7.6539525203605834        12.646903538181201     
 H  -11.069253763241090        5.5550944964983913        12.896340574737730     
 H  -10.368013614132931        5.6126650871832240        11.268440400758958     
 H  -9.9821090104001531        6.8994734891831770        12.443657199764152     
 H  -8.3224315102619340        2.9320185051233181        12.923340341207403     
 H  -9.2306765329470863        3.3297030343969061        11.446173485928695     
 H  -10.088141334683081        3.1255511899309916        12.988316951892561     
 C   4.5762578840555710       -1.4043834118317937        12.294135228915945     
 C   4.4481695701005854       0.11298223239229903        12.057510011865791     
 C   3.2157330855212809       -2.1149093965115711        12.139121591433030     
 C   5.5852724646944534       -1.9681446541322651        11.270467749824686     
 P   5.2975230434107194       -1.7021662610443378        13.975221078626356     
 H   5.4280403560106611       0.60411542819239727        12.121276409264709     
 H   3.7631063279759238       0.59616346411231480        12.764601129543742     
 H   4.0497192222648302       0.29159831156561167        11.046287413440497     
 H   2.4392675146103460       -1.6744783460285819        12.779367593281934     
 H   3.2878420147358507       -3.1864978217401525        12.373683595168286     
 H   2.8719099926577929       -2.0252816923324333        11.096396685089875     
 H   5.2478504159886041       -1.7050211006964702        10.255223980061757     
 H   5.6596276054478221       -3.0602532882243203        11.321212459076960     
 H   6.5899434401742978       -1.5423976933279961        11.406338241617700     
 N   5.6516207445383744       -3.2913671137441494        14.271768722012300     
 N   4.0940272525859518       -1.4012426797661754        15.059860752842871     
 O   6.5888555468369052      -0.88963746597465942        14.079839016993098     
 C   6.8303111207945992       -4.0296735650694968        13.766776192911776     
 H   4.8887000267950782       -3.8740318520805057        14.613655348413014     
 C   4.3192199173865031       -1.3674124788702826        16.527327399625385     
 H   3.3386739573300308      -0.77616260401581705        14.750980479236629     
 H   7.3998247223585807       -3.3308082986862053        13.138584198709145     
 C   7.7217248725016407       -4.4870572375439721        14.923930062629861     
 C   6.3638878252557669       -5.2176051020969130        12.924890089857490     
 H   5.2821610241133383       -1.8668180698954404        16.708567681475067     
 C   4.3998265587464553        7.7293163420914454E-002   17.030930985848293     
 C   3.2096591439765323       -2.1547849249550515        17.230279148957571     
 H   7.9957579332633957       -3.6352287594240358        15.559493885595902     
 H   8.6457491003532319       -4.9480953577877314        14.548390218632532     
 H   7.1873009596690656       -5.2234579300736428        15.536622065668499     
 H   5.8107734231148411       -5.9277701947570174        13.556625624798281     
 H   7.2175825138483525       -5.7478131717398790        12.490202457248101     
 H   5.7042262538567092       -4.9039018157120653        12.107087453908388     
 H   5.2185862718684355       0.61450412090074458        16.538052499817159     
 H   4.5701346298933148       0.10336485597563304        18.116376618585090     
 H   3.4641785630664761       0.61335767575511535        16.821503566720871     
 H   2.2238364824476347       -1.7642595665962484        16.943032557772074     
 H   3.2990976622844284       -2.0655057310446976        18.321090107246324     
 H   3.2461435982706162       -3.2187259193123419        16.967913842483984     
 I   1.5080661169384553        1.0806679641843819        14.517361424796087     
 I  -1.6743326398229215        5.6060751864675158        16.039221103598472     
 I  -8.4882348344888019        9.6018242428435698        13.031625558802345     
 O   1.8811424568906818        4.5251199125463000        15.543965288155656     
 H   1.7019805068248008        3.5827471773655781        15.333353939579363     
 H  0.99497264818066733        4.9195416279804167        15.686925299935108     
 C   8.4211908847670003        2.5253624190623114        10.019957648375103     
 C   8.6121801716015867        3.5156180407927979        8.8610443145364322     
 C   7.8474699446335601        1.1864727581192938        9.5159331989175779     
 C   7.4711764744048264        3.1248711889645278        11.078112121500229     
 P   10.014320998225424        2.2534567943243387        10.890699392739114     
 H   9.2106166107409155        3.0884035433099690        8.0452643922551950     
 H   7.6312229603307822        3.7852470151941326        8.4490112840758975     
 H   9.0898514517847246        4.4420233103702138        9.2014553386740516     
 H   6.8385522201859965        1.3588136744617005        9.1117132897562829     
 H   8.4531353871452950       0.74966596697571619        8.7103445680950067     
 H   7.7650234192467256       0.45575553627319615        10.331148371651283     
 H   7.8424302137358435        4.0763540558865961        11.479367487100237     
 H   6.4946529957590879        3.3155769780591107        10.612379933059207     
 H   7.3152381134960853        2.4392927027519726        11.919468660123284     
 N   11.078154589189465        1.6268725042762775        9.8106637363034359     
 N   10.659919188013260        3.6802228282187062        11.425106410486766     
 O   9.7238128281070839        1.3916823406433767        12.126834810104395     
 C   12.379299674306621        1.0612681439347567        10.251905479810533     
 H   10.732306879616155        1.2791709273643368        8.9081430931458652     
 C   11.685921782382092        4.5099878136771778        10.770969906404119     
 H   10.436546223117043        3.9165170426990685        12.394887648991300     
 Dy   9.9279188389296493        1.3000190446851956        14.336338928578897     
 H   12.541931111864900        1.4256280767086977        11.276739186885875     
 C   12.334443646456165      -0.46788085815144453        10.287310098132583     
 C   13.508363088658548        1.5707611776085078        9.3532697736821557     
 H   11.844930723808277        4.0532831645590308        9.7868846902506181     
 C   11.196463271786719        5.9503321638216251        10.571081522597185     
 C   13.004705952115403        4.4793592663293023        11.553431902048317     
 O   10.281276268548572        1.3225990782019348        16.527289604554831     
 O   9.3893162112345809        3.6352112564732355        14.302132545140768     
 O   7.5865541201587892        1.4773462393162722        14.592072819228843     
 O   9.1232781402010978      -0.98160565905884156        14.533998535203567     
 O   11.741151537980077      -0.17144476759373037        13.962639833358438     
 O   11.902273246383068        2.6564994153604395        14.268417832905898     
 H   11.536401738483667      -0.82716880099842549        10.948615146971477     
 H   12.161533842680129      -0.87560938501460117        9.2813661542439938     
 H   13.287674943763895      -0.86894451243989002        10.659474492280706     
 H   13.357725434440109        1.2246471952907001        8.3218894095349434     
 H   13.555205090017541        2.6660960384210850        9.3384964498376259     
 H   14.476040727892636        1.1901698039368960        9.7071153885342039     
 H   10.270214310388711        5.9801257658877995        9.9834387263065647     
 H   10.998891944638890        6.4328578796870461        11.536669166505630     
 H   11.956593799844812        6.5466793447313751        10.046389403885886     
 H   12.869983395847322        4.8939538232264743        12.561451246493409     
 H   13.387284861935806        3.4580967069337016        11.666717315649237     
 H   13.768467242546455        5.0812192665199243        11.041895436786918     
 P   10.467672117913065       0.45667835740802465        17.780335378677627     
 H   9.9281469331499448        4.2483784724288869        14.865783185832321     
 H   8.4172450560044663        3.9243024660618060        14.406511376829515     
 H   6.9855695468105141       0.70594188580062434        14.373037169214630     
 H   7.0915624559539312        2.3440393370257828        14.606642850442611     
 H   9.5754341242900107       -1.7217513002193405        14.047588797622419     
 H   8.1268946493430221       -1.1082613623829853        14.389367847730487     
 H   11.697434995738915       -1.1130313298949017        13.640250736694657     
 H   12.699745749799870        3.3145019387321555E-002   14.131363512070084     
 H   12.814805807449313        2.2611860808239346        14.307125079199659     
 H   11.944019800482781        3.4661566742559744        14.842721207078290     
 C   8.9965772258238577       0.72011424859378348        18.842148967158131     
 N   10.652918067863286       -1.0855717406503556        17.229247811861036     
 N   11.761304623262072       0.74289256505362888        18.745492236052922     
 C   7.7779615390547079       0.31267194645956947        17.992304109334750     
 C   8.9056376878872126        2.2167511593767841        19.194923286142359     
 C   9.0727135074002501      -0.12372952699437159        20.122850624100611     
 C   11.200011099087321       -2.2405845197896213        17.954116222297486     
 H   10.189657669972055       -1.2897847559134099        16.339563430013520     
 C   13.160477896829516       0.82319805032641580        18.260157441263708     
 H   11.592854107469234        1.2639425533919930        19.612482385039399     
 H   7.8060502643957044      -0.74694366346990371        17.704811674258050     
 H   6.8684063441345851       0.47691235051446440        18.582704556072549     
 H   7.6998820564048485       0.91319571738469774        17.077896559777567     
 H   7.9681543506644603        2.4150035513040340        19.733770236394978     
 H   9.7236747149909881        2.5345522919077461        19.853754072304262     
 H   8.9249543908583764        2.8384289545611745        18.291820157544546     
 H   9.9248091854973790       0.15922933505619874        20.752583747919591     
 H   8.1606539166093057        3.7901010853604949E-002   20.712996619199611     
 H   9.1445510184474763       -1.1976358173012793        19.911540376585684     
 H   11.522487151159879       -1.8614940578508474        18.932468599988177     
 C   12.408894189606233       -2.8096244577634812        17.206106899816575     
 C   10.130299041845571       -3.3130122710844749        18.152895655960723     
 H   13.178799098559727       0.37823951800819777        17.254975489305366     
 C   14.069891809283634        1.7350327241851052E-002   19.193815071133034     
 C   13.596480496505333        2.2847513302038527        18.161875626194036     
 H   12.108993674649589       -3.1857358628041172        16.217081961709010     
 H   13.179567320929838       -2.0440646006891354        17.052466817031302     
 H   12.855447118804326       -3.6441565664232471        17.765178305749700     
 H   9.2592059644114819       -2.9213461853295932        18.691360072985002     
 H   9.7848081361077401       -3.6962634775913874        17.182625217288095     
 H   10.528805483668057       -4.1618258882553629        18.722366575366031     
 H   13.985745038718314       0.39826957935951168        20.221245785810702     
 H   13.800431502512117       -1.0457771598735073        19.204135694928990     
 H   15.117724218667817       0.10431127643849911        18.876923335140425     
 H   12.926458131259704        2.8521748155171429        17.502241754407088     
 H   13.573023134058628        2.7505586899320473        19.156378631590602     
 H   14.617532370190769        2.3651683115315532        17.764913886034865     
 C   9.6114773516000120        5.2967556712839015        2.3631451657033988     
 C   10.597792201658379        4.2096647089888073        1.9037134532798159     
 C   10.160868438736246        6.7069320857011689        2.0743416786169528     
 C   8.2625044390695983        5.1048480393986519        1.6415924509694360     
 P   9.2761321511152204        5.1486805973215137        4.1695680489380482     
 H   10.685022742108346        4.2449360666794176       0.80716274656199438     
 H   11.602203595927939        4.3564063933774770        2.3206541528925668     
 H   10.245176776702007        3.2085781509109070        2.1832960998198723     
 H   10.341288981235577        6.8176177084965115       0.99511284972550484     
 H   9.4388748123884874        7.4773448115902115        2.3710480748035585     
 H   11.111639060841215        6.8992886640953932        2.5876891311513122     
 H   7.8705825925229620        4.0905819038452895        1.7843016392006046     
 H   7.5049218184637807        5.8211901613630692        1.9857173465981039     
 H   8.3974348982513867        5.2580932676993921       0.56085792534259515     
 N   8.5675336153536890        3.6976607297383981        4.5359594924351230     
 N   10.744847070896682        5.1061504885071525        4.9005045564327414     
 O   8.3426467728864875        6.2870066362950254        4.5958675860394651     
 C   7.1187616940460554        3.4125384247662303        4.5260575704823394     
 H   9.1775534502771876        2.9532768414951249        4.8877728283923068     
 C   10.895848916729276        5.3780490299497341        6.3483567158638818     
 H   11.588254104543298        5.3182289718054054        4.3497365587798003     
 H   6.6436513175442196        4.1760227090117086        3.8967467295583487     
 C   6.8379685882230259        2.0478864660785381        3.8968249959679322     
 C   6.4997793185659241        3.4878505047428732        5.9235770062914987     
 H   9.9637144162392630        5.0497679828704607        6.8294759106864529     
 C   12.061631533934666        4.5466798589333797        6.8798020908254278     
 C   11.099540750132885        6.8724909538317487        6.6122061929512324     
 H   7.3391121647101993        1.2460646732795648        4.4573321796923011     
 H   5.7579178744035140        1.8509797054716328        3.9102279030065401     
 H   7.1785511050094106        2.0047699444628262        2.8563450654301974     
 H   6.7151469502693795        4.4508153690358645        6.4019532392312390     
 H   5.4086178240093670        3.3799022973320616        5.8464399922765704     
 H   6.8888088942910652        2.6832659664464433        6.5617189771323714     
 H   12.971170343113943        4.7914718321803340        6.3150298105365366     
 H   12.251270988779723        4.7771481138419674        7.9357380315802928     
 H   11.860673419361120        3.4715778849709849        6.7817418230124034     
 H   10.264771959479296        7.4545594758345013        6.2049969569541474     
 H   11.168601963118817        7.0757340887452553        7.6901149460135487     
 H   12.026213295569766        7.2292292622894347        6.1418817064767914     
 C  -2.5240531868269800        11.759879105584508        6.9889693828619617     
 C  -2.3355652398053333        10.256539395285465        7.2714544255661924     
 C  -1.1745995474634834        12.506173145750489        7.0249797884140994     
 C  -3.4738553884976215        12.342654270222985        8.0567669908430926     
 P  -3.3688972912286519        11.983756150692098        5.3537396176292971     
 H  -3.3004902136226026        9.7328245645939120        7.2765142618991838     
 H  -1.6727985025110339        9.7696890863358909        6.5449481782510812     
 H  -1.8782750971504456        10.128703092953792        8.2654821089579862     
 H -0.43655365159580301        12.069549207296937        6.3386231047013526     
 H  -1.2904084858132903        13.569951961325101        6.7735325995415527     
 H -0.75347775917189330        12.449072243147178        8.0414796366105996     
 H  -3.0477894877828606        12.154821063181695        9.0549854067236595     
 H  -3.5974912520423050        13.426571690189611        7.9494920560744804     
 H  -4.4673556909082972        11.873116009887664        8.0226261767086697     
 N  -3.7525540112608593        13.559067539796663        5.0213196930108479     
 N  -2.2311804154839847        11.655862524439328        4.2100665919167426     
 O  -4.6603131299462861        11.162820826156691        5.3777959472646089     
 C  -4.9458411185309021        14.295092138032780        5.4900810918510556     
 H  -3.0088684613983907        14.140472975038142        4.6374064976503124     
 C  -2.4941243088404095        11.660839964119699        2.7501265381607718     
 H  -1.4591307311899335        11.035018864999655        4.4843435702692238     
 H  -5.5151156208574790        13.604145885302147        6.1271985163361844     
 C  -5.8199179598768538        14.712021760882292        4.3038323549431539     
 C  -4.5119380892567973        15.512897929410032        6.3063211976802966     
 H  -3.4682372187104078        12.150840430228323        2.6075905847919514     
 C  -2.5667498745914505        10.229583785051362        2.2094453260621405     
 C  -1.4137589575365064        12.482804046524773        2.0388966949884484     
 H  -6.0843727115427351        13.840254349222763        3.6914671089015143     
 H  -6.7495733050063418        15.185272731510981        4.6491916160147113     
 H  -5.2751806218499464        15.428406291625643        3.6762787036488289     
 H  -3.9550766126511130        16.212525265006676        5.6664260950972780     
 H  -5.3826433592950806        16.042811802657063        6.7062984410503992     
 H  -3.8672479775250479        15.232822725220908        7.1477450661688353     
 H  -3.3647380477348170        9.6668491685296996        2.7077454753135157     
 H  -2.7636590745974003        10.230965004546904        1.1284976989504203     
 H  -1.6185079749130649        9.7022985230194738        2.3795210338211863     
 H -0.41491741888682393        12.103540170061107        2.2953160418603566     
 H  -1.5270186932311436        12.414587880828494       0.94873459932918114     
 H  -1.4620352849661937        13.540939472505311        2.3234863093822442     
 I  0.43211249152802728        9.2695967573201479        4.5500580104121919     
 I   3.5504325693831178        4.6921196442632693        3.2176671818689724     
 I   10.396203987006475       0.71294924146386995        6.1841081918456018     
 O   1.1665007173393506E-002   5.8024840668509601        3.6221493640593292     
 H  0.19778866421987498        6.7482312573347301        3.8104652263041441     
 H  0.89684736486000172        5.3957249807958689        3.5080083461229572     
         356

 C  -6.4618002425212815        7.7880388611180189        9.1812632450906104     
 C  -6.6372268246503374        6.7933510303118743        10.338415949762956     
 C  -5.9039228547224569        9.1334440004294724        9.6861957356114203     
 C  -5.5070131048227386        7.2032233718657999        8.1193204843660656     
 P  -8.0622418048964981        8.0418835185235604        8.3181323419054323     
 H  -7.2327331556087975        7.2149750460052209        11.159286466733771     
 H  -5.6515955585775206        6.5298318326564768        10.743020591549083     
 H  -7.1109110637299162        5.8642188071782373        9.9995461128025713     
 H  -4.8921301462304365        8.9744411674310633        10.088937683023602     
 H  -6.5140582397938456        9.5615675653371550        10.493070310861974     
 H  -5.8327428546959101        9.8658794717433409        8.8712581900779472     
 H  -5.8692682003070278        6.2503868886805645        7.7129157206061665     
 H  -4.5287621490111647        7.0189732556262872        8.5843432128320512     
 H  -5.3578832764960298        7.8954359149713866        7.2822008705458137     
 N  -9.1270731533029714        8.6537629947741284        9.4060693002212510     
 N  -8.6928083964204266        6.6085031554720457        7.7820522625687580     
 O  -7.7873298360957817        8.9112685985943081        7.0838821478242577     
 C  -10.433364724373222        9.2158519480801573        8.9750859690649918     
 H  -8.7790519557931184        9.0021570207386326        10.307472208772126     
 C  -9.7121921692908479        5.7693091383720425        8.4356082287005503     
 H  -8.4770099823159768        6.3827167360331529        6.8079673621493848     
 Dy  -8.0100018308257148        9.0187771899100895        4.8791273940232145     
 H  -10.599503507749681        8.8568321616271373        7.9489258942599434     
 C  -10.395289013414983        10.745786595025182        8.9487540947378381     
 C  -11.554614934201355        8.6950677968597478        9.8777180315313906     
 H  -9.8645391655838370        6.2166272534047184        9.4249317459219899     
 C  -9.2189067990761124        4.3283520443647703        8.6185074434799880     
 C  -11.037266639863947        5.8006845201300417        7.6634479808153868     
 O  -8.3986111593712121        9.0096482205673993        2.6938435010520041     
 O  -7.4782868192491589        6.6873531364576753        4.8806079264601898     
 O  -5.6625406274445824        8.8478095797693346        4.6036762040803998     
 O  -7.1725976343446884        11.289169764000363        4.7281135634269695     
 O  -9.8181834997744364        10.490903657030426        5.2605491554335195     
 O  -9.9936915838676548        7.6628814930299622        4.9726430062269138     
 H  -9.6038543319640226        11.112199649164358        8.2832932039924536     
 H  -10.215878910036519        11.147798872299989        9.9558566063590082     
 H  -11.352912359525066        11.145669869387957        8.5866694753636921     
 H  -11.396249861859546        9.0310484262291535        10.911428659425610     
 H  -11.598911384779118        7.5995516021790008        9.8815319971575253     
 H  -12.526055448782376        9.0769236319334556        9.5355196714497801     
 H  -8.2789101251779780        4.2954243487273756        9.1835387441614671     
 H  -9.0459603815066973        3.8485429341054465        7.6471284117676062     
 H  -9.9678066344207430        3.7316271145384765        9.1585125857548757     
 H  -10.908045802505441        5.3925783831969740        6.6519730607837415     
 H  -11.423719491903888        6.8212574908181249        7.5591674737774852     
 H  -11.795059185791430        5.1924620180210441        8.1766893764762010     
 P  -8.5813918667901117        9.8736957371514507        1.4388131081975077     
 H  -8.0248517345234784        6.0726971506324778        4.3258725565066589     
 H  -6.5068785142325147        6.3949509046872803        4.7733977885150614     
 H  -5.0689530746143348        9.5943846222950704        4.9086771921411616     
 H  -5.1776451259447658        7.9749792302703355        4.5949479741081376     
 H  -7.6396649581072111        12.029645060425709        5.1988636532779520     
 H  -6.1861811112116420        11.397721516495103        4.9372925337957119     
 H  -9.7761748422869665        11.433040799119672        5.5833540916060125     
 H  -10.770021252263493        10.299963900462735        5.0448473485766536     
 H  -10.898850205910971        8.0696582778482302        4.9010819587367367     
 H  -10.037393734016902        6.8425603319278387        4.4141852799470271     
 C  -7.1101025346600393        9.6084065824453742       0.37841066541836871     
 N  -8.7647689662803820        11.417023941851822        1.9896568547691460     
 N  -9.8702963605874157        9.5910234078495051       0.46718425538401481     
 C  -5.8908331659897097        10.019512093194290        1.2240186010972387     
 C  -7.0167815829710429        8.1107004399238072        2.9244955089329200E-002
 C  -7.1867051818276950        10.449057258523499      -0.90416322360826018     
 C  -9.3179302219720785        12.570245763047673        1.2660399626247050     
 H  -8.3031131693647247        11.624396131328094        2.8783121893577972     
 C  -11.270058624172217        9.4897276720502504       0.94619230903646823     
 H  -9.6938595483119148        9.0761205781679060      -0.40215094936274687     
 H  -5.9169486760516419        11.081446467426440        1.5030264255214738     
 H  -4.9831519721692468        9.8492158627454653       0.63263340243526045     
 H  -5.8108827357082724        9.4259169452808198        2.1426674001440049     
 H  -6.0802047576280840        7.9141180754287719      -0.51221220489672292     
 H  -7.8364891573620499        7.7886092922094097      -0.62548922051700517     
 H  -7.0307115532451911        7.4914109018959820       0.93425752715803978     
 H  -8.0356584589110405        10.162573998429144       -1.5363275844099789     
 H  -6.2721805105804727        10.289589328790582       -1.4908777980459160     
 H  -7.2628152728562512        11.523130240993769      -0.69513508718198069     
 H  -9.6458264246748975        12.188435526353441       0.29052854054521388     
 C  -10.523085424820149        13.136899043528727        2.0211806661668672     
 C  -8.2506505937014012        13.643338813567370        1.0582907771468295     
 H  -11.295679574982913        9.9117191775157423        1.9604972362807565     
 C  -12.188196435262048        10.307553624189850        3.1959180309311580E-002
 C  -11.690108041770015        8.0220322334365850        1.0098397242668604     
 H  -10.218221058675944        13.510922114456836        3.0094595786196150     
 H  -11.293342617307799        12.370968658469478        2.1768640831023518     
 H  -10.971478574999262        13.973340533675715        1.4666708212152035     
 H  -7.3828783368862396        13.251093592285743       0.51485585898907882     
 H  -7.8985113930465705        14.028921938806473        2.0252749114256821     
 H  -8.6534830952063189        14.490285291266465       0.48914798869696879     
 H  -12.107981817056659        9.9477716156006348       -1.0033436528616142     
 H  -11.926059080167624        11.372360533458991        4.2083341528598980E-002
 H  -13.233728967536949        10.207760247537594       0.35346522662597701     
 H  -11.022870942774103        7.4501519998519763        1.6686273579963466     
 H  -11.647018040274114        7.5764911958749694        6.6957324787406854E-003
 H  -12.715279121025677        7.9221389377280929        1.3907745840436698     
 C  -7.7112597239972827        5.0224833822599795        16.820742585795198     
 C  -8.6919955980139552        6.1141560600622320        17.282902245386005     
 C  -8.2729988433287183        3.6146571522480371        17.099524443636174     
 C  -6.3634788751281421        5.1996250638921309        17.548363011754113     
 P  -7.3661475231989746        5.1763203545755792        15.015883352411153     
 H  -8.7823480698529632        6.0746920831140256        18.379177195830849     
 H  -9.6962950890742459        5.9760560946000538        16.862531462029970     
 H  -8.3326950825539559        7.1145901052312466        17.009058090356767     
 H  -8.4548674631090517        3.4981206993863978        18.177949449069637     
 H  -7.5577592479455067        2.8396943496559652        16.798009925059844     
 H  -9.2253915963040498        3.4341270214432345        16.584837034886338     
 H  -5.9625976611087363        6.2115041049865818        17.413305439105756     
 H  -5.6104512865532632        4.4794278590402472        17.202388028851278     
 H  -6.5032121800399425        5.0412718160001084        18.627710783826821     
 N  -6.6500553289931403        6.6234111914483371        14.650139224532612     
 N  -8.8340497957016577        5.2352030772241136        14.283754675595837     
 O  -6.4373195040662976        4.0339270026507341        14.590595396891647     
 C  -5.2021992416474179        6.9116351123443369        14.676829505946809     
 H  -7.2596045171970101        7.3754315573676701        14.313734897997554     
 C  -8.9871931195924031        4.9945373673201345        12.830866012535070     
 H  -9.6767783809958026        5.0137488992395678        14.830895081290970     
 H  -4.7311025031409990        6.1462028017983821        15.306763195744482     
 C  -4.9347308222699722        8.2739860345125518        15.316729543846616     
 C  -4.5676533432171356        6.8463332002606858        13.285141117376932     
 H  -8.0626280175721128        5.3489960201155817        12.354169841715009     
 C  -10.168500054595546        5.8204066060594926        12.326692429274077     
 C  -9.1680760097444747        3.5039600149032957        12.532748075241493     
 H  -5.4314120843464053        9.0768389941342420        14.753605265041241     
 H  -3.8555557560267415        8.4760476897084924        15.319239944811800     
 H  -5.2906971933957694        8.3105739953540443        16.352450902314242     
 H  -4.7746233329178560        5.8849059535628099        12.800039075760241     
 H  -3.4774831219037234        6.9578036046260019        13.373036617840778     
 H  -4.9534105366033341        7.6525639595030102        12.647118887846052     
 H  -11.068626105673454        5.5530051785235921        12.896068014058013     
 H  -10.366261791791315        5.6076893766978211        11.268598813239088     
 H  -9.9799739603501330        6.8957643402727804        12.442367521743634     
 H  -8.3243987355916929        2.9273320661829034        12.928391749368977     
 H  -9.2323446317287008        3.3237652471472923        11.450696579875109     
 H  -10.089840458322698        3.1228757804771172        12.993229786243491     
 C   4.5672828831361247       -1.4070729008028195        12.289620341313951     
 C   4.4352060717505122       0.10939219819326160        12.050134297870068     
 C   3.2075410707061205       -2.1199915214976248        12.142068679866401     
 C   5.5726609159201468       -1.9718957917157320        11.263181269384100     
 P   5.2963216429468796       -1.7001341324012955        13.967825857148060     
 H   5.4140712052843289       0.60269438089334748        12.109583714694120     
 H   3.7514813679289336       0.59271370447327543        12.758450768763273     
 H   4.0330418618817259       0.28477381776991018        11.039995564435435     
 H   2.4334557916840525       -1.6799239389375091        12.785254876821693     
 H   3.2825192807813690       -3.1910917858601335        12.377627401522250     
 H   2.8588379473380683       -2.0323842878533789        11.101005549753641     
 H   5.2296327370650291       -1.7135719582594113        10.249011743241537     
 H   5.6502840018543443       -3.0634715733712805        11.317486310429841     
 H   6.5765575347775105       -1.5432468299619968        11.392657940277987     
 N   5.6523595705335783       -3.2884337248386308        14.266660300823263     
 N   4.0969304005252072       -1.3975930774704037        15.056168402200012     
 O   6.5876032366697919      -0.88699822795282712        14.064345726631460     
 C   6.8320307132952749       -4.0265407250733096        13.764030235260304     
 H   4.8906645138706937       -3.8710493872079423        14.611174392161386     
 C   4.3245256955631897       -1.3662107199864972        16.523158071609714     
 H   3.3405721324762765      -0.77270754707633993        14.749493226957050     
 H   7.4015604749262582       -3.3281428426379298        13.135339571770503     
 C   7.7222605095889350       -4.4813793060634755        14.923079191538628     
 C   6.3677714135362953       -5.2163439227597994        12.923691628700302     
 H   5.2879801034991711       -1.8653911474460103        16.701968336428184     
 C   4.4051859427156490        7.7638376718300151E-002   17.029041085192254     
 C   3.2165002981419657       -2.1553164715106701        17.226657080000376     
 H   7.9956551300929712       -3.6282954465835311        15.557195003283914     
 H   8.6466578365715776       -4.9431972319642652        14.549505445090967     
 H   7.1871341217604323       -5.2165091294644368        15.536673076059936     
 H   5.8143789931254855       -5.9258784198123911        13.555868978848496     
 H   7.2225945846548081       -5.7464933443723938        12.491264869679588     
 H   5.7091276010121206       -4.9047572574855574        12.104347888932340     
 H   5.2228683231723814       0.61611458210065140        16.535817174952513     
 H   4.5771509088691502       0.10195169990367879        18.114207169486953     
 H   3.4689566333331663       0.61350922807322583        16.822054388793262     
 H   2.2300135166166801       -1.7650711247842175        16.941399167138066     
 H   3.3075153605363745       -2.0674381153516102        18.317424251815531     
 H   3.2532719046992886       -3.2188964002357991        16.962855320973485     
 I   1.5061991799836481        1.0783855735988341        14.526880029559077     
 I  -1.6722667508950564        5.6069946897840763        16.036484057798663     
 I  -8.4881506376777018        9.6017804242631239        13.031490227164552     
 O   1.8820531856418461        4.5245419242280125        15.546292885186199     
 H   1.7024912422967007        3.5818873408073806        15.337390581469442     
 H  0.99594844308308383        4.9196719658078649        15.687686993493219     
 C   8.4185917383086242        2.5254030757670223        10.020724617615715     
 C   8.6085162383388880        3.5160172865436983        8.8619745059443780     
 C   7.8460345110918643        1.1860641584418821        9.5165655712903803     
 C   7.4681673372792226        3.1238189564439618        11.079115865637700     
 P   10.012213110759745        2.2548004599462961        10.891001039696723     
 H   9.2068194414608016        3.0892584443837228        8.0458564971857953     
 H   7.6272449651394334        3.7851892781323659        8.4504121799789100     
 H   9.0858415723866344        4.4426218777114368        9.2023447662397952     
 H   6.8369248486877465        1.3574614928539879        9.1124231198992476     
 H   8.4520488394646343       0.74991591987875161        8.7108877295956315     
 H   7.7643692122783845       0.45519083546404659        10.331728370732373     
 H   7.8387580517813626        4.0753734367757710        11.480815665750207     
 H   6.4915490621767020        3.3140943956642217        10.613384706239307     
 H   7.3126559589090743        2.4377249926454758        11.920124866020373     
 N   11.076152382365782        1.6291972897917428        9.8104665786530063     
 N   10.656692014124102        3.6820965594163675        11.425423633713420     
 O   9.7228202232811984        1.3925761112379544        12.127050905941346     
 C   12.377641935993292        1.0638688786179120        10.251066441759216     
 H   10.730197702789136        1.2814477153187946        8.9080085160276319     
 C   11.682219211334330        4.5125025006550308        10.771307092166104     
 H   10.433868917714912        3.9176712156366853        12.395502234929888     
 Dy   9.9275163880384429        1.2999057004245460        14.336353470131534     
 H   12.540493203756787        1.4279411664701103        11.275966350787639     
 C   12.333268250836646      -0.46533323314501401        10.285981143541010     
 C   13.506176533013729        1.5740739857949444        9.3521283011343854     
 H   11.840759185132242        4.0564498905141519        9.7868550369817893     
 C   11.192471345788380        5.9528845901814220        10.572609729572537     
 C   13.001446830088478        4.4818247211381399        11.553038232129778     
 O   10.283398879092500        1.3214632715391930        16.526902954985477     
 O   9.3893838072552587        3.6348359893765814        14.303984877298172     
 O   7.5857123322514406        1.4766100114892382        14.592943472675238     
 O   9.1205677894634611      -0.98100501562648645        14.530547868565620     
 O   11.740372107620066      -0.17169234560701416        13.962000696126134     
 O   11.902482402210184        2.6561304500903846        14.266264004405162     
 H   11.535664659073209      -0.82505380629862235        10.947584006587542     
 H   12.159948014095113      -0.87276368515027603        9.2799895364884950     
 H   13.286796956180909      -0.86626976162240377        10.657517110695618     
 H   13.355020259247596        1.2285751059918626        8.3206118445305766     
 H   13.552829189077848        2.6694219696809496        9.3380217435954229     
 H   14.474114610693556        1.1934316269322840        9.7052110279674277     
 H   10.265312609665122        5.9828812558018241        9.9864632030557452     
 H   10.996509113921528        6.4351769457261652        11.538604893492428     
 H   11.951839536401710        6.5493079800899539        10.046934601762651     
 H   12.867113522353907        4.8959408244731648        12.561309640069233     
 H   13.384311864068831        3.4606131171169889        11.665667456905581     
 H   13.764781685753146        5.0841461189924333        11.041392960938552     
 P   10.469621517736432       0.45565665851952158        17.780070051930423     
 H   9.9286834049562014        4.2481324091002755        14.867063990703281     
 H   8.4173337600039080        3.9240853953415802        14.408515031088326     
 H   6.9852079185967000       0.70684890012554613        14.368204700850301     
 H   7.0914064946471891        2.3437298696100597        14.607086833337284     
 H   9.5737778425412596       -1.7211820572044230        14.045261081394617     
 H   8.1248829967876439       -1.1065084847851121        14.381574731289176     
 H   11.696705912809051       -1.1133228844580390        13.639640519445326     
 H   12.698511813274886        3.1890239526406336E-002   14.133952047473825     
 H   12.814530406530649        2.2600386233334429        14.307083173399702     
 H   11.944376045697433        3.4664186053989776        14.839627916831004     
 C   8.9985910136458767       0.71934665330706038        18.841850757288366     
 N   10.654619444830375       -1.0866659263440612        17.228952080303408     
 N   11.763004473979313       0.74154925503442526        18.745591260683806     
 C   7.7798576298478697       0.31185075206462332        17.992304550930406     
 C   8.9076861751388119        2.2160572192046857        19.194426401462067     
 C   9.0747184366377187      -0.12432970324507524        20.122645357663032     
 C   11.201942883076406       -2.2416576435159188        17.953718914510301     
 H   10.191462266263049       -1.2910283144367336        16.339327322511831     
 C   13.162200705000826       0.82328617312311381        18.260630109455743     
 H   11.594070860473080        1.2621835626929938        19.612754084696977     
 H   7.8076681968212416      -0.74790542543616578        17.705312884363291     
 H   6.8704635647052621       0.47657900968765632        18.582799654913480     
 H   7.7016967482167420       0.91197814592411053        17.077652421342869     
 H   7.9703240324439015        2.4142922337035295        19.733516112958107     
 H   9.7259143975921134        2.5340428103067776        19.852933769716230     
 H   8.9266538487135794        2.8375957082160279        18.291209541276476     
 H   9.9266657424227063       0.15875872762417384        20.752506529629642     
 H   8.1625412223206411        3.7233490021904250E-002   20.712611010149658     
 H   9.1467217824790428       -1.1982486635761194        19.911455946749975     
 H   11.524793187377393       -1.8624667517319917        18.931910527602152     
 C   12.410532848067955       -2.8106546593930459        17.205254094677006     
 C   10.132241146577375       -3.3139984898489159        18.152993578253135     
 H   13.180994750339762       0.37983620176967292        17.254850716629694     
 C   14.072254796710679        1.6706742361619564E-002   19.192988268591407     
 C   13.597093592042166        2.2852604711033710        18.164628479844779     
 H   12.110301548693391       -3.1864807973911025        16.216223227257885     
 H   13.181310967626107       -2.0451783507529933        17.051604438789887     
 H   12.857038733528785       -3.6454418740203409        17.763964599643487     
 H   9.2614014742850461       -2.9222034389008940        18.691775951974375     
 H   9.7862928322567733       -3.6973023678799639        17.182906531414584     
 H   10.530891952234551       -4.1627754615984429        18.722410733557776     
 H   13.988384275541023       0.39623700938957263        20.220938107596865     
 H   13.803335216560603       -1.0465448391518188        19.201971022662867     
 H   15.119918073021839       0.10457348468368664        18.875754790735375     
 H   12.927223557264741        2.8529609913275000        17.505067403293701     
 H   13.572346696851300        2.7497112320780417        19.159710346866778     
 H   14.618405668229423        2.3669943571651091        17.768700667955507     
 C   9.6129866001250104        5.2966218786609138        2.3650455096654741     
 C   10.598835610701082        4.2091277115777057        1.9054730875948389     
 C   10.163303356469216        6.7065827515385221        2.0768015522273338     
 C   8.2640615637108983        5.1057541576738199        1.6431243858107565     
 P   9.2770176500133186        5.1482707359188238        4.1713794549082923     
 H   10.686269180357304        4.2446325675319896       0.80893990105424507     
 H   11.603251457674446        4.3552293217802918        2.3226345417684962     
 H   10.245697232064256        3.2081227800970438        2.1847119342923884     
 H   10.343766564043628        6.8175715672844470       0.99760770157231682     
 H   9.4418524240149253        7.4773868801039347        2.3738246615156138     
 H   11.114230405336063        6.8980970740209688        2.5901685199573983     
 H   7.8714490323575923        4.0916930933771285        1.7854033578880291     
 H   7.5068545434308076        5.8224502263926858        1.9873241382983411     
 H   8.3993087550199643        5.2592391297369678       0.56246705069977077     
 N   8.5679197243344785        3.6975398780460984        4.5378219530432329     
 N   10.745693551484598        5.1046653232312584        4.9023787798411487     
 O   8.3438378608631769        6.2868897347706474        4.5975394433595325     
 C   7.1192079745902985        3.4122161591079516        4.5267462874595470     
 H   9.1779045887550392        2.9526340732957346        4.8885844638807683     
 C   10.896892715025617        5.3745272155560171        6.3505555249308969     
 H   11.589038106275385        5.3173580572797299        4.3518238830698248     
 H   6.6443967638136918        4.1758196666602450        3.8973587911385552     
 C   6.8393119308076482        2.0477075837437209        3.8968200640344404     
 C   6.4991237240951838        3.4869033864000141        5.9238425586675616     
 H   9.9652645521718544        5.0445523238116534        6.8314242029631460     
 C   12.063696311905332        4.5435054638042072        6.8801899016972490     
 C   11.099123867828773        6.8687179977652804        6.6166117325073284     
 H   7.3401561784214246        1.2458261790946192        4.4575163571307632     
 H   5.7593192253030745        1.8504525479126788        3.9091545386307223     
 H   7.1809292165832339        2.0050162250424730        2.8566614035889226     
 H   6.7139513145857066        4.4497608169688814        6.4026701911773340     
 H   5.4080288923456958        3.3787669315155542        5.8459243460169992     
 H   6.8878608099671821        2.6821969701531376        6.5620050839408250     
 H   12.972599612199701        4.7897222726702919        6.3150607426819692     
 H   12.253928249294757        4.7728546463617212        7.9362479178577567
[truncated: 1,937,054 more chars]
