# Supplementary material for: Unraveling the Contributions to Spin–Lattice Relaxation in Kramers Single-Molecule Magnets
Source: J Am Chem Soc. 2022 Dec 9;144(50):22965–75. doi: 10.1021/jacs.2c08876 (PMC9782788; doi:10.1021/jacs.2c08876)
Supplement: Supplementary file 2 — ja2c08876_si_002.zip [file ja2c08876_si_002.zip › phonon_Dy/mol-7/mode-1-10/11/Cart_disp.xyz]

         356

 C  -6.4476752664636106        7.6972957880972164        9.1544290202863863     
 C  -6.6454696758161642        6.7120214399770610        10.316337277569595     
 C  -5.8427281730526106        9.0250684360299580        9.6536974320946793     
 C  -5.5211676503579739        7.0788084855468956        8.0869552721909077     
 P  -8.0454465084498494        7.9994823680045810        8.3009734976087728     
 H  -7.2139043724563487        7.1595708532708242        11.143359099577848     
 H  -5.6648480722073264        6.4122567074699015        10.709564093067160     
 H  -7.1591823844298288        5.7994248619411630        9.9877907028530970     
 H  -4.8334741871680951        8.8334697003697720        10.049316595375993     
 H  -6.4330685009173241        9.4736181434230673        10.464808909135723     
 H  -5.7530352845042430        9.7547037566299633        8.8381795493291673     
 H  -5.9124069061763471        6.1297326759510025        7.6986554695199327     
 H  -4.5409900930150151        6.8779819744910720        8.5405324560052645     
 H  -5.3670349245008806        7.7559317110219874        7.2384111979747017     
 N  -9.0915216252855942        8.6084048394257753        9.4107921666963161     
 N  -8.7131693063800544        6.5921301893522486        7.7439271105704410     
 O  -7.7572565572768246        8.8810158105654011        7.0782249143486871     
 C  -10.403847112282380        9.1751302928080740        9.0036031650968056     
 H  -8.7212881481848790        8.9646984537335381        10.300099772823831     
 C  -9.7157509539014502        5.7374992532637723        8.4026545040489911     
 H  -8.4987327163451791        6.3719175972655462        6.7683562997973219     
 Dy  -8.0064549858481726        9.0194504644500419        4.8702927686437159     
 H  -10.595250024578993        8.8061449534579204        7.9851027661800975     
 C  -10.360085171717575        10.704006745025561        8.9586166317691571     
 C  -11.507627152894445        8.6691501064949605        9.9364948306157235     
 H  -9.8396928462980391        6.1571900576302800        9.4090451607291286     
 C  -9.2193988938624276        4.2901082690711663        8.5286063554902150     
 C  -11.062133916038173        5.7936760406268659        7.6667223277043650     
 O  -8.3698589208793415        9.0479269703994003        2.6806948681849252     
 O  -7.4857036381875295        6.6824108228639503        4.8545391368222610     
 O  -5.6675863937857560        8.8357404357978275        4.5749240360521028     
 O  -7.1958317870294852        11.295539419722102        4.6983435455180533     
 O  -9.8018340885068547        10.486496703251044        5.2947431080472933     
 O  -9.9935422981845381        7.6775620321148663        4.9420108570236323     
 H  -9.5772444961245355        11.059137369118570        8.2767136890645805     
 H  -10.165280837327158        11.118601909443074        9.9578433048426032     
 H  -11.321805803668244        11.101310510710347        8.6047229599093615     
 H  -11.321590254066068        9.0088956702010599        10.965092586690075     
 H  -11.560810659472317        7.5740707870463719        9.9468151383132106     
 H  -12.484006961617045        9.0578544343650975        9.6162501333859485     
 H  -8.2597687774555002        4.2369375745496072        9.0609791563166304     
 H  -9.0806060658333347        3.8391609870093313        7.5364652219774229     
 H  -9.9526673933253242        3.6795950689811079        9.0750223489914035     
 H  -10.959270832621238        5.4137991903907343        6.6402388707957059     
 H  -11.449924867365109        6.8179237830234900        7.6016049282673359     
 H  -11.808000075481818        5.1720291077130085        8.1820225551550205     
 P  -8.5787631846372800        9.9221126020173429        1.4368348984909114     
 H  -8.0423472078848786        6.0597710847538409        4.3190103443533285     
 H  -6.5171499235681809        6.3849931454371065        4.7410893605562920     
 H  -5.0628418650233753        9.5968997332765191        4.8124367831914601     
 H  -5.1805171636264111        7.9643789681062263        4.5539460421428108     
 H  -7.6449467686787962        12.037844096324992        5.1828337256325572     
 H  -6.1982289818008089        11.417551841545622        4.8395871086687201     
 H  -9.7525917628338927        11.433990829880894        5.6018114091259328     
 H  -10.763386582401633        10.289894981493559        5.1278772954665861     
 H  -10.903586445008289        8.0783941126725534        4.9057139719486829     
 H  -10.053139375929305        6.8398385037845673        4.4101555694243331     
 C  -7.1058515685908619        9.7003874812585469       0.36232252872951709     
 N  -8.8007285846923775        11.454234301342833        2.0060994768187790     
 N  -9.8729182603131935        9.6235373657156362       0.47675354646470913     
 C  -5.8914657592902282        10.139028540633412        1.2038735194605878     
 C  -6.9731741574647357        8.2062609161966371        7.5587472262843881E-003
 C  -7.2090221228612270        10.538748736146312      -0.92178863439444481     
 C  -9.2931612646317401        12.618038562662894        1.2518576878958434     
 H  -8.3357709673402010        11.658838869459020        2.8943046507590586     
 C  -11.271145659884239        9.5431111409783096       0.96690524744140927     
 H  -9.7069058766457861        9.0888301755479670      -0.38329711708742442     
 H  -5.9409816047143877        11.199148709101181        1.4873097857259427     
 H  -4.9813761026119545        9.9915959037255746       0.60901389375280091     
 H  -5.7959226840360367        9.5442023439113264        2.1206486172418773     
 H  -6.0394814873540081        8.0406498146850449      -0.55060737089825862     
 H  -7.7940489446576171        7.8604666893316280      -0.63422413623353746     
 H  -6.9517797380733555        7.5844154702037425       0.91124993813630473     
 H  -8.0598266032227706        10.235380681491630       -1.5445398608899505     
 H  -6.2967378979328910        10.392583936060003       -1.5163662569409866     
 H  -7.3007106633899044        11.612691525919274      -0.71719963873152182     
 H  -9.5925359044124008        12.239523181422710       0.26523049996437181     
 C  -10.512833612959959        13.222776108834326        1.9534354817778898     
 C  -8.1908373997235291        13.663239590931743        1.0837083729882109     
 H  -11.291937732895949        10.015681918152845        1.9601786247714164     
 C  -12.186565814528885        10.316446112709871        1.0017460007608874E-002
 C  -11.696025890974303        8.0801852316446290        1.1029345226517862     
 H  -10.238210687809417        13.587224977173067        2.9543340998177574     
 H  -11.313797998712110        12.481545858879338        2.0757319671616319     
 H  -10.910663226003763        14.073246749257248        1.3792652476650651     
 H  -7.3026478467055513        13.244453094455459       0.59268460337526485     
 H  -7.8818374246897420        14.054504954820093        2.0639181314102957     
 H  -8.5439315037169887        14.510932448053945       0.48114032320474492     
 H  -12.094715153012261        9.9101014942821291       -1.0076517754809871     
 H  -11.926608479582866        11.382220565482637       -2.6521490583087896E-002
 H  -13.234652109965456        10.226719600236644       0.32556711527122617     
 H  -11.024729335402705        7.5356700448647631        1.7809386009708958     
 H  -11.664156349647611        7.5884206115517863       0.12075308734106677     
 H  -12.717981928190666        8.0016001375270793        1.4977811654640254     
 C  -7.6983193452353822        5.0207867304291049        16.759275510210763     
 C  -8.6066088648094414        6.1766887501551642        17.224073273254831     
 C  -8.3400403907434537        3.6493572792293887        17.058304959669442     
 C  -6.3289829474336621        5.1178882043726670        17.468607642601164     
 P  -7.3670213274694687        5.1424267242186774        14.947957964830996     
 H  -8.6923555150305507        6.1504893567507883        18.321479327174686     
 H  -9.6230982996272036        6.1009406006285243        16.810928633393367     
 H  -8.1856940995927054        7.1524355372251440        16.940848628037255     
 H  -8.4963110412688145        3.5480692944947618        18.142669197531216     
 H  -7.6809240734965414        2.8298708823573371        16.738321623167877     
 H  -9.3183166189906022        3.5238207848447236        16.572009582371773     
 H  -5.8615982542888823        6.1021532102783453        17.322117854675358     
 H  -5.6281464977617226        4.3447911766061846        17.118868817725264     
 H  -6.4659289176059440        4.9778592070618828        18.551083042349106     
 N  -6.6209645744430503        6.5645907192723385        14.546496962534400     
 N  -8.8412512753639056        5.2305035330640557        14.233674634887546     
 O  -6.4691894996465074        3.9731719099426166        14.525883517111096     
 C  -5.1727178215701271        6.8425618836655779        14.607629226308033     
 H  -7.2226515358930472        7.3430813593770035        14.253086638923271     
 C  -9.0245294332197741        5.0295299818115788        12.778009031481522     
 H  -9.6874513408201572        5.0538332893225082        14.791528536130652     
 H  -4.7179771234847321        6.0631070964262372        15.231920272069287     
 C  -4.9057564813825563        8.1886053265675613        15.282578543724432     
 C  -4.5112768289857215        6.7980668822120629        13.226917592671883     
 H  -8.1034816498255307        5.3830844806513687        12.294874448729935     
 C  -10.202603234591388        5.8888459282155177        12.319403975212186     
 C  -9.2317011651608318        3.5494701491922913        12.440380595091526     
 H  -5.3664882627325108        9.0113428282000871        14.716209434660524     
 H  -3.8217859942040162        8.3660442368431553        15.333116079603586     
 H  -5.3014179565592636        8.2111312188316941        16.305732012177337     
 H  -4.7057049372584023        5.8416391936810408        12.726258400819230     
 H  -3.4229405228877874        6.9120233928133334        13.337342431548430     
 H  -4.8877633766599304        7.6102076947929200        12.590532932870355     
 H  -11.094268301575489        5.6205760573589618        12.901924737323517     
 H  -10.426576707102337        5.7079467833519795        11.259407675054172     
 H  -9.9950013232262016        6.9584014720561189        12.458617410388985     
 H  -8.3924308717005367        2.9488599989253537        12.811183634307458     
 H  -9.3099450273221169        3.4019168977996515        11.353366925678246     
 H  -10.153245951667374        3.1689277925480228        12.901346765121929     
 C   4.4644184691429958       -1.4106360464837082        12.206297384984433     
 C   4.3397488184426170       0.10026280896119763        11.924606970746666     
 C   3.0843983839827218       -2.1001537814183835        12.166858299267513     
 C   5.3941890133688872       -2.0341792052371681        11.141185843068699     
 P   5.2908706949525373       -1.6638334537884607        13.845868800090772     
 H   5.3251521881729635       0.58466696169320009        11.926202550741190     
 H   3.6919377759561165       0.61376897746572556        12.647237553050088     
 H   3.8952427822377564       0.24764289125616940        10.928152616585740     
 H   2.3608026150003201       -1.6252330051740393        12.844424385921196     
 H   3.1524886133436021       -3.1658168889866927        12.428903091985399     
 H   2.6726803866898625       -2.0372419487511904        11.147364714044686     
 H   4.9825653545064021       -1.8263082838569460        10.142170502172620     
 H   5.4699323841220986       -3.1230488198738122        11.244926087832575     
 H   6.4067164734170863       -1.6084361899076391        11.181209779406929     
 N   5.6116831851891069       -3.2522331748611442        14.190873654523719     
 N   4.1589294691721213       -1.2808846665523725        14.979423607838569     
 O   6.6181088573447653      -0.90007722403443058        13.823596169955419     
 C   6.7634918635004713       -4.0356386964709801        13.689026607489589     
 H   4.8383842269509723       -3.8052646146135314        14.558344465835029     
 C   4.3940808687020478       -1.3253477215014497        16.444090929168659     
 H   3.4143632027308692      -0.62901792259516554        14.700550593769609     
 H   7.3302616909071627       -3.3715771816922455        13.020270328111494     
 C   7.6752123785357513       -4.4642967825516244        14.842926297112331     
 C   6.2509061825853234       -5.2464467219096340        12.904609761840781     
 H   5.3529407281289991       -1.8425242382551021        16.593962079217160     
 C   4.4919381755611916        9.3098530877967295E-002   17.014301668447246     
 C   3.2809501521455648       -2.1350368770045720        17.118271518133966     
 H   7.9813676832683980       -3.5950755774636556        15.440941475270415     
 H   8.5828726326645270       -4.9557870740232106        14.464143393094044     
 H   7.1437256711590402       -5.1685479209317577        15.496407742869463     
 H   5.6934449050999021       -5.9196595555138174        13.574685752540496     
 H   7.0826248141985291       -5.8150349012438101        12.472794551410189     
 H   5.5831352789322066       -4.9482155607605369        12.087561736640369     
 H   5.3189893228165408       0.64144436488667067        16.547720056270627     
 H   4.6598215572517354        6.6484576833309397E-002   18.100416488882189     
 H   3.5639217796102352       0.65057677111782841        16.827385913160743     
 H   2.2971476187712043       -1.7206644009783478        16.857828495388933     
 H   3.3808091233378237       -2.0998936600356246        18.212194909201912     
 H   3.3024417067975214       -3.1869837866612829        16.806207875324361     
 I   1.5553506096077523        1.2202003746051715        14.593687190603548     
 I  -1.7534108230077390        5.5718773512893192        16.117925841594271     
 I  -8.3560041531170999        9.6079867602224223        13.059872037203888     
 O   1.8444074804384032        4.6727818307132161        15.532116204624588     
 H   1.6733990658029430        3.7227706992457343        15.348909761001122     
 H  0.95488429770864647        5.0527013145903750        15.695089803869363     
 C   8.4116236199449883        2.4167132459246550        10.026785901187914     
 C   8.5853769383413603        3.4083083892359536        8.8663208073186457     
 C   7.8560190991570691        1.0688853856379528        9.5265118757160483     
 C   7.4539136587629011        3.0051171582969962        11.084402953535264     
 P   10.011445932436413        2.1668875027452281        10.892705350009063     
 H   9.1989558754287906        2.9954036932790675        8.0541156137613061     
 H   7.5994870348593588        3.6518317827096354        8.4488507871337006     
 H   9.0371186905126279        4.3472796275569845        9.2082915771938492     
 H   6.8417104393042525        1.2243328239444591        9.1288492246472543     
 H   8.4634412209908501       0.64291256355410831        8.7168026259984330     
 H   7.7914298143138288       0.33732927625571762        10.342750961867404     
 H   7.8166516194633608        3.9562384141603664        11.494716241234055     
 H   6.4784332849844679        3.1939573633292966        10.615197752511930     
 H   7.2980651179394158        2.3128815845234669        11.920278945143041     
 N   11.073805996843575        1.5275197492676120        9.8199258358310999     
 N   10.650146579898339        3.6059355656777292        11.405252138224162     
 O   9.7370279725049862        1.3189220053977750        12.142678511854722     
 C   12.380723527757036       0.97899600033388245        10.263706617073328     
 H   10.737325119226302        1.1923990150854566        8.9090514822536591     
 C   11.687761788501936        4.4183398213383898        10.746674107106184     
 H   10.430021790594884        3.8534208012771956        12.373064104107883     
 Dy   9.9381087594883386        1.2728775064277298        14.351919638675989     
 H   12.534143189664347        1.3423594952956042        11.290454023526832     
 C   12.357161678936585      -0.55078556747928864        10.294580751873593     
 C   13.507013744791335        1.5062900706289026        9.3725588982532582     
 H   11.862008540582766        3.9365883153368522        9.7764882322909177     
 C   11.203109668360847        5.8538294498217578        10.500274747308310     
 C   12.994234189878792        4.4063991693746845        11.550955165384762     
 O   10.284745313259288        1.3389851570707256        16.543782459275459     
 O   9.3640182479691916        3.5938624051054009        14.284975594239089     
 O   7.5872176207440249        1.4149958893667209        14.604164289564926     
 O   9.1321919703316539       -1.0166591843419532        14.495963598529725     
 O   11.797536204371760      -0.17049275678663597        14.057636483686897     
 O   11.886671922671821        2.6672388622730776        14.280528495758645     
 H   11.566745060200214      -0.92377630390651233        10.957458137142629     
 H   12.187054964752196      -0.95840498822235498        9.2880971666511467     
 H   13.316849786376705      -0.94042741866447854        10.662517256349931     
 H   13.366514401040195        1.1606407386126145        8.3397247138222763     
 H   13.540084968320626        2.6019940705324633        9.3603971721261487     
 H   14.477904521367103        1.1385616727843060        9.7312679811783092     
 H   10.293269693477439        5.8689802933335375        9.8854716554186997     
 H   10.977614483440236        6.3588510412936055        11.449099423424219     
 H   11.977372553928785        6.4380843797926257        9.9821006043417686     
 H   12.846493019262679        4.8523857052238446        12.544467568039131     
 H   13.371982932749255        3.3871943081653253        11.701458491647246     
 H   13.768038053149510        4.9894844829458185        11.032077784838233     
 P   10.489189715036350       0.47865771535186474        17.798187080945620     
 H   9.8844826020238656        4.2116954628112557        14.860534141816396     
 H   8.3846034667477412        3.8712082542700346        14.370018893670661     
 H   7.0118326700915388       0.65600528771622257        14.287404026312458     
 H   7.0879509038118202        2.2791128710588171        14.581258050148229     
 H   9.6180669627172879       -1.7483925253789994        14.028947975802115     
 H   8.1518557035448573       -1.1356994120351658        14.268863640448151     
 H   11.784643275243344       -1.1096751829031699        13.722693255955079     
 H   12.748188400644908        6.6235841415466151E-002   14.227331172577532     
 H   12.809883582936903        2.2952734984343999        14.317323591443111     
 H   11.908110773122271        3.4656763803428565        14.873448536506976     
 C   9.0349454829173101       0.74535425541664235        18.877150412884522     
 N   10.659554604182491       -1.0667934222437974        17.250920345257743     
 N   11.791129724303822       0.77236186158031161        18.750137730301528     
 C   7.8023009173186368       0.37833379544781942        18.029445462673671     
 C   8.9737843816572642        2.2361806692036414        19.263694513337569     
 C   9.1097311325866315      -0.13528500129179835        20.132803859139315     
 C   11.286360526737903       -2.2089583426857256        17.934926581039651     
 H   10.197100972679371       -1.2762443463245747        16.363006288832977     
 C   13.182419270897306       0.89851150840262284        18.252519777305160     
 H   11.618563514203496        1.2678789638402352        19.631180012152523     
 H   7.8100197661840420      -0.67608526704461980        17.719774319071121     
 H   6.9019975348056732       0.54507484155030517        18.632709141020243     
 H   7.7254235924762940       0.99959783920053269        17.128721864155203     
 H   8.0389520341716967        2.4423345857024445        19.803942769955132     
 H   9.7958783899769077        2.5244485862273551        19.931904675283437     
 H   9.0079240194366132        2.8775732301145629        18.374211665566655     
 H   9.9713605772144813       0.11398917040354711        20.764491489416677     
 H   8.2054726402400977        2.2930898521532662E-002   20.735352416043341     
 H   9.1619971962184152       -1.2037369835872620        19.885731043141028     
 H   11.615376831958624       -1.8346186261008177        18.912826769042820     
 C   12.504493761071698       -2.7019265653301048        17.142927821914078     
 C   10.271711192154214       -3.3357484019104104        18.139803494254025     
 H   13.198539671076778       0.49451564265009007        17.229894226065589     
 C   14.120856307393005        7.4695618213505760E-002   19.141047450172685     
 C   13.585535779833251        2.3725234236708674        18.205990601228741     
 H   12.195585568045582       -3.0890975372450065        16.160761179693985     
 H   13.224919565090769       -1.8895658875272203        16.970018781744344     
 H   13.019113522161422       -3.5128834216321616        17.682502381135386     
 H   9.4038208408950297       -2.9994311840685164        18.723685632079182     
 H   9.9069497047666690       -3.7055188374993353        17.170593583432030     
 H   10.731263686493190       -4.1837220581734567        18.667735592731699     
 H   14.050432669105499       0.41946103739439483        20.182387763444986     
 H   13.867350164207384      -0.99233042682353256        19.120781568021744     
 H   15.161465097292217       0.18780607741483815        18.807701135637629     
 H   12.898615487523767        2.9493020260001099        17.571427419114293     
 H   13.558983258597195        2.8020552929200973        19.217291447322651     
 H   14.601899543025045        2.4890049407266077        17.805252660092624     
 C   9.6215688414368401        5.3435621899240635        2.3129928846154097     
 C   10.616007269997901        4.2733166065024548        1.8322871311176245     
 C   10.162717955293537        6.7633844866011197        2.0559588903861288     
 C   8.2751131677328047        5.1573204753495165        1.5858420187783100     
 P   9.2773616649008126        5.1507838753316593        4.1131393976169521     
 H   10.712768192846147        4.3401661425928495       0.73776243170326761     
 H   11.615663478047734        4.4117397130496370        2.2633209686901243     
 H   10.264156176140821        3.2635884384940095        2.0813802103694852     
 H   10.343843358219656        6.8988559840642276       0.97928839726458472     
 H   9.4360885837134099        7.5236194812688293        2.3680324592301525     
 H   11.112110773637667        6.9486012601699967        2.5744482141000966     
 H   7.8888484210811853        4.1387798347747840        1.7129303802161764     
 H   7.5140018787986982        5.8644355627147728        1.9414276076915631     
 H   8.4102385687402457        5.3283729890245599       0.50786649194633671     
 N   8.5764397044231551        3.6827901258151488        4.4300137014381660     
 N   10.738922629146943        5.0950101855545027        4.8589668451015582     
 O   8.3346446369908502        6.2746480881910731        4.5581120585432355     
 C   7.1261282159054842        3.4049229686705065        4.4561319575845024     
 H   9.1854546594261652        2.9497785609761689        4.8079739998705584     
 C   10.861157220477605        5.3448203347883334        6.3147244479341289     
 H   11.585660112829219        5.3435209321480395        4.3264402305523912     
 H   6.6395739513021699        4.1772006431325979        3.8460362367252712     
 C   6.8211323063032543        2.0476592957489652        3.8222844346036173     
 C   6.5462250868109599        3.4671216448002116        5.8715229212157141     
 H   9.9229095306636097        5.0009058793585615        6.7738928518409427     
 C   12.024180822686683        4.5168683505004363        6.8566987146597036     
 C   11.048965711566023        6.8361805062509315        6.6030070682739055     
 H   7.3263331580532105        1.2373695825288060        4.3670406332589362     
 H   5.7395486958790061        1.8595902576712264        3.8577971693560364     
 H   7.1402148102647658        2.0092139994587064        2.7745770864421004     
 H   6.7761942821458829        4.4246831533726132        6.3543185232636725     
 H   5.4529344279553182        3.3601052725084886        5.8245780346375380     
 H   6.9535342088468024        2.6548596241420062        6.4888870575967417     
 H   12.942520966523002        4.7767746253265688        6.3129972650609947     
 H   12.191242804240733        4.7354129919844761        7.9192963423638627     
 H   11.834096615286470        3.4416639216463545        6.7413045611472038     
 H   10.219606136704705        7.4180588710779354        6.1852790264379180     
 H   11.094731759714989        7.0268603665575995        7.6843256529682336     
 H   11.983862603249332        7.2036727662204445        6.1581065999976472     
 C  -2.6606125662444287        11.726973374712079        6.9338324219146799     
 C  -2.5351357810648780        10.209171422012014        7.1679289366607684     
 C  -1.3003932579965112        12.437839458622850        7.0897343268133106     
 C  -3.6666507838999087        12.290025119283774        7.9590566189425509     
 P  -3.3851612311563382        12.029994303061519        5.2554355116076703     
 H  -3.5166554360928450        9.7212287147943162        7.1073846814920394     
 H  -1.8548477702899138        9.7257418611457869        6.4570069195025948     
 H  -2.1321379510533918        10.028238851324355        8.1767224007766721     
 H -0.52210050475735059        11.997874181144375        6.4513659797083163     
 H  -1.3730399688594408        13.509548961595936        6.8557541384112000     
 H -0.95796616533563661        12.347805324671892        8.1328419517711588     
 H  -3.3286314419782248        12.024917264006412        8.9734109299533031     
 H  -3.7377448415515122        13.382040813134360        7.9091282172021229     
 H  -4.6726858354199239        11.867110228269681        7.8247309610619578     
 N  -3.7712869345487547        13.615656007012655        4.9829523930467170     
 N  -2.1728492298307471        11.769653876329576        4.1670476053147505     
 O  -4.6592774436781852        11.190618139018456        5.1366875078061156     
 C  -4.9819874688583994        14.314835261462081        5.4670087170089854     
 H  -3.0261549183139875        14.220320839689421        4.6391748784687783     
 C  -2.4173548591482250        11.703573370628035        2.7028200530818114     
 H  -1.4066446172278317        11.156647725395665        4.4740509909564823     
 H  -5.5489297538535372        13.591583783321150        6.0706798756841991     
 C  -5.8519677261004581        14.764236354230562        4.2907135963162348     
 C  -4.5740005809434940        15.504632248494522        6.3369941804066015     
 H  -3.3807831108778670        12.202499236741270        2.5226528268340798     
 C  -2.5088392932359818        10.246690148536802        2.2343448477981083     
 C  -1.3138645004670080        12.471598864920134        1.9684845713976660     
 H  -6.0880835900670691        13.913016911088578        3.6380212626476269     
 H  -6.7964956465189381        15.199696427011661        4.6464218256071144     
 H  -5.3164600328306522        15.519963855029379        3.7016550747185293     
 H  -4.0282788853285005        16.240552006183339        5.7287174627570945     
 H  -5.4552400391498388        15.999816496815287        6.7583810188397324     
 H  -3.9244444945246140        15.200957705940601        7.1658219693348268     
 H  -3.3271234868256130        9.7260552344980535        2.7464187750745994     
 H  -2.6872342616282685        10.193120987486186        1.1506363099655765     
 H  -1.5742373711006086        9.7111440707588290        2.4507252902696353     
 H -0.32619643774816692        12.084000649608720        2.2533195144017646     
 H  -1.4159921366072374        12.356753708612390       0.88070222404512966     
 H  -1.3439856665139767        13.541748833986750        2.2075194798717193     
 I  0.42015528508031341        9.3046486180810000        4.7514412001700785     
 I   3.5001661497887842        4.6420217745247561        3.3055245706892333     
 I   10.389993014446128       0.71687798920790502        6.1706111761216347     
 O  -1.0242759935105691E-002   5.8858411783076816        3.6275553883017775     
 H  0.18102062078506037        6.8186580245693165        3.8728764998561940     
 H  0.87322577053456196        5.4688775969043215        3.5327070705545736     
         356

 C  -6.4492035456854300        7.7018999403273547        9.1560638217070665     
 C  -6.6462817325003565        6.7162001884232083        10.317719670396114     
 C  -5.8462344436099798        9.0303653540534601        9.6556827296399454     
 C  -5.5213790189600758        7.0847969882295514        8.0889419128613618     
 P  -8.0469149208623563        8.0021520614593520        8.3019282995883348     
 H  -7.2161473839635315        7.1625502651122837        11.144326525043954     
 H  -5.6655313495669599        6.4180665110214061        10.711691837368802     
 H  -7.1580942028083374        5.8028663296191043        9.9885643225854430     
 H  -4.8369328661646902        8.8400450186462827        10.051704629527194     
 H  -6.4374717406514579        9.4780598497819142        10.466564085918936     
 H  -5.7571739779390310        9.7601482322784641        8.8402332807727095     
 H  -5.9113760666175290        6.1355830435084524        7.6998108118689359     
 H  -4.5413449525742644        6.8846252635065177        8.5431124822300006     
 H  -5.3673232582608366        7.7625548489658884        7.2409011206309666     
 N  -9.0938994851863146        8.6115699578494862        9.4104650782714998     
 N  -8.7131624779960521        6.5936824553746369        7.7459290128969194     
 O  -7.7589751294929838        8.8829144540171310        7.0785767727562527     
 C  -10.405821127348261        9.1781318023726701        9.0018822493519650     
 H  -8.7248383667556340        8.9674178783518599        10.300421775902640     
 C  -9.7167218541463782        5.7400305595905836        8.4044253511965419     
 H  -8.4984882157129196        6.3729465831972689        6.7705321249174562     
 Dy  -8.0065714744507641        9.0194165880775401        4.8707132611965296     
 H  -10.595906974345043        8.8095100502100241        7.9830379707460928     
 C  -10.362198440486697        10.707042539409283        8.9576056032256997     
 C  -11.510625074294722        8.6716771770102135        9.9332115552899367     
 H  -9.8422045444681370        6.1613009471387654        9.4098550364326723     
 C  -9.2206174665593075        4.2929677404826077        8.5335718231357038     
 C  -11.061918778866264        5.7949677638855226        7.6664865184291475     
 O  -8.3706853761403757        9.0457320370494312        2.6812538674906792     
 O  -7.4850399953381537        6.6826239141107528        4.8564478802211477     
 O  -5.6674237131864684        8.8361894558579372        4.5765400930844979     
 O  -7.1953998177380116        11.295446772225997        4.6986471341171514     
 O  -9.8027093676915129        10.486671503678492        5.2928792231649284     
 O  -9.9932923354303114        7.6766742295291230        4.9428333487474507     
 H  -9.5787874974083085        11.062575296852641        8.2766078473313520     
 H  -10.168304977660799        11.121149918630920        9.9571936237854715     
 H  -11.323621153789833        11.104490357224829        8.6030785687338920     
 H  -11.326106381467765        9.0114646606860056        10.962006728515572     
 H  -11.563432546963702        7.5765805289590533        9.9434581373525504     
 H  -12.486681039931192        9.0600201850468434        9.6116391896566498     
 H  -8.2622723503277253        4.2408542473821269        9.0680751309957977     
 H  -9.0795810423466676        3.8405344505338648        7.5425866326635518     
 H  -9.9549205676140566        3.6831490181270525        9.0793183155018333     
 H  -10.957648738220177        5.4135322297311976        6.6408278180809202     
 H  -11.449546792751853        6.8190512733473154        7.5992176652089691     
 H  -11.808507076742728        5.1741448407223576        8.1816691011672695     
 P  -8.5783024238804160        9.9193794952914747        1.4368224736813657     
 H  -8.0409924705706342        6.0604053444511488        4.3197579253856615     
 H  -6.5163264632797713        6.3855237281802504        4.7434133562484773     
 H  -5.0630775004322066        9.5972173106976921        4.8153867879218870     
 H  -5.1801977136100907        7.9649157600509151        4.5560881502906705     
 H  -7.6450400418098567        12.037662202083743        5.1828261234009299     
 H  -6.1981175082207685        11.417236351803341        4.8417037906852842     
 H  -9.7538069549971986        11.433882590531848        5.6007340187296357     
 H  -10.763916983061552        10.290040133263881        5.1245572561982575     
 H  -10.903231077702875        8.0775849924389256        4.9053960457962482     
 H  -10.052011692642839        6.8400684854153395        4.4092792252181168     
 C  -7.1054739058963188        9.6954212684006205       0.36300316727804122     
 N  -8.7983425402027589        11.452066122105691        2.0050966586828398     
 N  -9.8722751739625352        9.6215096718298554       0.47627697298147365     
 C  -5.8908412356707167        10.132596442736741        1.2048273683825586     
 C  -6.9748690315764987        8.2011230515968059        8.4984525749701688E-003
 C  -7.2072775153031658        10.533912187763995      -0.92102981885972257     
 C  -9.2935972804301521        12.615378545539750        1.2522982748260514     
 H  -8.3335380382681912        11.656749334736070        2.8933574696861055     
 C  -11.270590800770027        9.5405444675043931       0.96594002086433883     
 H  -9.7058913653884975        9.0876293614955674      -0.38416299896305323     
 H  -5.9391992961636682        11.192763335646122        1.4882053989996458     
 H  -4.9808385836113569        9.9841167531442956       0.61016016872016077     
 H  -5.7961252554592351        9.5376992672757606        2.1216153694797835     
 H  -6.0410052171413078        8.0338705331357936      -0.54874318469834571     
 H  -7.7956434622097364        7.8566186417000461      -0.63403363505686061     
 H  -6.9554105766546881        7.5793831986885554       0.91223416096948939     
 H  -8.0580615039466323        10.231458845217048       -1.5441912580704531     
 H  -6.2949362764862471        10.386984973207003       -1.5152784672439372     
 H  -7.2980675876904089        11.607868971093311      -0.71621851116994573     
 H  -9.5942684280917803        12.236743567716575       0.26616592778615322     
 C  -10.512618543701961        13.218345556892610        1.9563455356139954     
 C  -8.1929120425973530        13.661899291380157        1.0823722632738004     
 H  -11.291513491346151        10.011142569770202        1.9600409000628456     
 C  -12.185893260417442        10.315798081259377        1.0660666157228431E-002
 C  -11.695601289920589        8.0775242942823979        1.0991603844741968     
 H  -10.236601528778946        13.583315602219415        2.9566334585268694     
 H  -11.312101642831504        12.475931895570371        2.0802543201685504     
 H  -10.912874226793575        14.068088590429385        1.3830323326968117     
 H  -7.3056803143052731        13.244398039962686       0.58886074955150158     
 H  -7.8819005040752552        14.052820627669089        2.0619962147947812     
 H  -8.5483398640761408        14.509611100501248       0.48145140843950768     
 H  -12.094479203081647        9.9112619824530235       -1.0076929358019378     
 H  -11.925658108708722        11.381485454568505       -2.4032873113933501E-002
 H  -13.233921549807183        10.225873981834811       0.32634907779266487     
 H  -11.024478840597570        7.5317622923415248        1.7762749529073509     
 H  -11.663564181560231        7.5875818841791975       0.11614189502401343     
 H  -12.717645030396133        7.9983303340657255        1.4936240699758243     
 C  -7.6987590827636128        5.0207465218326490        16.762908730980225     
 C  -8.6107777206889686        6.1733598005024062        17.227495643632089     
 C  -8.3362457678112811        3.6474627015679193        17.061159255150969     
 C  -6.3304743508919792        5.1221485401590341        17.473031385331105     
 P  -7.3669687266409953        5.1438470605727433        14.951879778164447     
 H  -8.6966889519540231        6.1466064991982492        18.324851604895951     
 H  -9.6266618874508421        6.0943089349670982        16.814066152503699     
 H  -8.1930780444380691        7.1503473590038871        16.944600665295393     
 H  -8.4937680985203734        3.5455592557550237        18.145245737104656     
 H  -7.6741978384017147        2.8302784677344701        16.742212823454484     
 H  -9.3131967246360716        3.5189361899774876        16.573474660153185     
 H  -5.8665755813494380        6.1078312122144274        17.326932335476592     
 H  -5.6269481456936363        4.3517490390008753        17.123544315604001     
 H  -6.4674694398506469        4.9813418299187884        18.555382683481650     
 N  -6.6225703518258978        6.5673382506137221        14.552178258197682     
 N  -8.8408876405107115        5.2300749677658533        14.236708713718169     
 O  -6.4674758053041819        3.9760254165554860        14.529636357505542     
 C  -5.1743260574066214        6.8457680453472989        14.611277814877631     
 H  -7.2246594274783948        7.3443434893781534        14.256289598457109     
 C  -9.0225982591337850        5.0263577077610000        12.781304131537446     
 H  -9.6869448801791496        5.0514341257863835        14.794106039539120     
 H  -4.7186964183554956        6.0670591954549256        15.235852275770823     
 C  -4.9070791928734279        8.1926764465041835        15.284255275868210     
 C  -4.5145161753264347        6.8000244988814593        13.229914639558290     
 H  -8.1011908144042533        5.3793273750738004        12.298387575853438     
 C  -10.200460393781819        5.8841314661247415        12.319763237471577     
 C  -9.2289971261177897        3.5456762854326769        12.446482057431949     
 H  -5.3697001903558856        9.0143947577900825        14.718097130977497     
 H  -3.8233306662288156        8.3712428448609977        15.332069172498407     
 H  -5.3004439706063007        8.2160399054751085        16.308132940908468     
 H  -4.7097343855954819        5.8433176354219887        12.730163170818269     
 H  -3.4260699217383981        6.9137782928876668        13.339023622766009     
 H  -4.8915116609819345        7.6118395117282747        12.593437603001838     
 H  -11.092766511631714        5.6164662521260134        12.901536504922340     
 H  -10.422947823517219        5.7011924143493804        11.259922676331463     
 H  -9.9935026875648916        6.9539714133483130        12.457353528649536     
 H  -8.3897177937605107        2.9461433486590862        12.818812032917085     
 H  -9.3066488421160116        3.3959310897296691        11.359816491269333     
 H  -10.150670370274005        3.1656887986356219        12.907660408200831     
 C   4.4664204395208467       -1.4113992103395228        12.208883322140212     
 C   4.3399844566854862        9.9462766453137716E-002   11.928301837204332     
 C   3.0876883131335857       -2.1029244121674644        12.166650299249138     
 C   5.3986985664254430       -2.0323779327153098        11.144735346230265     
 P   5.2907227521899109       -1.6649372426940376        13.849378325426233     
 H   5.3247089362743161       0.58507096609854015        11.931279165839129     
 H   3.6908462195383107       0.61150879794243929        12.650645587562584     
 H   3.8962956600858685       0.24711086475336091        10.931542616826453     
 H   2.3624011708103039       -1.6298735093803374        12.843526459705135     
 H   3.1571271898314217       -3.1686885212723581        12.427719639686128     
 H   2.6774130488603696       -2.0394849741386309        11.146659858462451     
 H   4.9885425360110824       -1.8236642677240986        10.145338281338988     
 H   5.4756797037509939       -3.1211963573501214        11.247249946935945     
 H   6.4105234595962317       -1.6054739197322572        11.186994081981583     
 N   5.6139755935546516       -3.2530165162430866        14.192875039422534     
 N   4.1568456175185151       -1.2854427262947539        14.981968524831641     
 O   6.6161452677525272      -0.89849954092270912        13.830210996162647     
 C   6.7675206633654472       -4.0340873039024308        13.691815703700110     
 H   4.8416858117734236       -3.8075099905378549        14.560117627463278     
 C   4.3924601324069448       -1.3269702558163772        16.446585021485227     
 H   3.4113380105193256      -0.63499313389040724        14.702477187131130     
 H   7.3344341435068046       -3.3684725551226333        13.024888170865918     
 C   7.6777522580689634       -4.4631636327090431        14.846636136951714     
 C   6.2581087000310571       -5.2445001691841524        12.905144393778743     
 H   5.3517293746825487       -1.8431681608573471        16.597052621311303     
 C   4.4894763483081324        9.2446347824068936E-002   17.014377174054882     
 C   3.2801220634032862       -2.1362368980243436        17.122423072092268     
 H   7.9820460744999782       -3.5943099114254728        15.445949542861895     
 H   8.5863799505363012       -4.9534432378820501        14.468801824954342     
 H   7.1458377004210876       -5.1685139011451700        15.498438863165989     
 H   5.7007535590049070       -5.9193083774981261        13.573480087773470     
 H   7.0913775275036031       -5.8111458838216201        12.474089911674680     
 H   5.5911503665405959       -4.9463420502175106        12.087442196513351     
 H   5.3156819907907131       0.64074153716733706        16.546342548502096     
 H   4.6581437224741489        6.7763328361643879E-002   18.100346715728080     
 H   3.5608458468897233       0.64877643727693690        16.827312124667706     
 H   2.2959528756226439       -1.7231687825344304        16.861435342254484     
 H   3.3800906295859323       -2.0989472173088433        18.216173326931816     
 H   3.3024781239426448       -3.1886390856632190        16.812269765078142     
 I   1.5522396101923646        1.2123107978499130        14.593678344218372     
 I  -1.7486305582773523        5.5739550443748538        16.112895786374558     
 I  -8.3625820084612457        9.6076611069213023        13.058405580628694     
 O   1.8466085207614829        4.6651675394775554        15.533639697613358     
 H   1.6750324320427958        3.7154255885284475        15.349746626686066     
 H  0.95727903319321417        5.0460954653908567        15.694986256095895     
 C   8.4110623246027387        2.4221619672634223        10.026751276243518     
 C   8.5852515266992935        3.4138335701141558        8.8664290592427140     
 C   7.8550174680142151        1.0746013143910551        9.5262358908252445     
 C   7.4535731446947553        3.0106839668221461        11.084489909588502     
 P   10.010746530739592        2.1717534335729667        10.892725710928611     
 H   9.1980200444823517        3.0003956462101140        8.0539098946582399     
 H   7.5994826330563914        3.6584794495091537        8.4494191703420167     
 H   9.0381513768169981        4.3522562386341352        9.2083055362941568     
 H   6.8409015797490396        1.2305159938272361        9.1282763599598926     
 H   8.4624913102263069       0.64835021488640288        8.7166969877035125     
 H   7.7898478117731367       0.34302470893293169        10.342402831989034     
 H   7.8164716843951929        3.9618519486023480        11.494528074987352     
 H   6.4780026970902451        3.1994453111078318        10.615458770811333     
 H   7.2978909058824453        2.3185750563922936        11.920500913250889     
 N   11.073222543731397        1.5334173012242316        9.8193838677945458     
 N   10.649344340748421        3.6103994212838426        11.406371741127954     
 O   9.7359701733547368        1.3229175303978862        12.141972765101986     
 C   12.379989239759183       0.98414990138718839        10.262780944989663     
 H   10.736230536514986        1.1976483258811836        8.9089522319509769     
 C   11.686188759776838        4.4239280957464704        10.748023771375873     
 H   10.429277090060140        3.8570372825233359        12.374401115727489     
 Dy   9.9374382831039227        1.2741892456363433        14.351146419792189     
 H   12.533957422531129        1.3474481602708237        11.289459147255490     
 C   12.355555619064756      -0.54562128201032423        10.293685637349913     
 C   13.506206589726768        1.5108387492524575        9.3711378530055960     
 H   11.859486034273628        3.9436897481800099        9.7769961938813719     
 C   11.201180578132805        5.8596755560656693        10.504426368862894     
 C   12.993454129179854        4.4110333561459498        11.550921534250524     
 O   10.285420905241324        1.3377115304621894        16.542803156711688     
 O   9.3653101845407321        3.5957797408351309        14.286574374647135     
 O   7.5868477305518232        1.4178189157333849        14.603907977426680     
 O   9.1306621385300719       -1.0146662507048556        14.496485078708238     
 O   11.794405198908171      -0.17063938853230420        14.052630996277552     
 O   11.887535651188230        2.6665543038194239        14.279061431215712     
 H   11.564933062350203      -0.91809993088118680        10.956603531480496     
 H   12.185144577214587      -0.95312692811623723        9.2872099689285896     
 H   13.315039849212869      -0.93578337302625458        10.661582165512435     
 H   13.364992882633185        1.1654122257269839        8.3383219226061627     
 H   13.539890614029593        2.6065295414308398        9.3591122535148408     
 H   14.477040884813746        1.1424468085400905        9.7292986073193930     
 H   10.290156244033566        5.8756397629268609        9.8915797996627646     
 H   10.977725224213223        6.3634790096289251        11.454252201373007     
 H   11.974431910847345        6.4445655821829950        9.9855331234696791     
 H   12.846519588694546        4.8552589116226521        12.545260109392174     
 H   13.371558830061792        3.3917459921770590        11.699301489349885     
 H   13.766585289902034        4.9952419631135276        11.032367677096321     
 P   10.488893595109532       0.47715006789927150        17.797188365133341     
 H   9.8868804073026730        4.2134311879606932        14.861308915965576     
 H   8.3862710278103538        3.8737761365715331        14.372644979532129     
 H   7.0103748626419620       0.65886492335041136        14.289752696111837     
 H   7.0880690968962288        2.2822354073908762        14.582704883320817     
 H   9.6152728080964227       -1.7468327669150494        14.028948930402009     
 H   8.1498029898126134       -1.1336263585134074        14.271771604235743     
 H   11.779991228096177       -1.1099596120780115        13.718327043092325     
 H   12.745272693492662        6.4079388369692819E-002   14.223568203713656     
 H   12.810019533795058        2.2931101445576796        14.316796903510957     
 H   11.910048722576157        3.4658051674957138        14.870674853936626     
 C   9.0338325851914441       0.74378521696081012        18.875281056650298     
 N   10.659903328153366       -1.0681700124416076        17.249718425964858     
 N   11.790318409538632       0.77035107274629611        18.749945065441452     
 C   7.8018423847227059       0.37472222524042842        18.027588571644987     
 C   8.9711964418694006        2.2349316176434590        19.260057198105692     
 C   9.1086822230222992      -0.13494729807720848        20.132224090812350     
 C   11.282815768951007       -2.2109689010314395        17.935727139987669     
 H   10.197450646060402       -1.2774187902133460        16.361739702891327     
 C   13.182011325462440       0.89478108461749173        18.253090727779902     
 H   11.617764745068321        1.2669785470382235        19.630353810659894     
 H   7.8104684640648392      -0.68001289165238887        17.719226670872565     
 H   6.9011408635003892       0.54153338066778989        18.630246951309232     
 H   7.7248723923974794       0.99479070452550600        17.126082943562444     
 H   8.0362800227081124        2.4406835069423223        19.800332493902374     
 H   9.7931640792680614        2.5247499788709873        19.927669024099263     
 H   9.0044553211497824        2.8752827177988349        18.369847843658320     
 H   9.9697756303987575       0.11606293566336975        20.763865215025845     
 H   8.2039866263430934        2.3412395805456000E-002   20.734080382581176     
 H   9.1619931929424947       -1.2036770637828991        19.886987737878979     
 H   11.611654762405692       -1.8363514752407768        18.913585631635680     
 C   12.500369245883114       -2.7077235406035998        17.145745653753373     
 C   10.265417426531503       -3.3350060828748900        18.140497271256322     
 H   13.198430903162940       0.48934050992258554        17.231098380157309     
 C   14.119253277458355        7.1570919712830444E-002   19.143355110204052     
 C   13.586328253881588        2.3683384753573242        18.204885993937303     
 H   12.191779122993303       -3.0942274273577564        16.163233725014287     
 H   13.223349411561230       -1.8977363232108593        16.973796232212127     
 H   13.011566847883351       -3.5199612019105535        17.686150694923615     
 H   9.3974683010202771       -2.9958698355600903        18.722235705720223     
 H   9.9014365047933364       -3.7054716256193685        17.171307690775429     
 H   10.721975363778530       -4.1830070790147840        18.670484805140116     
 H   14.048253982315224       0.41758843650467503        20.184207593277737     
 H   13.865165716742014      -0.99530983518735594        19.124083405460656     
 H   15.160155595102607       0.18373622066409623        18.810694827850746     
 H   12.900313790112579        2.9447601358001045        17.569098395433581     
 H   13.559414677487336        2.7991414796290925        19.215578492646518     
 H   14.603030503598793        2.4835435275202773        17.804750434157992     
 C   9.6216679663549982        5.3411683469428599        2.3162606362546394     
 C   10.615513880198005        4.2699192126623320        1.8365623009517433     
 C   10.163599446558861        6.7604221328910636        2.0578619792418222     
 C   8.2751055811561649        5.1550593008620407        1.5892423143243943     
 P   9.2776543887707721        5.1505147668700770        4.1166853925711040     
 H   10.711879495608839        4.3352832391382066       0.74194330924310425     
 H   11.615409628640347        4.4085022184271550        2.2669797834506182     
 H   10.263415388313780        3.2606557757893091        2.0870423386310111     
 H   10.344706672493674        6.8947756138010163       0.98107756062635543     
 H   9.4374189397977393        7.5213225751903874        2.3692938746936449     
 H   11.113123725795784        6.9456589943364966        2.5761020154750915     
 H   7.8882817055871266        4.1368144140410452        1.7169396306403675     
 H   7.5143209657687624        5.8627773186590337        1.9442848113169848     
 H   8.4103479279232332        5.3253173477733320       0.51115971375901992     
 N   8.5761488435619970        3.6834853153343916        4.4360559752312572     
 N   10.739557443469597        5.0949731345917773        4.8617934200314803     
 O   8.3355211789763075        6.2752192549865198        4.5606685778460738     
 C   7.1259384020302106        3.4051748352119811        4.4599037250202773     
 H   9.1852000543598571        2.9496963677223604        4.8122885954920305     
 C   10.863309324608725        5.3450730437889167        6.3172855849574221     
 H   11.586103413107757        5.3419079683206379        4.3284399766797712     
 H   6.6400759981220610        4.1770605294859680        3.8488165859990078     
 C   6.8225114574330918        2.0475991013315169        3.8260094898984365     
 C   6.5436405606104122        3.4677792404602008        5.8742318464199288     
 H   9.9255698293154282        5.0012627209106340        6.7774513216938947     
 C   12.026879269437348        4.5170891678704139        6.8580090078167180     
 C   11.051327710572721        6.8364868462033845        6.6052292403302104     
 H   7.3273897138705495        1.2377089393923657        4.3716288815559894     
 H   5.7410276951650561        1.8589488670376653        3.8599893602882345     
 H   7.1430828696315274        2.0090903089407708        2.7787920206549956     
 H   6.7726636612785889        4.4255679433289830        6.3569870398404884     
 H   5.4504830250925522        3.3606409774230639        5.8254648740156609     
 H   6.9499187093894621        2.6558523427399057        6.4926430962969048     
 H   12.944525142986853        4.7768096618652400        6.3131112651929451     
 H   12.195307117673698        4.7357823610852519        7.9203223813356693     
 H   11.836562403912145        3.4418833128890367        6.7430449948898437     
 H   10.221459821319469        7.4182287116490393        6.1883351663310222     
 H   11.098148720339239        7.0272011839947197        7.6864832315848215     
 H   11.985678799651865        7.2040723674544225        6.1592963509877645     
 C  -2.6570989337172071        11.727683745411476        6.9346712051739461     
 C  -2.5299086011816341        10.210248899801414        7.1699508009077304     
 C  -1.2971782214766856        12.439483793726708        7.0876201616176449     
 C  -3.6618545204699133        12.291130379434586        7.9609385828004235     
 P  -3.3845513631985211        12.028649417898443        5.2572867448722862     
 H  -3.5109465476182029        9.7212879517696003        7.1109201293224373     
 H  -1.8499046052204180        9.7268140934484979        6.4587167541224648     
 H  -2.1256761882757220        10.030660997023137        8.1784323187778387     
 H -0.51990998869448302        11.999670779217157        6.4479834481229004     
 H  -1.3709380751064688        13.511003515066140        6.8532597351956399     
 H -0.95275858404885483        12.350229430028298        8.1300518288376011     
 H  -3.3216635551943137        12.027949067696092        8.9749023646406378     
 H  -3.7343937324589369        13.382945185812641        7.9096343821970168     
 H  -4.6675184843189275        11.866941516411197        7.8290229252488599     
 N  -3.7698143684713172        13.614153282882022        4.9827629867493810     
 N  -2.1742995896942099        11.765657455028096        4.1676215421340128     
 O  -4.6595145245742762        11.190390390582534        5.1423970655508100     
 C  -4.9792493969604790        14.315224717688977        5.4670420583785360     
 H  -3.0242728484682884        14.217695994169951        4.6380455228053394     
 C  -2.4187730963608138        11.702170416736633        2.7034194043527209     
 H  -1.4082285250214404        11.152139800890883        4.4738468574386587     
 H  -5.5463129791608612        13.593363250405092        6.0721335177499887     
 C  -5.8498921739954355        14.764107590729033        4.2910330530404233     
 C  -4.5691019070113192        15.505612200244796        6.3350450780012713     
 H  -3.3823929920889735        12.201004384469206        2.5241536540173759     
 C  -2.5096842802441826        10.246238380419962        2.2322655830732030     
 C  -1.3155973899236575        12.471889421954126        1.9704658206577828     
 H  -6.0877021666837150        13.912405238549148        3.6397307999102457     
 H  -6.7935149305179916        15.201147545701078        4.6470331947517591     
 H  -5.3141820880091197        15.518395723202911        3.7004533212876027     
 H  -4.0229301142470755        16.240013462699174        5.7254159320992395     
 H  -5.4493619963123470        16.002525355959524        6.7563027016477459     
 H  -3.9193834765833833        15.202209792458572        7.1638621218930858     
 H  -3.3275467197293325        9.7242370797981508        2.7435071297308693     
 H  -2.6883280245718550        10.194748265456875        1.1485799275472979     
 H  -1.5747808936105783        9.7107745373608889        2.4473272924061535     
 H -0.32775417620075853        12.084279912128284        2.2546519219716763     
 H  -1.4176866686918757        12.358884085596770       0.88254661910787313     
 H  -1.3461860371482779        13.541582162182413        2.2112479553581332     
 I  0.42033057427129761        9.3022009758969499        4.7446706047265748     
 I   3.5039469836343451        4.6449350462035177        3.2999709445297718     
 I   10.390718925048821       0.71677483574750978        6.1712039799955525     
 O  -8.3572690283504544E-003   5.8814294256172976        3.6284132016716883     
 H  0.18247434505580737        6.8148239120458500        3.8713657783583844     
 H  0.87521814607283366        5.4652778166541056        3.5318795342818450     
         356

 C  -6.4507318249072494        7.7065040925574939        9.1576986231277466     
 C  -6.6470937891845479        6.7203789368693556        10.319102063222635     
 C  -5.8497407141673490        9.0356622720769622        9.6576680271852116     
 C  -5.5215903875621768        7.0907854909122063        8.0909285535318176     
 P  -8.0483833332748649        8.0048217549141221        8.3028831015678968     
 H  -7.2183903954707134        7.1655296769537422        11.145293950510062     
 H  -5.6662146269265943        6.4238763145729108        10.713819581670442     
 H  -7.1570060211868460        5.8063077972970465        9.9893379423177873     
 H  -4.8403915451612862        8.8466203369227951        10.054092663678395     
 H  -6.4418749803855917        9.4825015561407593        10.468319262702149     
 H  -5.7613126713738190        9.7655927079269667        8.8422870122162500     
 H  -5.9103452270587118        6.1414334110659023        7.7009661542179391     
 H  -4.5416998121335128        6.8912685525219644        8.5456925084547368     
 H  -5.3676115920207925        7.7691779869097886        7.2433910432872315     
 N  -9.0962773450870351        8.6147350762731971        9.4101379898466835     
 N  -8.7131556496120481        6.5952347213970244        7.7479309152233968     
 O  -7.7606937017091422        8.8848130974688608        7.0789286311638184     
 C  -10.407795142414143        9.1811333119372662        9.0001613336071244     
 H  -8.7283885853263907        8.9701373029701834        10.300743778981447     
 C  -9.7176927543913045        5.7425618659173949        8.4061961983440927     
 H  -8.4982437150806618        6.3739755691289917        6.7727079500375895     
 Dy  -8.0066879630533538        9.0193827117050365        4.8711337537493442     
 H  -10.596563924111095        8.8128751469621278        7.9809731753120881     
 C  -10.364311709255817        10.710078333793005        8.9565945746822422     
 C  -11.513622995695000        8.6742042475254646        9.9299282799641517     
 H  -9.8447162426382349        6.1654118366472517        9.4106649121362160     
 C  -9.2218360392561856        4.2958272118940499        8.5385372907811927     
 C  -11.061703641694356        5.7962594871441793        7.6662507091539291     
 O  -8.3715118314014081        9.0435371036994603        2.6818128667964327     
 O  -7.4843763524887770        6.6828370053575554        4.8583566236200353     
 O  -5.6672610325871808        8.8366384759180452        4.5781561501168921     
 O  -7.1949678484465371        11.295354124729892        4.6989507227162486     
 O  -9.8035846468761694        10.486846304105940        5.2910153382825635     
 O  -9.9930423726760846        7.6757864269433798        4.9436558404712692     
 H  -9.5803304986920832        11.066013224586714        8.2765020055981235     
 H  -10.171329117994441        11.123697927818766        9.9565439427283415     
 H  -11.325436503911421        11.107670203739312        8.6014341775584242     
 H  -11.330622508869462        9.0140336511709531        10.958920870341068     
 H  -11.566054434455085        7.5790902708717347        9.9401011363918901     
 H  -12.489355118245340        9.0621859357285892        9.6070282459273528     
 H  -8.2647759231999505        4.2447709202146466        9.0751711056749667     
 H  -9.0785560188600005        3.8419079140583983        7.5487080433496807     
 H  -9.9571737419027908        3.6867029672729972        9.0836142820122632     
 H  -10.956026643819115        5.4132652690716609        6.6414167653661353     
 H  -11.449168718138598        6.8201787636711417        7.5968304021506023     
 H  -11.809014078003637        5.1762605737317076        8.1813156471795185     
 P  -8.5778416631235519        9.9166463885656082        1.4368100488718201     
 H  -8.0396377332563898        6.0610396041484567        4.3205055064179954     
 H  -6.5155030029913625        6.3860543109233951        4.7457373519406625     
 H  -5.0633131358410379        9.5975348881188669        4.8183367926523140     
 H  -5.1798782635937703        7.9654525519956039        4.5582302584385301     
 H  -7.6451333149409173        12.037480307842493        5.1828185211693016     
 H  -6.1980060346407280        11.416920862061060        4.8438204727018483     
 H  -9.7550221471605045        11.433774351182803        5.5996566283333395     
 H  -10.764447383721469        10.290185285034203        5.1212372169299281     
 H  -10.902875710397460        8.0767758722052978        4.9050781196438145     
 H  -10.050884009356373        6.8402984670461109        4.4084028810119005     
 C  -7.1050962432017757        9.6904550555426923       0.36368380582656540     
 N  -8.7959564957131402        11.449897942868549        2.0040938405469011     
 N  -9.8716320876118751        9.6194819779440728       0.47580039949823816     
 C  -5.8902167120512052        10.126164344840070        1.2057812173045290     
 C  -6.9765639056882618        8.1959851869969746        9.4381579236559494E-003
 C  -7.2055329077451047        10.529075639381681      -0.92027100332500034     
 C  -9.2940332962285659        12.612718528416606        1.2527388617562591     
 H  -8.3313051091961814        11.654659800013118        2.8924102886131524     
 C  -11.270035941655815        9.5379777940304766       0.96497479428726840     
 H  -9.7048768541312072        9.0864285474431696      -0.38502888083868197     
 H  -5.9374169876129486        11.186377962191061        1.4891010122733486     
 H  -4.9803010646107593        9.9766376025630166       0.61130644368752074     
 H  -5.7963278268824325        9.5311961906401930        2.1225821217176897     
 H  -6.0425289469286074        8.0270912515865405      -0.54687899849843280     
 H  -7.7972379797618556        7.8527705940684651      -0.63384313388018376     
 H  -6.9590414152360198        7.5743509271733682       0.91321838380267417     
 H  -8.0562964046704941        10.227537008942466       -1.5438426552509554     
 H  -6.2931346550396023        10.381386010354001       -1.5141906775468879     
 H  -7.2954245119909134        11.603046416267347      -0.71523738360836964     
 H  -9.5960009517711597        12.233963954010438       0.26710135560793463     
 C  -10.512403474443964        13.213915004950893        1.9592555894501009     
 C  -8.1949866854711768        13.660558991828569        1.0810361535593898     
 H  -11.291089249796354        10.006603221387561        1.9599031753542746     
 C  -12.185220706305998        10.315150049808883        1.1303872306847986E-002
 C  -11.695176688866873        8.0748633569201669        1.0953862462966075     
 H  -10.234992369748475        13.579406227265761        2.9589328172359814     
 H  -11.310405286950898        12.470317932261404        2.0847766731754684     
 H  -10.915085227583386        14.062930431601522        1.3867994177285585     
 H  -7.3087127819049957        13.244342985469913       0.58503689572773832     
 H  -7.8819635834607675        14.051136300518083        2.0600742981792663     
 H  -8.5527482244352910        14.508289752948551       0.48176249367427043     
 H  -12.094243253151035        9.9124224706239161       -1.0077340961228882     
 H  -11.924707737834581        11.380750343654373       -2.1544255644779107E-002
 H  -13.233190989648911        10.225028363432980       0.32713104031410356     
 H  -11.024228345792435        7.5278545398182866        1.7716113048438062     
 H  -11.662972013472849        7.5867431568066079       0.11153070270696010     
 H  -12.717308132601600        7.9950605306043716        1.4894669744876230     
 C  -7.6991988202918442        5.0207063132361940        16.766541951749687     
 C  -8.6149465765684976        6.1700308508496482        17.230918014009347     
 C  -8.3324511448791085        3.6455681239064495        17.064013550632499     
 C  -6.3319657543502963        5.1264088759454003        17.477455128061049     
 P  -7.3669161258125220        5.1452673969268092        14.955801591497897     
 H  -8.7010223888774956        6.1427236416457101        18.328223882617216     
 H  -9.6302254752744822        6.0876772693056713        16.817203671614031     
 H  -8.2004619892834345        7.1482591807826292        16.948352702553532     
 H  -8.4912251557719340        3.5430492170152856        18.147822276678095     
 H  -7.6674716033068870        2.8306860531116032        16.746104023741090     
 H  -9.3080768302815429        3.5140515951102516        16.574939737934596     
 H  -5.8715529084099938        6.1135092141505103        17.331746816277821     
 H  -5.6257497936255501        4.3587069013955659        17.128219813482737     
 H  -6.4690099620953498        4.9848244527756949        18.559682324614197     
 N  -6.6241761292087453        6.5700857819551048        14.557859553860961     
 N  -8.8405240056575156        5.2296464024676501        14.239742792548791     
 O  -6.4657621109618564        3.9788789231683550        14.533389197899986     
 C  -5.1759342932431149        6.8489742070290198        14.614926403447230     
 H  -7.2266673190637425        7.3456056193793033        14.259492557990944     
 C  -9.0206670850477977        5.0231854337104211        12.784599231593369     
 H  -9.6864384195381419        5.0490349622502579        14.796683542947587     
 H  -4.7194157132262591        6.0710112944836139        15.239784279472358     
 C  -4.9084019043643003        8.1967475664408056        15.285932008011988     
 C  -4.5177555216671488        6.8019821155508566        13.232911686444695     
 H  -8.0988999789829776        5.3755702694962322        12.301900702976940     
 C  -10.198317552972249        5.8794170040339653        12.320122499730967     
 C  -9.2262930870747493        3.5418824216730620        12.452583519772372     
 H  -5.3729121179792596        9.0174466873800778        14.719984827294471     
 H  -3.8248753382536145        8.3764414528788400        15.331022265393228     
 H  -5.2994699846533377        8.2209485921185248        16.310533869639603     
 H  -4.7137638339325623        5.8449960771629366        12.734067940817306     
 H  -3.4291993205890088        6.9155331929620001        13.340704813983587     
 H  -4.8952599453039376        7.6134713286636284        12.596342273133320     
 H  -11.091264721687940        5.6123564468930649        12.901148272521166     
 H  -10.419318939932102        5.6944380453467813        11.260437677608754     
 H  -9.9920040519035815        6.9495413546405072        12.456089646910087     
 H  -8.3870047158204830        2.9434266983928183        12.826440431526713     
 H  -9.3033526569099063        3.3899452816596862        11.366266056860422     
 H  -10.148094788880638        3.1624498047232206        12.913974051279736     
 C   4.4684224098986967       -1.4121623741953373        12.211469259295990     
 C   4.3402200949283545        9.8662723945077815E-002   11.931996703662000     
 C   3.0909782422844496       -2.1056950429165453        12.166442299230761     
 C   5.4032081194819988       -2.0305766601934510        11.148284849391830     
 P   5.2905748094272838       -1.6660410315996146        13.852887850761693     
 H   5.3242656843756677       0.58547497050388009        11.936355780937070     
 H   3.6897546631205049       0.60924861841915301        12.654053622075079     
 H   3.8973485379339809       0.24657883825055241        10.934932617067167     
 H   2.3639997266202881       -1.6345140135866354        12.842628533489076     
 H   3.1617657663192418       -3.1715601535580236        12.426536187386859     
 H   2.6821457110308762       -2.0417279995260711        11.145955002880218     
 H   4.9945197175157618       -1.8210202515912512        10.148506060505358     
 H   5.4814270233798892       -3.1193438948264309        11.249573806039317     
 H   6.4143304457753771       -1.6025116495568752        11.192778384556236     
 N   5.6162680019201963       -3.2537998576250295        14.194876424321347     
 N   4.1547617658649090       -1.2900007860371354        14.984513441824712     
 O   6.6141816781602891      -0.89692185781098754        13.836825822369876     
 C   6.7715494632304241       -4.0325359113338815        13.694604799910630     
 H   4.8449873965958750       -3.8097553664621784        14.561890789091526     
 C   4.3908393961118426       -1.3285927901313048        16.449079113801794     
 H   3.4083128183077820      -0.64096834518564894        14.704403780492649     
 H   7.3386065961064464       -3.3653679285530211        13.029506013620344     
 C   7.6802921376021756       -4.4620304828664619        14.850345976791099     
 C   6.2653112174767909       -5.2425536164586708        12.905679025716703     
 H   5.3505180212360992       -1.8438120834595919        16.600143163405445     
 C   4.4870145210550723        9.1794164770170564E-002   17.014452679662519     
 C   3.2792939746610079       -2.1374369190441147        17.126574626050569     
 H   7.9827244657315584       -3.5935442453872901        15.450957610453374     
 H   8.5898872684080736       -4.9510994017408896        14.473460256814640     
 H   7.1479497296831358       -5.1684798813585822        15.500469983462516     
 H   5.7080622129099119       -5.9189571994824357        13.572274423006446     
 H   7.1001302408086762       -5.8072568663994293        12.475385271939171     
 H   5.5991654541489861       -4.9444685396744834        12.087322656386332     
 H   5.3123746587648863       0.64003870944800345        16.544965040733565     
 H   4.6564658876965623        6.9042079889978361E-002   18.100276942573970     
 H   3.5577699141692114       0.64697610343604550        16.827238336174670     
 H   2.2947581324740836       -1.7256731640905132        16.865042189120039     
 H   3.3793721358340409       -2.0980007745820624        18.220151744661720     
 H   3.3025145410877688       -3.1902943846651546        16.818331654831926     
 I   1.5491286107769768        1.2044212210946543        14.593669497833194     
 I  -1.7438502935469653        5.5760327374603875        16.107865731154842     
 I  -8.3691598638053897        9.6073354536201805        13.056939124053500     
 O   1.8488095610845627        4.6575532482418947        15.535163190602129     
 H   1.6766657982826487        3.7080804778111607        15.350583492371010     
 H  0.95967376867778176        5.0394896161913376        15.694882708322426     
 C   8.4105010292604891        2.4276106886021895        10.026716651299122     
 C   8.5851261150572249        3.4193587509923584        8.8665373111667805     
 C   7.8540158368713620        1.0803172431441574        9.5259599059344424     
 C   7.4532326306266103        3.0162507753472965        11.084576865641738     
 P   10.010047129042771        2.1766193644007052        10.892746071848157     
 H   9.1970842135359110        3.0053875991411609        8.0537041755551755     
 H   7.5994782312534230        3.6651271163086721        8.4499875535503310     
 H   9.0391840631213665        4.3572328497112860        9.2083194953944645     
 H   6.8400927201938275        1.2366991637100133        9.1277034952725291     
 H   8.4615413994617654       0.65378786621869744        8.7165913494085903     
 H   7.7882658092324455       0.34872014161014586        10.342054702110664     
 H   7.8162917493270241        3.9674654830443301        11.494339908740651     
 H   6.4775721091960214        3.2049332588863666        10.615719789110736     
 H   7.2977166938254738        2.3242685282611202        11.920722881358737     
 N   11.072639090619218        1.5393148531808509        9.8188418997579898     
 N   10.648542101598505        3.6148632768899560        11.407491344031746     
 O   9.7349123742044874        1.3269130553979975        12.141267018349250     
 C   12.379254951761332       0.98930380244049421        10.261855272905995     
 H   10.735135953803670        1.2028976366769109        8.9088529816482946     
 C   11.684615731051743        4.4295163701545510        10.749373435645564     
 H   10.428532389525396        3.8606537637694762        12.375738127347095     
 Dy   9.9367678067195051        1.2755009848449568        14.350373200908390     
 H   12.533771655397912        1.3525368252460437        11.288464270984148     
 C   12.353949559192927      -0.54045699654135981        10.292790522826232     
 C   13.505399434662200        1.5153874278760124        9.3697168077579338     
 H   11.856963527964488        3.9507911810231673        9.7775041554718261     
 C   11.199251487904762        5.8655216623095816        10.508577990417480     
 C   12.992674068480914        4.4156675429172161        11.550887903116287     
 O   10.286096497223360        1.3364379038536531        16.541823854147914     
 O   9.3666021211122725        3.5976970765648608        14.288173155055180     
 O   7.5864778403596222        1.4206419421000489        14.603651665288433     
 O   9.1291323067284882       -1.0126733170677580        14.497006558886753     
 O   11.791274193444584      -0.17078602027797243        14.047625508868206     
 O   11.888399379704639        2.6658697453657698        14.277594366672780     
 H   11.563121064500193      -0.91242355785586116        10.955748925818364     
 H   12.183234189676975      -0.94784886801011947        9.2863227712060326     
 H   13.313229912049035      -0.93113932738803074        10.660647074674939     
 H   13.363471364226175        1.1701837128413530        8.3369191313900490     
 H   13.539696259738562        2.6110650123292167        9.3578273349035328     
 H   14.476177248260392        1.1463319442958753        9.7273292334604786     
 H   10.287042794589695        5.8822992325201833        9.8976879439068295     
 H   10.977835964986213        6.3681069779642456        11.459404979321796     
 H   11.971491267765906        6.4510467845733634        9.9889656425975915     
 H   12.846546158126412        4.8581321180214605        12.546052650745217     
 H   13.371134727374329        3.3962976761887926        11.697144487052523     
 H   13.765132526654558        5.0009994432812368        11.032657569354409     
 P   10.488597475182715       0.47564242044667832        17.796189649321057     
 H   9.8892782125814787        4.2151669131101306        14.862083690114757     
 H   8.3879385888729665        3.8763440188730311        14.375271065393596     
 H   7.0089170551923852       0.66172455898460025        14.292101365911213     
 H   7.0881872899806382        2.2853579437229352        14.584151716493405     
 H   9.6124786534755593       -1.7452730084510995        14.028949885001904     
 H   8.1477502760803713       -1.1315533049916493        14.274679568023336     
 H   11.775339180949009       -1.1102440412528529        13.713960830229571     
 H   12.742356986340416        6.1922935323919515E-002   14.219805234849778     
 H   12.810155484653214        2.2909467906809597        14.316270215578800     
 H   11.911986672030043        3.4659339546485710        14.867901171366277     
 C   9.0327196874655797       0.74221617850497790        18.873411700416071     
 N   10.660252052124241       -1.0695466026394176        17.248516506671969     
 N   11.789507094773439       0.76834028391228049        18.749752400581375     
 C   7.8013838521267740       0.37111065503303747        18.025731680616303     
 C   8.9686085020815369        2.2336825660832771        19.256419882873811     
 C   9.1076333134579670      -0.13460959486261859        20.131644322485382     
 C   11.279271011164111       -2.2129794593771530        17.936527698935688     
 H   10.197800319441432       -1.2785932341021173        16.360473116949681     
 C   13.181603380027575       0.89105066083236062        18.253661678254645     
 H   11.616965975933146        1.2660781302362119        19.629527609167269     
 H   7.8109171619456372      -0.68394051626015784        17.718679022674010     
 H   6.9002841921951061       0.53799191978527461        18.627784761598218     
 H   7.7243211923186648       0.98998356985047942        17.123444022969682     
 H   8.0336080112445263        2.4390324281822000        19.796722217849616     
 H   9.7904497685592169        2.5250513715146194        19.923433372915092     
 H   9.0009866228629516        2.8729922054831065        18.365484021749989     
 H   9.9681906835830336       0.11813670092319237        20.763238940635009     
 H   8.2025006124460873        2.3893893089379337E-002   20.732808349119008     
 H   9.1619891896665742       -1.2036171439785359        19.888244432616926     
 H   11.607932692852762       -1.8380843243807359        18.914344494228541     
 C   12.496244730694530       -2.7135205158770943        17.148563485592671     
 C   10.259123660908793       -3.3342637638393695        18.141191048258619     
 H   13.198322135249100       0.48416537719508101        17.232302534249030     
 C   14.117650247523704        6.8446221212155101E-002   19.145662770235418     
 C   13.587120727929925        2.3641535270437806        18.203781386645865     
 H   12.187972677941023       -3.0993573174705058        16.165706270334589     
 H   13.221779258031692       -1.9059067588944982        16.977573682679910     
 H   13.004020173605280       -3.5270389821889454        17.689799008711848     
 H   9.3911157611455263       -2.9923084870516647        18.720785779361261     
 H   9.8959233048200019       -3.7054244137394017        17.172021798118827     
 H   10.712687041063871       -4.1822920998561113        18.673234017548531     
 H   14.046075295524949       0.41571583561495523        20.186027423110488     
 H   13.862981269276645      -0.99828924355117932        19.127385242899567     
 H   15.158846092912995       0.17966636391335428        18.813688520063867     
 H   12.902012092701389        2.9402182456000991        17.566769371752866     
 H   13.559846096377475        2.7962276663380874        19.213865537970388     
 H   14.604161464172542        2.4780821143139469        17.804248208223360     
 C   9.6217670912731563        5.3387745039616572        2.3195283878938686     
 C   10.615020490398111        4.2665218188222092        1.8408374707858621     
 C   10.164480937824184        6.7574597791810076        2.0597650680975161     
 C   8.2750979945795251        5.1527981263745648        1.5926426098704789     
 P   9.2779471126407316        5.1502456584084939        4.1202313875252567     
 H   10.710990798371531        4.3304003356835645       0.74612418678294090     
 H   11.615155779232960        4.4052647238046738        2.2706385982111121     
 H   10.262674600486738        3.2577231130846087        2.0927044668925365     
 H   10.345569986767691        6.8906952435378050       0.98286672398812625     
 H   9.4387492958820687        7.5190256691119464        2.3705552901571374     
 H   11.114136677953901        6.9427167285029974        2.5777558168500869     
 H   7.8877149900930670        4.1348489933073056        1.7209488810645588     
 H   7.5146400527388275        5.8611190746032955        1.9471420149424068     
 H   8.4104572871062224        5.3222617065221041       0.51445293557170302     
 N   8.5758579827008390        3.6841805048536340        4.4420982490243492     
 N   10.740192257792248        5.0949360836290518        4.8646199949614024     
 O   8.3363977209617648        6.2757904217819656        4.5632250971489121     
 C   7.1257485881549361        3.4054267017534556        4.4636754924560522     
 H   9.1849454492935489        2.9496141744685520        4.8166031911135025     
 C   10.865461428739845        5.3453257527895008        6.3198467219807153     
 H   11.586546713386296        5.3402950044932354        4.3304397228071521     
 H   6.6405780449419529        4.1769204158393380        3.8515969352727439     
 C   6.8238906085629294        2.0475389069140686        3.8297345451932556     
 C   6.5410560344098645        3.4684368361201905        5.8769407716241426     
 H   9.9282301279672485        5.0016195624627056        6.7810097915468477     
 C   12.029577716188014        4.5173099852403924        6.8593193009737332     
 C   11.053689709579420        6.8367931861558384        6.6074514123865153     
 H   7.3284462696878894        1.2380482962559254        4.3762171298530426     
 H   5.7425066944511061        1.8583074764041039        3.8621815512204329     
 H   7.1459509289982890        2.0089666184228356        2.7830069548678904     
 H   6.7691330404112939        4.4264527332853518        6.3596555564173052     
 H   5.4480316222297862        3.3611766823376397        5.8263517133937839     
 H   6.9463032099321218        2.6568450613378052        6.4963991349970680     
 H   12.946529319450702        4.7768446984039121        6.3132252653248955     
 H   12.199371431106661        4.7361517301860285        7.9213484203074760     
 H   11.839028192537823        3.4421027041317189        6.7447854286324835     
 H   10.223313505934234        7.4183985522201423        6.1913913062241264     
 H   11.101565680963491        7.0275420014318390        7.6886408102014103     
 H   11.987494996054400        7.2044719686883996        6.1604861019778818     
 C  -2.6535853011899855        11.728394116110872        6.9355099884332123     
 C  -2.5246814212983906        10.211326377590813        7.1719726651546916     
 C  -1.2939631849568600        12.441128128830567        7.0855059964219791     
 C  -3.6570582570399179        12.292235639585396        7.9628205466582953     
 P  -3.3839414952407041        12.027304532735366        5.2591379781369030     
 H  -3.5052376591435603        9.7213471887448843        7.1144555771528353     
 H  -1.8449614401509222        9.7278863257512089        6.4604265887423349     
 H  -2.1192144254980523        10.033083142721919        8.1801422367790053     
 H -0.51771947263161555        12.001467377289938        6.4446009165374845     
 H  -1.3688361813534968        13.512458068536343        6.8507653319800799     
 H -0.94755100276207305        12.352653535384704        8.1272617059040435     
 H  -3.3146956684104021        12.030980871385770        8.9763937993279725     
 H  -3.7310426233663612        13.383849558490924        7.9101405471919106     
 H  -4.6623511332179310        11.866772804552713        7.8333148894357620     
 N  -3.7683418023938793        13.612650558751389        4.9825735804520450     
 N  -2.1757499495576726        11.761661033726618        4.1681954789532751     
 O  -4.6597516054703663        11.190162642146610        5.1481066232955044     
 C  -4.9765113250625594        14.315614173915874        5.4670753997480865     
 H  -3.0223907786225888        14.215071148650479        4.6369161671419006     
 C  -2.4201913335734027        11.700767462845231        2.7040187556236299     
 H  -1.4098124328150488        11.147631876386098        4.4736427239208343     
 H  -5.5436962044681843        13.595142717489036        6.0735871598157791     
 C  -5.8478166218904120        14.763978827227506        4.2913525097646108     
 C  -4.5642032330791453        15.506592151995070        6.3330959755959411     
 H  -3.3840028733000800        12.199509532197142        2.5256544812006720     
 C  -2.5105292672523838        10.245786612303123        2.2301863183482973     
 C  -1.3173302793803072        12.472179978988120        1.9724470699178993     
 H  -6.0873207433003618        13.911793566009719        3.6414403371728641     
 H  -6.7905342145170442        15.202598664390495        4.6476445638964030     
 H  -5.3119041431875873        15.516827591376442        3.6992515678566762     
 H  -4.0175813431656504        16.239474919215006        5.7221144014413845     
 H  -5.4434839534748551        16.005234215103759        6.7542243844557595     
 H  -3.9143224586421526        15.203461878976540        7.1619022744513448     
 H  -3.3279699526330515        9.7224189250982480        2.7405954843871392     
 H  -2.6894217875154416        10.196375543427566        1.1465235451290190     
 H  -1.5753244161205477        9.7104050039629470        2.4439292945426718     
 H -0.32931191465335019        12.084559174647849        2.2559843295415880     
 H  -1.4193812007765136        12.361014462581151       0.88439101417061661     
 H  -1.3483864077825791        13.541415490378075        2.2149764308445472     
 I  0.42050586346228186        9.2997533337128999        4.7379000092830701     
 I   3.5077278174799060        4.6478483178822803        3.2944173183703098     
 I   10.391444835651514       0.71667168228711453        6.1717967838694712     
 O  -6.4717781215952175E-003   5.8770176729269137        3.6292710150415997     
 H  0.18392806932655437        6.8109897995223845        3.8698550568605747     
 H  0.87721052161110546        5.4616780364038888        3.5310519980091164     
         356

 C  -6.4522601041290688        7.7111082447876331        9.1593334245484286     
 C  -6.6479058458687401        6.7245576853155029        10.320484456049154     
 C  -5.8532469847247190        9.0409591901004642        9.6596533247304777     
 C  -5.5218017561642778        7.0967739935948613        8.0929151942022717     
 P  -8.0498517456873717        8.0074914483688939        8.3038379035474570     
 H  -7.2206334069778961        7.1685090887952008        11.146261375976170     
 H  -5.6668979042862277        6.4296861181244163        10.715947325972085     
 H  -7.1559178395653547        5.8097492649749878        9.9901115620501333     
 H  -4.8438502241578814        8.8531956551993058        10.056480697829594     
 H  -6.4462782201197255        9.4869432624996062        10.470074439485364     
 H  -5.7654513648086070        9.7710371835754675        8.8443407436597923     
 H  -5.9093143874998946        6.1472837786233523        7.7021214965669431     
 H  -4.5420546716927621        6.8979118415374110        8.5482725346794748     
 H  -5.3678999257807494        7.7758011248536896        7.2458809659434964     
 N  -9.0986552049877556        8.6179001946969098        9.4098109014218689     
 N  -8.7131488212280459        6.5967869874194118        7.7499328175498752     
 O  -7.7624122739253014        8.8867117409205907        7.0792804895713841     
 C  -10.409769157480023        9.1841348215018623        8.9984404178622857     
 H  -8.7319388038971475        8.9728567275885069        10.301065782060256     
 C  -9.7186636546362326        5.7450931722442062        8.4079670454916435     
 H  -8.4979992144484022        6.3750045550607144        6.7748837751577238     
 Dy  -8.0068044516559453        9.0193488353325346        4.8715542463021579     
 H  -10.597220873877145        8.8162402437142315        7.9789083798780824     
 C  -10.366424978024940        10.713114128176727        8.9555835461387847     
 C  -11.516620917095278        8.6767313180407175        9.9266450046383650     
 H  -9.8472279408083327        6.1695227261557379        9.4114747878397598     
 C  -9.2230546119530636        4.2986866833054913        8.5435027584266834     
 C  -11.061488504522446        5.7975512104028359        7.6660148998787108     
 O  -8.3723382866624405        9.0413421703494912        2.6823718661021863     
 O  -7.4837127096394003        6.6830500966043580        4.8602653670189220     
 O  -5.6670983519878924        8.8370874959781549        4.5797722071492872     
 O  -7.1945358791550627        11.295261477233787        4.6992543113153458     
 O  -9.8044599260608258        10.487021104533389        5.2891514534001995     
 O  -9.9927924099218579        7.6748986243576365        4.9444783321950876     
 H  -9.5818734999758561        11.069451152320784        8.2763961638648933     
 H  -10.174353258328084        11.126245937006612        9.9558942616712116     
 H  -11.327251854033008        11.110850050253795        8.5997897863829564     
 H  -11.335138636271159        9.0166026416559006        10.955835012166563     
 H  -11.568676321946469        7.5816000127844161        9.9367441354312298     
 H  -12.492029196559487        9.0643516864103333        9.6024173021980559     
 H  -8.2672794960721756        4.2486875930471664        9.0822670803541357     
 H  -9.0775309953733352        3.8432813775829318        7.5548294540358096     
 H  -9.9594269161915250        3.6902569164189418        9.0879102485226930     
 H  -10.954404549418053        5.4129983084121243        6.6420057126513496     
 H  -11.448790643525342        6.8213062539949672        7.5944431390922356     
 H  -11.809521079264545        5.1783763067410566        8.1809621931917675     
 P  -8.5773809023666878        9.9139132818397417        1.4367976240622746     
 H  -8.0382829959421471        6.0616738638457646        4.3212530874503292     
 H  -6.5146795427029538        6.3865848936665399        4.7480613476328486     
 H  -5.0635487712498692        9.5978524655400417        4.8212867973827409     
 H  -5.1795588135774500        7.9659893439402927        4.5603723665863898     
 H  -7.6452265880719770        12.037298413601244        5.1828109189376734     
 H  -6.1978945610606875        11.416605372318779        4.8459371547184125     
 H  -9.7562373393238087        11.433666111833759        5.5985792379370425     
 H  -10.764977784381388        10.290330436804526        5.1179171776615986     
 H  -10.902520343092046        8.0759667519716700        4.9047601934913798     
 H  -10.049756326069909        6.8405284486768823        4.4075265368056833     
 C  -7.1047185805072326        9.6854888426847658       0.36436444437508952     
 N  -8.7935704512235215        11.447729763631408        2.0030910224109619     
 N  -9.8709890012612149        9.6174542840582919       0.47532382601500273     
 C  -5.8895921884316937        10.119732246943400        1.2067350662264997     
 C  -6.9782587798000248        8.1908473223971416        1.0377863272341730E-002
 C  -7.2037883001870435        10.524239090999366      -0.91951218779027810     
 C  -9.2944693120269779        12.610058511293461        1.2531794486864669     
 H  -8.3290721801241698        11.652570265290167        2.8914631075401998     
 C  -11.269481082541603        9.5354111205565619       0.96400956771019797     
 H  -9.7038623428739186        9.0852277333907718      -0.38589476271431078     
 H  -5.9356346790622299        11.179992588736003        1.4899966255470514     
 H  -4.9797635456101617        9.9691584519817376       0.61245271865488071     
 H  -5.7965303983056309        9.5246931140046271        2.1235488739555959     
 H  -6.0440526767159071        8.0203119700372891      -0.54501481229851989     
 H  -7.7988324973139740        7.8489225464368833      -0.63365263270350691     
 H  -6.9626722538173524        7.5693186556581811       0.91420260663585895     
 H  -8.0545313053943559        10.223615172667886       -1.5434940524314580     
 H  -6.2913330335929576        10.375787047501001       -1.5131028878498387     
 H  -7.2927814362914187        11.598223861441383      -0.71425625604679355     
 H  -9.5977334754505410        12.231184340304303       0.26803678342971604     
 C  -10.512188405185967        13.209484453009177        1.9621656432862065     
 C  -8.1970613283449989        13.659218692276982        1.0797000438449793     
 H  -11.290665008246556        10.002063873004918        1.9597654506457038     
 C  -12.184548152194553        10.314502018358391        1.1947078456467542E-002
 C  -11.694752087813157        8.0722024195579358        1.0916121081190182     
 H  -10.233383210718005        13.575496852312108        2.9612321759450939     
 H  -11.308708931070292        12.464703968952438        2.0892990261823869     
 H  -10.917296228373198        14.057772272773660        1.3905665027603054     
 H  -7.3117452495047184        13.244287930977141       0.58121304190397516     
 H  -7.8820266628462807        14.049451973367079        2.0581523815637515     
 H  -8.5571565847944413        14.506968405395853       0.48207357890903318     
 H  -12.094007303220421        9.9135829587948106       -1.0077752564438389     
 H  -11.923757366960437        11.380015232740242       -1.9055638175624712E-002
 H  -13.232460429490638        10.224182745031147       0.32791300283554220     
 H  -11.023977850987299        7.5239467872950483        1.7669476567802613     
 H  -11.662379845385470        7.5859044294340183       0.10691951038990676     
 H  -12.716971234807067        7.9917907271430177        1.4853098789994217     
 C  -7.6996385578200748        5.0206661046397389        16.770175172519149     
 C  -8.6191154324480248        6.1667019011968902        17.234340384386606     
 C  -8.3286565219469360        3.6436735462449801        17.066867846114025     
 C  -6.3334571578086125        5.1306692117317674        17.481878870790990     
 P  -7.3668635249840486        5.1466877332808760        14.959723404831347     
 H  -8.7053558258009698        6.1388407840931700        18.331596160338481     
 H  -9.6337890630981224        6.0810456036442453        16.820341190724363     
 H  -8.2078459341287981        7.1461710025613723        16.952104739811666     
 H  -8.4886822130234929        3.5405391782755475        18.150398816251535     
 H  -7.6607453682120603        2.8310936384887362        16.749995224027696     
 H  -9.3029569359270123        3.5091670002430151        16.576404815716007     
 H  -5.8765302354705495        6.1191872160865923        17.336561297079054     
 H  -5.6245514415574638        4.3656647637902566        17.132895311361473     
 H  -6.4705504843400528        4.9883070756326005        18.563981965746741     
 N  -6.6257819065915928        6.5728333132964885        14.563540849524241     
 N  -8.8401603708043197        5.2292178371694469        14.242776871379414     
 O  -6.4640484166195318        3.9817324297812240        14.537142038294432     
 C  -5.1775425290796084        6.8521803687107408        14.618574992016827     
 H  -7.2286752106490901        7.3468677493804533        14.262695517524781     
 C  -9.0187359109618086        5.0200131596598414        12.787894331649293     
 H  -9.6859319588971342        5.0466357987141324        14.799261046356055     
 H  -4.7201350080970217        6.0749633935123013        15.243716283173894     
 C  -4.9097246158551728        8.2008186863774277        15.287608740155768     
 C  -4.5209948680078629        6.8039397322202531        13.235908733331101     
 H  -8.0966091435617003        5.3718131639186639        12.305413830100445     
 C  -10.196174712162680        5.8747025419431900        12.320481761990358     
 C  -9.2235890480317071        3.5380885579134476        12.458684982112796     
 H  -5.3761240456026345        9.0204986169700732        14.721872523611445     
 H  -3.8264200102784138        8.3816400608966823        15.329975358288049     
 H  -5.2984959987003739        8.2258572787619393        16.312934798370737     
 H  -4.7177932822696418        5.8466745189038845        12.737972710816345     
 H  -3.4323287194396195        6.9172880930363334        13.342386005201165     
 H  -4.8990082296259416        7.6151031455989822        12.599246943264802     
 H  -11.089762931744165        5.6082466416601173        12.900760040119989     
 H  -10.415690056346985        5.6876836763441823        11.260952678886046     
 H  -9.9905054162422715        6.9451112959327013        12.454825765170638     
 H  -8.3842916378804571        2.9407100481265509        12.834068830136339     
 H  -9.3000564717037992        3.3839594735897038        11.372715622451508     
 H  -10.145519207487268        3.1592108108108192        12.920287694358638     
 C   4.4704243802765466       -1.4129255380511521        12.214055196451769     
 C   4.3404557331712237        9.7862681437017915E-002   11.935691570119666     
 C   3.0942681714353135       -2.1084656736656262        12.166234299212386     
 C   5.4077176725385536       -2.0287753876715926        11.151834352553395     
 P   5.2904268666646566       -1.6671448205051915        13.856397376097155     
 H   5.3238224324770194       0.58587897490922003        11.941432396035010     
 H   3.6886631067026991       0.60698843889586673        12.657461656587575     
 H   3.8984014157820930       0.24604681174774393        10.938322617307879     
 H   2.3655982824302719       -1.6391545177929334        12.841730607273016     
 H   3.1664043428070618       -3.1744317858436890        12.425352735087589     
 H   2.6868783732013828       -2.0439710249135117        11.145250147297983     
 H   5.0004968990204421       -1.8183762354584041        10.151673839671727     
 H   5.4871743430087836       -3.1174914323027401        11.251897665142687     
 H   6.4181374319545226       -1.5995493793814932        11.198562687130890     
 N   5.6185604102857409       -3.2545831990069725        14.196877809220162     
 N   4.1526779142113028       -1.2945588457795167        14.987058358817784     
 O   6.6122180885680510      -0.89534417469926608        13.843440648577106     
 C   6.7755782630954009       -4.0309845187653330        13.697393896121151     
 H   4.8482889814183263       -3.8120007423865019        14.563663950719775     
 C   4.3892186598167395       -1.3302153244462323        16.451573206118361     
 H   3.4052876260962384      -0.64694355648089064        14.706330373854168     
 H   7.3427790487060882       -3.3622633019834089        13.034123856374769     
 C   7.6828320171353877       -4.4608973330238806        14.854055816630481     
 C   6.2725137349225246       -5.2406070637331892        12.906213657654664     
 H   5.3493066677896497       -1.8444560060618369        16.603233705499587     
 C   4.4845526938020130        9.1141981716272205E-002   17.014528185270159     
 C   3.2784658859187297       -2.1386369400638863        17.130726180008871     
 H   7.9834028569631386       -3.5927785793491069        15.455965678044853     
 H   8.5933945862798478       -4.9487555655997291        14.478118688674938     
 H   7.1500617589451840       -5.1684458615719944        15.502501103759043     
 H   5.7153708668149168       -5.9186060214667444        13.571068758239422     
 H   7.1088829541137502       -5.8033678489772385        12.476680632203660     
 H   5.6071805417573755       -4.9425950291314562        12.087203116259314     
 H   5.3090673267390596       0.63933588172866995        16.543587532965034     
 H   4.6547880529189749        7.0320831418312843E-002   18.100207169419861     
 H   3.5546939814486995       0.64517576959515399        16.827164547681633     
 H   2.2935633893255236       -1.7281775456465958        16.868649035985591     
 H   3.3786536420821496       -2.0970543318552810        18.224130162391624     
 H   3.3025509582328927       -3.1919496836670906        16.824393544585707     
 I   1.5460176113615889        1.1965316443393959        14.593660651448017     
 I  -1.7390700288165784        5.5781104305459213        16.102835675935129     
 I  -8.3757377191495355        9.6070098003190587        13.055472667478305     
 O   1.8510106014076424        4.6499389570062331        15.536686683590899     
 H   1.6782991645225016        3.7007353670938743        15.351420358055954     
 H  0.96206850416234946        5.0328837669918185        15.694779160548959     
 C   8.4099397339182396        2.4330594099409568        10.026682026354727     
 C   8.5850007034151563        3.4248839318705606        8.8666455630908487     
 C   7.8530142057285079        1.0860331718972600        9.5256839210436404     
 C   7.4528921165584654        3.0218175838724468        11.084663821694974     
 P   10.009347727345951        2.1814852952284438        10.892766432767704     
 H   9.1961483825894721        3.0103795520722074        8.0534984564521093     
 H   7.5994738294504547        3.6717747831081899        8.4505559367586454     
 H   9.0402167494257348        4.3622094607884367        9.2083334544947721     
 H   6.8392838606386146        1.2428823335927903        9.1271306305851674     
 H   8.4605914886972222       0.65922551755099201        8.7164857111136680     
 H   7.7866838066917543       0.35441557428735992        10.341706572232294     
 H   7.8161118142588561        3.9730790174863118        11.494151742493948     
 H   6.4771415213017978        3.2104212066649018        10.615980807410139     
 H   7.2975424817685033        2.3299620001299468        11.920944849466585     
 N   11.072055637507038        1.5452124051374703        9.8182999317214357     
 N   10.647739862448587        3.6193271324960694        11.408610946935537     
 O   9.7338545750542380        1.3309085803981087        12.140561271596514     
 C   12.378520663763480       0.99445770349380014        10.260929600822330     
 H   10.734041371092356        1.2081469474726381        8.9087537313456107     
 C   11.683042702326645        4.4351046445626316        10.750723099915255     
 H   10.427787688990652        3.8642702450156166        12.377075138966701     
 Dy   9.9360973303350875        1.2768127240535703        14.349599982024589     
 H   12.533585888264696        1.3576254902212632        11.287469394712808     
 C   12.352343499321098      -0.53529271107239540        10.291895408302553     
 C   13.504592279597635        1.5199361064995673        9.3682957625102699     
 H   11.854441021655351        3.9578926138663246        9.7780121170622785     
 C   11.197322397676720        5.8713677685534940        10.512729611972064     
 C   12.991894007781974        4.4203017296884815        11.550854271982049     
 O   10.286772089205394        1.3351642772451169        16.540844551584140     
 O   9.3678940576838130        3.5996144122945908        14.289771935463225     
 O   7.5861079501674205        1.4234649684667129        14.603395353150187     
 O   9.1276024749269062       -1.0106803834306604        14.497528039065266     
 O   11.788143187980996      -0.17093265202364066        14.042620021458863     
 O   11.889263108221048        2.6651851869121161        14.276127302129849     
 H   11.561309066650182      -0.90674718483053551        10.954894320156233     
 H   12.181323802139365      -0.94257080790400172        9.2854355734834755     
 H   13.311419974885199      -0.92649528174980678        10.659711983837441     
 H   13.361949845819165        1.1749551999557224        8.3355163401739354     
 H   13.539501905447530        2.6156004832275936        9.3565424162922266     
 H   14.475313611707037        1.1502170800516600        9.7253598596015625     
 H   10.283929345145824        5.8889587021135066        9.9037960881508944     
 H   10.977946705759200        6.3727349462995653        11.464557757270585     
 H   11.968550624684466        6.4575279869637319        9.9923981617255038     
 H   12.846572727558277        4.8610053244202680        12.546845192098262     
 H   13.370710624686867        3.4008493602005263        11.694987484755160     
 H   13.763679763407083        5.0067569234489460        11.032947461612498     
 P   10.488301355255897       0.47413477299408507        17.795190933508778     
 H   9.8916760178602861        4.2169026382595671        14.862858464263937     
 H   8.3896061499355810        3.8789119011745297        14.377897151255063     
 H   7.0074592477428075       0.66458419461878904        14.294450035710589     
 H   7.0883054830650467        2.2884804800549943        14.585598549665994     
 H   9.6096844988546941       -1.7437132499871495        14.028950839601798     
 H   8.1456975623481274       -1.1294802514698910        14.277587531810928     
 H   11.770687133801843       -1.1105284704276945        13.709594617366816     
 H   12.739441279188171        5.9766482278146196E-002   14.216042265985902     
 H   12.810291435511369        2.2887834368042399        14.315743527646646     
 H   11.913924621483929        3.4660627418014283        14.865127488795929     
 C   9.0316067897397136       0.74064714004914578        18.871542344181844     
 N   10.660600776095116       -1.0709231928372278        17.247314587379083     
 N   11.788695780008249       0.76632949507826487        18.749559735721299     
 C   7.8009253195308421       0.36749908482564653        18.023874789587619     
 C   8.9660205622936751        2.2324335145230947        19.252782567641933     
 C   9.1065844038936365      -0.13427189164802872        20.131064554158417     
 C   11.275726253377217       -2.2149900177228670        17.937328257883703     
 H   10.198149992822465       -1.2797676779908884        16.359206531008031     
 C   13.181195434592709       0.88732023704722940        18.254232628729387     
 H   11.616167206797972        1.2651777134341999        19.628701407674644     
 H   7.8113658598264353      -0.68786814086792680        17.718131374475455     
 H   6.8994275208898221       0.53445045890275944        18.625322571887207     
 H   7.7237699922398493       0.98517643517545272        17.120805102376924     
 H   8.0309359997809420        2.4373813494220777        19.793111941796862     
 H   9.7877354578503706        2.5253527641582516        19.919197721730921     
 H   8.9975179245761208        2.8707016931673786        18.361120199841658     
 H   9.9666057367673098       0.12021046618301501        20.762612666244177     
 H   8.2010145985490830        2.4375390373302670E-002   20.731536315656840     
 H   9.1619851863906536       -1.2035572241741730        19.889501127354876     
 H   11.604210623299830       -1.8398171735206950        18.915103356821398     
 C   12.492120215505944       -2.7193174911505893        17.151381317431966     
 C   10.252829895286082       -3.3335214448038490        18.141884825260920     
 H   13.198213367335262       0.47899024446757643        17.233506688340750     
 C   14.116047217589054        6.5321522711479771E-002   19.147970430266785     
 C   13.587913201978262        2.3599685787302374        18.202676779354430     
 H   12.184166232888744       -3.1044872075832557        16.168178815654887     
 H   13.220209104502153       -1.9140771945781372        16.981351133147694     
 H   12.996473499327209       -3.5341167624673373        17.693447322500077     
 H   9.3847632212707754       -2.9887471385432391        18.719335853002303     
 H   9.8904101048466693       -3.7053772018594349        17.172735905462226     
 H   10.703398718349211       -4.1815771206974386        18.675983229956945     
 H   14.043896608734673       0.41384323472523543        20.187847252943236     
 H   13.860796821811276       -1.0012686519150027        19.130687080338483     
 H   15.157536590723385       0.17559650716261233        18.816682212276984     
 H   12.903710395290201        2.9356763554000938        17.564440348072150     
 H   13.560277515267616        2.7933138530470827        19.212152583294255     
 H   14.605292424746288        2.4726207011076164        17.803745982288731     
 C   9.6218662161913144        5.3363806609804536        2.3227961395330983     
 C   10.614527100598215        4.2631244249820872        1.8451126406199809     
 C   10.165362429089507        6.7544974254709516        2.0616681569532096     
 C   8.2750904080028853        5.1505369518870889        1.5960429054165635     
 P   9.2782398365106911        5.1499765499469108        4.1237773824794095     
 H   10.710102101134225        4.3255174322289216       0.75030506432277744     
 H   11.614901929825574        4.4020272291821918        2.2742974129716060     
 H   10.261933812659697        3.2547904503799079        2.0983665951540624     
 H   10.346433301041706        6.8866148732745938       0.98465588734989695     
 H   9.4400796519663981        7.5167287630335045        2.3718167056206294     
 H   11.115149630112018        6.9397744626694973        2.5794096182250819     
 H   7.8871482745990074        4.1328835725735669        1.7249581314887499     
 H   7.5149591397088926        5.8594608305475564        1.9499992185678285     
 H   8.4105666462892099        5.3192060652708761       0.51774615738438623     
 N   8.5755671218396827        3.6848756943728764        4.4481405228174404     
 N   10.740827072114902        5.0948990326663273        4.8674465698913245     
 O   8.3372742629472221        6.2763615885774122        4.5657816164517504     
 C   7.1255587742796616        3.4056785682949302        4.4674472598918271     
 H   9.1846908442272408        2.9495319812147436        4.8209177867349746     
 C   10.867613532870964        5.3455784617900841        6.3224078590040094     
 H   11.586990013664835        5.3386820406658337        4.3324394689345320     
 H   6.6410800917618440        4.1767803021927081        3.8543772845464805     
 C   6.8252697596927661        2.0474787124966203        3.8334596004880748     
 C   6.5384715082093159        3.4690944317801797        5.8796496968283574     
 H   9.9308904266190670        5.0019764040147772        6.7845682613998006     
 C   12.032276162938681        4.5175308026103709        6.8606295941307476     
 C   11.056051708586118        6.8370995261082914        6.6096735844428203     
 H   7.3295028255052292        1.2383876531194853        4.3808053781500957     
 H   5.7439856937371552        1.8576660857705425        3.8643737421526310     
 H   7.1488189883650506        2.0088429279049005        2.7872218890807856     
 H   6.7656024195439999        4.4273375232417216        6.3623240729941211     
 H   5.4455802193670202        3.3617123872522150        5.8272385527719068     
 H   6.9426877104747815        2.6578377799357051        6.5001551736972303     
 H   12.948533495914553        4.7768797349425833        6.3133392654568459     
 H   12.203435744539624        4.7365210992868043        7.9223744592792826     
 H   11.841493981163499        3.4423220953744011        6.7465258623751234     
 H   10.225167190548998        7.4185683927912454        6.1944474461172305     
 H   11.104982641587741        7.0278828188689593        7.6907983888179983     
 H   11.989311192456933        7.2048715699223775        6.1616758529680000     
 C  -2.6500716686627643        11.729104486810268        6.9363487716924785     
 C  -2.5194542414151466        10.212403855380213        7.1739945294016536     
 C  -1.2907481484370344        12.442772463934423        7.0833918312263142     
 C  -3.6522619936099225        12.293340899736208        7.9647025105161680     
 P  -3.3833316272828871        12.025959647572289        5.2609892114015198     
 H  -3.4995287706689182        9.7214064257201684        7.1179910249832332     
 H  -1.8400182750814265        9.7289585580539200        6.4621364233622050     
 H  -2.1127526627203830        10.035505288420701        8.1818521547801719     
 H -0.51552895656874809        12.003263975362719        6.4412183849520686     
 H  -1.3667342876005248        13.513912622006547        6.8482709287645198     
 H -0.94234342147529127        12.355077640741108        8.1244715829704841     
 H  -3.3077277816264909        12.034012675075450        8.9778852340153072     
 H  -3.7276915142737859        13.384753931169206        7.9106467121868045     
 H  -4.6571837821169346        11.866604092694230        7.8376068536226642     
 N  -3.7668692363164418        13.611147834620756        4.9823841741547090     
 N  -2.1772003094211354        11.757664612425140        4.1687694157725375     
 O  -4.6599886863664572        11.189934893710689        5.1538161810401988     
 C  -4.9737732531646390        14.316003630142768        5.4671087411176380     
 H  -3.0205087087768896        14.212446303131008        4.6357868114784617     
 C  -2.4216095707859910        11.699364508953831        2.7046181068945394     
 H  -1.4113963406086572        11.143123951881316        4.4734385904030098     
 H  -5.5410794297755075        13.596922184572978        6.0750408018815687     
 C  -5.8457410697853893        14.763850063725977        4.2916719664887992     
 C  -4.5593045591469705        15.507572103745343        6.3311468731906109     
 H  -3.3856127545111869        12.198014679925079        2.5271553083839677     
 C  -2.5113742542605846        10.245334844186281        2.2281070536233920     
 C  -1.3190631688369567        12.472470536022113        1.9744283191780161     
 H  -6.0869393199170085        13.911181893470291        3.6431498744354829     
 H  -6.7875534985160968        15.204049783079912        4.6482559330410478     
 H  -5.3096261983660549        15.515259459549974        3.6980498144257501     
 H  -4.0122325720842253        16.238936375730841        5.7188128707835304     
 H  -5.4376059106373633        16.007943074247994        6.7521460672637721     
 H  -3.9092614407009219        15.204713965494511        7.1599424270096028     
 H  -3.3283931855367710        9.7206007703983452        2.7376838390434095     
 H  -2.6905155504590281        10.198002821398257        1.1444671627107401     
 H  -1.5758679386305172        9.7100354705650052        2.4405312966791901     
 H -0.33086965310594185        12.084838437167413        2.2573167371114997     
 H  -1.4210757328611519        12.363144839565532       0.88623540923336019     
 H  -1.3505867784168804        13.541248818573738        2.2187049063309612     
 I  0.42068115265326611        9.2973056915288499        4.7311294138395663     
 I   3.5115086513254665        4.6507615895610428        3.2888636922108483     
 I   10.392170746254209       0.71656852882671929        6.1723895877433890     
 O  -4.5862872148399805E-003   5.8726059202365288        3.6301288284115110     
 H  0.18538179359730136        6.8071556869989189        3.8683443353627647     
 H  0.87920289714937727        5.4580782561536729        3.5302244617363878     
         356

 C  -6.4537883833508882        7.7157123970177723        9.1609682259691088     
 C  -6.6487179025529324        6.7287364337616493        10.321866848875676     
 C  -5.8567532552820882        9.0462561081239663        9.6616386222757438     
 C  -5.5220131247663788        7.1027624962775162        8.0949018348727257     
 P  -8.0513201580998803        8.0101611418236658        8.3047927055270190     
 H  -7.2228764184850789        7.1714885006366593        11.147228801442278     
 H  -5.6675811816458612        6.4354959216759209        10.718075070273727     
 H  -7.1548296579438633        5.8131907326529300        9.9908851817824775     
 H  -4.8473089031544765        8.8597709734758183        10.058868731980795     
 H  -6.4506814598538593        9.4913849688584531        10.471829616268577     
 H  -5.7695900582433941        9.7764816592239701        8.8463944751033345     
 H  -5.9082835479410774        6.1531341461808022        7.7032768389159463     
 H  -4.5424095312520114        6.9045551305528576        8.5508525609042110     
 H  -5.3681882595407053        7.7824242627975897        7.2483708885997613     
 N  -9.1010330648884743        8.6210653131206207        9.4094838129970526     
 N  -8.7131419928440437        6.5983392534417993        7.7519347198763535     
 O  -7.7641308461414598        8.8886103843723205        7.0796323479789498     
 C  -10.411743172545904        9.1871363310664584        8.9967195021174451     
 H  -8.7354890224679025        8.9755761522068305        10.301387785139065     
 C  -9.7196345548811607        5.7476244785710175        8.4097378926391926     
 H  -8.4977547138161444        6.3760335409924371        6.7770596002778580     
 Dy  -8.0069209402585368        9.0193149589600328        4.8719747388549726     
 H  -10.597877823643195        8.8196053404663370        7.9768435844440777     
 C  -10.368538246794060        10.716149922560449        8.9545725175953272     
 C  -11.519618838495555        8.6792583885559687        9.9233617293125782     
 H  -9.8497396389784306        6.1736336156642233        9.4122846635433035     
 C  -9.2242731846499417        4.3015461547169327        8.5484682260721723     
 C  -11.061273367350537        5.7988429336614926        7.6657790906034924     
 O  -8.3731647419234747        9.0391472369995221        2.6829308654079402     
 O  -7.4830490667900245        6.6832631878511606        4.8621741104178087     
 O  -5.6669356713886048        8.8375365160382628        4.5813882641816823     
 O  -7.1941039098635882        11.295168829737682        4.6995578999144429     
 O  -9.8053352052454841        10.487195904960835        5.2872875685178347     
 O  -9.9925424471676312        7.6740108217718923        4.9453008239189060     
 H  -9.5834165012596291        11.072889080054857        8.2762903221316648     
 H  -10.177377398661726        11.128793946194460        9.9552445806140817     
 H  -11.329067204154596        11.114029896768278        8.5981453952074887     
 H  -11.339654763672854        9.0191716321408482        10.952749153992061     
 H  -11.571298209437854        7.5841097546970975        9.9333871344705695     
 H  -12.494703274873634        9.0665174370920791        9.5978063584687590     
 H  -8.2697830689444007        4.2526042658796861        9.0893630550333047     
 H  -9.0765059718866681        3.8446548411074652        7.5609508647219386     
 H  -9.9616800904802592        3.6938108655648865        9.0922062150331229     
 H  -10.952782455016990        5.4127313477525876        6.6425946599365648     
 H  -11.448412568912088        6.8224337443187926        7.5920558760338688     
 H  -11.810028080525456        5.1804920397504066        8.1806087392040165     
 P  -8.5769201416098237        9.9111801751138735        1.4367851992527290     
 H  -8.0369282586279027        6.0623081235430725        4.3220006684826631     
 H  -6.5138560824145442        6.3871154764096847        4.7503853433250338     
 H  -5.0637844066587006        9.5981700429612147        4.8242368021131679     
 H  -5.1792393635611287        7.9665261358849815        4.5625144747342485     
 H  -7.6453198612030375        12.037116519359994        5.1828033167060452     
 H  -6.1977830874806470        11.416289882576498        4.8480538367349766     
 H  -9.7574525314871146        11.433557872484714        5.5975018475407463     
 H  -10.765508185041307        10.290475588574846        5.1145971383932691     
 H  -10.902164975786631        8.0751576317380422        4.9044422673389461     
 H  -10.048628642783443        6.8407584303076536        4.4066501925994670     
 C  -7.1043409178126895        9.6805226298268376       0.36504508292361365     
 N  -8.7911844067339029        11.445561584394266        2.0020882042750232     
 N  -9.8703459149105566        9.6154265901725093       0.47484725253176724     
 C  -5.8889676648121823        10.113300149046729        1.2076889151484704     
 C  -6.9799536539117879        8.1857094577973104        1.1317568621027509E-002
 C  -7.2020436926289824        10.519402542617049      -0.91875337225555587     
 C  -9.2949053278253917        12.607398494170315        1.2536200356166747     
 H  -8.3268392510521601        11.650480730567216        2.8905159264672466     
 C  -11.268926223427391        9.5328444470826454       0.96304434113312742     
 H  -9.7028478316166282        9.0840269193383723      -0.38676064458993953     
 H  -5.9338523705115103        11.173607215280944        1.4908922388207542     
 H  -4.9792260266095640        9.9616793014004585       0.61359899362224068     
 H  -5.7967329697288292        9.5181900373690613        2.1245156261935021     
 H  -6.0455764065032067        8.0135326884880360      -0.54315062609860687     
 H  -7.8004270148660932        7.8450744988053023      -0.63346213152682995     
 H  -6.9663030923986842        7.5642863841429939       0.91518682946904373     
 H  -8.0527662061182159        10.219693336393304       -1.5431454496119605     
 H  -6.2895314121463128        10.370188084648001       -1.5120150981527893     
 H  -7.2901383605919232        11.593401306615419      -0.71327512848521746     
 H  -9.5994659991299205        12.228404726598168       0.26897221125149745     
 C  -10.511973335927967        13.205053901067460        1.9650756971223118     
 C  -8.1991359712188228        13.657878392725395        1.0783639341305686     
 H  -11.290240766696760        9.9975245246222766        1.9596277259371331     
 C  -12.183875598083109        10.313853986907898        1.2590284606087099E-002
 C  -11.694327486759443        8.0695414821957030        1.0878379699414289     
 H  -10.231774051687534        13.571587477358454        2.9635315346542059     
 H  -11.307012575189688        12.459090005643471        2.0938213791893054     
 H  -10.919507229163010        14.052614113945797        1.3943335877920520     
 H  -7.3147777171044410        13.244232876484368       0.57738918808021189     
 H  -7.8820897422317939        14.047767646216075        2.0562304649482366     
 H  -8.5615649451535916        14.505647057843156       0.48238466414379594     
 H  -12.093771353289808        9.9147434469657032       -1.0078164167647896     
 H  -11.922806996086294        11.379280121826110       -1.6567020706470318E-002
 H  -13.231729869332364        10.223337126629314       0.32869496535698089     
 H  -11.023727356182164        7.5200390347718100        1.7622840087167166     
 H  -11.661787677298088        7.5850657020614296       0.10230831807285341     
 H  -12.716634337012533        7.9885209236816639        1.4811527835112204     
 C  -7.7000782953483062        5.0206258960432839        16.773808393288611     
 C  -8.6232842883275538        6.1633729515441322        17.237762754763864     
 C  -8.3248618990147634        3.6417789685835107        17.069722141595552     
 C  -6.3349485612669296        5.1349295475181336        17.486302613520930     
 P  -7.3668109241555753        5.1481080696349419        14.963645218164796     
 H  -8.7096892627244422        6.1349579265406309        18.334968438059750     
 H  -9.6373526509217626        6.0744139379828193        16.823478709834692     
 H  -8.2152298789741636        7.1440828243401153        16.955856777069805     
 H  -8.4861392702750518        3.5380291395358094        18.152975355824974     
 H  -7.6540191331172327        2.8315012238658697        16.753886424314302     
 H  -9.2978370415724818        3.5042824053757791        16.577869893497418     
 H  -5.8815075625311053        6.1248652180226753        17.341375777880288     
 H  -5.6233530894893784        4.3726226261849472        17.137570809240209     
 H  -6.4720910065847548        4.9917896984895060        18.568281606879285     
 N  -6.6273876839744403        6.5755808446378712        14.569222145187521     
 N  -8.8397967359511238        5.2287892718712445        14.245810950210036     
 O  -6.4623347222772063        3.9845859363940934        14.540894878688876     
 C  -5.1791507649161019        6.8553865303924617        14.622223580586425     
 H  -7.2306831022344378        7.3481298793816032        14.265898477058617     
 C  -9.0168047368758195        5.0168408856092626        12.791189431705217     
 H  -9.6854254982561248        5.0442366351780068        14.801838549764522     
 H  -4.7208543029677852        6.0789154925409896        15.247648286875430     
 C  -4.9110473273460444        8.2048898063140498        15.289285472299547     
 C  -4.5242342143485770        6.8058973488896504        13.238905780217507     
 H  -8.0943183081404246        5.3680560583410957        12.308926957223948     
 C  -10.194031871353111        5.8699880798524138        12.320841024249749     
 C  -9.2208850089886649        3.5342946941538331        12.464786444453219     
 H  -5.3793359732260084        9.0235505465600685        14.723760219928419     
 H  -3.8279646823032132        8.3868386689145247        15.328928451182870     
 H  -5.2975220127474110        8.2307659654053555        16.315335727101868     
 H  -4.7218227306067213        5.8483529606448332        12.741877480815383     
 H  -3.4354581182902302        6.9190429931106667        13.344067196418743     
 H  -4.9027565139479448        7.6167349625343359        12.602151613396284     
 H  -11.088261141800391        5.6041368364271689        12.900371807718814     
 H  -10.412061172761868        5.6809293073415832        11.261467680163337     
 H  -9.9890067805809615        6.9406812372248954        12.453561883431188     
 H  -8.3815785599404293        2.9379933978602830        12.841697228745966     
 H  -9.2967602864976939        3.3779736655197210        11.379165188042597     
 H  -10.142943626093899        3.1559718168984179        12.926601337437543     
 C   4.4724263506543966       -1.4136887019069666        12.216641133607547     
 C   4.3406913714140929        9.7062638928958000E-002   11.939386436577333     
 C   3.0975581005861774       -2.1112363044147071        12.166026299194010     
 C   5.4122272255951094       -2.0269741151497342        11.155383855714959     
 P   5.2902789239020303       -1.6682486094107687        13.859906901432616     
 H   5.3233791805783710       0.58628297931455997        11.946509011132951     
 H   3.6875715502848934       0.60472825937258046        12.660869691100070     
 H   3.8994542936302055       0.24551478524493545        10.941712617548593     
 H   2.3671968382402557       -1.6437950219992314        12.840832681056956     
 H   3.1710429192948815       -3.1773034181293545        12.424169282788318     
 H   2.6916110353718898       -2.0462140503009523        11.144545291715749     
 H   5.0064740805251216       -1.8157322193255567        10.154841618838097     
 H   5.4929216626376789       -3.1156389697790496        11.254221524246059     
 H   6.4219444181336689       -1.5965871092061112        11.204346989705543     
 N   5.6208528186512856       -3.2553665403889154        14.198879194118975     
 N   4.1505940625576967       -1.2991169055218983        14.989603275810856     
 O   6.6102544989758130      -0.89376649158754462        13.850055474784334     
 C   6.7796070629603769       -4.0294331261967837        13.700182992331673     
 H   4.8515905662407777       -3.8142461183108254        14.565437112348024     
 C   4.3875979235216374       -1.3318378587611599        16.454067298434929     
 H   3.4022624338846947      -0.65291876777613234        14.708256967215688     
 H   7.3469515013057300       -3.3591586754137963        13.038741699129195     
 C   7.6853718966686007       -4.4597641831812993        14.857765656469866     
 C   6.2797162523682584       -5.2386605110077076        12.906748289592624     
 H   5.3480953143431993       -1.8450999286640819        16.606324247593729     
 C   4.4820908665489538        9.0489798662373847E-002   17.014603690877795     
 C   3.2776377971764510       -2.1398369610836574        17.134877733967173     
 H   7.9840812481947179       -3.5920129133109242        15.460973745636332     
 H   8.5969019041516201       -4.9464117294585686        14.482777120535236     
 H   7.1521737882072314       -5.1684118417854066        15.504532224055570     
 H   5.7226795207199217       -5.9182548434510540        13.569863093472396     
 H   7.1176356674188233       -5.7994788315550485        12.477975992468151     
 H   5.6151956293657648       -4.9407215185884299        12.087083576132295     
 H   5.3057599947132319       0.63863305400933634        16.542210025196503     
 H   4.6531102181413884        7.1599582946647339E-002   18.100137396265751     
 H   3.5516180487281876       0.64337543575426259        16.827090759188593     
 H   2.2923686461769632       -1.7306819272026783        16.872255882851146     
 H   3.3779351483302587       -2.0961078891284997        18.228108580121528     
 H   3.3025873753780162       -3.1936049826690267        16.830455434339488     
 I   1.5429066119462012        1.1886420675841372        14.593651805062839     
 I  -1.7342897640861916        5.5801881236314559        16.097805620715416     
 I  -8.3823155744936795        9.6066841470179387        13.054006210903111     
 O   1.8532116417307221        4.6423246657705723        15.538210176579669     
 H   1.6799325307623543        3.6933902563765875        15.352257223740898     
 H  0.96446323964691716        5.0262779177923003        15.694675612775491     
 C   8.4093784385759900        2.4385081312797237        10.026647401410331     
 C   8.5848752917730877        3.4304091127487628        8.8667538150149170     
 C   7.8520125745856548        1.0917491006503623        9.5254079361528383     
 C   7.4525516024903204        3.0273843923975967        11.084750777748212     
 P   10.008648325649130        2.1863512260561824        10.892786793687250     
 H   9.1952125516430314        3.0153715050032539        8.0532927373490448     
 H   7.5994694276474863        3.6784224499077083        8.4511243199669615     
 H   9.0412494357301032        4.3671860718655875        9.2083474135950798     
 H   6.8384750010834017        1.2490655034755673        9.1265577658978039     
 H   8.4596415779326808       0.66466316888328658        8.7163800728187475     
 H   7.7851018041510631       0.36011100696457404        10.341358442353924     
 H   7.8159318791906882        3.9786925519282934        11.493963576247245     
 H   6.4767109334075750        3.2159091544434371        10.616241825709544     
 H   7.2973682697115319        2.3356554719987734        11.921166817574433     
 N   11.071472184394860        1.5511099570940896        9.8177579636848797     
 N   10.646937623298671        3.6237909881021833        11.409730549839329     
 O   9.7327967759039886        1.3349041053982200        12.139855524843778     
 C   12.377786375765629       0.99961160454710596        10.260003928738662     
 H   10.732946788381041        1.2133962582683651        8.9086544810429285     
 C   11.681469673601548        4.4406929189707123        10.752072764184947     
 H   10.427042988455907        3.8678867262617564        12.378412150586307     
 Dy   9.9354268539506716        1.2781244632621838        14.348826763140790     
 H   12.533400121131478        1.3627141551964830        11.286474518441466     
 C   12.350737439449269      -0.53012842560343099        10.291000293778874     
 C   13.503785124533067        1.5244847851231222        9.3668747172626077     
 H   11.851918515346211        3.9649940467094820        9.7785200786527326     
 C   11.195393307448677        5.8772138747974054        10.516881233526648     
 C   12.991113947083035        4.4249359164597477        11.550820640847810     
 O   10.287447681187430        1.3338906506365804        16.539865249020369     
 O   9.3691859942553535        3.6015317480243207        14.291370715871270     
 O   7.5857380599752195        1.4262879948333769        14.603139041011941     
 O   9.1260726431253243       -1.0086874497935627        14.498049519243779     
 O   11.785012182517407      -0.17107928376930889        14.037614534049517     
 O   11.890126836737457        2.6645006284584620        14.274660237586916     
 H   11.559497068800171      -0.90107081180520987        10.954039714494101     
 H   12.179413414601756      -0.93729274779788396        9.2845483757609184     
 H   13.309610037721365      -0.92185123611158293        10.658776892999946     
 H   13.360428327412155        1.1797266870700915        8.3341135489578217     
 H   13.539307551156499        2.6201359541259706        9.3552574976809186     
 H   14.474449975153682        1.1541022158074448        9.7233904857426463     
 H   10.280815895701950        5.8956181717068299        9.9099042323949593     
 H   10.978057446532189        6.3773629146348849        11.469710535219374     
 H   11.965609981603027        6.4640091893541012        9.9958306808534143     
 H   12.846599296990144        4.8638785308190755        12.547637733451305     
 H   13.370286521999404        3.4054010442122600        11.692830482457797     
 H   13.762227000159607        5.0125144036166551        11.033237353870586     
 P   10.488005235329080       0.47262712554149183        17.794192217696498     
 H   9.8940738231390917        4.2186383634090046        14.863633238413117     
 H   8.3912737109981936        3.8814797834760277        14.380523237116529     
 H   7.0060014402932307       0.66744383025297793        14.296798705509966     
 H   7.0884236761494561        2.2916030163870538        14.587045382838582     
 H   9.6068903442338307       -1.7421534915231998        14.028951794201692     
 H   8.1436448486158852       -1.1274071979481326        14.280495495598521     
 H   11.766035086654675       -1.1108128996025359        13.705228404504064     
 H   12.736525572035927        5.7610029232372878E-002   14.212279297122025     
 H   12.810427386369522        2.2866200829275196        14.315216839714489     
 H   11.915862570937817        3.4661915289542851        14.862353806225579     
 C   9.0304938920138493       0.73907810159331355        18.869672987947620     
 N   10.660949500065993       -1.0722997830350380        17.246112668086194     
 N   11.787884465243057       0.76431870624424936        18.749367070861222     
 C   7.8004667869349102       0.36388751461825553        18.022017898558936     
 C   8.9634326225058114        2.2311844629629127        19.249145252410056     
 C   9.1055354943293043      -0.13393418843343885        20.130484785831452     
 C   11.272181495590321       -2.2170005760685805        17.938128816831721     
 H   10.198499666203496       -1.2809421218796597        16.357939945066381     
 C   13.180787489157844       0.88358981326209829        18.254803579204129     
 H   11.615368437662797        1.2642772966321882        19.627875206182019     
 H   7.8118145577072333      -0.69179576547569588        17.717583726276896     
 H   6.8985708495845381       0.53090899802024416        18.622860382176196     
 H   7.7232187921610347       0.98036930050042614        17.118166181784161     
 H   8.0282639883173577        2.4357302706619555        19.789501665744105     
 H   9.7850211471415260        2.5256541568018838        19.914962070546750     
 H   8.9940492262892899        2.8684111808516501        18.356756377933323     
 H   9.9650207899515859       0.12228423144283762        20.761986391853341     
 H   8.1995285846520769        2.4856887657226007E-002   20.730264282194675     
 H   9.1619811831147331       -1.2034973043698098        19.890757822092823     
 H   11.600488553746899       -1.8415500226606543        18.915862219414258     
 C   12.487995700317359       -2.7251144664240843        17.154199149271264     
 C   10.246536129663371       -3.3327791257683286        18.142578602263217     
 H   13.198104599421423       0.47381511174007190        17.234710842432474     
 C   14.114444187654403        6.2196824210804441E-002   19.150278090298151     
 C   13.588705676026599        2.3557836304166937        18.201572172062992     
 H   12.180359787836466       -3.1096170976960051        16.170651360975189     
 H   13.218638950972615       -1.9222476302617761        16.985128583615474     
 H   12.988926825049138       -3.5411945427457292        17.697095636288310     
 H   9.3784106813960229       -2.9851857900348131        18.717885926643344     
 H   9.8848969048733348       -3.7053299899794681        17.173450012805624     
 H   10.694110395634553       -4.1808621415387650        18.678732442365362     
 H   14.041717921944398       0.41197063383551569        20.189667082775987     
 H   13.858612374345906       -1.0042480602788260        19.133988917777394     
 H   15.156227088533775       0.17152665041187040        18.819675904490104     
 H   12.905408697879013        2.9311344652000879        17.562111324391434     
 H   13.560708934157757        2.7904000397560780        19.210439628618122     
 H   14.606423385320037        2.4671592879012860        17.803243756354100     
 C   9.6219653411094725        5.3339868179992509        2.3260638911723279     
 C   10.614033710798321        4.2597270311419644        1.8493878104540997     
 C   10.166243920354828        6.7515350717608955        2.0635712458089031     
 C   8.2750828214262455        5.1482757773996131        1.5994432009626478     
 P   9.2785325603806506        5.1497074414853277        4.1273233774335614     
 H   10.709213403896918        4.3206345287742796       0.75448594186261408     
 H   11.614648080418187        4.3987897345597098        2.2779562277320995     
 H   10.261193024832655        3.2518577876752075        2.1040287234155883     
 H   10.347296615315724        6.8825345030113825       0.98644505071166777     
 H   9.4414100080507275        7.5144318569550634        2.3730781210841219     
 H   11.116162582270134        6.9368321968359972        2.5810634196000772     
 H   7.8865815591049486        4.1309181518398272        1.7289673819129412     
 H   7.5152782266789577        5.8578025864918182        1.9528564221932503     
 H   8.4106760054721974        5.3161504240196482       0.52103937919706933     
 N   8.5752762609785247        3.6855708838921193        4.4541827966105325     
 N   10.741461886437554        5.0948619817036018        4.8702731448212466     
 O   8.3381508049326793        6.2769327553728589        4.5683381357545887     
 C   7.1253689604043879        3.4059304348364052        4.4712190273276020     
 H   9.1844362391609327        2.9494497879609352        4.8252323823564467     
 C   10.869765637002084        5.3458311707906674        6.3249689960273026     
 H   11.587433313943375        5.3370690768384312        4.3344392150619129     
 H   6.6415821385817360        4.1766401885460782        3.8571576338202167     
 C   6.8266489108226036        2.0474185180791720        3.8371846557828939     
 C   6.5358869820087682        3.4697520274401690        5.8823586220325712     
 H   9.9335507252708872        5.0023332455668497        6.7881267312527536     
 C   12.034974609689346        4.5177516199803485        6.8619398872877628     
 C   11.058413707592816        6.8374058660607453        6.6118957564991243     
 H   7.3305593813225682        1.2387270099830450        4.3853936264471489     
 H   5.7454646930232052        1.8570246951369811        3.8665659330848290     
 H   7.1516870477318122        2.0087192373869649        2.7914368232936804     
 H   6.7620717986767049        4.4282223131980905        6.3649925895709378     
 H   5.4431288165042542        3.3622480921667908        5.8281253921500307     
 H   6.9390722110174412        2.6588304985336046        6.5039112123973934     
 H   12.950537672378402        4.7769147714812545        6.3134532655887954     
 H   12.207500057972588        4.7368904683875801        7.9234004982510893     
 H   11.843959769789176        3.4425414866170834        6.7482662961177633     
 H   10.227020875163763        7.4187382333623493        6.1975035860103347     
 H   11.108399602211991        7.0282236363060795        7.6929559674345871     
 H   11.991127388859466        7.2052711711563555        6.1628656039581173     
 C  -2.6465580361355427        11.729814857509663        6.9371875549517439     
 C  -2.5142270615319027        10.213481333169611        7.1760163936486148     
 C  -1.2875331119172089        12.444416799038281        7.0812776660306485     
 C  -3.6474657301799271        12.294446159887018        7.9665844743740406     
 P  -3.3827217593250705        12.024614762409215        5.2628404446661357     
 H  -3.4938198821942761        9.7214656626954525        7.1215264728136312     
 H  -1.8350751100119307        9.7300307903566310        6.4638462579820750     
 H  -2.1062908999427132        10.037927434119483        8.1835620727813385     
 H -0.51333844050588062        12.005060573435500        6.4378358533666526     
 H  -1.3646323938475529        13.515367175476749        6.8457765255489598     
 H -0.93713584018850959        12.357501746097514        8.1216814600369265     
 H  -3.3007598948425798        12.037044478765129        8.9793766687026420     
 H  -3.7243404051812101        13.385658303847487        7.9111528771816984     
 H  -4.6520164310159391        11.866435380835744        7.8418988178095663     
 N  -3.7653966702390038        13.609645110490122        4.9821947678573730     
 N  -2.1786506692845982        11.753668191123660        4.1693433525917998     
 O  -4.6602257672625482        11.189707145274765        5.1595257387848923     
 C  -4.9710351812667195        14.316393086369665        5.4671420824871886     
 H  -3.0186266389311904        14.209821457611538        4.6346574558150229     
 C  -2.4230278079985799        11.697961555062429        2.7052174581654489     
 H  -1.4129802484022658        11.138616027376532        4.4732344568851863     
 H  -5.5384626550828306        13.598701651656921        6.0764944439473592     
 C  -5.8436655176803667        14.763721300224448        4.2919914232129877     
 C  -4.5544058852147957        15.508552055495617        6.3291977707852807     
 H  -3.3872226357222934        12.196519827653015        2.5286561355672639     
 C  -2.5122192412687854        10.244883076069442        2.2260277888984867     
 C  -1.3207960582936065        12.472761093056105        1.9764095684381329     
 H  -6.0865578965336553        13.910570220930861        3.6448594116981017     
 H  -6.7845727825151503        15.205500901769328        4.6488673021856917     
 H  -5.3073482535445224        15.513691327723505        3.6968480609948235     
 H  -4.0068838010028012        16.238397832246672        5.7155113401256754     
 H  -5.4317278677998715        16.010651933392229        6.7500677500717856     
 H  -3.9042004227596911        15.205966052012482        7.1579825795678618     
 H  -3.3288164184404905        9.7187826156984425        2.7347721936996794     
 H  -2.6916093134026147        10.199630099368948        1.1424107802924612     
 H  -1.5764114611404869        9.7096659371670633        2.4371332988157084     
 H -0.33242739155853346        12.085117699686977        2.2586491446814119     
 H  -1.4227702649457898        12.365275216549911       0.88807980429610367     
 H  -1.3527871490511816        13.541082146769400        2.2224333818173752     
 I  0.42085644184425031        9.2948580493447999        4.7243588183960625     
 I   3.5152894851710275        4.6536748612398045        3.2833100660513868     
 I   10.392896656856902       0.71646537536632393        6.1729823916173077     
 O  -2.7007963080847401E-003   5.8681941675461449        3.6309866417814218     
 H  0.18683551786804836        6.8033215744754525        3.8668336138649551     
 H  0.88119527268764897        5.4544784759034570        3.5293969254636588     
         356

 C  -6.4553166625727076        7.7203165492479116        9.1626030273897889     
 C  -6.6495299592371238        6.7329151822077966        10.323249241702195     
 C  -5.8602595258394574        9.0515530261474684        9.6636239198210099     
 C  -5.5222244933684799        7.1087509989601712        8.0968884755431798     
 P  -8.0527885705123872        8.0128308352784359        8.3057475075065810     
 H  -7.2251194299922616        7.1744679124781188        11.148196226908386     
 H  -5.6682644590054956        6.4413057252274264        10.720202814575369     
 H  -7.1537414763223719        5.8166322003308721        9.9916588015148236     
 H  -4.8507675821510716        8.8663462917523290        10.061256766131995     
 H  -6.4550846995879931        9.4958266752173000        10.473584793051790     
 H  -5.7737287516781821        9.7819261348724726        8.8484482065468750     
 H  -5.9072527083822601        6.1589845137382522        7.7044321812649494     
 H  -4.5427643908112607        6.9111984195683034        8.5534325871289472     
 H  -5.3684765933006613        7.7890474007414907        7.2508608112560253     
 N  -9.1034109247891948        8.6242304315443317        9.4091567245722363     
 N  -8.7131351644600414        6.5998915194641867        7.7539366222028310     
 O  -7.7658494183576190        8.8905090278240504        7.0799842063865155     
 C  -10.413717187611784        9.1901378406310563        8.9949985863726045     
 H  -8.7390392410386593        8.9782955768251522        10.301709788217874     
 C  -9.7206054551260870        5.7501557848978297        8.4115087397867434     
 H  -8.4975102131838849        6.3770625269241599        6.7792354253979914     
 Dy  -8.0070374288611283        9.0192810825875309        4.8723952314077872     
 H  -10.598534773409245        8.8229704372184408        7.9747787890100730     
 C  -10.370651515563182        10.719185716944171        8.9535614890518680     
 C  -11.522616759895833        8.6817854590712198        9.9200784539867932     
 H  -9.8522513371485285        6.1777445051727096        9.4130945392468455     
 C  -9.2254917573468216        4.3044056261283750        8.5534336937176612     
 C  -11.061058230178629        5.8001346569201493        7.6655432813282740     
 O  -8.3739911971845071        9.0369523036495512        2.6834898647136938     
 O  -7.4823854239406478        6.6834762790979632        4.8640828538166954     
 O  -5.6667729907893172        8.8379855360983708        4.5830043212140774     
 O  -7.1936719405721146        11.295076182241576        4.6998614885135401     
 O  -9.8062104844301405        10.487370705388283        5.2854236836354698     
 O  -9.9922924844134027        7.6731230191861490        4.9461233156427244     
 H  -9.5849595025434020        11.076327007788928        8.2761844803984363     
 H  -10.180401538995369        11.131341955382306        9.9545948995569518     
 H  -11.330882554276185        11.117209743282761        8.5965010040320209     
 H  -11.344170891074551        9.0217406226257939        10.949663295817556     
 H  -11.573920096929237        7.5866194966097780        9.9300301335099093     
 H  -12.497377353187783        9.0686831877738232        9.5931954147394602     
 H  -8.2722866418166259        4.2565209387122058        9.0964590297124719     
 H  -9.0754809484000010        3.8460283046319983        7.5670722754080675     
 H  -9.9639332647689933        3.6973648147108311        9.0965021815435527     
 H  -10.951160360615930        5.4124643870930509        6.6431836072217791     
 H  -11.448034494298833        6.8235612346426180        7.5896686129755020     
 H  -11.810535081786364        5.1826077727597557        8.1802552852162655     
 P  -8.5764593808529597        9.9084470683880070        1.4367727744431835     
 H  -8.0355735213136583        6.0629423832403804        4.3227482495149960     
 H  -6.5130326221261354        6.3876460591528295        4.7527093390172190     
 H  -5.0640200420675319        9.5984876203823895        4.8271868068435948     
 H  -5.1789199135448083        7.9670629278296703        4.5646565828821082     
 H  -7.6454131343340981        12.036934625118743        5.1827957144744179     
 H  -6.1976716139006065        11.415974392834217        4.8501705187515398     
 H  -9.7586677236504187        11.433449633135670        5.5964244571444492     
 H  -10.766038585701224        10.290620740345169        5.1112770991249397     
 H  -10.901809608481217        8.0743485115044145        4.9041243411865123     
 H  -10.047500959496979        6.8409884119384259        4.4057738483932498     
 C  -7.1039632551181464        9.6755564169689112       0.36572572147213783     
 N  -8.7887983622442842        11.443393405157124        2.0010853861390840     
 N  -9.8697028285598964        9.6133988962867267       0.47437067904853181     
 C  -5.8883431411926717        10.106868051150059        1.2086427640704409     
 C  -6.9816485280235518        8.1805715931974774        1.2257273969713290E-002
 C  -7.2002990850709212        10.514565994234735      -0.91799455672083363     
 C  -9.2953413436238055        12.604738477047171        1.2540606225468827     
 H  -8.3246063219801503        11.648391195844265        2.8895687453942940     
 C  -11.268371364313177        9.5302777736087307       0.96207911455605699     
 H  -9.7018333203593397        9.0828261052859744      -0.38762652646556833     
 H  -5.9320700619607907        11.167221841825885        1.4917878520944572     
 H  -4.9786885076089664        9.9542001508191813       0.61474526858960066     
 H  -5.7969355411520276        9.5116869607334955        2.1254823784314079     
 H  -6.0471001362905064        8.0067534069387847      -0.54128643989869396     
 H  -7.8020215324182125        7.8412264511737204      -0.63327163035015310     
 H  -6.9699339309800168        7.5592541126278068       0.91617105230222851     
 H  -8.0510011068420777        10.215771500118722       -1.5427968467924629     
 H  -6.2877297906996681        10.364589121795001       -1.5109273084557400     
 H  -7.2874952848924277        11.588578751789456      -0.71229400092364137     
 H  -9.6011985228093000        12.225625112892033       0.26990763907327886     
 C  -10.511758266669970        13.200623349125744        1.9679857509584173     
 C  -8.2012106140926466        13.656538093173808        1.0770278244161582     
 H  -11.289816525146962        9.9929851762396336        1.9594900012285623     
 C  -12.183203043971664        10.313205955457404        1.3233490755706656E-002
 C  -11.693902885705727        8.0668805448334719        1.0840638317638396     
 H  -10.230164892657063        13.567678102404800        2.9658308933633180     
 H  -11.305316219309082        12.453476042334504        2.0983437321962239     
 H  -10.921718229952821        14.047455955117934        1.3981006728237988     
 H  -7.3178101847041628        13.244177821991594       0.57356533425644862     
 H  -7.8821528216173062        14.046083319065071        2.0543085483327221     
 H  -8.5659733055127418        14.504325710290459       0.48269574937855869     
 H  -12.093535403359194        9.9159039351365976       -1.0078575770857403     
 H  -11.921856625212151        11.378545010911978       -1.4078403237315924E-002
 H  -13.230999309174091        10.222491508227483       0.32947692787841959     
 H  -11.023476861377029        7.5161312822485717        1.7576203606531720     
 H  -11.661195509210708        7.5842269746888400        9.7697125755800071E-002
 H  -12.716297439218000        7.9852511202203100        1.4769956880230191     
 C  -7.7005180328765368        5.0205856874468280        16.777441614058073     
 C  -8.6274531442070810        6.1600440018913734        17.241185125141122     
 C  -8.3210672760825908        3.6398843909220409        17.072576437077082     
 C  -6.3364399647252467        5.1391898833045007        17.490726356250875     
 P  -7.3667583233271019        5.1495284059890079        14.967567031498247     
 H  -8.7140226996479146        6.1310750689880917        18.338340715781015     
 H  -9.6409162387454028        6.0677822723213923        16.826616228945024     
 H  -8.2226138238195290        7.1419946461188575        16.959608814327943     
 H  -8.4835963275266106        3.5355191007960713        18.155551895398414     
 H  -7.6472928980224060        2.8319088092430027        16.757777624600909     
 H  -9.2927171472179513        3.4993978105085430        16.579334971278829     
 H  -5.8864848895916611        6.1305432199587582        17.346190258681521     
 H  -5.6221547374212921        4.3795804885796388        17.142246307118949     
 H  -6.4736315288294577        4.9952723213464125        18.572581248011829     
 N  -6.6289934613572878        6.5783283759792548        14.574903440850800     
 N  -8.8394331010979297        5.2283607065730413        14.248845029040659     
 O  -6.4606210279348808        3.9874394430069624        14.544647719083322     
 C  -5.1807590007525954        6.8585926920741827        14.625872169156024     
 H  -7.2326909938197854        7.3493920093827523        14.269101436592454     
 C  -9.0148735627898304        5.0136686115586837        12.794484531761141     
 H  -9.6849190376151171        5.0418374716418812        14.804416053172989     
 H  -4.7215735978385487        6.0828675915696779        15.251580290576966     
 C  -4.9123700388369169        8.2089609262506702        15.290962204443325     
 C  -4.5274735606892911        6.8078549655590468        13.241902827103912     
 H  -8.0920274727191472        5.3642989527635265        12.312440084347450     
 C  -10.191889030543541        5.8652736177616385        12.321200286509139     
 C  -9.2181809699456227        3.5305008303942182        12.470887906793644     
 H  -5.3825479008493833        9.0266024761500638        14.725647916245393     
 H  -3.8295093543280121        8.3920372769323652        15.327881544077689     
 H  -5.2965480267944480        8.2356746520487700        16.317736655833002     
 H  -4.7258521789438017        5.8500314023857811        12.745782250814422     
 H  -3.4385875171408404        6.9207978931850000        13.345748387636323     
 H  -4.9065047982699488        7.6183667794696897        12.605056283527766     
 H  -11.086759351856617        5.6000270311942213        12.899983575317638     
 H  -10.408432289176751        5.6741749383389841        11.261982681440628     
 H  -9.9875081449196514        6.9362511785170886        12.452298001691739     
 H  -8.3788654820004034        2.9352767475940151        12.849325627355594     
 H  -9.2934641012915886        3.3719878574497382        11.385614753633684     
 H  -10.140368044700532        3.1527328229860170        12.932914980516445     
 C   4.4744283210322466       -1.4144518657627811        12.219227070763326     
 C   4.3409270096569621        9.6262596420898100E-002   11.943081303034999     
 C   3.1008480297370413       -2.1140069351637880        12.165818299175635     
 C   5.4167367786516651       -2.0251728426278759        11.158933358876524     
 P   5.2901309811394031       -1.6693523983163456        13.863416426768078     
 H   5.3229359286797227       0.58668698371990002        11.951585626230893     
 H   3.6864799938670876       0.60246807984929418        12.664277725612566     
 H   3.9005071714783175       0.24498275874212694        10.945102617789304     
 H   2.3687953940502400       -1.6484355262055295        12.839934754840897     
 H   3.1756814957827015       -3.1801750504150195        12.422985830489049     
 H   2.6963436975423964       -2.0484570756883929        11.143840436133514     
 H   5.0124512620298018       -1.8130882031927096        10.158009398004465     
 H   5.4986689822665742       -3.1137865072553592        11.256545383349431     
 H   6.4257514043128143       -1.5936248390307293        11.210131292280197     
 N   5.6231452270168303       -3.2561498817708578        14.200880579017790     
 N   4.1485102109040906       -1.3036749652642796        14.992148192803928     
 O   6.6082909093835740      -0.89218880847582316        13.856670300991563     
 C   6.7836358628253537       -4.0278817336282353        13.702972088542193     
 H   4.8548921510632290       -3.8164914942351489        14.567210273976272     
 C   4.3859771872265352       -1.3334603930760873        16.456561390751496     
 H   3.3992372416731511      -0.65889397907137415        14.710183560577208     
 H   7.3511239539053719       -3.3560540488441841        13.043359541883619     
 C   7.6879117762018128       -4.4586310333387189        14.861475496309248     
 C   6.2869187698139921       -5.2367139582822260        12.907282921530586     
 H   5.3468839608967498       -1.8457438512663267        16.609414789687872     
 C   4.4796290392958937        8.9837615608475488E-002   17.014679196485432     
 C   3.2768097084341727       -2.1410369821034290        17.139029287925474     
 H   7.9847596394262981       -3.5912472472727415        15.465981813227812     
 H   8.6004092220233943       -4.9440678933174089        14.487435552395533     
 H   7.1542858174692796       -5.1683778219988188        15.506563344352097     
 H   5.7299881746249266       -5.9179036654353627        13.568657428705372     
 H   7.1263883807238972       -5.7955898141328577        12.479271352732642     
 H   5.6232107169741550       -4.9388480080454027        12.086964036005277     
 H   5.3024526626874051       0.63793022629000273        16.540832517427972     
 H   4.6514323833638018        7.2878334474981821E-002   18.100067623111642     
 H   3.5485421160076758       0.64157510191337108        16.827016970695556     
 H   2.2911739030284028       -1.7331863087587609        16.875862729716697     
 H   3.3772166545783673       -2.0951614464017188        18.232086997851436     
 H   3.3026237925231401       -3.1952602816709623        16.836517324093272     
 I   1.5397956125308134        1.1807524908288785        14.593642958677663     
 I  -1.7295094993558047        5.5822658167169896        16.092775565495703     
 I  -8.3888934298378253        9.6063584937168169        13.052539754327917     
 O   1.8554126820538017        4.6347103745349116        15.539733669568440     
 H   1.6815658970022072        3.6860451456593006        15.353094089425841     
 H  0.96685797513148486        5.0196720685927811        15.694572065002022     
 C   8.4088171432337422        2.4439568526184909        10.026612776465935     
 C   8.5847498801310209        3.4359342936269655        8.8668620669389835     
 C   7.8510109434428008        1.0974650294034647        9.5251319512620363     
 C   7.4522110884221755        3.0329512009227471        11.084837733801448     
 P   10.007948923952309        2.1912171568839209        10.892807154606798     
 H   9.1942767206965925        3.0203634579343008        8.0530870182459786     
 H   7.5994650258445180        3.6850701167072266        8.4516927031752758     
 H   9.0422821220344716        4.3721626829427382        9.2083613726953875     
 H   6.8376661415281887        1.2552486733583443        9.1259849012104404     
 H   8.4586916671681376       0.67010082021558115        8.7162744345238252     
 H   7.7835198016103710       0.36580643964178816        10.341010312475554     
 H   7.8157519441225194        3.9843060863702751        11.493775410000541     
 H   6.4762803455133513        3.2213971022219723        10.616502844008947     
 H   7.2971940576545613        2.3413489438676001        11.921388785682280     
 N   11.070888731282681        1.5570075090507089        9.8172159956483256     
 N   10.646135384148753        3.6282548437082967        11.410850152743121     
 O   9.7317389767537392        1.3388996303983312        12.139149778091042     
 C   12.377052087767778        1.0047655056004119        10.259078256654997     
 H   10.731852205669727        1.2186455690640923        8.9085552307402445     
 C   11.679896644876452        4.4462811933787929        10.753422428454638     
 H   10.426298287921162        3.8715032075078968        12.379749162205913     
 Dy   9.9347563775662540        1.2794362024707973        14.348053544256990     
 H   12.533214353998261        1.3678028201717027        11.285479642170124     
 C   12.349131379577440      -0.52496414013446657        10.290105179255194     
 C   13.502977969468500        1.5290334637466769        9.3654536720149437     
 H   11.849396009037074        3.9720954795526393        9.7790280402431868     
 C   11.193464217220635        5.8830599810413178        10.521032855081232     
 C   12.990333886384095        4.4295701032310131        11.550787009713572     
 O   10.288123273169466        1.3326170240280442        16.538885946456595     
 O   9.3704779308268922        3.6034490837540507        14.292969496279316     
 O   7.5853681697830178        1.4291110212000406        14.602882728873695     
 O   9.1245428113237406       -1.0066945161564651        14.498570999422293     
 O   11.781881177053821      -0.17122591551497712        14.032609046640172     
 O   11.890990565253865        2.6638160700048084        14.273193173043984     
 H   11.557685070950161      -0.89539443877988434        10.953185108831970     
 H   12.177503027064146      -0.93201468769176621        9.2836611780383613     
 H   13.307800100557529      -0.91720719047335897        10.657841802162450     
 H   13.358906809005147        1.1844981741844609        8.3327107577417081     
 H   13.539113196865468        2.6246714250243475        9.3539725790696107     
 H   14.473586338600326        1.1579873515632293        9.7214211118837319     
 H   10.277702446258079        5.9022776413001532        9.9160123766390242     
 H   10.978168187305176        6.3819908829702046        11.474863313168163     
 H   11.962669338521588        6.4704903917444696        9.9992631999813266     
 H   12.846625866422009        4.8667517372178839        12.548430274804348     
 H   13.369862419311941        3.4099527282239936        11.690673480160436     
 H   13.760774236912130        5.0182718837843634        11.033527246128674     
 P   10.487709115402263       0.47111947808889859        17.793193501884215     
 H   9.8964716284178991        4.2203740885584420        14.864408012562297     
 H   8.3929412720608063        3.8840476657775258        14.383149322977996     
 H   7.0045436328436539       0.67030346588716672        14.299147375309342     
 H   7.0885418692338646        2.2947255527191128        14.588492216011172     
 H   9.6040961896129655       -1.7405937330592498        14.028952748801586     
 H   8.1415921348836413       -1.1253341444263742        14.283403459386113     
 H   11.761383039507509       -1.1110973287773775        13.700862191641310     
 H   12.733609864883681        5.5453576186599560E-002   14.208516328258149     
 H   12.810563337227677        2.2844567290507998        14.314690151782333     
 H   11.917800520391703        3.4663203161071423        14.859580123655231     
 C   9.0293809942879832       0.73750906313748144        18.867803631713393     
 N   10.661298224036868       -1.0736763732328480        17.244910748793309     
 N   11.787073150477866       0.76230791741023374        18.749174406001146     
 C   7.8000082543389784       0.36027594441086458        18.020161007530252     
 C   8.9608446827179478        2.2299354114027303        19.245507937178175     
 C   9.1044865847649721      -0.13359648521884895        20.129905017504488     
 C   11.268636737803424       -2.2190111344142944        17.938929375779740     
 H   10.198849339584527       -1.2821165657684310        16.356673359124734     
 C   13.180379543722978       0.87985938947696718        18.255374529678868     
 H   11.614569668527622        1.2633768798301763        19.627049004689390     
 H   7.8122632555880314      -0.69572339008346484        17.717036078078340     
 H   6.8977141782792550       0.52736753713772888        18.620398192465181     
 H   7.7226675920822201       0.97556216582539945        17.115527261191403     
 H   8.0255919768537716        2.4340791919018332        19.785891389691347     
 H   9.7823068364326797        2.5259555494455159        19.910726419362575     
 H   8.9905805280024591        2.8661206685359222        18.352392556024991     
 H   9.9634358431358603       0.12435799670266026        20.761360117462509     
 H   8.1980425707550726        2.5338384941149344E-002   20.728992248732506     
 H   9.1619771798388125       -1.2034373845654467        19.892014516830773     
 H   11.596766484193967       -1.8432828718006133        18.916621082007115     
 C   12.483871185128775       -2.7309114416975788        17.157016981110559     
 C   10.240242364040659       -3.3320368067328081        18.143272379265518     
 H   13.197995831507583       0.46863997901256732        17.235914996524194     
 C   14.112841157719753        5.9072125710129111E-002   19.152585750329514     
 C   13.589498150074936        2.3515986821031505        18.200467564771557     
 H   12.176553342784187       -3.1147469878087550        16.173123906295491     
 H   13.217068797443076       -1.9304180659454151        16.988906034083257     
 H   12.981380150771066       -3.5482723230241211        17.700743950076539     
 H   9.3720581415212720       -2.9816244415263875        18.716436000284386     
 H   9.8793837049000022       -3.7052827780995017        17.174164120149022     
 H   10.684822072919893       -4.1801471623800923        18.681481654773776     
 H   14.039539235154123       0.41009803294579589        20.191486912608738     
 H   13.856427926880537       -1.0072274686426494        19.137290755216306     
 H   15.154917586344164       0.16745679366112848        18.822669596703221     
 H   12.907107000467823        2.9265925750000825        17.559782300710722     
 H   13.561140353047897        2.7874862264650733        19.208726673941989     
 H   14.607554345893785        2.4616978746949556        17.802741530419468     
 C   9.6220644660276307        5.3315929750180473        2.3293316428115571     
 C   10.613540320998426        4.2563296373018416        1.8536629802882185     
 C   10.167125411620152        6.7485727180508395        2.0654743346645965     
 C   8.2750752348496039        5.1460146029121372        1.6028434965087324     
 P   9.2788252842506100        5.1494383330237445        4.1308693723877141     
 H   10.708324706659610        4.3157516253196366       0.75866681940245073     
 H   11.614394231010801        4.3955522399372278        2.2816150424925934     
 H   10.260452237005614        3.2489251249705071        2.1096908516771138     
 H   10.348159929589741        6.8784541327481712       0.98823421407343848     
 H   9.4427403641350569        7.5121349508766215        2.3743395365476143     
 H   11.117175534428251        6.9338899310024971        2.5827172209750722     
 H   7.8860148436108890        4.1289527311060885        1.7329766323371323     
 H   7.5155973136490228        5.8561443424360791        1.9557136258186723     
 H   8.4107853646551849        5.3130947827684194       0.52433260100975254     
 N   8.5749854001173667        3.6862660734113617        4.4602250704036237     
 N   10.742096700760207        5.0948249307408773        4.8730997197511687     
 O   8.3390273469181366        6.2775039221683047        4.5708946550574270     
 C   7.1251791465291134        3.4061823013778798        4.4749907947633769     
 H   9.1841816340946227        2.9493675947071267        4.8295469779779188     
 C   10.871917741133203        5.3460838797912507        6.3275301330505966     
 H   11.587876614221914        5.3354561130110296        4.3364389611892928     
 H   6.6420841854016270        4.1765000748994483        3.8599379830939533     
 C   6.8280280619524412        2.0473583236617241        3.8409097110777131     
 C   6.5333024558082196        3.4704096231001587        5.8850675472367859     
 H   9.9362110239227075        5.0026900871189213        6.7916852011057065     
 C   12.037673056440012        4.5179724373503269        6.8632501804447772     
 C   11.060775706599516        6.8377122060131983        6.6141179285554292     
 H   7.3316159371399081        1.2390663668466046        4.3899818747442021     
 H   5.7469436923092543        1.8563833045034199        3.8687581240170270     
 H   7.1545551070985738        2.0085955468690297        2.7956517575065756     
 H   6.7585411778094109        4.4291071031544602        6.3676611061477546     
 H   5.4406774136414882        3.3627837970813661        5.8290122315281536     
 H   6.9354567115601009        2.6598232171315042        6.5076672510975566     
 H   12.952541848842253        4.7769498080199266        6.3135672657207458     
 H   12.211564371405551        4.7372598374883568        7.9244265372228968     
 H   11.846425558414852        3.4427608778597656        6.7500067298604032     
 H   10.228874559778529        7.4189080739334523        6.2005597259034388     
 H   11.111816562836241        7.0285644537431997        7.6951135460511750     
 H   11.992943585262001        7.2056707723903335        6.1640553549482346     
 C  -2.6430444036083216        11.730525228209059        6.9380263382110101     
 C  -2.5089998816486592        10.214558810959010        7.1780382578955768     
 C  -1.2843180753973833        12.446061134142138        7.0791635008349827     
 C  -3.6426694667499318        12.295551420037830        7.9684664382319133     
 P  -3.3821118913672534        12.023269877246138        5.2646916779307524     
 H  -3.4881109937196340        9.7215248996707366        7.1250619206440291     
 H  -1.8301319449424349        9.7311030226593402        6.4655560926019451     
 H  -2.0998291371650435        10.040349579818265        8.1852719907825033     
 H -0.51114792444301316        12.006857171508281        6.4344533217812367     
 H  -1.3625305000945809        13.516821728946953        6.8432821223333997     
 H -0.93192825890172781        12.359925851453919        8.1188913371033689     
 H  -3.2937920080586682        12.040076282454809        8.9808681033899767     
 H  -3.7209892960886348        13.386562676525770        7.9116590421765922     
 H  -4.6468490799149427        11.866266668977261        7.8461907819964685     
 N  -3.7639241041615663        13.608142386359489        4.9820053615600370     
 N  -2.1801010291480605        11.749671769822182        4.1699172894110630     
 O  -4.6604628481586392        11.189479396838843        5.1652352965295867     
 C  -4.9682971093688000        14.316782542596561        5.4671754238567392     
 H  -3.0167445690854913        14.207196612092066        4.6335281001515840     
 C  -2.4244460452111687        11.696558601171027        2.7058168094363584     
 H  -1.4145641561958742        11.134108102871750        4.4730303233673618     
 H  -5.5358458803901538        13.600481118740863        6.0779480860131496     
 C  -5.8415899655753440        14.763592536722921        4.2923108799371761     
 C  -4.5495072112826209        15.509532007245891        6.3272486683799505     
 H  -3.3888325169333999        12.195024975380951        2.5301569627505600     
 C  -2.5130642282769862        10.244431307952603        2.2239485241735815     
 C  -1.3225289477502560        12.473051650090099        1.9783908176982494     
 H  -6.0861764731503021        13.909958548391431        3.6465689489607200     
 H  -6.7815920665142029        15.206952020458745        4.6494786713303355     
 H  -5.3050703087229891        15.512123195897034        3.6956463075638970     
 H  -4.0015350299213761        16.237859288762508        5.7122098094678204     
 H  -5.4258498249623797        16.013360792536464        6.7479894328797991     
 H  -3.8991394048184604        15.207218138530450        7.1560227321261198     
 H  -3.3292396513442100        9.7169644609985397        2.7318605483559497     
 H  -2.6927030763462012        10.201257377339639        1.1403543978741826     
 H  -1.5769549836504564        9.7092964037691232        2.4337353009522267     
 H -0.33398513001112512        12.085396962206540        2.2599815522513236     
 H  -1.4244647970304281        12.367405593534292       0.88992419935884715     
 H  -1.3549875196854828        13.540915474965063        2.2261618573037891     
 I  0.42103173103523456        9.2924104071607498        4.7175882229525588     
 I   3.5190703190165884        4.6565881329185670        3.2777564398919248     
 I   10.393622567459596       0.71636222190592869        6.1735751954912255     
 O  -8.1530540132950316E-004   5.8637824148557609        3.6318444551513331     
 H  0.18828924213879536        6.7994874619519869        3.8653228923671454     
 H  0.88318764822592077        5.4508786956532411        3.5285693891909302     
         356

 C  -6.4568449417945271        7.7249207014780508        9.1642378288104709     
 C  -6.6503420159213160        6.7370939306539439        10.324631634528716     
 C  -5.8637657963968266        9.0568499441709704        9.6656092173662760     
 C  -5.5224358619705809        7.1147395016428261        8.0988751162136356     
 P  -8.0542569829248940        8.0155005287332077        8.3067023094861412     
 H  -7.2273624414994435        7.1774473243195773        11.149163652374494     
 H  -5.6689477363651291        6.4471155287789310        10.722330558877012     
 H  -7.1526532947008805        5.8200736680088134        9.9924324212471678     
 H  -4.8542262611476668        8.8729216100288415        10.063644800283196     
 H  -6.4594879393221269        9.5002683815761451        10.475339969835005     
 H  -5.7778674451129701        9.7873706105209735        8.8505019379904173     
 H  -5.9062218688234429        6.1648348812957021        7.7055875236139526     
 H  -4.5431192503705100        6.9178417085837500        8.5560126133536851     
 H  -5.3687649270606173        7.7956705386853908        7.2533507339122902     
 N  -9.1057887846899153        8.6273955499680426        9.4088296361474217     
 N  -8.7131283360760374        6.6014437854865742        7.7559385245293093     
 O  -7.7675679905737773        8.8924076712757802        7.0803360647940812     
 C  -10.415691202677666        9.1931393501956524        8.9932776706277640     
 H  -8.7425894596094160        8.9810150014434758        10.302031791296681     
 C  -9.7215763553710151        5.7526870912246411        8.4132795869342942     
 H  -8.4972657125516253        6.3780915128558826        6.7814112505181257     
 Dy  -8.0071539174637198        9.0192472062150291        4.8728157239606009     
 H  -10.599191723175295        8.8263355339705445        7.9727139935760682     
 C  -10.372764784332302        10.722221511327893        8.9525504605084105     
 C  -11.525614681296110        8.6843125295864727        9.9167951786610065     
 H  -9.8547630353186264        6.1818553946811958        9.4139044149503892     
 C  -9.2267103300436997        4.3072650975398163        8.5583991613631500     
 C  -11.060843093006721        5.8014263801788060        7.6653074720530556     
 O  -8.3748176524455396        9.0347573702995820        2.6840488640194478     
 O  -7.4817217810912711        6.6836893703447657        4.8659915972155829     
 O  -5.6666103101900296        8.8384345561584805        4.5846203782464716     
 O  -7.1932399712806401        11.294983534745471        4.7001650771126373     
 O  -9.8070857636147988        10.487545505815731        5.2835597987531049     
 O  -9.9920425216591759        7.6722352166004057        4.9469458073665429     
 H  -9.5865025038271749        11.079764935522999        8.2760786386652061     
 H  -10.183425679329011        11.133889964570152        9.9539452184998218     
 H  -11.332697904397772        11.120389589797243        8.5948566128565531     
 H  -11.348687018476248        9.0243096131107414        10.946577437643052     
 H  -11.576541984420622        7.5891292385224594        9.9266731325492472     
 H  -12.500051431501930        9.0708489384555691        9.5885844710101633     
 H  -8.2747902146888492        4.2604376115447256        9.1035550043916409     
 H  -9.0744559249133339        3.8474017681565318        7.5731936860941955     
 H  -9.9661864390577275        3.7009187638567758        9.1007981480539826     
 H  -10.949538266214867        5.4121974264335142        6.6437725545069934     
 H  -11.447656419685577        6.8246887249664434        7.5872813499171352     
 H  -11.811042083047274        5.1847235057691057        8.1799018312285146     
 P  -8.5759986200960956        9.9057139616621388        1.4367603496336379     
 H  -8.0342187839994139        6.0635766429376883        4.3234958305473299     
 H  -6.5122091618377267        6.3881766418959742        4.7550333347094043     
 H  -5.0642556774763632        9.5988051978035625        4.8301368115740217     
 H  -5.1786004635284879        7.9675997197743591        4.5667986910299678     
 H  -7.6455064074651577        12.036752730877494        5.1827881122427897     
 H  -6.1975601403205669        11.415658903091934        4.8522872007681039     
 H  -9.7598829158137246        11.433341393786625        5.5953470667481531     
 H  -10.766568986361143        10.290765892115491        5.1079570598566111     
 H  -10.901454241175802        8.0735393912707867        4.9038064150340777     
 H  -10.046373276210513        6.8412183935691973        4.4048975041870335     
 C  -7.1035855924236033        9.6705902041109830       0.36640636002066196     
 N  -8.7864123177546638        11.441225225919982        2.0000825680031453     
 N  -9.8690597422092363        9.6113712024009459       0.47389410556529632     
 C  -5.8877186175731602        10.100435953253390        1.2095966129924116     
 C  -6.9833434021353149        8.1754337285976462        1.3196979318399070E-002
 C  -7.1985544775128600        10.509729445852418      -0.91723574118611140     
 C  -9.2957773594222175        12.602078459924027        1.2545012094770904     
 H  -8.3223733929081405        11.646301661121313        2.8886215643213409     
 C  -11.267816505198965        9.5277111001348143       0.96111388797898656     
 H  -9.7008188091020493        9.0816252912335766      -0.38849240834119714     
 H  -5.9302877534100711        11.160836468370826        1.4926834653681600     
 H  -4.9781509886083688        9.9467210002379023       0.61589154355696063     
 H  -5.7971381125752259        9.5051838840979279        2.1264491306693141     
 H  -6.0486238660778060        7.9999741253895316      -0.53942225369878105     
 H  -7.8036160499703318        7.8373784035421394      -0.63308112917347625     
 H  -6.9735647695613494        7.5542218411126196       0.91715527513541317     
 H  -8.0492360075659395        10.211849663844141       -1.5424482439729654     
 H  -6.2859281692530233        10.358990158942001       -1.5098395187586906     
 H  -7.2848522091929331        11.583756196963492      -0.71131287336206528     
 H  -9.6029310464886795        12.222845499185897       0.27084306689506027     
 C  -10.511543197411973        13.196192797184029        1.9708958047945229     
 C  -8.2032852569664705        13.655197793622222        1.0756917147017475     
 H  -11.289392283597165        9.9884458278569905        1.9593522765199913     
 C  -12.182530489860222        10.312557924006910        1.3876696905326212E-002
 C  -11.693478284652013        8.0642196074712409        1.0802896935862503     
 H  -10.228555733626592        13.563768727451148        2.9681302520724300     
 H  -11.303619863428477        12.447862079025537        2.1028660852031424     
 H  -10.923929230742633        14.042297796290073        1.4018677578555454     
 H  -7.3208426523038854        13.244122767498821       0.56974148043268535     
 H  -7.8822159010028194        14.044398991914065        2.0523866317172073     
 H  -8.5703816658718921        14.503004362737762       0.48300683461332145     
 H  -12.093299453428582        9.9170644233074903       -1.0078987374066910     
 H  -11.920906254338007        11.377809899997846       -1.1589785768161529E-002
 H  -13.230268749015819        10.221645889825650       0.33025889039985828     
 H  -11.023226366571894        7.5122235297253335        1.7529567125896270     
 H  -11.660603341123327        7.5833882473162504        9.3085933438746729E-002
 H  -12.715960541423467        7.9819813167589562        1.4728385925348177     
 C  -7.7009577704047674        5.0205454788503729        16.781074834827535     
 C  -8.6316220000866082        6.1567150522386154        17.244607495518380     
 C  -8.3172726531504182        3.6379898132605715        17.075430732558608     
 C  -6.3379313681835638        5.1434502190908669        17.495150098980815     
 P  -7.3667057224986285        5.1509487423430738        14.971488844831697     
 H  -8.7183561365713871        6.1271922114355517        18.341712993502281     
 H  -9.6444798265690430        6.0611506066599663        16.829753748055357     
 H  -8.2299977686648926        7.1399064678976005        16.963360851586078     
 H  -8.4810533847781713        3.5330090620563332        18.158128434971854     
 H  -7.6405666629275792        2.8323163946201357        16.761668824887515     
 H  -9.2875972528634225        3.4945132156413066        16.580800049060240     
 H  -5.8914622166522168        6.1362212218948402        17.351004739482750     
 H  -5.6209563853532059        4.3865383509743294        17.146921804997685     
 H  -6.4751720510741606        4.9987549442033181        18.576880889144373     
 N  -6.6305992387401353        6.5810759073206375        14.580584736514080     
 N  -8.8390694662447338        5.2279321412748390        14.251879107871281     
 O  -6.4589073335925553        3.9902929496198314        14.548400559477768     
 C  -5.1823672365890889        6.8617988537559036        14.629520757725622     
 H  -7.2346988854051331        7.3506541393839022        14.272304396126289     
 C  -9.0129423887038413        5.0104963375081049        12.797779631817065     
 H  -9.6844125769741094        5.0394383081057557        14.806993556581457     
 H  -4.7222928927093122        6.0868196905983654        15.255512294278502     
 C  -4.9136927503277894        8.2130320461872923        15.292638936587103     
 C  -4.5307129070300052        6.8098125822284441        13.244899873990319     
 H  -8.0897366372978716        5.3605418471859583        12.315953211470955     
 C  -10.189746189733972        5.8605591556708623        12.321559548768530     
 C  -9.2154769309025824        3.5267069666346038        12.476989369134067     
 H  -5.3857598284727581        9.0296544057400610        14.727535612562367     
 H  -3.8310540263528114        8.3972358849502076        15.326834636972510     
 H  -5.2955740408414851        8.2405833386921863        16.320137584564137     
 H  -4.7298816272808812        5.8517098441267290        12.749687020813461     
 H  -3.4417169159914511        6.9225527932593334        13.347429578853902     
 H  -4.9102530825919519        7.6199985964050443        12.607960953659250     
 H  -11.085257561912842        5.5959172259612728        12.899595342916461     
 H  -10.404803405591634        5.6674205693363851        11.262497682717921     
 H  -9.9860095092583414        6.9318211198092827        12.451034119952290     
 H  -8.3761524040603756        2.9325600973277477        12.856954025965221     
 H  -9.2901679160854815        3.3660020493797558        11.392064319224772     
 H  -10.137792463307163        3.1494938290736156        12.939228623595350     
 C   4.4764302914100966       -1.4152150296185957        12.221813007919103     
 C   4.3411626478998313        9.5462553912838199E-002   11.946776169492667     
 C   3.1041379588879052       -2.1167775659128689        12.165610299157258     
 C   5.4212463317082200       -2.0233715701060175        11.162482862038090     
 P   5.2899830383767767       -1.6704561872219226        13.866925952103539     
 H   5.3224926767810752       0.58709098812523997        11.956662241328832     
 H   3.6853884374492818       0.60020790032600790        12.667685760125060     
 H   3.9015600493264295       0.24445073223931846        10.948492618030018     
 H   2.3703939498602238       -1.6530760304118277        12.839036828624836     
 H   3.1803200722705212       -3.1830466827006849        12.421802378189780     
 H   2.7010763597129035       -2.0507001010758334        11.143135580551281     
 H   5.0184284435344813       -1.8104441870598622        10.161177177170835     
 H   5.5044163018954695       -3.1119340447316683        11.258869242452802     
 H   6.4295583904919598       -1.5906625688553473        11.215915594854851     
 N   5.6254376353823750       -3.2569332231528008        14.202881963916603     
 N   4.1464263592504844       -1.3082330250066612        14.994693109796998     
 O   6.6063273197913359      -0.89061112536410159        13.863285127198793     
 C   6.7876646626903296       -4.0263303410596860        13.705761184752713     
 H   4.8581937358856804       -3.8187368701594719        14.568983435604521     
 C   4.3843564509314321       -1.3350829273910150        16.459055483068063     
 H   3.3962120494616075      -0.66486919036661585        14.712110153938728     
 H   7.3552964065050137       -3.3529494222745719        13.047977384638045     
 C   7.6904516557350249       -4.4574978834961376        14.865185336148633     
 C   6.2941212872597259       -5.2347674055567444        12.907817553468545     
 H   5.3456726074503003       -1.8463877738685717        16.612505331782014     
 C   4.4771672120428345        8.9185432554577129E-002   17.014754702093072     
 C   3.2759816196918945       -2.1422370031232005        17.143180841883776     
 H   7.9854380306578783       -3.5904815812345587        15.470989880819291     
 H   8.6039165398951685       -4.9417240571762484        14.492093984255831     
 H   7.1563978467313278       -5.1683438022122301        15.508594464648624     
 H   5.7372968285299315       -5.9175524874196723        13.567451763938347     
 H   7.1351410940289703       -5.7917007967106668        12.480566712997133     
 H   5.6312258045825443       -4.9369744975023764        12.086844495878259     
 H   5.2991453306615783       0.63722739857066923        16.539455009659441     
 H   4.6497545485862153        7.4157086003316303E-002   18.099997849957532     
 H   3.5454661832871639       0.63977476807247968        16.826943182202520     
 H   2.2899791598798425       -1.7356906903148435        16.879469576582252     
 H   3.3764981608264759       -2.0942150036749374        18.236065415581340     
 H   3.3026602096682640       -3.1969155806728984        16.842579213847053     
 I   1.5366846131154257        1.1728629140736200        14.593634112292484     
 I  -1.7247292346254177        5.5843435098025234        16.087745510275990     
 I  -8.3954712851819711        9.6060328404156952        13.051073297752723     
 O   1.8576137223768814        4.6270960832992509        15.541257162557210     
 H   1.6831992632420600        3.6787000349420138        15.353930955110785     
 H  0.96925271061605256        5.0130662193932629        15.694468517228554     
 C   8.4082558478914926        2.4494055739572582        10.026578151521539     
 C   8.5846244684889523        3.4414594745051676        8.8669703188630518     
 C   7.8500093122999477        1.1031809581565670        9.5248559663712342     
 C   7.4518705743540306        3.0385180094478970        11.084924689854684     
 P   10.007249522255488        2.1960830877116595        10.892827515526344     
 H   9.1933408897501536        3.0253554108653473        8.0528812991429142     
 H   7.5994606240415505        3.6917177835067445        8.4522610863835901     
 H   9.0433148083388399        4.3771392940198890        9.2083753317956951     
 H   6.8368572819729758        1.2614318432411213        9.1254120365230786     
 H   8.4577417564035962       0.67553847154787572        8.7161687962289029     
 H   7.7819377990696799       0.37150187231900222        10.340662182597184     
 H   7.8155720090543515        3.9899196208122567        11.493587243753838     
 H   6.4758497576191276        3.2268850500005075        10.616763862308350     
 H   7.2970198455975899        2.3470424157364267        11.921610753790128     
 N   11.070305278170501        1.5629050610073283        9.8166740276117697     
 N   10.645333144998837        3.6327186993144100        11.411969755646913     
 O   9.7306811776034898        1.3428951553984425        12.138444031338306     
 C   12.376317799769925        1.0099194066537178        10.258152584571331     
 H   10.730757622958411        1.2238948798598193        8.9084559804375623     
 C   11.678323616151355        4.4518694677868726        10.754772092724329     
 H   10.425553587386418        3.8751196887540371        12.381086173825517     
 Dy   9.9340859011818363        1.2807479416794108        14.347280325373191     
 H   12.533028586865044        1.3728914851469225        11.284484765898782     
 C   12.347525319705609      -0.51979985466550216        10.289210064731515     
 C   13.502170814403932        1.5335821423702318        9.3640326267672815     
 H   11.846873502727934        3.9791969123957971        9.7795360018336410     
 C   11.191535126992592        5.8889060872852301        10.525184476635816     
 C   12.989553825685155        4.4342042900022793        11.550753378579333     
 O   10.288798865151502        1.3313433974195079        16.537906643892821     
 O   9.3717698673984327        3.6053664194837807        14.294568276687361     
 O   7.5849982795908160        1.4319340475667046        14.602626416735449     
 O   9.1230129795221586       -1.0047015825193675        14.499092479600806     
 O   11.778750171590232      -0.17137254726064535        14.027603559230828     
 O   11.891854293770274        2.6631315115511547        14.271726108501051     
 H   11.555873073100150      -0.88971806575455870        10.952330503169838     
 H   12.175592639526537      -0.92673662758564845        9.2827739803158025     
 H   13.305990163393695      -0.91256314483513501        10.656906711324952     
 H   13.357385290598137        1.1892696612988300        8.3313079665255927     
 H   13.538918842574436        2.6292068959227239        9.3526876604583045     
 H   14.472722702046971        1.1618724873190140        9.7194517380248158     
 H   10.274588996814206        5.9089371108934765        9.9221205208830892     
 H   10.978278928078165        6.3866188513055242        11.480016091116953     
 H   11.959728695440148        6.4769715941348380        10.002695719109237     
 H   12.846652435853876        4.8696249436166914        12.549222816157391     
 H   13.369438316624478        3.4145044122357278        11.688516477863073     
 H   13.759321473664654        5.0240293639520726        11.033817138386762     
 P   10.487412995475445       0.46961183063630535        17.792194786071935     
 H   9.8988694336967047        4.2221098137078794        14.865182786711477     
 H   8.3946088331234190        3.8866155480790243        14.385775408839462     
 H   7.0030858253940771       0.67316310152135550        14.301496045108721     
 H   7.0886600623182741        2.2978480890511719        14.589939049183760     
 H   9.6013020349921003       -1.7390339745952998        14.028953703401481     
 H   8.1395394211513992       -1.1232610909046161        14.286311423173705     
 H   11.756730992360341       -1.1113817579522192        13.696495978778556     
 H   12.730694157731435        5.3297123140826241E-002   14.204753359394273     
 H   12.810699288085832        2.2822933751740799        14.314163463850178     
 H   11.919738469845589        3.4664491032599996        14.856806441084883     
 C   9.0282680965621172       0.73594002468164921        18.865934275479166     
 N   10.661646948007743       -1.0750529634306583        17.243708829500420     
 N   11.786261835712674       0.76029712857621812        18.748981741141069     
 C   7.7995497217430465       0.35666437420347363        18.018304116501568     
 C   8.9582567429300841        2.2286863598425484        19.241870621946298     
 C   9.1034376752006398      -0.13325878200425909        20.129325249177519     
 C   11.265091980016530       -2.2210216927600079        17.939729934727755     
 H   10.199199012965559       -1.2832910096572023        16.355406773183084     
 C   13.179971598288112       0.87612896569183607        18.255945480153610     
 H   11.613770899392447        1.2624764630281646        19.626222803196764     
 H   7.8127119534688294      -0.69965101469123392        17.716488429879785     
 H   6.8968575069739710       0.52382607625521360        18.617936002754170     
 H   7.7221163920034055       0.97075503115037276        17.112888340598641     
 H   8.0229199653901873        2.4324281131417109        19.782281113638589     
 H   9.7795925257238352        2.5262569420891481        19.906490768178404     
 H   8.9871118297156283        2.8638301562201938        18.348028734116657     
 H   9.9618508963201364       0.12643176196248287        20.760733843071673     
 H   8.1965565568580665        2.5819882225072678E-002   20.727720215270338     
 H   9.1619731765628902       -1.2033774647610838        19.893271211568720     
 H   11.593044414641035       -1.8450157209405724        18.917379944599976     
 C   12.479746669940189       -2.7367084169710738        17.159834812949853     
 C   10.233948598417950       -3.3312944876972876        18.143966156267815     
 H   13.197887063593745       0.46346484628506279        17.237119150615914     
 C   14.111238127785104        5.5947427209453782E-002   19.154893410360881     
 C   13.590290624123273        2.3474137337896068        18.199362957480119     
 H   12.172746897731907       -3.1198768779215045        16.175596451615789     
 H   13.215498643913538       -1.9385885016290541        16.992683484551041     
 H   12.973833476492995       -3.5553501033025130        17.704392263864769     
 H   9.3657056016465212       -2.9780630930179615        18.714986073925427     
 H   9.8738705049266677       -3.7052355662195349        17.174878227492421     
 H   10.675533750205233       -4.1794321832214196        18.684230867182190     
 H   14.037360548363848       0.40822543205607609        20.193306742441489     
 H   13.854243479415169       -1.0102068770064727        19.140592592655221     
 H   15.153608084154554       0.16338693691038653        18.825663288916338     
 H   12.908805303056635        2.9220506848000771        17.557453277030007     
 H   13.561571771938038        2.7845724131740681        19.207013719265856     
 H   14.608685306467532        2.4562364614886256        17.802239304484836     
 C   9.6221635909457888        5.3291991320368446        2.3325993944507868     
 C   10.613046931198530        4.2529322434617187        1.8579381501223371     
 C   10.168006902885475        6.7456103643407834        2.0673774235202904     
 C   8.2750676482729641        5.1437534284246613        1.6062437920548169     
 P   9.2791180081205695        5.1491692245621614        4.1344153673418660     
 H   10.707436009422302        4.3108687218649946       0.76284769694228727     
 H   11.614140381603413        4.3923147453147457        2.2852738572530873     
 H   10.259711449178575        3.2459924622658063        2.1153529799386397     
 H   10.349023243863758        6.8743737624849599       0.99002337743520930     
 H   9.4440707202193863        7.5098380447981805        2.3756009520111068     
 H   11.118188486586368        6.9309476651689979        2.5843710223500675     
 H   7.8854481281168294        4.1269873103723489        1.7369858827613234     
 H   7.5159164006190871        5.8544860983803408        1.9585708294440940     
 H   8.4108947238381724        5.3100391415171915       0.52762582282243575     
 N   8.5746945392562086        3.6869612629306041        4.4662673441967158     
 N   10.742731515082861        5.0947878797781518        4.8759262946810908     
 O   8.3399038889035939        6.2780750889637513        4.5734511743602653     
 C   7.1249893326538389        3.4064341679193544        4.4787625621991518     
 H   9.1839270290283146        2.9492854014533183        4.8338615735993908     
 C   10.874069845264323        5.3463365887918339        6.3300912700738898     
 H   11.588319914500453        5.3338431491836271        4.3384387073166737     
 H   6.6425862322215190        4.1763599612528184        3.8627183323676899     
 C   6.8294072130822778        2.0472981292442758        3.8446347663725318     
 C   6.5307179296076718        3.4710672187601479        5.8877764724409998     
 H   9.9388713225745260        5.0030469286709929        6.7952436709586594     
 C   12.040371503190677        4.5181932547203054        6.8645604736017924     
 C   11.063137705606215        6.8380185459656522        6.6163401006117342     
 H   7.3326724929572471        1.2394057237101643        4.3945701230412553     
 H   5.7484226915953043        1.8557419138698585        3.8709503149492255     
 H   7.1574231664653363        2.0084718563510946        2.7998666917194703     
 H   6.7550105569421168        4.4299918931108291        6.3703296227245705     
 H   5.4382260107787230        3.3633195019959419        5.8298990709062766     
 H   6.9318412121027615        2.6608159357294037        6.5114232897977189     
 H   12.954546025306103        4.7769848445585978        6.3136812658526962     
 H   12.215628684838514        4.7376292065891326        7.9254525761947034     
 H   11.848891347040528        3.4429802691024478        6.7517471636030431     
 H   10.230728244393292        7.4190779145045553        6.2036158657965430     
 H   11.115233523460493        7.0289052711803190        7.6972711246677639     
 H   11.994759781664534        7.2060703736243115        6.1652451059383528     
 C  -2.6395307710811000        11.731235598908455        6.9388651214702763     
 C  -2.5037727017654152        10.215636288748410        7.1800601221425380     
 C  -1.2811030388775577        12.447705469245996        7.0770493356393169     
 C  -3.6378732033199359        12.296656680188642        7.9703484020897850     
 P  -3.3815020234094364        12.021924992083061        5.2665429111953692     
 H  -3.4824021052449918        9.7215841366460207        7.1285973684744270     
 H  -1.8251887798729391        9.7321752549620513        6.4672659272218160     
 H  -2.0933673743873742        10.042771725517047        8.1869819087836699     
 H -0.50895740838014569        12.008653769581063        6.4310707901958208     
 H  -1.3604286063416087        13.518276282417157        6.8407877191178397     
 H -0.92672067761494603        12.362349956810325        8.1161012141698112     
 H  -3.2868241212747571        12.043108086144487        8.9823595380773131     
 H  -3.7176381869960591        13.387467049204052        7.9121652071714861     
 H  -4.6416817288139463        11.866097957118777        7.8504827461833706     
 N  -3.7624515380841284        13.606639662228858        4.9818159552627010     
 N  -2.1815513890115232        11.745675348520702        4.1704912262303253     
 O  -4.6606999290547302        11.189251648402919        5.1709448542742811     
 C  -4.9655590374708796        14.317171998823456        5.4672087652262897     
 H  -3.0148624992397917        14.204571766572595        4.6323987444881451     
 C  -2.4258642824237575        11.695155647279625        2.7064161607072679     
 H  -1.4161480639894826        11.129600178366966        4.4728261898495374     
 H  -5.5332291056974769        13.602260585824805        6.0794017280789392     
 C  -5.8395144134703214        14.763463773221392        4.2926303366613645     
 C  -4.5446085373504461        15.510511958996165        6.3252995659746203     
 H  -3.3904423981445069        12.193530123108888        2.5316577899338557     
 C  -2.5139092152851874        10.243979539835761        2.2218692594486757     
 C  -1.3242618372069057        12.473342207124093        1.9803720669583662     
 H  -6.0857950497669488        13.909346875852004        3.6482784862233388     
 H  -6.7786113505132564        15.208403139148162        4.6500900404749803     
 H  -5.3027923639014567        15.510555064070566        3.6944445541329705     
 H  -3.9961862588399510        16.237320745278339        5.7089082788099663     
 H  -5.4199717821248869        16.016069651680699        6.7459111156878127     
 H  -3.8940783868772297        15.208470225048421        7.1540628846843788     
 H  -3.3296628842479290        9.7151463062986370        2.7289489030122196     
 H  -2.6937968392897877        10.202884655310330        1.1382980154559037     
 H  -1.5774985061604261        9.7089268703711813        2.4303373030887450     
 H -0.33554286846371678        12.085676224726104        2.2613139598212353     
 H  -1.4261593291150663        12.369535970518672       0.89176859442159073     
 H  -1.3571878903197840        13.540748803160726        2.2298903327902035     
 I  0.42120702022621875        9.2899627649766998        4.7108176275090550     
 I   3.5228511528621493        4.6595014045973286        3.2722028137324632     
 I   10.394348478062289       0.71625906844553344        6.1741679993651442     
 O   1.0701855054257338E-003   5.8593706621653769        3.6327022685212440     
 H  0.18974296640954236        6.7956533494285205        3.8638121708693358     
 H  0.88518002376419258        5.4472789154030252        3.5277418529182016     
         356

 C  -6.4583732210163474        7.7295248537081900        9.1658726302311511     
 C  -6.6511540726055074        6.7412726791000903        10.326014027355235     
 C  -5.8672720669541967        9.0621468621944725        9.6675945149115421     
 C  -5.5226472305726828        7.1207280043254819        8.1008617568840897     
 P  -8.0557253953374026        8.0181702221879778        8.3076571114657032     
 H  -7.2296054530066263        7.1804267361610359        11.150131077840602     
 H  -5.6696310137247625        6.4529253323304356        10.724458303178652     
 H  -7.1515651130793891        5.8235151356867556        9.9932060409795138     
 H  -4.8576849401442619        8.8794969283053522        10.066032834434395     
 H  -6.4638911790562608        9.5047100879349919        10.477095146618218     
 H  -5.7820061385477581        9.7928150861694760        8.8525556694339596     
 H  -5.9051910292646257        6.1706852488531521        7.7067428659629558     
 H  -4.5434741099297593        6.9244849975991967        8.5585926395784213     
 H  -5.3690532608205732        7.8022936766292919        7.2558406565685551     
 N  -9.1081666445906357        8.6305606683917535        9.4085025477226054     
 N  -8.7131215076920352        6.6029960515089616        7.7579404268557868     
 O  -7.7692865627899366        8.8943063147275101        7.0806879232016469     
 C  -10.417665217743547        9.1961408597602485        8.9915567548829234     
 H  -8.7461396781801710        8.9837344260617993        10.302353794375490     
 C  -9.7225472556159431        5.7552183975514524        8.4150504340818451     
 H  -8.4970212119193675        6.3791204987876053        6.7835870756382590     
 Dy  -8.0072704060663114        9.0192133298425254        4.8732362165134155     
 H  -10.599848672941345        8.8297006307226482        7.9706491981420635     
 C  -10.374878053101424        10.725257305711615        8.9515394319649531     
 C  -11.528612602696388        8.6868396001017238        9.9135119033352197     
 H  -9.8572747334887243        6.1859662841896812        9.4147142906539329     
 C  -9.2279289027405778        4.3101245689512577        8.5633646290086389     
 C  -11.060627955834812        5.8027181034374626        7.6650716627778372     
 O  -8.3756441077065737        9.0325624369496111        2.6846078633252013     
 O  -7.4810581382418953        6.6839024615915683        4.8679003406144696     
 O  -5.6664476295907411        8.8388835762185884        4.5862364352788667     
 O  -7.1928080019891656        11.294890887249366        4.7004686657117345     
 O  -9.8079610427994552        10.487720306243180        5.2816959138707409     
 O  -9.9917925589049492        7.6713474140146625        4.9477682990903613     
 H  -9.5880455051109497        11.083202863257071        8.2759727969319776     
 H  -10.186449819662652        11.136437973757998        9.9532955374426919     
 H  -11.334513254519360        11.123569436311726        8.5932122216810853     
 H  -11.353203145877945        9.0268786035956889        10.943491579468549     
 H  -11.579163871912005        7.5916389804351407        9.9233161315885869     
 H  -12.502725509816079        9.0730146891373131        9.5839735272808664     
 H  -8.2772937875610744        4.2643542843772444        9.1106509790708099     
 H  -9.0734309014266685        3.8487752316810653        7.5793150967803244     
 H  -9.9684396133464599        3.7044727130027204        9.1050941145644124     
 H  -10.947916171813805        5.4119304657739775        6.6443615017922086     
 H  -11.447278345072322        6.8258162152902688        7.5848940868587684     
 H  -11.811549084308183        5.1868392387784548        8.1795483772407636     
 P  -8.5755378593392315        9.9029808549362723        1.4367479248240924     
 H  -8.0328640466851713        6.0642109026349962        4.3242434115796637     
 H  -6.5113857015493180        6.3887072246391190        4.7573573304015895     
 H  -5.0644913128851945        9.5991227752247372        4.8330868163044487     
 H  -5.1782810135121675        7.9681365117190479        4.5689407991778275     
 H  -7.6455996805962183        12.036570836636244        5.1827805100111615     
 H  -6.1974486667405264        11.415343413349653        4.8544038827846681     
 H  -9.7610981079770305        11.433233154437580        5.5942696763518560     
 H  -10.767099387021062        10.290911043885814        5.1046370205882816     
 H  -10.901098873870389        8.0727302710371607        4.9034884888816439     
 H  -10.045245592924049        6.8414483751999686        4.4040211599808163     
 C  -7.1032079297290602        9.6656239912530566       0.36708699856918608     
 N  -8.7840262732650451        11.439057046682841        1.9990797498672062     
 N  -9.8684166558585762        9.6093435085151633       0.47341753208206089     
 C  -5.8870940939536487        10.094003855356720        1.2105504619143821     
 C  -6.9850382762470780        8.1702958639978149        1.4136684667084849E-002
 C  -7.1968098699547980        10.504892897470103      -0.91647692565138916     
 C  -9.2962133752206313        12.599418442800882        1.2549417964072982     
 H  -8.3201404638361307        11.644212126398363        2.8876743832483882     
 C  -11.267261646084753        9.5251444266608996       0.96014866140191601     
 H  -9.6998042978447607        9.0804244771811771      -0.38935829021682589     
 H  -5.9285054448593524        11.154451094915768        1.4935790786418628     
 H  -4.9776134696077712        9.9392418496566233       0.61703781852432060     
 H  -5.7973406839984243        9.4986808074623621        2.1274158829072203     
 H  -6.0501475958651056        7.9931948438402793      -0.53755806749886814     
 H  -7.8052105675224510        7.8335303559105576      -0.63289062799679929     
 H  -6.9771956081426811        7.5491895695974325       0.91813949796859795     
 H  -8.0474709082898013        10.207927827569559       -1.5420996411534680     
 H  -6.2841265478063786        10.353391196089001       -1.5087517290616412     
 H  -7.2822091334934376        11.578933642137528      -0.71033174580048919     
 H  -9.6046635701680607        12.220065885479761       0.27177849471684168     
 C  -10.511328128153975        13.191762245242312        1.9738058586306284     
 C  -8.2053598998402926        13.653857494070634        1.0743556049873371     
 H  -11.288968042047367        9.9839064794743493        1.9592145518114206     
 C  -12.181857935748777        10.311909892556416        1.4519903054945767E-002
 C  -11.693053683598297        8.0615586701090098        1.0765155554086610     
 H  -10.226946574596122        13.559859352497494        2.9704296107815420     
 H  -11.301923507547871        12.442248115716570        2.1073884382100605     
 H  -10.926140231532445        14.037139637462211        1.4056348428872922     
 H  -7.3238751199036081        13.244067713006048       0.56591762660892220     
 H  -7.8822789803883326        14.042714664763061        2.0504647151016924     
 H  -8.5747900262310424        14.501683015185064       0.48331791984808420     
 H  -12.093063503497969        9.9182249114783847       -1.0079398977276415     
 H  -11.919955883463864        11.377074789083714       -9.1011682990071348E-003
 H  -13.229538188857546        10.220800271423817       0.33104085292129698     
 H  -11.022975871766759        7.5083157772020952        1.7482930645260824     
 H  -11.660011173035947        7.5825495199436608        8.8474741121693401E-002
 H  -12.715623643628934        7.9787115132976023        1.4686814970466164     
 C  -7.7013975079329988        5.0205052702539179        16.784708055596997     
 C  -8.6357908559661372        6.1533861025858574        17.248029865895639     
 C  -8.3134780302182456        3.6360952355991021        17.078285028040138     
 C  -6.3394227716418809        5.1477105548772339        17.499573841710756     
 P  -7.3666531216701552        5.1523690786971406        14.975410658165147     
 H  -8.7226895734948595        6.1233093538830126        18.345085271223546     
 H  -9.6480434143926832        6.0545189409985394        16.832891267165689     
 H  -8.2373817135102581        7.1378182896763436        16.967112888844216     
 H  -8.4785104420297301        3.5304990233165952        18.160704974545290     
 H  -7.6338404278327516        2.8327239799972688        16.765560025174118     
 H  -9.2824773585088920        3.4896286207740705        16.582265126841651     
 H  -5.8964395437127726        6.1418992238309231        17.355819220283983     
 H  -5.6197580332851196        4.3934962133690201        17.151597302876421     
 H  -6.4767125733188635        5.0022375670602237        18.581180530276921     
 N  -6.6322050161229829        6.5838234386620211        14.586266032177360     
 N  -8.8387058313915379        5.2275035759766357        14.254913186701904     
 O  -6.4571936392502298        3.9931464562327008        14.552153399872212     
 C  -5.1839754724255824        6.8650050154376245        14.633169346295221     
 H  -7.2367067769904807        7.3519162693850522        14.275507355660126     
 C  -9.0110112146178540        5.0073240634575260        12.801074731872989     
 H  -9.6839061163331017        5.0370391445696310        14.809571059989924     
 H  -4.7230121875800757        6.0907717896270537        15.259444297980037     
 C  -4.9150154618186610        8.2171031661239144        15.294315668730881     
 C  -4.5339522533707193        6.8117701988978405        13.247896920876725     
 H  -8.0874458018765942        5.3567847416083900        12.319466338594458     
 C  -10.187603348924402        5.8558446935800861        12.321918811027921     
 C  -9.2127728918595402        3.5229131028749894        12.483090831474492     
 H  -5.3889717560961321        9.0327063353300563        14.729423308879340     
 H  -3.8325986983776108        8.4024344929680499        15.325787729867331     
 H  -5.2946000548885213        8.2454920253356008        16.322538513295267     
 H  -4.7339110756179617        5.8533882858676769        12.753591790812498     
 H  -3.4448463148420618        6.9243076933336667        13.349110770071480     
 H  -4.9140013669139559        7.6216304133403980        12.610865623790732     
 H  -11.083755771969068        5.5918074207283253        12.899207110515286     
 H  -10.401174522006519        5.6606662003337860        11.263012683995212     
 H  -9.9845108735970314        6.9273910611014768        12.449770238212841     
 H  -8.3734393261203497        2.9298434470614798        12.864582424574849     
 H  -9.2868717308793762        3.3600162413097729        11.398513884815859     
 H  -10.135216881913793        3.1462548351612143        12.945542266674254     
 C   4.4784322617879466       -1.4159781934744102        12.224398945074881     
 C   4.3413982861427005        9.4662511404778299E-002   11.950471035950333     
 C   3.1074278880387691       -2.1195481966619494        12.165402299138883     
 C   5.4257558847647758       -2.0215702975841592        11.166032365199655     
 P   5.2898350956141496       -1.6715599761274995        13.870435477438999     
 H   5.3220494248824268       0.58749499253057991        11.961738856426773     
 H   3.6842968810314760       0.59794772080272152        12.671093794637557     
 H   3.9026129271745420       0.24391870573650998        10.951882618270732     
 H   2.3719925056702076       -1.6577165346181257        12.838138902408776     
 H   3.1849586487583412       -3.1859183149863504        12.420618925890508     
 H   2.7058090218834101       -2.0529431264632736        11.142430724969046     
 H   5.0244056250391607       -1.8078001709270148        10.164344956337203     
 H   5.5101636215243639       -3.1100815822079779        11.261193101556174     
 H   6.4333653766711052       -1.5877002986799653        11.221699897429504     
 N   5.6277300437479196       -3.2577165645347437        14.204883348815418     
 N   4.1443425075968783       -1.3127910847490425        14.997238026790070     
 O   6.6043637301990978      -0.88903344225238012        13.869899953406021     
 C   6.7916934625553065       -4.0247789484911367        13.708550280963234     
 H   4.8614953207081317       -3.8209822460837954        14.570756597232769     
 C   4.3827357146363299       -1.3367054617059424        16.461549575384630     
 H   3.3931868572500639      -0.67084440166185755        14.714036747300247     
 H   7.3594688591046555       -3.3498447957049597        13.052595227392471     
 C   7.6929915352682370       -4.4563647336535563        14.868895175988015     
 C   6.3013238047054596       -5.2328208528312627        12.908352185406507     
 H   5.3444612540038499       -1.8470316964708167        16.615595873876153     
 C   4.4747053847897744        8.8533249500678771E-002   17.014830207700708     
 C   3.2751535309496158       -2.1434370241429717        17.147332395842078     
 H   7.9861164218894585       -3.5897159151963760        15.475997948410768     
 H   8.6074238577669409       -4.9393802210350879        14.496752416116129     
 H   7.1585098759933761       -5.1683097824256423        15.510625584945151     
 H   5.7446054824349364       -5.9172013094039810        13.566246099171321     
 H   7.1438938073340443       -5.7878117792884769        12.481862073261622     
 H   5.6392408921909336       -4.9351009869593492        12.086724955751240     
 H   5.2958379986357507       0.63652457085133562        16.538077501890907     
 H   4.6480767138086279        7.5435837531650785E-002   18.099928076803423     
 H   3.5423902505666520       0.63797443423158828        16.826869393709483     
 H   2.2887844167312821       -1.7381950718709263        16.883076423447807     
 H   3.3757796670745845       -2.0932685609481561        18.240043833311244     
 H   3.3026966268133875       -3.1985708796748340        16.848641103600833     
 I   1.5335736137000380        1.1649733373183613        14.593625265907306     
 I  -1.7199489698950308        5.5864212028880580        16.082715455056274     
 I  -8.4020491405261151        9.6057071871145752        13.049606841177527     
 O   1.8598147626999613        4.6194817920635902        15.542780655545981     
 H   1.6848326294819129        3.6713549242247270        15.354767820795729     
 H  0.97164744610062015        5.0064603701937438        15.694364969455085     
 C   8.4076945525492430        2.4548542952960255        10.026543526577143     
 C   8.5844990568468837        3.4469846553833703        8.8670785707871200     
 C   7.8490076811570946        1.1088968869096694        9.5245799814804304     
 C   7.4515300602858856        3.0440848179730473        11.085011645907922     
 P   10.006550120558668        2.2009490185393981        10.892847876445892     
 H   9.1924050588037129        3.0303473637963938        8.0526755800398480     
 H   7.5994562222385822        3.6983654503062628        8.4528294695919062     
 H   9.0443474946432083        4.3821159050970397        9.2083892908960010     
 H   6.8360484224177638        1.2676150131238986        9.1248391718357151     
 H   8.4567918456390530       0.68097612288017029        8.7160631579339825     
 H   7.7803557965289887       0.37719730499621640        10.340314052718814     
 H   7.8153920739861835        3.9955331552542384        11.493399077507137     
 H   6.4754191697249048        3.2323729977790427        10.617024880607755     
 H   7.2968456335406193        2.3527358876052538        11.921832721897976     
 N   11.069721825058323        1.5688026129639476        9.8161320595752155     
 N   10.644530905848919        3.6371825549205234        11.413089358550705     
 O   9.7296233784532404        1.3468906803985536        12.137738284585570     
 C   12.375583511772074        1.0150733077070235        10.257226912487663     
 H   10.729663040247097        1.2291441906555465        8.9083567301348801     
 C   11.676750587426259        4.4574577421949533        10.756121756994020     
 H   10.424808886851674        3.8787361700001775        12.382423185445123     
 Dy   9.9334154247974205        1.2820596808880242        14.346507106489392     
 H   12.532842819731826        1.3779801501221423        11.283489889627440     
 C   12.345919259833780      -0.51463556919653775        10.288314950207834     
 C   13.501363659339365        1.5381308209937867        9.3626115815196194     
 H   11.844350996418797        3.9862983452389544        9.7800439634240952     
 C   11.189606036764550        5.8947521935291425        10.529336098190401     
 C   12.988773764986215        4.4388384767735447        11.550719747445095     
 O   10.289474457133537        1.3300697708109717        16.536927341329051     
 O   9.3730618039699731        3.6072837552135106        14.296167057095406     
 O   7.5846283893986151        1.4347570739333686        14.602370104597201     
 O   9.1214831477205767       -1.0027086488822698        14.499613959779321     
 O   11.775619166126644      -0.17151917900631358        14.022598071821482     
 O   11.892718022286683        2.6624469530975006        14.270259043958120     
 H   11.554061075250139      -0.88404169272923305        10.951475897507708     
 H   12.173682251988927      -0.92145856747953070        9.2818867825932454     
 H   13.304180226229859      -0.90791909919691116        10.655971620487456     
 H   13.355863772191126        1.1940411484131992        8.3299051753094790     
 H   13.538724488283405        2.6337423668211009        9.3514027418469965     
 H   14.471859065493616        1.1657576230747988        9.7174823641658996     
 H   10.271475547370335        5.9155965804867989        9.9282286651271541     
 H   10.978389668851152        6.3912468196408438        11.485168869065742     
 H   11.956788052358709        6.4834527965252065        10.006128238237149     
 H   12.846679005285742        4.8724981500154989        12.550015357510434     
 H   13.369014213937016        3.4190560962474614        11.686359475565711     
 H   13.757868710417180        5.0297868441197817        11.034107030644851     
 P   10.487116875548628       0.46810418318371216        17.791196070259655     
 H   9.9012672389755121        4.2238455388573160        14.865957560860657     
 H   8.3962763941860317        3.8891834303805224        14.388401494700931     
 H   7.0016280179445003       0.67602273715554440        14.303844714908097     
 H   7.0887782554026826        2.3009706253832309        14.591385882356349     
 H   9.5985078803712369       -1.7374742161313499        14.028954658001375     
 H   8.1374867074191553       -1.1211880373828578        14.289219386961298     
 H   11.752078945213174       -1.1116661871270606        13.692129765915801     
 H   12.727778450579189        5.1140670095052930E-002   14.200990390530395     
 H   12.810835238943987        2.2801300212973596        14.313636775918022     
 H   11.921676419299475        3.4665778904128568        14.854032758514533     
 C   9.0271551988362528       0.73437098622581709        18.864064919244939     
 N   10.661995671978620       -1.0764295536284685        17.242506910207535     
 N   11.785450520947483       0.75828633974220261        18.748789076280993     
 C   7.7990911891471146       0.35305280399608263        18.016447225472884     
 C   8.9556688031422222        2.2274373082823660        19.238233306714420     
 C   9.1023887656363094      -0.13292107878966919        20.128745480850554     
 C   11.261547222229634       -2.2230322511057219        17.940530493675773     
 H   10.199548686346590       -1.2844654535459736        16.354140187241434     
 C   13.179563652853247       0.87239854190670485        18.256516430628352     
 H   11.612972130257273        1.2615760462261527        19.625396601704139     
 H   7.8131606513496275      -0.70357863929900288        17.715940781681230     
 H   6.8960008356686870       0.52028461537269832        18.615473813043160     
 H   7.7215651919245909       0.96594789647534618        17.110249420005882     
 H   8.0202479539266012        2.4307770343815887        19.778670837585835     
 H   9.7768782150149889        2.5265583347327802        19.902255116994233     
 H   8.9836431314287992        2.8615396439044658        18.343664912208325     
 H   9.9602659495044126       0.12850552722230552        20.760107568680841     
 H   8.1950705429610622        2.6301379508996015E-002   20.726448181808173     
 H   9.1619691732869697       -1.2033175449567206        19.894527906306671     
 H   11.589322345088105       -1.8467485700805317        18.918138807192832     
 C   12.475622154751605       -2.7425053922445684        17.162652644789151     
 C   10.227654832795238       -3.3305521686617672        18.144659933270116     
 H   13.197778295679907       0.45828971355755821        17.238323304707635     
 C   14.109635097850452        5.2822728708778445E-002   19.157201070392247     
 C   13.591083098171611        2.3432287854760636        18.198258350188681     
 H   12.168940452679628       -3.1250067680342544        16.178068996936091     
 H   13.213928490383999       -1.9467589373126932        16.996460935018824     
 H   12.966286802214924       -3.5624278835809049        17.708040577653001     
 H   9.3593530617717686       -2.9745017445095359        18.713536147566469     
 H   9.8683573049533351       -3.7051883543395681        17.175592334835819     
 H   10.666245427490574       -4.1787172040627469        18.686980079590604     
 H   14.035181861573573       0.40635283116635629        20.195126572274241     
 H   13.852059031949800       -1.0131862853702962        19.143894430094132     
 H   15.152298581964944       0.15931708015964460        18.828656981129459     
 H   12.910503605645447        2.9175087946000717        17.555124253349291     
 H   13.562003190828177        2.7816585998830634        19.205300764589722     
 H   14.609816267041280        2.4507750482822952        17.801737078550204     
 C   9.6222627158639469        5.3268052890556410        2.3358671460900164     
 C   10.612553541398636        4.2495348496215959        1.8622133199564559     
 C   10.168888394150798        6.7426480106307274        2.0692805123759839     
 C   8.2750600616963244        5.1414922539371855        1.6096440876009015     
 P   9.2794107319905290        5.1489001161005783        4.1379613622960187     
 H   10.706547312184997        4.3059858184103517       0.76702857448212391     
 H   11.613886532196027        4.3890772506922646        2.2889326720135807     
 H   10.258970661351533        3.2430597995611059        2.1210151082001656     
 H   10.349886558137776        6.8702933922217486       0.99181254079698000     
 H   9.4454010763037157        7.5075411387197386        2.3768623674745992     
 H   11.119201438744485        6.9280053993354977        2.5860248237250629     
 H   7.8848814126227706        4.1250218896386102        1.7409951331855147     
 H   7.5162354875891522        5.8528278543246026        1.9614280330695160     
 H   8.4110040830211599        5.3069835002659635       0.53091904463511885     
 N   8.5744036783950506        3.6876564524498470        4.4723096179898079     
 N   10.743366329405513        5.0947508288154264        4.8787528696110130     
 O   8.3407804308890512        6.2786462557591980        4.5760076936631036     
 C   7.1247995187785653        3.4066860344608290        4.4825343296349267     
 H   9.1836724239620064        2.9492032081995094        4.8381761692208620     
 C   10.876221949395443        5.3465892977924172        6.3326524070971839     
 H   11.588763214778991        5.3322301853562255        4.3404384534440545     
 H   6.6430882790414110        4.1762198476061885        3.8654986816414261     
 C   6.8307863642121154        2.0472379348268275        3.8483598216673509     
 C   6.5281334034071232        3.4717248144201371        5.8904853976452145     
 H   9.9415316212263463        5.0034037702230654        6.7988021408116124     
 C   12.043069949941344        4.5184140720902830        6.8658707667588068     
 C   11.065499704612913        6.8383248859181052        6.6185622726680391     
 H   7.3337290487745870        1.2397450805737240        4.3991583713383084     
 H   5.7499016908813543        1.8551005232362971        3.8731425058814235     
 H   7.1602912258320979        2.0083481658331590        2.8040816259323655     
 H   6.7514799360748219        4.4308766830671988        6.3729981393013873     
 H   5.4357746079159570        3.3638552069105176        5.8307859102843995     
 H   6.9282257126454212        2.6618086543273036        6.5151793284978821     
 H   12.956550201769952        4.7770198810972699        6.3137952659846466     
 H   12.219692998271476        4.7379985756899092        7.9264786151665101     
 H   11.851357135666206        3.4431996603451300        6.7534875973456829     
 H   10.232581929008058        7.4192477550756593        6.2066720056896472     
 H   11.118650484084743        7.0292460886174393        7.6994287032843518     
 H   11.996575978067067        7.2064699748582886        6.1664348569284702     
 C  -2.6360171385538784        11.731945969607851        6.9397039047295417     
 C  -2.4985455218821713        10.216713766537810        7.1820819863895000     
 C  -1.2778880023577321        12.449349804349852        7.0749351704436521     
 C  -3.6330769398899405        12.297761940339452        7.9722303659476577     
 P  -3.3808921554516198        12.020580106919986        5.2683941444599851     
 H  -3.4766932167703497        9.7216433736213066        7.1321328163048259     
 H  -1.8202456148034434        9.7332474872647623        6.4689757618416861     
 H  -2.0869056116097044        10.045193871215831        8.1886918267848365     
 H -0.50676689231727823        12.010450367653844        6.4276882586104049     
 H  -1.3583267125886367        13.519730835887360        6.8382933159022796     
 H -0.92151309632816425        12.364774062166729        8.1133110912362536     
 H  -3.2798562344908460        12.046139889834167        8.9838509727646478     
 H  -3.7142870779034838        13.388371421882333        7.9126713721663799     
 H  -4.6365143777129498        11.865929245260293        7.8547747103702728     
 N  -3.7609789720066908        13.605136938098225        4.9816265489653651     
 N  -2.1830017488749860        11.741678927219224        4.1710651630495876     
 O  -4.6609370099508212        11.189023899966998        5.1766544120189755     
 C  -4.9628209655729600        14.317561455050352        5.4672421065958403     
 H  -3.0129804293940925        14.201946921053125        4.6312693888247063     
 C  -2.4272825196363463        11.693752693388223        2.7070155119781774     
 H  -1.4177319717830912        11.125092253862183        4.4726220563317138     
 H  -5.5306123310048001        13.604040052908747        6.0808553701447297     
 C  -5.8374388613652988        14.763335009719865        4.2929497933855520     
 C  -4.5397098634182722        15.511491910746440        6.3233504635692910     
 H  -3.3920522793556134        12.192035270836826        2.5331586171171518     
 C  -2.5147542022933882        10.243527771718922        2.2197899947237705     
 C  -1.3259947266635552        12.473632764158086        1.9823533162184830     
 H  -6.0854136263835956        13.908735203312574        3.6499880234859576     
 H  -6.7756306345123090        15.209854257837579        4.6507014096196242     
 H  -5.3005144190799243        15.508986932244097        3.6932428007020439     
 H  -3.9908374877585264        16.236782201794174        5.7056067481521113     
 H  -5.4140937392873951        16.018778510824934        6.7438327984958262     
 H  -3.8890173689359990        15.209722311566390        7.1521030372426369     
 H  -3.3300861171516485        9.7133281515987360        2.7260372576684895     
 H  -2.6948906022333743        10.204511933281021        1.1362416330376248     
 H  -1.5780420286703956        9.7085573369732394        2.4269393052252632     
 H -0.33710060691630839        12.085955487245668        2.2626463673911470     
 H  -1.4278538611997043        12.371666347503053       0.89361298948433421     
 H  -1.3593882609540853        13.540582131356388        2.2336188082766175     
 I  0.42138230941720300        9.2875151227926498        4.7040470320655512     
 I   3.5266319867077103        4.6624146762760912        3.2666491875730017     
 I   10.395074388664984       0.71615591498513809        6.1747608032390620     
 O   2.9556764121809742E-003   5.8549589094749930        3.6335600818911553     
 H  0.19119669068028933        6.7918192369050550        3.8623014493715258     
 H  0.88717239930246428        5.4436791351528084        3.5269143166454731     
         356

 C  -6.4599015002381668        7.7341290059383292        9.1675074316518312     
 C  -6.6519661292896997        6.7454514275462376        10.327396420181756     
 C  -5.8707783375115659        9.0674437802179746        9.6695798124568082     
 C  -5.5228585991747838        7.1267165070081369        8.1028483975545438     
 P  -8.0571938077499095        8.0208399156427497        8.3086119134452634     
 H  -7.2318484645138090        7.1834061480024953        11.151098503306709     
 H  -5.6703142910843969        6.4587351358819411        10.726586047480295     
 H  -7.1504769314578978        5.8269566033646969        9.9939796607118581     
 H  -4.8611436191408579        8.8860722465818647        10.068420868585596     
 H  -6.4682944187903946        9.5091517942938388        10.478850323401433     
 H  -5.7861448319825461        9.7982595618179786        8.8546094008775000     
 H  -5.9041601897058085        6.1765356164106020        7.7078982083119598     
 H  -4.5438289694890086        6.9311282866146433        8.5611726658031593     
 H  -5.3693415945805292        7.8089168145731920        7.2583305792248201     
 N  -9.1105445044913562        8.6337257868154662        9.4081754592977891     
 N  -8.7131146793080330        6.6045483175313500        7.7599423291822651     
 O  -7.7710051350060949        8.8962049581792400        7.0810397816092125     
 C  -10.419639232809427        9.1991423693248446        8.9898358391380828     
 H  -8.7496898967509278        8.9864538506801228        10.302675797454299     
 C  -9.7235181558608694        5.7577497038782637        8.4168212812293959     
 H  -8.4967767112871080        6.3801494847193281        6.7857629007583933     
 Dy  -8.0073868946689029        9.0191794534700236        4.8736567090662293     
 H  -10.600505622707397        8.8330657274747519        7.9685844027080588     
 C  -10.376991321870545        10.728293100095337        8.9505284034214956     
 C  -11.531610524096665        8.6893666706169768        9.9102286280094347     
 H  -9.8597864316588222        6.1900771736981675        9.4155241663574767     
 C  -9.2291474754374576        4.3129840403627000        8.5683300966541296     
 C  -11.060412818662904        5.8040098266961193        7.6648358535026189     
 O  -8.3764705629676062        9.0303675035996420        2.6851668626309553     
 O  -7.4803944953925186        6.6841155528383709        4.8698090840133563     
 O  -5.6662849489914535        8.8393325962786982        4.5878524923112618     
 O  -7.1923760326976911        11.294798239753261        4.7007722543108317     
 O  -9.8088363219841135        10.487895106670626        5.2798320289883760     
 O  -9.9915425961507225        7.6704596114289192        4.9485907908141797     
 H  -9.5895885063947226        11.086640790991142        8.2758669551987492     
 H  -10.189473959996295        11.138985982945844        9.9526458563855620     
 H  -11.336328604640947        11.126749282826209        8.5915678305056176     
 H  -11.357719273279642        9.0294475940806347        10.940405721294045     
 H  -11.581785759403390        7.5941487223478221        9.9199591306279267     
 H  -12.505399588130226        9.0751804398190590        9.5793625835515677     
 H  -8.2797973604332995        4.2682709572097641        9.1177469537499771     
 H  -9.0724058779400014        3.8501486952055988        7.5854365074664534     
 H  -9.9706927876351941        3.7080266621486646        9.1093900810748423     
 H  -10.946294077412743        5.4116635051144408        6.6449504490774229     
 H  -11.446900270459066        6.8269437056140942        7.5825068238004016     
 H  -11.812056085569091        5.1889549717878047        8.1791949232530126     
 P  -8.5750770985823674        9.9002477482104059        1.4367355000145468     
 H  -8.0315093093709269        6.0648451623323041        4.3249909926119967     
 H  -6.5105622412609083        6.3892378073822638        4.7596813260937756     
 H  -5.0647269482940258        9.5994403526459120        4.8360368210348756     
 H  -5.1779615634958471        7.9686733036637358        4.5710829073256871     
 H  -7.6456929537272780        12.036388942394995        5.1827729077795341     
 H  -6.1973371931604859        11.415027923607372        4.8565205648012322     
 H  -9.7623133001403346        11.433124915088536        5.5931922859555598     
 H  -10.767629787680981        10.291056195656136        5.1013169813199521     
 H  -10.900743506564973        8.0719211508035329        4.9031705627292093     
 H  -10.044117909637583        6.8416783568307409        4.4031448157746000     
 C  -7.1028302670345171        9.6606577783951284       0.36776763711771027     
 N  -8.7816402287754265        11.436888867445699        1.9980769317312672     
 N  -9.8677735695079178        9.6073158146293824       0.47294095859882540     
 C  -5.8864695703341372        10.087571757460049        1.2115043108363528     
 C  -6.9867331503588410        8.1651579993979819        1.5076390015770630E-002
 C  -7.1950652623967368        10.500056349087789      -0.91571811011666682     
 C  -9.2966493910190433        12.596758425677738        1.2553823833375062     
 H  -8.3179075347641209        11.642122591675411        2.8867272021754351     
 C  -11.266706786970541        9.5225777531869831       0.95918343482484558     
 H  -9.6987897865874704        9.0792236631287793      -0.39022417209245469     
 H  -5.9267231363086328        11.148065721460709        1.4944746919155658     
 H  -4.9770759506071727        9.9317626990753443       0.61818409349168046     
 H  -5.7975432554216217        9.4921777308267963        2.1283826351451265     
 H  -6.0516713256524053        7.9864155622910271      -0.53569388129895512     
 H  -7.8068050850745694        7.8296823082789766      -0.63270012682012244     
 H  -6.9808264467240138        7.5441572980822453       0.91912372080178273     
 H  -8.0457058090136613        10.204005991294977       -1.5417510383339703     
 H  -6.2823249263597338        10.347792233236001       -1.5076639393645919     
 H  -7.2795660577939429        11.574111087311564      -0.70935061823891310     
 H  -9.6063960938474402        12.217286271773625       0.27271392253862309     
 C  -10.511113058895978        13.187331693300596        1.9767159124667339     
 C  -8.2074345427141164        13.652517194519046        1.0730194952729266     
 H  -11.288543800497569        9.9793671310917063        1.9590768271028498     
 C  -12.181185381637333        10.311261861105924        1.5163109204565324E-002
 C  -11.692629082544581        8.0588977327467788        1.0727414172310716     
 H  -10.225337415565651        13.555949977543841        2.9727289694906545     
 H  -11.300227151667265        12.436634152407603        2.1119107912169790     
 H  -10.928351232322257        14.031981478634348        1.4094019279190391     
 H  -7.3269075875033298        13.244012658513276       0.56209377278515893     
 H  -7.8823420597738449        14.041030337612057        2.0485427984861775     
 H  -8.5791983865901926        14.500361667632367       0.48362900508284695     
 H  -12.092827553567355        9.9193853996492791       -1.0079810580485922     
 H  -11.919005512589720        11.376339678169582       -6.6125508298527404E-003
 H  -13.228807628699274        10.219954653021986       0.33182281544273567     
 H  -11.022725376961622        7.5044080246788569        1.7436294164625374     
 H  -11.659419004948568        7.5817107925710721        8.3863548804640059E-002
 H  -12.715286745834401        7.9754417098362484        1.4645244015584153     
 C  -7.7018372454612294        5.0204650616574620        16.788341276366459     
 C  -8.6399597118456644        6.1500571529330994        17.251452236272897     
 C  -8.3096834072860730        3.6342006579376327        17.081139323521665     
 C  -6.3409141751001972        5.1519708906636001        17.503997584440697     
 P  -7.3666005208416818        5.1537894150512065        14.979332471498598     
 H  -8.7270230104183319        6.1194264963304734        18.348457548944811     
 H  -9.6516070022163234        6.0478872753371133        16.836028786276021     
 H  -8.2447656583556235        7.1357301114550857        16.970864926102355     
 H  -8.4759674992812890        3.5279889845768571        18.163281514118729     
 H  -7.6271141927379249        2.8331315653744018        16.769451225460724     
 H  -9.2773574641543615        3.4847440259068345        16.583730204623063     
 H  -5.9014168707733283        6.1475772257670060        17.360633701085217     
 H  -5.6185596812170333        4.4004540757637107        17.156272800755158     
 H  -6.4782530955635664        5.0057201899171293        18.585480171409465     
 N  -6.6338107935058312        6.5865709700034039        14.591947327840639     
 N  -8.8383421965383437        5.2270750106784334        14.257947265532525     
 O  -6.4554799449079052        3.9959999628455698        14.555906240266658     
 C  -5.1855837082620759        6.8682111771193455        14.636817934864819     
 H  -7.2387146685758283        7.3531783993862021        14.278710315193962     
 C  -9.0090800405318650        5.0041517894069472        12.804369831928913     
 H  -9.6833996556920940        5.0346399810335054        14.812148563398392     
 H  -4.7237314824508383        6.0947238886557420        15.263376301681573     
 C  -4.9163381733095335        8.2211742860605366        15.295992400874660     
 C  -4.5371915997114334        6.8137278155672378        13.250893967763130     
 H  -8.0851549664553186        5.3530276360308218        12.322979465717960     
 C  -10.185460508114833        5.8511302314893108        12.322278073287311     
 C  -9.2100688528164980        3.5191192391153745        12.489192293814915     
 H  -5.3921836837195070        9.0357582649200516        14.731311005196314     
 H  -3.8341433704024102        8.4076331009858922        15.324740822762152     
 H  -5.2936260689355583        8.2504007119790170        16.324939442026402     
 H  -4.7379405239550412        5.8550667276086248        12.757496560811537     
 H  -3.4479757136926725        6.9260625934080000        13.350791961289058     
 H  -4.9177496512359591        7.6232622302757518        12.613770293922213     
 H  -11.082253982025293        5.5876976154953768        12.898818878114110     
 H  -10.397545638421402        5.6539118313311878        11.263527685272503     
 H  -9.9830122379357213        6.9229610023936710        12.448506356473391     
 H  -8.3707262481803220        2.9271267967952119        12.872210823184474     
 H  -9.2835755456732709        3.3540304332397906        11.404963450406948     
 H  -10.132641300520426        3.1430158412488134        12.951855909753156     
 C   4.4804342321657966       -1.4167413573302250        12.226984882230660     
 C   4.3416339243855697        9.3862468896718385E-002   11.954165902407999     
 C   3.1107178171896330       -2.1223188274110303        12.165194299120508     
 C   5.4302654378213315       -2.0197690250623008        11.169581868361220     
 P   5.2896871528515224       -1.6726637650330765        13.873945002774461     
 H   5.3216061729837785       0.58789899693591996        11.966815471524713     
 H   3.6832053246136702       0.59568754127943524        12.674501829150053     
 H   3.9036658050226540       0.24338667923370150        10.955272618511444     
 H   2.3735910614801918       -1.6623570388244238        12.837240976192717     
 H   3.1895972252461608       -3.1887899472720158        12.419435473591239     
 H   2.7105416840539167       -2.0551861518507142        11.141725869386812     
 H   5.0303828065438410       -1.8051561547941677        10.167512735503573     
 H   5.5159109411532592       -3.1082291196842875        11.263516960659544     
 H   6.4371723628502515       -1.5847380285045836        11.227484200004158     
 N   5.6300224521134643       -3.2584999059166861        14.206884733714231     
 N   4.1422586559432721       -1.3173491444914240        14.999782943783142     
 O   6.6024001406068598      -0.88745575914065866        13.876514779613251     
 C   6.7957222624202833       -4.0232275559225883        13.711339377173754     
 H   4.8647969055305831       -3.8232276220081189        14.572529758861018     
 C   4.3811149783412278       -1.3383279960208700        16.464043667701198     
 H   3.3901616650385207      -0.67681961295709925        14.715963340661766     
 H   7.3636413117042974       -3.3467401691353471        13.057213070146895     
 C   7.6955314148014500       -4.4552315838109751        14.872605015827400     
 C   6.3085263221511934       -5.2308743001057811        12.908886817344468     
 H   5.3432499005574003       -1.8476756190730614        16.618686415970295     
 C   4.4722435575367152        8.7881066446780412E-002   17.014905713308348     
 C   3.2743254422073376       -2.1446370451627432        17.151483949800379     
 H   7.9867948131210387       -3.5889502491581933        15.481006016002247     
 H   8.6109311756387150       -4.9370363848939274        14.501410847976427     
 H   7.1606219052554234       -5.1682757626390545        15.512656705241678     
 H   5.7519141363399413       -5.9168501313882906        13.565040434404297     
 H   7.1526465206391183       -5.7839227618662861        12.483157433526113     
 H   5.6472559797993238       -4.9332274764163220        12.086605415624222     
 H   5.2925306666099239       0.63582174313200213        16.536699994122376     
 H   4.6463988790310413        7.6714589059985266E-002   18.099858303649313     
 H   3.5393143178461401       0.63617410039069677        16.826795605216446     
 H   2.2875896735827217       -1.7406994534270088        16.886683270313359     
 H   3.3750611733226932       -2.0923221182213751        18.244022251041148     
 H   3.3027330439585114       -3.2002261786767701        16.854702993354618     
 I   1.5304626142846502        1.1570837605631028        14.593616419522130     
 I  -1.7151687051646440        5.5884988959735917        16.077685399836561     
 I  -8.4086269958702609        9.6053815338134534        13.048140384602332     
 O   1.8620158030230409        4.6118675008279295        15.544304148534753     
 H   1.6864659957217658        3.6640098135074406        15.355604686480673     
 H  0.97404218158518785        4.9998545209942256        15.694261421681619     
 C   8.4071332572069934        2.4603030166347928        10.026508901632749     
 C   8.5843736452048152        3.4525098362615725        8.8671868227111883     
 C   7.8480060500142406        1.1146128156627717        9.5243039965896283     
 C   7.4511895462177407        3.0496516264981977        11.085098601961159     
 P   10.005850718861847        2.2058149493671366        10.892868237365438     
 H   9.1914692278572740        3.0353393167274403        8.0524698609367835     
 H   7.5994518204356138        3.7050131171057807        8.4533978528002205     
 H   9.0453801809475767        4.3870925161741905        9.2084032499963087     
 H   6.8352395628625509        1.2737981830066756        9.1242663071483534     
 H   8.4558419348745115       0.68641377421246497        8.7159575196390602     
 H   7.7787737939882975       0.38289273767343046        10.339965922840443     
 H   7.8152121389180156        4.0011466896962204        11.493210911260434     
 H   6.4749885818306812        3.2378609455575780        10.617285898907157     
 H   7.2966714214836479        2.3584293594740804        11.922054690005824     
 N   11.069138371946144        1.5747001649205670        9.8155900915386614     
 N   10.643728666699001        3.6416464105266373        11.414208961454497     
 O   9.7285655793029910        1.3508862053986648        12.137032537832834     
 C   12.374849223774222        1.0202272087603295        10.256301240403998     
 H   10.728568457535781        1.2343935014512737        8.9082574798321961     
 C   11.675177558701161        4.4630460166030339        10.757471421263711     
 H   10.424064186316929        3.8823526512463173        12.383760197064730     
 Dy   9.9327449484130028        1.2833714200966377        14.345733887605592     
 H   12.532657052598609        1.3830688150973620        11.282495013356099     
 C   12.344313199961951      -0.50947128372757333        10.287419835684155     
 C   13.500556504274797        1.5426794996173416        9.3611905362719554     
 H   11.841828490109657        3.9933997780821118        9.7805519250145494     
 C   11.187676946536508        5.9005982997730539        10.533487719744986     
 C   12.987993704287275        4.4434726635448110        11.550686116310857     
 O   10.290150049115573        1.3287961442024352        16.535948038765277     
 O   9.3743537405415136        3.6092010909432410        14.297765837503453     
 O   7.5842584992064133        1.4375801003000326        14.602113792458955     
 O   9.1199533159189929       -1.0007157152451722        14.500135439957834     
 O   11.772488160663055      -0.17166581075198181        14.017592584412139     
 O   11.893581750803092        2.6617623946438469        14.268791979415187     
 H   11.552249077400129      -0.87836531970390741        10.950621291845575     
 H   12.171771864451317      -0.91618050737341294        9.2809995848706883     
 H   13.302370289066024      -0.90327505355868720        10.655036529649959     
 H   13.354342253784116        1.1988126355275686        8.3285023840933654     
 H   13.538530133992372        2.6382778377194778        9.3501178232356885     
 H   14.470995428940261        1.1696427588305836        9.7155129903069852     
 H   10.268362097926461        5.9222560500801222        9.9343368093712190     
 H   10.978500409624141        6.3958747879761635        11.490321647014531     
 H   11.953847409277270        6.4899339989155758        10.009560757365062     
 H   12.846705574717607        4.8753713564143073        12.550807898863479     
 H   13.368590111249553        3.4236077802591951        11.684202473268348     
 H   13.756415947169703        5.0355443242874909        11.034396922902941     
 P   10.486820755621808       0.46659653573111892        17.790197354447372     
 H   9.9036650442543177        4.2255812640067534        14.866732335009837     
 H   8.3979439552486443        3.8917513126820205        14.391027580562398     
 H   7.0001702104949226       0.67888237278973318        14.306193384707473     
 H   7.0888964484870911        2.3040931617152900        14.592832715528937     
 H   9.5957137257503717       -1.7359144576673999        14.028955612601269     
 H   8.1354339936869131       -1.1191149838610994        14.292127350748890     
 H   11.747426898066006       -1.1119506163019022        13.687763553053047     
 H   12.724862743426943        4.8984217049279612E-002   14.197227421666518     
 H   12.810971189802142        2.2779666674206398        14.313110087985867     
 H   11.923614368753363        3.4667066775657140        14.851259075944185     
 C   9.0260423011103867       0.73280194776998486        18.862195563010715     
 N   10.662344395949495       -1.0778061438262785        17.241304990914646     
 N   11.784639206182291       0.75627555090818699        18.748596411420920     
 C   7.7986326565511828       0.34944123378869169        18.014590334444200     
 C   8.9530808633543586        2.2261882567221840        19.234595991482543     
 C   9.1013398560719772      -0.13258337557507932        20.128165712523590     
 C   11.258002464442740       -2.2250428094514354        17.941331052623791     
 H   10.199898359727623       -1.2856398974347449        16.352873601299788     
 C   13.179155707418381       0.86866811812157374        18.257087381103094     
 H   11.612173361122098        1.2606756294241410        19.624570400211514     
 H   7.8136093492304255      -0.70750626390677185        17.715393133482674     
 H   6.8951441643634039       0.51674315449018304        18.613011623332145     
 H   7.7210139918457763       0.96114076180031949        17.107610499413120     
 H   8.0175759424630169        2.4291259556214664        19.775060561533078     
 H   9.7741639043061426        2.5268597273764124        19.898019465810062     
 H   8.9801744331419684        2.8592491315887374        18.339301090299994     
 H   9.9586810026886887       0.13057929248212813        20.759481294290005     
 H   8.1935845290640579        2.6782876792919352E-002   20.725176148346005     
 H   9.1619651700110492       -1.2032576251523575        19.895784601044618     
 H   11.585600275535173       -1.8484814192204908        18.918897669785693     
 C   12.471497639563021       -2.7483023675180633        17.165470476628446     
 C   10.221361067172527       -3.3298098496262463        18.145353710272413     
 H   13.197669527766067       0.45311458083005368        17.239527458799355     
 C   14.108032067915802        4.9698030208103115E-002   19.159508730423614     
 C   13.591875572219948        2.3390438371625200        18.197153742897246     
 H   12.165134007627350       -3.1301366581470038        16.180541542256393     
 H   13.212358336854461       -1.9549293729963322        17.000238385486607     
 H   12.958740127936853       -3.5695056638592968        17.711688891441231     
 H   9.3530005218970178       -2.9709403960011103        18.712086221207510     
 H   9.8628441049800006       -3.7051411424596012        17.176306442179218     
 H   10.656957104775914       -4.1780022249040742        18.689729291999022     
 H   14.033003174783298       0.40448023027663649        20.196946402106992     
 H   13.849874584484430       -1.0161656937341195        19.147196267533047     
 H   15.150989079775332       0.15524722340890265        18.831650673342576     
 H   12.912201908234259        2.9129669044000659        17.552795229668575     
 H   13.562434609718318        2.7787447865920587        19.203587809913593     
 H   14.610947227615029        2.4453136350759648        17.801234852615575     
 C   9.6223618407821050        5.3244114460744383        2.3391348977292461     
 C   10.612060151598740        4.2461374557814731        1.8664884897905747     
 C   10.169769885416121        6.7396856569206713        2.0711836012316773     
 C   8.2750524751196846        5.1392310794497105        1.6130443831469858     
 P   9.2797034558604885        5.1486310076389952        4.1415073572501715     
 H   10.705658614947689        4.3011029149557096       0.77120945202196056     
 H   11.613632682788641        4.3858397560697826        2.2925914867740746     
 H   10.258229873524492        3.2401271368564055        2.1266772364616910     
 H   10.350749872411791        6.8662130219585364       0.99360170415875082     
 H   9.4467314323880434        7.5052442326412976        2.3781237829380912     
 H   11.120214390902602        6.9250631335019976        2.5876786251000579     
 H   7.8843146971287110        4.1230564689048705        1.7450043836097058     
 H   7.5165545745592173        5.8511696102688635        1.9642852366949377     
 H   8.4111134422041474        5.3039278590147356       0.53421226644780206     
 N   8.5741128175338925        3.6883516419690894        4.4783518917828991     
 N   10.744001143728166        5.0947137778527019        4.8815794445409351     
 O   8.3416569728745085        6.2792174225546438        4.5785642129659418     
 C   7.1246097049032908        3.4069379010023035        4.4863060970707016     
 H   9.1834178188956983        2.9491210149457010        4.8424907648423341     
 C   10.878374053526562        5.3468420067930005        6.3352135441204771     
 H   11.589206515057532        5.3306172215288239        4.3424381995714345     
 H   6.6435903258613020        4.1760797339595586        3.8682790309151627     
 C   6.8321655153419520        2.0471777404093792        3.8520848769621701     
 C   6.5255488772065755        3.4723824100801268        5.8931943228494283     
 H   9.9441919198781665        5.0037606117751370        6.8023606106645653     
 C   12.045768396692010        4.5186348894602615        6.8671810599158221     
 C   11.067861703619611        6.8386312258705582        6.6207844447243431     
 H   7.3347856045919269        1.2400844374372837        4.4037466196353616     
 H   5.7513806901674034        1.8544591326027360        3.8753346968136215     
 H   7.1631592851988595        2.0082244753152239        2.8082965601452603     
 H   6.7479493152075278        4.4317614730235677        6.3756666558782031     
 H   5.4333232050531910        3.3643909118250930        5.8316727496625225     
 H   6.9246102131880809        2.6628013729252031        6.5189353671980443     
 H   12.958554378233803        4.7770549176359411        6.3139092661165970     
 H   12.223757311704441        4.7383679447906850        7.9275046541383167     
 H   11.853822924291881        3.4434190515878123        6.7552280310883219     
 H   10.234435613622823        7.4194175956467623        6.2097281455827513     
 H   11.122067444708993        7.0295869060545595        7.7015862819009397     
 H   11.998392174469600        7.2068695760922665        6.1676246079185875     
 C  -2.6325035060266573        11.732656340307248        6.9405426879888079     
 C  -2.4933183419989273        10.217791244327209        7.1841038506364612     
 C  -1.2746729658379066        12.450994139453710        7.0728210052479863     
 C  -3.6282806764599451        12.298867200490264        7.9741123298055303     
 P  -3.3802822874938028        12.019235221756910        5.2702453777246019     
 H  -3.4709843282957076        9.7217026105965907        7.1356682641352238     
 H  -1.8153024497339478        9.7343197195674733        6.4706855964615562     
 H  -2.0804438488320347        10.047616016914613        8.1904017447860031     
 H -0.50457637625441076        12.012246965726625        6.4243057270249890     
 H  -1.3562248188356647        13.521185389357562        6.8357989126867196     
 H -0.91630551504138258        12.367198167523135        8.1105209683026942     
 H  -3.2728883477069344        12.049171693523848        8.9853424074519825     
 H  -3.7109359688109080        13.389275794560616        7.9131775371612738     
 H  -4.6313470266119543        11.865760533401810        7.8590666745571749     
 N  -3.7595064059292529        13.603634213967592        4.9814371426680291     
 N  -2.1844521087384488        11.737682505917745        4.1716390998688500     
 O  -4.6611740908469121        11.188796151531074        5.1823639697636690     
 C  -4.9600828936750405        14.317950911277247        5.4672754479653909     
 H  -3.0110983595483933        14.199322075533653        4.6301400331612665     
 C  -2.4287007568489347        11.692349739496821        2.7076148632490868     
 H  -1.4193158795766996        11.120584329357399        4.4724179228138894     
 H  -5.5279955563121232        13.605819519992691        6.0823090122105192     
 C  -5.8353633092602761        14.763206246218337        4.2932692501097405     
 C  -4.5348111894860974        15.512471862496714        6.3214013611639608     
 H  -3.3936621605667199        12.190540418564762        2.5346594443004480     
 C  -2.5155991893015890        10.243076003602081        2.2177107299988652     
 C  -1.3277276161202050        12.473923321192078        1.9843345654785995     
 H  -6.0850322030002424        13.908123530773146        3.6516975607485760     
 H  -6.7726499185113616        15.211305376526996        4.6513127787642690     
 H  -5.2982364742583918        15.507418800417629        3.6920410472711178     
 H  -3.9854887166771014        16.236243658310006        5.7023052174942563     
 H  -5.4082156964499033        16.021487369969169        6.7417544813038397     
 H  -3.8839563509947683        15.210974398084360        7.1501431898008958     
 H  -3.3305093500553680        9.7115099968988332        2.7231256123247598     
 H  -2.6959843651769608        10.206139211251712        1.1341852506193459     
 H  -1.5785855511803650        9.7081878035752975        2.4235413073617811     
 H -0.33865834536890005        12.086234749765232        2.2639787749610587     
 H  -1.4295483932843425        12.373796724487434       0.89545738454707779     
 H  -1.3615886315883865        13.540415459552051        2.2373472837630315     
 I  0.42155759860818726        9.2850674806085998        4.6972764366220474     
 I   3.5304128205532708        4.6653279479548537        3.2610955614135402     
 I   10.395800299267677       0.71605276152474284        6.1753536071129806     
 O   4.8411673189362112E-003   5.8505471567846090        3.6344178952610666     
 H  0.19265041495103633        6.7879851243815894        3.8607907278737161     
 H  0.88916477484073608        5.4400793549025925        3.5260867803727445     
         356

 C  -6.4614297794599862        7.7387331581684684        9.1691422330725132     
 C  -6.6527781859738910        6.7496301759923849        10.328778813008276     
 C  -5.8742846080689350        9.0727406982414767        9.6715651100020743     
 C  -5.5230699677768849        7.1327050096907918        8.1048350382249996     
 P  -8.0586622201624181        8.0235096090975198        8.3095667154248254     
 H  -7.2340914760209918        7.1863855598439539        11.152065928772815     
 H  -5.6709975684440304        6.4645449394334458        10.728713791781937     
 H  -7.1493887498364064        5.8303980710426391        9.9947532804442041     
 H  -4.8646022981374530        8.8926475648583754        10.070808902736797     
 H  -6.4726976585245284        9.5135935006526857        10.480605500184646     
 H  -5.7902835254173333        9.8037040374664794        8.8566631323210423     
 H  -5.9031293501469912        6.1823859839680519        7.7090535506609630     
 H  -4.5441838290482579        6.9377715756300899        8.5637526920278955     
 H  -5.3696299283404851        7.8155399525170930        7.2608205018810850     
 N  -9.1129223643920767        8.6368909052391771        9.4078483708729745     
 N  -8.7131078509240307        6.6061005835537374        7.7619442315087426     
 O  -7.7727237072222541        8.8981036016309698        7.0813916400167782     
 C  -10.421613247875309        9.2021438788894407        8.9881149233932423     
 H  -8.7532401153216846        8.9891732752984463        10.302997800533108     
 C  -9.7244890561057975        5.7602810102050750        8.4185921283769449     
 H  -8.4965322106548502        6.3811784706510508        6.7879387258785275     
 Dy  -8.0075033832714944        9.0191455770975217        4.8740772016190439     
 H  -10.601162572473447        8.8364308242268557        7.9665196072740541     
 C  -10.379104590639667        10.731328894479059        8.9495173748780363     
 C  -11.534608445496943        8.6918937411322279        9.9069453526836480     
 H  -9.8622981298289218        6.1941880632066537        9.4163340420610204     
 C  -9.2303660481343357        4.3158435117741414        8.5732955642996185     
 C  -11.060197681490996        5.8053015499547760        7.6646000442274005     
 O  -8.3772970182286386        9.0281725702496711        2.6857258619367088     
 O  -7.4797308525431419        6.6843286440851735        4.8717178274122439     
 O  -5.6661222683921659        8.8397816163388061        4.5894685493436569     
 O  -7.1919440634062166        11.294705592257156        4.7010758429099297     
 O  -9.8097116011687699        10.488069907098074        5.2779681441060111     
 O  -9.9912926333964958        7.6695718088431759        4.9494132825379982     
 H  -9.5911315076784955        11.090078718725215        8.2757611134655207     
 H  -10.192498100329937        11.141533992133690        9.9519961753284303     
 H  -11.338143954762534        11.129929129340692        8.5899234393301480     
 H  -11.362235400681337        9.0320165845655822        10.937319863119541     
 H  -11.584407646894775        7.5966584642605035        9.9166021296672664     
 H  -12.508073666444373        9.0773461905008048        9.5747516398222707     
 H  -8.2823009333055246        4.2721876300422839        9.1248429284291461     
 H  -9.0713808544533343        3.8515221587301323        7.5915579181525823     
 H  -9.9729459619239282        3.7115806112946093        9.1136860475852721     
 H  -10.944671983011682        5.4113965444549041        6.6455393963626381     
 H  -11.446522195845811        6.8280711959379197        7.5801195607420349     
 H  -11.812563086830002        5.1910707047971538        8.1788414692652616     
 P  -8.5746163378255034        9.8975146414845376        1.4367230752050011     
 H  -8.0301545720566825        6.0654794220296120        4.3257385736443306     
 H  -6.5097387809724996        6.3897683901254076        4.7620053217859608     
 H  -5.0649625837028571        9.5997579300670850        4.8389868257653035     
 H  -5.1776421134795259        7.9692100956084246        4.5732250154735459     
 H  -7.6457862268583385        12.036207048153745        5.1827653055479059     
 H  -6.1972257195804454        11.414712433865091        4.8586372468177963     
 H  -9.7635284923036405        11.433016675739490        5.5921148955592628     
 H  -10.768160188340898        10.291201347426458        5.0979969420516227     
 H  -10.900388139259560        8.0711120305699051        4.9028526365767755     
 H  -10.042990226351117        6.8419083384615123        4.4022684715683837     
 C  -7.1024526043399741        9.6556915655372020       0.36844827566623439     
 N  -8.7792541842858078        11.434720688208557        1.9970741135953283     
 N  -9.8671304831572577        9.6052881207435998       0.47246438511558997     
 C  -5.8858450467146266        10.081139659563378        1.2124581597583233     
 C  -6.9884280244706041        8.1600201347981507        1.6016095364456411E-002
 C  -7.1933206548386757        10.495219800705472      -0.91495929458194458     
 C  -9.2970854068174571        12.594098408554592        1.2558229702677139     
 H  -8.3156746056921111        11.640033056952461        2.8857800211024820     
 C  -11.266151927856329        9.5200110797130684       0.95821820824777515     
 H  -9.6977752753301818        9.0780228490763815      -0.39109005396808344     
 H  -5.9249408277579132        11.141680348005648        1.4953703051892686     
 H  -4.9765384316065751        9.9242835484940652       0.61933036845904044     
 H  -5.7977458268448201        9.4856746541912287        2.1293493873830327     
 H  -6.0531950554397049        7.9796362807417749      -0.53382969509904221     
 H  -7.8083996026266886        7.8258342606473947      -0.63250962564344559     
 H  -6.9844572853053455        7.5391250265670582       0.92010794363496751     
 H  -8.0439407097375231        10.200084155020397       -1.5414024355144729     
 H  -6.2805233049130900        10.342193270383001       -1.5065761496675425     
 H  -7.2769229820944474        11.569288532485601      -0.70836949067733701     
 H  -9.6081286175268197        12.214506658067490       0.27364935036040450     
 C  -10.510897989637979        13.182901141358879        1.9796259663028393     
 C  -8.2095091855879403        13.651176894967460        1.0716833855585159     
 H  -11.288119558947773        9.9748277827090650        1.9589391023942790     
 C  -12.180512827525888        10.310613829655431        1.5806315354184881E-002
 C  -11.692204481490867        8.0562367953845460        1.0689672790534823     
 H  -10.223728256535180        13.552040602590187        2.9750283281997665     
 H  -11.298530795786661        12.431020189098636        2.1164331442238975     
 H  -10.930562233112068        14.026823319806486        1.4131690129507857     
 H  -7.3299400551030525        13.243957604020503       0.55826991896139566     
 H  -7.8824051391593581        14.039346010461053        2.0466208818706626     
 H  -8.5836067469493447        14.499040320079670       0.48394009031760971     
 H  -12.092591603636743        9.9205458878201718       -1.0080222183695429     
 H  -11.918055141715577        11.375604567255451       -4.1239333606983460E-003
 H  -13.228077068540999        10.219109034620153       0.33260477796417437     
 H  -11.022474882156487        7.5005002721556187        1.7389657683989928     
 H  -11.658826836861186        7.5808720651984824        7.9252356487586717E-002
 H  -12.714949848039868        7.9721719063748955        1.4603673060702140     
 C  -7.7022769829894608        5.0204248530610069        16.791974497135921     
 C  -8.6441285677251933        6.1467282032803405        17.254874606650155     
 C  -8.3058887843539004        3.6323060802761629        17.083993619003195     
 C  -6.3424055785585143        5.1562312264499672        17.508421327170641     
 P  -7.3665479200132085        5.1552097514052724        14.983254284832048     
 H  -8.7313564473418044        6.1155436387779343        18.351829826666076     
 H  -9.6551705900399618        6.0412556096756873        16.839166305386353     
 H  -8.2521496032009871        7.1336419332338288        16.974616963360489     
 H  -8.4734245565328479        3.5254789458371190        18.165858053692169     
 H  -7.6203879576430973        2.8335391507515353        16.773342425747330     
 H  -9.2722375697998309        3.4798594310395981        16.585195282404474     
 H  -5.9063941978338850        6.1532552277030881        17.365448181886446     
 H  -5.6173613291489470        4.4074119381584014        17.160948298633894     
 H  -6.4797936178082693        5.0092028127740358        18.589779812542009     
 N  -6.6354165708886788        6.5893185013447875        14.597628623503921     
 N  -8.8379785616851478        5.2266464453802302        14.260981344363149     
 O  -6.4537662505655797        3.9988534694584388        14.559659080661103     
 C  -5.1871919440985703        6.8714173388010664        14.640466523434418     
 H  -7.2407225601611760        7.3544405293873520        14.281913274727799     
 C  -9.0071488664458759        5.0009795153563683        12.807664931984837     
 H  -9.6828931950510864        5.0322408174973798        14.814726066806857     
 H  -4.7244507773216018        6.0986759876844294        15.267308305383109     
 C  -4.9176608848004060        8.2252454059971587        15.297669133018438     
 C  -4.5404309460521475        6.8156854322366343        13.253891014649536     
 H  -8.0828641310340412        5.3492705304532526        12.326492592841465     
 C  -10.183317667305262        5.8464157693985346        12.322637335546702     
 C  -9.2073648137734576        3.5153253753557601        12.495293756155338     
 H  -5.3953956113428809        9.0388101945100470        14.733198701513288     
 H  -3.8356880424272091        8.4128317090037346        15.323693915656973     
 H  -5.2926520829825954        8.2553093986224315        16.327340370757536     
 H  -4.7419699722921216        5.8567451693495727        12.761401330810575     
 H  -3.4511051125432832        6.9278174934823333        13.352473152506636     
 H  -4.9214979355579631        7.6248940472111055        12.616674964053695     
 H  -11.080752192081519        5.5835878102624283        12.898430645712935     
 H  -10.393916754836285        5.6471574623285887        11.264042686549795     
 H  -9.9815136022744113        6.9185309436858651        12.447242474733942     
 H  -8.3680131702402960        2.9244101465289445        12.879839221794102     
 H  -9.2802793604671638        3.3480446251698077        11.411413015998034     
 H  -10.130065719127057        3.1397768473364120        12.958169552832061     
 C   4.4824362025436475       -1.4175045211860395        12.229570819386439     
 C   4.3418695626284389        9.3062426388658484E-002   11.957860768865666     
 C   3.1140077463404969       -2.1250894581601112        12.164986299102132     
 C   5.4347749908778864       -2.0179677525404425        11.173131371522786     
 P   5.2895392100888960       -1.6737675539386534        13.877454528109922     
 H   5.3211629210851301       0.58830300134125990        11.971892086622654     
 H   3.6821137681958640       0.59342736175614896        12.677909863662547     
 H   3.9047186828707665       0.24285465273089299        10.958662618752157     
 H   2.3751896172901756       -1.6669975430307218        12.836343049976657     
 H   3.1942358017339809       -3.1916615795576813        12.418252021291970     
 H   2.7152743462244238       -2.0574291772381548        11.141021013804577     
 H   5.0363599880485204       -1.8025121386613203        10.170680514669941     
 H   5.5216582607821545       -3.1063766571605966        11.265840819762916     
 H   6.4409793490293969       -1.5817757583292016        11.233268502578811     
 N   5.6323148604790090       -3.2592832472986291        14.208886118613046     
 N   4.1401748042896660       -1.3219072042338054        15.002327860776212     
 O   6.6004365510146208      -0.88587807602893709        13.883129605820480     
 C   6.7997510622852593       -4.0216761633540390        13.714128473384275     
 H   4.8680984903530344       -3.8254729979324424        14.574302920489265     
 C   4.3794942420461247       -1.3399505303357975        16.466537760017765     
 H   3.3871364728269771      -0.68279482425234095        14.717889934023287     
 H   7.3678137643039392       -3.3436355425657349        13.061830912901321     
 C   7.6980712943346621       -4.4540984339683938        14.876314855666783     
 C   6.3157288395969271       -5.2289277473802995        12.909421449282428     
 H   5.3420385471109499       -1.8483195416753064        16.621776958064437     
 C   4.4697817302836560        8.7228883392882053E-002   17.014981218915985     
 C   3.2734973534650593       -2.1458370661825144        17.155635503758681     
 H   7.9874732043526189       -3.5881845831200105        15.486014083593727     
 H   8.6144384935104892       -4.9346925487527669        14.506069279836725     
 H   7.1627339345174716       -5.1682417428524667        15.514687825538203     
 H   5.7592227902449462       -5.9164989533725993        13.563834769637273     
 H   7.1613992339441914       -5.7800337444440952        12.484452793790604     
 H   5.6552710674077131       -4.9313539658732957        12.086485875497203     
 H   5.2892233345840971       0.63511891541266852        16.535322486353845     
 H   4.6447210442534548        7.7993340588319748E-002   18.099788530495204     
 H   3.5362383851256283       0.63437376654980537        16.826721816723410     
 H   2.2863949304341613       -1.7432038349830914        16.890290117178914     
 H   3.3743426795708023       -2.0913756754945938        18.248000668771052     
 H   3.3027694611036353       -3.2018814776787057        16.860764883108398     
 I   1.5273516148692625        1.1491941838078441        14.593607573136952     
 I  -1.7103884404342571        5.5905765890591255        16.072655344616848     
 I  -8.4152048512144049        9.6050558805123316        13.046673928027138     
 O   1.8642168433461206        4.6042532095922688        15.545827641523523     
 H   1.6880993619616187        3.6566647027901538        15.356441552165617     
 H  0.97643691706975555        4.9932486717947064        15.694157873908150     
 C   8.4065719618647439        2.4657517379735601        10.026474276688353     
 C   8.5842482335627466        3.4580350171397751        8.8672950746352548     
 C   7.8470044188713874        1.1203287444158740        9.5240280116988263     
 C   7.4508490321495948        3.0552184350233476        11.085185558014395     
 P   10.005151317165026        2.2106808801948752        10.892888598284985     
 H   9.1905333969108334        3.0403312696584872        8.0522641418337173     
 H   7.5994474186326455        3.7116607839052991        8.4539662360085348     
 H   9.0464128672519468        4.3920691272513412        9.2084172090966163     
 H   6.8344307033073379        1.2799813528894526        9.1236934424609899     
 H   8.4548920241099683       0.69185142554475942        8.7158518813441379     
 H   7.7771917914476054       0.38858817035064458        10.339617792962073     
 H   7.8150322038498468        4.0067602241382021        11.493022745013731     
 H   6.4745579939364575        3.2433488933361132        10.617546917206560     
 H   7.2964972094266773        2.3641228313429070        11.922276658113672     
 N   11.068554918833964        1.5805977168771865        9.8150481235021054     
 N   10.642926427549085        3.6461102661327507        11.415328564358289     
 O   9.7275077801527416        1.3548817303987761        12.136326791080098     
 C   12.374114935776371        1.0253811098136354        10.255375568320330     
 H   10.727473874824467        1.2396428122470007        8.9081582295295139     
 C   11.673604529976064        4.4686342910111145        10.758821085533400     
 H   10.423319485782185        3.8859691324924577        12.385097208684336     
 Dy   9.9320744720285852        1.2846831593052512        14.344960668721793     
 H   12.532471285465391        1.3881574800725818        11.281500137084757     
 C   12.342707140090122      -0.50430699825860892        10.286524721160475     
 C   13.499749349210230        1.5472281782408963        9.3597694910242932     
 H   11.839305983800520        4.0005012109252691        9.7810598866050036     
 C   11.185747856308465        5.9064444060169663        10.537639341299570     
 C   12.987213643588337        4.4481068503160763        11.550652485176618     
 O   10.290825641097609        1.3275225175938989        16.534968736201503     
 O   9.3756456771130541        3.6111184266729710        14.299364617911499     
 O   7.5838886090142124        1.4404031266666963        14.601857480320708     
 O   9.1184234841174110      -0.99872278160807448        14.500656920136347     
 O   11.769357155199469      -0.17181244249765004        14.012587097002793     
 O   11.894445479319501        2.6610778361901928        14.267324914872255     
 H   11.550437079550118      -0.87268894667858188        10.949766686183445     
 H   12.169861476913708      -0.91090244726729519        9.2801123871481312     
 H   13.300560351902188      -0.89863100792046335        10.654101438812463     
 H   13.352820735377108        1.2035841226419377        8.3270995928772518     
 H   13.538335779701342        2.6428133086178547        9.3488329046243805     
 H   14.470131792386905        1.1735278945863683        9.7135436164480691     
 H   10.265248648482590        5.9289155196734455        9.9404449536152839     
 H   10.978611150397128        6.4005027563114840        11.495474424963319     
 H   11.950906766195830        6.4964152013059442        10.012993276492972     
 H   12.846732144149474        4.8782445628131148        12.551600440216522     
 H   13.368166008562090        3.4281594642709288        11.682045470970985     
 H   13.754963183922227        5.0413018044552000        11.034686815161029     
 P   10.486524635694991       0.46508888827852568        17.789198638635092     
 H   9.9060628495331251        4.2273169891561908        14.867507109159018     
 H   8.3996115163112570        3.8943191949835190        14.393653666423864     
 H   6.9987124030453458       0.68174200842392207        14.308542054506850     
 H   7.0890146415715005        2.3072156980473495        14.594279548701525     
 H   9.5929195711295083       -1.7343546992034500        14.028956567201163     
 H   8.1333812799546692       -1.1170419303393413        14.295035314536483     
 H   11.742774850918840       -1.1122350454767438        13.683397340190293     
 H   12.721947036274699        4.6827764003506293E-002   14.193464452802642     
 H   12.811107140660296        2.2758033135439200        14.312583400053711     
 H   11.925552318207249        3.4668354647185708        14.848485393373837     
 C   9.0249294033845224       0.73123290931415263        18.860326206776488     
 N   10.662693119920370       -1.0791827340240887        17.240103071621760     
 N   11.783827891417101       0.75426476207417148        18.748403746560843     
 C   7.7981741239552509       0.34582966358130068        18.012733443415517     
 C   8.9504929235664950        2.2249392051620016        19.230958676250662     
 C   9.1002909465076449      -0.13224567236048942        20.127585944196625     
 C   11.254457706655844       -2.2270533677971494        17.942131611571810     
 H   10.200248033108654       -1.2868143413235162        16.351607015358137     
 C   13.178747761983516       0.86493769433644263        18.257658331577836     
 H   11.611374591986923        1.2597752126221293        19.623744198718889     
 H   7.8140580471112226      -0.71143388851454092        17.714845485284116     
 H   6.8942874930581199       0.51320169360766776        18.610549433621134     
 H   7.7204627917669617       0.95633362712529291        17.104971578820361     
 H   8.0149039309994308        2.4274748768613441        19.771450285480320     
 H   9.7714495935972980        2.5271611200200446        19.893783814625891     
 H   8.9767057348551376        2.8569586192730094        18.334937268391659     
 H   9.9570960558729649       0.13265305774195077        20.758855019899173     
 H   8.1920985151670518        2.7264374076842686E-002   20.723904114883837     
 H   9.1619611667351286       -1.2031977053479945        19.897041295782568     
 H   11.581878205982241       -1.8502142683604499        18.919656532378553     
 C   12.467373124374435       -2.7540993427915579        17.168288308467744     
 C   10.215067301549817       -3.3290675305907258        18.146047487274714     
 H   13.197560759852228       0.44793944810254915        17.240731612891075     
 C   14.106429037981151        4.6573331707427786E-002   19.161816390454977     
 C   13.592668046268285        2.3348588888489767        18.196049135605808     
 H   12.161327562575071       -3.1352665482597537        16.183014087576694     
 H   13.210788183324922       -1.9630998086799711        17.004015835954391     
 H   12.951193453658782       -3.5765834441376887        17.715337205229464     
 H   9.3466479820222670       -2.9673790474926842        18.710636294848552     
 H   9.8573309050066680       -3.7050939305796344        17.177020549522616     
 H   10.647668782061256       -4.1772872457454016        18.692478504407436     
 H   14.030824487993023       0.40260762938691669        20.198766231939743     
 H   13.847690137019061       -1.0191451020979430        19.150498104971959     
 H   15.149679577585722       0.15117736665816073        18.834644365555697     
 H   12.913900210823069        2.9084250142000605        17.550466205987860     
 H   13.562866028608459        2.7758309733010536        19.201874855237460     
 H   14.612078188188775        2.4398522218696344        17.800732626680944     
 C   9.6224609657002631        5.3220176030932347        2.3424026493684753     
 C   10.611566761798846        4.2427400619413502        1.8707636596246935     
 C   10.170651376681445        6.7367233032106153        2.0730866900873708     
 C   8.2750448885430430        5.1369699049622346        1.6164446786930704     
 P   9.2799961797304480        5.1483618991774129        4.1450533522043234     
 H   10.704769917710381        4.2962200115010667       0.77539032956179710     
 H   11.613378833381253        4.3826022614473006        2.2962503015345685     
 H   10.257489085697451        3.2371944741517047        2.1323393647232169     
 H   10.351613186685809        6.8621326516953252       0.99539086752052153     
 H   9.4480617884723728        7.5029473265628557        2.3793851984015837     
 H   11.121227343060719        6.9221208676684975        2.5893324264750532     
 H   7.8837479816346523        4.1210910481711318        1.7490136340338971     
 H   7.5168736615292824        5.8495113662131253        1.9671424403203597     
 H   8.4112228013871366        5.3008722177635077       0.53750548826048516     
 N   8.5738219566727345        3.6890468314883318        4.4843941655759911     
 N   10.744635958050818        5.0946767268899764        4.8844060194708572     
 O   8.3425335148599657        6.2797885893500904        4.5811207322687801     
 C   7.1244198910280163        3.4071897675437781        4.4900778645064765     
 H   9.1831632138293902        2.9490388216918926        4.8468053604638062     
 C   10.880526157657682        5.3470947157935838        6.3377746811437703     
 H   11.589649815336070        5.3290042577014214        4.3444379456988154     
 H   6.6440923726811940        4.1759396203129286        3.8710593801888988     
 C   6.8335446664717896        2.0471175459919309        3.8558099322569892     
 C   6.5229643510060278        3.4730400057401161        5.8959032480536431     
 H   9.9468522185299850        5.0041174533272086        6.8059190805175183     
 C   12.048466843442675        4.5188557068302400        6.8684913530728364     
 C   11.070223702626310        6.8389375658230120        6.6230066167806481     
 H   7.3358421604092658        1.2404237943008434        4.4083348679324148     
 H   5.7528596894534534        1.8538177419691746        3.8775268877458196     
 H   7.1660273445656211        2.0081007847972883        2.8125114943581555     
 H   6.7444186943402338        4.4326462629799375        6.3783351724550199     
 H   5.4308718021904250        3.3649266167396688        5.8325595890406454     
 H   6.9209947137307406        2.6637940915231026        6.5226914058982075     
 H   12.960558554697652        4.7770899541746132        6.3140232662485465     
 H   12.227821625137404        4.7387373138914608        7.9285306931101243     
 H   11.856288712917559        3.4436384428304945        6.7569684648309618     
 H   10.236289298237587        7.4195874362178653        6.2127842854758546     
 H   11.125484405333243        7.0299277234916797        7.7037438605175286     
 H   12.000208370872135        7.2072691773262445        6.1688143589087057     
 C  -2.6289898734994357        11.733366711006644        6.9413814712480741     
 C  -2.4880911621156838        10.218868722116609        7.1861257148834232     
 C  -1.2714579293180810        12.452638474557569        7.0707068400523205     
 C  -3.6234844130299497        12.299972460641076        7.9759942936634021     
 P  -3.3796724195359857        12.017890336593833        5.2720966109892187     
 H  -3.4652754398210655        9.7217618475718748        7.1392037119656218     
 H  -1.8103592846644521        9.7353919518701844        6.4723954310814262     
 H  -2.0739820860543654        10.050038162613395        8.1921116627871697     
 H -0.50238586019154330        12.014043563799406        6.4209231954395740     
 H  -1.3541229250826927        13.522639942827766        6.8333045094711595     
 H -0.91109793375460080        12.369622272879541        8.1077308453691366     
 H  -3.2659204609230232        12.052203497213526        8.9868338421393172     
 H  -3.7075848597183327        13.390180167238897        7.9136837021561677     
 H  -4.6261796755109579        11.865591821543324        7.8633586387440770     
 N  -3.7580338398518154        13.602131489836959        4.9812477363706931     
 N  -2.1859024686019115        11.733686084616266        4.1722130366881123     
 O  -4.6614111717430031        11.188568403095152        5.1880735275083634     
 C  -4.9573448217771201        14.318340367504144        5.4673087893349415     
 H  -3.0092162897026942        14.196697230014182        4.6290106774978277     
 C  -2.4301189940615235        11.690946785605419        2.7082142145199963     
 H  -1.4208997873703080        11.116076404852617        4.4722137892960649     
 H  -5.5253787816194464        13.607598987076633        6.0837626542763097     
 C  -5.8332877571552535        14.763077482716808        4.2935887068339289     
 C  -4.5299125155539226        15.513451814246988        6.3194522587586306     
 H  -3.3952720417778264        12.189045566292698        2.5361602714837437     
 C  -2.5164441763097898        10.242624235485241        2.2156314652739595     
 C  -1.3294605055768545        12.474213878226072        1.9863158147387163     
 H  -6.0846507796168883        13.907511858233716        3.6534070980111948     
 H  -6.7696692025104150        15.212756495216412        4.6519241479089128     
 H  -5.2959585294368594        15.505850668591158        3.6908392938401913     
 H  -3.9801399455956763        16.235705114825841        5.6990036868364022     
 H  -5.4023376536124115        16.024196229113404        6.7396761641118532     
 H  -3.8788953330535376        15.212226484602331        7.1481833423591539     
 H  -3.3309325829590875        9.7096918421989304        2.7202139669810297     
 H  -2.6970781281205474        10.207766489222401        1.1321288682010671     
 H  -1.5791290736903347        9.7078182701773557        2.4201433094982994     
 H -0.34021608382149171        12.086514012284796        2.2653111825309704     
 H  -1.4312429253689805        12.375927101471815       0.89730177960982127     
 H  -1.3637890022226877        13.540248787747712        2.2410757592494455     
 I  0.42173288779917145        9.2826198384245497        4.6905058411785427     
 I   3.5341936543988317        4.6682412196336154        3.2555419352540782     
 I   10.396526209870370       0.71594960806434760        6.1759464109868984     
 O   6.7266582256914481E-003   5.8461354040942251        3.6352757086309775     
 H  0.19410413922178332        6.7841510118581230        3.8592800063759065     
 H  0.89115715037900789        5.4364795746523766        3.5252592441000155     
         356

 C  -6.4629580586818056        7.7433373103986076        9.1707770344931934     
 C  -6.6535902426580833        6.7538089244385313        10.330161205834797     
 C  -5.8777908786263042        9.0780376162649787        9.6735504075473404     
 C  -5.5232813363789859        7.1386935123734467        8.1068216788954537     
 P  -8.0601306325749249        8.0261793025522916        8.3105215174043874     
 H  -7.2363344875281737        7.1893649716854124        11.153033354238923     
 H  -5.6716808458036638        6.4703547429849504        10.730841536083579     
 H  -7.1483005682149150        5.8338395387205804        9.9955269001765483     
 H  -4.8680609771340482        8.8992228831348861        10.073196936887998     
 H  -6.4771008982586622        9.5180352070115308        10.482360676967859     
 H  -5.7944222188521213        9.8091485131149820        8.8587168637645846     
 H  -5.9020985105881740        6.1882363515255019        7.7102088930099661     
 H  -4.5445386886075072        6.9444148646455357        8.5663327182526317     
 H  -5.3699182621004411        7.8221630904609940        7.2633104245373499     
 N  -9.1153002242927972        8.6400560236628881        9.4075212824481582     
 N  -8.7131010225400267        6.6076528495761249        7.7639461338352209     
 O  -7.7744422794384134        8.9000022450826997        7.0817434984243439     
 C  -10.423587262941190        9.2051453884540368        8.9863940076484035     
 H  -8.7567903338924395        8.9918926999167681        10.303319803611915     
 C  -9.7254599563507256        5.7628123165318863        8.4203629755244958     
 H  -8.4962877100225906        6.3822074565827736        6.7901145509986609     
 Dy  -8.0076198718740859        9.0191117007250199        4.8744976941718576     
 H  -10.601819522239497        8.8397959209789594        7.9644548118400484     
 C  -10.381217859408787        10.734364688862781        8.9485063463345789     
 C  -11.537606366897220        8.6944208116474808        9.9036620773578612     
 H  -9.8648098279990197        6.1982989527151391        9.4171439177645642     
 C  -9.2315846208312138        4.3187029831855828        8.5782610319451074     
 C  -11.059982544319086        5.8065932732134327        7.6643642349521821     
 O  -8.3781234734896728        9.0259776368997020        2.6862848612424628     
 O  -7.4790672096937660        6.6845417353319760        4.8736265708111306     
 O  -5.6659595877928783        8.8402306363989158        4.5910846063760511     
 O  -7.1915120941147430        11.294612944761051        4.7013794315090269     
 O  -9.8105868803534282        10.488244707525523        5.2761042592236462     
 O  -9.9910426706422690        7.6686840062574326        4.9502357742618166     
 H  -9.5926745089622685        11.093516646459285        8.2756552717322904     
 H  -10.195522240663578        11.144082001321536        9.9513464942713004     
 H  -11.339959304884124        11.133108975855174        8.5882790481546802     
 H  -11.366751528083034        9.0345855750505297        10.934234004945038     
 H  -11.587029534386158        7.5991682061731849        9.9132451287066061     
 H  -12.510747744758522        9.0795119411825489        9.5701406960929738     
 H  -8.2848045061777498        4.2761043028748036        9.1319389031083151     
 H  -9.0703558309666672        3.8528956222546658        7.5976793288387112     
 H  -9.9751991362126624        3.7151345604405539        9.1179820140957020     
 H  -10.943049888610620        5.4111295837953675        6.6461283436478524     
 H  -11.446144121232555        6.8291986862617460        7.5777322976836681     
 H  -11.813070088090910        5.1931864378065038        8.1784880152775106     
 P  -8.5741555770686393        9.8947815347586712        1.4367106503954556     
 H  -8.0287998347424381        6.0661136817269199        4.3264861546766644     
 H  -6.5089153206840908        6.3902989728685524        4.7643293174781460     
 H  -5.0651982191116884        9.6000755074882598        4.8419368304957304     
 H  -5.1773226634632055        7.9697468875531134        4.5753671236214055     
 H  -7.6458794999893991        12.036025153912496        5.1827577033162777     
 H  -6.1971142460004049        11.414396944122810        4.8607539288343604     
 H  -9.7647436844669464        11.432908436390445        5.5910375051629666     
 H  -10.768690589000817        10.291346499196781        5.0946769027832932     
 H  -10.900032771954145        8.0703029103362773        4.9025347104243409     
 H  -10.041862543064653        6.8421383200922836        4.4013921273621666     
 C  -7.1020749416454301        9.6507253526792738       0.36912891421475852     
 N  -8.7768681397961892        11.432552508971417        1.9960712954593893     
 N  -9.8664873968065976        9.6032604268578190       0.47198781163235448     
 C  -5.8852205230951151        10.074707561666708        1.2134120086802940     
 C  -6.9901228985823671        8.1548822701983195        1.6955800713142191E-002
 C  -7.1915760472806145        10.490383252323157      -0.91420047904722235     
 C  -9.2975214226158691        12.591438391431447        1.2562635571979217     
 H  -8.3134416766200996        11.637943522229509        2.8848328400295293     
 C  -11.265597068742117        9.5174444062391519       0.95725298167070461     
 H  -9.6967607640728914        9.0768220350239819      -0.39195593584371224     
 H  -5.9231585192071936        11.135294974550590        1.4962659184629714     
 H  -4.9760009126059774        9.9168043979127862       0.62047664342640041     
 H  -5.7979483982680184        9.4791715775556629        2.1303161396209389     
 H  -6.0547187852270046        7.9728569991925227      -0.53196550889912930     
 H  -7.8099941201788079        7.8219862130158138      -0.63231912446676863     
 H  -6.9880881238866781        7.5340927550518710       0.92109216646815217     
 H  -8.0421756104613848        10.196162318745815       -1.5410538326949754     
 H  -6.2787216834664452        10.336594307530001       -1.5054883599704934     
 H  -7.2742799063949519        11.564465977659637      -0.70738836311576092     
 H  -9.6098611412061992        12.211727044361355       0.27458477818218591     
 C  -10.510682920379981        13.178470589417163        1.9825360201389448     
 C  -8.2115838284617624        13.649836595415872        1.0703472758441055     
 H  -11.287695317397976        9.9702884343264220        1.9588013776857081     
 C  -12.179840273414444        10.309965798204937        1.6449521503804437E-002
 C  -11.691779880437151        8.0535758580223149        1.0651931408758930     
 H  -10.222119097504709        13.548131227636535        2.9773276869088785     
 H  -11.296834439906055        12.425406225789670        2.1209554972308160     
 H  -10.932773233901880        14.021665160978623        1.4169360979825325     
 H  -7.3329725227027751        13.243902549527730       0.55444606513763239     
 H  -7.8824682185448705        14.037661683310047        2.0446989652551482     
 H  -8.5880151073084949        14.497718972526974       0.48425117555237246     
 H  -12.092355653706129        9.9217063759910662       -1.0080633786904936     
 H  -11.917104770841433        11.374869456341319       -1.6353158915439515E-003
 H  -13.227346508382727        10.218263416218321       0.33338674048561306     
 H  -11.022224387351352        7.4965925196323804        1.7343021203354478     
 H  -11.658234668773806        7.5800333378258928        7.4641164170533389E-002
 H  -12.714612950245336        7.9689021029135416        1.4562102105820127     
 C  -7.7027167205176914        5.0203846444645519        16.795607717905380     
 C  -8.6482974236047205        6.1433992536275825        17.258296977027417     
 C  -8.3020941614217278        3.6304115026146935        17.086847914484721     
 C  -6.3438969820168314        5.1604915622363334        17.512845069900582     
 P  -7.3664953191847351        5.1566300877593383        14.987176098165499     
 H  -8.7356898842652768        6.1116607812253942        18.355202104387342     
 H  -9.6587341778636020        6.0346239440142604        16.842303824496685     
 H  -8.2595335480463525        7.1315537550125718        16.978369000618628     
 H  -8.4708816137844085        3.5229689070973809        18.168434593265609     
 H  -7.6136617225482706        2.8339467361286683        16.777233626033937     
 H  -9.2671176754453022        3.4749748361723620        16.586660360185885     
 H  -5.9113715248944407        6.1589332296391710        17.370262662687679     
 H  -5.6161629770808608        4.4143698005530920        17.165623796512630     
 H  -6.4813341400529723        5.0126854356309414        18.594079453674553     
 N  -6.6370223482715263        6.5920660326861702        14.603309919167200     
 N  -8.8376149268319519        5.2262178800820278        14.264015423193772     
 O  -6.4520525562232542        4.0017069760713078        14.563411921055549     
 C  -5.1888001799350638        6.8746235004827874        14.644115112004014     
 H  -7.2427304517465236        7.3557026593885020        14.285116234261634     
 C  -9.0052176923598868        4.9978072413057886        12.810960032040761     
 H  -9.6823867344100787        5.0298416539612543        14.817303570215325     
 H  -4.7251700721923653        6.1026280867131177        15.271240309084643     
 C  -4.9189835962912776        8.2293165259337808        15.299345865162216     
 C  -4.5436702923928616        6.8176430489060316        13.256888061535943     
 H  -8.0805732956127656        5.3455134248756844        12.330005719964968     
 C  -10.181174826495694        5.8417013073077584        12.322996597806092     
 C  -9.2046607747304154        3.5115315115961456        12.501395218495762     
 H  -5.3986075389662558        9.0418621241000423        14.735086397830260     
 H  -3.8372327144520084        8.4180303170215769        15.322647008551794     
 H  -5.2916780970296324        8.2602180852658460        16.329741299488667     
 H  -4.7459994206292011        5.8584236110905206        12.765306100809614     
 H  -3.4542345113938939        6.9295723935566667        13.354154343724215     
 H  -4.9252462198799662        7.6265258641464602        12.619579634185177     
 H  -11.079250402137744        5.5794780050294808        12.898042413311758     
 H  -10.390287871251168        5.6404030933259897        11.264557687827086     
 H  -9.9800149666131013        6.9141008849780592        12.445978592994493     
 H  -8.3653000923002683        2.9216934962626766        12.887467620403729     
 H  -9.2769831752610585        3.3420588170998249        11.417862581589123     
 H  -10.127490137733689        3.1365378534240107        12.964483195910963     
 C   4.4844381729214975       -1.4182676850418541        12.232156756542217     
 C   4.3421052008713081        9.2262383880598584E-002   11.961555635323332     
 C   3.1172976754913604       -2.1278600889091921        12.164778299083755     
 C   5.4392845439344422       -2.0161664800185841        11.176680874684349     
 P   5.2893912673262689       -1.6748713428442303        13.880964053445384     
 H   5.3207196691864826       0.58870700574659984        11.976968701720594     
 H   3.6810222117780582       0.59116718223286269        12.681317898175044     
 H   3.9057715607188785       0.24232262622808451        10.962052618992871     
 H   2.3767881731001594       -1.6716380472370198        12.835445123760596     
 H   3.1988743782218005       -3.1945332118433467        12.417068568992699     
 H   2.7200070083949304       -2.0596722026255954        11.140316158222342     
 H   5.0423371695532007       -1.7998681225284729        10.173848293836311     
 H   5.5274055804110498       -3.1045241946369062        11.268164678866286     
 H   6.4447863352085424       -1.5788134881538196        11.239052805153465     
 N   5.6346072688445537       -3.2600665886805720        14.210887503511859     
 N   4.1380909526360599       -1.3264652639761869        15.004872777769284     
 O   6.5984729614223827      -0.88430039291721563        13.889744432027708     
 C   6.8037798621502361       -4.0201247707854897        13.716917569594795     
 H   4.8714000751754867       -3.8277183738567659        14.576076082117513     
 C   4.3778735057510225       -1.3415730646507251        16.469031852334332     
 H   3.3841112806154334      -0.68877003554758276        14.719816527384806     
 H   7.3719862169035819       -3.3405309159961227        13.066448755655747     
 C   7.7006111738678742       -4.4529652841258125        14.880024695506165     
 C   6.3229313570426608       -5.2269811946548179        12.909956081220390     
 H   5.3408271936645004       -1.8489634642775514        16.624867500158580     
 C   4.4673199030305959        8.6576700338983695E-002   17.015056724523621     
 C   3.2726692647227806       -2.1470370872022859        17.159787057716983     
 H   7.9881515955841991       -3.5874189170818278        15.491022151185206     
 H   8.6179458113822616       -4.9323487126116063        14.510727711697022     
 H   7.1648459637795199       -5.1682077230658789        15.516718945834731     
 H   5.7665314441499511       -5.9161477753569089        13.562629104870247     
 H   7.1701519472492654       -5.7761447270219053        12.485748154055095     
 H   5.6632861550161024       -4.9294804553302685        12.086366335370185     
 H   5.2859160025582694       0.63441608769333491        16.533944978585314     
 H   4.6430432094758682        7.9272092116654230E-002   18.099718757341094     
 H   3.5331624524051159       0.63257343270891386        16.826648028230373     
 H   2.2852001872856014       -1.7457082165391740        16.893896964044465     
 H   3.3736241858189109       -2.0904292327678125        18.251979086500956     
 H   3.3028058782487588       -3.2035367766806417        16.866826772862179     
 I   1.5242406154538746        1.1413046070525854        14.593598726751775     
 I  -1.7056081757038701        5.5926542821446601        16.067625289397135     
 I  -8.4217827065585507        9.6047302272112116        13.045207471451944     
 O   1.8664178836692003        4.5966389183566081        15.547351134512294     
 H   1.6897327282014716        3.6493195920728669        15.357278417850560     
 H  0.97883165255432325        4.9866428225951882        15.694054326134681     
 C   8.4060106665224943        2.4712004593123269        10.026439651743956     
 C   8.5841228219206798        3.4635601980179773        8.8674033265593231     
 C   7.8460027877285334        1.1260446731689766        9.5237520268080242     
 C   7.4505085180814499        3.0607852435484979        11.085272514067633     
 P   10.004451915468206        2.2155468110226137        10.892908959204531     
 H   9.1895975659643945        3.0453232225895337        8.0520584227306529     
 H   7.5994430168296780        3.7183084507048174        8.4545346192168509     
 H   9.0474455535563152        4.3970457383284920        9.2084311681969240     
 H   6.8336218437521250        1.2861645227722296        9.1231205777736282     
 H   8.4539421133454269       0.69728907687705410        8.7157462430492174     
 H   7.7756097889069142       0.39428360302785870        10.339269663083703     
 H   7.8148522687816788        4.0123737585801837        11.492834578767027     
 H   6.4741274060422347        3.2488368411146484        10.617807935505965     
 H   7.2963229973697059        2.3698163032117336        11.922498626221520     
 N   11.067971465721786        1.5864952688338059        9.8145061554655513     
 N   10.642124188399167        3.6505741217388641        11.416448167262081     
 O   9.7264499810024923        1.3588772553988873        12.135621044327362     
 C   12.373380647778518        1.0305350108669413        10.254449896236665     
 H   10.726379292113151        1.2448921230427279        8.9080589792268299     
 C   11.672031501250968        4.4742225654191952        10.760170749803091     
 H   10.422574785247441        3.8895856137385980        12.386434220303942     
 Dy   9.9314039956441693        1.2859948985138647        14.344187449837992     
 H   12.532285518332175        1.3932461450478015        11.280505260813415     
 C   12.341101080218293      -0.49914271278964450        10.285629606636796     
 C   13.498942194145664        1.5517768568644512        9.3583484457766293     
 H   11.836783477491382        4.0076026437684265        9.7815678481954578     
 C   11.183818766080423        5.9122905122608786        10.541790962854154     
 C   12.986433582889397        4.4527410370873417        11.550618854042382     
 O   10.291501233079645        1.3262488909853627        16.533989433637732     
 O   9.3769376136845946        3.6130357624027010        14.300963398319544     
 O   7.5835187188220106        1.4432261530333603        14.601601168182462     
 O   9.1168936523158290      -0.99672984797097686        14.501178400314862     
 O   11.766226149735880      -0.17195907424331827        14.007581609593448     
 O   11.895309207835910        2.6603932777365391        14.265857850329322     
 H   11.548625081700107      -0.86701257365325624        10.948912080521312     
 H   12.167951089376098      -0.90562438716117744        9.2792251894255742     
 H   13.298750414738354      -0.89398696228223939        10.653166347974967     
 H   13.351299216970098        1.2083556097563071        8.3256968016611381     
 H   13.538141425410309        2.6473487795162312        9.3475479860130744     
 H   14.469268155833550        1.1774130303421528        9.7115742425891529     
 H   10.262135199038717        5.9355749892667689        9.9465530978593488     
 H   10.978721891170117        6.4051307246468037        11.500627202912108     
 H   11.947966123114391        6.5028964036963126        10.016425795620885     
 H   12.846758713581339        4.8811177692119223        12.552392981569565     
 H   13.367741905874627        3.4327111482826624        11.679888468673624     
 H   13.753510420674750        5.0470592846229092        11.034976707419117     
 P   10.486228515768174       0.46358124082593244        17.788199922822812     
 H   9.9084606548119307        4.2290527143056282        14.868281883308198     
 H   8.4012790773738715        3.8968870772850170        14.396279752285331     
 H   6.9972545955957690       0.68460164405811086        14.310890724306228     
 H   7.0891328346559090        2.3103382343794086        14.595726381874114     
 H   9.5901254165086431       -1.7327949407395000        14.028957521801058     
 H   8.1313285662224271       -1.1149688768175829        14.297943278324077     
 H   11.738122803771672       -1.1125194746515852        13.679031127327539     
 H   12.719031329122453        4.4671310957732982E-002   14.189701483938766     
 H   12.811243091518451        2.2736399596671997        14.312056712121557     
 H   11.927490267661135        3.4669642518714281        14.845711710803487     
 C   9.0238165056586563       0.72966387085832052        18.858456850542261     
 N   10.663041843891245       -1.0805593242218989        17.238901152328872     
 N   11.783016576651908       0.75225397324015586        18.748211081700767     
 C   7.7977155913593190       0.34221809337390974        18.010876552386833     
 C   8.9479049837786313        2.2236901536018197        19.227321361018785     
 C   9.0992420369433127      -0.13190796914589956        20.127006175869656     
 C   11.250912948868947       -2.2290639261428629        17.942932170519825     
 H   10.200597706489685       -1.2879887852122873        16.350340429416487     
 C   13.178339816548650       0.86120727055131152        18.258229282052579     
 H   11.610575822851748        1.2588747958201174        19.622917997226260     
 H   7.8145067449920207      -0.71536151312230989        17.714297837085560     
 H   6.8934308217528359       0.50966023272515260        18.608087243910123     
 H   7.7199115916881471       0.95152649245026621        17.102332658227603     
 H   8.0122319195358465        2.4258237981012218        19.767840009427566     
 H   9.7687352828884517        2.5274625126636767        19.889548163441717     
 H   8.9732370365683067        2.8546681069572815        18.330573446483328     
 H   9.9555111090572410       0.13472682300177338        20.758228745508340     
 H   8.1906125012700475        2.7745871360766023E-002   20.722632081421672     
 H   9.1619571634592081       -1.2031377855436314        19.898297990520515     
 H   11.578156136429310       -1.8519471175004092        18.920415394971410     
 C   12.463248609185850       -2.7598963180650529        17.171106140307039     
 C   10.208773535927106       -3.3283252115552053        18.146741264277011     
 H   13.197451991938388       0.44276431537504457        17.241935766982795     
 C   14.104826008046501        4.3448633206752449E-002   19.164124050486343     
 C   13.593460520316624        2.3306739405354331        18.194944528314370     
 H   12.157521117522791       -3.1403964383725032        16.185486632896993     
 H   13.209218029795384       -1.9712702443636101        17.007793286422174     
 H   12.943646779380710       -3.5836612244160806        17.718985519017693     
 H   9.3402954421475144       -2.9638176989842586        18.709186368489590     
 H   9.8518177050333335       -3.7050467186996676        17.177734656866015     
 H   10.638380459346596       -4.1765722665867289        18.695227716815850     
 H   14.028645801202748       0.40073502849719689        20.200586061772491     
 H   13.845505689553692       -1.0221245104617662        19.153799942410870     
 H   15.148370075396112       0.14710750990741878        18.837638057768814     
 H   12.915598513411881        2.9038831240000551        17.548137182307148     
 H   13.563297447498599        2.7729171600100488        19.200161900561326     
 H   14.613209148762524        2.4343908086633039        17.800230400746312     
 C   9.6225600906184194        5.3196237601120320        2.3456704010077050     
 C   10.611073371998950        4.2393426681012274        1.8750388294588123     
 C   10.171532867946768        6.7337609495005593        2.0749897789430647     
 C   8.2750373019664032        5.1347087304747587        1.6198449742391550     
 P   9.2802889036004075        5.1480927907158298        4.1485993471584761     
 H   10.703881220473074        4.2913371080464238       0.77957120710163375     
 H   11.613124983973867        4.3793647668248186        2.2999091162950625     
 H   10.256748297870409        3.2342618114470043        2.1380014929847424     
 H   10.352476500959826        6.8580522814321139       0.99718003088229235     
 H   9.4493921445567022        7.5006504204844147        2.3806466138650761     
 H   11.122240295218836        6.9191786018349983        2.5909862278500482     
 H   7.8831812661405927        4.1191256274373922        1.7530228844580882     
 H   7.5171927484993475        5.8478531221573862        1.9699996439457814     
 H   8.4113321605701241        5.2978165765122798       0.54079871007316838     
 N   8.5735310958115782        3.6897420210075746        4.4904364393690823     
 N   10.745270772373472        5.0946396759272510        4.8872325944007793     
 O   8.3434100568454230        6.2803597561455371        4.5836772515716184     
 C   7.1242300771527427        3.4074416340852527        4.4938496319422514     
 H   9.1829086087630820        2.9489566284380841        4.8511199560852782     
 C   10.882678261788802        5.3473474247941670        6.3403358181670644     
 H   11.590093115614609        5.3273912938740198        4.3464376918261953     
 H   6.6445944195010851        4.1757995066662987        3.8738397294626354     
 C   6.8349238176016271        2.0470573515744825        3.8595349875518083     
 C   6.5203798248054792        3.4736976014001053        5.8986121732578569     
 H   9.9495125171818053        5.0044742948792811        6.8094775503704712     
 C   12.051165290193341        4.5190765242002175        6.8698016462298517     
 C   11.072585701633008        6.8392439057754650        6.6252287888369530     
 H   7.3368987162266057        1.2407631511644033        4.4129231162294680     
 H   5.7543386887395034        1.8531763513356132        3.8797190786780180     
 H   7.1688954039323827        2.0079770942793531        2.8167264285710503     
 H   6.7408880734729388        4.4335310529363063        6.3810036890318358     
 H   5.4284203993276590        3.3654623216542441        5.8334464284187693     
 H   6.9173792142734003        2.6647868101210022        6.5264474445983707     
 H   12.962562731161503        4.7771249907132844        6.3141372663804969     
 H   12.231885938570366        4.7391066829922375        7.9295567320819309     
 H   11.858754501543235        3.4438578340731767        6.7587088985736017     
 H   10.238142982852352        7.4197572767889692        6.2158404253689588     
 H   11.128901365957494        7.0302685409287990        7.7059014391341165     
 H   12.002024567274669        7.2076687785602225        6.1700041098988230     
 C  -2.6254762409722145        11.734077081706040        6.9422202545073404     
 C  -2.4828639822324399        10.219946199906008        7.1881475791303844     
 C  -1.2682428927982554        12.454282809661425        7.0685926748566548     
 C  -3.6186881495999543        12.301077720791886        7.9778762575212747     
 P  -3.3790625515781687        12.016545451430757        5.2739478442538346     
 H  -3.4595665513464233        9.7218210845471589        7.1427391597960197     
 H  -1.8054161195949563        9.7364641841728954        6.4741052657012963     
 H  -2.0675203232766957        10.052460308312178        8.1938215807883363     
 H -0.50019534412867583        12.015840161872188        6.4175406638541581     
 H  -1.3520210313297207        13.524094496297970        6.8308101062555995     
 H -0.90589035246781902        12.372046378235947        8.1049407224355789     
 H  -3.2589525741391121        12.055235300903206        8.9883252768266519     
 H  -3.7042337506257574        13.391084539917179        7.9141898671510615     
 H  -4.6210123244099615        11.865423109684841        7.8676506029309792     
 N  -3.7565612737743774        13.600628765706325        4.9810583300733571     
 N  -2.1873528284653743        11.729689663314787        4.1727869735073746     
 O  -4.6616482526390932        11.188340654659228        5.1937830852530578     
 C  -4.9546067498792006        14.318729823731040        5.4673421307044929     
 H  -3.0073342198569946        14.194072384494712        4.6278813218343888     
 C  -2.4315372312741124        11.689543831714019        2.7088135657909054     
 H  -1.4224836951639166        11.111568480347833        4.4720096557782414     
 H  -5.5227620069267696        13.609378454160575        6.0852162963420993     
 C  -5.8312122050502309        14.762948719215281        4.2939081635581173     
 C  -4.5250138416217478        15.514431765997260        6.3175031563533004     
 H  -3.3968819229889333        12.187550714020635        2.5376610986670398     
 C  -2.5172891633179910        10.242172467368402        2.2135522005490542     
 C  -1.3311933950335042        12.474504435260066        1.9882970639988331     
 H  -6.0842693562335350        13.906900185694287        3.6551166352738136     
 H  -6.7666884865094676        15.214207613905829        4.6525355170535576     
 H  -5.2936805846153270        15.504282536764689        3.6896375404092647     
 H  -3.9747911745142517        16.235166571341672        5.6957021561785472     
 H  -5.3964596107749196        16.026905088257639        6.7375978469198659     
 H  -3.8738343151123069        15.213478571120300        7.1462234949174128     
 H  -3.3313558158628065        9.7078736874990277        2.7173023216372996     
 H  -2.6981718910641339        10.209393767193092        1.1300724857827884     
 H  -1.5796725962003042        9.7074487367794156        2.4167453116348177     
 H -0.34177382227408332        12.086793274804361        2.2666435901008821     
 H  -1.4329374574536187        12.378057478456196       0.89914617467256475     
 H  -1.3659893728569890        13.540082115943376        2.2448042347358594     
 I  0.42190817699015570        9.2801721962404997        4.6837352457350390     
 I   3.5379744882443926        4.6711544913123779        3.2499883090946167     
 I   10.397252120473064       0.71584645460395235        6.1765392148608171     
 O   8.6121491324466851E-003   5.8417236514038402        3.6361335220008888     
 H  0.19555786349253032        6.7803168993346574        3.8577692848780969     
 H  0.89314952591727959        5.4328797944021607        3.5244317078272869     
         356

 C  -6.4644863379036250        7.7479414626287468        9.1724118359138735     
 C  -6.6544022993422756        6.7579876728846786        10.331543598661316     
 C  -5.8812971491836743        9.0833345342884808        9.6755357050926047     
 C  -5.5234927049810869        7.1446820150561017        8.1088083195659078     
 P  -8.0615990449874317        8.0288489960070617        8.3114763193839476     
 H  -7.2385774990353564        7.1923443835268710        11.154000779705031     
 H  -5.6723641231632982        6.4761645465364559        10.732969280385221     
 H  -7.1472123865934236        5.8372810063985225        9.9963005199088943     
 H  -4.8715196561306433        8.9057982014113986        10.075584971039197     
 H  -6.4815041379927960        9.5224769133703777        10.484115853751074     
 H  -5.7985609122869093        9.8145929887634829        8.8607705952081250     
 H  -5.9010676710293568        6.1940867190829518        7.7113642353589693     
 H  -4.5448935481667565        6.9510581536609823        8.5689127444773696     
 H  -5.3702065958603971        7.8287862284048941        7.2658003471936148     
 N  -9.1176780841935177        8.6432211420865990        9.4071941940233419     
 N  -8.7130941941560245        6.6092051155985123        7.7659480361616984     
 O  -7.7761608516545717        8.9019008885344295        7.0820953568319096     
 C  -10.425561278007070        9.2081468980186330        8.9846730919035629     
 H  -8.7603405524631963        8.9946121245350916        10.303641806690724     
 C  -9.7264308565956519        5.7653436228586976        8.4221338226720466     
 H  -8.4960432093903311        6.3832364425144963        6.7922903761187952     
 Dy  -8.0077363604766774        9.0190778243525180        4.8749181867246723     
 H  -10.602476472005547        8.8431610177310649        7.9623900164060437     
 C  -10.383331128177909        10.737400483246502        8.9474953177911214     
 C  -11.540604288297498        8.6969478821627320        9.9003788020320762     
 H  -9.8673215261691176        6.2024098422236253        9.4179537934681079     
 C  -9.2328031935280919        4.3215624545970250        8.5832264995905962     
 C  -11.059767407147177        5.8078849964720893        7.6641284256769637     
 O  -8.3789499287507052        9.0237827035497329        2.6868438605482163     
 O  -7.4784035668443893        6.6847548265787786        4.8755353142100173     
 O  -5.6657969071935899        8.8406796564590238        4.5927006634084462     
 O  -7.1910801248232685        11.294520297264945        4.7016830201081241     
 O  -9.8114621595380846        10.488419507952969        5.2742403743412822     
 O  -9.9907927078880405        7.6677962036716885        4.9510582659856341     
 H  -9.5942175102460414        11.096954574193356        8.2755494299990620     
 H  -10.198546380997222        11.146630010509384        9.9506968132141704     
 H  -11.341774655005711        11.136288822369657        8.5866346569792125     
 H  -11.371267655484731        9.0371545655354772        10.931148146770534     
 H  -11.589651421877543        7.6016779480858663        9.9098881277459459     
 H  -12.513421823072669        9.0816776918642947        9.5655297523636769     
 H  -8.2873080790499749        4.2800209757073233        9.1390348777874841     
 H  -9.0693308074800019        3.8542690857791988        7.6038007395248401     
 H  -9.9774523105013966        3.7186885095864985        9.1222779806061318     
 H  -10.941427794209558        5.4108626231358299        6.6467172909330676     
 H  -11.445766046619301        6.8303261765855714        7.5753450346253013     
 H  -11.813577089351821        5.1953021708158529        8.1781345612897596     
 P  -8.5736948163117752        9.8920484280328047        1.4366982255859100     
 H  -8.0274450974281955        6.0667479414242278        4.3272337357089983     
 H  -6.5080918603956812        6.3908295556116972        4.7666533131703313     
 H  -5.0654338545205189        9.6003930849094328        4.8448868352261574     
 H  -5.1770032134468851        7.9702836794978023        4.5775092317692652     
 H  -7.6459727731204588        12.035843259671246        5.1827501010846495     
 H  -6.1970027724203645        11.414081454380529        4.8628706108509236     
 H  -9.7659588766302505        11.432800197041400        5.5899601147666695     
 H  -10.769220989660736        10.291491650967101        5.0913568635149637     
 H  -10.899677404648731        8.0694937901026496        4.9022167842719071     
 H  -10.040734859778187        6.8423683017230550        4.4005157831559503     
 C  -7.1016972789508870        9.6457591398213474       0.36980955276328270     
 N  -8.7744820953065705        11.430384329734276        1.9950684773234504     
 N  -9.8658443104559375        9.6012327329720364       0.47151123814911905     
 C  -5.8845959994756036        10.068275463770037        1.2143658576022647     
 C  -6.9918177726941311        8.1497444055984865        1.7895506061827972E-002
 C  -7.1898314397225533        10.485546703940841      -0.91344166351250011     
 C  -9.2979574384142829        12.588778374308303        1.2567041441281295     
 H  -8.3112087475480898        11.635853987506559        2.8838856589565762     
 C  -11.265042209627905        9.5148777327652372       0.95628775509363417     
 H  -9.6957462528156029        9.0756212209715841      -0.39282181771934099     
 H  -5.9213762106564749        11.128909601095531        1.4971615317366742     
 H  -4.9754633936053798        9.9093252473315090       0.62162291839376038     
 H  -5.7981509696912168        9.4726685009200970        2.1312828918588447     
 H  -6.0562425150143042        7.9660777176432704      -0.53010132269921639     
 H  -7.8115886377309272        7.8181381653842319      -0.63212862329009178     
 H  -6.9917189624680107        7.5290604835366839       0.92207638930133695     
 H  -8.0404105111852466        10.192240482471233       -1.5407052298754778     
 H  -6.2769200620198005        10.330995344677001       -1.5044005702734440     
 H  -7.2716368306954573        11.559643422833673      -0.70640723555418483     
 H  -9.6115936648855804        12.208947430655220       0.27552020600396732     
 C  -10.510467851121984        13.174040037475446        1.9854460739750504     
 C  -8.2136584713355862        13.648496295864286        1.0690111661296948     
 H  -11.287271075848178        9.9657490859437807        1.9586636529771373     
 C  -12.179167719302999        10.309317766754443        1.7092727653423994E-002
 C  -11.691355279383435        8.0509149206600839        1.0614190026983037     
 H  -10.220509938474239        13.544221852682881        2.9796270456179905     
 H  -11.295138084025449        12.419792262480703        2.1254778502377345     
 H  -10.934984234691692        14.016507002150760        1.4207031830142791     
 H  -7.3360049903024978        13.243847495034956       0.55062221131386924     
 H  -7.8825312979303837        14.035977356159043        2.0427770486396333     
 H  -8.5924234676676452        14.496397624974275       0.48456226078713521     
 H  -12.092119703775516        9.9228668641619588       -1.0081045390114443     
 H  -11.916154399967290        11.374134345427187        8.5330157761044287E-004
 H  -13.226615948224454        10.217417797816490       0.33416870300705176     
 H  -11.021973892546217        7.4926847671091421        1.7296384722719031     
 H  -11.657642500686425        7.5791946104533032        7.0029971853480047E-002
 H  -12.714276052450801        7.9656322994521878        1.4520531150938114     
 C  -7.7031564580459220        5.0203444358680969        16.799240938674842     
 C  -8.6524662794842477        6.1400703039748246        17.261719347404675     
 C  -8.2982995384895553        3.6285169249532241        17.089702209966248     
 C  -6.3453883854751485        5.1647518980227005        17.517268812630522     
 P  -7.3664427183562617        5.1580504241134051        14.991097911498947     
 H  -8.7400233211887493        6.1077779236728551        18.358574382108610     
 H  -9.6622977656872422        6.0279922783528344        16.845441343607014     
 H  -8.2669174928917162        7.1294655767913140        16.982121037876766     
 H  -8.4683386710359674        3.5204588683576428        18.171011132839048     
 H  -7.6069354874534438        2.8343543215058014        16.781124826320543     
 H  -9.2619977810907717        3.4700902413051260        16.588125437967296     
 H  -5.9163488519549965        6.1646112315752530        17.375077143488912     
 H  -5.6149646250127754        4.4213276629477827        17.170299294391370     
 H  -6.4828746622976743        5.0161680584878470        18.598379094807097     
 N  -6.6386281256543738        6.5948135640275538        14.608991214830480     
 N  -8.8372512919787560        5.2257893147838246        14.267049502024394     
 O  -6.4503388618809288        4.0045604826841767        14.567164761449993     
 C  -5.1904084157715573        6.8778296621645083        14.647763700573613     
 H  -7.2447383433318713        7.3569647893896519        14.288319193795472     
 C  -9.0032865182738977        4.9946349672552097        12.814255132096685     
 H  -9.6818802737690710        5.0274424904251287        14.819881073623792     
 H  -4.7258893670631288        6.1065801857418061        15.275172312786179     
 C  -4.9203063077821501        8.2333876458704029        15.301022597305995     
 C  -4.5469096387335757        6.8196006655754280        13.259885108422347     
 H  -8.0782824601914882        5.3417563192981161        12.333518847088470     
 C  -10.179031985686125        5.8369868452169831        12.323355860065483     
 C  -9.2019567356873733        3.5077376478365307        12.507496680836185     
 H  -5.4018194665896297        9.0449140536900376        14.736974094147234     
 H  -3.8387773864768078        8.4232289250394192        15.321600101446613     
 H  -5.2907041110766686        8.2651267719092623        16.332142228219801     
 H  -4.7500288689662806        5.8601020528314685        12.769210870808653     
 H  -3.4573639102445046        6.9313272936310000        13.355835534941795     
 H  -4.9289945042019703        7.6281576810818139        12.622484304316659     
 H  -11.077748612193970        5.5753681997965323        12.897654180910582     
 H  -10.386658987666051        5.6336487243233906        11.265072689104377     
 H  -9.9785163309517912        6.9096708262702524        12.444714711255044     
 H  -8.3625870143602423        2.9189768459964092        12.895096019013357     
 H  -9.2736869900549532        3.3360730090298425        11.424312147180210     
 H  -10.124914556340320        3.1332988595116094        12.970796838989868     
 C   4.4864401432993475       -1.4190308488976686        12.234742693697996     
 C   4.3423408391141773        9.1462341372538669E-002   11.965250501781000     
 C   3.1205876046422243       -2.1306307196582730        12.164570299065380     
 C   5.4437940969909979       -2.0143652074967253        11.180230377845914     
 P   5.2892433245636425       -1.6759751317498073        13.884473578780845     
 H   5.3202764172878343       0.58911101015193978        11.982045316818535     
 H   3.6799306553602524       0.58890700270957641        12.684725932687538     
 H   3.9068244385669910       0.24179059972527603        10.965442619233583     
 H   2.3783867289101437       -1.6762785514433178        12.834547197544538     
 H   3.2035129547096206       -3.1974048441290122        12.415885116693429     
 H   2.7247396705654370       -2.0619152280130360        11.139611302640109     
 H   5.0483143510578801       -1.7972241063956258        10.177016073002680     
 H   5.5331529000399442       -3.1026717321132153        11.270488537969658     
 H   6.4485933213876887       -1.5758512179784376        11.244837107728118     
 N   5.6368996772100983       -3.2608499300625149        14.212888888410674     
 N   4.1360071009824537       -1.3310233237185682        15.007417694762356     
 O   6.5965093718301446      -0.88272270980549417        13.896359258234938     
 C   6.8078086620152121       -4.0185733782169413        13.719706665805315     
 H   4.8747016599979380       -3.8299637497810894        14.577849243745762     
 C   4.3762527694559195       -1.3431955989656525        16.471525944650899     
 H   3.3810860884038898      -0.69474524684282446        14.721743120746325     
 H   7.3761586695032237       -3.3374262894265105        13.071066598410173     
 C   7.7031510534010872       -4.4518321342832312        14.883734535345550     
 C   6.3301338744883946       -5.2250346419293363        12.910490713158350     
 H   5.3396158402180509       -1.8496073868797962        16.627958042252722     
 C   4.4648580757775367        8.5924517285085336E-002   17.015132230131261     
 C   3.2718411759805024       -2.1482371082220575        17.163938611675285     
 H   7.9888299868157793       -3.5866532510436451        15.496030218776685     
 H   8.6214531292540357       -4.9300048764704458        14.515386143557320     
 H   7.1669579930415681       -5.1681737032792912        15.518750066131258     
 H   5.7738400980549560       -5.9157965973412177        13.561423440103223     
 H   7.1789046605543385       -5.7722557095997145        12.487043514319584     
 H   5.6713012426244926       -4.9276069447872413        12.086246795243166     
 H   5.2826086705324427       0.63371325997400141        16.532567470816783     
 H   4.6413653746982808        8.0550843644988726E-002   18.099648984186985     
 H   3.5300865196846041       0.63077309886802246        16.826574239737333     
 H   2.2840054441370410       -1.7482125980952565        16.897503810910020     
 H   3.3729056920670195       -2.0894827900410315        18.255957504230860     
 H   3.3028422953938827       -3.2051920756825774        16.872888662615964     
 I   1.5211296160384868        1.1334150302973269        14.593589880366597     
 I  -1.7008279109734832        5.5947319752301938        16.062595234177422     
 I  -8.4283605619026964        9.6044045739100898        13.043741014876749     
 O   1.8686189239922799        4.5890246271209474        15.548874627501064     
 H   1.6913660944413245        3.6419744813555801        15.358115283535504     
 H  0.98122638803889095        4.9800369733956691        15.693950778361213     
 C   8.4054493711802465        2.4766491806510942        10.026405026799560     
 C   8.5839974102786112        3.4690853788961795        8.8675115784833913     
 C   7.8450011565856803        1.1317606019220789        9.5234760419172222     
 C   7.4501680040133049        3.0663520520736478        11.085359470120869     
 P   10.003752513771385        2.2204127418503523        10.892929320124079     
 H   9.1886617350179556        3.0503151755205802        8.0518527036275866     
 H   7.5994386150267097        3.7249561175043353        8.4551030024251652     
 H   9.0484782398606836        4.4020223494056427        9.2084451272972316     
 H   6.8328129841969121        1.2923476926550066        9.1225477130862647     
 H   8.4529922025808837       0.70272672820934867        8.7156406047542951     
 H   7.7740277863662230       0.39997903570507282        10.338921533205333     
 H   7.8146723337135109        4.0179872930221654        11.492646412520324     
 H   6.4736968181480110        3.2543247888931837        10.618068953805368     
 H   7.2961487853127354        2.3755097750805603        11.922720594329368     
 N   11.067388012609607        1.5923928207904252        9.8139641874289953     
 N   10.641321949249251        3.6550379773449775        11.417567770165872     
 O   9.7253921818522429        1.3628727803989986        12.134915297574626     
 C   12.372646359780667        1.0356889119202470        10.253524224152999     
 H   10.725284709401837        1.2501414338384549        8.9079597289241477     
 C   11.670458472525871        4.4798108398272758        10.761520414072782     
 H   10.421830084712697        3.8932020949847379        12.387771231923548     
 Dy   9.9307335192597517        1.2873066377224782        14.343414230954194     
 H   12.532099751198958        1.3983348100230213        11.279510384542073     
 C   12.339495020346464      -0.49397842732068009        10.284734492113117     
 C   13.498135039081097        1.5563255354880061        9.3569274005289671     
 H   11.834260971182243        4.0147040766115838        9.7820758097859120     
 C   11.181889675852380        5.9181366185047901        10.545942584408738     
 C   12.985653522190457        4.4573752238586080        11.550585222908143     
 O   10.292176825061679        1.3249752643768262        16.533010131073958     
 O   9.3782295502561350        3.6149530981324309        14.302562178727589     
 O   7.5831488286298088        1.4460491794000243        14.601344856044216     
 O   9.1153638205142453      -0.99473691433387923        14.501699880493375     
 O   11.763095144272292      -0.17210570598898650        14.002576122184104     
 O   11.896172936352318        2.6597087192828850        14.264390785786391     
 H   11.546813083850097      -0.86133620062793059        10.948057474859182     
 H   12.166040701838488      -0.90034632705505968        9.2783379917030171     
 H   13.296940477574518      -0.88934291664401544        10.652231257137469     
 H   13.349777698563088        1.2131270968706762        8.3242940104450245     
 H   13.537947071119278        2.6518842504146081        9.3462630674017664     
 H   14.468404519280195        1.1812981660979376        9.7096048687302368     
 H   10.259021749594845        5.9422344588600922        9.9526612421034137     
 H   10.978832631943105        6.4097586929821233        11.505779980860897     
 H   11.945025480032951        6.5093776060866810        10.019858314748795     
 H   12.846785283013206        4.8839909756107298        12.553185522922607     
 H   13.367317803187165        3.4372628322943961        11.677731466376262     
 H   13.752057657427276        5.0528167647906184        11.035266599677206     
 P   10.485932395841356       0.46207359337333920        17.787201207010529     
 H   9.9108584600907381        4.2307884394550648        14.869056657457378     
 H   8.4029466384364842        3.8994549595865156        14.398905838146797     
 H   6.9957967881461922       0.68746127969229964        14.313239394105604     
 H   7.0892510277403185        2.3134607707114676        14.597173215046704     
 H   9.5873312618877780       -1.7312351822755501        14.028958476400952     
 H   8.1292758524901831       -1.1128958232958246        14.300851242111669     
 H   11.733470756624506       -1.1128039038264268        13.674664914464786     
 H   12.716115621970207        4.2514857911959664E-002   14.185938515074890     
 H   12.811379042376606        2.2714766057904798        14.311530024189400     
 H   11.929428217115023        3.4670930390242853        14.842938028233139     
 C   9.0227036079327902       0.72809483240248829        18.856587494308034     
 N   10.663390567862121       -1.0819359144197089        17.237699233035986     
 N   11.782205261886718       0.75024318440614024        18.748018416840690     
 C   7.7972570587633871       0.33860652316651879        18.009019661358149     
 C   8.9453170439907694        2.2224411020416373        19.223684045786907     
 C   9.0981931273789822      -0.13157026593130966        20.126426407542692     
 C   11.247368191082053       -2.2310744844885768        17.943732729467843     
 H   10.200947379870717       -1.2891632291010586        16.349073843474841     
 C   13.177931871113785       0.85747684676618030        18.258800232527321     
 H   11.609777053716574        1.2579743790181057        19.622091795733635     
 H   7.8149554428728187      -0.71928913773007896        17.713750188887005     
 H   6.8925741504475528       0.50611877184263732        18.605625054199109     
 H   7.7193603916093325       0.94671935777523952        17.099693737634841     
 H   8.0095599080722604        2.4241727193410996        19.764229733374808     
 H   9.7660209721796072        2.5277639053073089        19.885312512257546     
 H   8.9697683382814759        2.8523775946415530        18.326209624574993     
 H   9.9539261622415154       0.13680058826159602        20.757602471117504     
 H   8.1891264873730414        2.8227368644689360E-002   20.721360047959504     
 H   9.1619531601832875       -1.2030778657392684        19.899554685258465     
 H   11.574434066876378       -1.8536799666403683        18.921174257564271     
 C   12.459124093997266       -2.7656932933385474        17.173923972146333     
 C   10.202479770304395       -3.3275828925196849        18.147435041279312     
 H   13.197343224024550       0.43758918264754004        17.243139921074516     
 C   14.103222978111852        4.0323934706077119E-002   19.166431710517710     
 C   13.594252994364961        2.3264889922218899        18.193839921022935     
 H   12.153714672470512       -3.1455263284852530        16.187959178217294     
 H   13.207647876265845       -1.9794406800472490        17.011570736889954     
 H   12.936100105102639       -3.5907390046944725        17.722633832805922     
 H   9.3339429022727636       -2.9602563504758326        18.707736442130631     
 H   9.8463045050600009       -3.7049995068197008        17.178448764209413     
 H   10.629092136631936       -4.1758572874280553        18.697976929224264     
 H   14.026467114412473       0.39886242760747714        20.202405891605242     
 H   13.843321242088322       -1.0251039188255897        19.157101779849786     
 H   15.147060573206501       0.14303765315667685        18.840631749981931     
 H   12.917296816000693        2.8993412338000493        17.545808158626432     
 H   13.563728866388740        2.7700033467190441        19.198448945885193     
 H   14.614340109336272        2.4289293954569735        17.799728174811680     
 C   9.6226592155365775        5.3172299171308284        2.3489381526469346     
 C   10.610579982199056        4.2359452742611046        1.8793139992929311     
 C   10.172414359212089        6.7307985957905032        2.0768928677987581     
 C   8.2750297153897634        5.1324475559872829        1.6232452697852393     
 P   9.2805816274703670        5.1478236822542467        4.1521453421126289     
 H   10.702992523235768        4.2864542045917817       0.78375208464147039     
 H   11.612871134566479        4.3761272722023365        2.3035679310555559     
 H   10.256007510043368        3.2313291487423039        2.1436636212462683     
 H   10.353339815233843        6.8539719111689026       0.99896919424406305     
 H   9.4507225006410316        7.4983535144059728        2.3819080293285686     
 H   11.123253247376951        6.9162363360014982        2.5926400292250436     
 H   7.8826145506465330        4.1171602067036535        1.7570321348822793     
 H   7.5175118354694126        5.8461948781016480        1.9728568475712034     
 H   8.4114415197531116        5.2947609352610518       0.54409193188585159     
 N   8.5732402349504202        3.6904372105268171        4.4964787131621744     
 N   10.745905586696123        5.0946026249645264        4.8900591693307014     
 O   8.3442865988308803        6.2809309229409829        4.5862337708744567     
 C   7.1240402632774682        3.4076935006267277        4.4976213993780263     
 H   9.1826540036967721        2.9488744351842757        4.8554345517067503     
 C   10.884830365919921        5.3476001337947503        6.3428969551903576     
 H   11.590536415893149        5.3257783300466173        4.3484374379535762     
 H   6.6450964663209771        4.1756593930196688        3.8766200787363720     
 C   6.8363029687314638        2.0469971571570342        3.8632600428466275     
 C   6.5177952986049315        3.4743551970600950        5.9013210984620716     
 H   9.9521728158336238        5.0048311364313527        6.8130360202234241     
 C   12.053863736944008        4.5192973415701960        6.8711119393868660     
 C   11.074947700639706        6.8395502457279189        6.6274509608932570     
 H   7.3379552720439456        1.2411025080279630        4.4175113645265212     
 H   5.7558176880255525        1.8525349607020518        3.8819112696102160     
 H   7.1717634632991443        2.0078534037614180        2.8209413627839455     
 H   6.7373574526056448        4.4344158428926761        6.3836722056086526     
 H   5.4259689964648929        3.3659980265688199        5.8343332677968922     
 H   6.9137637148160600        2.6657795287189021        6.5302034832985330     
 H   12.964566907625352        4.7771600272519557        6.3142512665124473     
 H   12.235950252003329        4.7394760520930133        7.9305827710537375     
 H   11.861220290168912        3.4440772253158594        6.7604493323162416     
 H   10.239996667467116        7.4199271173600723        6.2188965652620629     
 H   11.132318326581744        7.0306093583659193        7.7080590177507053     
 H   12.003840763677202        7.2080683797942005        6.1711938608889403     
 C  -2.6219626084449930        11.734787452405435        6.9430590377666057     
 C  -2.4776368023491959        10.221023677695406        7.1901694433773464     
 C  -1.2650278562784298        12.455927144765283        7.0664785096609899     
 C  -3.6138918861699589        12.302182980942698        7.9797582213791474     
 P  -3.3784526836203521        12.015200566267682        5.2757990775184513     
 H  -3.4538576628717812        9.7218803215224430        7.1462746076264176     
 H  -1.8004729545254605        9.7375364164756046        6.4758151003211664     
 H  -2.0610585604990259        10.054882454010960        8.1955314987895029     
 H -0.49800482806580831        12.017636759944969        6.4141581322687422     
 H  -1.3499191375767488        13.525549049768172        6.8283157030400403     
 H -0.90068277118103723        12.374470483592351        8.1021505995020213     
 H  -3.2519846873552010        12.058267104592884        8.9898167115139866     
 H  -3.7008826415331817        13.391988912595462        7.9146960321459554     
 H  -4.6158449733089659        11.865254397826357        7.8719425671178804     
 N  -3.7550887076969399        13.599126041575692        4.9808689237760211     
 N  -2.1888031883288366        11.725693242013309        4.1733609103266378     
 O  -4.6618853335351842        11.188112906223306        5.1994926429977522     
 C  -4.9518686779812802        14.319119279957935        5.4673754720740435     
 H  -3.0054521500112954        14.191447538975240        4.6267519661709500     
 C  -2.4329554684867012        11.688140877822617        2.7094129170618149     
 H  -1.4240676029575250        11.107060555843050        4.4718055222604169     
 H  -5.5201452322340927        13.611157921244518        6.0866699384078897     
 C  -5.8291366529452082        14.762819955713752        4.2942276202823058     
 C  -4.5201151676895730        15.515411717747535        6.3155540539479702     
 H  -3.3984918042000398        12.186055861748571        2.5391619258503360     
 C  -2.5181341503261918        10.241720699251561        2.2114729358241489     
 C  -1.3329262844901537        12.474794992294060        1.9902783132589497     
 H  -6.0838879328501818        13.906288513154859        3.6568261725364319     
 H  -6.7637077705085211        15.215658732595246        4.6531468861982015     
 H  -5.2914026397937945        15.502714404938221        3.6884357869783382     
 H  -3.9694424034328266        16.234628027857507        5.6924006255206923     
 H  -5.3905815679374278        16.029613947401874        6.7355195297278794     
 H  -3.8687732971710762        15.214730657638270        7.1442636474756709     
 H  -3.3317790487665260        9.7060555327991249        2.7143906762935699     
 H  -2.6992656540077204        10.211021045163783        1.1280161033645095     
 H  -1.5802161187102737        9.7070792033814737        2.4133473137713359     
 H -0.34333156072667498        12.087072537323923        2.2679759976707943     
 H  -1.4346319895382569        12.380187855440576       0.90099056973530833     
 H  -1.3681897434912902        13.539915444139039        2.2485327102222734     
 I  0.42208346618113990        9.2777245540564497        4.6769646502915352     
 I   3.5417553220899536        4.6740677629911396        3.2444346829351551     
 I   10.397978031075757       0.71574330114355700        6.1771320187347349     
 O   1.0497640039201922E-002   5.8373118987134562        3.6369913353708001     
 H  0.19701158776327732        6.7764827868111910        3.8562585633802868     
 H  0.89514190145555139        5.4292800141519448        3.5236041715545583     
         356

 C  -6.4660146171254445        7.7525456148588860        9.1740466373345537     
 C  -6.6552143560264669        6.7621664213308259        10.332925991487837     
 C  -5.8848034197410435        9.0886314523119829        9.6775210026378709     
 C  -5.5237040735831888        7.1506705177387575        8.1107949602363636     
 P  -8.0630674573999404        8.0315186894618336        8.3124311213635096     
 H  -7.2408205105425392        7.1953237953683304        11.154968205171139     
 H  -5.6730474005229317        6.4819743500879605        10.735097024686862     
 H  -7.1461242049719322        5.8407224740764638        9.9970741396412386     
 H  -4.8749783351272384        8.9123735196879093        10.077973005190398     
 H  -6.4859073777269298        9.5269186197292246        10.485871030534287     
 H  -5.8026996057216973        9.8200374644119854        8.8628243266516673     
 H  -5.9000368314705396        6.1999370866404018        7.7125195777079725     
 H  -4.5452484077260058        6.9577014426764290        8.5714927707021058     
 H  -5.3704949296203530        7.8354093663487951        7.2682902698498797     
 N  -9.1200559440942381        8.6463862605103099        9.4068671055985273     
 N  -8.7130873657720223        6.6107573816208998        7.7679499384881767     
 O  -7.7778794238707309        8.9037995319861594        7.0824472152394753     
 C  -10.427535293072951        9.2111484075832291        8.9829521761587223     
 H  -8.7638907710339531        8.9973315491534152        10.303963809769533     
 C  -9.7274017568405799        5.7678749291855089        8.4239046698195974     
 H  -8.4957987087580733        6.3842654284462190        6.7944662012389285     
 Dy  -8.0078528490792689        9.0190439479800162        4.8753386792774860     
 H  -10.603133421771597        8.8465261144831686        7.9603252209720390     
 C  -10.385444396947030        10.740436277630224        8.9464842892476639     
 C  -11.543602209697776        8.6994749526779831        9.8970955267062894     
 H  -9.8698332243392155        6.2065207317321116        9.4187636691716516     
 C  -9.2340217662249717        4.3244219260084664        8.5881919672360851     
 C  -11.059552269975269        5.8091767197307460        7.6638926164017454     
 O  -8.3797763840117376        9.0215877701997620        2.6874028598539699     
 O  -7.4777399239950126        6.6849679178255812        4.8774440576089049     
 O  -5.6656342265943023        8.8411286765191335        4.5943167204408413     
 O  -7.1906481555317940        11.294427649768840        4.7019866087072213     
 O  -9.8123374387227411        10.488594308380417        5.2723764894589173     
 O  -9.9905427451338138        7.6669084010859452        4.9518807577094526     
 H  -9.5957605115298161        11.100392501927429        8.2754435882658335     
 H  -10.201570521330863        11.149178019697230        9.9500471321570405     
 H  -11.343590005127298        11.139468668884138        8.5849902658037447     
 H  -11.375783782886428        9.0397235560204230        10.928062288596029     
 H  -11.592273309368926        7.6041876899985477        9.9065311267852838     
 H  -12.516095901386818        9.0838434425460388        9.5609188086343782     
 H  -8.2898116519222000        4.2839376485398430        9.1461308524666514     
 H  -9.0683057839933348        3.8556425493037323        7.6099221502109691     
 H  -9.9797054847901290        3.7222424587324432        9.1265739471165617     
 H  -10.939805699808495        5.4105956624762932        6.6473062382182819     
 H  -11.445387972006046        6.8314536669093968        7.5729577715669345     
 H  -11.814084090612729        5.1974179038252029        8.1777811073020086     
 P  -8.5732340555549111        9.8893153213069365        1.4366858007763645     
 H  -8.0260903601139510        6.0673822011215357        4.3279813167413312     
 H  -6.5072684001072725        6.3913601383548420        4.7689773088625165     
 H  -5.0656694899293502        9.6007106623306075        4.8478368399565843     
 H  -5.1766837634305647        7.9708204714424911        4.5796513399171248     
 H  -7.6460660462515193        12.035661365429997        5.1827424988530222     
 H  -6.1968912988403249        11.413765964638248        4.8649872928674878     
 H  -9.7671740687935564        11.432691957692356        5.5888827243703725     
 H  -10.769751390320653        10.291636802737424        5.0880368242466352     
 H  -10.899322037343316        8.0686846698690218        4.9018988581194725     
 H  -10.039607176491723        6.8425982833538272        4.3996394389497331     
 C  -7.1013196162563439        9.6407929269634192       0.37049019131180683     
 N  -8.7720960508169519        11.428216150497134        1.9940656591875114     
 N  -9.8652012241052791        9.5992050390862538       0.47103466466588356     
 C  -5.8839714758560921        10.061843365873367        1.2153197065242352     
 C  -6.9935126468058941        8.1446065409986552        1.8835211410513752E-002
 C  -7.1880868321644922        10.480710155558526      -0.91268284797777788     
 C  -9.2983934542126949        12.586118357185159        1.2571447310583375     
 H  -8.3089758184760800        11.633764452783607        2.8829384778836236     
 C  -11.264487350513694        9.5123110592913207       0.95532252851656374     
 H  -9.6947317415583143        9.0744204069191863      -0.39368769959496980     
 H  -5.9195939021057553        11.122524227640472        1.4980571450103772     
 H  -4.9749258746047822        9.9018460967502300       0.62276919336112035     
 H  -5.7983535411144151        9.4661654242845295        2.1322496440967509     
 H  -6.0577662448016039        7.9592984360940182      -0.52823713649930348     
 H  -7.8131831552830464        7.8142901177526509      -0.63193812211341494     
 H  -6.9953498010493425        7.5240282120214967       0.92306061213452173     
 H  -8.0386454119091084        10.188318646196651       -1.5403566270559803     
 H  -6.2751184405731557        10.325396381824001       -1.5033127805763946     
 H  -7.2689937549959618        11.554820868007710      -0.70542610799260874     
 H  -9.6133261885649599        12.206167816949085       0.27645563382574873     
 C  -10.510252781863986        13.169609485533730        1.9883561278111559     
 C  -8.2157331142094101        13.647155996312698        1.0676750564152844     
 H  -11.286846834298380        9.9612097375611377        1.9585259282685665     
 C  -12.178495165191556        10.308669735303949        1.7735933803043551E-002
 C  -11.690930678329721        8.0482539832978528        1.0576448645207144     
 H  -10.218900779443768        13.540312477729229        2.9819264043271025     
 H  -11.293441728144844        12.414178299171736        2.1300002032446526     
 H  -10.937195235481504        14.011348843322899        1.4244702680460259     
 H  -7.3390374579022195        13.243792440542183       0.54679835749010597     
 H  -7.8825943773158968        14.034293029008039        2.0408551320241184     
 H  -8.5968318280267955        14.495076277421578       0.48487334602189797     
 H  -12.091883753844902        9.9240273523328533       -1.0081456993323950     
 H  -11.915204029093147        11.373399234513055        3.3419190467648373E-003
 H  -13.225885388066182        10.216572179414657       0.33495066552849045     
 H  -11.021723397741082        7.4887770145859047        1.7249748242083585     
 H  -11.657050332599045        7.5783558830807145        6.5418779536426705E-002
 H  -12.713939154656268        7.9623624959908339        1.4478960196056101     
 C  -7.7035961955741534        5.0203042272716409        16.802874159444304     
 C  -8.6566351353637767        6.1367413543220666        17.265141717781933     
 C  -8.2945049155573827        3.6266223472917543        17.092556505447778     
 C  -6.3468797889334656        5.1690122338090667        17.521692555360467     
 P  -7.3663901175277884        5.1594707604674710        14.995019724832398     
 H  -8.7443567581122217        6.1038950661203160        18.361946659829876     
 H  -9.6658613535108824        6.0213606126914074        16.848578862717346     
 H  -8.2743014377370816        7.1273773985700570        16.985873075134901     
 H  -8.4657957282875262        3.5179488296179047        18.173587672412488     
 H  -7.6002092523586162        2.8347619068829344        16.785016026607149     
 H  -9.2568778867362411        3.4652056464378900        16.589590515748711     
 H  -5.9213261790155522        6.1702892335113360        17.379891624290142     
 H  -5.6137662729446891        4.4282855253424733        17.174974792270106     
 H  -6.4844151845423772        5.0196506813447535        18.602678735939641     
 N  -6.6402339030372213        6.5975610953689365        14.614672510493760     
 N  -8.8368876571255619        5.2253607494856213        14.270083580855017     
 O  -6.4486251675386033        4.0074139892970466        14.570917601844439     
 C  -5.1920166516080508        6.8810358238462292        14.651412289143211     
 H  -7.2467462349172180        7.3582269193908019        14.291522153329307     
 C  -9.0013553441879086        4.9914626932046309        12.817550232152609     
 H  -9.6813738131280633        5.0250433268890040        14.822458577032259     
 H  -4.7266086619338923        6.1105322847704935        15.279104316487714     
 C  -4.9216290192730225        8.2374587658070251        15.302699329449773     
 C  -4.5501489850742898        6.8215582822448253        13.262882155308754     
 H  -8.0759916247702126        5.3379992137205479        12.337031974211975     
 C  -10.176889144876554        5.8322723831262069        12.323715122324874     
 C  -9.1992526966443329        3.5039437840769163        12.513598143176610     
 H  -5.4050313942130046        9.0479659832800348        14.738861790464208     
 H  -3.8403220585016067        8.4284275330572616        15.320553194341434     
 H  -5.2897301251237057        8.2700354585526767        16.334543156950936     
 H  -4.7540583173033610        5.8617804945724163        12.773115640807690     
 H  -3.4604933090951149        6.9330821937053333        13.357516726159373     
 H  -4.9327427885239734        7.6297894980171677        12.625388974448143     
 H  -11.076246822250194        5.5712583945635847        12.897265948509407     
 H  -10.383030104080934        5.6268943553207915        11.265587690381668     
 H  -9.9770176952904812        6.9052407675624465        12.443450829515594     
 H  -8.3598739364202146        2.9162601957301413        12.902724417622984     
 H  -9.2703908048488461        3.3300872009598597        11.430761712771298     
 H  -10.122338974946951        3.1300598655992085        12.977110482068770     
 C   4.4884421136771975       -1.4197940127534832        12.237328630853773     
 C   4.3425764773570465        9.0662298864478769E-002   11.968945368238666     
 C   3.1238775337930882       -2.1334013504073539        12.164362299047005     
 C   5.4483036500475528       -2.0125639349748670        11.183779881007480     
 P   5.2890953818010153       -1.6770789206553842        13.887983104116305     
 H   5.3198331653891859       0.58951501455727984        11.987121931916475     
 H   3.6788390989424467       0.58664682318629013        12.688133967200034     
 H   3.9078773164151031       0.24125857322246752        10.968832619474297     
 H   2.3799852847201275       -1.6809190556496159        12.833649271328477     
 H   3.2081515311974407       -3.2002764764146776        12.414701664394160     
 H   2.7294723327359440       -2.0641582534004765        11.138906447057874     
 H   5.0542915325625604       -1.7945800902627784        10.180183852169048     
 H   5.5389002196688395       -3.1008192695895249        11.272812397073029     
 H   6.4524003075668341       -1.5728889478030557        11.250621410302772     
 N   5.6391920855756430       -3.2616332714444574        14.214890273309488     
 N   4.1339232493288476       -1.3355813834609496        15.009962611755427     
 O   6.5945457822379066      -0.88114502669377259        13.902974084442167     
 C   6.8118374618801889       -4.0170219856483920        13.722495762015836     
 H   4.8780032448203894       -3.8322091257054125        14.579622405374010     
 C   4.3746320331608173       -1.3448181332805800        16.474020036967463     
 H   3.3780608961923462      -0.70072045813806616        14.723669714107844     
 H   7.3803311221028656       -3.3343216628568983        13.075684441164597     
 C   7.7056909329342993       -4.4506989844406499        14.887444375184932     
 C   6.3373363919341283       -5.2230880892038538        12.911025345096311     
 H   5.3384044867716005       -1.8502513094820412        16.631048584346864     
 C   4.4623962485244775        8.5272334231186978E-002   17.015207735738898     
 C   3.2710130872382241       -2.1494371292418286        17.168090165633586     
 H   7.9895083780473595       -3.5858875850054623        15.501038286368164     
 H   8.6249604471258099       -4.9276610403292853        14.520044575417618     
 H   7.1690700223036155       -5.1681396834927034        15.520781186427785     
 H   5.7811487519599609       -5.9154454193255273        13.560217775336199     
 H   7.1876573738594125       -5.7683666921775236        12.488338874584075     
 H   5.6793163302328820       -4.9257334342442149        12.086127255116148     
 H   5.2793013385066159       0.63301043225466780        16.531189963048252     
 H   4.6396875399206943        8.1829595173323208E-002   18.099579211032875     
 H   3.5270105869640922       0.62897276502713095        16.826500451244296     
 H   2.2828107009884806       -1.7507169796513391        16.901110657775572     
 H   3.3721871983151281       -2.0885363473142502        18.259935921960764     
 H   3.3028787125390067       -3.2068473746845134        16.878950552369744     
 I   1.5180186166230991        1.1255254535420682        14.593581033981421     
 I  -1.6960476462430965        5.5968096683157276        16.057565178957706     
 I  -8.4349384172468405        9.6040789206089681        13.042274558301555     
 O   1.8708199643153596        4.5814103358852867        15.550398120489834     
 H   1.6929994606811773        3.6346293706382933        15.358952149220448     
 H  0.98362112352345854        4.9734311241961500        15.693847230587744     
 C   8.4048880758379969        2.4820979019898615        10.026370401855164     
 C   8.5838719986365426        3.4746105597743822        8.8676198304074578     
 C   7.8439995254428263        1.1374765306751813        9.5232000570264184     
 C   7.4498274899451600        3.0719188605987982        11.085446426174105     
 P   10.003053112074562        2.2252786726780909        10.892949681043625     
 H   9.1877259040715149        3.0553071284516271        8.0516469845245222     
 H   7.5994342132237414        3.7316037843038536        8.4556713856334795     
 H   9.0495109261650519        4.4069989604827935        9.2084590863975393     
 H   6.8320041246416991        1.2985308625377838        9.1219748483989012     
 H   8.4520422918163405       0.70816437954164324        8.7155349664593729     
 H   7.7724457838255319       0.40567446838228693        10.338573403326963     
 H   7.8144923986453421        4.0236008274641470        11.492458246273621     
 H   6.4732662302537873        3.2598127366717189        10.618329972104771     
 H   7.2959745732557648        2.3812032469493869        11.922942562437216     
 N   11.066804559497427        1.5982903727470446        9.8134222193924412     
 N   10.640519710099333        3.6595018329510909        11.418687373069664     
 O   9.7243343827019935        1.3668683053991098        12.134209550821890     
 C   12.371912071782814        1.0408428129735530        10.252598552069331     
 H   10.724190126690521        1.2553907446341821        8.9078604786214637     
 C   11.668885443800773        4.4853991142353555        10.762870078342473     
 H   10.421085384177953        3.8968185762308782        12.389108243543154     
 Dy   9.9300630428753340        1.2886183769310917        14.342641012070393     
 H   12.531913984065740        1.4034234749982410        11.278515508270731     
 C   12.337888960474634      -0.48881414185171568        10.283839377589436     
 C   13.497327884016530        1.5608742141115610        9.3555063552813031     
 H   11.831738464873105        4.0218055094547411        9.7825837713763661     
 C   11.179960585624338        5.9239827247487025        10.550094205963322     
 C   12.984873461491517        4.4620094106298733        11.550551591773905     
 O   10.292852417043715        1.3237016377682900        16.532030828510184     
 O   9.3795214868276755        3.6168704338621609        14.304160959135634     
 O   7.5827789384376079        1.4488722057666883        14.601088543905970     
 O   9.1138339887126634      -0.99274398069678160        14.502221360671887     
 O   11.759964138808705      -0.17225233773465476        13.997570634774759     
 O   11.897036664868727        2.6590241608292313        14.262923721243459     
 H   11.545001086000086      -0.85565982760260495        10.947202869197049     
 H   12.164130314300879      -0.89506826694894193        9.2774507939804582     
 H   13.295130540410684      -0.88469887100579159        10.651296166299973     
 H   13.348256180156078        1.2178985839850456        8.3228912192289108     
 H   13.537752716828248        2.6564197213129850        9.3449781487904584     
 H   14.467540882726841        1.1851833018537223        9.7076354948713224     
 H   10.255908300150974        5.9488939284534146        9.9587693863474787     
 H   10.978943372716092        6.4143866613174430        11.510932758809687     
 H   11.942084836951512        6.5158588084770503        10.023290833876707     
 H   12.846811852445072        4.8868641820095382        12.553978064275650     
 H   13.366893700499702        3.4418145163061302        11.675574464078899     
 H   13.750604894179800        5.0585742449583266        11.035556491935294     
 P   10.485636275914539       0.46056594592074601        17.786202491198249     
 H   9.9132562653695437        4.2325241646045022        14.869831431606558     
 H   8.4046141994990968        3.9020228418880136        14.401531924008266     
 H   6.9943389806966154       0.69032091532648854        14.315588063904981     
 H   7.0893692208247270        2.3165833070435267        14.598620048219292     
 H   9.5845371072669145       -1.7296754238116001        14.028959431000846     
 H   8.1272231387579410       -1.1108227697740665        14.303759205899262     
 H   11.728818709477338       -1.1130883330012684        13.670298701602032     
 H   12.713199914817961        4.0358404866186345E-002   14.182175546211013     
 H   12.811514993234761        2.2693132519137600        14.311003336257244     
 H   11.931366166568909        3.4672218261771426        14.840164345662791     
 C   9.0215907102069259       0.72652579394665617        18.854718138073810     
 N   10.663739291832997       -1.0833125046175192        17.236497313743097     
 N   11.781393947121526       0.74823239557212473        18.747825751980614     
 C   7.7967985261674553       0.33499495295912779        18.007162770329465     
 C   8.9427291042029058        2.2211920504814553        19.220046730555026     
 C   9.0971442178146500      -0.13123256271671979        20.125846639215727     
 C   11.243823433295157       -2.2330850428342903        17.944533288415862     
 H   10.201297053251748       -1.2903376729898299        16.347807257533191     
 C   13.177523925678919       0.85374642298104919        18.259371183002063     
 H   11.608978284581397        1.2570739622160938        19.621265594241009     
 H   7.8154041407536168      -0.72321676233784793        17.713202540688449     
 H   6.8917174791422688       0.50257731096012204        18.603162864488098     
 H   7.7188091915305179       0.94191222310021294        17.097054817042082     
 H   8.0068878966086761        2.4225216405809773        19.760619457322051     
 H   9.7633066614707609        2.5280652979509410        19.881076861073375     
 H   8.9662996399946451        2.8500870823258251        18.321845802666662     
 H   9.9523412154257915       0.13887435352141864        20.756976196726672     
 H   8.1876404734760371        2.8708865928612694E-002   20.720088014497335     
 H   9.1619491569073652       -1.2030179459349053        19.900811379996412     
 H   11.570711997323446       -1.8554128157803274        18.921933120157128     
 C   12.454999578808680       -2.7714902686120424        17.176741803985632     
 C   10.196186004681685       -3.3268405734841644        18.148128818281609     
 H   13.197234456110712       0.43241404992003546        17.244344075166236     
 C   14.101619948177200        3.7199236205401789E-002   19.168739370549076     
 C   13.595045468413298        2.3223040439083462        18.192735313731497     
 H   12.149908227418234       -3.1506562185980025        16.190431723537596     
 H   13.206077722736307       -1.9876111157308880        17.015348187357738     
 H   12.928553430824568       -3.5978167849728644        17.726282146594155     
 H   9.3275903623980128       -2.9566950019674070        18.706286515771673     
 H   9.8407913050866682       -3.7049522949397340        17.179162871552812     
 H   10.619803813917278       -4.1751423082693826        18.700726141632682     
 H   14.024288427622198       0.39698982671775734        20.204225721437993     
 H   13.841136794622953       -1.0280833271894130        19.160403617288697     
 H   15.145751071016891       0.13896779640593493        18.843625442195052     
 H   12.918995118589503        2.8947993436000439        17.543479134945716     
 H   13.564160285278879        2.7670895334280390        19.196735991209060     
 H   14.615471069910019        2.4234679822506435        17.799225948877048     
 C   9.6227583404547357        5.3148360741496257        2.3522059042861638     
 C   10.610086592399160        4.2325478804209817        1.8835891691270499     
 C   10.173295850477412        6.7278362420804472        2.0787959566544516     
 C   8.2750221288131236        5.1301863814998070        1.6266455653313239     
 P   9.2808743513403247        5.1475545737926636        4.1556913370667807     
 H   10.702103825998460        4.2815713011371388       0.78793296218130693     
 H   11.612617285159093        4.3728897775798545        2.3072267458160498     
 H   10.255266722216328        3.2283964860376031        2.1493257495077942     
 H   10.354203129507860        6.8498915409056913        1.0007583576058339     
 H   9.4520528567253610        7.4960566083275317        2.3831694447920611     
 H   11.124266199535068        6.9132940701679981        2.5942938306000385     
 H   7.8820478351524743        4.1151947859699138        1.7610413853064706     
 H   7.5178309224394768        5.8445366340459088        1.9757140511966251     
 H   8.4115508789360991        5.2917052940098239       0.54738515369853469     
 N   8.5729493740892622        3.6911324000460595        4.5025209869552656     
 N   10.746540401018777        5.0945655740018010        4.8928857442606235     
 O   8.3451631408163394        6.2815020897364295        4.5887902901772950     
 C   7.1238504494021937        3.4079453671682023        4.5013931668138012     
 H   9.1823993986304639        2.9487922419304673        4.8597491473282224     
 C   10.886982470051041        5.3478528427953336        6.3454580922136516     
 H   11.590979716171688        5.3241653662192157        4.3504371840809561     
 H   6.6455985131408681        4.1755192793730389        3.8794004280101082     
 C   6.8376821198613014        2.0469369627395859        3.8669850981414466     
 C   6.5152107724043828        3.4750127927200842        5.9040300236662855     
 H   9.9548331144854441        5.0051879779834243        6.8165944900763771     
 C   12.056562183694673        4.5195181589401745        6.8724222325438813     
 C   11.077309699646404        6.8398565856803719        6.6296731329495620     
 H   7.3390118278612846        1.2414418648915226        4.4220996128235743     
 H   5.7572966873116025        1.8518935700684906        3.8841034605424141     
 H   7.1746315226659059        2.0077297132434824        2.8251562969968402     
 H   6.7338268317383507        4.4353006328490450        6.3863407221854693     
 H   5.4235175936021269        3.3665337314833952        5.8352201071750152     
 H   6.9101482153587197        2.6667722473168016        6.5339595219986961     
 H   12.966571084089203        4.7771950637906277        6.3143652666443977     
 H   12.240014565436294        4.7398454211937899        7.9316088100255442     
 H   11.863686078794588        3.4442966165585416        6.7621897660588814     
 H   10.241850352081881        7.4200969579311753        6.2219527051551671     
 H   11.135735287205994        7.0309501758030395        7.7102165963672933     
 H   12.005656960079737        7.2084679810281784        6.1723836118790576     
 C  -2.6184489759177718        11.735497823104831        6.9438978210258719     
 C  -2.4724096224659524        10.222101155484806        7.1921913076243076     
 C  -1.2618128197586043        12.457571479869140        7.0643643444653241     
 C  -3.6090956227399635        12.303288241093510        7.9816401852370191     
 P  -3.3778428156625351        12.013855681104605        5.2776503107830681     
 H  -3.4481487743971391        9.7219395584977271        7.1498100554568156     
 H  -1.7955297894559648        9.7386086487783157        6.4775249349410373     
 H  -2.0545967977213566        10.057304599709742        8.1972414167906695     
 H -0.49581431200294085        12.019433358017750        6.4107756006833263     
 H  -1.3478172438237765        13.527003603238375        6.8258212998244803     
 H -0.89547518989425545        12.376894588948756        8.0993604765684637     
 H  -3.2450168005712894        12.061298908282565        8.9913081462013213     
 H  -3.6975315324406064        13.392893285273743        7.9152021971408493     
 H  -4.6106776222079695        11.865085685967873        7.8762345313047826     
 N  -3.7536161416195024        13.597623317445061        4.9806795174786851     
 N  -2.1902535481922993        11.721696820711831        4.1739348471459001     
 O  -4.6621224144312752        11.187885157787383        5.2052022007424465     
 C  -4.9491306060833606        14.319508736184831        5.4674088134435941     
 H  -3.0035700801655962        14.188822693455769        4.6256226105075111     
 C  -2.4343737056992900        11.686737923931215        2.7100122683327244     
 H  -1.4256515107511334        11.102552631338266        4.4716013887425925     
 H  -5.5175284575414159        13.612937388328460        6.0881235804736793     
 C  -5.8270611008401856        14.762691192212225        4.2945470770064933     
 C  -4.5152164937573982        15.516391669497809        6.3136049515426400     
 H  -3.4001016854111463        12.184561009476507        2.5406627530336316     
 C  -2.5189791373343926        10.241268931134721        2.2093936710992432     
 C  -1.3346591739468034        12.475085549328051        1.9922595625190664     
 H  -6.0835065094668286        13.905676840615429        3.6585357097990507     
 H  -6.7607270545075737        15.217109851284665        4.6537582553428454     
 H  -5.2891246949722621        15.501146273111752        3.6872340335474116     
 H  -3.9640936323514020        16.234089484373339        5.6890990948628382     
 H  -5.3847035250999360        16.032322806546109        6.7334412125358929     
 H  -3.8637122792298455        15.215982744156241        7.1423038000339298     
 H  -3.3322022816702455        9.7042373780992222        2.7114790309498398     
 H  -2.7003594169513070        10.212648323134474        1.1259597209462306     
 H  -1.5807596412202434        9.7067096699835318        2.4099493159078542     
 H -0.34488929917926664        12.087351799843487        2.2693084052407060     
 H  -1.4363265216228949        12.382318232424957       0.90283496479805181     
 H  -1.3703901141255912        13.539748772334701        2.2522611857086878     
 I  0.42225875537212415        9.2752769118723997        4.6701940548480314     
 I   3.5455361559355145        4.6769810346699021        3.2388810567756932     
 I   10.398703941678452       0.71564014768316175        6.1777248226086536     
 O   1.2383130945957161E-002   5.8329001460230723        3.6378491487407110     
 H  0.19846531203402432        6.7726486742877254        3.8547478418824772     
 H  0.89713427699382320        5.4256802339017280        3.5227766352818297     
         356

 C  -6.4675428963472639        7.7571497670890253        9.1756814387552357     
 C  -6.6560264127106592        6.7663451697769723        10.334308384314356     
 C  -5.8883096902984127        9.0939283703354850        9.6795063001831370     
 C  -5.5239154421852898        7.1566590204214124        8.1127816009068177     
 P  -8.0645358698124472        8.0341883829166036        8.3133859233430716     
 H  -7.2430635220497219        7.1983032072097890        11.155935630637247     
 H  -5.6737306778825660        6.4877841536394651        10.737224768988504     
 H  -7.1450360233504409        5.8441639417544060        9.9978477593735846     
 H  -4.8784370141238345        8.9189488379644217        10.080361039341598     
 H  -6.4903106174610636        9.5313603260880715        10.487626207317501     
 H  -5.8068382991564844        9.8254819400604880        8.8648780580952078     
 H  -5.8990059919117224        6.2057874541978517        7.7136749200569765     
 H  -4.5456032672852551        6.9643447316918756        8.5740727969268420     
 H  -5.3707832633803090        7.8420325042926953        7.2707801925061446     
 N  -9.1224338039949586        8.6495513789340226        9.4065400171737110     
 N  -8.7130805373880200        6.6123096476432872        7.7699518408146542     
 O  -7.7795979960868893        8.9056981754378910        7.0827990736470401     
 C  -10.429509308138833        9.2141499171478252        8.9812312604138818     
 H  -8.7674409896047081        9.0000509737717387        10.304285812848342     
 C  -9.7283726570855080        5.7704062355123202        8.4256755169671482     
 H  -8.4955542081258137        6.3852944143779418        6.7966420263590628     
 Dy  -8.0079693376818604        9.0190100716075126        4.8757591718303006     
 H  -10.603790371537649        8.8498912112352723        7.9582604255380343     
 C  -10.387557665716152        10.743472072013946        8.9454732607042065     
 C  -11.546600131098053        8.7020020231932360        9.8938122513805045     
 H  -9.8723449225093134        6.2106316212405970        9.4195735448751954     
 C  -9.2352403389218498        4.3272813974199087        8.5931574348815758     
 C  -11.059337132803361        5.8104684429894036        7.6636568071265270     
 O  -8.3806028392727718        9.0193928368497929        2.6879618591597239     
 O  -7.4770762811456368        6.6851810090723838        4.8793528010077916     
 O  -5.6654715459950147        8.8415776965792414        4.5959327774732364     
 O  -7.1902161862403196        11.294335002272735        4.7022901973063185     
 O  -9.8132127179073994        10.488769108807865        5.2705126045765525     
 O  -9.9902927823795871        7.6660205985002019        4.9527032494332710     
 H  -9.5973035128135891        11.103830429661500        8.2753377465326032     
 H  -10.204594661664505        11.151726028885076        9.9493974510999106     
 H  -11.345405355248886        11.142648515398621        8.5833458746282769     
 H  -11.380299910288123        9.0422925465053705        10.924976430421527     
 H  -11.594895196860310        7.6066974319112290        9.9031741258246235     
 H  -12.518769979700965        9.0860091932277847        9.5563078649050812     
 H  -8.2923152247944252        4.2878543213723628        9.1532268271458204     
 H  -9.0672807605066676        3.8570160128282658        7.6160435608970980     
 H  -9.9819586590788631        3.7257964078783878        9.1308699136269915     
 H  -10.938183605407433        5.4103287018167565        6.6478951855034971     
 H  -11.445009897392790        6.8325811572332222        7.5705705085085677     
 H  -11.814591091873638        5.1995336368345519        8.1774276533142576     
 P  -8.5727732947980453        9.8865822145810700        1.4366733759668189     
 H  -8.0247356227997066        6.0680164608188436        4.3287288977736651     
 H  -6.5064449398188637        6.3918907210979867        4.7713013045547026     
 H  -5.0659051253381815        9.6010282397517823        4.8507868446870113     
 H  -5.1763643134142443        7.9713572633871799        4.5817934480649836     
 H  -7.6461593193825799        12.035479471188747        5.1827348966213940     
 H  -6.1967798252602844        11.413450474895967        4.8671039748840519     
 H  -9.7683892609568623        11.432583718343311        5.5878053339740763     
 H  -10.770281790980572        10.291781954507746        5.0847167849783057     
 H  -10.898966670037902        8.0678755496353940        4.9015809319670387     
 H  -10.038479493205257        6.8428282649845986        4.3987630947435168     
 C  -7.1009419535618008        9.6358267141054927       0.37117082986033095     
 N  -8.7697100063273332        11.426047971259992        1.9930628410515725     
 N  -9.8645581377546190        9.5971773452004729       0.47055809118264813     
 C  -5.8833469522365807        10.055411267976696        1.2162735554462059     
 C  -6.9952075209176572        8.1394686763988240        1.9774916759199533E-002
 C  -7.1863422246064310        10.475873607176212      -0.91192403244305564     
 C  -9.2988294700111087        12.583458340062014        1.2575853179885452     
 H  -8.3067428894040702        11.631674918060657        2.8819912968106705     
 C  -11.263932491399482        9.5097443858174060       0.95435730193949320     
 H  -9.6937172303010239        9.0732195928667867      -0.39455358147059855     
 H  -5.9178115935550357        11.116138854185413        1.4989527582840800     
 H  -4.9743883556041846        9.8943669461689510       0.62391546832848033     
 H  -5.7985561125376126        9.4596623476489636        2.1332163963346571     
 H  -6.0592899745889035        7.9525191545447660      -0.52637295029939046     
 H  -7.8147776728351648        7.8104420701210691      -0.63174762093673797     
 H  -6.9989806396306751        7.5189959405063096       0.92404483496770651     
 H  -8.0368803126329684        10.184396809922070       -1.5400080242364826     
 H  -6.2733168191265110        10.319797418971001       -1.5022249908793452     
 H  -7.2663506792964663        11.549998313181746      -0.70444498043103265     
 H  -9.6150587122443394        12.203388203242948       0.27739106164753013     
 C  -10.510037712605987        13.165178933592014        1.9912661816472614     
 C  -8.2178077570832322        13.645815696761110        1.0663389467008737     
 H  -11.286422592748584        9.9566703891784964        1.9583882035599958     
 C  -12.177822611080112        10.308021703853457        1.8379139952663107E-002
 C  -11.690506077276005        8.0455930459356217        1.0538707263431251     
 H  -10.217291620413295        13.536403102775575        2.9842257630362150     
 H  -11.291745372264240        12.408564335862769        2.1345225562515711     
 H  -10.939406236271315        14.006190684495037        1.4282373530777728     
 H  -7.3420699255019422        13.243737386049411       0.54297450366634270     
 H  -7.8826574567014092        14.032608701857034        2.0389332154086035     
 H  -8.6012401883859457        14.493754929868881       0.48518443125666072     
 H  -12.091647803914290        9.9251878405037459       -1.0081868596533454     
 H  -11.914253658219003        11.372664123598923        5.8305365159192317E-003
 H  -13.225154827907909        10.215726561012826       0.33573262804992915     
 H  -11.021472902935946        7.4848692620626665        1.7203111761448135     
 H  -11.656458164511664        7.5775171557081249        6.0807587219373363E-002
 H  -12.713602256861735        7.9590926925294800        1.4437389241174088     
 C  -7.7040359331023840        5.0202640186751859        16.806507380213766     
 C  -8.6608039912433039        6.1334124046693086        17.268564088159192     
 C  -8.2907102926252101        3.6247277696302849        17.095410800929304     
 C  -6.3483711923917818        5.1732725695954338        17.526116298090407     
 P  -7.3663375166993150        5.1608910968215369        14.998941538165848     
 H  -8.7486901950356941        6.1000122085677759        18.365318937551141     
 H  -9.6694249413345226        6.0147289470299814        16.851716381827679     
 H  -8.2816853825824470        7.1252892203487992        16.989625112393039     
 H  -8.4632527855390851        3.5154387908781666        18.176164211985927     
 H  -7.5934830172637895        2.8351694922600679        16.788907226893755     
 H  -9.2517579923817106        3.4603210515706535        16.591055593530122     
 H  -5.9263035060761080        6.1759672354474189        17.384706105091375     
 H  -5.6125679208766028        4.4352433877371640        17.179650290148842     
 H  -6.4859557067870801        5.0231333042016590        18.606978377072188     
 N  -6.6418396804200688        6.6003086267103201        14.620353806157040     
 N  -8.8365240222723660        5.2249321841874190        14.273117659685639     
 O  -6.4469114731962787        4.0102674959099156        14.574670442238883     
 C  -5.1936248874445443        6.8842419855279502        14.655060877712810     
 H  -7.2487541265025657        7.3594890493919518        14.294725112863144     
 C  -8.9994241701019213        4.9882904191540520        12.820845332208533     
 H  -9.6808673524870557        5.0226441633528784        14.825036080440727     
 H  -4.7273279568046549        6.1144843837991818        15.283036320189250     
 C  -4.9229517307638941        8.2415298857436472        15.304376061593551     
 C  -4.5533883314150039        6.8235158989142217        13.265879202195160     
 H  -8.0737007893489352        5.3342421081429796        12.340545101335477     
 C  -10.174746304066986        5.8275579210354307        12.324074384584266     
 C  -9.1965486576012907        3.5001499203173014        12.519699605517033     
 H  -5.4082433218363786        9.0510179128700301        14.740749486781182     
 H  -3.8418667305264060        8.4336261410751039        15.319506287236255     
 H  -5.2887561391707427        8.2749441451960930        16.336944085682067     
 H  -4.7580877656404406        5.8634589363133642        12.777020410806729     
 H  -3.4636227079457256        6.9348370937796666        13.359197917376951     
 H  -4.9364910728459774        7.6314213149525214        12.628293644579625     
 H  -11.074745032306421        5.5671485893306363        12.896877716108230     
 H  -10.379401220495817        5.6201399863181924        11.266102691658960     
 H  -9.9755190596291712        6.9008107088546407        12.442186947776145     
 H  -8.3571608584801886        2.9135435454638734        12.910352816232610     
 H  -9.2670946196427408        3.3241013928898768        11.437211278362385     
 H  -10.119763393553583        3.1268208716868071        12.983424125147675     
 C   4.4904440840550475       -1.4205571766092979        12.239914568009551     
 C   4.3428121155999158        8.9862256356418868E-002   11.972640234696334     
 C   3.1271674629439521       -2.1361719811564348        12.164154299028629     
 C   5.4528132031041086       -2.0107626624530086        11.187329384169045     
 P   5.2889474390383882       -1.6781827095609612        13.891492629451767     
 H   5.3193899134905376       0.58991901896261978        11.992198547014416     
 H   3.6777475425246409       0.58438664366300386        12.691542001712529     
 H   3.9089301942632155       0.24072654671965904        10.972222619715010     
 H   2.3815838405301117       -1.6855595598559139        12.832751345112419     
 H   3.2127901076852603       -3.2031481087003431        12.413518212094889     
 H   2.7342049949064506       -2.0664012787879167        11.138201591475640     
 H   5.0602687140672398       -1.7919360741299311        10.183351631335418     
 H   5.5446475392977348       -3.0989668070658345        11.275136256176401     
 H   6.4562072937459796       -1.5699266776276737        11.256405712877426     
 N   5.6414844939411886       -3.2624166128264003        14.216891658208302     
 N   4.1318393976752406       -1.3401394432033311        15.012507528748499     
 O   6.5925821926456685      -0.87956734358205113        13.909588910649395     
 C   6.8158662617451657       -4.0154705930798427        13.725284858226356     
 H   4.8813048296428407       -3.8344545016297360        14.581395567002259     
 C   4.3730112968657151       -1.3464406675955076        16.476514129284030     
 H   3.3750357039808025      -0.70669566943330786        14.725596307469363     
 H   7.3845035747025074       -3.3312170362872857        13.080302283919023     
 C   7.7082308124675114       -4.4495658345980686        14.891154215024317     
 C   6.3445389093798621       -5.2211415364783722        12.911559977034271     
 H   5.3371931333251510       -1.8508952320842860        16.634139126441006     
 C   4.4599344212714174        8.4620151177288619E-002   17.015283241346534     
 C   3.2701849984959455       -2.1506371502616002        17.172241719591888     
 H   7.9901867692789397       -3.5851219189672796        15.506046353959643     
 H   8.6284677649975823       -4.9253172041881248        14.524703007277916     
 H   7.1711820515656637       -5.1681056637061156        15.522812306724312     
 H   5.7884574058649658       -5.9150942413098360        13.559012110569173     
 H   7.1964100871644856       -5.7644776747553337        12.489634234848566     
 H   5.6873314178412713       -4.9238599237011877        12.086007714989130     
 H   5.2759940064807882       0.63230760453533419        16.529812455279721     
 H   4.6380097051431077        8.3108346701657690E-002   18.099509437878766     
 H   3.5239346542435803       0.62717243118623955        16.826426662751260     
 H   2.2816159578399202       -1.7532213612074219        16.904717504641127     
 H   3.3714687045632372       -2.0875899045874693        18.263914339690668     
 H   3.3029151296841301       -3.2085026736864490        16.885012442123529     
 I   1.5149076172077114        1.1176358767868095        14.593572187596243     
 I  -1.6912673815127095        5.5988873614012622        16.052535123737993     
 I  -8.4415162725909862        9.6037532673078481        13.040808101726361     
 O   1.8730210046384395        4.5737960446496260        15.551921613478605     
 H   1.6946328269210302        3.6272842599210069        15.359789014905394     
 H  0.98601585900802624        4.9668252749966317        15.693743682814278     
 C   8.4043267804957473        2.4875466233286287        10.026335776910770     
 C   8.5837465869944740        3.4801357406525844        8.8677280823315261     
 C   7.8429978942999732        1.1431924594282836        9.5229240721356163     
 C   7.4494869758770150        3.0774856691239485        11.085533382227343     
 P   10.002353710377742        2.2301446035058294        10.892970041963173     
 H   9.1867900731250760        3.0602990813826736        8.0514412654214560     
 H   7.5994298114207730        3.7382514511033720        8.4562397688417956     
 H   9.0505436124694203        4.4119755715599442        9.2084730454978470     
 H   6.8311952650864871        1.3047140324205608        9.1214019837115394     
 H   8.4510923810517991       0.71360203087393781        8.7154293281644524     
 H   7.7708637812848407       0.41136990105950100        10.338225273448591     
 H   7.8143124635771741        4.0292143619061287        11.492270080026920     
 H   6.4728356423595645        3.2653006844502541        10.618590990404176     
 H   7.2958003611987934        2.3868967188182135        11.923164530545064     
 N   11.066221106385250        1.6041879247036639        9.8128802513558853     
 N   10.639717470949417        3.6639656885572047        11.419806975973454     
 O   9.7232765835517441        1.3708638303992211        12.133503804069152     
 C   12.371177783784963        1.0459967140268589        10.251672879985666     
 H   10.723095543979207        1.2606400554299093        8.9077612283187815     
 C   11.667312415075678        4.4909873886434362        10.764219742612164     
 H   10.420340683643209        3.9004350574770186        12.390445255162760     
 Dy   9.9293925664909182        1.2899301161397052        14.341867793186594     
 H   12.531728216932523        1.4085121399734608        11.277520631999391     
 C   12.336282900602805      -0.48364985638275126        10.282944263065756     
 C   13.496520728951962        1.5654228927351159        9.3540853100336410     
 H   11.829215958563966        4.0289069422978985        9.7830917329668203     
 C   11.178031495396297        5.9298288309926148        10.554245827517908     
 C   12.984093400792577        4.4666435974011396        11.550517960639667     
 O   10.293528009025751        1.3224280111597537        16.531051525946413     
 O   9.3808134233992160        3.6187877695918909        14.305759739543680     
 O   7.5824090482454061        1.4516952321333523        14.600832231767724     
 O   9.1123041569110796      -0.99075104705968398        14.502742840850402     
 O   11.756833133345117      -0.17239896948032299        13.992565147365413     
 O   11.897900393385136        2.6583396023755772        14.261456656700526     
 H   11.543189088150076      -0.84998345457727931        10.946348263534919     
 H   12.162219926763269      -0.88979020684282417        9.2765635962579012     
 H   13.293320603246848      -0.88005482536756763        10.650361075462477     
 H   13.346734661749068        1.2226700710994147        8.3214884280127972     
 H   13.537558362537215        2.6609551922113619        9.3436932301791522     
 H   14.466677246173486        1.1890684376095071        9.7056661210124062     
 H   10.252794850707101        5.9555533980467379        9.9648775305915436     
 H   10.979054113489081        6.4190146296527626        11.516085536758476     
 H   11.939144193870073        6.5223400108674188        10.026723353004620     
 H   12.846838421876937        4.8897373884083457        12.554770605628695     
 H   13.366469597812239        3.4463662003178639        11.673417461781536     
 H   13.749152130932323        5.0643317251260358        11.035846384193382     
 P   10.485340155987721       0.45905829846815277        17.785203775385966     
 H   9.9156540706483511        4.2342598897539396        14.870606205755738     
 H   8.4062817605617095        3.9045907241895117        14.404158009869732     
 H   6.9928811732470377       0.69318055096067732        14.317936733704357     
 H   7.0894874139091364        2.3197058433755857        14.600066881391880     
 H   9.5817429526460494       -1.7281156653476502        14.028960385600740     
 H   8.1251704250256971       -1.1087497162523081        14.306667169686854     
 H   11.724166662330171       -1.1133727621761098        13.665932488739278     
 H   12.710284207665717        3.8201951820413027E-002   14.178412577347135     
 H   12.811650944092914        2.2671498980370397        14.310476648325089     
 H   11.933304116022795        3.4673506133299994        14.837390663092441     
 C   9.0204778124810598       0.72495675549082395        18.852848781839583     
 N   10.664088015803872       -1.0846890948153292        17.235295394450212     
 N   11.780582632356335       0.74622160673810911        18.747633087120537     
 C   7.7963399935715234       0.33138338275173684        18.005305879300781     
 C   8.9401411644150421        2.2199429989212729        19.216409415323149     
 C   9.0960953082503178      -0.13089485950212990        20.125266870888762     
 C   11.240278675508261       -2.2350956011800043        17.945333847363877     
 H   10.201646726632779       -1.2915121168786012        16.346540671591541     
 C   13.177115980244054       0.85001599919591808        18.259942133476805     
 H   11.608179515446222        1.2561735454140821        19.620439392748384     
 H   7.8158528386344148      -0.72714438694561689        17.712654892489891     
 H   6.8908608078369857       0.49903585007760676        18.600700674777084     
 H   7.7182579914517033       0.93710508842518625        17.094415896449320     
 H   8.0042158851450917        2.4208705618208550        19.757009181269297     
 H   9.7605923507619163        2.5283666905945732        19.876841209889204     
 H   8.9628309417078142        2.8477965700100967        18.317481980758330     
 H   9.9507562686100677       0.14094811878124128        20.756349922335836     
 H   8.1861544595790310        2.9190363212536031E-002   20.718815981035171     
 H   9.1619451536314447       -1.2029580261305421        19.902068074734363     
 H   11.566989927770516       -1.8571456649202867        18.922691982749988     
 C   12.450875063620096       -2.7772872438855369        17.179559635824926     
 C   10.189892239058974       -3.3260982544486439        18.148822595283910     
 H   13.197125688196872       0.42723891719253093        17.245548229257956     
 C   14.100016918242551        3.4074537704726460E-002   19.171047030580443     
 C   13.595837942461635        2.3181190955948030        18.191630706440058     
 H   12.146101782365955       -3.1557861087107524        16.192904268857895     
 H   13.204507569206770       -1.9957815514145270        17.019125637825521     
 H   12.921006756546497       -3.6048945652512563        17.729930460382384     
 H   9.3212378225232602       -2.9531336534589814        18.704836589412714     
 H   9.8352781051133338       -3.7049050830597672        17.179876978896210     
 H   10.610515491202618       -4.1744273291107099        18.703475354041096     
 H   14.022109740831922       0.39511722582803754        20.206045551270744     
 H   13.838952347157583       -1.0310627355532365        19.163705454727609     
 H   15.144441568827279       0.13489793965519298        18.846619134408169     
 H   12.920693421178315        2.8902574534000385        17.541150111265001     
 H   13.564591704169020        2.7641757201370343        19.195023036532930     
 H   14.616602030483767        2.4180065690443131        17.798723722942420     
 C   9.6228574653728938        5.3124422311684221        2.3554736559253935     
 C   10.609593202599266        4.2291504865808589        1.8878643389611687     
 C   10.174177341742736        6.7248738883703911        2.0806990455101451     
 C   8.2750145422364838        5.1279252070123311        1.6300458608774084     
 P   9.2811670752102842        5.1472854653310804        4.1592373320209335     
 H   10.701215128761152        4.2766883976824968       0.79211383972114358     
 H   11.612363435751707        4.3696522829573734        2.3108855605765437     
 H   10.254525934389287        3.2254638233329027        2.1549878777693197     
 H   10.355066443781876        6.8458111706424800        1.0025475209676047     
 H   9.4533832128096904        7.4937597022490898        2.3844308602555531     
 H   11.125279151693185        6.9103518043344980        2.5959476319750339     
 H   7.8814811196584147        4.1132293652361751        1.7650506357306617     
 H   7.5181500094095419        5.8428783899901706        1.9785712548220471     
 H   8.4116602381190866        5.2886496527585960       0.55067837551121790     
 N   8.5726585132281041        3.6918275895653023        4.5085632607483577     
 N   10.747175215341429        5.0945285230390756        4.8957123191905456     
 O   8.3460396828017966        6.2820732565318753        4.5913468094801333     
 C   7.1236606355269201        3.4081972337096769        4.5051649342495761     
 H   9.1821447935641558        2.9487100486766589        4.8640637429496945     
 C   10.889134574182162        5.3481055517959168        6.3480192292369448     
 H   11.591423016450227        5.3225524023918132        4.3524369302083370     
 H   6.6461005599607601        4.1753791657264090        3.8821807772838448     
 C   6.8390612709911389        2.0468767683221376        3.8707101534362658     
 C   6.5126262462038351        3.4756703883800735        5.9067389488705002     
 H   9.9574934131372643        5.0055448195354968        6.8201529599293300     
 C   12.059260630445339        4.5197389763101521        6.8737325257008957     
 C   11.079671698653103        6.8401629256328258        6.6318953050058669     
 H   7.3400683836786245        1.2417812217550823        4.4266878611206275     
 H   5.7587756865976525        1.8512521794349293        3.8862956514746121     
 H   7.1774995820326675        2.0076060227255472        2.8293712312097354     
 H   6.7302962108710558        4.4361854228054147        6.3890092387622852     
 H   5.4210661907393609        3.3670694363979710        5.8361069465531381     
 H   6.9065327159013794        2.6677649659147011        6.5377155606988593     
 H   12.968575260553052        4.7772301003292990        6.3144792667763472     
 H   12.244078878869256        4.7402147902945657        7.9326348489973508
[truncated: 1,937,054 more chars]
