# Supplementary material for: Unraveling the Contributions to Spin–Lattice Relaxation in Kramers Single-Molecule Magnets
Source: J Am Chem Soc. 2022 Dec 9;144(50):22965–75. doi: 10.1021/jacs.2c08876 (PMC9782788; doi:10.1021/jacs.2c08876)
Supplement: Supplementary file 2 — ja2c08876_si_002.zip [file ja2c08876_si_002.zip › phonon_Dy/mol-7/mode-1-10/12/Cart_disp.xyz]

         356

 C  -6.5165405070925857        7.8626034917530374        9.1761300657543998     
 C  -6.7060653103434698        6.8703291255692500        10.333995608379661     
 C  -5.9567289166592534        9.2047764205309139        9.6857339599515004     
 C  -5.5541377680492721        7.2706192732341774        8.1247137339040876     
 P  -8.1092667453657317        8.1212798005048814        8.2987176178422750     
 H  -7.3118664448610939        7.2925168788820107        11.147003077280743     
 H  -5.7249901701269765        6.6087694375109258        10.751161702450029     
 H  -7.1739060948809836        5.9396285517616629        9.9916192230985850     
 H  -4.9466626160585463        9.0419534060626479        10.091098488717451     
 H  -6.5680805582244774        9.6304360845152832        10.492684412088229     
 H  -5.8811933370954392        9.9397560993619312        8.8736779030085575     
 H  -5.9166148836241428        6.3182878263791835        7.7172415423243095     
 H  -4.5811936797996307        7.0828412726287491        8.5996769349434850     
 H  -5.3930562719955102        7.9591050859865309        7.2864718987463597     
 N  -9.1808884446242445        8.7390846259529749        9.3765030722483864     
 N  -8.7406918551968396        6.6884820474746611        7.7637148907340929     
 O  -7.8274771008660782        8.9832846925360155        7.0603028425083529     
 C  -10.504107733763313        9.2598995712387513        8.9441718142397892     
 H  -8.8434753862191826        9.0843679614539763        10.282517648024601     
 C  -9.7509793705166796        5.8405191407668937        8.4187820746573134     
 H  -8.5089167664847469        6.4495276447985344        6.7969100550043153     
 Dy  -8.0155696221971109        9.0493668583099964        4.8460781433655127     
 H  -10.657899511599579        8.8929065867394055        7.9188452337598987     
 C  -10.517052922317058        10.790729875291746        8.9125316310594211     
 C  -11.610545746262000        8.7068990053510653        9.8459694915126512     
 H  -9.9096363575515358        6.2876545439547673        9.4073834071896503     
 C  -9.2408211691840840        4.4058308960550479        8.6053861868105574     
 C  -11.074134991413304        5.8572966881396358        7.6428294797383751     
 O  -8.3694116171398552        9.0469324111385134        2.6573190165220137     
 O  -7.4150520827778124        6.7377484356778350        4.8888051355197808     
 O  -5.6653170530870245        8.9181973031200226        4.5795781781034339     
 O  -7.2285528618498134        11.346789261226125        4.7308844749368788     
 O  -9.8843358603572273        10.472383521918385        5.1533709021658982     
 O  -9.9618691555140408        7.6382982191872841        4.8840933655824728     
 H  -9.7405527406802310        11.182519023966879        8.2432501318249685     
 H  -10.349087907370764        11.203328925886199        9.9173452265070754     
 H  -11.489319154780784        11.157049682617124        8.5516371744966779     
 H  -11.467490856725352        9.0553979632710835        10.877630167129448     
 H  -11.619132968310392        7.6103156175144226        9.8580266549843198     
 H  -12.593309519792049        9.0535605308062586        9.4972498191954280     
 H  -8.3089338201318981        4.3838886275360363        9.1842090945445705     
 H  -9.0460306518421341        3.9320880469345845        7.6350959632111088     
 H  -9.9889220949136242        3.7969160563531288        9.1326912526285504     
 H  -10.938823834276789        5.4444854875292981        6.6342357524610609     
 H  -11.468998028115653        6.8739157005192482        7.5307224464776690     
 H  -11.829220020984332        5.2471293062872792        8.1573213094904418     
 P  -8.5653200165994381        9.9063474682768113        1.4013335430763207     
 H  -7.9403840608324980        6.0949648172420314        4.3447749434489520     
 H  -6.4362896630957778        6.4615666152540765        4.8014800640074524     
 H  -5.0859625364179557        9.6846913908874459        4.8668768075089552     
 H  -5.1572339587846194        8.0592544079514798        4.5869373481596361     
 H  -7.7126651321451245        12.072102291328097        5.2082711555696370     
 H  -6.2438399321140796        11.475784966992457        4.9243531104065799     
 H  -9.8814635886547890        11.409748855427415        5.4952932585374841     
 H  -10.835217002967731        10.227729043223748        4.9881635196311702     
 H  -10.885984455817370        8.0057773053524084        4.8362371862610836     
 H  -9.9789527755985628        6.8112484599047818        4.3334613380736622     
 C  -7.1127391399435957        9.6243410491770618       0.32046655248229672     
 N  -8.7285997793643002        11.453886502997506        1.9453646095168398     
 N  -9.8710442212015330        9.6215647352740401       0.45166381865537203     
 C  -5.8765067875416070        9.9993873305948160        1.1592155895386884     
 C  -7.0516762624567670        8.1284502074315270       -4.4981331599673741E-002
 C  -7.1894629192378225        10.483053285635782      -0.95037381423654232     
 C  -9.2894201351726640        12.607838105664216        1.2280601975335761     
 H  -8.2812819386140504        11.656287560909735        2.8429221285163750     
 C  -11.261830006645820        9.5141538042956437       0.95579923403945344     
 H  -9.7078957498284524        9.1022341752948233      -0.41774324590348189     
 H  -5.8733431907151221        11.059962412773737        1.4462118987392252     
 H  -4.9773624848215805        9.8094883753119788       0.56030931966076114     
 H  -5.8060887484961423        9.3968069560030347        2.0729127963235028     
 H  -6.1255666030419169        7.9199365741202534      -0.60043957127287939     
 H  -7.8848615092379735        7.8251267445078518      -0.69213808318482861     
 H  -7.0646184283561011        7.5012418474116380       0.85468085510163383     
 H  -8.0528607471789950        10.221509241937047       -1.5743352631261995     
 H  -6.2863680400721771        10.314270728790293       -1.5524321058325565     
 H  -7.2417295514262303        11.555574295396870      -0.72462838013443931     
 H  -9.6110615426931059        12.231190066084626       0.24816133909446131     
 C  -10.502164774710423        13.161846397147176        1.9810171975971536     
 C  -8.2279784476672670        13.689594844844056        1.0331924156607251     
 H  -11.275504316060839        9.9537767786846985        1.9632927690207722     
 C  -12.197786720484304        10.307771716760422        3.7756726965796628E-002
 C  -11.668235584323833        8.0433722903606899        1.0520091178938960     
 H  -10.206472812295914        13.530175076455926        2.9742228329769018     
 H  -11.268365378794131        12.390103374789090        2.1260773712679937     
 H  -10.954035131848263        13.998523009484025        1.4296996224292302     
 H  -7.3571247683933452        13.308682847521915       0.48643915762388862     
 H  -7.8795494383463325        14.067436255578357        2.0047259782062197     
 H  -8.6366223635610613        14.540096402578596       0.47355855716088346     
 H  -12.122249312621584        9.9303236825712968      -0.99152322071745691     
 H  -11.943708261956440        11.374994882684177        2.5426034662787131E-002
 H  -13.239803586819907        10.203883904073406       0.36935543493470102     
 H  -10.982621658462596        7.4884799317806472        1.7068057074948415     
 H  -11.640450445446838        7.5813097503200009        5.5986679195741670E-002
 H  -12.684621263828314        7.9421149729801099        1.4559504525137621     
 C  -7.6962133985446508        4.9977348257675116        16.830485846198403     
 C  -8.6231808050956804        6.1276281485117341        17.314987525494701     
 C  -8.3116805557366558        3.6132895489754797        17.115936868599221     
 C  -6.3267137342631532        5.1107186520426886        17.535352901953807     
 P  -7.3732560880806961        5.1535191252389057        15.021240471933758     
 H  -8.7103397603019896        6.0748946607862813        18.410971404210436     
 H  -9.6357839257688713        6.0427059522307873        16.895877120498444     
 H  -8.2196689178875904        7.1155111557406512        17.053331206739148     
 H  -8.4557121816188534        3.4964404176836217        18.200840232351766     
 H  -7.6444084282218938        2.8076038956908680        16.779992398212681     
 H  -9.2928650896005909        3.4821728915410350        16.637088411439169     
 H  -5.8737713828266438        6.1006307795579433        17.389173300912763     
 H  -5.6182052548101229        4.3474495594409026        17.181625669679541     
 H  -6.4575170864258906        4.9670896380661196        18.617934821997014     
 N  -6.6488602581025109        6.5971672078052954        14.656984472737641     
 N  -8.8466028172018980        5.2322895420785143        14.301110955021555     
 O  -6.4580303458390640        4.0048089295620803        14.581329226906529     
 C  -5.1997417853301497        6.8760213197868021        14.677682564784996     
 H  -7.2558521501684012        7.3556983461436429        14.330278968873390     
 C  -9.0099867273490837        5.0076422455186425        12.845462770701703     
 H  -9.6866885208889375        5.0047220371221997        14.850785989878801     
 H  -4.7294048412507363        6.0981398088746257        15.292577942178175     
 C  -4.9136822597311420        8.2253554870536387        15.337472043298760     
 C  -4.5761794661508821        6.8278376274214780        13.281042726012277     
 H  -8.0802704815201700        5.3490435957213158        12.369053737998151     
 C  -10.177654645862818        5.8575370482366642        12.348037797413205     
 C  -9.2221138168070542        3.5233720441035645        12.535931195087088     
 H  -5.3933695604701724        9.0447924471514316        14.783122633178445     
 H  -3.8303185337599275        8.4061244543753073        15.348263212674167     
 H  -5.2739475849191280        8.2534484878983285        16.371936063017873     
 H  -4.7860871281164599        5.8723376562913581        12.785249188839986     
 H  -3.4857893124068782        6.9391430397852005        13.363021575859772     
 H  -4.9665637054469522        7.6422956882719344        12.656110340593345     
 H  -11.083758434213543        5.5947382457128576        12.910027709460209     
 H  -10.373412074167069        5.6610048017735348        11.285792111838422     
 H  -9.9760430869617664        6.9290758350069517        12.477583616641031     
 H  -8.3934536867880745        2.9244500293660094        12.930409511313950     
 H  -9.2879051137517106        3.3524344181234413        11.452223504999589     
 H  -10.153504646836312        3.1591974700738605        12.990157269522587     
 C   4.5649798531876895       -1.3959408883666438        12.219853945054215     
 C   4.4417953466244384       0.12139904296784138        11.978483672524671     
 C   3.1968391565852028       -2.0968793992507284        12.098934290337262     
 C   5.5462071680100617       -1.9764900027517636        11.180680769027878     
 P   5.3204246580321817       -1.6914549921508235        13.884714332462638     
 H   5.4242201666019039       0.60826582837322996        12.030587038247511     
 H   3.7659066241795247       0.60974194680885418        12.690921632953167     
 H   4.0334358854262176       0.29804165534356902        10.971239772867321     
 H   2.4381604204586917       -1.6476527198574005        12.753572135895601     
 H   3.2667948622266763       -3.1680795486653652        12.336212970741224     
 H   2.8307757102962694       -2.0096280767034522        11.064356739892116     
 H   5.1879289651036711       -1.7237015801158071        10.171346687811193     
 H   5.6143800531958705       -3.0682350885595997        11.242888816512737     
 H   6.5560670098637281       -1.5577292518279553        11.289829706747785     
 N   5.6561954812571296       -3.2835926734234460        14.188991659509153     
 N   4.1390905276246333       -1.3721524816128317        14.987087872380407     
 O   6.6230808886056858      -0.89422773178083848        13.953983242339957     
 C   6.8205935349503299       -4.0475149235526535        13.689879317287883     
 H   4.8864534754411872       -3.8498688935979382        14.542946786667224     
 C   4.3804161441410843       -1.3480883216259678        16.450852127085671     
 H   3.3878326108985579      -0.73605385174941751        14.690390597797322     
 H   7.4082225296809954       -3.3599640032796763        13.065438565647801     
 C   7.6947448936312526       -4.5233097543362479        14.853381066664994     
 C   6.3303285203543069       -5.2266844809657211        12.847385181169257     
 H   5.3158729525738728       -1.9036818320775017        16.623716182152062     
 C   4.5498607006940457        9.4650677912861761E-002   16.945402125069108     
 C   3.2302763448921281       -2.0704694577483580        17.164706465164024     
 H   7.9878637201146283       -3.6765049001297738        15.487660241613849     
 H   8.6092455625327204       -5.0088682501473611        14.485839636806810     
 H   7.1381881721138596       -5.2442840593088409        15.465190125299475     
 H   5.7646125457125539       -5.9268251198701689        13.479359885610197     
 H   7.1721244346311526       -5.7740556946886290        12.409916372203664     
 H   5.6753290303777622       -4.8989290978915552        12.031268479326220     
 H   5.4098119946531709       0.57325748435749002        16.454845479603552     
 H   4.7124784866331098       0.11988273721592507        18.032138881019446     
 H   3.6498091024987471       0.68932064581926000        16.722930961873494     
 H   2.2662760776311330       -1.6110688884020412        16.896079279066040     
 H   3.3423233974807780       -1.9997035558109799        18.254788252459729     
 H   3.1922054692420057       -3.1338673361019103        16.889881585291711     
 I   1.5141882408936720        1.0699779354674364        14.483427171368136     
 I  -1.6644212214320362        5.6107740019515173        16.013233227654158     
 I  -8.4831891169303386        9.5956196377926588        13.071094505758616     
 O   1.8878371884639489        4.5072212645441549        15.558337634123307     
 H   1.7042145531715107        3.5693592906373350        15.329521728500936     
 H   1.0029731026397863        4.9073876100410567        15.692317717975888     
 C   8.3012042728690432        2.5570468954572174        10.090680739236797     
 C   8.4907455612499856        3.5498763517742633        8.9336062666329585     
 C   7.6895865390669966        1.2330206623530549        9.5886722651706773     
 C   7.3835999253886362        3.1725122662925331        11.167548687655206     
 P   9.9053542245448956        2.2454524560778748        10.929873805369846     
 H   9.0663157774551433        3.1159864724730468        8.1044989844396138     
 H   7.5070322501253424        3.8393158268612213        8.5406579578399455     
 H   8.9915694581638625        4.4662960151108253        9.2692759414148096     
 H   6.6748784800342298        1.4276852958166162        9.2081175529155086     
 H   8.2689693301199245       0.78990736817232732        8.7663875392669972     
 H   7.6109331055454534       0.49775904559485828        10.400202516418984     
 H   7.7818589533072364        4.1153923870930758        11.564346363176128     
 H   6.4019263201093226        3.3841918163006937        10.721534497417593     
 H   7.2299670353288770        2.4885324238787785        12.010292653128902     
 N   10.929191639684120        1.6088029202559997        9.8159066098306020     
 N   10.595819755701879        3.6533827709858717        11.461440899400369     
 O   9.6262841325578545        1.3822400373252151        12.167838333572899     
 C   12.238689227529566        1.0295528995571348        10.212082170148019     
 H   10.553370809884747        1.2704612782719356        8.9217540911286015     
 C   11.613437560249590        4.4751361258162161        10.784833414777561     
 H   10.399647715960469        3.8879395429110080        12.437458723319796     
 Dy   9.9279489208571974        1.2901284157300932        14.375732637844166     
 H   12.441033664479159        1.3948199847090526        11.230169924654152     
 C   12.179753740633348      -0.49835089895622009        10.254522113075533     
 C   13.341965558140293        1.5237566622285925        9.2724392250673713     
 H   11.731308247084579        4.0283339531554452        9.7900876650374489     
 C   11.141025196866609        5.9254299082891446        10.621568680533994     
 C   12.959504449921752        4.4165924494455471        11.521466923627148     
 O   10.377057378823569        1.2949344227565860        16.551592260596685     
 O   9.3745157600762585        3.6115241049094267        14.361831197826250     
 O   7.5812695746942156        1.4432709335612377        14.683764492156104     
 O   9.1302698033388037      -0.99532597245970922        14.575199174295783     
 O   11.740220976543844      -0.15543273174202668        13.907145955182207     
 O   11.898403677975301        2.6534487868953471        14.257860207909085     
 H   11.396017657078184      -0.84706354586498045        10.938516754440633     
 H   11.978369935958670      -0.90973787591995081        9.2552207632006720     
 H   13.138638640287615      -0.90534137374621426        10.604804857217268     
 H   13.144921855854708        1.1867457527737704        8.2445448579412197     
 H   13.408868273480842        2.6181354065368097        9.2630126400353543     
 H   14.315904268160356        1.1233997934962145        9.5863475683048787     
 H   10.194897259832487        5.9802769114806802        10.067494847357834     
 H   10.986907106937013        6.3965642849744535        11.600459023288540     
 H   11.893771314909094        6.5161568508905345        10.080647224044647     
 H   12.867789245363994        4.8315485478967757        12.534987866695268     
 H   13.326842992944059        3.3879868238107003        11.618618552959838     
 H   13.716996510050851        5.0059214958075726        10.985065444600398     
 P   10.590586462379985       0.42987668121593270        17.801856733087337     
 H   9.9130025773938168        4.2367209235500489        14.912939915096352     
 H   8.3993579778230387        3.9011981536275537        14.445464435692138     
 H   7.0033447442283574       0.68412328493263441        14.376621537045967     
 H   7.0878884052866873        2.3113993258899099        14.649964294754376     
 H   9.5970992668902220       -1.7317041926149892        14.095836122013516     
 H   8.1433562246271229       -1.1161141562034667        14.376789581779670     
 H   11.690798574517762       -1.1047312768512620        13.606650580095184     
 H   12.697754454552101        3.8185643028894038E-002   14.093376094874158     
 H   12.811327698039417        2.2586351590137164        14.291033948566959     
 H   11.945349631591508        3.4676205152418986        14.825375046806297     
 C   9.1393121598752334       0.69063404984268262        18.894796532025545     
 N   10.778573987753139       -1.1070248379764500        17.234852812471104     
 N   11.897969621794010       0.71358096366036194        18.749056898940772     
 C   7.8992900335686089       0.31991875420240234        18.058293463793664     
 C   9.0713615874114684        2.1823533280978094        19.277729420266891     
 C   9.2194538169968840      -0.17988102065025730        20.158837260082024     
 C   11.257756161916548       -2.2841944174040565        17.977552323706902     
 H   10.285865585399479       -1.3078457355166169        16.360171409771592     
 C   13.294445560720330       0.79506881561204545        18.256109252454085     
 H   11.737235285895979        1.2334611747003170        19.618472025135080     
 H   7.9071893903610340      -0.73270096184398281        17.742290776201596     
 H   7.0035527066298107       0.48049232482275439        18.671503910037082     
 H   7.8095341559941058       0.94464276828644833        17.161092034081879     
 H   8.1471458173765647        2.3776499541944029        19.841423268653546     
 H   9.9058426041744561        2.4833740119032437        19.924426977879492     
 H   9.0747971144302699        2.8203301984152667        18.385231229745536     
 H   10.085264578102381        7.3058747406523933E-002   20.783818550204014     
 H   8.3173494694326102       -1.0753931654601312E-002   20.762554717413472     
 H   9.2650021634955664       -1.2514200709514567        19.926317363542889     
 H   11.552529722511473       -1.9242802851009604        18.973010086497510     
 C   12.478952221942215       -2.8878362377554838        17.276237013823820     
 C   10.141001823045395       -3.3208606654376669        18.115787295544781     
 H   13.312290205198590       0.32960255555261192        17.259818591105120     
 C   14.210762941386733        1.6267469592205590E-002   19.206342405275795     
 C   13.720878437983933        2.2579699817884102        18.128796822154815     
 H   12.207999724305486       -3.2330970751291019        16.266896969950736     
 H   13.287585287795526       -2.1507788345596666        17.172449292774296     
 H   12.866162996374284       -3.7506850186197092        17.840520262810024     
 H   9.2558553247491346       -2.9026931962916316        18.612329395774005     
 H   9.8311570213530448       -3.6843969942758137        17.124421692524241     
 H   10.480083797741303       -4.1876888759808155        18.699094055511253     
 H   14.119299380402580       0.41560903276465139        20.226538362018690     
 H   13.951520935561318       -1.0496010812883811        19.236553206410985     
 H   15.258486340673128       0.10946578541810137        18.890953324268921     
 H   13.045164272995850        2.8089058656298791        17.460865869767026     
 H   13.698180489376382        2.7419624970541583        19.114910893901815     
 H   14.739962496006331        2.3376238108437812        17.726848438341197     
 C   9.7143285557082635        5.3693118693541946        2.4151001162094321     
 C   10.642013807971791        4.2306973011866855        1.9511110290711970     
 C   10.348096588706813        6.7500943460954304        2.1464313629526779     
 C   8.3586152272889649        5.2672679728919540        1.6816931636387891     
 P   9.3460689183021284        5.2160254549649894        4.2156977209689730     
 H   10.748016602166535        4.2789775808832839       0.85628349444305363     
 H   11.648745658222092        4.3094646338365656        2.3865163325762748     
 H   10.224668674726729        3.2464838287349953        2.2084657016439255     
 H   10.529276336020944        6.8665641169262761        1.0676943908791803     
 H   9.6749370166766049        7.5592728631829100        2.4595500558923011     
 H   11.312022656196520        6.8789934889529345        2.6584019830219878     
 H   7.8961445466838134        4.2795186909287333        1.8182679219182436     
 H   7.6482293872312894        6.0339347693985772        2.0235836853515345     
 H   8.5112558215308383        5.4128493323567799       0.60222805216187369     
 N   8.6148257365368277        3.7736223867009882        4.5665884455188852     
 N   10.800938583786783        5.1340459986691389        4.9681834956900106     
 O   8.4229388201370003        6.3661685460576445        4.6341502038755698     
 C   7.1674248809026722        3.4934466972463096        4.5371541503452262     
 H   9.2157645383605757        3.0134220986867226        4.9003287478494535     
 C   10.935533293142283        5.3207694259932161        6.4312284369228685     
 H   11.665605130240550        5.3076670781538748        4.4374048552277188     
 H   6.6999173094169153        4.2700321115035269        3.9190441563433436     
 C   6.8894356300611888        2.1436857560478981        3.8763009721393389     
 C   6.5382281318413762        3.5392018647683328        5.9315144344231996     
 H   9.9955003216178984        4.9692499014542886        6.8809209601560717     
 C   12.089704694101552        4.4490776534735890        6.9228559415992832     
 C   11.142740823164598        6.7976664662651931        6.7840689963940504     
 H   7.3681018314060962        1.3268347077224274        4.4351535747047901     
 H   5.8064422029537672        1.9627134589768709        3.8573556347513565     
 H   7.2577571289818632        2.1169834052268635        2.8444052557513237     
 H   6.7460663844775679        4.4943106747048951        6.4289625627966283     
 H   5.4482627072162435        3.4267493095867776        5.8454519933350051     
 H   6.9289235481569253        2.7249766063237844        6.5563647203114650     
 H   12.998835984174379        4.7044521559913228        6.3627415194969741     
 H   12.289503669860588        4.6311199670690311        7.9867675001761098     
 H   11.871142034045155        3.3814914914290224        6.7812462350292551     
 H   10.320002728394098        7.4044128310628876        6.3877018096434481     
 H   11.186713044408723        6.9403944234845607        7.8738239562929460     
 H   12.081109528737604        7.1748044408510570        6.3536732317074653     
 C  -2.5834683533183553        11.746422752749568        6.9711997805887238     
 C  -2.4539848125345367        10.231419540751768        7.2232369754091348     
 C  -1.2114718999447915        12.445429001226932        7.0530588133809369     
 C  -3.5379174312604778        12.336557879769929        8.0308656198963870     
 P  -3.3773800644247811        12.027672393969068        5.3208470989050918     
 H  -3.4370135475150452        9.7437869953046068        7.1995711485168616     
 H  -1.7957739103438171        9.7348120578017827        6.4992439899671126     
 H  -2.0210085923922909        10.064880938205377        8.2216144104869873     
 H -0.46942461150561104        11.989535411073287        6.3840089643172941     
 H  -1.2828765652246763        13.514829462332338        6.8083880483764405     
 H -0.82104741742009468        12.366891427998480        8.0791983481177194     
 H  -3.1472170651795262        12.101530832576374        9.0317775666076567     
 H  -3.6166263338551361        13.426875096258653        7.9558823044723619     
 H  -4.5467098057912256        11.908525506284553        7.9576788407088124     
 N  -3.7258614273377311        13.615405118000867        5.0090985398602585     
 N  -2.2111545352662336        11.693476484911900        4.2073790592339195     
 O  -4.6887790557483369        11.241520107749370        5.2894212059222809     
 C  -4.9044205607904043        14.348302510480861        5.5231803962206714     
 H  -2.9633816099043218        14.201180394380147        4.6706447545745320     
 C  -2.4270857019169894        11.731943778787535        2.7390658925768321     
 H  -1.4725456639623313        11.037566760860130        4.4931802602130295     
 H  -5.4552458972164777        13.647855663063201        6.1660876969552323     
 C  -5.8210699042588043        14.785859657056411        4.3765941358157070     
 C  -4.4371472375453731        15.545567965769871        6.3498335021587931     
 H  -3.3684459467099348        12.277765801565272        2.5721389429973467     
 C  -2.5601322924267755        10.311964411362615        2.1783984116234789     
 C  -1.2783508180195049        12.502795466609657        2.0774723486564763     
 H  -6.0919980476708915        13.926966716269508        3.7492655739141010     
 H  -6.7470402004002157        15.234724350664854        4.7634714078809139     
 H  -5.3087883254636647        15.527304412629711        3.7501480364200059     
 H  -3.8996041494150382        16.256915648752404        5.7060353688514471     
 H  -5.2888699360321887        16.069292381025932        6.7957314364043713     
 H  -3.7617555705088184        15.242457027635981        7.1588159714072575     
 H  -3.4097656449488536        9.7909135121169513        2.6382971212757949     
 H  -2.7140660840074067        10.335630361809313        1.0898678728823963     
 H  -1.6498547883869454        9.7290679154566639        2.3822843386924086     
 H -0.31098341003611324        12.063170717341873        2.3623246407496552     
 H  -1.3580019074429894        12.457091163670253       0.98269210707828836     
 H  -1.2761693508277749        13.558349418880367        2.3772686604408220     
 I  0.35821000299852829        9.1109632272276269        4.6221243050997334     
 I   3.7116563406416114        4.6339466692906539        3.2174267755551167     
 I   10.207203553868082       0.69353946347960549        6.1724516946181085     
 O  0.14424561568741634        5.6492156263542155        3.7230680244232892     
 H  0.31150669065081715        6.6032507844208048        3.8908786630913750     
 H   1.0336595359966423        5.2624210574218484        3.5798951896167068     
         356

 C  -6.5146255242829563        7.8589422588003854        9.1766798149016786     
 C  -6.7038475853012969        6.8665924897357868        10.334495084665678     
 C  -5.9545351500362900        9.2010879393293692        9.6861174311039253     
 C  -5.5527006307668083        7.2670172365324692        8.1248124514888840     
 P  -8.1075441459324455        8.1178596223346364        8.2997852138101607     
 H  -7.3092113527480391        7.2888489894429096        11.147788303861706     
 H  -5.7226663425906272        6.6047536045603792        10.751209566282526     
 H  -7.1720817277369342        5.9360598349485798        9.9922014168186557     
 H  -4.9444618736106190        9.0381045390545154        10.091397428201578     
 H  -6.5657331950932543        9.6270368938195201        10.493045813723818     
 H  -5.8789241279006674        9.9359479578738359        8.8739567167681290     
 H  -5.9153736451929362        6.3147104364152247        7.7174675810330937     
 H  -4.5795383600196491        7.0792415967373117        8.5992997372213118     
 H  -5.3920435383807348        7.9555695551822039        7.2865587863640418     
 N  -9.1787979635580328        8.7357157550503270        9.3778904385459683     
 N  -8.7393088993719967        6.6852167205909279        7.7647274040523877     
 O  -7.8256846459027747        8.9800698918892152        7.0615508045079354     
 C  -10.501068717755146        9.2586626168818142        8.9454224660377992     
 H  -8.8409162428882233        9.0811039106862772        10.283718757343372     
 C  -9.7501888499308453        5.8378994527185490        8.4197465432744476     
 H  -8.5081630633455099        6.4466761283536078        6.7976581923641000     
 Dy  -8.0152303789822561        9.0478371622444964        4.8477093671822367     
 H  -10.655423987014601        8.8919336018274340        7.9200933149469037     
 C  -10.511317803556206        10.789429513162158        8.9138248525514516     
 C  -11.608397737993899        8.7075386309235103        9.8472124831420196     
 H  -9.9086508801589588        6.2852422091470297        9.4082763705701673     
 C  -9.2409686281148797        4.4029042361172959        8.6065126628900295     
 C  -11.073319800472639        5.8554073790226537        7.6437883128614565     
 O  -8.3702604375878629        9.0447872057515877        2.6590468084109133     
 O  -7.4179210176989221        6.7351946462839436        4.8890005789837918     
 O  -5.6652678395226728        8.9145234798140205        4.5809615280332627     
 O  -7.2264848388173224        11.344134121654818        4.7295610170650351     
 O  -9.8810860509493654        10.473263981412465        5.1585756275776040     
 O  -9.9632028498933387        7.6393736072479195        4.8878117318783492     
 H  -9.7339303297362196        11.179787868958536        8.2448174679537196     
 H  -10.342921694202227        11.201640584251889        9.9187204493667220     
 H  -11.482758837346745        11.157442570536269        8.5526470725918440     
 H  -11.464711953994085        9.0556418391025293        10.878917429932976     
 H  -11.618838740359873        7.6110131179037017        9.8591090781901034     
 H  -12.590518470197447        9.0559409766659460        9.4985888911756557     
 H  -8.3089791408703029        4.3804577477192348        9.1851435723123434     
 H  -9.0467343990550280        3.9288151574628554        7.6362858368355537     
 H  -9.9893625341229431        3.7946039561304721        9.1341037739571238     
 H  -10.938224089792950        5.4426842120128338        6.6351248556630082     
 H  -11.467666295464870        6.8722435949682854        7.5318793075087855     
 H  -11.828666024970117        5.2454900293679145        8.1582029177859212     
 P  -8.5655314142444663        9.9044026182379703        1.4030961860375046     
 H  -7.9441274808708728        6.0938393903149297        4.3442342945265047     
 H  -6.4395092158309888        6.4582685245063729        4.8007845245270806     
 H  -5.0850421382570588        9.6806193854280735        4.8671048110235073     
 H  -5.1580786690103881        8.0550474279039062        4.5874298910066535     
 H  -7.7093724871028684        12.070207487336694        5.2069916818411555     
 H  -6.2414479110183763        11.472557820977833        4.9222314923362509     
 H  -9.8762351895270495        11.410852714801043        5.4995417756706093     
 H  -10.832155882599345        10.230982491907561        4.9918291691546113     
 H  -10.886509187971502        8.0085990254847879        4.8393930993930301     
 H  -9.9815344223286342        6.8129079437295434        4.3364197054349791     
 C  -7.1120170986814157        9.6231771579232088       0.32323998984318186     
 N  -8.7298201751410840        11.451735713677630        1.9473985347459979     
 N  -9.8704948368064578        9.6196356729103378       0.45244173156260342     
 C  -5.8766302125095269        9.9999372932000750        1.1624023349567538     
 C  -7.0494460313189284        8.1272028782699515       -4.1414622309690050E-002
 C  -7.1886962718609313        10.481001509778993      -0.94818573970971520     
 C  -9.2900432074440307        12.605688111391006        1.2296906589818972     
 H  -8.2817734609783482        11.654325591614247        2.8445440735555563     
 C  -11.261740930193529        9.5130349976558612       0.95538930813248080     
 H  -9.7068317449120300        9.1003631612550819      -0.41688682133830779     
 H  -5.8749428028643660        11.060536354135051        1.4491624063622639     
 H  -4.9770256467105014        9.8111146011513792       0.56389082333272311     
 H  -5.8057830166963349        9.3976736487628827        2.0762663396073275     
 H  -6.1227860770448208        7.9191929545992403      -0.59608377505423549     
 H  -7.8819153985610750        7.8230456941174600      -0.68905188466058709     
 H  -7.0626073324232959        7.5003682570360555       0.85849353208655210     
 H  -8.0514439407050435        10.218280977640196       -1.5724968901948897     
 H  -6.2850849115185676        10.312587426300778       -1.5495410236909286     
 H  -7.2420355313249187        11.553607602097026      -0.72327581550271736     
 H  -9.6118677844584504        12.228827108145394       0.24995022495973823     
 C  -10.502483147364901        13.160462330789818        1.9825481656422959     
 C  -8.2281960381439045        13.686936782596852        1.0343821038126888     
 H  -11.275901745352797        9.9523326872754634        1.9629993370997334     
 C  -12.196553121075089        10.307557405107401        3.7012969767506794E-002
 C  -11.669200498602642        8.0425520000626545        1.0507812499542011     
 H  -10.206450547041118        13.529118196538130        2.9755277550280570     
 H  -11.268940653909425        12.389061535684636        2.1280824540695940     
 H  -10.954077537345849        13.997101037644823        1.4309449887227688     
 H  -7.3574333899086781        13.305416305375820       0.48792757608769421     
 H  -7.8797269170490152        14.065105363389439        2.0057636692509089     
 H  -8.6363961809280081        14.537316857299666       0.47424873069783929     
 H  -12.120636654710504        9.9304730613277314      -0.99237080877658401     
 H  -11.941902901963617        11.374621055909968        2.5317275869647774E-002
 H  -13.238815452818910        10.204180070479735       0.36794798147296592     
 H  -10.984476547504467        7.4869316849116148        1.7058487041050996     
 H  -11.641043572569496        7.5808265660090015        5.4613807285954580E-002
 H  -12.685952399251898        7.9418194277461049        1.4538848926730741     
 C  -7.6967584334074184        4.9988472124041357        16.830558550168483     
 C  -8.6265210639608956        6.1267522289411476        17.313864183259966     
 C  -8.3093039245548219        3.6131983578267053        17.115909568634262     
 C  -6.3283185983799957        5.1153374654455543        17.536439381716114     
 P  -7.3728917492216617        5.1543848415419600        15.021498159912070     
 H  -8.7137739849618896        6.0747915380319677        18.409869078079911     
 H  -9.6387132322854274        6.0389860189892479        16.894767215253523     
 H  -8.2253541218182100        7.1152691965936192        17.051459115062190     
 H  -8.4551991818529100        3.4965118227844405        18.200508220184179     
 H  -7.6395079753907984        2.8091248304013248        16.781800059747045     
 H  -9.2890177717155602        3.4793706913389832        16.635299547767211     
 H  -5.8781400534603110        6.1063849030300457        17.390635009402125     
 H  -5.6175039648896172        4.3542745026938574        17.183163324960564     
 H  -6.4594782002295963        4.9711107393728140        18.618891874147167     
 N  -6.6490712513023853        6.5982859147200310        14.657141392890759     
 N  -8.8459716052568034        5.2317716763295881        14.300773217845476     
 O  -6.4568746091871105        4.0060805851939758        14.582309781811203     
 C  -5.1999988229786425        6.8775545096624615        14.677828486430746     
 H  -7.2562000110399811        7.3563296268064606        14.329622311909720     
 C  -9.0087826885566304        5.0055643582827107        12.845385183796619     
 H  -9.6862202012444918        5.0047784361960899        14.850400620599862     
 H  -4.7295527502332000        6.1003402722808939        15.293477062374267     
 C  -4.9146086823045847        8.2275890989659572        15.336404100463822     
 C  -4.5761736806333380        6.8283067068304035        13.281333516231664     
 H  -8.0791402045141609        5.3469885343902499        12.368857900658243     
 C  -10.176759234489678        5.8543880301448317        12.346965368562545     
 C  -9.2198891451817016        3.5208830855983866        12.537255127427732     
 H  -5.3952374232066633        9.0461718957938597        14.781664669569523     
 H  -3.8314365788069313        8.4093190515165421        15.346458948915460     
 H  -5.2743471175481709        8.2562413110884112        16.371026789206983     
 H  -4.7860974669106371        5.8724811749017896        12.786204419437986     
 H  -3.4857762717815342        6.9395419575109409        13.363418809861784     
 H  -4.9663719733296050        7.6423231055333378        12.655736140338679     
 H  -11.082782137637865        5.5919203310622150        12.909234328452198     
 H  -10.372441422228716        5.6565975318498580        11.284987891276501     
 H  -9.9754923631136787        6.9261120581516042        12.475371424588980     
 H  -8.3906894680936706        2.9229538775777089        12.932076616073253     
 H  -9.2857109242241247        3.3489227340372691        11.453730241624609     
 H  -10.150916130684497        3.1564449922851674        12.992030387381458     
 C   4.5619537543633051       -1.3974388101283115        12.221762054206504     
 C   4.4369286584582159       0.11954218875944929        11.979484703893437     
 C   3.1945070471059429       -2.0998137491081921        12.102122490765398     
 C   5.5431158133345590       -1.9775731903541756        11.182255525891485     
 P   5.3187990171155723       -1.6911777041382825        13.886281581179507     
 H   5.4188235157818081       0.60748988944456850        12.030444428970135     
 H   3.7611166253505486       0.60768311881841153        12.692145463470508     
 H   4.0275791081149066       0.29498969063639058        10.972475415293955     
 H   2.4358910859957570       -1.6511722383295304        12.757216822180821     
 H   3.2657181262703423       -3.1708380479670968        12.339664024504161     
 H   2.8276036062864560       -2.0132517956932796        11.067802283017510     
 H   5.1836379660784875       -1.7261878991700168        10.173055657695633     
 H   5.6129049893710770       -3.0691233126016200        11.245314539182100     
 H   6.5524064692205419       -1.5573023285565577        11.290183012955396     
 N   5.6562622748192730       -3.2828080398772737        14.191087144158695     
 N   4.1379986230484009       -1.3721471506021903        14.989249576146387     
 O   6.6208686974504012      -0.89294252328179657        13.954078714927958     
 C   6.8217672512428136       -4.0453697196300205        13.692625778008489     
 H   4.8873515978391282       -3.8498840555730416        14.545489832253864     
 C   4.3794786440740303       -1.3485738259346693        16.453008159506389     
 H   3.3861339482786299      -0.73667726658694666        14.692825190957457     
 H   7.4084969403419452       -3.3574400356306922        13.067797996525412     
 C   7.6963081474096899       -4.5192259559044352        14.856568168026744     
 C   6.3335599209115916       -5.2257260402874355        12.850781042140794     
 H   5.3165149879051787       -1.9012678749886265        16.625319019099457     
 C   4.5445027471843442        9.3920887507218678E-002   16.948922607845653     
 C   3.2319819465125215       -2.0748978497309398        17.166536271770823     
 H   7.9882173095038969       -3.6716677679582852        15.490332370888156     
 H   8.6114342339110834       -5.0038703551999930        14.489413256481470     
 H   7.1405770763281664       -5.2404632326033989        15.468782126474501     
 H   5.7683628175869268       -5.9261156636366605        13.482920514189686     
 H   7.1764021669145945       -5.7722156375941971        12.414355641428481     
 H   5.6787344304138738       -4.8995199104919775        12.033963602064910     
 H   5.4019635290355126       0.57596400066461551        16.458111700668375     
 H   4.7081678053864549       0.11849158072512876        18.035482988258472     
 H   3.6424388036338096       0.68558311824329699        16.728079920944822     
 H   2.2666249115395760       -1.6190530455869392        16.897773586747736     
 H   3.3435291900217390       -2.0037666182954310        18.256637003026743     
 H   3.1977536982649055       -3.1381784576318150        16.891759789547127     
 I   1.5131353599139883        1.0695994806690645        14.488931325944730     
 I  -1.6640904367804343        5.6109068625039411        16.013437803131453     
 I  -8.4834077240838219        9.5959123406130260        13.069066925755685     
 O   1.8878667433857512        4.5078850016169465        15.558550055637141     
 H   1.7043071450429352        3.5696847503504681        15.331327995810890     
 H   1.0029633978777970        4.9080474460690038        15.692352774497094     
 C   8.3061639448805913        2.5554789343193565        10.087451372389957     
 C   8.4953517184624854        3.5483231345255501        8.9303502455913097     
 C   7.6969065359286466        1.2305298272704022        9.5852882608071432     
 C   7.3867750979892044        3.1697093194179065        11.163478357002445     
 P   9.9099594082426510        2.2463901392389811        10.928035743521354     
 H   9.0720119514073865        3.1149492864443946        8.1017740968026324     
 H   7.5116505875590747        3.8365892914531599        8.5366359825129479     
 H   8.9948796060856697        4.4653218068102838        9.2662406823040691     
 H   6.6824112184425175        1.4237008421057855        9.2035812718147341     
 H   8.2777430138989292       0.78799527927371094        8.7638026553086465     
 H   7.6183759384431804       0.49543298980511541        10.396981808813035     
 H   7.7834186515468744        4.1130482228884215        11.560676690832320     
 H   6.4053210804588572        3.3801680414306592        10.716478678471715     
 H   7.2331977274024322        2.4854433537798397        12.006013935837457     
 N   10.935838904429914        1.6106363136631996        9.8155656030940719     
 N   10.597733857761783        3.6554742663265785        11.459751064245349     
 O   9.6307635254049622        1.3830696607289543        12.165874595734254     
 C   12.245056654543088        1.0321789556492782        10.213737720410618     
 H   10.561473942640511        1.2718074759083386        8.9210197103821720     
 C   11.615580742937111        4.4778845850004050        10.784275113663684     
 H   10.400421719157446        3.8898300870754574        12.435576003978806     
 Dy   9.9277864364043360        1.2905776094735886        14.373768769001957     
 H   12.445503373605201        1.3972856252135999        11.232189253326444     
 C   12.187018077676681      -0.49580834691340914        10.255629930491757     
 C   13.349410812408278        1.5274320112721629        9.2760241634790024     
 H   11.735320755450349        4.0308481041076725        9.7899156549905761     
 C   11.142200330213278        5.9276959916096876        10.619655605427294     
 C   12.960460876220663        4.4207169722132695        11.522907704580790     
 O   10.373117367527390        1.2958633328637565        16.550222467966851     
 O   9.3752828210424450        3.6125583556489556        14.359587198054939     
 O   7.5811970868045044        1.4446802077181757        14.679528169888298     
 O   9.1288360798868631      -0.99439969941672379        14.571758875685994     
 O   11.739955732471651      -0.15633236473992537        13.909664994198096     
 O   11.898680818726536        2.6534537322105800        14.257526557758631     
 H   11.402742029384276      -0.84522281074173145        10.938609217913600     
 H   11.986893799860736      -0.90689317142895332        9.2559773856506382     
 H   13.145739260428234      -0.90245163035390352        10.606755386336404     
 H   13.154479964706972        1.1902119891800820        8.2479010595191582     
 H   13.415234753931799        2.6218638106349692        9.2665969480285852     
 H   14.323140644267339        1.1280430232164038        9.5916242150896345     
 H   10.196702432070863        5.9813715501666458        10.064501832004941     
 H   10.986553216535162        6.3993065911257307        11.598043821244111     
 H   11.895010733778639        6.5187344297260079        10.079152412187415     
 H   12.866751003490796        4.8354636121619370        12.536254393115504     
 H   13.328675887246856        3.3924988820401651        11.620603547596847     
 H   13.718095823958310        5.0108571253321941        10.987705953870378     
 P   10.585220505085987       0.43080808547013610        17.800674534667969     
 H   9.9139743839041259        4.2372053756625467        14.911094400581534     
 H   8.4002878133318859        3.9022665409611763        14.444318244452530     
 H   7.0023113330719395       0.68557702070600268        14.374509331308669     
 H   7.0880097232973531        2.3129075394804142        14.647975815696658     
 H   9.5953534970607102       -1.7309788507892399        14.092492669302839     
 H   8.1417284848407672       -1.1150203654732933        14.374301248500688     
 H   11.690838762406875       -1.1052629013286990        13.608086501025426     
 H   12.697360444704495        3.7431699902449329E-002   14.096310879895450     
 H   12.811391443142446        2.2583037221080304        14.291821742778611     
 H   11.945425638121932        3.4676520956498034        14.825005038720983     
 C   9.1329809283014711       0.69180102166554835        18.892044869834265     
 N   10.772971742545483       -1.1063898573876276        17.234454269817547     
 N   11.891816312154310       0.71450921972234382        18.748918275648730     
 C   7.8939820451601790       0.31922793605728222        18.054994172708980     
 C   9.0638947873358955        2.1837956435929189        19.273390359688545     
 C   9.2129187732120403      -0.17731351646774446        20.156955821707921     
 C   11.255641622370721       -2.2824431720138536        17.976221595521555     
 H   10.281777028144505       -1.3074401099457860        16.359046567783011     
 C   13.288436300794315       0.79651052646644316        18.256500729171382     
 H   11.730502928176181        1.2342816473553011        19.618281222993328     
 H   7.9027796070329828      -0.73379780171178366        17.740617305146518     
 H   6.9976182767333199       0.48017998977661663        18.667101981875227     
 H   7.8047774277394009       0.94258338715712586        17.156834604992785     
 H   8.1390641167527367        2.3792331070096826        19.835938967665868     
 H   9.8976300827557324        2.4857291332630815        19.920565211565517     
 H   9.0679847613937561        2.8209018376845032        18.380316429628259     
 H   10.077984431242262        7.7179033816197715E-002   20.782225922773815     
 H   8.3102696140759793       -8.5881928618712772E-003   20.759922568882796     
 H   9.2598479118557879       -1.2489759967788840        19.925544742260744     
 H   11.551950008430898       -1.9215300512909124        18.970759783217634     
 C   12.476104783710104       -2.8843377294077097        17.272389386067630     
 C   10.141243525878124       -3.3208627332257836        18.117681882482540     
 H   13.306493910578661       0.33267307717998129        17.259526526944864     
 C   14.204664579752396        1.6064178522595268E-002   19.205385317552004     
 C   13.714903779124736        2.2595127055689894        18.131551903817076     
 H   12.203572571440212       -3.2310269883476468        16.264062725758201     
 H   13.282881848130749       -2.1458886228916834        17.166105217690582     
 H   12.866263848385570       -3.7458727190487240        17.836267682514521     
 H   9.2569010606816775       -2.9039687471720503        18.616447281230304     
 H   9.8294334555503937       -3.6854058745570231        17.127444394413029     
 H   10.483354469464237       -4.1867755559317752        18.700275344780689     
 H   14.113677358047450       0.41392903210641874        20.226150661922755     
 H   13.945127949528251       -1.0497169569289622        19.234066461930436     
 H   15.252325776314473       0.10931294326719627        18.889784407050474     
 H   13.039535136311057        2.8113837834483850        17.464064923553675     
 H   13.691652046727564        2.7420533235564504        19.118316966896725     
 H   14.734190308931016        2.3397314541315919        17.730266423494140     
 C   9.7097896949128497        5.3656305424014850        2.4132625062689605     
 C   10.640220091273202        4.2294308726123511        1.9494450040076372     
 C   10.339709148301472        6.7477964994106587        2.1438108281800439     
 C   8.3544325377345174        5.2595094235273558        1.6803009019418496     
 P   9.3429262795020218        5.2124942675217403        4.2141157997555245     
 H   10.745365484463209        4.2771541055141205       0.85453831884590092     
 H   11.646837699805989        4.3113408931747372        2.3840153791424612     
 H   10.225902261970393        3.2444063965182455        2.2077735553417295     
 H   10.520868001404896        6.8640983400199618        1.0650632545602212     
 H   9.6643249511127749        7.5551932880087644        2.4562355915226859     
 H   11.303040014226694        6.8795316116802878        2.6558580959508884     
 H   7.8952130249096228        4.2705163273872966        1.8170102952573315     
 H   7.6418370987797246        6.0238015650086485        2.0223330850939578     
 H   8.5063143180742973        5.4055698739389406       0.60080319596377996     
 N   8.6126155740699861        3.7697759631759387        4.5658019821079403     
 N   10.798472600377444        5.1320571570506814        4.9655492380905102     
 O   8.4194006529651499        6.3621636899597629        4.6329048159117914     
 C   7.1651702337775385        3.4892723773589944        4.5368748081429651     
 H   9.2139944393475464        3.0101577285473864        4.9000256060719805     
 C   10.933966593640170        5.3222246804335551        6.4279643744967245     
 H   11.662051179648524        5.3078468070261806        4.4338563701213323     
 H   6.6974021883310693        4.2652504244383511        3.9181741096361762     
 C   6.8873996150031296        2.1388242386155030        3.8773252005573720     
 C   6.5360434533893077        3.5362554494299161        5.9312237839670399     
 H   9.9945310807220036        4.9711895419015741        6.8791280245932684     
 C   12.089126947281475        4.4526880056949096        6.9208583734093194     
 C   11.140414066591367        6.7998985082169332        6.7772380720443479     
 H   7.3670699535557915        1.3227008083263061        4.4363361759295508     
 H   5.8045765268860787        1.9569159082780274        3.8595699024137886     
 H   7.2547480724127702        2.1114712444205201        2.8451287814987576     
 H   6.7440421584936896        4.4917140885946498        6.4278988773967969     
 H   5.4460448903904313        3.4239528126474386        5.8452951347782554     
 H   6.9265385817340794        2.7224634758125950        6.5567468758758913     
 H   12.998024409755660        4.7081033159967571        6.3603683069071248     
 H   12.288654940012558        4.6367039874155793        7.9844199812573038     
 H   11.871755551732898        3.3847195041825713        6.7809895850777924     
 H   10.316836583424394        7.4052649736347433        6.3806368103762754     
 H   11.185530940798287        6.9450585380753322        7.8665066197432987     
 H   12.078063378865725        7.1766474583535036        6.3450846511120913     
 C  -2.5838119314374377        11.746160654547090        6.9701701959142879     
 C  -2.4528151810778098        10.231384612604179        7.2224934377186782     
 C  -1.2127029313275519        12.446693859200584        7.0527784238568900     
 C  -3.5395578354624537        12.335336501896432        8.0291571337065673     
 P  -3.3771592548035421        12.026443604260615        5.3194277528048373     
 H  -3.4352867534692928        9.7427183182543757        7.1984972729960184     
 H  -1.7937844382716261        9.7354307802716935        6.4988419710637571     
 H  -2.0201032975476765        10.065470979560107        8.2210797280026391     
 H -0.46986789010533053        11.991748947649622        6.3839942835014289     
 H  -1.2852828416534425        13.516019990765720        6.8082619496626178     
 H -0.82268577352909000        12.368361228188556        8.0790904053668324     
 H  -3.1493198972355496        12.100731957837555        9.0303506694622744     
 H  -3.6193311501473793        13.425537754780720        7.9540507651037435     
 H  -4.5478412561716643        11.906286030525324        7.9553234109133717     
 N  -3.7266601366208447        13.613914938320823        5.0076018262222455     
 N  -2.2106896298579222        11.693288933181305        4.2059364233572234     
 O  -4.6875410560409208        11.238747260876901        5.2874940787611671     
 C  -4.9055608342958843        14.347018604256819        5.5204051536296381     
 H  -2.9646382054791056        14.199512571126141        4.6679419051058053     
 C  -2.4280173969911396        11.729122304488158        2.7378529518729904     
 H  -1.4708345194192147        11.039012884582123        4.4920196632323783     
 H  -5.4573133153556537        13.646821536160042        6.1627709479574708     
 C  -5.8205392432458645        14.784649728413591        4.3726195655649214     
 C  -4.4390912307831050        15.544501131656379        6.3472424336658539     
 H  -3.3706726861294380        12.272507621052007        2.5711654643724797     
 C  -2.5584126294754368        10.308248930104483        2.1791164687073050     
 C  -1.2818593915985297        12.501526193559174        2.0740042090536526     
 H  -6.0914209014073464        13.925657553471032        3.7454128956133959     
 H  -6.7465322567052048        15.234424073171612        4.7582302979118678     
 H  -5.3068939660104810        15.525369252923225        3.7465216349040058     
 H  -3.9006891151292864        16.255558923139784        5.7038679428888743     
 H  -5.2913103983505794        16.068527445959635        6.7917855983341529     
 H  -3.7648289987683778        15.241634148069181        7.1572064238618944     
 H  -3.4060567699464110        9.7858524435361041        2.6407915586220052     
 H  -2.7138182558320363        10.330132171063848        1.0908499123182767     
 H  -1.6466174400325981        9.7278021898238300        2.3823083884077882     
 H -0.31330179987430756        12.064491476474780        2.3582067920021723     
 H  -1.3625959509858401        12.454204667901740       0.97943700798937394     
 H  -1.2817605372463863        13.557352717831348        2.3725096768987810     
 I  0.36148255629360182        9.1181998545862442        4.6218195544097469     
 I   3.7048626649445309        4.6372636962311216        3.2162780391523609     
 I   10.217068937499679       0.69460323630562526        6.1729524725672027     
 O  0.13840668781304549        5.6566351512615043        3.7191502059871251     
 H  0.30643611142827631        6.6101870339047641        3.8884678334318066     
 H   1.0276302232618102        5.2691441041457558        3.5767082473908713     
         356

 C  -6.5127105414733277        7.8552810258477335        9.1772295640489592     
 C  -6.7016298602591231        6.8628558539023246        10.334994560951694     
 C  -5.9523413834133274        9.1973994581278227        9.6865009022563502     
 C  -5.5512634934843446        7.2634151998307601        8.1249111690736804     
 P  -8.1058215464991594        8.1144394441643932        8.3008528097780481     
 H  -7.3065562606349843        7.2851811000038094        11.148573530442668     
 H  -5.7203425150542788        6.6007377716098334        10.751257430115025     
 H  -7.1702573605928857        5.9324911181354967        9.9927836105387264     
 H  -4.9422611311626916        9.0342556720463829        10.091696367685705     
 H  -6.5633858319620302        9.6236377031237552        10.493407215359406     
 H  -5.8766549187058956        9.9321398163857388        8.8742355305277005     
 H  -5.9141324067617287        6.3111330464512658        7.7176936197418788     
 H  -4.5778830402396675        7.0756419208458743        8.5989225394991369     
 H  -5.3910308047659594        7.9520340243778778        7.2866456739817238     
 N  -9.1767074824918193        8.7323468841476775        9.3792778048435483     
 N  -8.7379259435471557        6.6819513937071946        7.7657399173706834     
 O  -7.8238921909394703        8.9768550912424132        7.0627987665075178     
 C  -10.498029701746981        9.2574256625248772        8.9466731178358092     
 H  -8.8383570995572640        9.0778398599185781        10.284919866662142     
 C  -9.7493983293450110        5.8352797646702044        8.4207110118915818     
 H  -8.5074093602062728        6.4438246119086813        6.7984063297238846     
 Dy  -8.0148911357673995        9.0463074661789964        4.8493405909989615     
 H  -10.652948462429622        8.8909606169154642        7.9213413961339088     
 C  -10.505582684795353        10.788129151032571        8.9151180740434803     
 C  -11.606249729725800        8.7081782564959571        9.8484554747713862     
 H  -9.9076654027663835        6.2828298743392912        9.4091693339506861     
 C  -9.2411160870456754        4.3999775761795430        8.6076391389695015     
 C  -11.072504609531974        5.8535180699056717        7.6447471459845371     
 O  -8.3711092580358706        9.0426420003646637        2.6607746002998125     
 O  -7.4207899526200318        6.7326408568900522        4.8891960224478028     
 O  -5.6652186259583219        8.9108496565080202        4.5823448779630906     
 O  -7.2244168157848314        11.341478982083512        4.7282375591931913     
 O  -9.8778362415415035        10.474144440906546        5.1637803529893089     
 O  -9.9645365442726366        7.6404489953085557        4.8915300981742256     
 H  -9.7273079187922082        11.177056713950192        8.2463848040824708     
 H  -10.336755481033688        11.199952242617579        9.9200956722263687     
 H  -11.476198519912707        11.157835458455413        8.5536569706870100     
 H  -11.461933051262816        9.0558857149339751        10.880204692736502     
 H  -11.618544512409354        7.6117106182929799        9.8601915013958870     
 H  -12.587727420602844        9.0583214225256317        9.4999279631558853     
 H  -8.3090244616087077        4.3770268679024324        9.1860780500801145     
 H  -9.0474381462679201        3.9255422679911263        7.6374757104599986     
 H  -9.9898029733322620        3.7922918559078158        9.1355162952856954     
 H  -10.937624345309111        5.4408829364963687        6.6360139588649547     
 H  -11.466334562814088        6.8705714894173235        7.5330361685399021     
 H  -11.828112028955900        5.2438507524485507        8.1590845260813989     
 P  -8.5657428118894945        9.9024577681991293        1.4048588289986887     
 H  -7.9478709009092485        6.0927139633878280        4.3436936456040574     
 H  -6.4427287685661998        6.4549704337586684        4.8000889850467079     
 H  -5.0841217400961609        9.6765473799687012        4.8673328145380594     
 H  -5.1589233792361577        8.0508404478563325        4.5879224338536719     
 H  -7.7060798420606123        12.068312683345289        5.2057122081126730     
 H  -6.2390558899226720        11.469330674963212        4.9201098742659219     
 H  -9.8710067903993099        11.411956574174672        5.5037902928037354     
 H  -10.829094762230959        10.234235940591374        4.9954948186780532     
 H  -10.887033920125633        8.0114207456171673        4.8425490125249757     
 H  -9.9841160690587056        6.8145674275543042        4.3393780727962961     
 C  -7.1112950574192366        9.6220132666693559       0.32601342720406701     
 N  -8.7310405709178696        11.449584924357756        1.9494324599751558     
 N  -9.8699454524113808        9.6177066105466356       0.45321964446983481     
 C  -5.8767536374774467        10.000487255805336        1.1655890803748195     
 C  -7.0472158001810898        8.1259555491083741       -3.7847913019706358E-002
 C  -7.1879296244840409        10.478949733922205      -0.94599766518288808     
 C  -9.2906662797153974        12.603538117117795        1.2313211204302186     
 H  -8.2822649833426443        11.652363622318761        2.8461660185947375     
 C  -11.261651853741236        9.5119161910160788       0.95497938222550804     
 H  -9.7057677399956077        9.0984921472153406      -0.41603039677313369     
 H  -5.8765424150136099        11.061110295496364        1.4521129139853026     
 H  -4.9766888085994223        9.8127408269907814       0.56747232700468497     
 H  -5.8054772848965275        9.3985403415227324        2.0796198828911523     
 H  -6.1200055510477247        7.9184493350782281      -0.59172797883559147     
 H  -7.8789692878841766        7.8209646437270672      -0.68596568613634568     
 H  -7.0605962364904906        7.4994946666604738       0.86230620907147038     
 H  -8.0500271342310938        10.215052713343344       -1.5706585172635796     
 H  -6.2838017829649591        10.310904123811262       -1.5466499415493009     
 H  -7.2423415112236071        11.551640908797182      -0.72192325087099540     
 H  -9.6126740262237949        12.226464150206164       0.25173911082501516     
 C  -10.502801520019380        13.159078264432459        1.9840791336874382     
 C  -8.2284136286205403        13.684278720349651        1.0355717919646525     
 H  -11.276299174644755        9.9508885958662301        1.9627059051786948     
 C  -12.195319521665875        10.307343093454381        3.6269212569216960E-002
 C  -11.670165412881451        8.0417317097646208        1.0495533820145062     
 H  -10.206428281786323        13.528061316620335        2.9768326770792117     
 H  -11.269515929024719        12.388019696580182        2.1300875368711942     
 H  -10.954119942843437        13.995679065805621        1.4321903550163071     
 H  -7.3577420114240111        13.302149763229723       0.48941599455149976     
 H  -7.8799043957516988        14.062774471200521        2.0068013602955976     
 H  -8.6361699982949549        14.534537312020737       0.47493890423479512     
 H  -12.119023996799424        9.9306224400841661      -0.99321839683571123     
 H  -11.940097541970797        11.374247229135760        2.5208517076508417E-002
 H  -13.237827318817915        10.204476236886064       0.36654052801123088     
 H  -10.986331436546337        7.4853834380425823        1.7048917007153574     
 H  -11.641636699692153        7.5803433816980013        5.3240935376167503E-002
 H  -12.687283534675483        7.9415238825120991        1.4518193328323861     
 C  -7.6973034682701860        4.9999595990407606        16.830631254138563     
 C  -8.6298613228261125        6.1258763093705610        17.312740841025228     
 C  -8.3069272933729899        3.6131071666779313        17.115882268669299     
 C  -6.3299234624968381        5.1199562788484201        17.537525861478425     
 P  -7.3725274103626264        5.1552505578450152        15.021755847890383     
 H  -8.7172082096217913        6.0746884152776532        18.408766751949390     
 H  -9.6416425388019835        6.0352660857477076        16.893657310008599     
 H  -8.2310393257488315        7.1150272374465864        17.049587023385232     
 H  -8.4546861820869683        3.4965832278852593        18.200176208016590     
 H  -7.6346075225597039        2.8106457651117811        16.783607721281413     
 H  -9.2851704538305313        3.4765684911369314        16.633510684095253     
 H  -5.8825087240939791        6.1121390265021480        17.392096717891487     
 H  -5.6168026749691107        4.3610994459468122        17.184700980241587     
 H  -6.4614393140333020        4.9751318406795075        18.619848926297315     
 N  -6.6492822445022597        6.5994046216347657        14.657298313043876     
 N  -8.8453403933117087        5.2312538105806627        14.300435480669398     
 O  -6.4557188725351580        4.0073522408258722        14.583290336715876     
 C  -5.2002558606271343        6.8790876995381209        14.677974408076498     
 H  -7.2565478719115610        7.3569609074692783        14.328965654946050     
 C  -9.0075786497641754        5.0034864710467781        12.845307596891534     
 H  -9.6857518816000443        5.0048348352699792        14.850015251320920     
 H  -4.7297006592156627        6.1025407356871630        15.294376182570359     
 C  -4.9155351048780282        8.2298227108782740        15.335336157628884     
 C  -4.5761678951157938        6.8287757862393299        13.281624306451050     
 H  -8.0780099275081536        5.3449334730591840        12.368662063318336     
 C  -10.175863823116536        5.8512390120529982        12.345892939711886     
 C  -9.2176644735563489        3.5183941270932082        12.538579059768379     
 H  -5.3971052859431552        9.0475513444362878        14.780206705960602     
 H  -3.8325546238539347        8.4125136486577770        15.344654685156751     
 H  -5.2747466501772147        8.2590341342784956        16.370117515396089     
 H  -4.7861078057048143        5.8726246935122219        12.787159650035987     
 H  -3.4857632311561901        6.9399408752366805        13.363816043863796     
 H  -4.9661802412122578        7.6423505227947413        12.655361940084012     
 H  -11.081805841062190        5.5891024164115723        12.908440947444188     
 H  -10.371470770290362        5.6521902619261812        11.284183670714580     
 H  -9.9749416392655892        6.9231482812962559        12.473159232536929     
 H  -8.3879252493992666        2.9214577257894083        12.933743720832556     
 H  -9.2835167346965406        3.3454110499510969        11.455236978249630     
 H  -10.148327614532681        3.1536925144964743        12.993903505240329     
 C   4.5589276555389207       -1.3989367318899792        12.223670163358793     
 C   4.4320619702919943       0.11768533455105720        11.980485735262205     
 C   3.1921749376266826       -2.1027480989656557        12.105310691193536     
 C   5.5400244586590555       -1.9786563779565873        11.183830282755091     
 P   5.3171733761989639       -1.6909004161257413        13.887848829896374     
 H   5.4134268649617132       0.60671395051590693        12.030301819692760     
 H   3.7563266265215725       0.60562429082796876        12.693369293987850     
 H   4.0217223308035956       0.29193772592921208        10.973711057720589     
 H   2.4336217515328227       -1.6546917568016604        12.760861508466039     
 H   3.2646413903140084       -3.1735965472688288        12.343115078267100     
 H   2.8244315022766422       -2.0168755146831070        11.071247826142905     
 H   5.1793469670533039       -1.7286742182242265        10.174764627580073     
 H   5.6114299255462834       -3.0700115366436398        11.247740261851463     
 H   6.5487459285773557       -1.5568754052851599        11.290536319163007     
 N   5.6563290683814174       -3.2820234063311013        14.193182628808238     
 N   4.1369067184721695       -1.3721418195915487        14.991411279912366     
 O   6.6186565062951166      -0.89165731478275467        13.954174187515960     
 C   6.8229409675352972       -4.0432245157073874        13.695372238729094     
 H   4.8882497202370692       -3.8498992175481446        14.548032877840502     
 C   4.3785411440069755       -1.3490593302433709        16.455164191927103     
 H   3.3844352856587019      -0.73730068142447580        14.695259784117590     
 H   7.4087713510028959       -3.3549160679817085        13.070157427403021     
 C   7.6978714011881273       -4.5151421574726225        14.859755269388495     
 C   6.3367913214688762       -5.2247675996091498        12.854176903112331     
 H   5.3171570232364855       -1.8988539178997514        16.626921856046856     
 C   4.5391447936746419        9.3191097101575596E-002   16.952443090622197     
 C   3.2336875481329148       -2.0793262417135221        17.168366078377623     
 H   7.9885708988931654       -3.6668306357867961        15.493004500162463     
 H   8.6136229052894482       -4.9988724602526249        14.492986876156129     
 H   7.1429659805424732       -5.2366424058979568        15.472374127649529     
 H   5.7721130894612989       -5.9254062074031522        13.486481142769177     
 H   7.1806798991980374       -5.7703755804997661        12.418794910653299     
 H   5.6821398304499864       -4.9001107230923999        12.036658724803598     
 H   5.3941150634178534       0.57867051697174088        16.461377921733199     
 H   4.7038571241397991       0.11710042423433246        18.038827095497499     
 H   3.6350685047688724       0.68184559066733397        16.733228880016146     
 H   2.2669737454480194       -1.6270372027718372        16.899467894429435     
 H   3.3447349825627000       -2.0078296807798819        18.258485753593757     
 H   3.2033019272878049       -3.1424895791617193        16.893637993802539     
 I   1.5120824789343044        1.0692210258706925        14.494435480521323     
 I  -1.6637596521288327        5.6110397230563649        16.013642378608743     
 I  -8.4836263312373035        9.5962050434333932        13.067039345752754     
 O   1.8878962983075536        4.5085487386897389        15.558762477150976     
 H   1.7043997369143598        3.5700102100636015        15.333134263120844     
 H   1.0029536931158076        4.9087072820969508        15.692387831018300     
 C   8.3111236168921376        2.5539109731814960        10.084222005543117     
 C   8.4999578756749870        3.5467699172768370        8.9270942245496627     
 C   7.7042265327902966        1.2280389921877493        9.5819042564436092     
 C   7.3899502705897726        3.1669063725432798        11.159408026349684     
 P   9.9145645919404046        2.2473278224000874        10.926197681672862     
 H   9.0777081253596279        3.1139121004157420        8.0990492091656510     
 H   7.5162689249928079        3.8338627560450989        8.5326140071859502     
 H   8.9981897540074769        4.4643475985097423        9.2632054231933285     
 H   6.6899439568508061        1.4197163883949546        9.1990449907139578     
 H   8.2865166976779321       0.78608319037509455        8.7612177713502977     
 H   7.6258187713409082       0.49310693401537248        10.393761101207085     
 H   7.7849783497865124        4.1107040586837682        11.557007018488514     
 H   6.4087158408083909        3.3761442665606243        10.711422859525834     
 H   7.2364284194759882        2.4823542836809005        12.001735218546012     
 N   10.942486169175709        1.6124697070703997        9.8152245963575417     
 N   10.599647959821690        3.6575657616672848        11.458061229090331     
 O   9.6352429182520680        1.3838992841326936        12.163910857895608     
 C   12.251424081556610        1.0348050117414214        10.215393270673218     
 H   10.569577075396273        1.2731536735447420        8.9202853296357407     
 C   11.617723925624631        4.4806330441845947        10.783716812549805     
 H   10.401195722354423        3.8917206312399069        12.433693284637815     
 Dy   9.9276239519514764        1.2910268032170840        14.371804900159749     
 H   12.449973082731242        1.3997512657181472        11.234208581998736     
 C   12.194282414720014      -0.49326579487059813        10.256737747907980     
 C   13.356856066676263        1.5311073603157332        9.2796091018906335     
 H   11.739333263816119        4.0333622550599006        9.7897436449437034     
 C   11.143375463559948        5.9299620749302306        10.617742530320594     
 C   12.961417302519576        4.4248414949809920        11.524348485534434     
 O   10.369177356231212        1.2967922429709273        16.548852675337017     
 O   9.3760498820086315        3.6135926063884840        14.357343198283626     
 O   7.5811245989147933        1.4460894818751138        14.675291847620493     
 O   9.1274023564349243      -0.99347342637373837        14.568318577076203     
 O   11.739690488399459      -0.15723199773782409        13.912184033213986     
 O   11.898957959477769        2.6534586775258124        14.257192907608177     
 H   11.409466401690366      -0.84338207561848244        10.938701681386569     
 H   11.995417663762803      -0.90404846693795571        9.2567340081006044     
 H   13.152839880568855      -0.89956188696159289        10.608705915455539     
 H   13.164038073559237        1.1936782255863934        8.2512572610970984     
 H   13.421601234382756        2.6255922147331283        9.2701812560218180     
 H   14.330377020374319        1.1326862529365931        9.5969008618743903     
 H   10.198507604309238        5.9824661888526123        10.061508816652049     
 H   10.986199326133312        6.4020488972770080        11.595628619199685     
 H   11.896250152648184        6.5213120085614813        10.077657600330182     
 H   12.865712761617596        4.8393786764270983        12.537520919535741     
 H   13.330508781549653        3.3970109402696300        11.622588542233855     
 H   13.719195137865766        5.0157927548568155        10.990346463140359     
 P   10.579854547791987       0.43173948972433945        17.799492336248605     
 H   9.9149461904144349        4.2376898277750437        14.909248886066717     
 H   8.4012176488407349        3.9033349282947984        14.443172053212924     
 H   7.0012779219155217       0.68703075647937084        14.372397125571370     
 H   7.0881310413080190        2.3144157530709188        14.645987336638939     
 H   9.5936077272311984       -1.7302535089634905        14.089149216592164     
 H   8.1401007450544114       -1.1139265747431200        14.371812915221703     
 H   11.690878950295986       -1.1057945258061359        13.609522421955667     
 H   12.696966434856890        3.6677756776004614E-002   14.099245664916742     
 H   12.811455188245475        2.2579722852023445        14.292609536990264     
 H   11.945501644652357        3.4676836760577086        14.824635030635667     
 C   9.1266496967277106       0.69296799348841420        18.889293207642989     
 N   10.767369497337825       -1.1057548767988052        17.234055727163994     
 N   11.885663002514608       0.71543747578432570        18.748779652356692     
 C   7.8886740567517482       0.31853711791216210        18.051694881624297     
 C   9.0564279872603208        2.1852379590880280        19.269051299110203     
 C   9.2063837294271949      -0.17474601228523162        20.155074383333819     
 C   11.253527082824894       -2.2806919266236507        17.974890867336210     
 H   10.277688470889531       -1.3070344843749551        16.357921725794434     
 C   13.282427040868297       0.79795223732084086        18.256892205888676     
 H   11.723770570456381        1.2351021200102852        19.618090420851573     
 H   7.8983698237049307      -0.73489464157958451        17.738943834091437     
 H   6.9916838468368292       0.47986765473047893        18.662700053713372     
 H   7.8000206994846950       0.94052400602780339        17.152577175903691     
 H   8.1309824161289068        2.3808162598249623        19.830454666678193     
 H   9.8894175613370106        2.4880842546229194        19.916703445251542     
 H   9.0611724083572422        2.8214734769537402        18.375401629510982     
 H   10.070704284382144        8.1299320225871496E-002   20.780633295343613     
 H   8.3031897587193484       -6.4224540691412424E-003   20.757290420352124     
 H   9.2546936602160095       -1.2465319226063112        19.924772120978602     
 H   11.551370294350324       -1.9187798174808643        18.968509479937758     
 C   12.473257345477993       -2.8808392210599356        17.268541758311439     
 C   10.141485228710856       -3.3208648010139004        18.119576469420302     
 H   13.300697615958731       0.33574359880735066        17.259234462784608     
 C   14.198566218118060        1.5860887452984945E-002   19.204428229828213     
 C   13.708929120265539        2.2610554293495690        18.134306985479334     
 H   12.199145418574938       -3.2289569015661916        16.261228481565663     
 H   13.278178408465973       -2.1409984112237002        17.159761142606868     
 H   12.866364700396854       -3.7410604194777384        17.832015102219021     
 H   9.2579467966142222       -2.9052442980524686        18.620565166686603     
 H   9.8277098897477408       -3.6864147548382320        17.130467096301818     
 H   10.486625141187172       -4.1858622358827340        18.701456634050128     
 H   14.108055335692322       0.41224903144818614        20.225762961826820     
 H   13.938734963495186       -1.0498328325695432        19.231579717449886     
 H   15.246165211955816       0.10916010111629118        18.888615489832031     
 H   13.033905999626265        2.8138617012668909        17.467263977340323     
 H   13.685123604078743        2.7421441500587425        19.121723039891634     
 H   14.728418121855698        2.3418390974194030        17.733684408647079     
 C   9.7052508341174377        5.3619492154487745        2.4114248963284890     
 C   10.638426374574612        4.2281644440380166        1.9477789789440774     
 C   10.331321707896132        6.7454986527258871        2.1411902934074099     
 C   8.3502498481800682        5.2517508741627585        1.6789086402449100     
 P   9.3397836407019152        5.2089630800784903        4.2125338785420761     
 H   10.742714366759882        4.2753306301449561       0.85279314324874833     
 H   11.644929741389884        4.3132171525129088        2.3815144257086471     
 H   10.227135849214056        3.2423289643014956        2.2070814090395330     
 H   10.512459666788850        6.8616325631136483        1.0624321182412624     
 H   9.6537128855489431        7.5511137128346189        2.4529211271530711     
 H   11.294057372256868        6.8800697344076411        2.6533142088797890     
 H   7.8942815031354323        4.2615139638458599        1.8157526685964194     
 H   7.6354448103281598        6.0136683606187198        2.0210824848363811     
 H   8.5013728146177545        5.3982904155211022       0.59937833976568633     
 N   8.6104054116031445        3.7659295396508892        4.5650155186969963     
 N   10.796006616968103        5.1300683154322249        4.9629149804910098     
 O   8.4158624857932995        6.3581588338618804        4.6316594279480130     
 C   7.1629155866524048        3.4850980574716788        4.5365954659407040     
 H   9.2122243403345170        3.0068933584080502        4.8997224642945074     
 C   10.932399894138054        5.3236799348738950        6.4247003120705815     
 H   11.658497229056495        5.3080265358984873        4.4303078850149467     
 H   6.6948870672452241        4.2604687373731744        3.9173040629290092     
 C   6.8853635999450704        2.1339627211831083        3.8783494289754050     
 C   6.5338587749372383        3.5333090340914994        5.9309331335108801     
 H   9.9935618398261088        4.9731291823488597        6.8773350890304643     
 C   12.088549200461397        4.4562983579162303        6.9188608052193548     
 C   11.138087310018136        6.8021305501686742        6.7704071476946455     
 H   7.3660380757054869        1.3185669089301848        4.4375187771543114     
 H   5.8027108508183902        1.9511183575791837        3.8617841700762203     
 H   7.2517390158436772        2.1059590836141773        2.8458523072461914     
 H   6.7420179325098104        4.4891175024844054        6.4268351919969655     
 H   5.4438270735646190        3.4211563157080995        5.8451382762215047     
 H   6.9241536153112326        2.7199503453014056        6.5571290314403177     
 H   12.997212835336940        4.7117544760021906        6.3579950943172765     
 H   12.287806210164529        4.6422880077621285        7.9820724623384987     
 H   11.872369069420639        3.3879475169361202        6.7807329351263297     
 H   10.313670438454688        7.4061171162065991        6.3735718111091026     
 H   11.184348837187851        6.9497226526661047        7.8591892831936514     
 H   12.075017228993845        7.1784904758559511        6.3364960705167181     
 C  -2.5841555095565196        11.745898556344610        6.9691406112398511     
 C  -2.4516455496210829        10.231349684456591        7.2217499000282217     
 C  -1.2139339627103123        12.447958717174238        7.0524980343328432     
 C  -3.5411982396644297        12.334115124022937        8.0274486475167475     
 P  -3.3769384451823030        12.025214814552161        5.3180084067045827     
 H  -3.4335599594235404        9.7416496412041464        7.1974233974751751     
 H  -1.7917949661994352        9.7360495027416043        6.4984399521604006     
 H  -2.0191980027030616        10.066061020914839        8.2205450455182891     
 H -0.47031116870505008        11.993962484225959        6.3839796026855646     
 H  -1.2876891180822088        13.517210519199104        6.8081358509487959     
 H -0.82432412963808543        12.369831028378632        8.0789824626159472     
 H  -3.1514227292915735        12.099933083098737        9.0289237723168903     
 H  -3.6220359664396224        13.424200413302788        7.9522192257351261     
 H  -4.5489727065521031        11.904046554766097        7.9529679811179310     
 N  -3.7274588459039584        13.612424758640779        5.0061051125842324     
 N  -2.2102247244496103        11.693101381450710        4.2044937874805273     
 O  -4.6863030563335037        11.235974414004433        5.2855669516000532     
 C  -4.9067011078013643        14.345734698032777        5.5176299110386040     
 H  -2.9658948010538899        14.197844747872132        4.6652390556370786     
 C  -2.4289490920652903        11.726300830188782        2.7366400111691487     
 H  -1.4691233748760983        11.040459008304117        4.4908590662517263     
 H  -5.4593807334948297        13.645787409256881        6.1594541989597094     
 C  -5.8200085822329246        14.783439799770770        4.3686449953141357     
 C  -4.4410352240208359        15.543434297542884        6.3446513651729139     
 H  -3.3728994255489413        12.267249440538743        2.5701919857476123     
 C  -2.5566929665240981        10.304533448846353        2.1798345257911311     
 C  -1.2853679651775545        12.500256920508690        2.0705360694508288     
 H  -6.0908437551438022        13.924348390672556        3.7415602173126907     
 H  -6.7460243130101931        15.234123795678368        4.7529891879428225     
 H  -5.3049996065572982        15.523434093216739        3.7428952333880052     
 H  -3.9017740808435346        16.254202197527164        5.7017005169263024     
 H  -5.2937508606689700        16.067762510893335        6.7878397602639344     
 H  -3.7679024270279369        15.240811268502382        7.1555968763165314     
 H  -3.4023478949439681        9.7807913749552551        2.6432859959682156     
 H  -2.7135704276566659        10.324633980318382        1.0918319517541568     
 H  -1.6433800916782508        9.7265364641909979        2.3823324381231679     
 H -0.31562018971250189        12.065812235607686        2.3540889432546899     
 H  -1.3671899945286905        12.451318172133227       0.97618190890045953     
 H  -1.2873517236649974        13.556356016782329        2.3677506933567400     
 I  0.36475510958867530        9.1254364819448632        4.6215148037197595     
 I   3.6980689892474503        4.6405807231715883        3.2151293027496051     
 I   10.226934321131274       0.69566700913164492        6.1734532505162969     
 O  0.13256775993867459        5.6640546761687940        3.7152323875509605     
 H  0.30136553220573548        6.6171232833887244        3.8860570037722377     
 H   1.0216009105269779        5.2758671508696633        3.5735213051650359     
         356

 C  -6.5107955586636983        7.8516197928950815        9.1777793131962397     
 C  -6.6994121352169502        6.8591192180688623        10.335494037237712     
 C  -5.9501476167903649        9.1937109769262779        9.6868843734087751     
 C  -5.5498263562018808        7.2598131631290510        8.1250098866584750     
 P  -8.1040989470658715        8.1110192659941482        8.3019204057459337     
 H  -7.3039011685219295        7.2815132105647091        11.149358757023633     
 H  -5.7180186875179304        6.5967219386592868        10.751305293947524     
 H  -7.1684329934488362        5.9289224013224135        9.9933658042587972     
 H  -4.9400603887147643        9.0304068050382504        10.091995307169833     
 H  -6.5610384688308061        9.6202385124279903        10.493768616994995     
 H  -5.8743857095111229        9.9283316748976418        8.8745143442872738     
 H  -5.9128911683305221        6.3075556564873061        7.7179196584506631     
 H  -4.5762277204596860        7.0720422449544369        8.5985453417769619     
 H  -5.3900180711511840        7.9484984935735508        7.2867325615994059     
 N  -9.1746170014256077        8.7289780132450296        9.3806651711411284     
 N  -8.7365429877223129        6.6786860668234622        7.7667524306889790     
 O  -7.8220997359761668        8.9736402905956130        7.0640467285071002     
 C  -10.494990685738815        9.2561887081679384        8.9479237696338210     
 H  -8.8357979562263047        9.0745758091508790        10.286120975980912     
 C  -9.7486078087591768        5.8326600766218597        8.4216754805087177     
 H  -8.5066556570670357        6.4409730954637547        6.7991544670836683     
 Dy  -8.0145518925525447        9.0447777701134964        4.8509718148156855     
 H  -10.650472937844643        8.8899876320034945        7.9225894773209138     
 C  -10.499847566034500        10.786828788902984        8.9164112955355090     
 C  -11.604101721457699        8.7088178820684039        9.8496984664007545     
 H  -9.9066799253738065        6.2804175395315527        9.4100622973312031     
 C  -9.2412635459764711        4.3970509162417910        8.6087656150489735     
 C  -11.071689418591310        5.8516287607886905        7.6457059791076185     
 O  -8.3719580784838783        9.0404967949777379        2.6625023921887117     
 O  -7.4236588875411407        6.7300870674961599        4.8893914659118138     
 O  -5.6651694123939702        8.9071758332020181        4.5837282278929194     
 O  -7.2223487927523413        11.338823842512205        4.7269141013213467     
 O  -9.8745864321336434        10.475024900400626        5.1689850784010138     
 O  -9.9658702386519344        7.6415243833691910        4.8952484644701020     
 H  -9.7206855078481968        11.174325558941849        8.2479521402112219     
 H  -10.330589267865150        11.198263900983269        9.9214708950860153     
 H  -11.469638202478666        11.158228346374555        8.5546668687821761     
 H  -11.459154148531550        9.0561295907654209        10.881491955540030     
 H  -11.618250284458833        7.6124081186822590        9.8612739246016723     
 H  -12.584936371008242        9.0607018683853191        9.5012670351361130     
 H  -8.3090697823471125        4.3735959880856310        9.1870125278478856     
 H  -9.0481418934808140        3.9222693785193967        7.6386655840844426     
 H  -9.9902434125415809        3.7899797556851591        9.1369288166142688     
 H  -10.937024600825271        5.4390816609799035        6.6369030620669021     
 H  -11.465002830163305        6.8688993838663608        7.5341930295710187     
 H  -11.827558032941683        5.2422114755291869        8.1599661343768766     
 P  -8.5659542095345227        9.9005129181602900        1.4066214719598726     
 H  -7.9516143209476233        6.0915885364607263        4.3431529966816091     
 H  -6.4459483213014108        6.4516723430109648        4.7993934455663352     
 H  -5.0832013419352631        9.6724753745093288        4.8675608180526115     
 H  -5.1597680894619264        8.0466334678087588        4.5884149767006903     
 H  -7.7027871970183561        12.066417879353883        5.2044327343841914     
 H  -6.2366638688269678        11.466103528948588        4.9179882561955930     
 H  -9.8657783912715704        11.413060433548301        5.5080388099368616     
 H  -10.826033641862571        10.237489389275185        4.9991604682014943     
 H  -10.887558652279765        8.0142424657495468        4.8457049256569213     
 H  -9.9866977157887771        6.8162269113790650        4.3423364401576130     
 C  -7.1105730161570566        9.6208493754155029       0.32878686456495221     
 N  -8.7322609666946551        11.447434135037881        1.9514663852043137     
 N  -9.8693960680163038        9.6157775481829333       0.45399755737706621     
 C  -5.8768770624453666        10.001037218410595        1.1687758257928851     
 C  -7.0449855690432521        8.1247082199467986       -3.4281203729722681E-002
 C  -7.1871629771071497        10.476897958065415      -0.94380959065606096     
 C  -9.2912893519867641        12.601388122844584        1.2329515818785397     
 H  -8.2827565057069421        11.650401653023275        2.8477879636339187     
 C  -11.261562777288946        9.5107973843762963       0.95456945631853540     
 H  -9.7047037350791854        9.0966211331755993      -0.41517397220795960     
 H  -5.8781420271628537        11.061684236857678        1.4550634216083413     
 H  -4.9763519704883441        9.8143670528301818       0.57105383067664695     
 H  -5.8051715530967209        9.3994070342825804        2.0829734261749775     
 H  -6.1172250250506295        7.9177057155572150      -0.58737218261694757     
 H  -7.8760231772072773        7.8188835933366745      -0.68287948761210426     
 H  -7.0585851405576854        7.4986210762848922       0.86611888605638876     
 H  -8.0486103277571441        10.211824449046491       -1.5688201443322696     
 H  -6.2825186544113496        10.309220821321748       -1.5437588594076730     
 H  -7.2426474911222956        11.549674215497340      -0.72057068623927345     
 H  -9.6134802679891393        12.224101192266932       0.25352799669029213     
 C  -10.503119892673858        13.157694198075101        1.9856101017325805     
 C  -8.2286312190971778        13.681620658102448        1.0367614801166163     
 H  -11.276696603936713        9.9494445044569950        1.9624124732576562     
 C  -12.194085922256660        10.307128781801360        3.5525455370927134E-002
 C  -11.671130327160258        8.0409114194665872        1.0483255140748116     
 H  -10.206406016531526        13.527004436702537        2.9781375991303665     
 H  -11.270091204140012        12.386977857475728        2.1320926196727945     
 H  -10.954162348341024        13.994257093966420        1.4334357213098456     
 H  -7.3580506329393431        13.298883221083628       0.49090441301530535     
 H  -7.8800818744543824        14.060443579011604        2.0078390513402868     
 H  -8.6359438156619017        14.531757766741807       0.47562907777175095     
 H  -12.117411338888346        9.9307718188406024      -0.99406598489483833     
 H  -11.938292181977975        11.373873402361550        2.5099758283369061E-002
 H  -13.236839184816921        10.204772403292395       0.36513307454949584     
 H  -10.988186325588208        7.4838351911735499        1.7039346973256153     
 H  -11.642229826814813        7.5798601973870010        5.1868063466380412E-002
 H  -12.688614670099067        7.9412283372780941        1.4497537729916978     
 C  -7.6978485031329527        5.0010719856773846        16.830703958108643     
 C  -8.6332015816913277        6.1250003897999736        17.311617498790493     
 C  -8.3045506621911578        3.6130159755291573        17.115854968704337     
 C  -6.3315283266136806        5.1245750922512849        17.538612341240736     
 P  -7.3721630715035920        5.1561162741480695        15.022013535868695     
 H  -8.7206424342816913        6.0745852925233397        18.407664425818869     
 H  -9.6445718453185414        6.0315461525061682        16.892547404763679     
 H  -8.2367245296794511        7.1147852782995535        17.047714931708274     
 H  -8.4541731823210249        3.4966546329860781        18.199844195849003     
 H  -7.6297070697286093        2.8121666998222379        16.785415382815778     
 H  -9.2813231359455024        3.4737662909348801        16.631721820423294     
 H  -5.8868773947276472        6.1178931499742513        17.393558426380849     
 H  -5.6161013850486050        4.3679243891997670        17.186238635522610     
 H  -6.4634004278370067        4.9791529419862020        18.620805978447464     
 N  -6.6494932377021341        6.6005233285495013        14.657455233196995     
 N  -8.8447091813666141        5.2307359448317365        14.300097743493319     
 O  -6.4545631358832045        4.0086238964577676        14.584270891620550     
 C  -5.2005128982756270        6.8806208894137812        14.678120329722248     
 H  -7.2568957327831409        7.3575921881320969        14.328308997982381     
 C  -9.0063746109717222        5.0014085838108464        12.845230009986448     
 H  -9.6852835619555968        5.0048912343438694        14.849629882041981     
 H  -4.7298485681981264        6.1047411990934313        15.295275302766449     
 C  -4.9164615274514709        8.2320563227905925        15.334268214793946     
 C  -4.5761621095982505        6.8292448656482563        13.281915096670435     
 H  -8.0768796505021445        5.3428784117281189        12.368466225978429     
 C  -10.174968411743395        5.8480899939611648        12.344820510861226     
 C  -9.2154398019309962        3.5159051685880298        12.539902992109024     
 H  -5.3989731486796462        9.0489307930787160        14.778748742351679     
 H  -3.8336726689009386        8.4157082457990118        15.342850421398042     
 H  -5.2751461828062585        8.2618269574685783        16.369208241585195     
 H  -4.7861181444989906        5.8727682121226543        12.788114880633987     
 H  -3.4857501905308466        6.9403397929624209        13.364213277865806     
 H  -4.9659885090949096        7.6423779400561438        12.654987739829345     
 H  -11.080829544486512        5.5862845017609288        12.907647566436177     
 H  -10.370500118352009        5.6477829920025044        11.283379450152658     
 H  -9.9743909154175014        6.9201845044409085        12.470947040484877     
 H  -8.3851610307048627        2.9199615740011078        12.935410825591859     
 H  -9.2813225451689547        3.3418993658649248        11.456743714874650     
 H  -10.145739098380865        3.1509400367077816        12.995776623099200     
 C   4.5559015567145362       -1.4004346536516472        12.225578272511083     
 C   4.4271952821257727       0.11582848034266510        11.981486766630971     
 C   3.1898428281474223       -2.1056824488231194        12.108498891621672     
 C   5.5369331039835519       -1.9797395655589991        11.185405039618697     
 P   5.3155477352823546       -1.6906231281132000        13.889416078613241     
 H   5.4080302141416183       0.60593801158724536        12.030159210415384     
 H   3.7515366276925963       0.60356546283752599        12.694593124505191     
 H   4.0158655534922847       0.28888576122203363        10.974946700147223     
 H   2.4313524170698879       -1.6582112752737903        12.764506194751259     
 H   3.2635646543576744       -3.1763550465705603        12.346566132030039     
 H   2.8212593982668288       -2.0204992336729344        11.074693369268299     
 H   5.1750559680281203       -1.7311605372784360        10.176473597464515     
 H   5.6099548617214898       -3.0708997606856601        11.250165984520827     
 H   6.5450853879341695       -1.5564484820137621        11.290889625370617     
 N   5.6563958619435608       -3.2812387727849290        14.195278113457780     
 N   4.1358148138959381       -1.3721364885809071        14.993572983678346     
 O   6.6164443151398329      -0.89037210628371277        13.954269660103963     
 C   6.8241146838277809       -4.0410793117847552        13.698118699449701     
 H   4.8891478426350092       -3.8499143795232476        14.550575923427141     
 C   4.3776036439399215       -1.3495448345520726        16.457320224347821     
 H   3.3827366230387739      -0.73792409626200484        14.697694377277724     
 H   7.4090457616638457       -3.3523921003327248        13.072516858280631     
 C   7.6994346549665647       -4.5110583590408107        14.862942370750245     
 C   6.3400227220261609       -5.2238091589308633        12.857572764083868     
 H   5.3177990585677923       -1.8964399608108764        16.628524692994251     
 C   4.5337868401649395        9.2461306695932513E-002   16.955963573398744     
 C   3.2353931497533082       -2.0837546336961044        17.170195884984423     
 H   7.9889244882824340       -3.6619935036153075        15.495676629436771     
 H   8.6158115766678112       -4.9938745653052568        14.496560495830789     
 H   7.1453548847567809       -5.2328215791925148        15.475966128824554     
 H   5.7758633613356709       -5.9246967511696438        13.490041771348666     
 H   7.1849576314814794       -5.7685355234053342        12.423234179878115     
 H   5.6855452304860981       -4.9007015356928223        12.039353847542287     
 H   5.3862665978001951       0.58137703327886636        16.464644142798019     
 H   4.6995464428931433       0.11570926774353617        18.042171202736530     
 H   3.6276982059039349       0.67810806309137095        16.738377839087470     
 H   2.2673225793564629       -1.6350213599567351        16.901162202111134     
 H   3.3459407751036609       -2.0118927432643332        18.260334504160770     
 H   3.2088501563107044       -3.1468007006916241        16.895516198057955     
 I   1.5110295979546207        1.0688425710723206        14.499939635097917     
 I  -1.6634288674772308        5.6111725836087896        16.013846954086034     
 I  -8.4838449383907868        9.5964977462537604        13.065011765749823     
 O   1.8879258532293561        4.5092124757625314        15.558974898664811     
 H   1.7044923287857843        3.5703356697767346        15.334940530430796     
 H   1.0029439883538183        4.9093671181248988        15.692422887539506     
 C   8.3160832889036858        2.5523430120436350        10.080992638696276     
 C   8.5045640328874867        3.5452167000281243        8.9238382035080139     
 C   7.7115465296519465        1.2255481571050966        9.5785202520800752     
 C   7.3931254431903408        3.1641034256686531        11.155337695696923     
 P   9.9191697756381600        2.2482655055611938        10.924359619824369     
 H   9.0834042993118711        3.1128749143870897        8.0963243215286713     
 H   7.5208872624265402        3.8311362206370378        8.5285920318589543     
 H   9.0014999019292841        4.4633733902092017        9.2601701640825880     
 H   6.6974766952590947        1.4157319346841239        9.1945087096131832     
 H   8.2952903814569368       0.78417110147647817        8.7586328873919470     
 H   7.6332616042386352       0.49078087822562955        10.390540393601137     
 H   7.7865380480261503        4.1083598944791140        11.553337346144708     
 H   6.4121106011579245        3.3721204916905898        10.706367040579954     
 H   7.2396591115495443        2.4792652135819617        11.997456501254566     
 N   10.949133433921503        1.6143031004775996        9.8148835896210116     
 N   10.601562061881596        3.6596572570079910        11.456371393935314     
 O   9.6397223110991757        1.3847289075364329        12.161947120056963     
 C   12.257791508570131        1.0374310678335645        10.217048820935817     
 H   10.577680208152035        1.2744998711811450        8.9195509488893112     
 C   11.619867108312151        4.4833815033687836        10.783158511435927     
 H   10.401969725551398        3.8936111754043568        12.431810565296827     
 Dy   9.9274614674986168        1.2914759969605791        14.369841031317542     
 H   12.454442791857286        1.4022169062226946        11.236227910671030     
 C   12.201546751763347      -0.49072324282778712        10.257845565324203     
 C   13.364301320944248        1.5347827093593036        9.2831940403022664     
 H   11.743345772181891        4.0358764060121279        9.7895716348968307     
 C   11.144550596906617        5.9322281582507728        10.615829455213895     
 C   12.962373728818489        4.4289660177487153        11.525789266488076     
 O   10.365237344935034        1.2977211530780979        16.547482882707182     
 O   9.3768169429748180        3.6146268571280129        14.355099198512313     
 O   7.5810521110250821        1.4474987560320520        14.671055525352688     
 O   9.1259686329829837      -0.99254715333075294        14.564878278466415     
 O   11.739425244327267      -0.15813163073572278        13.914703072229875     
 O   11.899235100229005        2.6534636228410453        14.256859257457723     
 H   11.416190773996457      -0.84154134049523344        10.938794144859537     
 H   12.003941527664869      -0.90120376244695821        9.2574906305505706     
 H   13.159940500709475      -0.89667214356928215        10.610656444574676     
 H   13.173596182411501        1.1971444619927047        8.2546134626750369     
 H   13.427967714833715        2.6293206188312879        9.2737655640150507     
 H   14.337613396481302        1.1373294826567824        9.6021775086591479     
 H   10.200312776547612        5.9835608275385779        10.058515801299158     
 H   10.985845435731461        6.4047912034282852        11.593213417155258     
 H   11.897489571517729        6.5238895873969547        10.076162788472951     
 H   12.864674519744396        4.8432937406922596        12.538787445955977     
 H   13.332341675852451        3.4015229984990953        11.624573536870862     
 H   13.720294451773222        5.0207283843814361        10.992986972410339     
 P   10.574488590497987       0.43267089397854286        17.798310137829237     
 H   9.9159179969247440        4.2381742798875415        14.907403371551899     
 H   8.4021474843495820        3.9044033156284206        14.442025861973317     
 H   7.0002445107591038       0.68848449225273911        14.370284919834072     
 H   7.0882523593186839        2.3159239666614235        14.643998857581218     
 H   9.5918619574016883       -1.7295281671377409        14.085805763881488     
 H   8.1384730052680538       -1.1128327840129468        14.369324581942720     
 H   11.690919138185098       -1.1063261502835728        13.610958342885906     
 H   12.696572425009284        3.5923813649559905E-002   14.102180449938034     
 H   12.811518933348504        2.2576408482966590        14.293397331201916     
 H   11.945577651182782        3.4677152564656137        14.824265022550353     
 C   9.1203184651539484       0.69413496531128005        18.886541545451713     
 N   10.761767252130168       -1.1051198962099826        17.233657184510438     
 N   11.879509692874908       0.71636573184630770        18.748641029064654     
 C   7.8833660683433173       0.31784629976704198        18.048395590539613     
 C   9.0489611871847480        2.1866802745831375        19.264712238531857     
 C   9.1998486856423511      -0.17217850810271881        20.153192944959720     
 C   11.251412543279066       -2.2789406812334478        17.973560139150866     
 H   10.273599913634557       -1.3066288588041244        16.356796883805853     
 C   13.276417780942280       0.79939394817523868        18.257283682605973     
 H   11.717038212736583        1.2359225926652693        19.617899618709817     
 H   7.8939600403768795      -0.73599148144738535        17.737270363036355     
 H   6.9857494169403394       0.47955531968434123        18.658298125551518     
 H   7.7952639712299900       0.93846462489848104        17.148319746814597     
 H   8.1229007155050788        2.3823994126402424        19.824970365690515     
 H   9.8812050399182869        2.4904393759827572        19.912841678937568     
 H   9.0543600553207284        2.8220451162229767        18.370486829393705     
 H   10.063424137522023        8.5419606635545292E-002   20.779040667913414     
 H   8.2961099033627175       -4.2567152764112076E-003   20.754658271821452     
 H   9.2495394085762310       -1.2440878484337383        19.923999499696457     
 H   11.550790580269751       -1.9160295836708163        18.966259176657886     
 C   12.470409907245884       -2.8773407127121611        17.264694130555249     
 C   10.141726931543586       -3.3208668688020171        18.121471056358065     
 H   13.294901321338802       0.33881412043471998        17.258942398624352     
 C   14.192467856483724        1.5657596383374623E-002   19.203471142104423     
 C   13.702954461406343        2.2625981531301482        18.137062067141592     
 H   12.194718265709662       -3.2268868147847365        16.258394237373125     
 H   13.273474968801196       -2.1361081995557170        17.153417067523151     
 H   12.866465552408140       -3.7362481199067528        17.827762521923521     
 H   9.2589925325467650       -2.9065198489328870        18.624683052142903     
 H   9.8259863239450880       -3.6874236351194414        17.133489798190602     
 H   10.489895812910108       -4.1849489158336937        18.702637923319564     
 H   14.102433313337192       0.41056903078995349        20.225375261730889     
 H   13.932341977462119       -1.0499487082101240        19.229092972969337     
 H   15.240004647597161       0.10900725896538609        18.887446572613584     
 H   13.028276862941471        2.8163396190853969        17.470463031126972     
 H   13.678595161429925        2.7422349765610345        19.125129112886544     
 H   14.722645934780383        2.3439467407072141        17.737102393800019     
 C   9.7007119733220240        5.3582678884960648        2.4095872863880174     
 C   10.636632657876023        4.2268980154636822        1.9461129538805175     
 C   10.322934267490790        6.7432008060411155        2.1385697586347763     
 C   8.3460671586256208        5.2439923247981604        1.6775163785479705     
 P   9.3366410019018087        5.2054318926352412        4.2109519573286267     
 H   10.740063249056556        4.2735071547757917       0.85104796765159563     
 H   11.643021782973779        4.3150934118510804        2.3790134722748335     
 H   10.228369436457720        3.2402515320847458        2.2063892627373369     
 H   10.504051332172802        6.8591667862073349        1.0598009819223033     
 H   9.6431008199851131        7.5470341376604733        2.4496066627834558     
 H   11.285074730287043        6.8806078571349936        2.6507703218086895     
 H   7.8933499813612418        4.2525116003044232        1.8144950419355070     
 H   7.6290525218765950        6.0035351562287911        2.0198318845788044     
 H   8.4964313111612135        5.3910109571032629       0.59795348356759259     
 N   8.6081952491363030        3.7620831161258397        4.5642290552860523     
 N   10.793540633558765        5.1280794738137683        4.9602807228915093     
 O   8.4123243186214491        6.3541539777639979        4.6304140399842346     
 C   7.1606609395272711        3.4809237375843631        4.5363161237384420     
 H   9.2104542413214876        3.0036289882687139        4.8994193225170353     
 C   10.930833194635941        5.3251351893142340        6.4214362496444375     
 H   11.654943278464469        5.3082062647707930        4.4267593999085610     
 H   6.6923719461593780        4.2556870503079978        3.9164340162218418     
 C   6.8833275848870104        2.1291012037507131        3.8793736573934381     
 C   6.5316740964851698        3.5303626187530828        5.9306424830547195     
 H   9.9925925989302140        4.9750688227961453        6.8755421534676611     
 C   12.087971453641320        4.4599087101375510        6.9168632370293910     
 C   11.135760553444907        6.8043625921204143        6.7635762233449430     
 H   7.3650061978551822        1.3144330095340633        4.4387013783790721     
 H   5.8008451747507017        1.9453208068803403        3.8639984377386525     
 H   7.2487299592745833        2.1004469228078340        2.8465758329936253     
 H   6.7399937065259321        4.4865209163741602        6.4257715065971341     
 H   5.4416092567388068        3.4183598187687609        5.8449814176647550     
 H   6.9217686488883867        2.7174372147902162        6.5575111870047449     
 H   12.996401260918223        4.7154056360076249        6.3556218817274281     
 H   12.286957480316499        4.6478720281086767        7.9797249434196935     
 H   11.872982587108382        3.3911755296896691        6.7804762851748670     
 H   10.310504293484984        7.4069692587784548        6.3665068118419308     
 H   11.183166733577416        6.9543867672568762        7.8518719466440041     
 H   12.071971079121965        7.1803334933583987        6.3279074899213450     
 C  -2.5844990876756020        11.745636458142132        6.9681110265654151     
 C  -2.4504759181643565        10.231314756309002        7.2210063623377652     
 C  -1.2151649940930727        12.449223575147892        7.0522176448087963     
 C  -3.5428386438664061        12.332893746149439        8.0257401613269277     
 P  -3.3767176355610640        12.023986024843708        5.3165890606043282     
 H  -3.4318331653777885        9.7405809641539154        7.1963495219543319     
 H  -1.7898054941272443        9.7366682252115151        6.4980379332570450     
 H  -2.0182927078584472        10.066651062269569        8.2200103630339392     
 H -0.47075444730476956        11.996176020802293        6.3839649218696994     
 H  -1.2900953945109750        13.518401047632487        6.8080097522349741     
 H -0.82596248574708075        12.371300828568708        8.0788745198650602     
 H  -3.1535255613475970        12.099134208359917        9.0274968751715079     
 H  -3.6247407827318661        13.422863071824855        7.9503876863665077     
 H  -4.5501041569325418        11.901807079006870        7.9506125513224903     
 N  -3.7282575551870716        13.610934578960737        5.0046083989462193     
 N  -2.2097598190412988        11.692913829720116        4.2030511516038311     
 O  -4.6850650566260867        11.233201567131964        5.2836398244389393     
 C  -4.9078413813068442        14.344450791808733        5.5148546684475708     
 H  -2.9671513966286738        14.196176924618126        4.6625362061683520     
 C  -2.4298807871394410        11.723479355889404        2.7354270704653070     
 H  -1.4674122303329817        11.041905132026111        4.4896984692710751     
 H  -5.4614481516340057        13.644753282353721        6.1561374499619479     
 C  -5.8194779212199848        14.782229871127949        4.3646704250633510     
 C  -4.4429792172585678        15.542367463429391        6.3420602966799740     
 H  -3.3751261649684445        12.261991260025480        2.5692185071227449     
 C  -2.5549733035727593        10.300817967588221        2.1805525828749572     
 C  -1.2888765387565793        12.498987647458208        2.0670679298480046     
 H  -6.0902666088802579        13.923039227874082        3.7377075390119856     
 H  -6.7455163693151823        15.233823518185126        4.7477480779737764     
 H  -5.3031052471041153        15.521498933510253        3.7392688318720051     
 H  -3.9028590465577828        16.252845471914544        5.6995330909637296     
 H  -5.2961913229873607        16.066997575827038        6.7838939221937160     
 H  -3.7709758552874959        15.239988388935583        7.1539873287711684     
 H  -3.3986390199415255        9.7757303063744079        2.6457804333144259     
 H  -2.7133225994812955        10.319135789572917        1.0928139911900370     
 H  -1.6401427433239035        9.7252707385581640        2.3823564878385470     
 H -0.31793857955069621        12.067132994740591        2.3499710945072070     
 H  -1.3717840380715411        12.448431676364715       0.97292680981154511     
 H  -1.2929429100836087        13.555359315733311        2.3629917098146986     
 I  0.36802766288374877        9.1326731093034823        4.6212100530297731     
 I   3.6912753135503698        4.6438977501120560        3.2139805663468493     
 I   10.236799704762870       0.69673078195766458        6.1739540284653920     
 O  0.12672883206430374        5.6714742010760828        3.7113145691147960     
 H  0.29629495298319458        6.6240595328726837        3.8836461741126689     
 H   1.0155715977921456        5.2825901975935707        3.5703343629392008     
         356

 C  -6.5088805758540689        7.8479585599424295        9.1783290623435203     
 C  -6.6971944101747765        6.8553825822354000        10.335993513523729     
 C  -5.9479538501674023        9.1900224957247314        9.6872678445611999     
 C  -5.5483892189194171        7.2562111264273419        8.1251086042432714     
 P  -8.1023763476325854        8.1075990878239050        8.3029880017138211     
 H  -7.3012460764088747        7.2778453211256089        11.150143983604595     
 H  -5.7156948599815811        6.5927061057087410        10.751353157780022     
 H  -7.1666086263047868        5.9253536845093304        9.9939479979788679     
 H  -4.9378596462668369        9.0265579380301180        10.092294246653960     
 H  -6.5586911056995820        9.6168393217322254        10.494130018630583     
 H  -5.8721165003163511        9.9245235334095447        8.8747931580468453     
 H  -5.9116499298993146        6.3039782665233473        7.7181456971594473     
 H  -4.5745724006797044        7.0684425690629995        8.5981681440547888     
 H  -5.3890053375364086        7.9449629627692246        7.2868194492170879     
 N  -9.1725265203593960        8.7256091423423801        9.3820525374387103     
 N  -8.7351600318974718        6.6754207399397290        7.7677649440072738     
 O  -7.8203072810128633        8.9704254899488127        7.0652946905066818     
 C  -10.491951669730650        9.2549517538110013        8.9491744214318310     
 H  -8.8332388128953454        9.0713117583831817        10.287322085299682     
 C  -9.7478172881733425        5.8300403885735150        8.4226399491258519     
 H  -8.5059019539277969        6.4381215790188282        6.7999026044434530     
 Dy  -8.0142126493376882        9.0432480740479964        4.8526030386324104     
 H  -10.647997413259663        8.8890146470915230        7.9238375585079188     
 C  -10.494112447273647        10.785528426773396        8.9177045170275377     
 C  -11.601953713189600        8.7094575076408507        9.8509414580301211     
 H  -9.9056944479812294        6.2780052047238142        9.4109552607117202     
 C  -9.2414110049072669        4.3941242563040381        8.6098920911284456     
 C  -11.070874227650645        5.8497394516717085        7.6466648122306999     
 O  -8.3728068989318860        9.0383515895908122        2.6642301840776113     
 O  -7.4265278224622504        6.7275332781022685        4.8895869093758249     
 O  -5.6651201988296194        8.9035020098960178        4.5851115778227474     
 O  -7.2202807697198503        11.336168702940899        4.7255906434495030     
 O  -9.8713366227257815        10.475905359894707        5.1741898038127188     
 O  -9.9672039330312323        7.6425997714298273        4.8989668307659784     
 H  -9.7140630969041855        11.171594403933504        8.2495194763399748     
 H  -10.324423054696611        11.196575559348959        9.9228461179456602     
 H  -11.463077885044628        11.158621234293699        8.5556767668773421     
 H  -11.456375245800281        9.0563734665968667        10.882779218343558     
 H  -11.617956056508314        7.6131056190715380        9.8623563478074558     
 H  -12.582145321413639        9.0630823142450065        9.5026061071163426     
 H  -8.3091151030855173        4.3701651082688286        9.1879470056156567     
 H  -9.0488456406937079        3.9189964890476676        7.6398554577088875     
 H  -9.9906838517508998        3.7876676554625028        9.1383413379428404     
 H  -10.936424856341432        5.4372803854634384        6.6377921652688485     
 H  -11.463671097512522        6.8672272783153989        7.5353498906021352     
 H  -11.827004036927466        5.2405721986098230        8.1608477426723542     
 P  -8.5661656071795491        9.8985680681214490        1.4083841149210565     
 H  -7.9553577409859981        6.0904631095336255        4.3426123477591618     
 H  -6.4491678740366218        6.4483742522632612        4.7986979060859625     
 H  -5.0822809437743652        9.6684033690499565        4.8677888215671645     
 H  -5.1606127996876952        8.0424264877611851        4.5889075195477087     
 H  -7.6994945519761000        12.064523075362478        5.2031532606557098     
 H  -6.2342718477312644        11.462876382933965        4.9158666381252640     
 H  -9.8605499921438309        11.414164292921932        5.5122873270699868     
 H  -10.822972521494185        10.240742837958997        5.0028261177249362     
 H  -10.888083384433896        8.0170641858819263        4.8488608387888670     
 H  -9.9892793625188503        6.8178863952038258        4.3452948075189299     
 C  -7.1098509748948766        9.6196854841616499       0.33156030192583735     
 N  -8.7334813624714389        11.445283345718005        1.9535003104334718     
 N  -9.8688466836212267        9.6138484858192310       0.45477547028429760     
 C  -5.8770004874132855        10.001587181015854        1.1719625712109507     
 C  -7.0427553379054135        8.1234608907852213       -3.0714494439738994E-002
 C  -7.1863963297302584        10.474846182208626      -0.94162151612923384     
 C  -9.2919124242581308        12.599238128571374        1.2345820433268608     
 H  -8.2832480280712399        11.648439683727787        2.8494099086731004     
 C  -11.261473700836655        9.5096785777365138       0.95415953041156276     
 H  -9.7036397301627630        9.0947501191358580      -0.41431754764278550     
 H  -5.8797416393120976        11.062258178218991        1.4580139292313801     
 H  -4.9760151323772650        9.8159932786695823       0.57463533434860892     
 H  -5.8048658212969135        9.4002737270424284        2.0863269694588022     
 H  -6.1144444990535334        7.9169620960362028      -0.58301638639830355     
 H  -7.8730770665303789        7.8168025429462817      -0.67979328908786285     
 H  -7.0565740446248810        7.4977474859093105       0.86993156304130703     
 H  -8.0471935212831944        10.208596184749638       -1.5669817714009597     
 H  -6.2812355258577410        10.307537518832234       -1.5408677772660453     
 H  -7.2429534710209840        11.547707522197497      -0.71921812160755150     
 H  -9.6142865097544838        12.221738234327701       0.25531688255556906     
 C  -10.503438265328338        13.156310131717742        1.9871410697777228     
 C  -8.2288488095738135        13.678962595855245        1.0379511682685800     
 H  -11.277094033228671        9.9480004130477599        1.9621190413366176     
 C  -12.192852322847443        10.306914470148339        3.4781698172637300E-002
 C  -11.672095241439067        8.0400911291685517        1.0470976461351167     
 H  -10.206383751276730        13.525947556784741        2.9794425211815216     
 H  -11.270666479255304        12.385936018371272        2.1340977024743948     
 H  -10.954204753838610        13.992835122127220        1.4346810876033842     
 H  -7.3583592544546761        13.295616678937533       0.49239283147911089     
 H  -7.8802593531570659        14.058112686822685        2.0088767423849756     
 H  -8.6357176330288485        14.528978221462877       0.47631925130870678     
 H  -12.115798680977266        9.9309211975970371      -0.99491357295396554     
 H  -11.936486821985152        11.373499575587342        2.4990999490229704E-002
 H  -13.235851050815924        10.205068569698724       0.36372562108776080     
 H  -10.990041214630077        7.4822869443045175        1.7029776939358734     
 H  -11.642822953937470        7.5793770130760008        5.0495191556593336E-002
 H  -12.689945805522651        7.9409327920440891        1.4476882131510098     
 C  -7.6983935379957202        5.0021843723140087        16.830776662078723     
 C  -8.6365418405565446        6.1241244702293871        17.310494156555759     
 C  -8.3021740310093239        3.6129247843803833        17.115827668739378     
 C  -6.3331331907305231        5.1291939056541507        17.539698821003046     
 P  -7.3717987326445575        5.1569819904511247        15.022271223847007     
 H  -8.7240766589415912        6.0744821697690252        18.406562099688347     
 H  -9.6475011518350975        6.0278262192646288        16.891437499518755     
 H  -8.2424097336100726        7.1145433191525207        17.045842840031320     
 H  -8.4536601825550832        3.4967260380868974        18.199512183681414     
 H  -7.6248066168975148        2.8136876345326942        16.787223044350142     
 H  -9.2774758180604717        3.4709640907328283        16.629932956751336     
 H  -5.8912460653613143        6.1236472734463536        17.395020134870212     
 H  -5.6154000951280985        4.3747493324527218        17.187776290803633     
 H  -6.4653615416407124        4.9831740432928955        18.621763030597613     
 N  -6.6497042309020093        6.6016420354642369        14.657612153350112     
 N  -8.8440779694215177        5.2302180790828112        14.299760006317243     
 O  -6.4534073992312511        4.0098955520896640        14.585251446525223     
 C  -5.2007699359241197        6.8821540792894407        14.678266251367997     
 H  -7.2572435936547208        7.3582234687949146        14.327652341018711     
 C  -9.0051705721792672        4.9993306965749138        12.845152423081363     
 H  -9.6848152423111511        5.0049476334177596        14.849244512763041     
 H  -4.7299964771805891        6.1069416624996995        15.296174422962540     
 C  -4.9173879500249136        8.2342899347029110        15.333200271959008     
 C  -4.5761563240807064        6.8297139450571818        13.282205886889821     
 H  -8.0757493734961354        5.3408233503970530        12.368270388638521     
 C  -10.174073000370255        5.8449409758693314        12.343748082010565     
 C  -9.2132151303056435        3.5134162100828514        12.541226924449671     
 H  -5.4008410114161380        9.0503102417211441        14.777290778742756     
 H  -3.8347907139479420        8.4189028429402466        15.341046157639335     
 H  -5.2755457154353023        8.2646197806586628        16.368298967774301     
 H  -4.7861284832931679        5.8729117307330858        12.789070111231988     
 H  -3.4857371499055025        6.9407387106881604        13.364610511867818     
 H  -4.9657967769775624        7.6424053573175472        12.654613539574676     
 H  -11.079853247910835        5.5834665871102862        12.906854185428166     
 H  -10.369529466413656        5.6433757220788276        11.282575229590737     
 H  -9.9738401915694137        6.9172207275855611        12.468734848432826     
 H  -8.3823968120104588        2.9184654222128077        12.937077930351160     
 H  -9.2791283556413688        3.3383876817787526        11.458250451499671     
 H  -10.143150582229049        3.1481875589190884        12.997649740958071     
 C   4.5528754578901518       -1.4019325754133150        12.227486381663372     
 C   4.4223285939595502       0.11397162613427302        11.982487797999736     
 C   3.1875107186681624       -2.1086167986805830        12.111687092049809     
 C   5.5338417493080492       -1.9808227531614109        11.186979796482303     
 P   5.3139220943657453       -1.6903458401006588        13.890983327330110     
 H   5.4026335633215226       0.60516207265858390        12.030016601138009     
 H   3.7467466288636198       0.60150663484708333        12.695816955022533     
 H   4.0100087761809746       0.28583379651485513        10.976182342573857     
 H   2.4290830826069532       -1.6617307937459205        12.768150881036480     
 H   3.2624879184013409       -3.1791135458722923        12.350017185792979     
 H   2.8180872942570150       -2.0241229526627618        11.078138912393694     
 H   5.1707649690029367       -1.7336468563326457        10.178182567348955     
 H   5.6084797978966963       -3.0717879847276799        11.252591707190190     
 H   6.5414248472909824       -1.5560215587423643        11.291242931578228     
 N   5.6564626555057043       -3.2804541392387567        14.197373598107323     
 N   4.1347229093197058       -1.3721311575702655        14.995734687444324     
 O   6.6142321239845483      -0.88908689778467087        13.954365132691965     
 C   6.8252884001202645       -4.0389341078621221        13.700865160170306     
 H   4.8900459650329502       -3.8499295414983505        14.553118969013779     
 C   4.3766661438728667       -1.3500303388607742        16.459476256768539     
 H   3.3810379604188459      -0.73854751109953398        14.700128970437857     
 H   7.4093201723247963       -3.3498681326837407        13.074876289158242     
 C   7.7009979087450020       -4.5069745606089979        14.866129472111995     
 C   6.3432541225834456       -5.2228507182525776        12.860968625055405     
 H   5.3184410938990982       -1.8940260037220014        16.630127529941650     
 C   4.5284288866552371        9.1731516290289430E-002   16.959484056175288     
 C   3.2370987513737020       -2.0881830256786862        17.172025691591219     
 H   7.9892780776717025       -3.6571563714438189        15.498348758711078     
 H   8.6180002480461759       -4.9888766703578886        14.500134115505448     
 H   7.1477437889710878       -5.2290007524870727        15.479558129999580     
 H   5.7796136332100438       -5.9239872949361354        13.493602399928157     
 H   7.1892353637649222       -5.7666954663109031        12.427673449102931     
 H   5.6889506305222097       -4.9012923482932447        12.042048970280977     
 H   5.3784181321825368       0.58408354958599185        16.467910363862842     
 H   4.6952357616464884       0.11431811125273987        18.045515309975556     
 H   3.6203279070389973       0.67437053551540782        16.743526798158797     
 H   2.2676714132649058       -1.6430055171416331        16.902856509792830     
 H   3.3471465676446219       -2.0159558057487841        18.262183254727784     
 H   3.2143983853336038       -3.1511118222215284        16.897394402313370     
 I   1.5099767169749370        1.0684641162739488        14.505443789674510     
 I  -1.6630980828256292        5.6113054441612134        16.014051529563329     
 I  -8.4840635455442701        9.5967904490741276        13.062984185746894     
 O   1.8879554081511585        4.5098762128353238        15.559187320178646     
 H   1.7045849206572088        3.5706611294898680        15.336746797740750     
 H   1.0029342835918291        4.9100269541528458        15.692457944060710     
 C   8.3210429609152339        2.5507750509057741        10.077763271849438     
 C   8.5091701900999883        3.5436634827794111        8.9205821824663669     
 C   7.7188665265135974        1.2230573220224439        9.5751362477165411     
 C   7.3963006157909090        3.1613004787940264        11.151267365044164     
 P   9.9237749593359155        2.2492031887222996        10.922521557975877     
 H   9.0891004732641143        3.1118377283584375        8.0935994338916899     
 H   7.5255055998602733        3.8284096852289768        8.5245700565319567     
 H   9.0048100498510912        4.4623991819086601        9.2571349049718474     
 H   6.7050094336673833        1.4117474809732931        9.1899724285124069     
 H   8.3040640652359397       0.78225901257786179        8.7560480034335981     
 H   7.6407044371363622       0.48845482243588662        10.387319685995188     
 H   7.7880977462657883        4.1060157302744607        11.549667673800903     
 H   6.4155053615074582        3.3680967168205549        10.701311221634075     
 H   7.2428898036231004        2.4761761434830230        11.993177783963121     
 N   10.955780698667295        1.6161364938847997        9.8145425828844814     
 N   10.603476163941503        3.6617487523486973        11.454681558780294     
 O   9.6442017039462833        1.3855585309401721        12.159983382218318     
 C   12.264158935583653        1.0400571239257079        10.218704371198417     
 H   10.585783340907799        1.2758460688175484        8.9188165681428817     
 C   11.622010290999672        4.4861299625529725        10.782600210322048     
 H   10.402743728748375        3.8955017195688062        12.429927845955836     
 Dy   9.9272989830457572        1.2919251907040745        14.367877162475333     
 H   12.458912500983327        1.4046825467272419        11.238247239343321     
 C   12.208811088806680      -0.48818069078497617        10.258953382740426     
 C   13.371746575212233        1.5384580584028740        9.2867789787138975     
 H   11.747358280547662        4.0383905569643561        9.7893996248499580     
 C   11.145725730253288        5.9344942415713158        10.613916380107195     
 C   12.963330155117401        4.4330905405164378        11.527230047441719     
 O   10.361297333638856        1.2986500631852687        16.546113090077348     
 O   9.3775840039410063        3.6156611078675418        14.352855198741000     
 O   7.5809796231353719        1.4489080301889901        14.666819203084883     
 O   9.1245349095310431      -0.99162088028776751        14.561437979856626     
 O   11.739160000255076      -0.15903126373362148        13.917222111245765     
 O   11.899512240980240        2.6534685681562777        14.256525607307267     
 H   11.422915146302548      -0.83970060537198432        10.938886608332504     
 H   12.012465391566936      -0.89835905795596060        9.2582472530005369     
 H   13.167041120850094      -0.89378240017697141        10.612606973693813     
 H   13.183154291263765        1.2006106983990164        8.2579696642529754     
 H   13.434334195284672        2.6330490229294474        9.2773498720082834     
 H   14.344849772588285        1.1419727123769716        9.6074541554439037     
 H   10.202117948785988        5.9846554662245444        10.055522785946266     
 H   10.985491545329610        6.4075335095795625        11.590798215110832     
 H   11.898728990387275        6.5264671662324281        10.074667976615718     
 H   12.863636277871196        4.8472088049574209        12.540053972376214     
 H   13.334174570155247        3.4060350567285602        11.626558531507870     
 H   13.721393765680681        5.0256640139060575        10.995627481680318     
 P   10.569122633203989       0.43360229823274621        17.797127939409869     
 H   9.9168898034350530        4.2386587320000393        14.905557857037081     
 H   8.4030773198584310        3.9054717029620432        14.440879670733711     
 H   6.9992110996026859       0.68993822802610738        14.368172714096772     
 H   7.0883736773293498        2.3174321802519278        14.642010378523500     
 H   9.5901161875721765       -1.7288028253119916        14.082462311170813     
 H   8.1368452654816981       -1.1117389932827735        14.366836248663736     
 H   11.690959326074211       -1.1068577747610098        13.612394263816148     
 H   12.696178415161679        3.5169870523115196E-002   14.105115234959326     
 H   12.811582678451533        2.2573094113909731        14.294185125413568     
 H   11.945653657713207        3.4677468368735189        14.823895014465037     
 C   9.1139872335801861       0.69530193713414579        18.883789883260434     
 N   10.756165006922512       -1.1044849156211602        17.233258641856882     
 N   11.873356383235208       0.71729398790828958        18.748502405772616     
 C   7.8780580799348874       0.31715548162192186        18.045096299454929     
 C   9.0414943871091751        2.1881225900782471        19.260373177953511     
 C   9.1933136418575074      -0.16961100392020598        20.151311506585618     
 C   11.249298003733237       -2.2771894358432454        17.972229410965522     
 H   10.269511356379583       -1.3062232332332935        16.355672041817272     
 C   13.270408521016265       0.80083565902963638        18.257675159323266     
 H   11.710305855016783        1.2367430653202536        19.617708816568065     
 H   7.8895502570488274      -0.73708832131518620        17.735596891981277     
 H   6.9798149870438486       0.47924298463820347        18.653896197389667     
 H   7.7905072429752851       0.93640524376915857        17.144062317725503     
 H   8.1148190148812507        2.3839825654555220        19.819486064702836     
 H   9.8729925184995633        2.4927944973425946        19.908979912623593     
 H   9.0475477022842163        2.8226167554922132        18.365572029276429     
 H   10.056143990661905        8.9539893045219074E-002   20.777448040483211     
 H   8.2890300480060866       -2.0909764836811728E-003   20.752026123290776     
 H   9.2443851569364526       -1.2416437742611657        19.923226878414312     
 H   11.550210866189177       -1.9132793498607685        18.964008873378010     
 C   12.467562469013773       -2.8738422043643870        17.260846502799058     
 C   10.141968634376315       -3.3208689365901334        18.123365643295823     
 H   13.289105026718872       0.34188464206208935        17.258650334464097     
 C   14.186369494849387        1.5454305313764301E-002   19.202514054380636     
 C   13.696979802547144        2.2641408769107279        18.139817148803854     
 H   12.190291112844388       -3.2248167280032818        16.255559993180590     
 H   13.268771529136421       -2.1312179878877333        17.147072992439437     
 H   12.866566404419427       -3.7314358203357672        17.823509941628018     
 H   9.2600382684793079       -2.9077953998133057        18.628800937599202     
 H   9.8242627581424369       -3.6884325154006508        17.136512500079391     
 H   10.493166484633042       -4.1840355957846525        18.703819212589003     
 H   14.096811290982064       0.40888903013172090        20.224987561634954     
 H   13.925948991429054       -1.0500645838507050        19.226606228488787     
 H   15.233844083238504       0.10885441681448098        18.886277655395137     
 H   13.022647726256679        2.8188175369039032        17.473662084913620     
 H   13.672066718781107        2.7423258030633266        19.128535185881454     
 H   14.716873747705066        2.3460543839950252        17.740520378952958     
 C   9.6961731125266102        5.3545865615433552        2.4077496764475459     
 C   10.634838941177433        4.2256315868893486        1.9444469288169577     
 C   10.314546827085451        6.7409029593563439        2.1359492238621423     
 C   8.3418844690711715        5.2362337754335631        1.6761241168510312     
 P   9.3334983631017021        5.2019007051919912        4.2093700361151782     
 H   10.737412131353228        4.2716836794066273       0.84930279205444292     
 H   11.641113824557674        4.3169696711892529        2.3765125188410199     
 H   10.229603023701383        3.2381740998679960        2.2056971164351404     
 H   10.495642997556754        6.8567010093010206        1.0571698456033443     
 H   9.6324887544212832        7.5429545624863286        2.4462921984138406     
 H   11.276092088317217        6.8811459798623469        2.6482264347375901     
 H   7.8924184595870512        4.2435092367629865        1.8132374152745949     
 H   7.6226602334250311        5.9934019518388624        2.0185812843212276     
 H   8.4914898077046708        5.3837314986854237       0.59652862736949896     
 N   8.6059850866694614        3.7582366926007906        4.5634425918751083     
 N   10.791074650149426        5.1260906321953108        4.9576464652920080     
 O   8.4087861514495987        6.3501491216661154        4.6291686520204562     
 C   7.1584062924021383        3.4767494176970475        4.5360367815361808     
 H   9.2086841423084600        3.0003646181293782        4.8991161807395622     
 C   10.929266495133827        5.3265904437545730        6.4181721872182944     
 H   11.651389327872440        5.3083859936430997        4.4232109148021745     
 H   6.6898568250735329        4.2509053632428220        3.9155639695146749     
 C   6.8812915698289512        2.1242396863183184        3.8803978858114707     
 C   6.5294894180331005        3.5274162034146661        5.9303518325985598     
 H   9.9916233580343192        4.9770084632434308        6.8737492179048578     
 C   12.087393706821242        4.4635190623588716        6.9148656688394263     
 C   11.133433796871676        6.8065946340721544        6.7567452989952406     
 H   7.3639743200048775        1.3102991101379420        4.4398839796038319     
 H   5.7989794986830132        1.9395232561814968        3.8662127054010846     
 H   7.2457209027054903        2.0949347620014906        2.8472993587410591     
 H   6.7379694805420538        4.4839243302639158        6.4247078211973028     
 H   5.4393914399129946        3.4155633218294219        5.8448245591080044     
 H   6.9193836824655399        2.7149240842790272        6.5578933425691712     
 H   12.995589686499503        4.7190567960130583        6.3532486691375789     
 H   12.286108750468470        4.6534560484552250        7.9773774245008875     
 H   11.873596104796125        3.3944035424432180        6.7802196352234043     
 H   10.307338148515278        7.4078214013503105        6.3594418125747580     
 H   11.181984629966978        6.9590508818476486        7.8445546100943568     
 H   12.068924929250086        7.1821765108608453        6.3193189093259718     
 C  -2.5848426657946844        11.745374359939653        6.9670814418909792     
 C  -2.4493062867076296        10.231279828161414        7.2202628246473077     
 C  -1.2163960254758330        12.450488433121546        7.0519372552847495     
 C  -3.5444790480683821        12.331672368275942        8.0240316751371097     
 P  -3.3764968259398249        12.022757235135254        5.3151697145040737     
 H  -3.4301063713320361        9.7395122871036861        7.1952756464334895     
 H  -1.7878160220550534        9.7372869476814259        6.4976359143536895     
 H  -2.0173874130138327        10.067241103624301        8.2194756805495910     
 H -0.47119772590448905        11.998389557378630        6.3839502410538351     
 H  -1.2925016709397412        13.519591576065871        6.8078836535211522     
 H -0.82760084185607607        12.372770628758783        8.0787665771141750     
 H  -3.1556283934036209        12.098335333621099        9.0260699780261255     
 H  -3.6274455990241092        13.421525730346923        7.9485561469978894     
 H  -4.5512356073129805        11.899567603247641        7.9482571215270497     
 N  -3.7290562644701852        13.609444399280694        5.0031116853082063     
 N  -2.2092949136329874        11.692726277989520        4.2016085157271350     
 O  -4.6838270569186706        11.230428720259496        5.2817126972778254     
 C  -4.9089816548123233        14.343166885584690        5.5120794258565367     
 H  -2.9684079922034581        14.194509101364119        4.6598333566996253     
 C  -2.4308124822135913        11.720657881590029        2.7342141297614653     
 H  -1.4657010857898651        11.043351255748105        4.4885378722904239     
 H  -5.4635155697731816        13.643719155450562        6.1528207009641855     
 C  -5.8189472602070440        14.781019942485129        4.3606958548125654     
 C  -4.4449232104962988        15.541300629315897        6.3394692281870348     
 H  -3.3773529043879478        12.256733079512216        2.5682450284978775     
 C  -2.5532536406214206        10.297102486330092        2.1812706399587833     
 C  -1.2923851123356040        12.497718374407725        2.0635997902451808     
 H  -6.0896894626167128        13.921730065075606        3.7338548607112805     
 H  -6.7450084256201714        15.233523240691882        4.7425069680047311     
 H  -5.3012108876509316        15.519563773803769        3.7356424303560050     
 H  -3.9039440122720310        16.251488746301924        5.6973656650011577     
 H  -5.2986317853057514        16.066232640760742        6.7799480841234967     
 H  -3.7740492835470549        15.239165509368783        7.1523777812258054     
 H  -3.3949301449390830        9.7706692377935607        2.6482748706606363     
 H  -2.7130747713059251        10.313637598827452        1.0937960306259171     
 H  -1.6369053949695562        9.7240050129253319        2.3823805375539266     
 H -0.32025696938889053        12.068453753873499        2.3458532457597241     
 H  -1.3763780816143916        12.445545180596202       0.96967171072263070     
 H  -1.2985340965022201        13.554362614684294        2.3582327262726577     
 I  0.37130021617882225        9.1399097366621014        4.6209053023397866     
 I   3.6844816378532892        4.6472147770525227        3.2128318299440934     
 I   10.246665088394465       0.69779455478368435        6.1744548064144862     
 O  0.12088990418993288        5.6788937259833716        3.7073967506786314     
 H  0.29122437376065374        6.6309957823566430        3.8812353444531000     
 H   1.0095422850573132        5.2893132443174782        3.5671474207133653     
         356

 C  -6.5069655930444394        7.8442973269897776        9.1788788114907991     
 C  -6.6949766851326027        6.8516459464019377        10.336492989809745     
 C  -5.9457600835444397        9.1863340145231867        9.6876513157136248     
 C  -5.5469520816369533        7.2526090897256328        8.1252073218280660     
 P  -8.1006537481992993        8.1041789096536618        8.3040555976817068     
 H  -7.2985909842958199        7.2741774316865078        11.150929210185557     
 H  -5.7133710324452327        6.5886902727581944        10.751401021612521     
 H  -7.1647842591607382        5.9217849676962473        9.9945301916989386     
 H  -4.9356589038189096        9.0227090710219855        10.092593186138087     
 H  -6.5563437425683588        9.6134401310364623        10.494491420266172     
 H  -5.8698472911215793        9.9207153919214495        8.8750719718064168     
 H  -5.9104086914681071        6.3004008765593884        7.7183717358682324     
 H  -4.5729170808997228        7.0648428931715621        8.5977909463326139     
 H  -5.3879926039216333        7.9414274319648976        7.2869063368347691     
 N  -9.1704360392931825        8.7222402714397322        9.3834399037362903     
 N  -8.7337770760726290        6.6721554130559957        7.7687774573255695     
 O  -7.8185148260495589        8.9672106893020107        7.0665426525062642     
 C  -10.488912653722483        9.2537147994540643        8.9504250732298409     
 H  -8.8306796695643879        9.0680477076154826        10.288523194618453     
 C  -9.7470267675875100        5.8274207005251704        8.4236044177429861     
 H  -8.5051482507885598        6.4352700625739008        6.8006507418032367     
 Dy  -8.0138734061228334        9.0417183779824963        4.8542342624491344     
 H  -10.645521888674685        8.8880416621795533        7.9250856396949239     
 C  -10.488377328512794        10.784228064643809        8.9189977385195665     
 C  -11.599805704921499        8.7100971332132975        9.8521844496594895     
 H  -9.9047089705886524        6.2755928699160757        9.4118482240922372     
 C  -9.2415584638380626        4.3911975963662861        8.6110185672079176     
 C  -11.070059036709980        5.8478501425547265        7.6476236453537814     
 O  -8.3736557193798919        9.0362063842038864        2.6659579759665104     
 O  -7.4293967573833601        6.7249794887083771        4.8897823528398359     
 O  -5.6650709852652685        8.8998281865900175        4.5864949277525762     
 O  -7.2182127466873593        11.333513563369593        4.7242671855776592     
 O  -9.8680868133179196        10.476785819388788        5.1793945292244237     
 O  -9.9685376274105302        7.6436751594904626        4.9026851970618548     
 H  -9.7074406859601741        11.168863248925160        8.2510868124687260     
 H  -10.318256841528074        11.194887217714649        9.9242213408053068     
 H  -11.456517567610588        11.159014122212843        8.5566866649725082     
 H  -11.453596343069014        9.0566173424283125        10.884066481147086     
 H  -11.617661828557795        7.6138031194608162        9.8634387710132394     
 H  -12.579354271819037        9.0654627601046940        9.5039451790965703     
 H  -8.3091604238239238        4.3667342284520272        9.1888814833834278     
 H  -9.0495493879066018        3.9157235995759385        7.6410453313333315     
 H  -9.9911242909602187        3.7853555552398466        9.1397538592714138     
 H  -10.935825111857593        5.4354791099469741        6.6386812684707959     
 H  -11.462339364861741        6.8655551727644362        7.5365067516332518     
 H  -11.826450040913251        5.2389329216904592        8.1617293509678319     
 P  -8.5663770048245773        9.8966232180826079        1.4101467578822406     
 H  -7.9591011610243729        6.0893376826065237        4.3420716988367145     
 H  -6.4523874267718337        6.4450761615155567        4.7980023666055898     
 H  -5.0813605456134674        9.6643313635905841        4.8680168250817166     
 H  -5.1614575099134647        8.0382195077136114        4.5894000623947271     
 H  -7.6962019069338439        12.062628271371073        5.2018737869272273     
 H  -6.2318798266355602        11.459649236919343        4.9137450200549351     
 H  -9.8553215930160913        11.415268152295560        5.5165358442031129     
 H  -10.819911401125799        10.243996286642810        5.0064917672483773     
 H  -10.888608116588028        8.0198859060143057        4.8520167519208126     
 H  -9.9918610092489217        6.8195458790285866        4.3482531748802469     
 C  -7.1091289336326966        9.6185215929077970       0.33433373928672250     
 N  -8.7347017582482245        11.443132556398130        1.9555342356626297     
 N  -9.8682972992261515        9.6119194234555287       0.45555338319152899     
 C  -5.8771239123812054        10.002137143621113        1.1751493166290163     
 C  -7.0405251067675749        8.1222135616236457       -2.7147785149755310E-002
 C  -7.1856296823533672        10.472794406351838      -0.93943344160240672     
 C  -9.2925354965294975        12.597088134298163        1.2362125047751822     
 H  -8.2837395504355378        11.646477714432301        2.8510318537122816     
 C  -11.261384624384364        9.5085597710967313       0.95374960450459001     
 H  -9.7025757252463389        9.0928791050961166      -0.41346112307761140     
 H  -5.8813412514613415        11.062832119580303        1.4609644368544190     
 H  -4.9756782942661859        9.8176195045089845       0.57821683802057089     
 H  -5.8045600894971061        9.4011404198022763        2.0896805127426270     
 H  -6.1116639730564382        7.9162184765151897      -0.57866059017965954     
 H  -7.8701309558534795        7.8147214925558890      -0.67670709056362144     
 H  -7.0545629486920758        7.4968738955337280       0.87374424002622531     
 H  -8.0457767148092447        10.205367920452785       -1.5651433984696497     
 H  -6.2799523973041325        10.305854216342720       -1.5379766951244174     
 H  -7.2432594509196724        11.545740828897653      -0.71786555697582954     
 H  -9.6150927515198283        12.219375276388469       0.25710576842084598     
 C  -10.503756637982818        13.154926065360382        1.9886720378228651     
 C  -8.2290664000504492        13.676304533608041        1.0391408564205438     
 H  -11.277491462520629        9.9465563216385249        1.9618256094155790     
 C  -12.191618723438228        10.306700158495318        3.4037940974347466E-002
 C  -11.673060155717875        8.0392708388705181        1.0458697781954218     
 H  -10.206361486021935        13.524890676866946        2.9807474432326764     
 H  -11.271241754370598        12.384894179266817        2.1361027852759951     
 H  -10.954247159336196        13.991413150288018        1.4359264538969225     
 H  -7.3586678759700090        13.292350136791436       0.49388124994291649     
 H  -7.8804368318597495        14.055781794633768        2.0099144334296648     
 H  -8.6354914503957954        14.526198676183947       0.47700942484566261     
 H  -12.114186023066187        9.9310705763534717      -0.99576116101309264     
 H  -11.934681461992330        11.373125748813132        2.4882240697090347E-002
 H  -13.234862916814929        10.205364736105054       0.36231816762602576     
 H  -10.991896103671948        7.4807386974354850        1.7020206905461313     
 H  -11.643416081060128        7.5788938287650005        4.9122319646806245E-002
 H  -12.691276940946237        7.9406372468100832        1.4456226533103216     
 C  -7.6989385728584878        5.0032967589506336        16.830849366048803     
 C  -8.6398820994217598        6.1232485506588006        17.309370814321024     
 C  -8.2997973998274919        3.6128335932316094        17.115800368774416     
 C  -6.3347380548473655        5.1338127190570164        17.540785300765354     
 P  -7.3714343937855222        5.1578477067541790        15.022528911825319     
 H  -8.7275108836014930        6.0743790470147108        18.405459773557826     
 H  -9.6504304583516536        6.0241062860230894        16.890327594273835     
 H  -8.2480949375406922        7.1143013600054887        17.043970748354361     
 H  -8.4531471827891398        3.4967974431877162        18.199180171513824     
 H  -7.6199061640664203        2.8152085692431510        16.789030705884510     
 H  -9.2736285001754428        3.4681618905307765        16.628144093079378     
 H  -5.8956147359949824        6.1294013969184560        17.396481843359574     
 H  -5.6146988052075919        4.3815742757056766        17.189313946084656     
 H  -6.4673226554444181        4.9871951445995899        18.622720082747762     
 N  -6.6499152241018837        6.6027607423789725        14.657769073503230     
 N  -8.8434467574764231        5.2297002133338850        14.299422269141164     
 O  -6.4522516625792985        4.0111672077215594        14.586232001429897     
 C  -5.2010269735726125        6.8836872691651001        14.678412173013747     
 H  -7.2575914545263007        7.3588547494577323        14.326995684055042     
 C  -9.0039665333868140        4.9972528093389821        12.845074836176277     
 H  -9.6843469226667036        5.0050040324916498        14.848859143484100     
 H  -4.7301443861630519        6.1091421259059686        15.297073543158632     
 C  -4.9183143725983562        8.2365235466152296        15.332132329124070     
 C  -4.5761505385631622        6.8301830244661081        13.282496677109208     
 H  -8.0746190964901281        5.3387682890659871        12.368074551298614     
 C  -10.173177588997113        5.8417919577774979        12.342675653159905     
 C  -9.2109904586802909        3.5109272515776735        12.542550856790315     
 H  -5.4027088741526290        9.0516896903635740        14.775832815133834     
 H  -3.8359087589949459        8.4220974400814814        15.339241893880626     
 H  -5.2759452480643461        8.2674126038487454        16.367389693963407     
 H  -4.7861388220873451        5.8730552493435182        12.790025341829988     
 H  -3.4857241092801585        6.9411376284139008        13.365007745869830     
 H  -4.9656050448602151        7.6424327745789506        12.654239339320009     
 H  -11.078876951335157        5.5806486724596436        12.906060804420155     
 H  -10.368558814475302        5.6389684521551509        11.281771009028816     
 H  -9.9732894677213242        6.9142569507302136        12.466522656380773     
 H  -8.3796325933160549        2.9169692704245072        12.938745035110463     
 H  -9.2769341661137830        3.3348759976925804        11.459757188124691     
 H  -10.140562066077235        3.1454350811303953        12.999522858816942     
 C   4.5498493590657674       -1.4034304971749827        12.229394490815661     
 C   4.4174619057933286       0.11211477192588092        11.983488829368504     
 C   3.1851786091889021       -2.1115511485380467        12.114875292477945     
 C   5.5307503946325456       -1.9819059407638226        11.188554553345909     
 P   5.3122964534491359       -1.6900685520881176        13.892550576046977     
 H   5.3972369125014277       0.60438613372992234        12.029873991860633     
 H   3.7419566300346436       0.59944780685664056        12.697040785539874     
 H   4.0041519988696637       0.28278183180767669        10.977417985000491     
 H   2.4268137481440188       -1.6652503122180504        12.771795567321700     
 H   3.2614111824450069       -3.1818720451740239        12.353468239555918     
 H   2.8149151902472016       -2.0277466716525891        11.081584455519087     
 H   5.1664739699777531       -1.7361331753868554        10.179891537233395     
 H   5.6070047340719027       -3.0726762087696997        11.255017429859553     
 H   6.5377643066477962       -1.5555946354709667        11.291596237785839     
 N   5.6565294490678477       -3.2796695056925844        14.199469082756865     
 N   4.1336310047434743       -1.3721258265596241        14.997896391210304     
 O   6.6120199328292637      -0.88780168928562897        13.954460605279968     
 C   6.8264621164127481       -4.0367889039394900        13.703611620890912     
 H   4.8909440874308912       -3.8499447034734540        14.555662014600419     
 C   4.3757286438058127       -1.3505158431694759        16.461632289189254     
 H   3.3793392977989178      -0.73917092593706313        14.702563563597993     
 H   7.4095945829857461       -3.3473441650347571        13.077235720035851     
 C   7.7025611625234394       -4.5028907621771861        14.869316573473746     
 C   6.3464855231407302       -5.2218922775742911        12.864364486026941     
 H   5.3190831292304050       -1.8916120466331263        16.631730366889045     
 C   4.5230709331455348        9.1001725884646348E-002   16.963004538951832     
 C   3.2388043529940953       -2.0926114176612685        17.173855498198019     
 H   7.9896316670609711       -3.6523192392723303        15.501020887985385     
 H   8.6201889194245389       -4.9838787754105205        14.503707735180107     
 H   7.1501326931853946       -5.2251799257816307        15.483150131174607     
 H   5.7833639050844159       -5.9232778387026270        13.497163028507646     
 H   7.1935130960483642       -5.7648554092164712        12.432112718327748     
 H   5.6923560305583214       -4.9018831608936670        12.044744093019665     
 H   5.3705696665648777       0.58679006589311733        16.471176584927665     
 H   4.6909250803998326       0.11292695476194356        18.048859417214583     
 H   3.6129576081740598       0.67063300793944480        16.748675757230121     
 H   2.2680202471733493       -1.6509896743265311        16.904550817474529     
 H   3.3483523601855829       -2.0200188682332350        18.264032005294798     
 H   3.2199466143565036       -3.1554229437514327        16.899272606568783     
 I   1.5089238359952533        1.0680856614755769        14.510947944251104     
 I  -1.6627672981740274        5.6114383047136380        16.014256105040619     
 I  -8.4842821526977534        9.5970831518944948        13.060956605743963     
 O   1.8879849630729608        4.5105399499081162        15.559399741692481     
 H   1.7046775125286331        3.5709865892030010        15.338553065050702     
 H   1.0029245788298398        4.9106867901807929        15.692493000581916     
 C   8.3260026329267820        2.5492070897679131        10.074533905002598     
 C   8.5137763473124881        3.5421102655306980        8.9173261614247181     
 C   7.7261865233752474        1.2205664869397912        9.5717522433530071     
 C   7.3994757883914763        3.1584975319193997        11.147197034391404     
 P   9.9283801430336709        2.2501408718834059        10.920683496127385     
 H   9.0947966472163575        3.1108005423297849        8.0908745462547103     
 H   7.5301239372940056        3.8256831498209154        8.5205480812049590     
 H   9.0081201977728984        4.4614249736081186        9.2540996458611069     
 H   6.7125421720756711        1.4077630272624622        9.1854361474116324     
 H   8.3128377490149443       0.78034692367924541        8.7534631194752475     
 H   7.6481472700340900       0.48612876664614368        10.384098978389238     
 H   7.7896574445054263        4.1036715660698064        11.545998001457095     
 H   6.4189001218569919        3.3640729419505204        10.696255402688195     
 H   7.2461204956966565        2.4730870733840837        11.988899066671676     
 N   10.962427963413090        1.6179698872919996        9.8142015761479513     
 N   10.605390266001407        3.6638402476894036        11.452991723625276     
 O   9.6486810967933909        1.3863881543439112        12.158019644379674     
 C   12.270526362597176        1.0426831800178511        10.220359921461014     
 H   10.593886473663561        1.2771922664539515        8.9180821873964522     
 C   11.624153473687192        4.4888784217371622        10.782041909208171     
 H   10.403517731945351        3.8973922637332556        12.428045126614848     
 Dy   9.9271364985928976        1.2923743844475699        14.365913293633124     
 H   12.463382210109369        1.4071481872317892        11.240266568015613     
 C   12.216075425850013      -0.48563813874216516        10.260061200156651     
 C   13.379191829480218        1.5421334074464443        9.2903639171255286     
 H   11.751370788913432        4.0409047079165834        9.7892276148030852     
 C   11.146900863599956        5.9367603248918588        10.612003305000496     
 C   12.964286581416314        4.4372150632841603        11.528670828395361     
 O   10.357357322342677        1.2995789732924394        16.544743297447514     
 O   9.3783510649071928        3.6166953586070703        14.350611198969688     
 O   7.5809071352456607        1.4503173043459281        14.662582880817077     
 O   9.1231011860791043      -0.99069460724478198        14.557997681246837     
 O   11.738894756182884      -0.15993089673152017        13.919741150261654     
 O   11.899789381731475        2.6534735134715106        14.256191957156814     
 H   11.429639518608639      -0.83785987024873532        10.938979071805473     
 H   12.020989255469003      -0.89551435346496311        9.2590038754505031     
 H   13.174141740990713      -0.89089265678466079        10.614557502812950     
 H   13.192712400116031        1.2040769348053277        8.2613258658309157     
 H   13.440700675735629        2.6367774270276070        9.2809341800015162     
 H   14.352086148695266        1.1466159420971609        9.6127308022286595     
 H   10.203923121024363        5.9857501049105100        10.052529770593374     
 H   10.985137654927758        6.4102758157308406        11.588383013066405     
 H   11.899968409256820        6.5290447450679006        10.073173164758487     
 H   12.862598035997996        4.8511238692225822        12.541320498796450     
 H   13.336007464458044        3.4105471149580251        11.628543526144879     
 H   13.722493079588137        5.0305996434306790        10.998267990950298     
 P   10.563756675909989       0.43453370248694956        17.795945740990504     
 H   9.9178616099453620        4.2391431841125362        14.903712342522264     
 H   8.4040071553672782        3.9065400902956653        14.439733479494103     
 H   6.9981776884462681       0.69139196379947554        14.366060508359475     
 H   7.0884949953400156        2.3189403938424324        14.640021899465781     
 H   9.5883704177426665       -1.7280774834862420        14.079118858460136     
 H   8.1352175256953423       -1.1106452025526001        14.364347915384753     
 H   11.690999513963321       -1.1073893992384467        13.613830184746389     
 H   12.695784405314074        3.4415927396670487E-002   14.108050019980618     
 H   12.811646423554564        2.2569779744852871        14.294972919625220     
 H   11.945729664243631        3.4677784172814237        14.823525006379723     
 C   9.1076560020064257       0.69646890895701163        18.881038221069158     
 N   10.750562761714855       -1.1038499350323376        17.232860099203329     
 N   11.867203073595507       0.71822224397027146        18.748363782480578     
 C   7.8727500915264566       0.31646466347680180        18.041797008370246     
 C   9.0340275870336004        2.1895649055733566        19.256034117375169     
 C   9.1867785980726619      -0.16704349973769314        20.149430068211515     
 C   11.247183464187410       -2.2754381904530425        17.970898682780174     
 H   10.265422799124609       -1.3058176076624626        16.354547199828694     
 C   13.264399261090247       0.80227736988403409        18.258066636040564     
 H   11.703573497296984        1.2375635379752377        19.617518014426309     
 H   7.8851404737207753      -0.73818516118298705        17.733923420926196     
 H   6.9738805571473579       0.47893064959206577        18.649494269227812     
 H   7.7857505147205792       0.93434586263983621        17.139804888636409     
 H   8.1067373142574226        2.3855657182708017        19.814001763715158     
 H   9.8647799970808414        2.4951496187024325        19.905118146309619     
 H   9.0407353492477025        2.8231883947614498        18.360657229159152     
 H   10.048863843801785        9.3660179454892856E-002   20.775855413053012     
 H   8.2819501926494556        7.4762309048861941E-005   20.749393974760103     
 H   9.2392309052966741       -1.2391997000885928        19.922454257132166     
 H   11.549631152108603       -1.9105291160507205        18.961758570098134     
 C   12.464715030781662       -2.8703436960166129        17.256998875042868     
 C   10.142210337209045       -3.3208710043782501        18.125260230233586     
 H   13.283308732098943       0.34495516368945872        17.258358270303841     
 C   14.180271133215049        1.5251014244153979E-002   19.201556966656845     
 C   13.691005143687947        2.2656836006913075        18.142572230466111     
 H   12.185863959979114       -3.2227466412218266        16.252725748988052     
 H   13.264068089471644       -2.1263277762197501        17.140728917355723     
 H   12.866667256430713       -3.7266235207647820        17.819257361332518     
 H   9.2610840044118508       -2.9090709506937240        18.632918823055501     
 H   9.8225391923397840       -3.6894413956818601        17.139535201968179     
 H   10.496437156355977       -4.1831222757356121        18.705000501858439     
 H   14.091189268626934       0.40720902947348825        20.224599861539019     
 H   13.919556005395988       -1.0501804594912858        19.224119484008238     
 H   15.227683518879848       0.10870157466357588        18.885108738176690     
 H   13.017018589571887        2.8212954547224092        17.476861138700272     
 H   13.665538276132287        2.7424166295656187        19.131941258876363     
 H   14.711101560629750        2.3481620272828359        17.743938364105897     
 C   9.6916342517311982        5.3509052345906456        2.4059120665070743     
 C   10.633045224478844        4.2243651583150141        1.9427809037533978     
 C   10.306159386680109        6.7386051126715723        2.1333286890895082     
 C   8.3377017795167241        5.2284752260689649        1.6747318551540917     
 P   9.3303557243015955        5.1983695177487421        4.2077881149017298     
 H   10.734761013649901        4.2698602040374629       0.84755761645729022     
 H   11.639205866141570        4.3188459305274245        2.3740115654072063     
 H   10.230836610945047        3.2360966676512462        2.2050049701329444     
 H   10.487234662940708        6.8542352323947071        1.0545387092843852     
 H   9.6218766888574532        7.5388749873121830        2.4429777340442258     
 H   11.267109446347391        6.8816841025897002        2.6456825476664911     
 H   7.8914869378128598        4.2345068732215498        1.8119797886136828     
 H   7.6162679449734663        5.9832687474489328        2.0173306840636509     
 H   8.4865483042481298        5.3764520402675853       0.59510377117140523     
 N   8.6037749242026216        3.7543902690757411        4.5626561284641634     
 N   10.788608666740087        5.1241017905768542        4.9550122076925076     
 O   8.4052479842777501        6.3461442655682339        4.6279232640566770     
 C   7.1561516452770046        3.4725750978097323        4.5357574393339197     
 H   9.2069140432954306        2.9971002479900419        4.8988130389620901     
 C   10.927699795631712        5.3280456981949120        6.4149081247921513     
 H   11.647835377280414        5.3085657225154055        4.4196624296957889     
 H   6.6873417039876868        4.2461236761776453        3.9146939228075075     
 C   6.8792555547708920        2.1193781688859237        3.8814221142295038     
 C   6.5273047395810320        3.5244697880762494        5.9300611821424001     
 H   9.9906541171384244        4.9789481036907164        6.8719562823420537     
 C   12.086815960001164        4.4671294145801923        6.9128681006494626     
 C   11.131107040298446        6.8088266760238945        6.7499143746455381     
 H   7.3629424421545728        1.3061652107418207        4.4410665808285925     
 H   5.7971138226153256        1.9337257054826531        3.8684269730635168     
 H   7.2427118461363973        2.0894226011951478        2.8480228844884929     
 H   6.7359452545581746        4.4813277441536705        6.4236441357974714     
 H   5.4371736230871823        3.4127668248900829        5.8446677005512537     
 H   6.9169987160426940        2.7124109537678378        6.5582754981335984     
 H   12.994778112080784        4.7227079560184926        6.3508754565477306     
 H   12.285260020620440        4.6590400688017732        7.9750299055820824     
 H   11.874209622483868        3.3976315551967669        6.7799629852719416     
 H   10.304172003545574        7.4086735439221663        6.3523768133075862     
 H   11.180802526356542        6.9637149964384202        7.8372372735447096     
 H   12.065878779378204        7.1840195283632928        6.3107303287305987     
 C  -2.5851862439137667        11.745112261737175        6.9660518572165433     
 C  -2.4481366552509027        10.231244900013825        7.2195192869568512     
 C  -1.2176270568585934        12.451753291095198        7.0516568657607026     
 C  -3.5461194522703585        12.330450990402447        8.0223231889472899     
 P  -3.3762760163185859        12.021528445426799        5.3137503684038192     
 H  -3.4283795772862842        9.7384436100534550        7.1942017709126462     
 H  -1.7858265499828625        9.7379056701513367        6.4972338954503339     
 H  -2.0164821181692179        10.067831144979031        8.2189409980652410     
 H -0.47164100450420854        12.000603093954965        6.3839355602379699     
 H  -1.2949079473685075        13.520782104499254        6.8077575548073304     
 H -0.82923919796507140        12.374240428948859        8.0786586343632880     
 H  -3.1577312254596444        12.097536458882280        9.0246430808807432     
 H  -3.6301504153163524        13.420188388868990        7.9467246076292719     
 H  -4.5523670576934192        11.897328127488414        7.9459016917316090     
 N  -3.7298549737532984        13.607954219600650        5.0016149716701932     
 N  -2.2088300082246755        11.692538726258926        4.2001658798504389     
 O  -4.6825890572112536        11.227655873387027        5.2797855701167107     
 C  -4.9101219283178033        14.341882979360646        5.5093041832655034     
 H  -2.9696645877782419        14.192841278110111        4.6571305072308986     
 C  -2.4317441772877419        11.717836407290651        2.7330011890576240     
 H  -1.4639899412467487        11.044797379470097        4.4873772753097718     
 H  -5.4655829879123585        13.642685028547401        6.1495039519664241     
 C  -5.8184165991941041        14.779810013842308        4.3567212845617798     
 C  -4.4468672037340307        15.540233795202404        6.3368781596940948     
 H  -3.3795796438074510        12.251474898998953        2.5672715498730101     
 C  -2.5515339776700814        10.293387005071962        2.1819886970426094     
 C  -1.2958936859146288        12.496449101357241        2.0601316506423570     
 H  -6.0891123163531686        13.920420902277129        3.7300021824105758     
 H  -6.7445004819251606        15.233222963198640        4.7372658580356850     
 H  -5.2993165281977488        15.517628614097283        3.7320160288400044     
 H  -3.9050289779862792        16.250132020689303        5.6951982390385849     
 H  -5.3010722476241421        16.065467705694445        6.7760022460532783     
 H  -3.7771227118066140        15.238342629801986        7.1507682336804423     
 H  -3.3912212699366404        9.7656081692127135        2.6507693080068462     
 H  -2.7128269431305547        10.308139408081985        1.0947780700617973     
 H  -1.6336680466152089        9.7227392872924980        2.3824045872693063     
 H -0.32257535922708486        12.069774513006404        2.3417353970122416     
 H  -1.3809721251572420        12.442658684827689       0.96641661163371628     
 H  -1.3041252829208314        13.553365913635275        2.3534737427306167     
 I  0.37457276947389573        9.1471463640207205        4.6206005516498001     
 I   3.6776879621562086        4.6505318039929904        3.2116830935413376     
 I   10.256530472026062       0.69885832760970401        6.1749555843635813     
 O  0.11505097631556202        5.6863132508906613        3.7034789322424673     
 H  0.28615379453811290        6.6379320318406032        3.8788245147935312     
 H   1.0035129723224812        5.2960362910413865        3.5639604784875298     
         356

 C  -6.5050506102348100        7.8406360940371265        9.1794285606380797     
 C  -6.6927589600904298        6.8479093105684754        10.336992466095762     
 C  -5.9435663169214763        9.1826455333216401        9.6880347868660497     
 C  -5.5455149443544896        7.2490070530239237        8.1253060394128624     
 P  -8.0989311487660132        8.1007587314834169        8.3051231936495924     
 H  -7.2959358921827651        7.2705095422474075        11.151714436766520     
 H  -5.7110472049088843        6.5846744398076478        10.751448885445019     
 H  -7.1629598920166888        5.9182162508831642        9.9951123854190094     
 H  -4.9334581613709823        9.0188602040138530        10.092892125622216     
 H  -6.5539963794371348        9.6100409403406974        10.494852821901759     
 H  -5.8675780819268075        9.9169072504333524        8.8753507855659901     
 H  -5.9091674530369005        6.2968234865954287        7.7185977745770167     
 H  -4.5712617611197413        7.0612432172801247        8.5974137486104407     
 H  -5.3869798703068570        7.9378919011605715        7.2869932244524511     
 N  -9.1683455582269708        8.7188714005370826        9.3848272700338704     
 N  -8.7323941202477879        6.6688900861722624        7.7697899706438651     
 O  -7.8167223710862554        8.9639958886552105        7.0677906145058467     
 C  -10.485873637714318        9.2524778450971255        8.9516757250278527     
 H  -8.8281205262334286        9.0647836568477835        10.289724303937222     
 C  -9.7462362470016757        5.8248010124768257        8.4245688863601202     
 H  -8.5043945476493228        6.4324185461289742        6.8013988791630213     
 Dy  -8.0135341629079768        9.0401886819169963        4.8558654862658592     
 H  -10.643046364089706        8.8870686772675835        7.9263337208819289     
 C  -10.482642209751940        10.782927702514222        8.9202909600115952     
 C  -11.597657696653400        8.7107367587857443        9.8534274412888561     
 H  -9.9037234931960754        6.2731805351083372        9.4127411874727560     
 C  -9.2417059227688583        4.3882709364285333        8.6121450432873914     
 C  -11.069243845769314        5.8459608334377453        7.6485824784768619     
 O  -8.3745045398278997        9.0340611788169607        2.6676857678554096     
 O  -7.4322656923044690        6.7224256993144849        4.8899777963038469     
 O  -5.6650217717009168        8.8961543632840154        4.5878782776824041     
 O  -7.2161447236548693        11.330858423798286        4.7229437277058155     
 O  -9.8648370039100595        10.477666278882868        5.1845992546361295     
 O  -9.9698713217898280        7.6447505475510980        4.9064035633577312     
 H  -9.7008182750161627        11.166132093916817        8.2526541485974771     
 H  -10.312090628359536        11.193198876080340        9.9255965636649535     
 H  -11.449957250176549        11.159407010131988        8.5576965630676742     
 H  -11.450817440337746        9.0568612182597583        10.885353743950613     
 H  -11.617367600607274        7.6145006198500953        9.8645211942190230     
 H  -12.576563222224435        9.0678432059643814        9.5052842510767981     
 H  -8.3092057445623286        4.3633033486352257        9.1898159611511989     
 H  -9.0502531351194939        3.9124507101042090        7.6422352049577764     
 H  -9.9915647301695376        3.7830434550171899        9.1411663805999854     
 H  -10.935225367373754        5.4336778344305090        6.6395703716727423     
 H  -11.461007632210958        6.8638830672134743        7.5376636126643684     
 H  -11.825896044899034        5.2372936447710954        8.1626109592633096     
 P  -8.5665884024696055        9.8946783680437669        1.4119094008434245     
 H  -7.9628445810627486        6.0882122556794220        4.3415310499142663     
 H  -6.4556069795070448        6.4417780707678531        4.7973068271252171     
 H  -5.0804401474525696        9.6602593581312117        4.8682448285962687     
 H  -5.1623022201392335        8.0340125276660359        4.5898926052417446     
 H  -7.6929092618915877        12.060733467379668        5.2005943131987458     
 H  -6.2294878055398568        11.456422090904720        4.9116234019846061     
 H  -9.8500931938883518        11.416372011669189        5.5207843613362382     
 H  -10.816850280757413        10.247249735326623        5.0101574167718192     
 H  -10.889132848742159        8.0227076261466852        4.8551726650527591     
 H  -9.9944426559789932        6.8212053628533473        4.3512115422415638     
 C  -7.1084068923705166        9.6173577016539440       0.33710717664760770     
 N  -8.7359221540250100        11.440981767078254        1.9575681608917879     
 N  -9.8677479148310745        9.6099903610918282       0.45633129609876039     
 C  -5.8772473373491252        10.002687106226373        1.1783360620470820     
 C  -7.0382948756297363        8.1209662324620684       -2.3581075859771618E-002
 C  -7.1848630349764768        10.470742630495049      -0.93724536707557959     
 C  -9.2931585688008642        12.594938140024952        1.2378429662235033     
 H  -8.2842310727998356        11.644515745136815        2.8526537987514629     
 C  -11.261295547932074        9.5074409644569506       0.95333967859761737     
 H  -9.7015117203299166        9.0910080910563753      -0.41260469851243731     
 H  -5.8829408636105853        11.063406060941617        1.4639149444774577     
 H  -4.9753414561551068        9.8192457303483849       0.58179834169253275     
 H  -5.8042543576972996        9.4020071125621243        2.0930340560264518     
 H  -6.1088834470593421        7.9154748569941775      -0.57430479396101564     
 H  -7.8671848451765811        7.8126404421654962      -0.67362089203937991     
 H  -7.0525518527592705        7.4960003051581463       0.87755691701114358     
 H  -8.0443599083352950        10.202139656155934       -1.5633050255383398     
 H  -6.2786692687505230        10.304170913853204       -1.5350856129827894     
 H  -7.2435654308183617        11.543774135597809      -0.71651299234410759     
 H  -9.6158989932851746        12.217012318449239       0.25889465428612290     
 C  -10.504075010637296        13.153541999003023        1.9902030058680074     
 C  -8.2292839905270867        13.673646471360840        1.0403305445725075     
 H  -11.277888891812587        9.9451122302292898        1.9615321774945405     
 C  -12.190385124029014        10.306485846842296        3.3294183776057640E-002
 C  -11.674025069996683        8.0384505485724826        1.0446419102557272     
 H  -10.206339220767140        13.523833796949148        2.9820523652838311     
 H  -11.271817029485891        12.383852340162363        2.1381078680775953     
 H  -10.954289564833784        13.989991178448816        1.4371718201904611     
 H  -7.3589764974853411        13.289083594645341       0.49536966840672203     
 H  -7.8806143105624322        14.053450902444851        2.0109521244743540     
 H  -8.6352652677627422        14.523419130905017       0.47769959838261844     
 H  -12.112573365155107        9.9312199551099081      -0.99660874907221986     
 H  -11.932876101999508        11.372751922038924        2.4773481903950990E-002
 H  -13.233874782813933        10.205660902511383       0.36091071416429071     
 H  -10.993750992713817        7.4791904505664526        1.7010636871563891     
 H  -11.644009208182787        7.5784106444540003        4.7749447737019168E-002
 H  -12.692608076369821        7.9403417015760782        1.4435570934696336     
 C  -7.6994836077212554        5.0044091455872577        16.830922070018882     
 C  -8.6432223582869749        6.1223726310882141        17.308247472086290     
 C  -8.2974207686456598        3.6127424020828354        17.115773068809457     
 C  -6.3363429189642071        5.1384315324598822        17.541871780527664     
 P  -7.3710700549264878        5.1587134230572342        15.022786599803631     
 H  -8.7309451082613929        6.0742759242603972        18.404357447427305     
 H  -9.6533597648682097        6.0203863527815500        16.889217689028911     
 H  -8.2537801414713137        7.1140594008584559        17.042098656677403     
 H  -8.4526341830231981        3.4968688482885351        18.198848159346237     
 H  -7.6150057112353249        2.8167295039536073        16.790838367418875     
 H  -9.2697811822904139        3.4653596903287247        16.626355229407420     
 H  -5.8999834066286505        6.1351555203905592        17.397943551848932     
 H  -5.6139975152870862        4.3883992189586314        17.190851601365679     
 H  -6.4692837692481238        4.9912162459062834        18.623677134897910     
 N  -6.6501262173017581        6.6038794492937072        14.657925993656349     
 N  -8.8428155455313284        5.2291823475849597        14.299084531965086     
 O  -6.4510959259273450        4.0124388633534558        14.587212556334570     
 C  -5.2012840112211043        6.8852204590407604        14.678558094659497     
 H  -7.2579393153978806        7.3594860301205500        14.326339027091372     
 C  -9.0027624945943590        4.9951749221030495        12.844997249271193     
 H  -9.6838786030222561        5.0050604315655400        14.848473774205161     
 H  -4.7302922951455155        6.1113425893122368        15.297972663354724     
 C  -4.9192407951717998        8.2387571585275463        15.331064386289132     
 C  -4.5761447530456181        6.8306521038750345        13.282787467328594     
 H  -8.0734888194841190        5.3367132277349212        12.367878713958707     
 C  -10.172282177623973        5.8386429396856654        12.341603224309244     
 C  -9.2087657870549382        3.5084382930724951        12.543874789130960     
 H  -5.4045767368891200        9.0530691390060021        14.774374851524911     
 H  -3.8370268040419493        8.4252920372227162        15.337437630121917     
 H  -5.2763447806933899        8.2702054270388299        16.366480420152513     
 H  -4.7861491608815223        5.8731987679539506        12.790980572427989     
 H  -3.4857110686548145        6.9415365461396403        13.365404979871840     
 H  -4.9654133127428670        7.6424601918403541        12.653865139065342     
 H  -11.077900654759480        5.5778307578090001        12.905267423412146     
 H  -10.367588162536949        5.6345611822314741        11.280966788466895     
 H  -9.9727387438732364        6.9112931738748653        12.464310464328722     
 H  -8.3768683746216510        2.9154731186362066        12.940412139869766     
 H  -9.2747399765861971        3.3313643136064082        11.461263924749712     
 H  -10.137973549925420        3.1426826033417021        13.001395976675811     
 C   4.5468232602413821       -1.4049284189366504        12.231302599967950     
 C   4.4125952176271062       0.11025791771748883        11.984489860737270     
 C   3.1828464997096417       -2.1144854983955104        12.118063492906082     
 C   5.5276590399570429       -1.9829891283662344        11.190129310209516     
 P   5.3106708125325275       -1.6897912640755766        13.894117824763846     
 H   5.3918402616813328       0.60361019480126088        12.029731382583257     
 H   3.7371666312056675       0.59738897886619791        12.698264616057216     
 H   3.9982952215583527       0.27972986710049819        10.978653627427125     
 H   2.4245444136810841       -1.6687698306901804        12.775440253606920     
 H   3.2603344464886730       -3.1846305444757559        12.356919293318857     
 H   2.8117430862373882       -2.0313703906424165        11.085029998644481     
 H   5.1621829709525695       -1.7386194944410651        10.181600507117835     
 H   5.6055296702471091       -3.0735644328117200        11.257443152528916     
 H   6.5341037660046100       -1.5551677121995688        11.291949543993450     
 N   5.6565962426299912       -3.2788848721464121        14.201564567406407     
 N   4.1325391001672420       -1.3721204955489825        15.000058094976284     
 O   6.6098077416739800      -0.88651648078658718        13.954556077867968     
 C   6.8276358327052318       -4.0346437000168569        13.706358081611517     
 H   4.8918422098288312       -3.8499598654485570        14.558205060187058     
 C   4.3747911437387579       -1.3510013474781775        16.463788321609972     
 H   3.3776406351789898      -0.73979434077459227        14.704998156758126     
 H   7.4098689936466968       -3.3448201973857734        13.079595150913461     
 C   7.7041244163018758       -4.4988069637453734        14.872503674835496     
 C   6.3497169236980149       -5.2209338368960054        12.867760346998478     
 H   5.3197251645617110       -1.8891980895442513        16.633333203836443     
 C   4.5177129796358324        9.0271935479003265E-002   16.966525021728376     
 C   3.2405099546144887       -2.0970398096438503        17.175685304804819     
 H   7.9899852564502396       -3.6474821071008416        15.503693017259693     
 H   8.6223775908029037       -4.9788808804631532        14.507281354854767     
 H   7.1525215973997014       -5.2213590990761887        15.486742132349633     
 H   5.7871141769587879       -5.9225683824691187        13.500723657087137     
 H   7.1977908283318071       -5.7630153521220402        12.436551987552566     
 H   5.6957614305944331       -4.9024739734940885        12.047439215758354     
 H   5.3627212009472194       0.58949658220024281        16.474442805992489     
 H   4.6866143991531768       0.11153579827114726        18.052203524453610     
 H   3.6055873093091222       0.66689548036348179        16.753824716301448     
 H   2.2683690810817922       -1.6589738315114289        16.906245125156229     
 H   3.3495581527265439       -2.0240819307176863        18.265880755861811     
 H   3.2254948433794031       -3.1597340652813375        16.901150810824198     
 I   1.5078709550155696        1.0677072066772051        14.516452098827695     
 I  -1.6624365135224257        5.6115711652660618        16.014460680517910     
 I  -8.4845007598512368        9.5973758547148602        13.058929025741032     
 O   1.8880145179947634        4.5112036869809087        15.559612163206316     
 H   1.7047701044000576        3.5713120489161341        15.340359332360656     
 H   1.0029148740678504        4.9113466262087400        15.692528057103122     
 C   8.3309623049383301        2.5476391286300522        10.071304538155758     
 C   8.5183825045249897        3.5405570482819848        8.9140701403830711     
 C   7.7335065202368973        1.2180756518571385        9.5683682389894749     
 C   7.4026509609920446        3.1556945850447731        11.143126703738643     
 P   9.9329853267314263        2.2510785550445123        10.918845434278893     
 H   9.1004928211685989        3.1097633563011327        8.0881496586177288     
 H   7.5347422747277388        3.8229566144128544        8.5165261058779613     
 H   9.0114303456947038        4.4604507653075780        9.2510643867503664     
 H   6.7200749104839597        1.4037785735516315        9.1808998663108561     
 H   8.3216114327939472       0.77843483478062903        8.7508782355168986     
 H   7.6555901029318170       0.48380271085640075        10.380878270783288     
 H   7.7912171427450643        4.1013274018651531        11.542328329113289     
 H   6.4222948822065264        3.3600491670804855        10.691199583742316     
 H   7.2493511877702126        2.4699980032851450        11.984620349380231     
 N   10.969075228158884        1.6198032806991995        9.8138605694114212     
 N   10.607304368061314        3.6659317430301099        11.451301888470258     
 O   9.6531604896404968        1.3872177777476504        12.156055906541029     
 C   12.276893789610696        1.0453092361099943        10.222015471723614     
 H   10.601989606419323        1.2785384640903545        8.9173478066500209     
 C   11.626296656374713        4.4916268809213511        10.781483608094293     
 H   10.404291735142328        3.8992828078977055        12.426162407273857     
 Dy   9.9269740141400380        1.2928235781910653        14.363949424790915     
 H   12.467851919235411        1.4096138277363366        11.242285896687905     
 C   12.223339762893344      -0.48309558669935421        10.261169017572874     
 C   13.386637083748203        1.5458087564900147        9.2939488555371597     
 H   11.755383297279204        4.0434188588688116        9.7890556047562125     
 C   11.148075996946627        5.9390264082124009        10.610090229893796     
 C   12.965243007715227        4.4413395860518827        11.530111609349003     
 O   10.353417311046497        1.3005078833996100        16.543373504817680     
 O   9.3791181258733793        3.6177296093465992        14.348367199198375     
 O   7.5808346473559496        1.4517265785028663        14.658346558549272     
 O   9.1216674626271637      -0.98976833420179655        14.554557382637046     
 O   11.738629512110691      -0.16083052972941886        13.922260189277544     
 O   11.900066522482710        2.6534784587867430        14.255858307006360     
 H   11.436363890914730      -0.83601913512548631        10.939071535278442     
 H   12.029513119371069      -0.89266964897396550        9.2597604979004711     
 H   13.181242361131332      -0.88800291339235005        10.616508031932087     
 H   13.202270508968295        1.2075431712116391        8.2646820674088541     
 H   13.447067156186586        2.6405058311257665        9.2845184879947471     
 H   14.359322524802248        1.1512591718173502        9.6180074490134153     
 H   10.205728293262739        5.9868447435964764        10.049536755240482     
 H   10.984783764525908        6.4130181218821178        11.585967811021977     
 H   11.901207828126365        6.5316223239033739        10.071678352901253     
 H   12.861559794124796        4.8550389334877435        12.542587025216687     
 H   13.337840358760841        3.4150591731874904        11.630528520781887     
 H   13.723592393495593        5.0355352729553005        11.000908500220278     
 P   10.558390718615989       0.43546510674115296        17.794763542571136     
 H   9.9188334164556711        4.2396276362250340        14.901866828007446     
 H   8.4049369908761271        3.9076084776292874        14.438587288254496     
 H   6.9971442772898493       0.69284569957284381        14.363948302622177     
 H   7.0886163133506805        2.3204486074329367        14.638033420408062     
 H   9.5866246479131547       -1.7273521416604927        14.075775405749461     
 H   8.1335897859089847       -1.1095514118224268        14.361859582105769     
 H   11.691039701852434       -1.1079210237158836        13.615266105676630     
 H   12.695390395466470        3.3661984270225771E-002   14.110984805001911     
 H   12.811710168657592        2.2566465375796012        14.295760713836872     
 H   11.945805670774055        3.4678099976893288        14.823154998294408     
 C   9.1013247704326634       0.69763588077987737        18.878286558877882     
 N   10.744960516507197       -1.1032149544435152        17.232461556549772     
 N   11.861049763955807       0.71915050003225334        18.748225159188539     
 C   7.8674421031180266       0.31577384533168168        18.038497717285566     
 C   9.0265607869580275        2.1910072210684657        19.251695056796823     
 C   9.1802435542878182      -0.16447599555518033        20.147548629837416     
 C   11.245068924641583       -2.2736869450628396        17.969567954594829     
 H   10.261334241869635       -1.3054119820916319        16.353422357840113     
 C   13.258390001164230       0.80371908073843179        18.258458112757861     
 H   11.696841139577185        1.2383840106302217        19.617327212284557     
 H   7.8807306903927241      -0.73928200105078790        17.732249949871118     
 H   6.9679461272508671       0.47861831454592801        18.645092341065958     
 H   7.7809937864658743       0.93228648151051374        17.135547459547315     
 H   8.0986556136335928        2.3871488710860818        19.808517462727483     
 H   9.8565674756621178        2.4975047400622703        19.901256379995644     
 H   9.0339229962111887        2.8237600340306868        18.355742429041875     
 H   10.041583696941666        9.7780465864566651E-002   20.774262785622810     
 H   8.2748703372928247        2.2405011017788967E-003   20.746761826229431     
 H   9.2340766536568957       -1.2367556259160200        19.921681635850025     
 H   11.549051438028028       -1.9077788822406725        18.959508266818258     
 C   12.461867592549551       -2.8668451876688388        17.253151247286674     
 C   10.142452040041777       -3.3208730721663668        18.127154817171345     
 H   13.277512437479013       0.34802568531682809        17.258066206143585     
 C   14.174172771580713        1.5047723174543656E-002   19.200599878933055     
 C   13.685030484828751        2.2672263244718867        18.145327312128373     
 H   12.181436807113840       -3.2206765544403715        16.249891504795517     
 H   13.259364649806868       -2.1214375645517669        17.134384842272009     
 H   12.866768108441997       -3.7218112211937964        17.815004781037015     
 H   9.2621297403443954       -2.9103465015741423        18.637036708511804     
 H   9.8208156265371311       -3.6904502759630695        17.142557903856968     
 H   10.499707828078913       -4.1822089556865709        18.706181791127879     
 H   14.085567246271806       0.40552902881525565        20.224212161443084     
 H   13.913163019362921       -1.0502963351318668        19.221632739527688     
 H   15.221522954521191       0.10854873251267079        18.883939820958243     
 H   13.011389452887094        2.8237733725409151        17.480060192486921     
 H   13.659009833483468        2.7425074560679108        19.135347331871273     
 H   14.705329373554433        2.3502696705706470        17.747356349258840     
 C   9.6870953909357844        5.3472239076379360        2.4040744565666028     
 C   10.631251507780254        4.2230987297406797        1.9411148786898380     
 C   10.297771946274768        6.7363072659868006        2.1307081543168747     
 C   8.3335190899622766        5.2207166767043676        1.6733395934571522     
 P   9.3272130855014890        5.1948383303054921        4.2062061936882813     
 H   10.732109895946575        4.2680367286682985       0.84581244086013752     
 H   11.637297907725465        4.3207221898655961        2.3715106119733922     
 H   10.232070198188710        3.2340192354344963        2.2043128238307479     
 H   10.478826328324660        6.8517694554883928        1.0519075729654261     
 H   9.6112646232936214        7.5347954121380374        2.4396632696746106     
 H   11.258126804377564        6.8822222253170535        2.6431386605953917     
 H   7.8905554160386693        4.2255045096801132        1.8107221619527705     
 H   7.6098756565219015        5.9731355430590041        2.0160800838060742     
 H   8.4816068007915870        5.3691725818497460       0.59367891497331160     
 N   8.6015647617357800        3.7505438455506916        4.5618696650532193     
 N   10.786142683330747        5.1221129489583967        4.9523779500930072     
 O   8.4017098171058997        6.3421394094703514        4.6266778760928986     
 C   7.1538969981518710        3.4684007779224166        4.5354780971316586     
 H   9.2051439442824012        2.9938358778507057        4.8985098971846170     
 C   10.926133096129599        5.3295009526352510        6.4116440623660074     
 H   11.644281426688385        5.3087454513877121        4.4161139445894033     
 H   6.6848265829018407        4.2413419891124686        3.9138238761003401     
 C   6.8772195397128320        2.1145166514535285        3.8824463426475369     
 C   6.5251200611289626        3.5215233727378328        5.9297705316862395     
 H   9.9896848762425279        4.9808877441380019        6.8701633467792504     
 C   12.086238213181087        4.4707397668015121        6.9108705324594979     
 C   11.128780283725217        6.8110587179756354        6.7430834502958348     
 H   7.3619105643042673        1.3020313113456994        4.4422491820533532     
 H   5.7952481465476371        1.9279281547838096        3.8706412407259490     
 H   7.2397027895673043        2.0839104403888045        2.8487464102359268     
 H   6.7339210285742963        4.4787311580434261        6.4225804503976400     
 H   5.4349558062613701        3.4099703279507443        5.8445108419945040     
 H   6.9146137496198472        2.7098978232566484        6.5586576536980248     
 H   12.993966537662066        4.7263591160239260        6.3485022439578813     
 H   12.284411290772411        4.6646240891483215        7.9726823866632763     
 H   11.874823140171609        3.4008595679503157        6.7797063353204781     
 H   10.301005858575868        7.4095256864940220        6.3453118140404134     
 H   11.179620422746106        6.9683791110291926        7.8299199369950623     
 H   12.062832629506325        7.1858625458657404        6.3021417481352247     
 C  -2.5855298220328486        11.744850163534696        6.9650222725421065     
 C  -2.4469670237941763        10.231209971866237        7.2187757492663946     
 C  -1.2188580882413538        12.453018149068852        7.0513764762366558     
 C  -3.5477598564723345        12.329229612528950        8.0206147027574701     
 P  -3.3760552066973468        12.020299655718347        5.3123310223035647     
 H  -3.4266527832405318        9.7373749330032240        7.1931278953918030     
 H  -1.7838370779106716        9.7385243926212475        6.4968318765469784     
 H  -2.0155768233246034        10.068421186333763        8.2184063155808911     
 H -0.47208428310392808        12.002816630531301        6.3839208794221056     
 H  -1.2973142237972735        13.521972632932638        6.8076314560935085     
 H -0.83087755407406672        12.375710229138935        8.0785506916124028     
 H  -3.1598340575156683        12.096737584143462        9.0232161837353591     
 H  -3.6328552316085960        13.418851047391056        7.9448930682606536     
 H  -4.5534985080738579        11.895088651729187        7.9435462619361683     
 N  -3.7306536830364121        13.606464039920606        5.0001182580321801     
 N  -2.2083651028163640        11.692351174528330        4.1987232439737436     
 O  -4.6813510575038366        11.224883026514558        5.2778584429555968     
 C  -4.9112622018232832        14.340599073136604        5.5065289406744702     
 H  -2.9709211833530258        14.191173454856104        4.6544276577621728     
 C  -2.4326758723618926        11.715014932991275        2.7317882483537823     
 H  -1.4622787967036321        11.046243503192091        4.4862166783291206     
 H  -5.4676504060515345        13.641650901644240        6.1461872029686626     
 C  -5.8178859381811643        14.778600085199487        4.3527467143109950     
 C  -4.4488111969717616        15.539166961088911        6.3342870912011549     
 H  -3.3818063832269543        12.246216718485689        2.5662980712481427     
 C  -2.5498143147187426        10.289671523813830        2.1827067541264351     
 C  -1.2994022594936536        12.495179828306759        2.0566635110395333     
 H  -6.0885351700896244        13.919111739478655        3.7261495041098707     
 H  -6.7439925382301498        15.232922685705397        4.7320247480666398     
 H  -5.2974221687445660        15.515693454390798        3.7283896273240043     
 H  -3.9061139437005279        16.248775295076683        5.6930308130760130     
 H  -5.3035127099425328        16.064702770628148        6.7720564079830599     
 H  -3.7801961400661730        15.237519750235187        7.1491586861350793     
 H  -3.3875123949341974        9.7605471006318663        2.6532637453530565     
 H  -2.7125791149551843        10.302641217336520        1.0957601094976774     
 H  -1.6304306982608618        9.7214735616596641        2.3824286369846859     
 H -0.32489374906527924        12.071095272139310        2.3376175482647588     
 H  -1.3855661687000926        12.439772189059177       0.96316151254480187     
 H  -1.3097164693394427        13.552369212586257        2.3487147591885753     
 I  0.37784532276896921        9.1543829913793378        4.6202958009598136     
 I   3.6708942864591285        4.6538488309334580        3.2105343571385818     
 I   10.266395855657658       0.69992210043572378        6.1754563623126755     
 O  0.10921204844119116        5.6937327757979501        3.6995611138063027     
 H  0.28108321531557207        6.6448682813245625        3.8764136851339623     
 H  0.99748365958764884        5.3027593377652940        3.5607735362616948     
         356

 C  -6.5031356274251815        7.8369748610844745        9.1799783097853602     
 C  -6.6905412350482560        6.8441726747350131        10.337491942381780     
 C  -5.9413725502985137        9.1789570521200936        9.6884182580184746     
 C  -5.5440778070720267        7.2454050163222146        8.1254047569976571     
 P  -8.0972085493327253        8.0973385533131736        8.3061907896174798     
 H  -7.2932808000697111        7.2668416528083073        11.152499663347482     
 H  -5.7087233773725350        6.5806586068571020        10.751496749277518     
 H  -7.1611355248726394        5.9146475340700810        9.9956945791390801     
 H  -4.9312574189230558        9.0150113370057223        10.093191065106343     
 H  -6.5516490163059107        9.6066417496449326        10.495214223537348     
 H  -5.8653088727320357        9.9130991089452554        8.8756295993255616     
 H  -5.9079262146056930        6.2932460966314698        7.7188238132858009     
 H  -4.5696064413397597        7.0576435413886873        8.5970365508882658     
 H  -5.3859671366920816        7.9343563703562445        7.2870801120701332     
 N  -9.1662550771607592        8.7155025296344348        9.3862146363314523     
 N  -8.7310111644229451        6.6656247592885300        7.7708024839621599     
 O  -7.8149299161229511        8.9607810880084102        7.0690385765054291     
 C  -10.482834621706152        9.2512408907401884        8.9529263768258627     
 H  -8.8255613829024693        9.0615196060800844        10.290925413255991     
 C  -9.7454457264158414        5.8221813244284810        8.4255333549772544     
 H  -8.5036408445100857        6.4295670296840477        6.8021470165228051     
 Dy  -8.0131949196931220        9.0386589858514963        4.8574967100825832     
 H  -10.640570839504727        8.8860956923556138        7.9275818020689339     
 C  -10.476907090991087        10.781627340384635        8.9215841815036239     
 C  -11.595509688385299        8.7113763843581911        9.8546704329182244     
 H  -9.9027380158034983        6.2707682003005987        9.4136341508532730     
 C  -9.2418533816996540        4.3853442764907813        8.6132715193668634     
 C  -11.068428654828649        5.8440715243207633        7.6495413115999433     
 O  -8.3753533602759074        9.0319159734300349        2.6694135597443092     
 O  -7.4351346272255787        6.7198719099205935        4.8901732397678579     
 O  -5.6649725581365660        8.8924805399780151        4.5892616276122320     
 O  -7.2140767006223783        11.328203284226982        4.7216202698339709     
 O  -9.8615871945021976        10.478546738376949        5.1898039800478344     
 O  -9.9712050161691259        7.6458259356117342        4.9101219296536076     
 H  -9.6941958640721513        11.163400938908472        8.2542214847262283     
 H  -10.305924415190997        11.191510534446030        9.9269717865246001     
 H  -11.443396932742511        11.159799898051132        8.5587064611628403     
 H  -11.448038537606479        9.0571050940912041        10.886641006754141     
 H  -11.617073372656755        7.6151981202393744        9.8656036174248083     
 H  -12.573772172629832        9.0702236518240671        9.5066233230570276     
 H  -8.3092510653007334        4.3598724688184234        9.1907504389189718     
 H  -9.0509568823323878        3.9091778206324799        7.6434250785822204     
 H  -9.9920051693788565        3.7807313547945336        9.1425789019285588     
 H  -10.934625622889914        5.4318765589140439        6.6404594748746897     
 H  -11.459675899560176        6.8622109616625115        7.5388204736954849     
 H  -11.825342048884817        5.2356543678517307        8.1634925675587873     
 P  -8.5667998001146337        9.8927335180049276        1.4136720438046084     
 H  -7.9665880011011234        6.0870868287523203        4.3409904009918190     
 H  -6.4588265322422558        6.4384799800201495        4.7966112876448443     
 H  -5.0795197492916717        9.6561873526718394        4.8684728321108208     
 H  -5.1631469303650022        8.0298055476184622        4.5903851480887630     
 H  -7.6896166168493316        12.058838663388263        5.1993148394702633     
 H  -6.2270957844441526        11.453194944890097        4.9095017839142772     
 H  -9.8448647947606123        11.417475871042818        5.5250328784693643     
 H  -10.813789160389026        10.250503184010435        5.0138230662952603     
 H  -10.889657580896291        8.0255293462790664        4.8583285781847048     
 H  -9.9970243027090664        6.8228648466781081        4.3541699096028808     
 C  -7.1076848511083375        9.6161938104000910       0.33988061400849284     
 N  -8.7371425498017956        11.438830977758379        1.9596020861209458     
 N  -9.8671985304359975        9.6080612987281260       0.45710920900599178     
 C  -5.8773707623170450        10.003237068831632        1.1815228074651474     
 C  -7.0360646444918986        8.1197189033004928       -2.0014366569787934E-002
 C  -7.1840963875995856        10.468690854638259      -0.93505729254875247     
 C  -9.2937816410722309        12.592788145751740        1.2394734276718244     
 H  -8.2847225951641317        11.642553775841327        2.8542757437906441     
 C  -11.261206471479783        9.5063221578171682       0.95292975269064473     
 H  -9.7004477154134943        9.0891370770166340      -0.41174827394726321     
 H  -5.8845404757598292        11.063980002302930        1.4668654521004965     
 H  -4.9750046180440277        9.8208719561877853       0.58537984536449472     
 H  -5.8039486258974922        9.4028738053219723        2.0963875993102770     
 H  -6.1061029210622459        7.9147312374731644      -0.56994899774237162     
 H  -7.8642387344996827        7.8105593917751035      -0.67053469351513850     
 H  -7.0505407568264653        7.4951267147825646       0.88136959399606196     
 H  -8.0429431018613453        10.198911391859081       -1.5614666526070298     
 H  -6.2773861401969144        10.302487611363690       -1.5321945308411618     
 H  -7.2438714107170501        11.541807442297966      -0.71516042771238553     
 H  -9.6167052350505191        12.214649360510007       0.26068354015139983     
 C  -10.504393383291776        13.152157932645665        1.9917339739131499     
 C  -8.2295015810037224        13.670988409113637        1.0415202327244713     
 H  -11.278286321104545        9.9436681388200547        1.9612387455735019     
 C  -12.189151524619799        10.306271535189275        3.2550426577767806E-002
 C  -11.674989984275491        8.0376302582744490        1.0434140423160323     
 H  -10.206316955512344        13.522776917031353        2.9833572873349863     
 H  -11.272392304601185        12.382810501057909        2.1401129508791956     
 H  -10.954331970331371        13.988569206609615        1.4384171864839996     
 H  -7.3592851190006741        13.285817052499246       0.49685808687052763     
 H  -7.8807917892651158        14.051120010255932        2.0119898155190428     
 H  -8.6350390851296890        14.520639585626087       0.47838977191957427     
 H  -12.110960707244027        9.9313693338663427      -0.99745633713134696     
 H  -11.931070742006685        11.372378095264715        2.4664723110811634E-002
 H  -13.232886648812938        10.205957068917714       0.35950326070255567     
 H  -10.995605881755688        7.4776422036974202        1.7001066837666470     
 H  -11.644602335305445        7.5779274601430009        4.6376575827232078E-002
 H  -12.693939211793404        7.9400461563420732        1.4414915336289453     
 C  -7.7000286425840230        5.0055215322238817        16.830994773988962     
 C  -8.6465626171521919        6.1214967115176275        17.307124129851555     
 C  -8.2950441374638260        3.6126512109340609        17.115745768844494     
 C  -6.3379477830810496        5.1430503458627479        17.542958260289975     
 P  -7.3707057160674534        5.1595791393602886        15.023044287781943     
 H  -8.7343793329212946        6.0741728015060827        18.403255121296784     
 H  -9.6562890713847676        6.0166664195400106        16.888107783783990     
 H  -8.2594653454019333        7.1138174417114231        17.040226565000445     
 H  -8.4521211832572547        3.4969402533893539        18.198516147178648     
 H  -7.6101052584042304        2.8182504386640641        16.792646028953243     
 H  -9.2659338644053832        3.4625574901266729        16.624566365735461     
 H  -5.9043520772623177        6.1409096438626616        17.399405260338295     
 H  -5.6132962253665797        4.3952241622115871        17.192389256646702     
 H  -6.4712448830518285        4.9952373472129779        18.624634187048059     
 N  -6.6503372105016325        6.6049981562084428        14.658082913809466     
 N  -8.8421843335862338        5.2286644818360335        14.298746794789009     
 O  -6.4499401892753916        4.0137105189853521        14.588193111239244     
 C  -5.2015410488695970        6.8867536489164198        14.678704016305247     
 H  -7.2582871762694605        7.3601173107833677        14.325682370127703     
 C  -9.0015584558019039        4.9930970348671178        12.844919662366108     
 H  -9.6834102833778104        5.0051168306394294        14.848088404926221     
 H  -4.7304402041279783        6.1135430527185060        15.298871783550814     
 C  -4.9201672177452425        8.2409907704398648        15.329996443454194     
 C  -4.5761389675280739        6.8311211832839609        13.283078257547981     
 H  -8.0723585424781117        5.3346581664038553        12.367682876618799     
 C  -10.171386766250832        5.8354939215938320        12.340530795458584     
 C  -9.2065411154295855        3.5059493345673167        12.545198721471607     
 H  -5.4064445996256119        9.0544485876484302        14.772916887915990     
 H  -3.8381448490889531        8.4284866343639511        15.335633366363210     
 H  -5.2767443133224328        8.2729982502289126        16.365571146341619     
 H  -4.7861594996756986        5.8733422865643821        12.791935803025989     
 H  -3.4856980280294709        6.9419354638653807        13.365802213873852     
 H  -4.9652215806255198        7.6424876091017575        12.653490938810675     
 H  -11.076924358183803        5.5750128431583574        12.904474042404136     
 H  -10.366617510598594        5.6301539123077973        11.280162567904974     
 H  -9.9721880200251487        6.9083293970195179        12.462098272276672     
 H  -8.3741041559272489        2.9139769668479061        12.942079244629069     
 H  -9.2725457870586130        3.3278526295202364        11.462770661374732     
 H  -10.135385033773604        3.1399301255530090        13.003269094534682     
 C   4.5437971614169976       -1.4064263406983184        12.233210709120240     
 C   4.4077285294608846       0.10840106350909673        11.985490892106036     
 C   3.1805143902303818       -2.1174198482529736        12.121251693334219     
 C   5.5245676852815393       -1.9840723159686464        11.191704067073122     
 P   5.3090451716159182       -1.6895139760630353        13.895685073480713     
 H   5.3864436108612379       0.60283425587259931        12.029588773305882     
 H   3.7323766323766914       0.59533015087575514        12.699488446574557     
 H   3.9924384442470418       0.27667790239331974        10.979889269853759     
 H   2.4222750792181493       -1.6722893491623103        12.779084939892140     
 H   3.2592577105323390       -3.1873890437774874        12.360370347081796     
 H   2.8085709822275744       -2.0349941096322439        11.088475541769876     
 H   5.1578919719273859       -1.7411058134952746        10.183309477002275     
 H   5.6040546064223156       -3.0744526568537398        11.259868875198279     
 H   6.5304432253614237       -1.5547407889281710        11.292302850201061     
 N   5.6566630361921346       -3.2781002386002398        14.203660052055948     
 N   4.1314471955910106       -1.3721151645383409        15.002219798742264     
 O   6.6075955505186954      -0.88523127228754528        13.954651550455971     
 C   6.8288095489977154       -4.0324984960942247        13.709104542332124     
 H   4.8927403322267722       -3.8499750274236599        14.560748105773696     
 C   4.3738536436717039       -1.3514868517868790        16.465944354030686     
 H   3.3759419725590618      -0.74041775561212142        14.707432749918260     
 H   7.4101434043076466       -3.3422962297367893        13.081954581791072     
 C   7.7056876700803132       -4.4947231653135606        14.875690776197246     
 C   6.3529483242552995       -5.2199753962177189        12.871156207970015     
 H   5.3203671998930178       -1.8867841324553762        16.634936040783838     
 C   4.5123550261261300        8.9542145073360183E-002   16.970045504504920     
 C   3.2422155562348820       -2.1014682016264326        17.177515111411616     
 H   7.9903388458395082       -3.6426449749293530        15.506365146534000     
 H   8.6245662621812667       -4.9738829855157851        14.510854974529426     
 H   7.1549105016140082       -5.2175382723707466        15.490334133524659     
 H   5.7908644488331600       -5.9218589262356103        13.504284285666628     
 H   7.2020685606152490       -5.7611752950276083        12.440991256777382     
 H   5.6991668306305456       -4.9030647860945109        12.050134338497044     
 H   5.3548727353295611       0.59220309850736819        16.477709027057308     
 H   4.6823037179065219       0.11014464178035097        18.055547631692640     
 H   3.5982170104441846       0.66315795278751877        16.758973675372772     
 H   2.2687179149902357       -1.6669579886963268        16.907939432837924     
 H   3.3507639452675049       -2.0281449932021371        18.267729506428825     
 H   3.2310430724023025       -3.1640451868112418        16.903029015079614     
 I   1.5068180740358856        1.0673287518788332        14.521956253404289     
 I  -1.6621057288708239        5.6117040258184865        16.014665255995205     
 I  -8.4847193670047201        9.5976685575352274        13.056901445738101     
 O   1.8880440729165657        4.5118674240537002        15.559824584720149     
 H   1.7048626962714821        3.5716375086292675        15.342165599670610     
 H   1.0029051693058610        4.9120064622366870        15.692563113624328     
 C   8.3359219769498782        2.5460711674921912        10.068075171308918     
 C   8.5229886617374895        3.5390038310332717        8.9108141193414223     
 C   7.7408265170985473        1.2155848167744856        9.5649842346259408     
 C   7.4058261335926128        3.1528916381701464        11.139056373085882     
 P   9.9375905104291800        2.2520162382056186        10.917007372430399     
 H   9.1061889951208421        3.1087261702724804        8.0854247709807474     
 H   7.5393606121614711        3.8202300790047934        8.5125041305509637     
 H   9.0147404936165110        4.4594765570070365        9.2480291276396258     
 H   6.7276076488922483        1.3997941198408006        9.1763635852100816     
 H   8.3303851165729519       0.77652274588201264        8.7482933515585479     
 H   7.6630329358295448       0.48147665506665782        10.377657563177340     
 H   7.7927768409847022        4.0989832376604989        11.538658656769483     
 H   6.4256896425560601        3.3560253922104510        10.686143764796435     
 H   7.2525818798437687        2.4669089331862057        11.980341632088786     
 N   10.975722492904676        1.6216366741063997        9.8135195626748910     
 N   10.609218470121220        3.6680232383708162        11.449612053315239     
 O   9.6576398824876044        1.3880474011513897        12.154092168702384     
 C   12.283261216624219        1.0479352922021377        10.223671021986213     
 H   10.610092739175087        1.2798846617267579        8.9166134259035914     
 C   11.628439839062233        4.4943753401055400        10.780925306980414     
 H   10.405065738339305        3.9011733520621550        12.424279687932868     
 Dy   9.9268115296871766        1.2932727719345605        14.361985555948706     
 H   12.472321628361454        1.4120794682408839        11.244305225360199     
 C   12.230604099936677      -0.48055303465654320        10.262276834989096     
 C   13.394082338016188        1.5494841055335851        9.2975337939487908     
 H   11.759395805644974        4.0459330098210398        9.7888835947093398     
 C   11.149251130293296        5.9412924915329439        10.608177154787096     
 C   12.966199434014138        4.4454641088196052        11.531552390302647     
 O   10.349477299750319        1.3014367935067808        16.542003712187846     
 O   9.3798851868395676        3.6187638600861276        14.346123199427062     
 O   7.5807621594662384        1.4531358526598044        14.654110236281467     
 O   9.1202337391752231      -0.98884206115881113        14.551117084027258     
 O   11.738364268038499      -0.16173016272731755        13.924779228293435     
 O   11.900343663233944        2.6534834041019759        14.255524656855906     
 H   11.443088263220821      -0.83417840000223731        10.939163998751409     
 H   12.038036983273136      -0.88982494448296801        9.2605171203504373     
 H   13.188342981271951      -0.88511317000003942        10.618458561051224     
 H   13.211828617820560        1.2110094076179505        8.2680382689867926     
 H   13.453433636637545        2.6442342352239261        9.2881027959879798     
 H   14.366558900909231        1.1559024015375394        9.6232840957981711     
 H   10.207533465501115        5.9879393822824420        10.046543739887591     
 H   10.984429874124057        6.4157604280333951        11.583552608977550     
 H   11.902447246995910        6.5341999027388473        10.070183541044020     
 H   12.860521552251596        4.8589539977529039        12.543853551636923     
 H   13.339673253063639        3.4195712314169553        11.632513515418895     
 H   13.724691707403052        5.0404709024799219        11.003549009490259     
 P   10.553024761321989       0.43639651099535631        17.793581344151768     
 H   9.9198052229659801        4.2401120883375318        14.900021313492628     
 H   8.4058668263849743        3.9086768649629100        14.437441097014890     
 H   6.9961108661334315       0.69429943534621208        14.361836096884877     
 H   7.0887376313613464        2.3219568210234414        14.636044941350344     
 H   9.5848788780836429       -1.7266267998347433        14.072431953038786     
 H   8.1319620461226290       -1.1084576210922534        14.359371248826786     
 H   11.691079889741546       -1.1084526481933206        13.616702026606870     
 H   12.694996385618865        3.2908041143781062E-002   14.113919590023203     
 H   12.811773913760621        2.2563151006739157        14.296548508048524     
 H   11.945881677304481        3.4678415780972340        14.822784990209094     
 C   9.0949935388589029       0.69880285260274322        18.875534896686602     
 N   10.739358271299540       -1.1025799738546926        17.232063013896216     
 N   11.854896454316105       0.72007875609423533        18.748086535896501     
 C   7.8621341147095958       0.31508302718656156        18.035198426200882     
 C   9.0190939868824547        2.1924495365635752        19.247355996218477     
 C   9.1737085105029728      -0.16190849137266750        20.145667191463314     
 C   11.242954385095755       -2.2719356996726368        17.968237226409485     
 H   10.257245684614661       -1.3050063565208010        16.352297515851536     
 C   13.252380741238213       0.80516079159282961        18.258849589475155     
 H   11.690108781857386        1.2392044832852058        19.617136410142802     
 H   7.8763209070646720      -0.74037884091858885        17.730576478816037     
 H   6.9620116973543764       0.47830597949979031        18.640690412904103     
 H   7.7762370582111693       0.93022710038119127        17.131290030458221     
 H   8.0905739130097647        2.3887320239013614        19.803033161739805     
 H   9.8483549542433959        2.4998598614221077        19.897394613681669     
 H   9.0271106431746748        2.8243316732999233        18.350827628924598     
 H   10.034303550081548       0.10190075227424043        20.772670158192611     
 H   8.2677904819361956        4.4062398945089315E-003   20.744129677698755     
 H   9.2289224020171172       -1.2343115517434471        19.920909014567879     
 H   11.548471723947456       -1.9050286484306245        18.957257963538382     
 C   12.459020154317441       -2.8633466793210647        17.249303619530483     
 C   10.142693742874506       -3.3208751399544836        18.129049404109107     
 H   13.271716142859084       0.35109620694419741        17.257774141983329     
 C   14.168074409946376        1.4844432104933332E-002   19.199642791209264     
 C   13.679055825969554        2.2687690482524663        18.148082393790631     
 H   12.177009654248566       -3.2186064676589163        16.247057260602979     
 H   13.254661210142093       -2.1165473528837833        17.128040767188292     
 H   12.866868960453283       -3.7169989216228108        17.810752200741515     
 H   9.2631754762769383       -2.9116220524545611        18.641154593968103     
 H   9.8190920607344800       -3.6914591562442789        17.145580605745756     
 H   10.502978499801847       -4.1812956356375306        18.707363080397315     
 H   14.079945223916676       0.40384902815702306        20.223824461347149     
 H   13.906770033329856       -1.0504122107724478        19.219145995047139     
 H   15.215362390162536       0.10839589036176570        18.882770903739800     
 H   13.005760316202300        2.8262512903594215        17.483259246273569     
 H   13.652481390834648        2.7425982825702029        19.138753404866183     
 H   14.699557186479117        2.3523773138584581        17.750774334411780     
 C   9.6825565301403707        5.3435425806852264        2.4022368466261308     
 C   10.629457791081665        4.2218323011663452        1.9394488536262782     
 C   10.289384505869428        6.7340094193020290        2.1280876195442406     
 C   8.3293364004078274        5.2129581273397703        1.6719473317602129     
 P   9.3240704467013824        5.1913071428622430        4.2046242724748328     
 H   10.729458778243249        4.2662132532991341       0.84406726526298481     
 H   11.635389949309360        4.3225984492037677        2.3690096585395786     
 H   10.233303785432375        3.2319418032177465        2.2036206775285518     
 H   10.470417993708612        6.8493036785820793        1.0492764366464673     
 H   9.6006525577297914        7.5307158369638918        2.4363488053049958     
 H   11.249144162407738        6.8827603480444068        2.6405947735242923     
 H   7.8896238942644787        4.2165021461386765        1.8094645352918584     
 H   7.6034833680703366        5.9630023386690754        2.0148294835484974     
 H   8.4766652973350460        5.3618931234319067       0.59225405877521786     
 N   8.5993545992689384        3.7466974220256422        4.5610832016422753     
 N   10.783676699921408        5.1201241073399402        4.9497436924935068     
 O   8.3981716499340493        6.3381345533724689        4.6254324881291202     
 C   7.1516423510267373        3.4642264580351010        4.5351987549293975     
 H   9.2033738452693719        2.9905715077113695        4.8982067554071440     
 C   10.924566396627483        5.3309562070755909        6.4083799999398643     
 H   11.640727476096359        5.3089251802600179        4.4125654594830168     
 H   6.6823114618159956        4.2365603020472928        3.9129538293931732     
 C   6.8751835246547728        2.1096551340211338        3.8834705710655699     
 C   6.5229353826768941        3.5185769573994161        5.9294798812300797     
 H   9.9887156353466331        4.9828273845852875        6.8683704112164463     
 C   12.085660466361009        4.4743501190228328        6.9088729642695341     
 C   11.126453527151986        6.8132907599273755        6.7362525259461323     
 H   7.3608786864539626        1.2978974119495779        4.4434317832781138     
 H   5.7933824704799486        1.9221306040849662        3.8728555083883811     
 H   7.2366937329982113        2.0783982795824612        2.8494699359833606     
 H   6.7318968025904171        4.4761345719331818        6.4215167649978087     
 H   5.4327379894355579        3.4071738310114053        5.8443539834377534     
 H   6.9122287831970013        2.7073846927454595        6.5590398092624520     
 H   12.993154963243347        4.7300102760293603        6.3461290313680330     
 H   12.283562560924382        4.6702081094948698        7.9703348677444712     
 H   11.875436657859352        3.4040875807038646        6.7794496853690154     
 H   10.297839713606164        7.4103778290658777        6.3382468147732416     
 H   11.178438319135671        6.9730432256199641        7.8226026004454150     
 H   12.059786479634445        7.1877055633681870        6.2935531675398515     
 C  -2.5858734001519310        11.744588065332218        6.9639926878676706     
 C  -2.4457973923374494        10.231175043718649        7.2180322115759381     
 C  -1.2200891196241144        12.454283007042505        7.0510960867126089     
 C  -3.5494002606743105        12.328008234655453        8.0189062165676503     
 P  -3.3758343970761078        12.019070866009892        5.3109116762033093     
 H  -3.4249259891947799        9.7363062559529947        7.1920540198709597     
 H  -1.7818476058384807        9.7391431150911583        6.4964298576436228     
 H  -2.0146715284799890        10.069011227688495        8.2178716330965429     
 H -0.47252756170364757        12.005030167107636        6.3839061986062404     
 H  -1.2997205002260397        13.523163161366019        6.8075053573796858     
 H -0.83251591018306204        12.377180029329011        8.0784427488615176     
 H  -3.1619368895716917        12.095938709404642        9.0217892865899767     
 H  -3.6355600479008392        13.417513705913125        7.9430615288920352     
 H  -4.5546299584542966        11.892849175969959        7.9411908321407276     
 N  -3.7314523923195257        13.604973860240563        4.9986215443941671     
 N  -2.2079001974080521        11.692163622797734        4.1972806080970475     
 O  -4.6801130577964196        11.222110179642090        5.2759313157944829     
 C  -4.9124024753287632        14.339315166912559        5.5037536980834361     
 H  -2.9721777789278101        14.189505631602096        4.6517248082934461     
 C  -2.4336075674360429        11.712193458691898        2.7305753076499406     
 H  -1.4605676521605158        11.047689626914085        4.4850560813484686     
 H  -5.4697178241907105        13.640616774741082        6.1428704539709011     
 C  -5.8173552771682244        14.777390156556667        4.3487721440602094     
 C  -4.4507551902094935        15.538100126975417        6.3316960227082157     
 H  -3.3840331226464575        12.240958537972427        2.5653245926232753     
 C  -2.5480946517674039        10.285956042555700        2.1834248112102612     
 C  -1.3029108330726784        12.493910555256276        2.0531953714367095     
 H  -6.0879580238260802        13.917802576680179        3.7222968258091655     
 H  -6.7434845945351389        15.232622408212155        4.7267836380975936     
 H  -5.2955278092913822        15.513758294684312        3.7247632258080041     
 H  -3.9071989094147761        16.247418569464063        5.6908633871134402     
 H  -5.3059531722609226        16.063937835561852        6.7681105699128414     
 H  -3.7832695683257320        15.236696870668387        7.1475491385897163     
 H  -3.3838035199317549        9.7554860320510173        2.6557581826992669     
 H  -2.7123312867798139        10.297143026591053        1.0967421489335576     
 H  -1.6271933499065145        9.7202078360268320        2.3824526867000655     
 H -0.32721213890347356        12.072416031272217        2.3334996995172759     
 H  -1.3901602122429431        12.436885693290664       0.95990641345588745     
 H  -1.3153076557580541        13.551372511537238        2.3439557756465343     
 I  0.38111787606404268        9.1616196187379568        4.6199910502698263     
 I   3.6641006107620480        4.6571658578739248        3.2093856207358260     
 I   10.276261239289253       0.70098587326174344        6.1759571402617706     
 O  0.10337312056682028        5.7011523007052398        3.6956432953701381     
 H  0.27601263609303123        6.6518045308085227        3.8740028554743935     
 H  0.99145434685281664        5.3094823844892014        3.5575865940358593     
         356

 C  -6.5012206446155520        7.8333136281318225        9.1805280589326390     
 C  -6.6883235100060832        6.8404360389015508        10.337991418667796     
 C  -5.9391787836755512        9.1752685709185489        9.6888017291708994     
 C  -5.5426406697895629        7.2418029796205055        8.1255034745824535     
 P  -8.0954859498994391        8.0939183751429287        8.3072583855853654     
 H  -7.2906257079566563        7.2631737633692062        11.153284889928447     
 H  -5.7063995498361866        6.5766427739065554        10.751544613110017     
 H  -7.1593111577285908        5.9110788172569970        9.9962767728591508     
 H  -4.9290566764751285        9.0111624699975899        10.093490004590471     
 H  -6.5493016531746866        9.6032425589491694        10.495575625172936     
 H  -5.8630396635372630        9.9092909674571601        8.8759084130851349     
 H  -5.9066849761744864        6.2896687066675110        7.7190498519945852     
 H  -4.5679511215597781        7.0540438654972499        8.5966593531660909     
 H  -5.3849544030773062        7.9308208395519184        7.2871669996878152     
 N  -9.1641645960945475        8.7121336587317852        9.3876020026290323     
 N  -8.7296282085981041        6.6623594324047968        7.7718149972804556     
 O  -7.8131374611596476        8.9575662873616082        7.0702865385050115     
 C  -10.479795605697987        9.2500039363832514        8.9541770286238727     
 H  -8.8230022395715100        9.0582555553123854        10.292126522574762     
 C  -9.7446552058300071        5.8195616363801363        8.4264978235943886     
 H  -8.5028871413708487        6.4267155132391212        6.8028951538825897     
 Dy  -8.0128556764782672        9.0371292897859963        4.8591279338993072     
 H  -10.638095314919749        8.8851227074436423        7.9288298832559390     
 C  -10.471171972230234        10.780326978255047        8.9228774029956526     
 C  -11.593361680117198        8.7120160099306378        9.8559134245475910     
 H  -9.9017525384109213        6.2683558654928602        9.4145271142337901     
 C  -9.2420008406304497        4.3824176165530284        8.6143979954463354     
 C  -11.067613463887984        5.8421822152037812        7.6505001447230248     
 O  -8.3762021807239151        9.0297707680431092        2.6711413516332083     
 O  -7.4380035621466885        6.7173181205267021        4.8903686832318689     
 O  -5.6649233445722142        8.8888067166720148        4.5906449775420608     
 O  -7.2120086775898882        11.325548144655675        4.7202968119621271     
 O  -9.8583373850943357        10.479427197871031        5.1950087054595393     
 O  -9.9725387105484238        7.6469013236723695        4.9138402959494840     
 H  -9.6875734531281399        11.160669783900127        8.2557888208549812     
 H  -10.299758202022460        11.189822192811720        9.9283470093842450     
 H  -11.436836615308470        11.160192785970274        8.5597163592580063     
 H  -11.445259634875210        9.0573489699226499        10.887928269557669     
 H  -11.616779144706236        7.6158956206286526        9.8666860406305918     
 H  -12.570981123035230        9.0726040976837545        9.5079623950372554     
 H  -8.3092963860391382        4.3564415890016219        9.1916849166867429     
 H  -9.0516606295452817        3.9059049311607508        7.6446149522066653     
 H  -9.9924456085881737        3.7784192545718773        9.1439914232571304     
 H  -10.934025878406073        5.4300752833975787        6.6413485780766361     
 H  -11.458344166909393        6.8605388561115497        7.5399773347266015     
 H  -11.824788052870600        5.2340150909323668        8.1643741758542649     
 P  -8.5670111977596619        9.8907886679660866        1.4154346867657923     
 H  -7.9703314211394982        6.0859614018252186        4.3404497520693717     
 H  -6.4620460849774668        6.4351818892724459        4.7959157481644716     
 H  -5.0785993511307739        9.6521153472124670        4.8687008356253729     
 H  -5.1639916405907718        8.0255985675708885        4.5908776909357814     
 H  -7.6863239718070755        12.056943859396858        5.1980353657417817     
 H  -6.2247037633484483        11.449967798875473        4.9073801658439482     
 H  -9.8396363956328727        11.418579730416447        5.5292813956024904     
 H  -10.810728040020638        10.253756632694248        5.0174887158187023     
 H  -10.890182313050422        8.0283510664114459        4.8614844913166504     
 H  -9.9996059494391378        6.8245243305028689        4.3571282769641977     
 C  -7.1069628098461575        9.6150299191462381       0.34265405136937804     
 N  -8.7383629455785794        11.436680188438503        1.9616360113501039     
 N  -9.8666491460409205        9.6061322363644237       0.45788712191322317     
 C  -5.8774941872849649        10.003787031436891        1.1847095528832130     
 C  -7.0338344133540600        8.1184715741389173       -1.6447657279804243E-002
 C  -7.1833297402226943        10.466639078781471      -0.93286921802192535     
 C  -9.2944047133435976        12.590638151478529        1.2411038891201456     
 H  -8.2852141175284295        11.640591806545840        2.8558976888298253     
 C  -11.261117395027490        9.5052033511773857       0.95251982678367209     
 H  -9.6993837104970719        9.0872660629768927      -0.41089184938208911     
 H  -5.8861400879090731        11.064553943664244        1.4698159597235352     
 H  -4.9746677799329486        9.8224981820271875       0.58896134903645669     
 H  -5.8036428940976856        9.4037404980818202        2.0997411425941017     
 H  -6.1033223950651507        7.9139876179521522      -0.56559320152372772     
 H  -7.8612926238227834        7.8084783413847108      -0.66744849499089709     
 H  -7.0485296608936610        7.4942531244069821       0.88518227098098023     
 H  -8.0415262953873956        10.195683127562228       -1.5596282796757197     
 H  -6.2761030116433059        10.300804308874175       -1.5293034486995338     
 H  -7.2441773906157385        11.539840748998122      -0.71380786308066357     
 H  -9.6175114768158636        12.212286402570776       0.26247242601667681     
 C  -10.504711755946255        13.150773866288306        1.9932649419582922     
 C  -8.2297191714803581        13.668330346866433        1.0427099208764350     
 H  -11.278683750396505        9.9422240474108197        1.9609453136524633     
 C  -12.187917925210584        10.306057223536255        3.1806669379477973E-002
 C  -11.675954898554300        8.0368099679764136        1.0421861743763376     
 H  -10.206294690257549        13.521720037113557        2.9846622093861410     
 H  -11.272967579716479        12.381768661953455        2.1421180336807963     
 H  -10.954374375828957        13.987147234770415        1.4396625527775382     
 H  -7.3595937405160070        13.282550510353149       0.49834650533433322     
 H  -7.8809692679677994        14.048789118067015        2.0130275065637320     
 H  -8.6348129024966358        14.517860040347159       0.47907994545653010     
 H  -12.109348049332949        9.9315187126227791      -0.99830392519047417     
 H  -11.929265382013863        11.372004268490507        2.4555964317672277E-002
 H  -13.231898514811943        10.206253235324043       0.35809580724082063     
 H  -10.997460770797558        7.4760939568283877        1.6991496803769051     
 H  -11.645195462428102        7.5774442758320006        4.5003703917445001E-002
 H  -12.695270347216990        7.9397506111080673        1.4394259737882573     
 C  -7.7005736774467906        5.0066339188605067        16.831067477959042     
 C  -8.6499028760174070        6.1206207919470410        17.306000787616821     
 C  -8.2926675062819939        3.6125600197852870        17.115718468879532     
 C  -6.3395526471978920        5.1476691592656127        17.544044740052282     
 P  -7.3703413772084181        5.1604448556633438        15.023301975760255     
 H  -8.7378135575811946        6.0740696787517692        18.402152795166263     
 H  -9.6592183779013236        6.0129464862984712        16.886997878539066     
 H  -8.2651505493325548        7.1135754825643902        17.038354473323487     
 H  -8.4516081834913113        3.4970116584901727        18.198184135011061     
 H  -7.6052048055731358        2.8197713733745204        16.794453690487607     
 H  -9.2620865465203543        3.4597552899246211        16.622777502063503     
 H  -5.9087207478959858        6.1466637673347648        17.400866968827657     
 H  -5.6125949354460740        4.4020491054645419        17.193926911927726     
 H  -6.4732059968555342        4.9992584485196723        18.625591239198208     
 N  -6.6505482037015069        6.6061168631231784        14.658239833962584     
 N  -8.8415531216411392        5.2281466160871082        14.298409057612931     
 O  -6.4487844526234390        4.0149821746172476        14.589173666143918     
 C  -5.2017980865180897        6.8882868387920801        14.678849937950996     
 H  -7.2586350371410404        7.3607485914461863        14.325025713164033     
 C  -9.0003544170094507        4.9910191476311851        12.844842075461022     
 H  -9.6829419637333629        5.0051732297133196        14.847703035647280     
 H  -4.7305881131104410        6.1157435161247742        15.299770903746905     
 C  -4.9210936403186851        8.2432243823521834        15.328928500619256     
 C  -4.5761331820105298        6.8315902626928864        13.283369047767366     
 H  -8.0712282654721026        5.3326031050727893        12.367487039278890     
 C  -10.170491354877690        5.8323449035019985        12.339458366607923     
 C  -9.2043164438042329        3.5034603760621388        12.546522653812252     
 H  -5.4083124623621028        9.0558280362908583        14.771458924307067     
 H  -3.8392628941359566        8.4316812315051841        15.333829102604501     
 H  -5.2771438459514766        8.2757910734189970        16.364661872530725     
 H  -4.7861698384698759        5.8734858051748144        12.792891033623990     
 H  -3.4856849874041269        6.9423343815911203        13.366199447875864     
 H  -4.9650298485081725        7.6425150263631600        12.653116738556008     
 H  -11.075948061608125        5.5721949285077148        12.903680661396125     
 H  -10.365646858660241        5.6257466423841205        11.279358347343052     
 H  -9.9716372961770610        6.9053656201641704        12.459886080224619     
 H  -8.3713399372328450        2.9124808150596055        12.943746349388372     
 H  -9.2703515975310271        3.3243409454340642        11.464277397999753     
 H  -10.132796517621788        3.1371776477643158        13.005142212393553     
 C   4.5407710625926132       -1.4079242624599861        12.235118818272529     
 C   4.4028618412946630       0.10654420930070464        11.986491923474803     
 C   3.1781822807511215       -2.1203541981104372        12.124439893762355     
 C   5.5214763306060357       -1.9851555035710582        11.193278823936728     
 P   5.3074195306993088       -1.6892366880504941        13.897252322197581     
 H   5.3810469600411421       0.60205831694393785        12.029446164028506     
 H   3.7275866335477152       0.59327132288531248        12.700712277091899     
 H   3.9865816669357308       0.27362593768614124        10.981124912280393     
 H   2.4200057447552146       -1.6758088676344403        12.782729626177360     
 H   3.2581809745760055       -3.1901475430792194        12.363821400844735     
 H   2.8053988782177610       -2.0386178286220713        11.091921084895271     
 H   5.1536009729022023       -1.7435921325494843        10.185018446886716     
 H   5.6025795425975220       -3.0753408808957601        11.262294597867642     
 H   6.5267826847182366       -1.5543138656567732        11.292656156408672     
 N   5.6567298297542781       -3.2773156050540675        14.205755536705491     
 N   4.1303552910147792       -1.3721098335276996        15.004381502508243     
 O   6.6053833593634117      -0.88394606378850338        13.954747023043973     
 C   6.8299832652901982       -4.0303532921715917        13.711851003052729     
 H   4.8936384546247123       -3.8499901893987629        14.563291151360335     
 C   4.3729161436046500       -1.3519723560955808        16.468100386451404     
 H   3.3742433099391334      -0.74104117044965045        14.709867343078393     
 H   7.4104178149685973       -3.3397722620878056        13.084314012668681     
 C   7.7072509238587505       -4.4906393668817488        14.878877877558997     
 C   6.3561797248125833       -5.2190169555394332        12.874552068941552     
 H   5.3210092352243246       -1.8843701753665012        16.636538877731237     
 C   4.5069970726164277        8.8812354667717100E-002   16.973565987281464     
 C   3.2439211578552754       -2.1058965936090148        17.179344918018415     
 H   7.9906924352287776       -3.6378078427578644        15.509037275808307     
 H   8.6267549335596314       -4.9688850905684170        14.514428594204086     
 H   7.1572994058283159       -5.2137174456653046        15.493926134699686     
 H   5.7946147207075329       -5.9211494700021019        13.507844914246117     
 H   7.2063462928986919       -5.7593352379331773        12.445430526002198     
 H   5.7025722306666573       -4.9036555986949333        12.052829461235731     
 H   5.3470242697119019       0.59490961481449367        16.480975248122132     
 H   4.6779930366598661       0.10875348528955467        18.058891738931667     
 H   3.5908467115792471       0.65942042521155575        16.764122634444096     
 H   2.2690667488986791       -1.6749421458812248        16.909633740519624     
 H   3.3519697378084659       -2.0322080556865885        18.269578256995839     
 H   3.2365913014252023       -3.1683563083411461        16.904907219335026     
 I   1.5057651930562019        1.0669502970804614        14.527460407980882     
 I  -1.6617749442192222        5.6118368863709103        16.014869831472495     
 I  -8.4849379741582034        9.5979612603555946        13.054873865735170     
 O   1.8880736278383683        4.5125311611264927        15.560037006233983     
 H   1.7049552881429066        3.5719629683424006        15.343971866980562     
 H   1.0028954645438717        4.9126662982646341        15.692598170145533     
 C   8.3408816489614264        2.5445032063543302        10.064845804462077     
 C   8.5275948189499893        3.5374506137845585        8.9075580982997753     
 C   7.7481465139601973        1.2130939816918329        9.5616002302624068     
 C   7.4090013061931810        3.1500886912955197        11.134986042433123     
 P   9.9421956941269354        2.2529539213667245        10.915169310581907     
 H   9.1118851690730853        3.1076889842438282        8.0826998833437678     
 H   7.5439789495952034        3.8175035435967324        8.5084821552239678     
 H   9.0180506415383181        4.4585023487064950        9.2449938685288870     
 H   6.7351403873005369        1.3958096661299697        9.1718273041093052     
 H   8.3391588003519566       0.77461065698339626        8.7457084676001990     
 H   7.6704757687272718       0.47915059927691489        10.374436855571391     
 H   7.7943365392243402        4.0966390734558455        11.534988984425675     
 H   6.4290844029055938        3.3520016173404166        10.681087945850557     
 H   7.2558125719173248        2.4638198630872670        11.976062914797341     
 N   10.982369757650471        1.6234700675135996        9.8131785559383609     
 N   10.611132572181125        3.6701147337115225        11.447922218160221     
 O   9.6621192753347120        1.3888770245551290        12.152128430863739     
 C   12.289628643637741        1.0505613482942808        10.225326572248813     
 H   10.618195871930849        1.2812308593631609        8.9158790451571619     
 C   11.630583021749754        4.4971237992897297        10.780367005866538     
 H   10.405839741536282        3.9030638962266049        12.422396968591878     
 Dy   9.9266490452343170        1.2937219656780559        14.360021687106499     
 H   12.476791337487496        1.4145451087454313        11.246324554032491     
 C   12.237868436980010      -0.47801048261373219        10.263384652405319     
 C   13.401527592284173        1.5531594545771554        9.3011187323604236     
 H   11.763408314010746        4.0484471607732671        9.7887115846624688     
 C   11.150426263639964        5.9435585748534869        10.606264079680395     
 C   12.967155860313051        4.4495886315873285        11.532993171256289     
 O   10.345537288454141        1.3023657036139513        16.540633919558012     
 O   9.3806522478057541        3.6197981108256565        14.343879199655749     
 O   7.5806896715765273        1.4545451268167424        14.649873914013662     
 O   9.1188000157232825      -0.98791578811582570        14.547676785417469     
 O   11.738099023966306      -0.16262979572521624        13.927298267309324     
 O   11.900620803985179        2.6534883494172083        14.255191006705450     
 H   11.449812635526911      -0.83233766487898830        10.939256462224378     
 H   12.046560847175202      -0.88698023999197040        9.2612737428004035     
 H   13.195443601412570      -0.88222342660772868        10.620409090170360     
 H   13.221386726672824        1.2144756440242621        8.2713944705647311     
 H   13.459800117088502        2.6479626393220856        9.2916871039812126     
 H   14.373795277016214        1.1605456312577287        9.6285607425829269     
 H   10.209338637739490        5.9890340209684085        10.043550724534699     
 H   10.984075983722207        6.4185027341846723        11.581137406933124     
 H   11.903686665865456        6.5367774815743207        10.068688729186789     
 H   12.859483310378396        4.8628690620180652        12.545120078057160     
 H   13.341506147366436        3.4240832896464202        11.634498510055904     
 H   13.725791021310508        5.0454065320045434        11.006189518760239     
 P   10.547658804027991       0.43732791524955966        17.792399145732404     
 H   9.9207770294762891        4.2405965404500297        14.898175798977810     
 H   8.4067966618938232        3.9097452522965321        14.436294905775283     
 H   6.9950774549770136       0.69575317111958035        14.359723891147580     
 H   7.0888589493720122        2.3234650346139460        14.634056462292625     
 H   9.5831331082541329       -1.7259014580089937        14.069088500328109     
 H   8.1303343063362732       -1.1073638303620801        14.356882915547802     
 H   11.691120077630657       -1.1089842726707575        13.618137947537111     
 H   12.694602375771259        3.2154098017336347E-002   14.116854375044493     
 H   12.811837658863650        2.2559836637682298        14.297336302260176     
 H   11.945957683834905        3.4678731585051388        14.822414982123778     
 C   9.0886623072851407       0.69996982442560907        18.872783234495326     
 N   10.733756026091884       -1.1019449932658703        17.231664471242663     
 N   11.848743144676405       0.72100701215621721        18.747947912604463     
 C   7.8568261263011658       0.31439220904144144        18.031899135116198     
 C   9.0116271868068800        2.1938918520586848        19.243016935640135     
 C   9.1671734667181290      -0.15934098719015466        20.143785753089215     
 C   11.240839845549926       -2.2701844542824339        17.966906498224141     
 H   10.253157127359689       -1.3046007309499701        16.351172673862955     
 C   13.246371481312197       0.80660250244722731        18.259241066192452     
 H   11.683376424137586        1.2400249559401899        19.616945608001050     
 H   7.8719111237366208      -0.74147568078638970        17.728903007760959     
 H   6.9560772674578866       0.47799364445365261        18.636288484742249     
 H   7.7714803299564634       0.92816771925186892        17.127032601369127     
 H   8.0824922123859366        2.3903151767166415        19.797548860752126     
 H   9.8401424328246723        2.5022149827819455        19.893532847367695     
 H   9.0202982901381610        2.8249033125691598        18.345912828807322     
 H   10.027023403221428       0.10602103868391421        20.771077530762408     
 H   8.2607106265795647        6.5719786872389663E-003   20.741497529168083     
 H   9.2237681503773388       -1.2318674775708744        19.920136393285734     
 H   11.547892009866882       -1.9022784146205765        18.955007660258506     
 C   12.456172716085330       -2.8598481709732906        17.245455991774293     
 C   10.142935445707236       -3.3208772077426003        18.130943991046870     
 H   13.265919848239154       0.35416672857156678        17.257482077823074     
 C   14.161976048312040        1.4641141035323010E-002   19.198685703485477     
 C   13.673081167110357        2.2703117720330455        18.150837475452889     
 H   12.172582501383292       -3.2165363808774612        16.244223016410441     
 H   13.249957770477316       -2.1116571412158001        17.121696692104578     
 H   12.866969812464570       -3.7121866220518256        17.806499620446015     
 H   9.2642212122094811       -2.9128976033349794        18.645272479424403     
 H   9.8173684949318272       -3.6924680365254883        17.148603307634545     
 H   10.506249171524782       -4.1803823155884894        18.708544369666750     
 H   14.074323201561548       0.40216902749879041        20.223436761251214     
 H   13.900377047296789       -1.0505280864130286        19.216659250566590     
 H   15.209201825803879       0.10824304821086059        18.881601986521353     
 H   13.000131179517508        2.8287292081779274        17.486458300060217     
 H   13.645952948185830        2.7426891090724950        19.142159477861089     
 H   14.693784999403800        2.3544849571462687        17.754192319564719     
 C   9.6780176693449587        5.3398612537325167        2.4003992366856592     
 C   10.627664074383075        4.2205658725920108        1.9377828285627183     
 C   10.280997065464087        6.7317115726172574        2.1254670847716066     
 C   8.3251537108533800        5.2051995779751721        1.6705550700632734     
 P   9.3209278079012776        5.1877759554189931        4.2030423512613835     
 H   10.726807660539922        4.2643897779299698       0.84232208966583211     
 H   11.633481990893255        4.3244747085419393        2.3665087051057649     
 H   10.234537372676037        3.2298643710009967        2.2029285312263553     
 H   10.462009659092564        6.8468379016757659        1.0466453003275082     
 H   9.5900404921659614        7.5266362617897462        2.4330343409353805     
 H   11.240161520437914        6.8832984707717602        2.6380508864531929     
 H   7.8886923724902882        4.2074997825972398        1.8082069086309462     
 H   7.5970910796187718        5.9528691342791467        2.0135788832909207     
 H   8.4717237938785033        5.3546136650140674       0.59082920257712424     
 N   8.5971444368020968        3.7428509985005927        4.5602967382313304     
 N   10.781210716512069        5.1181352657214836        4.9471094348940063     
 O   8.3946334827621989        6.3341296972745873        4.6241871001653418     
 C   7.1493877039016036        3.4600521381477858        4.5349194127271355     
 H   9.2016037462563443        2.9873071375720333        4.8979036136296719     
 C   10.922999697125370        5.3324114615159299        6.4051159375137212     
 H   11.637173525504330        5.3091049091323246        4.4090169743766312     
 H   6.6797963407301495        4.2317786149821162        3.9120837826860058     
 C   6.8731475095967127        2.1047936165887386        3.8844947994836030     
 C   6.5207507042248247        3.5156305420609995        5.9291892307739200     
 H   9.9877463944507383        4.9847670250325731        6.8665774756536431     
 C   12.085082719540932        4.4779604712441534        6.9068753960795704     
 C   11.124126770578755        6.8155228018791156        6.7294216015964299     
 H   7.3598468086036579        1.2937635125534566        4.4446143845028745     
 H   5.7915167944122601        1.9163330533861225        3.8750697760508133     
 H   7.2336846764291174        2.0728861187761178        2.8501934617307945     
 H   6.7298725766065388        4.4735379858229365        6.4204530795979773     
 H   5.4305201726097456        3.4043773340720667        5.8441971248810027     
 H   6.9098438167741545        2.7048715622342701        6.5594219648268783     
 H   12.992343388824628        4.7336614360347937        6.3437558187781837     
 H   12.282713831076352        4.6757921298414180        7.9679873488256652     
 H   11.876050175547094        3.4073155934574131        6.7791930354175527     
 H   10.294673568636458        7.4112299716377334        6.3311818155060688     
 H   11.177256215525233        6.9777073402107366        7.8152852638957677     
 H   12.056740329762565        7.1895485808706345        6.2849645869444783     
 C  -2.5862169782710134        11.744325967129740        6.9629631031932346     
 C  -2.4446277608807225        10.231140115571060        7.2172886738854816     
 C  -1.2213201510068747        12.455547865016159        7.0508156971885620     
 C  -3.5510406648762869        12.326786856781958        8.0171977303778306     
 P  -3.3756135874548687        12.017842076301440        5.3094923301030548     
 H  -3.4231991951490275        9.7352375789027636        7.1909801443501165     
 H  -1.7798581337662898        9.7397618375610708        6.4960278387402672     
 H  -2.0137662336353745        10.069601269043225        8.2173369506121929     
 H -0.47297084030336706        12.007243703683972        6.3838915177903761     
 H  -1.3021267766548059        13.524353689799403        6.8073792586658639     
 H -0.83415426629205736        12.378649829519087        8.0783348061106306     
 H  -3.1640397216277156        12.095139834665824        9.0203623894445943     
 H  -3.6382648641930824        13.416176364435191        7.9412299895234169     
 H  -4.5557614088347353        11.890609700210732        7.9388354023452870     
 N  -3.7322511016026390        13.603483680560519        4.9971248307561540     
 N  -2.2074352919997406        11.691976071067140        4.1958379722203514     
 O  -4.6788750580890035        11.219337332769621        5.2740041886333691     
 C  -4.9135427488342431        14.338031260688517        5.5009784554924028     
 H  -2.9734343745025940        14.187837808348089        4.6490219588247195     
 C  -2.4345392625101936        11.709371984392522        2.7293623669460989     
 H  -1.4588565076173992        11.049135750636077        4.4838954843678174     
 H  -5.4717852423298865        13.639582647837921        6.1395537049731397     
 C  -5.8168246161552846        14.776180227913846        4.3447975738094238     
 C  -4.4526991834472245        15.537033292861924        6.3291049542152757     
 H  -3.3862598620659607        12.235700357459162        2.5643511139984079     
 C  -2.5463749888160652        10.282240561297568        2.1841428682940873     
 C  -1.3064194066517032        12.492641282205792        2.0497272318338857     
 H  -6.0873808775625351        13.916493413881703        3.7184441475084604     
 H  -6.7429766508401281        15.232322130718911        4.7215425281285484     
 H  -5.2936334498381994        15.511823134977826        3.7211368242920035     
 H  -3.9082838751290243        16.246061843851443        5.6886959611508683     
 H  -5.3083936345793132        16.063172900495555        6.7641647318426230     
 H  -3.7863429965852911        15.235873991101588        7.1459395910443533     
 H  -3.3800946449293123        9.7504249634701701        2.6582526200454772     
 H  -2.7120834586044436        10.291644835845588        1.0977241883694377     
 H  -1.6239560015521672        9.7189421103939981        2.3824767364154451     
 H -0.32953052874166788        12.073736790405123        2.3293818507697930     
 H  -1.3947542557857937        12.433999197522153       0.95665131436697304     
 H  -1.3208988421766654        13.550375810488219        2.3391967921044934     
 I  0.38439042935911616        9.1688562460965759        4.6196862995798398     
 I   3.6573069350649674        4.6604828848143924        3.2082368843330702     
 I   10.286126622920850       0.70204964608776310        6.1764579182108648     
 O   9.7534192692449423E-002   5.7085718256125286        3.6917254769339736     
 H  0.27094205687049039        6.6587407802924821        3.8715920258148246     
 H  0.98542503411798432        5.3162054312131088        3.5543996518100238     
         356

 C  -6.4993056618059226        7.8296523951791706        9.1810778080799196     
 C  -6.6861057849639094        6.8366994030680877        10.338490894953813     
 C  -5.9369850170525886        9.1715800897170023        9.6891852003233243     
 C  -5.5412035325070992        7.2382009429187972        8.1256021921672481     
 P  -8.0937633504661530        8.0904981969726855        8.3083259815532511     
 H  -7.2879706158436015        7.2595058739301059        11.154070116509409     
 H  -5.7040757222998382        6.5726269409560096        10.751592476942514     
 H  -7.1574867905845414        5.9075101004439139        9.9968589665792216     
 H  -4.9268559340272011        9.0073136029894574        10.093788944074598     
 H  -6.5469542900434625        9.5998433682534046        10.495937026808525     
 H  -5.8607704543424912        9.9054828259690630        8.8761872268447064     
 H  -5.9054437377432789        6.2860913167035521        7.7192758907033703     
 H  -4.5662958017797965        7.0504441896058125        8.5962821554439177     
 H  -5.3839416694625308        7.9272853087475914        7.2872538873054973     
 N  -9.1620741150283340        8.7087647878291374        9.3889893689266124     
 N  -8.7282452527732612        6.6590941055210635        7.7728275105987512     
 O  -7.8113450061963432        8.9543514867148080        7.0715345005045940     
 C  -10.476756589689820        9.2487669820263125        8.9554276804218844     
 H  -8.8204430962405507        9.0549915045446863        10.293327631893531     
 C  -9.7438646852441728        5.8169419483317917        8.4274622922115228     
 H  -8.5021334382316116        6.4238639967941946        6.8036432912423734     
 Dy  -8.0125164332634107        9.0355995937204963        4.8607591577160321     
 H  -10.635619790334768        8.8841497225316726        7.9300779644429440     
 C  -10.465436853469383        10.779026616125460        8.9241706244876831     
 C  -11.591213671849099        8.7126556355030846        9.8571564161769594     
 H  -9.9007670610183443        6.2659435306851217        9.4154200776143071     
 C  -9.2421482995612454        4.3794909566152764        8.6155244715258075     
 C  -11.066798272947318        5.8402929060867992        7.6514589778461062     
 O  -8.3770510011719210        9.0276255626561852        2.6728691435221075     
 O  -7.4408724970677973        6.7147643311328098        4.8905641266958799     
 O  -5.6648741310078634        8.8851328933660128        4.5920283274718887     
 O  -7.2099406545573972        11.322893005084369        4.7189733540902834     
 O  -9.8550875756864755        10.480307657365111        5.2002134308712442     
 O  -9.9738724049277216        7.6479767117330058        4.9175586622453604     
 H  -9.6809510421841285        11.157938628891785        8.2573561569837324     
 H  -10.293591988853921        11.188133851177410        9.9297222322438916     
 H  -11.430276297874432        11.160585673889418        8.5607262573531724     
 H  -11.442480732143943        9.0575928457540957        10.889215532361197     
 H  -11.616484916755715        7.6165931210179316        9.8677684638363754     
 H  -12.568190073440627        9.0749845435434420        9.5093014670174849     
 H  -8.3093417067775430        4.3530107091848196        9.1926193944545140     
 H  -9.0523643767581738        3.9026320416890212        7.6458048258311102     
 H  -9.9928860477974926        3.7761071543492206        9.1454039445857038     
 H  -10.933426133922234        5.4282740078811136        6.6422376812785835     
 H  -11.457012434258610        6.8588667505605869        7.5411341957577180     
 H  -11.824234056856383        5.2323758140130030        8.1652557841497444     
 P  -8.5672225954046901        9.8888438179272455        1.4171973297269764     
 H  -7.9740748411778739        6.0848359748981169        4.3399091031469235     
 H  -6.4652656377126778        6.4318837985247415        4.7952202086840989     
 H  -5.0776789529698760        9.6480433417530964        4.8689288391399250     
 H  -5.1648363508165405        8.0213915875233148        4.5913702337827997     
 H  -7.6830313267648194        12.055049055405455        5.1967558920133001     
 H  -6.2223117422527450        11.446740652860852        4.9052585477736184     
 H  -9.8344079965051332        11.419683589790077        5.5335299127356157     
 H  -10.807666919652252        10.257010081378061        5.0211543653421433     
 H  -10.890707045204554        8.0311727865438254        4.8646404044485960     
 H  -10.002187596169209        6.8261838143276306        4.3600866443255146     
 C  -7.1062407685839775        9.6138660278923851       0.34542748873026319     
 N  -8.7395833413553650        11.434529399118629        1.9636699365792618     
 N  -9.8660997616458452        9.6042031740007214       0.45866503482045456     
 C  -5.8776176122528847        10.004336994042150        1.1878962983012786     
 C  -7.0316041822162214        8.1172242449773400       -1.2880947989820559E-002
 C  -7.1825630928458031        10.464587302924683      -0.93068114349509823     
 C  -9.2950277856149643        12.588488157205319        1.2427343505684669     
 H  -8.2857056398927273        11.638629837250354        2.8575196338690065     
 C  -11.261028318575200        9.5040845445376032       0.95210990087669933     
 H  -9.6983197055806478        9.0853950489371513      -0.41003542481691502     
 H  -5.8877397000583169        11.065127885025555        1.4727664673465739     
 H  -4.9743309418218695        9.8241244078665879       0.59254285270841867     
 H  -5.8033371622978782        9.4046071908416700        2.1030946858779265     
 H  -6.1005418690680546        7.9132439984311391      -0.56123740530508370     
 H  -7.8583465131458849        7.8063972909943189      -0.66436229646665568     
 H  -7.0465185649608557        7.4933795340314004       0.88899494796589851     
 H  -8.0401094889134459        10.192454863265375       -1.5577899067444099     
 H  -6.2748198830896964        10.299121006384661       -1.5264123665579061     
 H  -7.2444833705144269        11.537874055698278      -0.71245529844894162     
 H  -9.6183177185812081        12.209923444631544       0.26426131188195373     
 C  -10.505030128600733        13.149389799930947        1.9947959100034345     
 C  -8.2299367619569956        13.665672284619230        1.0438996090283987     
 H  -11.279081179688463        9.9407799560015846        1.9606518817314247     
 C  -12.186684325801368        10.305842911883234        3.1062912181188146E-002
 C  -11.676919812833109        8.0359896776783799        1.0409583064366428     
 H  -10.206272425002753        13.520663157195761        2.9859671314372958     
 H  -11.273542854831772        12.380726822849001        2.1441231164823966     
 H  -10.954416781326543        13.985725262931213        1.4409079190710765     
 H  -7.3599023620313391        13.279283968207054       0.49983492379813876     
 H  -7.8811467466704830        14.046458225878098        2.0140651976084207     
 H  -8.6345867198635826        14.515080495068229       0.47977011899348593     
 H  -12.107735391421869        9.9316680913792137      -0.99915151324960128     
 H  -11.927460022021041        11.371630441716297        2.4447205524532920E-002
 H  -13.230910380810947        10.206549401730372       0.35668835377908553     
 H  -10.999315659839429        7.4745457099593553        1.6981926769871629     
 H  -11.645788589550762        7.5769610915210004        4.3630832007657917E-002
 H  -12.696601482640574        7.9394550658740624        1.4373604139475691     
 C  -7.7011187123095581        5.0077463054971307        16.831140181929122     
 C  -8.6532431348826240        6.1197448723764545        17.304877445382086     
 C  -8.2902908751001618        3.6124688286365130        17.115691168914573     
 C  -6.3411575113147345        5.1522879726684785        17.545131219814593     
 P  -7.3699770383493837        5.1613105719663981        15.023559663738567     
 H  -8.7412477822410946        6.0739665559974547        18.401050469035738     
 H  -9.6621476844178797        6.0092265530569318        16.885887973294146     
 H  -8.2708357532631744        7.1133335234173574        17.036482381646533     
 H  -8.4510951837253696        3.4970830635909920        18.197852122843472     
 H  -7.6003043527420413        2.8212923080849772        16.796261352021972     
 H  -9.2582392286353254        3.4569530897225693        16.620988638391545     
 H  -5.9130894185296539        6.1524178908068672        17.402328677317019     
 H  -5.6118936455255675        4.4088740487174967        17.195464567208749     
 H  -6.4751671106592399        5.0032795498263658        18.626548291348360     
 N  -6.6507591969013822        6.6072355700379131        14.658396754115701     
 N  -8.8409219096960427        5.2276287503381820        14.298071320436852     
 O  -6.4476287159714856        4.0162538302491440        14.590154221048591     
 C  -5.2020551241665824        6.8898200286677396        14.678995859596748     
 H  -7.2589828980126203        7.3613798721090040        14.324369056200362     
 C  -8.9991503782169957        4.9889412603952534        12.844764488555937     
 H  -9.6824736440889154        5.0052296287872098        14.847317666368340     
 H  -4.7307360220929047        6.1179439795310433        15.300670023942997     
 C  -4.9220200628921278        8.2454579942645019        15.327860557784318     
 C  -4.5761273964929856        6.8320593421018128        13.283659837986752     
 H  -8.0700979884660935        5.3305480437417234        12.367291201938983     
 C  -10.169595943504550        5.8291958854101651        12.338385937757263     
 C  -9.2020917721788802        3.5009714175569604        12.547846586152898     
 H  -5.4101803250985947        9.0572074849332864        14.770000960698145     
 H  -3.8403809391829604        8.4348758286464189        15.332024838845792     
 H  -5.2775433785805204        8.2785838966090797        16.363752598719831     
 H  -4.7861801772640531        5.8736293237852468        12.793846264221990     
 H  -3.4856719467787829        6.9427332993168607        13.366596681877875     
 H  -4.9648381163908244        7.6425424436245635        12.652742538301339     
 H  -11.074971765032450        5.5693770138570713        12.902887280388114     
 H  -10.364676206721887        5.6213393724604437        11.278554126781131     
 H  -9.9710865723289714        6.9024018433088230        12.457673888172568     
 H  -8.3685757185384411        2.9109846632713050        12.945413454147673     
 H  -9.2681574080034412        3.3208292613478920        11.465784134624773     
 H  -10.130208001469972        3.1344251699756227        13.007015330252424     
 C   4.5377449637682288       -1.4094221842216539        12.237026927424818     
 C   4.3979951531284405       0.10468735509231256        11.987492954843569     
 C   3.1758501712718612       -2.1232885479679009        12.127628094190493     
 C   5.5183849759305330       -1.9862386911734700        11.194853580800334     
 P   5.3057938897827004       -1.6889594000379529        13.898819570914450     
 H   5.3756503092210473       0.60128237801527629        12.029303554751131     
 H   3.7227966347187387       0.59121249489486971        12.701936107609241     
 H   3.9807248896244203       0.27057397297896280        10.982360554707027     
 H   2.4177364102922803       -1.6793283861065704        12.786374312462579     
 H   3.2571042386196716       -3.1929060423809510        12.367272454607672     
 H   2.8022267742079472       -2.0422415476118987        11.095366628020663     
 H   5.1493099738770187       -1.7460784516036940        10.186727416771156     
 H   5.6011044787727284       -3.0762291049377799        11.264720320537005     
 H   6.5231221440750504       -1.5538869423853754        11.293009462616283     
 N   5.6567966233164215       -3.2765309715078952        14.207851021355033     
 N   4.1292633864385468       -1.3721045025170580        15.006543206274223     
 O   6.6031711682081271      -0.88266085528946148        13.954842495631976     
 C   6.8311569815826818       -4.0282080882489595        13.714597463773336     
 H   4.8945365770226532       -3.8500053513738659        14.565834196946973     
 C   4.3719786435375951       -1.3524578604042823        16.470256418872118     
 H   3.3725446473192053      -0.74166458528717960        14.712301936238527     
 H   7.4106922256295471       -3.3372482944388220        13.086673443546291     
 C   7.7088141776371879       -4.4865555684499361        14.882064978920747     
 C   6.3594111253698680       -5.2180585148611476        12.877947929913089     
 H   5.3216512705556305       -1.8819562182776262        16.638141714678632     
 C   4.5016391191067262        8.8082564262074017E-002   16.977086470058008     
 C   3.2456267594756691       -2.1103249855915966        17.181174724625215     
 H   7.9910460246180461       -3.6329707105863753        15.511709405082614     
 H   8.6289436049379944       -4.9638871956210489        14.518002213878745     
 H   7.1596883100426227       -5.2098966189598626        15.497518135874712     
 H   5.7983649925819050       -5.9204400137685935        13.511405542825608     
 H   7.2106240251821339       -5.7574951808387453        12.449869795227015     
 H   5.7059776307027690       -4.9042464112953557        12.055524583974421     
 H   5.3391758040942436       0.59761613112161915        16.484241469186955     
 H   4.6736823554132103       0.10736232879875837        18.062235846170694     
 H   3.5834764127143099       0.65568289763559273        16.769271593515423     
 H   2.2694155828071221       -1.6829263030661228        16.911328048201323     
 H   3.3531755303494268       -2.0362711181710393        18.271427007562853     
 H   3.2421395304481018       -3.1726674298710509        16.906785423590442     
 I   1.5047123120765182        1.0665718422820896        14.532964562557476     
 I  -1.6614441595676204        5.6119697469233341        16.015074406949786     
 I  -8.4851565813116867        9.5982539631759618        13.052846285732238     
 O   1.8881031827601706        4.5131948981992851        15.560249427747818     
 H   1.7050478800143309        3.5722884280555340        15.345778134290516     
 H   1.0028857597818825        4.9133261342925811        15.692633226666738     
 C   8.3458413209729745        2.5429352452164693        10.061616437615237     
 C   8.5322009761624908        3.5358973965358453        8.9043020772581265     
 C   7.7554665108218472        1.2106031466091802        9.5582162258988728     
 C   7.4121764787937492        3.1472857444208930        11.130915711780363     
 P   9.9468008778246908        2.2538916045278308        10.913331248733416     
 H   9.1175813430253285        3.1066517982151756        8.0799749957067863     
 H   7.5485972870289366        3.8147770081886714        8.5044601798969701     
 H   9.0213607894601253        4.4575281404059544        9.2419586094181465     
 H   6.7426731257088255        1.3918252124191390        9.1672910230085307     
 H   8.3479324841309595       0.77269856808477988        8.7431235836418484     
 H   7.6779186016249996       0.47682454348717196        10.371216147965441     
 H   7.7958962374639782        4.0942949092511913        11.531319312081870     
 H   6.4324791632551275        3.3479778424703817        10.676032126904676     
 H   7.2590432639908808        2.4607307929883282        11.971784197505896     
 N   10.989017022396265        1.6253034609207997        9.8128375492018307     
 N   10.613046674241032        3.6722062290522293        11.446232383005201     
 O   9.6665986681818197        1.3897066479588682        12.150164693025093     
 C   12.295996070651261        1.0531874043864242        10.226982122511410     
 H   10.626299004686611        1.2825770569995643        8.9151446644107306     
 C   11.632726204437274        4.4998722584739186        10.779808704752659     
 H   10.406613744733258        3.9049544403910543        12.420514249250887     
 Dy   9.9264865607814574        1.2941711594215513        14.358057818264291     
 H   12.481261046613538        1.4170107492499786        11.248343882704782     
 C   12.245132774023343      -0.47546793057092124        10.264492469821542     
 C   13.408972846552157        1.5568348036207258        9.3047036707720547     
 H   11.767420822376517        4.0509613117254952        9.7885395746155961     
 C   11.151601396986635        5.9458246581740291        10.604351004573696     
 C   12.968112286611964        4.4537131543550510        11.534433952209932     
 O   10.341597277157963        1.3032946137211221        16.539264126928177     
 O   9.3814193087719406        3.6208323615651854        14.341635199884438     
 O   7.5806171836868170        1.4559544009736807        14.645637591745857     
 O   9.1173662922713437      -0.98698951507284027        14.544236486807678     
 O   11.737833779894114      -0.16352942872311493        13.929817306325214     
 O   11.900897944736414        2.6534932947324412        14.254857356554997     
 H   11.456537007833003      -0.83049692975573930        10.939348925697347     
 H   12.055084711077269      -0.88413553550097290        9.2620303652503697     
 H   13.202544221553190      -0.87933368321541794        10.622359619289497     
 H   13.230944835525090        1.2179418804305735        8.2747506721426713     
 H   13.466166597539459        2.6516910434202448        9.2952714119744453     
 H   14.381031653123195        1.1651888609779180        9.6338373893676827     
 H   10.211143809977866        5.9901286596543741        10.040557709181806     
 H   10.983722093320356        6.4212450403359496        11.578722204888697     
 H   11.904926084734999        6.5393550604097941        10.067193917329556     
 H   12.858445068505198        4.8667841262832265        12.546386604477396     
 H   13.343339041669232        3.4285953478758850        11.636483504692912     
 H   13.726890335217965        5.0503421615291648        11.008830028030220     
 P   10.542292846733991       0.43825931950376307        17.791216947313035     
 H   9.9217488359865982        4.2410809925625266        14.896330284462993     
 H   8.4077264974026704        3.9108136396301543        14.435148714535677     
 H   6.9940440438205957       0.69720690689294851        14.357611685410280     
 H   7.0889802673826772        2.3249732482044503        14.632067983234906     
 H   9.5813873384246211       -1.7251761161832444        14.065745047617433     
 H   8.1287065665499174       -1.1062700396319067        14.354394582268819     
 H   11.691160265519770       -1.1095158971481944        13.619573868467352     
 H   12.694208365923654        3.1400154890891638E-002   14.119789160065785     
 H   12.811901403966679        2.2556522268625439        14.298124096471827     
 H   11.946033690365329        3.4679047389130440        14.822044974038464     
 C   9.0823310757113802       0.70113679624847480        18.870031572304050     
 N   10.728153780884227       -1.1013100126770476        17.231265928589107     
 N   11.842589835036703       0.72193526821819909        18.747809289312425     
 C   7.8515181378927350       0.31370139089632132        18.028599844031515     
 C   9.0041603867313071        2.1953341675537943        19.238677875061789     
 C   9.1606384229332853      -0.15677348300764182        20.141904314715113     
 C   11.238725306004099       -2.2684332088922310        17.965575770038797     
 H   10.249068570104715       -1.3041951053791392        16.350047831874374     
 C   13.240362221386180       0.80804421330162501        18.259632542909745     
 H   11.676644066417788        1.2408454285951742        19.616754805859294     
 H   7.8675013404085687      -0.74257252065419055        17.727229536705877     
 H   6.9501428375613958       0.47768130940751485        18.631886556580394     
 H   7.7667236017017585       0.92610833812254645        17.122775172280033     
 H   8.0744105117621086        2.3918983295319212        19.792064559764452     
 H   9.8319299114059504        2.5045701041417834        19.889671081053720     
 H   9.0134859371016489        2.8254749518383964        18.340998028690045     
 H   10.019743256361309       0.11014132509358801        20.769484903332209     
 H   8.2536307712229338        8.7377174799690011E-003   20.738865380637410     
 H   9.2186138987375603       -1.2294234033983016        19.919363772003589     
 H   11.547312295786307       -1.8995281808105284        18.952757356978630     
 C   12.453325277853219       -2.8563496626255165        17.241608364018102     
 C   10.143177148539966       -3.3208792755307170        18.132838577984629     
 H   13.260123553619225       0.35723725019893615        17.257190013662818     
 C   14.155877686677702        1.4437849965712688E-002   19.197728615761687     
 C   13.667106508251161        2.2718544958136251        18.153592557115150     
 H   12.168155348518018       -3.2144662940960060        16.241388772217906     
 H   13.245254330812539       -2.1067669295478169        17.115352617020864     
 H   12.867070664475856       -3.7073743224808400        17.802247040150512     
 H   9.2652669481420240       -2.9141731542153977        18.649390364880702     
 H   9.8156449291291743       -3.6934769168066977        17.151626009523333     
 H   10.509519843247718       -4.1794689955394491        18.709725658936190     
 H   14.068701179206418       0.40048902684055782        20.223049061155280     
 H   13.893984061263724       -1.0506439620536097        19.214172506086040     
 H   15.203041261445223       0.10809020605995549        18.880433069302907     
 H   12.994502042832716        2.8312071259964333        17.489657353846866     
 H   13.639424505537011        2.7427799355747871        19.145565550855999     
 H   14.688012812328484        2.3565926004340798        17.757610304717659     
 C   9.6734788085495449        5.3361799267798071        2.3985616267451877     
 C   10.625870357684486        4.2192994440176772        1.9361168034991583     
 C   10.272609625058745        6.7294137259324858        2.1228465499989726     
 C   8.3209710212989307        5.1974410286105748        1.6691628083663339     
 P   9.3177851691011710        5.1842447679757440        4.2014604300479350     
 H   10.724156542836596        4.2625663025608063       0.84057691406867940     
 H   11.631574032477150        4.3263509678801109        2.3640077516719513     
 H   10.235770959919702        3.2277869387842468        2.2022363849241593     
 H   10.453601324476518        6.8443721247694516        1.0440141640085492     
 H   9.5794284266021297        7.5225566866156006        2.4297198765657653     
 H   11.231178878468087        6.8838365934991135        2.6355069993820934     
 H   7.8877608507160977        4.1984974190558031        1.8069492819700339     
 H   7.5906987911672079        5.9427359298892179        2.0123282830333440     
 H   8.4667822904219623        5.3473342065962290       0.58940434637903050     
 N   8.5949342743352553        3.7390045749755436        4.5595102748203864     
 N   10.778744733102730        5.1161464241030261        4.9444751772945059     
 O   8.3910953155903485        6.3301248411767048        4.6229417122015635     
 C   7.1471330567764699        3.4558778182604701        4.5346400705248744     
 H   9.1998336472433149        2.9840427674326975        4.8976004718521988     
 C   10.921432997623256        5.3338667159562689        6.4018518750875772     
 H   11.633619574912304        5.3092846380046304        4.4054684892702456     
 H   6.6772812196443043        4.2269969279169395        3.9112137359788388     
 C   6.8711114945386536        2.0999320991563439        3.8855190279016361     
 C   6.5185660257727562        3.5126841267225828        5.9288985803177594     
 H   9.9867771535548435        4.9867066654798586        6.8647845400908398     
 C   12.084504972720854        4.4815708234654741        6.9048778278896057     
 C   11.121800014005526        6.8177548438308557        6.7225906772467274     
 H   7.3588149307533532        1.2896296131573353        4.4457969857276343     
 H   5.7896511183445716        1.9105355026872790        3.8772840437132454     
 H   7.2306756198600244        2.0673739579697750        2.8509169874782283     
 H   6.7278483506226605        4.4709413997126921        6.4193893941981459     
 H   5.4283023557839334        3.4015808371327276        5.8440402663242530     
 H   6.9074588503513086        2.7023584317230807        6.5598041203913047     
 H   12.991531814405910        4.7373125960402280        6.3413826061883354     
 H   12.281865101228323        4.6813761501879672        7.9656398299068600     
 H   11.876663693234836        3.4105436062109620        6.7789363854660900     
 H   10.291507423666754        7.4120821142095892        6.3241168162388961     
 H   11.176074111914797        6.9823714548015081        7.8079679273461204     
 H   12.053694179890686        7.1913915983730812        6.2763760063491052     
 C  -2.5865605563900957        11.744063868927261        6.9619335185187978     
 C  -2.4434581294239961        10.231105187423472        7.2165451361950241     
 C  -1.2225511823896351        12.456812722989813        7.0505353076645152     
 C  -3.5526810690782629        12.325565478908461        8.0154892441880126     
 P  -3.3753927778336292        12.016613286592985        5.3080729840028003     
 H  -3.4214724011032756        9.7341689018525344        7.1899062688292741     
 H  -1.7778686616940989        9.7403805600309816        6.4956258198369108     
 H  -2.0128609387907597        10.070191310397957        8.2168022681278430     
 H -0.47341411890308654        12.009457240260307        6.3838768369745109     
 H  -1.3045330530835721        13.525544218232787        6.8072531599520421     
 H -0.83579262240105279        12.380119629709164        8.0782268633597454     
 H  -3.1661425536837391        12.094340959927004        9.0189354922992120     
 H  -3.6409696804853260        13.414839022957260        7.9393984501547994     
 H  -4.5568928592151741        11.888370224451505        7.9364799725498463     
 N  -3.7330498108857526        13.601993500880475        4.9956281171181409     
 N  -2.2069703865914287        11.691788519336544        4.1943953363436552     
 O  -4.6776370583815865        11.216564485897154        5.2720770614722543     
 C  -4.9146830223397231        14.336747354464473        5.4982032129013687     
 H  -2.9746909700773778        14.186169985094082        4.6463191093559928     
 C  -2.4354709575843438        11.706550510093145        2.7281494262422576     
 H  -1.4571453630742828        11.050581874358071        4.4827348873871662     
 H  -5.4738526604690634        13.638548520934760        6.1362369559753782     
 C  -5.8162939551423438        14.774970299271025        4.3408230035586381     
 C  -4.4546431766849564        15.535966458748430        6.3265138857223358     
 H  -3.3884866014854640        12.230442176945898        2.5633776353735409     
 C  -2.5446553258647264        10.278525080039438        2.1848609253779134     
 C  -1.3099279802307280        12.491372009155310        2.0462590922310619     
 H  -6.0868037312989909        13.915184251083229        3.7145914692077553     
 H  -6.7424687071451173        15.232021853225669        4.7163014181595022     
 H  -5.2917390903850166        15.509887975271340        3.7175104227760034     
 H  -3.9093688408432725        16.244705118238823        5.6865285351882955     
 H  -5.3108340968977039        16.062407965429259        6.7602188937724046     
 H  -3.7894164248448501        15.235051111534789        7.1443300434989903     
 H  -3.3763857699268698        9.7453638948893229        2.6607470573916872     
 H  -2.7118356304290732        10.286146645100123        1.0987062278053181     
 H  -1.6207186531978199        9.7176763847611660        2.3825007861308247     
 H -0.33184891857986221        12.075057549538030        2.3252640020223105     
 H  -1.3993482993286441        12.431112701753641       0.95339621527805862     
 H  -1.3264900285952765        13.549379109439203        2.3344378085624524     
 I  0.38766298265418964        9.1760928734551950        4.6193815488898533     
 I   3.6505132593678868        4.6637999117548592        3.2070881479303144     
 I   10.295992006552446       0.70311341891378287        6.1769586961599590     
 O   9.1695264818078562E-002   5.7159913505198183        3.6878076584978090     
 H  0.26587147764794955        6.6656770297764414        3.8691811961552562     
 H  0.97939572138315212        5.3229284779370163        3.5512127095841888     
         356

 C  -6.4973906789962932        7.8259911622265186        9.1816275572272001     
 C  -6.6838880599217365        6.8329627672346254        10.338990371239829     
 C  -5.9347912504296261        9.1678916085154576        9.6895686714757492     
 C  -5.5397663952246354        7.2345989062170881        8.1257009097520445     
 P  -8.0920407510328669        8.0870780188024405        8.3093935775211385     
 H  -7.2853155237305467        7.2558379844910057        11.154855343090372     
 H  -5.7017518947634889        6.5686111080054630        10.751640340775014     
 H  -7.1556624234404920        5.9039413836308308        9.9974411602992923     
 H  -4.9246551915792738        9.0034647359813249        10.094087883558725     
 H  -6.5446069269122393        9.5964441775576397        10.496298428444113     
 H  -5.8585012451477194        9.9016746844809660        8.8764660406042779     
 H  -5.9042024993120723        6.2825139267395924        7.7195019294121545     
 H  -4.5646404819998150        7.0468445137143751        8.5959049577217428     
 H  -5.3829289358477554        7.9237497779432653        7.2873407749231793     
 N  -9.1599836339621223        8.7053959169264878        9.3903767352241942     
 N  -8.7268622969484202        6.6558287786373302        7.7738400239170460     
 O  -7.8095525512330397        8.9511366860680077        7.0727824625041764     
 C  -10.473717573681656        9.2475300276693755        8.9566783322198944     
 H  -8.8178839529095914        9.0517274537769890        10.294528741212302     
 C  -9.7430741646583385        5.8143222602834470        8.4284267608286569     
 H  -8.5013797350923745        6.4210124803492681        6.8043914286021581     
 Dy  -8.0121771900485559        9.0340698976549962        4.8623903815327560     
 H  -10.633144265749790        8.8831767376197028        7.9313260456299490     
 C  -10.459701734708529        10.777726253995873        8.9254638459797118     
 C  -11.589065663580998        8.7132952610755314        9.8583994078063260     
 H  -9.8997815836257672        6.2635311958773832        9.4163130409948259     
 C  -9.2422957584920411        4.3765642966775244        8.6166509476052795     
 C  -11.065983082006653        5.8384035969698180        7.6524178109691867     
 O  -8.3778998216199287        9.0254803572692595        2.6745969354110071     
 O  -7.4437414319889070        6.7122105417389184        4.8907595701598909     
 O  -5.6648249174435117        8.8814590700600125        4.5934116774017175     
 O  -7.2078726315249062        11.320237865513063        4.7176498962184397     
 O  -9.8518377662786136        10.481188116859192        5.2054181562829491     
 O  -9.9752060993070195        7.6490520997936411        4.9212770285412368     
 H  -9.6743286312401171        11.155207473883440        8.2589234931124835     
 H  -10.287425775685383        11.186445509543100        9.9310974551035383     
 H  -11.423715980440393        11.160978561808562        8.5617361554483384     
 H  -11.439701829412677        9.0578367215855415        10.890502795164723     
 H  -11.616190688805196        7.6172906214072107        9.8688508870421590     
 H  -12.565399023846023        9.0773649894031294        9.5106405389977127     
 H  -8.3093870275159478        4.3495798293680181        9.1935538722222852     
 H  -9.0530681239710677        3.8993591522172921        7.6469946994555542     
 H  -9.9933264870068115        3.7737950541265644        9.1468164659142754     
 H  -10.932826389438395        5.4264727323646493        6.6431267844805308     
 H  -11.455680701607829        6.8571946450096242        7.5422910567888346     
 H  -11.823680060842168        5.2307365370936392        8.1661373924452221     
 P  -8.5674339930497165        9.8868989678884045        1.4189599726881603     
 H  -7.9778182612162487        6.0837105479710152        4.3393684542244761     
 H  -6.4684851904478888        6.4285857077770379        4.7945246692037262     
 H  -5.0767585548089782        9.6439713362937241        4.8691568426544771     
 H  -5.1656810610423092        8.0171846074757411        4.5918627766298181     
 H  -7.6797386817225632        12.053154251414050        5.1954764182848177     
 H  -6.2199197211570407        11.443513506846228        4.9031369297032894     
 H  -9.8291795973773937        11.420787449163706        5.5377784298687418     
 H  -10.804605799283866        10.260263530061874        5.0248200148655853     
 H  -10.891231777358685        8.0339945066762048        4.8677963175805417     
 H  -10.004769242899281        6.8278432981523913        4.3630450116868307     
 C  -7.1055187273217975        9.6127021366385321       0.34820092609114833     
 N  -8.7408037371321505        11.432378609798754        1.9657038618084199     
 N  -9.8655503772507682        9.6022741116370192       0.45944294772768596     
 C  -5.8777410372208045        10.004886956647411        1.1910830437193443     
 C  -7.0293739510783828        8.1159769158157644       -9.3142386998368749E-003
 C  -7.1817964454689127        10.462535527067892      -0.92849306896827111     
 C  -9.2956508578863311        12.586338162932108        1.2443648120167881     
 H  -8.2861971622570252        11.636667867954866        2.8591415789081878     
 C  -11.260939242122909        9.5029657378978207       0.95169997496972669     
 H  -9.6972557006642255        9.0835240348974100      -0.40917900025174092     
 H  -5.8893393122075608        11.065701826386869        1.4757169749696126     
 H  -4.9739941037107904        9.8257506337059883       0.59612435638038053     
 H  -5.8030314304980708        9.4054738836015179        2.1064482291617512     
 H  -6.0977613430709585        7.9125003789101269      -0.55688160908643969     
 H  -7.8554004024689865        7.8043162406039261      -0.66127609794241415     
 H  -7.0445074690280505        7.4925059436558188       0.89280762495081678     
 H  -8.0386926824394962        10.189226598968524       -1.5559515338130998     
 H  -6.2735367545360878        10.297437703895145       -1.5235212844162782     
 H  -7.2447893504131153        11.535907362398435      -0.71110273381721967     
 H  -9.6191239603465526        12.207560486692314       0.26605019774723065     
 C  -10.505348501255213        13.148005733573589        1.9963268780485768     
 C  -8.2301543524336314        13.663014222372029        1.0450892971803625     
 H  -11.279478608980421        9.9393358645923495        1.9603584498103861     
 C  -12.185450726392153        10.305628600230213        3.0319154982898312E-002
 C  -11.677884727111916        8.0351693873803445        1.0397304384969479     
 H  -10.206250159747956        13.519606277277964        2.9872720534884509     
 H  -11.274118129947066        12.379684983744545        2.1461281992839969     
 H  -10.954459186824131        13.984303291092012        1.4421532853646151     
 H  -7.3602109835466720        13.276017426060958       0.50132334226194430     
 H  -7.8813242253731657        14.044127333689179        2.0151028886531099     
 H  -8.6343605372305294        14.512300949789299       0.48046029253044176     
 H  -12.106122733510791        9.9318174701356483      -0.99999910130872849     
 H  -11.925654662028220        11.371256614942089        2.4338446731393563E-002
 H  -13.229922246809952        10.206845568136702       0.35528090031735049     
 H  -11.001170548881298        7.4729974630903229        1.6972356735974208     
 H  -11.646381716673419        7.5764779072100001        4.2257960097870834E-002
 H  -12.697932618064158        7.9391595206400574        1.4352948541068811     
 C  -7.7016637471723257        5.0088586921337557        16.831212885899202     
 C  -8.6565833937478391        6.1188689528058671        17.303754103147348     
 C  -8.2879142439183280        3.6123776374877390        17.115663868949611     
 C  -6.3427623754315769        5.1569067860713442        17.546217699576903     
 P  -7.3696126994903484        5.1621762882694524        15.023817351716879     
 H  -8.7446820069009963        6.0738634332431412        18.399948142905217     
 H  -9.6650769909344358        6.0055066198153915        16.884778068049222     
 H  -8.2765209571937959        7.1130915642703254        17.034610289969574     
 H  -8.4505821839594262        3.4971544686918108        18.197520110675885     
 H  -7.5954038999109468        2.8228132427954340        16.798069013556340     
 H  -9.2543919107502948        3.4541508895205180        16.619199774719586     
 H  -5.9174580891633211        6.1581720142789695        17.403790385806381     
 H  -5.6111923556050618        4.4156989919704515        17.197002222489772     
 H  -6.4771282244629456        5.0073006511330602        18.627505343498509     
 N  -6.6509701901012566        6.6083542769526487        14.658553674268820     
 N  -8.8402906977509481        5.2271108845892567        14.297733583260776     
 O  -6.4464729793195321        4.0175254858810394        14.591134775953265     
 C  -5.2023121618150743        6.8913532185433990        14.679141781242498     
 H  -7.2593307588842002        7.3620111527718217        14.323712399236694     
 C  -8.9979463394245425        4.9868633731593208        12.844686901650851     
 H  -9.6820053244444697        5.0052860278611000        14.846932297089399     
 H  -4.7308839310753674        6.1201444429373115        15.301569144139089     
 C  -4.9229464854655713        8.2476916061768186        15.326792614949380     
 C  -4.5761216109754423        6.8325284215107391        13.283950628206139     
 H  -8.0689677114600862        5.3284929824106584        12.367095364599075     
 C  -10.168700532131409        5.8260468673183325        12.337313508906604     
 C  -9.1998671005535275        3.4984824590517820        12.549170518493543     
 H  -5.4120481878350857        9.0585869335757145        14.768542997089222     
 H  -3.8414989842299643        8.4380704257876538        15.330220575087084     
 H  -5.2779429112095642        8.2813767197991641        16.362843324908937     
 H  -4.7861905160582303        5.8737728423956783        12.794801494819991     
 H  -3.4856589061534389        6.9431322170426002        13.366993915879887     
 H  -4.9646463842734772        7.6425698608859669        12.652368338046672     
 H  -11.073995468456772        5.5665590992064287        12.902093899380104     
 H  -10.363705554783534        5.6169321025367669        11.277749906219210     
 H  -9.9705358484808837        6.8994380664534747        12.455461696120516     
 H  -8.3658114998440372        2.9094885114830045        12.947080558906976     
 H  -9.2659632184758554        3.3173175772617198        11.467290871249794     
 H  -10.127619485318156        3.1316726921869296        13.008888448111295     
 C   4.5347188649438444       -1.4109201059833218        12.238935036577107     
 C   4.3931284649622189       0.10283050088392046        11.988493986212335     
 C   3.1735180617926013       -2.1262228978253646        12.130816294618629     
 C   5.5152936212550294       -1.9873218787758817        11.196428337663940     
 P   5.3041682488660911       -1.6886821120254119        13.900386819631317     
 H   5.3702536584009524       0.60050643908661483        12.029160945473755     
 H   3.7180066358897625       0.58915366690442705        12.703159938126582     
 H   3.9748681123131093       0.26752200827178430        10.983596197133661     
 H   2.4154670758293455       -1.6828479045787004        12.790018998747799     
 H   3.2560275026633376       -3.1956645416826830        12.370723508370611     
 H   2.7990546701981338       -2.0458652666017261        11.098812171146058     
 H   5.1450189748518351       -1.7485647706579037        10.188436386655598     
 H   5.5996294149479349       -3.0771173289798002        11.267146043206369     
 H   6.5194616034318642       -1.5534600191139778        11.293362768823894     
 N   5.6568634168785659       -3.2757463379617229        14.209946506004576     
 N   4.1281714818623154       -1.3720991715064164        15.008704910040203     
 O   6.6009589770528425      -0.88137564679041958        13.954937968219978     
 C   6.8323306978751654       -4.0260628843263264        13.717343924493942     
 H   4.8954346994205942       -3.8500205133489693        14.568377242533613     
 C   4.3710411434705412       -1.3529433647129840        16.472412451292836     
 H   3.3708459846992773      -0.74228800012470875        14.714736529398662     
 H   7.4109666362904978       -3.3347243267898379        13.089032874423902     
 C   7.7103774314156253       -4.4824717700181242        14.885252080282497     
 C   6.3626425259271526       -5.2171000741828610        12.881343790884626     
 H   5.3222933058869373       -1.8795422611887511        16.639744551626030     
 C   4.4962811655970238        8.7352773856430935E-002   16.980606952834556     
 C   3.2473323610960625       -2.1147533775741789        17.183004531232012     
 H   7.9913996140073147       -3.6281335784148867        15.514381534356922     
 H   8.6311322763163592       -4.9588893006736807        14.521575833553404     
 H   7.1620772142569296       -5.2060757922544205        15.501110137049738     
 H   5.8021152644562770       -5.9197305575350851        13.514966171405097     
 H   7.2149017574655767       -5.7556551237443143        12.454309064451833     
 H   5.7093830307388806       -4.9048372238957780        12.058219706713110     
 H   5.3313273384765854       0.60032264742874464        16.487507690251778     
 H   4.6693716741665554       0.10597117230796207        18.065579953409721     
 H   3.5761061138493724       0.65194537005962971        16.774420552586747     
 H   2.2697644167155655       -1.6909104602510208        16.913022355883019     
 H   3.3543813228903878       -2.0403341806554902        18.273275758129866     
 H   3.2476877594710012       -3.1769785514009552        16.908663627845858     
 I   1.5036594310968345        1.0661933874837177        14.538468717134069     
 I  -1.6611133749160187        5.6121026074757587        16.015278982427080     
 I  -8.4853751884651700        9.5985466659963290        13.050818705729309     
 O   1.8881327376819730        4.5138586352720775        15.560461849261653     
 H   1.7051404718857555        3.5726138877686671        15.347584401600468     
 H   1.0028760550198932        4.9139859703205291        15.692668283187944     
 C   8.3508009929845226        2.5413672840786083        10.058387070768397     
 C   8.5368071333749906        3.5343441792871322        8.9010460562164795     
 C   7.7627865076834972        1.2081123115265275        9.5548322215353387     
 C   7.4153516513943174        3.1444827975462664        11.126845381127602     
 P   9.9514060615224462        2.2548292876889371        10.911493186884924     
 H   9.1232775169775699        3.1056146121865233        8.0772501080698067     
 H   7.5532156244626689        3.8120504727806099        8.5004382045699725     
 H   9.0246709373819325        4.4565539321054128        9.2389233503074060     
 H   6.7502058641171132        1.3878407587083081        9.1627547419077544     
 H   8.3567061679099641       0.77078647918616350        8.7405386996834977     
 H   7.6853614345227266       0.47449848769742903        10.367995440359492     
 H   7.7974559357036162        4.0919507450465380        11.527649639738064     
 H   6.4358739236046620        3.3439540676003472        10.670976307958798     
 H   7.2622739560644369        2.4576417228893890        11.967505480214450     
 N   10.995664287142059        1.6271368543279996        9.8124965424653023     
 N   10.614960776300938        3.6742977243929356        11.444542547850183     
 O   9.6710780610289255        1.3905362713626075        12.148200955186448     
 C   12.302363497664784        1.0558134604785674        10.228637672774010     
 H   10.634402137442375        1.2839232546359673        8.9144102836643011     
 C   11.634869387124795        4.5026207176581083        10.779250403638780     
 H   10.407387747930233        3.9068449845555038        12.418631529909899     
 Dy   9.9263240763285978        1.2946203531650466        14.356093949422082     
 H   12.485730755739580        1.4194763897545259        11.250363211377074     
 C   12.252397111066676      -0.47292537852811023        10.265600287237767     
 C   13.416418100820142        1.5605101526642962        9.3082886091836858     
 H   11.771433330742287        4.0534754626777225        9.7883675645687234     
 C   11.152776530333304        5.9480907414945721        10.602437929466996     
 C   12.969068712910875        4.4578376771227735        11.535874733163574     
 O   10.337657265861784        1.3042235238282927        16.537894334298343     
 O   9.3821863697381271        3.6218666123047139        14.339391200113125     
 O   7.5805446957971059        1.4573636751306187        14.641401269478051     
 O   9.1159325688194031      -0.98606324202985485        14.540796188197890     
 O   11.737568535821922      -0.16442906172101365        13.932336345341103     
 O   11.901175085487649        2.6534982400476737        14.254523706404543     
 H   11.463261380139093      -0.82865619463249029        10.939441389170314     
 H   12.063608574979336      -0.88129083100997541        9.2627869877003359     
 H   13.209644841693809      -0.87644393982310731        10.624310148408634     
 H   13.240502944377354        1.2214081168368849        8.2781068737206098     
 H   13.472533077990418        2.6554194475184043        9.2988557199676762     
 H   14.388268029230177        1.1698320906981072        9.6391140361524386     
 H   10.212948982216242        5.9912232983403406        10.037564693828916     
 H   10.983368202918506        6.4239873464872268        11.576307002844269     
 H   11.906165503604544        6.5419326392452675        10.065699105472325     
 H   12.857406826631998        4.8706991905483878        12.547653130897633     
 H   13.345171935972029        3.4331074061053499        11.638468499329919     
 H   13.727989649125423        5.0552777910537854        11.011470537300200     
 P   10.536926889439991       0.43919072375796642        17.790034748893667     
 H   9.9227206424969072        4.2415654446750244        14.894484769948175     
 H   8.4086563329115194        3.9118820269637768        14.434002523296069     
 H   6.9930106326641779       0.69866064266631678        14.355499479672982     
 H   7.0891015853933430        2.3264814617949550        14.630079504177187     
 H   9.5796415685951093       -1.7244507743574951        14.062401594906758     
 H   8.1270788267635599       -1.1051762489017334        14.351906248989836     
 H   11.691200453408882       -1.1100475216256314        13.621009789397593     
 H   12.693814356076048        3.0646211764446925E-002   14.122723945087078     
 H   12.811965149069708        2.2553207899568579        14.298911890683479     
 H   11.946109696895753        3.4679363193209491        14.821674965953148     
 C   9.0759998441376180       0.70230376807134065        18.867279910112771     
 N   10.722551535676569       -1.1006750320882253        17.230867385935550     
 N   11.836436525397003       0.72286352428018097        18.747670666020387     
 C   7.8462101494843051       0.31301057275120120        18.025300552946831     
 C   8.9966935866557343        2.1967764830489034        19.234338814483444     
 C   9.1541033791484399      -0.15420597882512901        20.140022876341011     
 C   11.236610766458272       -2.2666819635020281        17.964245041853449     
 H   10.244980012849741       -1.3037894798083085        16.348922989885796     
 C   13.234352961460162       0.80948592415602272        18.260024019627043     
 H   11.669911708697990        1.2416659012501583        19.616564003717542     
 H   7.8630915570805175      -0.74366936052199140        17.725556065650800     
 H   6.9442084076649051       0.47736897436137715        18.627484628418539     
 H   7.7619668734470535       0.92404895699322398        17.118517743190939     
 H   8.0663288111382805        2.3934814823472008        19.786580258776773     
 H   9.8237173899872268        2.5069252255016212        19.885809314739745     
 H   9.0066735840651351        2.8260465911076333        18.336083228572768     
 H   10.012463109501191       0.11426161150326179        20.767892275902007     
 H   8.2465509158663028        1.0903456272699036E-002   20.736233232106734     
 H   9.2134596470977819       -1.2269793292257287        19.918591150721447     
 H   11.546732581705733       -1.8967779470004806        18.950507053698757     
 C   12.450477839621108       -2.8528511542777419        17.237760736261912     
 C   10.143418851372697       -3.3208813433188338        18.134733164922391     
 H   13.254327258999295       0.36030777182630552        17.256897949502559     
 C   14.149779325043365        1.4234558896102364E-002   19.196771528037896     
 C   13.661131849391964        2.2733972195942043        18.156347638777408     
 H   12.163728195652743       -3.2123962073145509        16.238554528025368     
 H   13.240550891147763       -2.1018767178798332        17.109008541937150     
 H   12.867171516487140       -3.7025620229098544        17.797994459855012     
 H   9.2663126840745687       -2.9154487050958164        18.653508250337001     
 H   9.8139213633265232       -3.6944857970879066        17.154648711412118     
 H   10.512790514970652       -4.1785556754904079        18.710906948205626     
 H   14.063079156851289       0.39880902618232517        20.222661361059345     
 H   13.887591075230658       -1.0507598376941907        19.211685761605494     
 H   15.196880697086568       0.10793736390905040        18.879264152084460     
 H   12.988872906147924        2.8336850438149392        17.492856407633514     
 H   13.632896062888191        2.7428707620770791        19.148971623850908     
 H   14.682240625253167        2.3587002437218909        17.761028289870598     
 C   9.6689399477541311        5.3324985998270975        2.3967240168047161     
 C   10.624076640985896        4.2180330154433427        1.9344507784355984     
 C   10.264222184653406        6.7271158792477141        2.1202260152263390     
 C   8.3167883317444833        5.1896824792459766        1.6677705466693944     
 P   9.3146425303010645        5.1807135805324949        4.1998785088344865     
 H   10.721505425133270        4.2607428271916419       0.83883173847152681     
 H   11.629666074061046        4.3282272272182825        2.3615067982381373     
 H   10.237004547163364        3.2257095065674970        2.2015442386219628     
 H   10.445192989860470        6.8419063478631381        1.0413830276895901     
 H   9.5688163610382997        7.5184771114414550        2.4264054121961505     
 H   11.222196236498261        6.8843747162264668        2.6329631123109940     
 H   7.8868293289419071        4.1894950555143664        1.8056916553091218     
 H   7.5843065027156431        5.9326027254992892        2.0110776827757673     
 H   8.4618407869654195        5.3400547481783898       0.58797949018093687     
 N   8.5927241118684137        3.7351581514504941        4.5587238114094424     
 N   10.776278749693390        5.1141575824845695        4.9418409196950055     
 O   8.3875571484184981        6.3261199850788223        4.6216963242377851     
 C   7.1448784096513362        3.4517034983731545        4.5343607283226133     
 H   9.1980635482302855        2.9807783972933612        4.8972973300747258     
 C   10.919866298121141        5.3353219703966079        6.3985878126614342     
 H   11.630065624320276        5.3094643668769370        4.4019200041638591     
 H   6.6747660985584583        4.2222152408517637        3.9103436892716714     
 C   6.8690754794805944        2.0950705817239488        3.8865432563196691     
 C   6.5163813473206869        3.5097377113841661        5.9286079298615997     
 H   9.9858079126589487        4.9886463059271442        6.8629916045280357     
 C   12.083927225900776        4.4851811756867948        6.9028802596996419     
 C   11.119473257432295        6.8199868857825967        6.7157597528970250     
 H   7.3577830529030486        1.2854957137612140        4.4469795869523949     
 H   5.7877854422768831        1.9047379519884353        3.8794983113756776     
 H   7.2276665632909314        2.0618617971634317        2.8516405132256621     
 H   6.7258241246387813        4.4683448136024468        6.4183257087983145     
 H   5.4260845389581212        3.3987843401933886        5.8438834077675024     
 H   6.9050738839284618        2.6998453012118913        6.5601862759557319     
 H   12.990720239987191        4.7409637560456614        6.3390093935984861     
 H   12.281016371380293        4.6869601705345154        7.9632923109880540     
 H   11.877277210922578        3.4137716189645109        6.7786797355146273     
 H   10.288341278697049        7.4129342567814449        6.3170518169717242     
 H   11.174892008304361        6.9870355693922797        7.8006505907964732     
 H   12.050648030018806        7.1932346158755287        6.2677874257537320     
 C  -2.5869041345091777        11.743801770724783        6.9609039338443619     
 C  -2.4422884979672692        10.231070259275883        7.2158015985045676     
 C  -1.2237822137723955        12.458077580963465        7.0502549181404683     
 C  -3.5543214732802388        12.324344101034963        8.0137807579981928     
 P  -3.3751719682123902        12.015384496884533        5.3066536379025457     
 H  -3.4197456070575232        9.7331002248023033        7.1888323933084308     
 H  -1.7758791896219079        9.7409992825008924        6.4952238009335552     
 H  -2.0119556439461452        10.070781351752688        8.2162675856434948     
 H -0.47385739750280609        12.011670776836644        6.3838621561586466     
 H  -1.3069393295123384        13.526734746666170        6.8071270612382202     
 H -0.83743097851004811        12.381589429899240        8.0781189206088584     
 H  -3.1682453857397626        12.093542085188187        9.0175085951538279     
 H  -3.6436744967775692        13.413501681479326        7.9375669107861810     
 H  -4.5580243095956128        11.886130748692276        7.9341245427544065     
 N  -3.7338485201688658        13.600503321200433        4.9941314034801279     
 N  -2.2065054811831173        11.691600967605950        4.1929527004669591     
 O  -4.6763990586741695        11.213791639024684        5.2701499343111404     
 C  -4.9158232958452031        14.335463448240430        5.4954279703103355     
 H  -2.9759475656521621        14.184502161840074        4.6436162598872661     
 C  -2.4364026526584945        11.703729035793767        2.7269364855384159     
 H  -1.4554342185311662        11.052027998080066        4.4815742904065141     
 H  -5.4759200786082394        13.637514394031601        6.1329202069776168     
 C  -5.8157632941294040        14.773760370628205        4.3368484333078534     
 C  -4.4565871699226873        15.534899624634937        6.3239228172293966     
 H  -3.3907133409049672        12.225183996432635        2.5624041567486735     
 C  -2.5429356629133877        10.274809598781307        2.1855789824617395     
 C  -1.3134365538097528        12.490102736104827        2.0427909526282382     
 H  -6.0862265850354467        13.913875088284753        3.7107387909070502     
 H  -6.7419607634501064        15.231721575732427        4.7110603081904570     
 H  -5.2898447309318328        15.507952815564856        3.7138840212600028     
 H  -3.9104538065575207        16.243348392626203        5.6843611092257236     
 H  -5.3132745592160946        16.061643030362962        6.7562730557021862     
 H  -3.7924898531044091        15.234228231967990        7.1427204959536272     
 H  -3.3726768949244268        9.7403028263084757        2.6632414947378975     
 H  -2.7115878022537028        10.280648454354656        1.0996882672411983     
 H  -1.6174813048434726        9.7164106591283321        2.3825248358462043     
 H -0.33416730841805653        12.076378308670936        2.3211461532748277     
 H  -1.4039423428714948        12.428226205985128       0.95014111618914421     
 H  -1.3320812150138879        13.548382408390184        2.3296788250204110     
 I  0.39093553594926317        9.1833295008138123        4.6190767981998668     
 I   3.6437195836708063        4.6671169386953268        3.2059394115275581     
 I   10.305857390184041       0.70417719173980253        6.1774594741090540     
 O   8.5856336943707701E-002   5.7234108754271071        3.6838898400616449     
 H  0.26080089842540871        6.6726132792604016        3.8667703664956874     
 H  0.97336640864831980        5.3296515246609237        3.5480257673583533     
         356

 C  -6.4954756961866638        7.8223299292738666        9.1821773063744807     
 C  -6.6816703348795627        6.8292261314011631        10.339489847525847     
 C  -5.9325974838066635        9.1642031273139111        9.6899521426281741     
 C  -5.5383292579421717        7.2309968695153790        8.1257996273368391     
 P  -8.0903181515995790        8.0836578406321973        8.3104611734890241     
 H  -7.2826604316174919        7.2521700950519055        11.155640569671334     
 H  -5.6994280672271405        6.5645952750549164        10.751688204607511     
 H  -7.1538380562964434        5.9003726668177476        9.9980233540193630     
 H  -4.9224544491313464        8.9996158689731924        10.094386823042854     
 H  -6.5422595637810153        9.5930449868618748        10.496659830079702     
 H  -5.8562320359529476        9.8978665429928689        8.8767448543638512     
 H  -5.9029612608808648        6.2789365367756336        7.7197279681209388     
 H  -4.5629851622198334        7.0432448378229378        8.5955277599995696     
 H  -5.3819162022329801        7.9202142471389383        7.2874276625408614     
 N  -9.1578931528959107        8.7020270460238400        9.3917641015217743     
 N  -8.7254793411235774        6.6525634517535979        7.7748525372353416     
 O  -7.8077600962697362        8.9479218854212075        7.0740304245037589     
 C  -10.470678557673489        9.2462930733124384        8.9579289840179044     
 H  -8.8153248095786338        9.0484634030092899        10.295729850531071     
 C  -9.7422836440725060        5.8117025722351023        8.4293912294457911     
 H  -8.5006260319531375        6.4181609639043407        6.8051395659619418     
 Dy  -8.0118379468336993        9.0325402015894962        4.8640216053494809     
 H  -10.630668741164811        8.8822037527077313        7.9325741268169541     
 C  -10.453966615947676        10.776425891866285        8.9267570674717405     
 C  -11.586917655312899        8.7139348866479782        9.8596423994356943     
 H  -9.8987961062331902        6.2611188610696447        9.4172060043753429     
 C  -9.2424432174228368        4.3736376367397716        8.6177774236847515     
 C  -11.065167891065988        5.8365142878528360        7.6533766440922681     
 O  -8.3787486420679365        9.0233351518823337        2.6763247272999062     
 O  -7.4466103669100168        6.7096567523450270        4.8909550136239019     
 O  -5.6647757038791609        8.8777852467540104        4.5947950273315454     
 O  -7.2058046084924161        11.317582725941756        4.7163264383465950     
 O  -9.8485879568707517        10.482068576353273        5.2106228816946540     
 O  -9.9765397936863174        7.6501274878542764        4.9249953948371124     
 H  -9.6677062202961057        11.152476318875097        8.2604908292412365     
 H  -10.281259562516844        11.184757167908790        9.9324726779631831     
 H  -11.417155663006353        11.161371449727707        8.5627460535435045     
 H  -11.436922926681408        9.0580805974169873        10.891790057968251     
 H  -11.615896460854676        7.6179881217964889        9.8699333102479443     
 H  -12.562607974251421        9.0797454352628169        9.5119796109779422     
 H  -8.3094323482543544        4.3461489495512167        9.1944883499900563     
 H  -9.0537718711839617        3.8960862627455630        7.6481845730799991     
 H  -9.9937669262161304        3.7714829539039076        9.1482289872428488     
 H  -10.932226644954556        5.4246714568481842        6.6440158876824773     
 H  -11.454348968957046        6.8555225394586623        7.5434479178199512     
 H  -11.823126064827951        5.2290972601742753        8.1670190007406998     
 P  -8.5676453906947447        9.8849541178495652        1.4207226156493442     
 H  -7.9815616812546235        6.0825851210439135        4.3388278053020288     
 H  -6.4717047431831007        6.4252876170293343        4.7938291297233535     
 H  -5.0758381566480804        9.6398993308343517        4.8693848461690301     
 H  -5.1665257712680788        8.0129776274281674        4.5923553194768365     
 H  -7.6764460366803071        12.051259447422645        5.1941969445563361     
 H  -6.2175277000613374        11.440286360831605        4.9010153116329604     
 H  -9.8239511982496541        11.421891308537335        5.5420269470018679     
 H  -10.801544678915480        10.263516978745686        5.0284856643890263     
 H  -10.891756509512817        8.0368162268085843        4.8709522307124873     
 H  -10.007350889629354        6.8295027819771521        4.3660033790481476     
 C  -7.1047966860596174        9.6115382453846792       0.35097436345203353     
 N  -8.7420241329089361        11.430227820478878        1.9677377870375778     
 N  -9.8650009928556912        9.6003450492733169       0.46022086063491735     
 C  -5.8778644621887244        10.005436919252670        1.1942697891374099     
 C  -7.0271437199405451        8.1147295866541871       -5.7475294098531839E-003
 C  -7.1810297980920215        10.460483751211104      -0.92630499444144399     
 C  -9.2962739301576978        12.584188168658898        1.2459952734651092     
 H  -8.2866886846213230        11.634705898659380        2.8607635239473690     
 C  -11.260850165670618        9.5018469312580383       0.95129004906275405     
 H  -9.6961916957478032        9.0816530208576687      -0.40832257568656682     
 H  -5.8909389243568056        11.066275767748182        1.4786674825926513     
 H  -4.9736572655997113        9.8273768595453905       0.59970586005234250     
 H  -5.8027256986982643        9.4063405763613659        2.1098017724455764     
 H  -6.0949808170738633        7.9117567593891138      -0.55252581286779578     
 H  -7.8524542917920872        7.8022351902135334      -0.65818989941817274     
 H  -7.0424963730952461        7.4916323532802371       0.89662030193573505     
 H  -8.0372758759655465        10.185998334671671       -1.5541131608817897     
 H  -6.2722536259824784        10.295754401405631       -1.5206302022746503     
 H  -7.2450953303118037        11.533940669098591      -0.70975016918549771     
 H  -9.6199302021118971        12.205197528753082       0.26783908361250758     
 C  -10.505666873909691        13.146621667216229        1.9978578460937191     
 C  -8.2303719429102689        13.660356160124826        1.0462789853323262     
 H  -11.279876038272379        9.9378917731831145        1.9600650178893475     
 C  -12.184217126982938        10.305414288577191        2.9575397784608482E-002
 C  -11.678849641390725        8.0343490970823108        1.0385025705572533     
 H  -10.206227894493161        13.518549397360168        2.9885769755396057     
 H  -11.274693405062360        12.378643144640090        2.1481332820855972     
 H  -10.954501592321717        13.982881319252812        1.4433986516581536     
 H  -7.3605196050620050        13.272750883914862       0.50281176072574996     
 H  -7.8815017040758493        14.041796441500262        2.0161405796977991     
 H  -8.6341343545974762        14.509521404510370       0.48115046606739759     
 H  -12.104510075599711        9.9319668488920847       -1.0008466893678556     
 H  -11.923849302035398        11.370882788167879        2.4229687938254203E-002
 H  -13.228934112808956        10.207141734543033       0.35387344685561545     
 H  -11.003025437923169        7.4714492162212904        1.6962786702076789     
 H  -11.646974843796077        7.5759947228989999        4.0885088188083750E-002
 H  -12.699263753487744        7.9388639754060515        1.4332292942661928     
 C  -7.7022087820350933        5.0099710787703797        16.831285589869282     
 C  -8.6599236526130561        6.1179930332352805        17.302630760912614     
 C  -8.2855376127364959        3.6122864463389650        17.115636568984652     
 C  -6.3443672395484194        5.1615255994742100        17.547304179339214     
 P  -7.3692483606313139        5.1630420045725076        15.024075039695191     
 H  -8.7481162315608962        6.0737603104888267        18.398845816774696     
 H  -9.6680062974509937        6.0017866865738521        16.883668162804302     
 H  -8.2822061611244155        7.1128496051232926        17.032738198292616     
 H  -8.4500691841934845        3.4972258737926296        18.197188098508295     
 H  -7.5905034470798523        2.8243341775058903        16.799876675090704     
 H  -9.2505445928652659        3.4513486893184662        16.617410911047628     
 H  -5.9218267597969891        6.1639261377510728        17.405252094295744     
 H  -5.6104910656845552        4.4225239352234063        17.198539877770791     
 H  -6.4790893382666503        5.0113217524397538        18.628462395648658     
 N  -6.6511811833011310        6.6094729838673842        14.658710594421938     
 N  -8.8396594858058535        5.2265930188403305        14.297395846084697     
 O  -6.4453172426675795        4.0187971415129358        14.592115330857938     
 C  -5.2025691994635670        6.8928864084190593        14.679287702888248     
 H  -7.2596786197557801        7.3626424334346394        14.323055742273024     
 C  -8.9967423006320875        4.9847854859233891        12.844609314745766     
 H  -9.6815370048000222        5.0053424269349902        14.846546927810460     
 H  -4.7310318400578311        6.1223449063435806        15.302468264335179     
 C  -4.9238729080390140        8.2499252180891371        15.325724672114443     
 C  -4.5761158254578982        6.8329975009196655        13.284241418425525     
 H  -8.0678374344540771        5.3264379210795925        12.366899527259168     
 C  -10.167805120758267        5.8228978492264991        12.336241080055943     
 C  -9.1976424289281749        3.4959935005466036        12.550494450834188     
 H  -5.4139160505715775        9.0599663822181444        14.767085033480299     
 H  -3.8426170292769677        8.4412650229288886        15.328416311328375     
 H  -5.2783424438386080        8.2841695429892468        16.361934051098043     
 H  -4.7862008548524066        5.8739163610061107        12.795756725417991     
 H  -3.4856458655280953        6.9435311347683406        13.367391149881898     
 H  -4.9644546521561299        7.6425972781473703        12.651994137792006     
 H  -11.073019171881095        5.5637411845557860        12.901300518372093     
 H  -10.362734902845181        5.6125248326130901        11.276945685657289     
 H  -9.9699851246327960        6.8964742895981272        12.453249504068465     
 H  -8.3630472811496332        2.9079923596947039        12.948747663666278     
 H  -9.2637690289482695        3.3138058931755476        11.468797607874814     
 H  -10.125030969166342        3.1289202143982364        13.010761565970165     
 C   4.5316927661194599       -1.4124180277449896        12.240843145729396     
 C   4.3882617767959964       0.10097364667552837        11.989495017581103     
 C   3.1711859523133410       -2.1291572476828282        12.134004495046767     
 C   5.5122022665795267       -1.9884050663782935        11.198003094527547     
 P   5.3025426079494817       -1.6884048240128706        13.901954068348186     
 H   5.3648570075808575       0.59973050015795326        12.029018336196380     
 H   3.7132166370607864       0.58709483891398428        12.704383768643924     
 H   3.9690113350017984       0.26447004356460585        10.984831839560295     
 H   2.4131977413664107       -1.6863674230508303        12.793663685033019     
 H   3.2549507667070041       -3.1984230409844145        12.374174562133550     
 H   2.7958825661883204       -2.0494889855915535        11.102257714271452     
 H   5.1407279758266515       -1.7510510897121132        10.190145356540038     
 H   5.5981543511231413       -3.0780055530218200        11.269571765875732     
 H   6.5158010627886771       -1.5530330958425800        11.293716075031503     
 N   5.6569302104407093       -3.2749617044155506        14.212041990654118     
 N   4.1270795772860840       -1.3720938404957748        15.010866613806183     
 O   6.5987467858975588      -0.88009043829137767        13.955033440807981     
 C   6.8335044141676491       -4.0239176804036942        13.720090385214547     
 H   4.8963328218185342       -3.8500356753240723        14.570920288120250     
 C   4.3701036434034863       -1.3534288690216856        16.474568483713554     
 H   3.3691473220793493      -0.74291141496223789        14.717171122558796     
 H   7.4112410469514476       -3.3322003591408542        13.091392305301511     
 C   7.7119406851940626       -4.4783879715863115        14.888439181644248     
 C   6.3658739264844373       -5.2161416335045754        12.884739651856163     
 H   5.3229353412182432       -1.8771283040998761        16.641347388573426     
 C   4.4909232120873215        8.6622983450787838E-002   16.984127435611100     
 C   3.2490379627164558       -2.1191817695567607        17.184834337838812     
 H   7.9917532033965832       -3.6232964462433981        15.517053663631229     
 H   8.6333209476947221       -4.9538914057263126        14.525149453228064     
 H   7.1644661184712364       -5.2022549655489785        15.504702138224763     
 H   5.8058655363306491       -5.9190211013015768        13.518526799984588     
 H   7.2191794897490187       -5.7538150666498824        12.458748333676649     
 H   5.7127884307749923       -4.9054280364962004        12.060914829451800     
 H   5.3234788728589262       0.60302916373587012        16.490773911316598     
 H   4.6650609929198996       0.10458001581716578        18.068924060648751     
 H   3.5687358149844348       0.64820784248366670        16.779569511658075     
 H   2.2701132506240085       -1.6988946174359187        16.914716663564718     
 H   3.3555871154313488       -2.0443972431399415        18.275124508696880     
 H   3.2532359884939006       -3.1812896729308600        16.910541832101270     
 I   1.5026065501171508        1.0658149326853459        14.543972871710663     
 I  -1.6607825902644169        5.6122354680281825        16.015483557904371     
 I  -8.4855937956186533        9.5988393688166962        13.048791125726378     
 O   1.8881622926037755        4.5145223723448700        15.560674270775488     
 H   1.7052330637571800        3.5729393474818005        15.349390668910422     
 H   1.0028663502579038        4.9146458063484761        15.692703339709150     
 C   8.3557606649960707        2.5397993229407474        10.055157703921559     
 C   8.5414132905874922        3.5327909620384190        8.8977900351748307     
 C   7.7701065045451481        1.2056214764438749        9.5514482171718047     
 C   7.4185268239948856        3.1416798506716397        11.122775050474843     
 P   9.9560112452202016        2.2557669708500434        10.909655125036430     
 H   9.1289736909298131        3.1045774261578711        8.0745252204328253     
 H   7.5578339618964021        3.8093239373725489        8.4964162292429748     
 H   9.0279810853037397        4.4555797238048713        9.2358880911966654     
 H   6.7577386025254018        1.3838563049974775        9.1582184608069799     
 H   8.3654798516889670       0.76887439028754723        8.7379538157251488     
 H   7.6928042674204544       0.47217243190768610        10.364774732753544     
 H   7.7990156339432541        4.0896065808418838        11.523979967394258     
 H   6.4392686839541957        3.3399302927303123        10.665920489012917     
 H   7.2655046481379930        2.4545526527904502        11.963226762923005     
 N   11.002311551887852        1.6289702477351995        9.8121555357287722     
 N   10.616874878360845        3.6763892197336419        11.442852712695165     
 O   9.6755574538760332        1.3913658947663465        12.146237217347805     
 C   12.308730924678306        1.0584395165707106        10.230293223036609     
 H   10.642505270198138        1.2852694522723704        8.9136759029178716     
 C   11.637012569812315        4.5053691768422972        10.778692102524902     
 H   10.408161751127210        3.9087355287199537        12.416748810568908     
 Dy   9.9261615918757382        1.2950695469085418        14.354130080579873     
 H   12.490200464865623        1.4219420302590733        11.252382540049368     
 C   12.259661448110009      -0.47038282648529928        10.266708104653990     
 C   13.423863355088127        1.5641855017078665        9.3118735475953169     
 H   11.775445839108059        4.0559896136299507        9.7881955545218506     
 C   11.153951663679974        5.9503568248151151        10.600524854360296     
 C   12.970025139209788        4.4619621998904959        11.537315514117216     
 O   10.333717254565606        1.3051524339354634        16.536524541668509     
 O   9.3829534307043154        3.6229008630442427        14.337147200341812     
 O   7.5804722079073947        1.4587729492875567        14.637164947210247     
 O   9.1144988453674625      -0.98513696898686942        14.537355889588101     
 O   11.737303291749731      -0.16532869471891234        13.934855384356993     
 O   11.901452226238884        2.6535031853629065        14.254190056254089     
 H   11.469985752445185      -0.82681545950924118        10.939533852643283     
 H   12.072132438881400      -0.87844612651897780        9.2635436101503021     
 H   13.216745461834428      -0.87355419643079657        10.626260677527771     
 H   13.250061053229619        1.2248743532431963        8.2814630752985483     
 H   13.478899558441375        2.6591478516165639        9.3024400279609090     
 H   14.395504405337160        1.1744753204182965        9.6443906829371944     
 H   10.214754154454617        5.9923179370263062        10.034571678476023     
 H   10.983014312516653        6.4267296526385049        11.573891800799842     
 H   11.907404922474090        6.5445102180807400        10.064204293615092     
 H   12.856368584758798        4.8746142548135492        12.548919657317869     
 H   13.347004830274827        3.4376194643348152        11.640453493966927     
 H   13.729088963032879        5.0602134205784068        11.014111046570179     
 P   10.531560932145991       0.44012212801216982        17.788852550474303     
 H   9.9236924490072163        4.2420498967875222        14.892639255433357     
 H   8.4095861684203665        3.9129504142973990        14.432856332056462     
 H   6.9919772215077600       0.70011437843968505        14.353387273935683     
 H   7.0892229034040088        2.3279896753854592        14.628091025119469     
 H   9.5778957987655993       -1.7237254325317455        14.059058142196083     
 H   8.1254510869772041       -1.1040824581715600        14.349417915710852     
 H   11.691240641297993       -1.1105791461030683        13.622445710327833     
 H   12.693420346228443        2.9892268638002213E-002   14.125658730108370     
 H   12.812028894172737        2.2549893530511724        14.299699684895131     
 H   11.946185703426179        3.4679678997288543        14.821304957867834     
 C   9.0696686125638557       0.70347073989420650        18.864528247921495     
 N   10.716949290468913       -1.1000400514994026        17.230468843281997     
 N   11.830283215757301       0.72379178034216296        18.747532042728349     
 C   7.8409021610758742       0.31231975460608108        18.022001261862147     
 C   8.9892267865801614        2.1982187985440129        19.229999753905101     
 C   9.1475683353635961      -0.15163847464261618        20.138141437966912     
 C   11.234496226912443       -2.2649307181118257        17.962914313668104     
 H   10.240891455594767       -1.3033838542374776        16.347798147897215     
 C   13.228343701534145       0.81092763501042053        18.260415496344340     
 H   11.663179350978190        1.2424863739051424        19.616373201575787     
 H   7.8586817737524655      -0.74476620038979224        17.723882594595718     
 H   6.9382739777684144       0.47705663931523945        18.623082700256688     
 H   7.7572101451923476       0.92198957586390162        17.114260314101845     
 H   8.0582471105144506        2.3950646351624809        19.781095957789095     
 H   9.8155048685685031        2.5092803468614586        19.881947548425771     
 H   8.9998612310286212        2.8266182303768699        18.331168428455491     
 H   10.005182962641070       0.11838189791293557        20.766299648471808     
 H   8.2394710605096719        1.3069195065429071E-002   20.733601083576062     
 H   9.2083053954580052       -1.2245352550531561        19.917818529439302     
 H   11.546152867625160       -1.8940277131904326        18.948256750418881     
 C   12.447630401388999       -2.8493526459299678        17.233913108505721     
 C   10.143660554205427       -3.3208834111069501        18.136627751860154     
 H   13.248530964379366       0.36337829345367484        17.256605885342303     
 C   14.143680963409029        1.4031267826492042E-002   19.195814440314109     
 C   13.655157190532767        2.2749399433747839        18.159102720439670     
 H   12.159301042787469       -3.2103261205330957        16.235720283832833     
 H   13.235847451482988       -2.0969865062118500        17.102664466853433     
 H   12.867272368498426       -3.6977497233388688        17.793741879559512     
 H   9.2673584200071115       -2.9167242559762347        18.657626135793301     
 H   9.8121977975238703       -3.6954946773691160        17.157671413300907     
 H   10.516061186693587       -4.1776423554413675        18.712088237475065     
 H   14.057457134496159       0.39712902552409257        20.222273660963410     
 H   13.881198089197593       -1.0508757133347715        19.209199017124945     
 H   15.190720132727911       0.10778452175814530        18.878095234866013     
 H   12.983243769463130        2.8361629616334456        17.496055461420163     
 H   13.626367620239373        2.7429615885793712        19.152377696845818     
 H   14.676468438177851        2.3608078870097020        17.764446275023538     
 C   9.6644010869587191        5.3288172728743879        2.3948864068642446     
 C   10.622282924287306        4.2167665868690083        1.9327847533720386     
 C   10.255834744248064        6.7248180325629434        2.1176054804537050     
 C   8.3126056421900358        5.1819239298813793        1.6663782849724551     
 P   9.3114998915009579        5.1771823930892449        4.1982965876210381     
 H   10.718854307429941        4.2589193518224775       0.83708656287437411     
 H   11.627758115644941        4.3301034865564549        2.3590058448043236     
 H   10.238238134407029        3.2236320743507472        2.2008520923197668     
 H   10.436784655244422        6.8394405709568238        1.0387518913706311     
 H   9.5582042954744697        7.5143975362673094        2.4230909478265352     
 H   11.213213594528435        6.8849128389538201        2.6304192252398946     
 H   7.8858978071677157        4.1804926919729297        1.8044340286482097     
 H   7.5779142142640783        5.9224695211093596        2.0098270825181905     
 H   8.4568992835088785        5.3327752897605505       0.58655463398284313     
 N   8.5905139494015721        3.7313117279254446        4.5579373479984984     
 N   10.773812766284051        5.1121687408661121        4.9392066620955051     
 O   8.3840189812466495        6.3221151289809399        4.6204509362740067     
 C   7.1426237625262026        3.4475291784858388        4.5340813861203522     
 H   9.1962934492172579        2.9775140271540250        4.8969941882972536     
 C   10.918299598619027        5.3367772248369469        6.3953237502352902     
 H   11.626511673728249        5.3096440957492428        4.3983715190574735     
 H   6.6722509774726122        4.2174335537865870        3.9094736425645045     
 C   6.8670394644225343        2.0902090642915541        3.8875674847377022     
 C   6.5141966688686184        3.5067912960457495        5.9283172794054400     
 H   9.9848386717630540        4.9905859463744298        6.8611986689652325     
 C   12.083349479080699        4.4887915279081154        6.9008826915096773     
 C   11.117146500859064        6.8222189277343368        6.7089288285473225     
 H   7.3567511750527439        1.2813618143650924        4.4481621881771556     
 H   5.7859197662091955        1.8989404012895919        3.8817125790381097     
 H   7.2246575067218384        2.0563496363570883        2.8523640389730955     
 H   6.7237998986549030        4.4657482274922025        6.4172620233984823     
 H   5.4238667221323089        3.3959878432540500        5.8437265492107526     
 H   6.9026889175056159        2.6973321707007023        6.5605684315201582     
 H   12.989908665568471        4.7446149160510958        6.3366361810086378     
 H   12.280167641532264        4.6925441908810637        7.9609447920692489     
 H   11.877890728610321        3.4169996317180598        6.7784230855631646     
 H   10.285175133727344        7.4137863993533006        6.3099868177045515     
 H   11.173709904693924        6.9916996839830521        7.7933332542468259     
 H   12.047601880146924        7.1950776333779762        6.2591988451583589     
 C  -2.5872477126282600        11.743539672522305        6.9598743491699260     
 C  -2.4411188665105423        10.231035331128295        7.2150580608141111     
 C  -1.2250132451551559        12.459342438937119        7.0499745286164215     
 C  -3.5559618774822153        12.323122723161468        8.0120722718083730     
 P  -3.3749511585911511        12.014155707176078        5.3052342918022912     
 H  -3.4180188130117712        9.7320315477520722        7.1877585177875876     
 H  -1.7738897175497170        9.7416180049708032        6.4948217820301997     
 H  -2.0110503491015308        10.071371393107420        8.2157329031591448     
 H -0.47430067610252558        12.013884313412978        6.3838474753427814     
 H  -1.3093456059411046        13.527925275099554        6.8070009625243983     
 H -0.83906933461904343        12.383059230089316        8.0780109778579732     
 H  -3.1703482177957865        12.092743210449367        9.0160816980084455     
 H  -3.6463793130698123        13.412164340001393        7.9357353714175627     
 H  -4.5591557599760515        11.883891272933049        7.9317691129589658     
 N  -3.7346472294519795        13.599013141520389        4.9926346898421148     
 N  -2.2060405757748058        11.691413415875354        4.1915100645902630     
 O  -4.6751610589667534        11.211018792152217        5.2682228071500266     
 C  -4.9169635693506830        14.334179542016386        5.4926527277193022     
 H  -2.9772041612269460        14.182834338586067        4.6409134104185394     
 C  -2.4373343477326452        11.700907561494391        2.7257235448345742     
 H  -1.4537230739880498        11.053474121802060        4.4804136934258629     
 H  -5.4779874967474154        13.636480267128441        6.1296034579798544     
 C  -5.8152326331164641        14.772550441985384        4.3328738630570678     
 C  -4.4585311631604192        15.533832790521442        6.3213317487364566     
 H  -3.3929400803244705        12.219925815919371        2.5614306781238061     
 C  -2.5412159999620489        10.271094117523177        2.1862970395455656     
 C  -1.3169451273887776        12.488833463054345        2.0393228130254144     
 H  -6.0856494387719025        13.912565925486277        3.7068861126063455     
 H  -6.7414528197550956        15.231421298239184        4.7058191982214108     
 H  -5.2879503714786500        15.506017655858370        3.7102576197440027     
 H  -3.9115387722717689        16.241991667013583        5.6821936832631508     
 H  -5.3157150215344853        16.060878095296665        6.7523272176319669     
 H  -3.7955632813639681        15.233405352401192        7.1411109484082642     
 H  -3.3689680199219842        9.7352417577276285        2.6657359320841079     
 H  -2.7113399740783324        10.275150263609191        1.1006703066770784     
 H  -1.6142439564891253        9.7151449334954982        2.3825488855615840     
 H -0.33648569825625085        12.077699067803842        2.3170283045273448     
 H  -1.4085363864143452        12.425339710216615       0.94688601710022979     
 H  -1.3376724014324992        13.547385707341165        2.3249198414783701     
 I  0.39420808924433665        9.1905661281724313        4.6187720475098804     
 I   3.6369259079737257        4.6704339656357945        3.2047906751248023     
 I   10.315722773815637       0.70524096456582219        6.1779602520581482     
 O   8.0017409069336826E-002   5.7308304003343968        3.6799720216254803     
 H  0.25573031920286787        6.6795495287443609        3.8643595368361185     
 H  0.96733709591348760        5.3363745713848321        3.5448388251325182     
         356

 C  -6.4935607133770343        7.8186686963212146        9.1827270555217595     
 C  -6.6794526098373899        6.8254894955677008        10.339989323811864     
 C  -5.9304037171837001        9.1605146461123663        9.6903356137805989     
 C  -5.5368921206597079        7.2273948328136699        8.1258983449216355     
 P  -8.0885955521662929        8.0802376624619523        8.3115287694569098     
 H  -7.2800053395044371        7.2485022056128043        11.156425796252297     
 H  -5.6971042396907920        6.5605794421043706        10.751736068440010     
 H  -7.1520136891523940        5.8968039500046645        9.9986055477394338     
 H  -4.9202537066834191        8.9957670019650600        10.094685762526980     
 H  -6.5399122006497912        9.5896457961661117        10.497021231715291     
 H  -5.8539628267581758        9.8940584015047737        8.8770236681234227     
 H  -5.9017200224496582        6.2753591468116747        7.7199540068297239     
 H  -4.5613298424398518        7.0396451619314995        8.5951505622773947     
 H  -5.3809034686182047        7.9166787163346122        7.2875145501585434     
 N  -9.1558026718296972        8.6986581751211904        9.3931514678193544     
 N  -8.7240963852987363        6.6492981248698646        7.7758650505536373     
 O  -7.8059676413064318        8.9447070847744055        7.0752783865033413     
 C  -10.467639541665324        9.2450561189554996        8.9591796358159144     
 H  -8.8127656662476745        9.0451993522415908        10.296930959849842     
 C  -9.7414931234866717        5.8090828841867577        8.4303556980629253     
 H  -8.4998723288139004        6.4153094474594141        6.8058877033217264     
 Dy  -8.0114987036188445        9.0310105055239980        4.8656528291662049     
 H  -10.628193216579833        8.8812307677957616        7.9338222080039591     
 C  -10.448231497186823        10.775125529736698        8.9280502889637692     
 C  -11.584769647044798        8.7145745122204250        9.8608853910650609     
 H  -9.8978106288406131        6.2587065262619062        9.4180989677558600     
 C  -9.2425906763536325        4.3707109768020196        8.6189038997642236     
 C  -11.064352700125323        5.8346249787358540        7.6543354772153496     
 O  -8.3795974625159442        9.0211899464954080        2.6780525191888054     
 O  -7.4494793018311265        6.7071029629511356        4.8911504570879130     
 O  -5.6647264903148091        8.8741114234480101        4.5961783772613742     
 O  -7.2037365854599251        11.314927586370450        4.7150029804747513     
 O  -9.8453381474628916        10.482949035847353        5.2158276071063598     
 O  -9.9778734880656152        7.6512028759149127        4.9287137611329888     
 H  -9.6610838093520943        11.149745163866752        8.2620581653699876     
 H  -10.275093349348307        11.183068826274480        9.9338479008228298     
 H  -11.410595345572315        11.161764337646851        8.5637559516386705     
 H  -11.434144023950141        9.0583244732484332        10.893077320771779     
 H  -11.615602232904157        7.6186856221857679        9.8710157334537278     
 H  -12.559816924656818        9.0821258811225043        9.5133186829581700     
 H  -8.3094776689927592        4.3427180697344143        9.1954228277578292     
 H  -9.0544756183968538        3.8928133732738339        7.6493744467044431     
 H  -9.9942073654254493        3.7691708536812514        9.1496415085714204     
 H  -10.931626900470716        5.4228701813317191        6.6449049908844247     
 H  -11.453017236306263        6.8538504339076995        7.5446047788510677     
 H  -11.822572068813734        5.2274579832549106        8.1679006090361774     
 P  -8.5678567883397729        9.8830092678107242        1.4224852586105283     
 H  -7.9853051012929992        6.0814596941168118        4.3382871563795815     
 H  -6.4749242959183118        6.4219895262816298        4.7931335902429808     
 H  -5.0749177584871825        9.6358273253749793        4.8696128496835822     
 H  -5.1673704814938475        8.0087706473805920        4.5928478623238540     
 H  -7.6731533916380501        12.049364643431240        5.1929174708278536     
 H  -6.2151356789656331        11.437059214816983        4.8988936935626315     
 H  -9.8187227991219146        11.422995167910964        5.5462754641349932     
 H  -10.798483558547094        10.266770427429499        5.0321513139124683     
 H  -10.892281241666948        8.0396379469409638        4.8741081438444338     
 H  -10.009932536359425        6.8311622658019129        4.3689617464094646     
 C  -7.1040746447974374        9.6103743541308244       0.35374780081291868     
 N  -8.7432445286857199        11.428077031159003        1.9697717122667358     
 N  -9.8644516084606142        9.5984159869096164       0.46099877354214874     
 C  -5.8779878871566442        10.005986881857929        1.1974565345554753     
 C  -7.0249134888027065        8.1134822574926115       -2.1808201198694997E-003
 C  -7.1802631507151302        10.458431975354316      -0.92411691991461686     
 C  -9.2968970024290645        12.582038174385687        1.2476257349134305     
 H  -8.2871802069856209        11.632743929363894        2.8623854689865502     
 C  -11.260761089218327        9.5007281246182558       0.95088012315578130     
 H  -9.6951276908313808        9.0797820068179274      -0.40746615112139273     
 H  -5.8925385365060494        11.066849709109496        1.4816179902156901     
 H  -4.9733204274886322        9.8290030853847909       0.60328736372430447     
 H  -5.8024199668984568        9.4072072691212139        2.1131553157294012     
 H  -6.0922002910767672        7.9110131398681016      -0.54817001664915177     
 H  -7.8495081811151888        7.8001541398231407      -0.65510370089393133     
 H  -7.0404852771624409        7.4907587629046546       0.90043297892065333     
 H  -8.0358590694915968        10.182770070374819       -1.5522747879504799     
 H  -6.2709704974288698        10.294071098916117       -1.5177391201330226     
 H  -7.2454013102104922        11.531973975798747      -0.70839760455377576     
 H  -9.6207364438772416        12.202834570813851       0.26962796947778450     
 C  -10.505985246564171        13.145237600858870        1.9993888141388614     
 C  -8.2305895333869046        13.657698097877622        1.0474686734842900     
 H  -11.280273467564337        9.9364476817738794        1.9597715859683089     
 C  -12.182983527573723        10.305199976924170        2.8831640586318652E-002
 C  -11.679814555669534        8.0335288067842772        1.0372747026175584     
 H  -10.206205629238365        13.517492517442372        2.9898818975907604     
 H  -11.275268680177653        12.377601305535636        2.1501383648871975     
 H  -10.954543997819304        13.981459347413610        1.4446440179516919     
 H  -7.3608282265773379        13.269484341768766       0.50430017918955550     
 H  -7.8816791827785329        14.039465549311345        2.0171782707424879     
 H  -8.6339081719644248        14.506741859231440       0.48184063960435342     
 H  -12.102897417688633        9.9321162276485193       -1.0016942774269828     
 H  -11.922043942042576        11.370508961393671        2.4120929145114847E-002
 H  -13.227945978807961        10.207437900949362       0.35246599339388041     
 H  -11.004880326965038        7.4699009693522580        1.6953216668179367     
 H  -11.647567970918734        7.5755115385880005        3.9512216278296666E-002
 H  -12.700594888911327        7.9385684301720465        1.4311637344255048     
 C  -7.7027538168978609        5.0110834654070038        16.831358293839362     
 C  -8.6632639114782712        6.1171171136646940        17.301507418677879     
 C  -8.2831609815546638        3.6121952551901906        17.115609269019689     
 C  -6.3459721036652619        5.1661444128770757        17.548390659101521     
 P  -7.3688840217722795        5.1639077208755619        15.024332727673503     
 H  -8.7515504562207980        6.0736571877345131        18.397743490644174     
 H  -9.6709356039675498        5.9980667533323127        16.882558257559378     
 H  -8.2878913650550352        7.1126076459762597        17.030866106615658     
 H  -8.4495561844275411        3.4972972788934484        18.196856086340709     
 H  -7.5856029942487568        2.8258551122163471        16.801684336625073     
 H  -9.2466972749802370        3.4485464891164144        16.615622047375666     
 H  -5.9261954304306572        6.1696802612231751        17.406713802785106     
 H  -5.6097897757640496        4.4293488784763611        17.200077533051815     
 H  -6.4810504520703560        5.0153428537464482        18.629419447798806     
 N  -6.6513921765010053        6.6105916907821189        14.658867514575055     
 N  -8.8390282738607588        5.2260751530914051        14.297058108908619     
 O  -6.4441615060156261        4.0200687971448312        14.593095885762612     
 C  -5.2028262371120597        6.8944195982947187        14.679433624533997     
 H  -7.2600264806273600        7.3632737140974571        14.322399085309355     
 C  -8.9955382618396342        4.9827075986874565        12.844531727840682     
 H  -9.6810686851555747        5.0053988260088795        14.846161558531520     
 H  -4.7311797490402938        6.1245453697498489        15.303367384531271     
 C  -4.9247993306124567        8.2521588300014557        15.324656729279505     
 C  -4.5761100399403540        6.8334665803285910        13.284532208644912     
 H  -8.0667071574480680        5.3243828597485265        12.366703689919261     
 C  -10.166909709385127        5.8197488311346657        12.335168651205283     
 C  -9.1954177573028222        3.4935045420414257        12.551818383174835     
 H  -5.4157839133080685        9.0613458308605725        14.765627069871377     
 H  -3.8437350743239715        8.4444596200701234        15.326612047569666     
 H  -5.2787419764676509        8.2869623661793312        16.361024777287149     
 H  -4.7862111936465839        5.8740598796165431        12.796711956015992     
 H  -3.4856328249027513        6.9439300524940801        13.367788383883910     
 H  -4.9642629200387827        7.6426246954087738        12.651619937537339     
 H  -11.072042875305417        5.5609232699051434        12.900507137364084     
 H  -10.361764250906827        5.6081175626894133        11.276141465095368     
 H  -9.9694344007847064        6.8935105127427798        12.451037312016412     
 H  -8.3602830624552293        2.9064962079064034        12.950414768425581     
 H  -9.2615748394206836        3.3102942090893754        11.470304344499835     
 H  -10.122442453014527        3.1261677366095433        13.012634683829035     
 C   4.5286666672950746       -1.4139159495066573        12.242751254881686     
 C   4.3833950886297748        9.9116792467136269E-002   11.990496048949868     
 C   3.1688538428340807       -2.1320915975402919        12.137192695474903     
 C   5.5091109119040231       -1.9894882539807055        11.199577851391153     
 P   5.3009169670328733       -1.6881275360003294        13.903521317065053     
 H   5.3594603567607617       0.59895456122929169        12.028875726919004     
 H   3.7084266382318103       0.58503601092354152        12.705607599161265     
 H   3.9631545576904879       0.26141807885742741        10.986067481986929     
 H   2.4109284069034764       -1.6898869415229603        12.797308371318239     
 H   3.2538740307506702       -3.2011815402861465        12.377625615896489     
 H   2.7927104621785066       -2.0531127045813813        11.105703257396847     
 H   5.1364369768014679       -1.7535374087663229        10.191854326424478     
 H   5.5966792872983477       -3.0788937770638398        11.271997488545095     
 H   6.5121405221454909       -1.5526061725711822        11.294069381239114     
 N   5.6569970040028528       -3.2741770708693783        14.214137475303660     
 N   4.1259876727098517       -1.3720885094851334        15.013028317572163     
 O   6.5965345947422742      -0.87880522979233577        13.955128913395981     
 C   6.8346781304601327       -4.0217724764810612        13.722836845935154     
 H   4.8972309442164752       -3.8500508372991753        14.573463333706890     
 C   4.3691661433364324       -1.3539143733303873        16.476724516134269     
 H   3.3674486594594213      -0.74353482979976704        14.719605715718929     
 H   7.4115154576123983       -3.3296763914918706        13.093751736179120     
 C   7.7135039389725000       -4.4743041731544997        14.891626283005998     
 C   6.3691053270417219       -5.2151831928262888        12.888135512827700     
 H   5.3235773765495500       -1.8747143470110010        16.642950225520824     
 C   4.4855652585776191        8.5893193045144756E-002   16.987647918387644     
 C   3.2507435643368492       -2.1236101615393430        17.186664144445611     
 H   7.9921067927858518       -3.6184593140719095        15.519725792905536     
 H   8.6355096190730869       -4.9488935107789453        14.528723072902725     
 H   7.1668550226855432       -5.1984341388435364        15.508294139399791     
 H   5.8096158082050220       -5.9183116450680684        13.522087428564078     
 H   7.2234572220324615       -5.7519750095554514        12.463187602901465     
 H   5.7161938308111040       -4.9060188490966219        12.063609952190488     
 H   5.3156304072412679       0.60573568004299561        16.494040132381421     
 H   4.6607503116732438       0.10318885932636947        18.072268167887778     
 H   3.5613655161194973       0.64447031490770368        16.784718470729398     
 H   2.2704620845324519       -1.7068787746208165        16.916410971246417     
 H   3.3567929079723098       -2.0484603056243924        18.276973259263894     
 H   3.2587842175168005       -3.1856007944607643        16.912420036356686     
 I   1.5015536691374671        1.0654364778869740        14.549477026287255     
 I  -1.6604518056128152        5.6123683285806072        16.015688133381662     
 I  -8.4858124027721367        9.5991320716370634        13.046763545723447     
 O   1.8881918475255779        4.5151861094176615        15.560886692289323     
 H   1.7053256556286045        3.5732648071949336        15.351196936220374     
 H   1.0028566454959145        4.9153056423764232        15.692738396230355     
 C   8.3607203370076189        2.5382313618028864        10.051928337074719     
 C   8.5460194477999920        3.5312377447897059        8.8945340141331837     
 C   7.7774265014067980        1.2031306413612222        9.5480642128082707     
 C   7.4217019965954538        3.1388769037970130        11.118704719822082     
 P   9.9606164289179553        2.2567046540111497        10.907817063187938     
 H   9.1346698648820563        3.1035402401292185        8.0718003327958456     
 H   7.5624522993301344        3.8065974019644879        8.4923942539159771     
 H   9.0312912332255451        4.4546055155043307        9.2328528320859249     
 H   6.7652713409336904        1.3798718512866466        9.1536821797062036     
 H   8.3742535354679717       0.76696230138893084        8.7353689317667982     
 H   7.7002471003181814       0.46984637611794317        10.361554025147594     
 H   7.8005753321828921        4.0872624166372304        11.520310295050450     
 H   6.4426634443037294        3.3359065178602778        10.660864670067037     
 H   7.2687353402115491        2.4514635826915114        11.958948045631560     
 N   11.008958816633646        1.6308036411423996        9.8118145289922420     
 N   10.618788980420749        3.6784807150743482        11.441162877540146     
 O   9.6800368467231408        1.3921955181700858        12.144273479509160     
 C   12.315098351691827        1.0610655726628540        10.231948773299209     
 H   10.650608402953900        1.2866156499087738        8.9129415221714403     
 C   11.639155752499835        4.5081176360264861        10.778133801411025     
 H   10.408935754324187        3.9106260728844031        12.414866091227919     
 Dy   9.9259991074228768        1.2955187406520372        14.352166211737664     
 H   12.494670173991665        1.4244076707636204        11.254401868721660     
 C   12.266925785153340      -0.46784027444248827        10.267815922070213     
 C   13.431308609356112        1.5678608507514369        9.3154584860069480     
 H   11.779458347473829        4.0585037645821780        9.7880235444749779     
 C   11.155126797026643        5.9526229081356572        10.598611779253597     
 C   12.970981565508701        4.4660867226582184        11.538756295070860     
 O   10.329777243269428        1.3060813440426340        16.535154749038675     
 O   9.3837204916705019        3.6239351137837712        14.334903200570499     
 O   7.5803997200176836        1.4601822234444950        14.632928624942441     
 O   9.1130651219155236      -0.98421069594388400        14.533915590978310     
 O   11.737038047677538      -0.16622832771681104        13.937374423372882     
 O   11.901729366990120        2.6535081306781390        14.253856406103635     
 H   11.476710124751275      -0.82497472438599218        10.939626316116252     
 H   12.080656302783467      -0.87560142202798030        9.2643002326002684     
 H   13.223846081975047      -0.87066445303848583        10.628211206646908     
 H   13.259619162081883        1.2283405896495079        8.2848192768764886     
 H   13.485266038892332        2.6628762557147234        9.3060243359541417     
 H   14.402740781444141        1.1791185501384858        9.6496673297219502     
 H   10.216559326692993        5.9934125757122718        10.031578663123131     
 H   10.982660422114803        6.4294719587897822        11.571476598755416     
 H   11.908644341343635        6.5470877969162133        10.062709481757860     
 H   12.855330342885598        4.8785293190787105        12.550186183738106     
 H   13.348837724577624        3.4421315225642801        11.642438488603936     
 H   13.730188276940336        5.0651490501030283        11.016751555840159     
 P   10.526194974851993       0.44105353226637317        17.787670352054935     
 H   9.9246642555175253        4.2425343489000191        14.890793740918541     
 H   8.4105160039292155        3.9140188016310211        14.431710140816856     
 H   6.9909438103513422       0.70156811421305321        14.351275068198385     
 H   7.0893442214146738        2.3294978889759639        14.626102546061750     
 H   9.5761500289360875       -1.7230000907059961        14.055714689485406     
 H   8.1238233471908483       -1.1029886674413867        14.346929582431869     
 H   11.691280829187106       -1.1111107705805052        13.623881631258074     
 H   12.693026336380839        2.9138325511557504E-002   14.128593515129662     
 H   12.812092639275766        2.2546579161454865        14.300487479106783     
 H   11.946261709956604        3.4679994801367591        14.820934949782519     
 C   9.0633373809900952       0.70463771171707223        18.861776585730219     
 N   10.711347045261256       -1.0994050709105803        17.230070300628441     
 N   11.824129906117602       0.72472003640414484        18.747393419436310     
 C   7.8355941726674434       0.31162893646096096        18.018701970777464     
 C   8.9817599865045867        2.1996611140391225        19.225660693326756     
 C   9.1410332915787507      -0.14907097046010337        20.136259999592809     
 C   11.232381687366615       -2.2631794727216228        17.961583585482760     
 H   10.236802898339793       -1.3029782286666467        16.346673305908638     
 C   13.222334441608130       0.81236934586481824        18.260806973061634     
 H   11.656446993258392        1.2433068465601265        19.616182399434031     
 H   7.8542719904244134      -0.74586304025759309        17.722209123540637     
 H   6.9323395478719236       0.47674430426910169        18.618680772094834     
 H   7.7524534169376427       0.91993019473457915        17.110002885012751     
 H   8.0501654098906226        2.3966477879777606        19.775611656801420     
 H   9.8072923471497813        2.5116354682212965        19.878085782111796     
 H   8.9930488779921074        2.8271898696461064        18.326253628338215     
 H   9.9979028157809520       0.12250218432260937        20.764707021041605     
 H   8.2323912051530410        1.5234933858159105E-002   20.730968935045389     
 H   9.2031511438182267       -1.2220911808805832        19.917045908157156     
 H   11.545573153544586       -1.8912774793803846        18.946006447139006     
 C   12.444782963156888       -2.8458541375821937        17.230065480749527     
 C   10.143902257038157       -3.3208854788950668        18.138522338797912     
 H   13.242734669759436       0.36644881508104421        17.256313821182047     
 C   14.137582601774692        1.3827976756881719E-002   19.194857352590319     
 C   13.649182531673571        2.2764826671553631        18.161857802101927     
 H   12.154873889922195       -3.2082560337516406        16.232886039640295     
 H   13.231144011818211       -2.0920962945438668        17.096320391769719     
 H   12.867373220509712       -3.6929374237678836        17.789489299264009     
 H   9.2684041559396544       -2.9179998068566531        18.661744021249604     
 H   9.8104742317212175       -3.6965035576503253        17.160694115189695     
 H   10.519331858416523       -4.1767290353923263        18.713269526744501     
 H   14.051835112141031       0.39544902486585992        20.221885960867475     
 H   13.874805103164526       -1.0509915889753525        19.206712272644396     
 H   15.184559568369256       0.10763167960724021        18.876926317647566     
 H   12.977614632778337        2.8386408794519515        17.499254515206811     
 H   13.619839177590555        2.7430524150816633        19.155783769840728     
 H   14.670696251102534        2.3629155302975127        17.767864260176481     
 C   9.6598622261633054        5.3251359459216783        2.3930487969237730     
 C   10.620489207588717        4.2155001582946738        1.9311187283084787     
 C   10.247447303842723        6.7225201858781718        2.1149849456810710     
 C   8.3084229526355866        5.1741653805167811        1.6649860232755156     
 P   9.3083572527008513        5.1736512056459958        4.1967146664075896     
 H   10.716203189726615        4.2570958764533131       0.83534138727722140     
 H   11.625850157228836        4.3319797458946265        2.3565048913705100     
 H   10.239471721650691        3.2215546421339973        2.2001599460175703     
 H   10.428376320628375        6.8369747940505103        1.0361207550516720     
 H   9.5475922299106379        7.5103179610931639        2.4197764834569204     
 H   11.204230952558609        6.8854509616811734        2.6278753381687951     
 H   7.8849662853935252        4.1714903284314930        1.8031764019872973     
 H   7.5715219258125135        5.9123363167194309        2.0085764822606138     
 H   8.4519577800523358        5.3254958313427121       0.58512977778474951     
 N   8.5883037869347305        3.7274653044003951        4.5571508845875535     
 N   10.771346782874712        5.1101798992476555        4.9365724044960047     
 O   8.3804808140747991        6.3181102728830583        4.6192055483102283     
 C   7.1403691154010689        3.4433548585985236        4.5338020439180911     
 H   9.1945233502042285        2.9742496570146888        4.8966910465197806     
 C   10.916732899116912        5.3382324792772868        6.3920596878091471     
 H   11.622957723136221        5.3098238246215494        4.3948230339510879     
 H   6.6697358563867670        4.2126518667214103        3.9086035958573371     
 C   6.8650034493644752        2.0853475468591594        3.8885917131557353     
 C   6.5120119904165499        3.5038448807073328        5.9280266289492802     
 H   9.9838694308671592        4.9925255868217153        6.8594057334024283     
 C   12.082771732260621        4.4924018801294352        6.8988851233197135     
 C   11.114819744285835        6.8244509696860769        6.7020979041976201     
 H   7.3557192972024392        1.2772279149689711        4.4493447894019162     
 H   5.7840540901415070        1.8931428505907484        3.8839268467005419     
 H   7.2216484501527454        2.0508374755507455        2.8530875647205294     
 H   6.7217756726710247        4.4631516413819572        6.4161983379986509     
 H   5.4216489053064967        3.3931913463147110        5.8435696906540020     
 H   6.9003039510827691        2.6948190401895129        6.5609505870845855     
 H   12.989097091149754        4.7482660760565292        6.3342629684187894     
 H   12.279318911684234        4.6981282112276119        7.9585972731504437     
 H   11.878504246298062        3.4202276444716087        6.7781664356117020     
 H   10.282008988757639        7.4146385419251564        6.3029218184373796     
 H   11.172527801083488        6.9963637985738236        7.7860159176971786     
 H   12.044555730275045        7.1969206508804229        6.2506102645629849     
 C  -2.5875912907473424        11.743277574319826        6.9588447644954892     
 C  -2.4399492350538154        10.231000402980708        7.2143145231236545     
 C  -1.2262442765379162        12.460607296910773        7.0496941390923746     
 C  -3.5576022816841912        12.321901345287971        8.0103637856185532     
 P  -3.3747303489699121        12.012926917467624        5.3038149457020367     
 H  -3.4162920189660189        9.7309628707018430        7.1866846422667443     
 H  -1.7719002454775261        9.7422367274407140        6.4944197631268441     
 H  -2.0101450542569159        10.071961434462150        8.2151982206747949     
 H -0.47474395470224506        12.016097849989315        6.3838327945269171     
 H  -1.3117518823698708        13.529115803532935        6.8068748638105756     
 H -0.84070769072803875        12.384529030279392        8.0779030351070862     
 H  -3.1724510498518099        12.091944335710549        9.0146548008630631     
 H  -3.6490841293620555        13.410826998523461        7.9339038320489452     
 H  -4.5602872103564902        11.881651797173822        7.9294136831635251     
 N  -3.7354459387350927        13.597522961840346        4.9911379762041017     
 N  -2.2055756703664939        11.691225864144760        4.1900674287135677     
 O  -4.6739230592593364        11.208245945279748        5.2662956799889127     
 C  -4.9181038428561630        14.332895635792344        5.4898774851282681     
 H  -2.9784607568017298        14.181166515332059        4.6382105609498128     
 C  -2.4382660428067955        11.698086087195014        2.7245106041307325     
 H  -1.4520119294449332        11.054920245524052        4.4792530964452117     
 H  -5.4800549148865914        13.635446140225280        6.1262867089820929     
 C  -5.8147019721035242        14.771340513342565        4.3288992928062822     
 C  -4.4604751563981502        15.532765956407950        6.3187406802435166     
 H  -3.3951668197439737        12.214667635406109        2.5604571994989387     
 C  -2.5394963370107102        10.267378636265047        2.1870150966293918     
 C  -1.3204537009678023        12.487564190003861        2.0358546734225906     
 H  -6.0850722925083574        13.911256762687803        3.7030334343056404     
 H  -6.7409448760600847        15.231121020745942        4.7005780882523656     
 H  -5.2860560120254672        15.504082496151884        3.7066312182280026     
 H  -3.9126237379860171        16.240634941400966        5.6800262573005789     
 H  -5.3181554838528760        16.060113160230369        6.7483813795617484     
 H  -3.7986367096235272        15.232582472834393        7.1395014008629012     
 H  -3.3652591449195417        9.7301806891467812        2.6682303694303182     
 H  -2.7110921459029620        10.269652072863725        1.1016523461129586     
 H  -1.6110066081347780        9.7138792078626661        2.3825729352769636     
 H -0.33880408809444518        12.079019826936749        2.3129104557798623     
 H  -1.4131304299571958        12.422453214448103       0.94363091801131538     
 H  -1.3432635878511106        13.546389006292147        2.3201608579363291     
 I  0.39748064253941012        9.1978027555310504        4.6184672968198939     
 I   3.6301322322766452        4.6737509925762613        3.2036419387220465     
 I   10.325588157447234       0.70630473739184196        6.1784610300072433     
 O   7.4178481194965978E-002   5.7382499252416856        3.6760542031893157     
 H  0.25065973998032703        6.6864857782283211        3.8619487071765497     
 H  0.96130778317865528        5.3430976181087395        3.5416518829066828     
         356

 C  -6.4916457305674058        7.8150074633685627        9.1832768046690401     
 C  -6.6772348847952161        6.8217528597342385        10.340488800097880     
 C  -5.9282099505607375        9.1568261649108198        9.6907190849330238     
 C  -5.5354549833772442        7.2237927961119608        8.1259970625064302     
 P  -8.0868729527330068        8.0768174842917091        8.3125963654247972     
 H  -7.2773502473913823        7.2448343161737041        11.157211022833261     
 H  -5.6947804121544428        6.5565636091538240        10.751783932272510     
 H  -7.1501893220083454        5.8932352331915814        9.9991877414595045     
 H  -4.9180529642354918        8.9919181349569275        10.094984702011107     
 H  -6.5375648375185671        9.5862466054703468        10.497382633350879     
 H  -5.8516936175634031        9.8902502600166766        8.8773024818829942     
 H  -5.9004787840184507        6.2717817568477150        7.7201800455385081     
 H  -4.5596745226598703        7.0360454860400621        8.5947733645552198     
 H  -5.3798907350034293        7.9131431855302852        7.2876014377762255     
 N  -9.1537121907634855        8.6952893042185426        9.3945388341169362     
 N  -8.7227134294738935        6.6460327979861313        7.7768775638719321     
 O  -7.8041751863431283        8.9414922841276052        7.0765263485029237     
 C  -10.464600525657158        9.2438191645985626        8.9604302876139261     
 H  -8.8102065229167152        9.0419353014738917        10.298132069168611     
 C  -9.7407026029008374        5.8064631961384130        8.4313201666800595     
 H  -8.4991186256746634        6.4124579310144876        6.8066358406815102     
 Dy  -8.0111594604039880        9.0294808094584980        4.8672840529829298     
 H  -10.625717691994854        8.8802577828837919        7.9350702891909641     
 C  -10.442496378425970        10.773825167607111        8.9293435104557979     
 C  -11.582621638776699        8.7152141377928718        9.8621283826944293     
 H  -9.8968251514480361        6.2562941914541677        9.4189919311363770     
 C  -9.2427381352844300        4.3677843168642667        8.6200303758436956     
 C  -11.063537509184657        5.8327356696188728        7.6552943103384310     
 O  -8.3804462829639519        9.0190447411084822        2.6797803110777050     
 O  -7.4523482367522353        6.7045491735572433        4.8913459005519240     
 O  -5.6646772767504583        8.8704376001420098        4.5975617271912022     
 O  -7.2016685624274341        11.312272446799144        4.7136795226029076     
 O  -9.8420883380550297        10.483829495341434        5.2210323325180648     
 O  -9.9792071824449131        7.6522782639755480        4.9324321274288652     
 H  -9.6544613984080812        11.147014008858408        8.2636255014987388     
 H  -10.268927136179768        11.181380484640169        9.9352231236824764     
 H  -11.404035028138276        11.162157225565993        8.5647658497338384     
 H  -11.431365121218873        9.0585683490798790        10.894364583575307     
 H  -11.615308004953636        7.6193831225750461        9.8720981566595114     
 H  -12.557025875062216        9.0845063269821900        9.5146577549383995     
 H  -8.3095229897311640        4.3392871899176129        9.1963573055256003     
 H  -9.0551793656097477        3.8895404838021044        7.6505643203288880     
 H  -9.9946478046347682        3.7668587534585951        9.1510540298999938     
 H  -10.931027155986877        5.4210689058152539        6.6457940940863711     
 H  -11.451685503655481        6.8521783283567377        7.5457616398821843     
 H  -11.822018072799517        5.2258187063355468        8.1687822173316551     
 P  -8.5680681859848011        9.8810644177718832        1.4242479015717122     
 H  -7.9890485213313740        6.0803342671897100        4.3377465074571333     
 H  -6.4781438486535228        6.4186914355339262        4.7924380507626081     
 H  -5.0739973603262847        9.6317553199156070        4.8698408531981343     
 H  -5.1682151917196171        8.0045636673330183        4.5933404051708724     
 H  -7.6698607465957940        12.047469839439835        5.1916379970993720     
 H  -6.2127436578699289        11.433832068802360        4.8967720754923025     
 H  -9.8134943999941751        11.424099027284594        5.5505239812681193     
 H  -10.795422438178706        10.270023876113312        5.0358169634359093     
 H  -10.892805973821080        8.0424596670733433        4.8772640569763794     
 H  -10.012514183089497        6.8328217496266737        4.3719201137707815     
 C  -7.1033526035352583        9.6092104628769714       0.35652123817380382     
 N  -8.7444649244625055        11.425926241839127        1.9718056374958939     
 N  -9.8639022240655372        9.5964869245459141       0.46177668644938014     
 C  -5.8781113121245641        10.006536844463188        1.2006432799735409     
 C  -7.0226832576648679        8.1122349283310342        1.3858891701141879E-003
 C  -7.1794965033382390        10.456380199497525      -0.92192884538778974     
 C  -9.2975200747004330        12.579888180112476        1.2492561963617517     
 H  -8.2876717293499169        11.630781960068406        2.8640074140257314     
 C  -11.260672012766035        9.4996093179784733       0.95047019724880866     
 H  -9.6940636859149585        9.0779109927781878      -0.40660972655621869     
 H  -5.8941381486552933        11.067423650470809        1.4845684978387288     
 H  -4.9729835893775531        9.8306293112241931       0.60686886739626644     
 H  -5.8021142350986494        9.4080739618810618        2.1165088590132259     
 H  -6.0894197650796711        7.9102695203470885      -0.54381422043050776     
 H  -7.8465620704382903        7.7980730894327479      -0.65201750236968992     
 H  -7.0384741812296356        7.4898851725290729       0.90424565590557171     
 H  -8.0344422630176471        10.179541806077966       -1.5504364150191698     
 H  -6.2696873688752612        10.292387796426603       -1.5148480379913947     
 H  -7.2457072901091806        11.530007282498904      -0.70704503992205381     
 H  -9.6215426856425861        12.200471612874619       0.27141685534306148     
 C  -10.506303619218651        13.143853534501512        2.0009197821840035     
 C  -8.2308071238635403        13.655040035630419        1.0486583616362537     
 H  -11.280670896856295        9.9350035903646443        1.9594781540472703     
 C  -12.181749928164509        10.304985665271150        2.8087883388028818E-002
 C  -11.680779469948341        8.0327085164862417        1.0360468346778635     
 H  -10.206183363983570        13.516435637524575        2.9911868196419156     
 H  -11.275843955292947        12.376559466431182        2.1521434476887977     
 H  -10.954586403316890        13.980037375574408        1.4458893842452305     
 H  -7.3611368480926700        13.266217799622670       0.50578859765336104     
 H  -7.8818566614812164        14.037134657122426        2.0182159617871771     
 H  -8.6336819893313717        14.503962313952510       0.48253081314130919     
 H  -12.101284759777553        9.9322656064049539       -1.0025418654861100     
 H  -11.920238582049754        11.370135134619462        2.4012170351975490E-002
 H  -13.226957844806966        10.207734067355691       0.35105853993214536     
 H  -11.006735216006909        7.4683527224832256        1.6943646634281946     
 H  -11.648161098041394        7.5750283542770003        3.8139344368509583E-002
 H  -12.701926024334913        7.9382728849380406        1.4290981745848166     
 C  -7.7032988517606285        5.0121958520436287        16.831430997809441     
 C  -8.6666041703434882        6.1162411940941075        17.300384076443144     
 C  -8.2807843503728300        3.6121040640414166        17.115581969054727     
 C  -6.3475769677821043        5.1707632262799406        17.549477138863832     
 P  -7.3685196829132442        5.1647734371786171        15.024590415651815     
 H  -8.7549846808806979        6.0735540649801987        18.396641164513653     
 H  -9.6738649104841059        5.9943468200907732        16.881448352314457     
 H  -8.2935765689856566        7.1123656868292269        17.028994014938704     
 H  -8.4490431846615994        3.4973686839942673        18.196524074173119     
 H  -7.5807025414176623        2.8273760469268034        16.803491998159437     
 H  -9.2428499570952063        3.4457442889143626        16.613833183703708     
 H  -5.9305641010643244        6.1754343846952775        17.408175511274468     
 H  -5.6090884858435430        4.4361738217293158        17.201615188332838     
 H  -6.4830115658740617        5.0193639550531417        18.630376499948955     
 N  -6.6516031697008797        6.6117103976968545        14.659024434728174     
 N  -8.8383970619156624        5.2255572873424789        14.296720371732542     
 O  -6.4430057693636726        4.0213404527767276        14.594076440667285     
 C  -5.2030832747605524        6.8959527881703782        14.679579546179747     
 H  -7.2603743414989399        7.3639049947602757        14.321742428345685     
 C  -8.9943342230471792        4.9806297114515248        12.844454140935596     
 H  -9.6806003655111290        5.0054552250827697        14.845776189252579     
 H  -4.7313276580227566        6.1267458331561180        15.304266504727362     
 C  -4.9257257531858993        8.2543924419137742        15.323588786444567     
 C  -4.5761042544228099        6.8339356597375174        13.284822998864296     
 H  -8.0655768804420607        5.3223277984174606        12.366507852579353     
 C  -10.166014298011985        5.8165998130428322        12.334096222354622     
 C  -9.1931930856774677        3.4910155835362473        12.553142315515480     
 H  -5.4176517760445604        9.0627252795030007        14.764169106262456     
 H  -3.8448531193709750        8.4476542172113582        15.324807783810959     
 H  -5.2791415090966947        8.2897551893694139        16.360115503476255     
 H  -4.7862215324407611        5.8742033982269746        12.797667186613992     
 H  -3.4856197842774073        6.9443289702198205        13.368185617885921     
 H  -4.9640711879214345        7.6426521126701763        12.651245737282672     
 H  -11.071066578729740        5.5581053552544999        12.899713756356073     
 H  -10.360793598968474        5.6037102927657365        11.275337244533446     
 H  -9.9688836769366187        6.8905467358874324        12.448825119964361     
 H  -8.3575188437608254        2.9050000561181029        12.952081873184884     
 H  -9.2593806498930995        3.3067825250032032        11.471811081124855     
 H  -10.119853936862711        3.1234152588208501        13.014507801687905     
 C   4.5256405684706902       -1.4154138712683253        12.244659364033975     
 C   4.3785284004635532        9.7259938258744183E-002   11.991497080318636     
 C   3.1665217333548208       -2.1350259473977555        12.140380895903041     
 C   5.5060195572285195       -1.9905714415831173        11.201152608254757     
 P   5.2992913261162640       -1.6878502479877882        13.905088565781920     
 H   5.3540637059406668       0.59817862230063024        12.028733117641629     
 H   3.7036366394028342       0.58297718293309886        12.706831429678607     
 H   3.9572977803791769       0.25836611415024890        10.987303124413563     
 H   2.4086590724405417       -1.6934064599950902        12.800953057603460     
 H   3.2527972947943362       -3.2039400395878781        12.381076669659429     
 H   2.7895383581686932       -2.0567364235712087        11.109148800522242     
 H   5.1321459777762835       -1.7560237278205326        10.193563296308918     
 H   5.5952042234735551       -3.0797820011058601        11.274423211214458     
 H   6.5084799815023047       -1.5521792492997843        11.294422687446724     
 N   5.6570637975649962       -3.2733924373232060        14.216232959953203     
 N   4.1248957681336202       -1.3720831784744918        15.015190021338142     
 O   6.5943224035869896      -0.87752002129329387        13.955224385983984     
 C   6.8358518467526164       -4.0196272725584290        13.725583306655759     
 H   4.8981290666144162       -3.8500659992742783        14.576006379293528     
 C   4.3682286432693775       -1.3543998776390889        16.478880548554987     
 H   3.3657499968394933      -0.74415824463729607        14.722040308879063     
 H   7.4117898682733481       -3.3271524238428865        13.096111167056732     
 C   7.7150671927509373       -4.4702203747226870        14.894813384367749     
 C   6.3723367275990066       -5.2142247521480032        12.891531373799237     
 H   5.3242194118808568       -1.8723003899221260        16.644553062468219     
 C   4.4802073050679168        8.5163402639501673E-002   16.991168401164188     
 C   3.2524491659572430       -2.1280385535219253        17.188493951052408     
 H   7.9924603821751203       -3.6136221819004208        15.522397922179845     
 H   8.6376982904514499       -4.9438956158315772        14.532296692577384     
 H   7.1692439268998509       -5.1946133121380944        15.511886140574816     
 H   5.8133660800793940       -5.9176021888345591        13.525648057143568     
 H   7.2277349543159035       -5.7501349524610195        12.467626872126282     
 H   5.7195992308472166       -4.9066096616970443        12.066305074929177     
 H   5.3077819416236087       0.60844219635012098        16.497306353446245     
 H   4.6564396304265889       0.10179770283557317        18.075612275126804     
 H   3.5539952172545597       0.64073278733174066        16.789867429800722     
 H   2.2708109184408953       -1.7148629318057145        16.918105278928113     
 H   3.3579987005132712       -2.0525233681088433        18.278822009830908     
 H   3.2643324465396999       -3.1899119159906686        16.914298240612101     
 I   1.5005007881577832        1.0650580230886022        14.554981180863848     
 I  -1.6601210209612134        5.6125011891330310        16.015892708858956     
 I  -8.4860310099256200        9.5994247744574306        13.044735965720516     
 O   1.8882214024473802        4.5158498464904540        15.561099113803158     
 H   1.7054182475000290        3.5735902669080670        15.353003203530328     
 H   1.0028469407339253        4.9159654784043703        15.692773452751560     
 C   8.3656800090191670        2.5366634006650255        10.048698970227878     
 C   8.5506256050124936        3.5296845275409927        8.8912779930915349     
 C   7.7847464982684480        1.2006398062785693        9.5446802084447366     
 C   7.4248771691960220        3.1360739569223863        11.114634389169321     
 P   9.9652216126157107        2.2576423371722556        10.905979001339446     
 H   9.1403660388342995        3.1025030541005663        8.0690754451588642     
 H   7.5670706367638676        3.8038708665564269        8.4883722785889812     
 H   9.0346013811473522        4.4536313072037892        9.2298175729751843     
 H   6.7728040793419790        1.3758873975758157        9.1491458986054290     
 H   8.3830272192469746       0.76505021249031446        8.7327840478084493     
 H   7.7076899332159092       0.46752032032820023        10.358333317541645     
 H   7.8021350304225310        4.0849182524325762        11.516640622706644     
 H   6.4460582046532631        3.3318827429902429        10.655808851121158     
 H   7.2719660322851052        2.4483745125925722        11.954669328340115     
 N   11.015606081379440        1.6326370345495995        9.8114735222557119     
 N   10.620703082480656        3.6805722104150544        11.439473042385128     
 O   9.6845162395702484        1.3930251415738251        12.142309741670514     
 C   12.321465778705349        1.0636916287549971        10.233604323561808     
 H   10.658711535709664        1.2879618475451768        8.9122071414250108     
 C   11.641298935187356        4.5108660952106758        10.777575500297147     
 H   10.409709757521163        3.9125166170488526        12.412983371886929     
 Dy   9.9258366229700172        1.2959679343955326        14.350202342895457     
 H   12.499139883117707        1.4268733112681677        11.256421197393951     
 C   12.274190122196673      -0.46529772239967726        10.268923739486436     
 C   13.438753863624097        1.5715361997950072        9.3190434244185809     
 H   11.783470855839600        4.0610179155344062        9.7878515344281052     
 C   11.156301930373314        5.9548889914562002        10.596698704146897     
 C   12.971937991807613        4.4702112454259417        11.540197076024501     
 O   10.325837231973249        1.3070102541498048        16.533784956408841     
 O   9.3844875526366884        3.6249693645233001        14.332659200799187     
 O   7.5803272321279733        1.4615914976014330        14.628692302674635     
 O   9.1116313984635831      -0.98328442290089857        14.530475292368521     
 O   11.736772803605346      -0.16712796071470973        13.939893462388772     
 O   11.902006507741353        2.6535130759933718        14.253522755953179     
 H   11.483434497057365      -0.82313398926274317        10.939718779589219     
 H   12.089180166685534      -0.87275671753698270        9.2650568550502346     
 H   13.230946702115666      -0.86777470964617520        10.630161735766045     
 H   13.269177270934147        1.2318068260558193        8.2881754784544270     
 H   13.491632519343291        2.6666046598128830        9.3096086439473744     
 H   14.409977157551124        1.1837617798586750        9.6549439765067060     
 H   10.218364498931368        5.9945072143982383        10.028585647770241     
 H   10.982306531712952        6.4322142649410594        11.569061396710989     
 H   11.909883760213180        6.5496653757516867        10.061214669900627     
 H   12.854292101012398        4.8824443833438718        12.551452710158342     
 H   13.350670618880422        3.4466435807937450        11.644423483240944     
 H   13.731287590847794        5.0700846796276497        11.019392065110139     
 P   10.520829017557993       0.44198493652057652        17.786488153635567     
 H   9.9256360620278343        4.2430188010125169        14.888948226403723     
 H   8.4114458394380627        3.9150871889646437        14.430563949577248     
 H   6.9899103991949243       0.70302184998642148        14.349162862461085     
 H   7.0894655394253396        2.3310061025664686        14.624114067004031     
 H   9.5744042591065757       -1.7222747488802468        14.052371236774730     
 H   8.1221956074044908       -1.1018948767112133        14.344441249152885     
 H   11.691321017076216       -1.1116423950579422        13.625317552188315     
 H   12.692632326533234        2.8384382385112792E-002   14.131528300150954     
 H   12.812156384378795        2.2543264792398006        14.301275273318435     
 H   11.946337716487028        3.4680310605446643        14.820564941697205     
 C   9.0570061494163330       0.70580468353993808        18.859024923538939     
 N   10.705744800053600       -1.0987700903217577        17.229671757974888     
 N   11.817976596477900       0.72564829246612672        18.747254796144272     
 C   7.8302861842590135       0.31093811831584084        18.015402679692780     
 C   8.9742931864290139        2.2011034295342320        19.221321632748410     
 C   9.1344982477939070      -0.14650346627759053        20.134378561218707     
 C   11.230267147820788       -2.2614282273314199        17.960252857297416     
 H   10.232714341084819       -1.3025726030958160        16.345548463920057     
 C   13.216325181682112       0.81381105671921594        18.261198449778931     
 H   11.649714635538592        1.2441273192151108        19.615991597292279     
 H   7.8498622070963622      -0.74695988012539394        17.720535652485559     
 H   6.9264051179754338       0.47643196922296399        18.614278843932979     
 H   7.7476966886829377       0.91787081360525669        17.105745455923657     
 H   8.0420837092667945        2.3982309407930402        19.770127355813742     
 H   9.7990798257310576        2.5139905895811343        19.874224015797822     
 H   8.9862365249555953        2.8277615089153429        18.321338828220938     
 H   9.9906226689208335       0.12662247073228314        20.763114393611406     
 H   8.2253113497964101        1.7400672650889140E-002   20.728336786514713     
 H   9.1979968921784483       -1.2196471067080104        19.916273286875011     
 H   11.544993439464012       -1.8885272455703366        18.943756143859130     
 C   12.441935524924777       -2.8423556292344196        17.226217852993337     
 C   10.144143959870886       -3.3208875466831835        18.140416925735675     
 H   13.236938375139507       0.36951933670841358        17.256021757021792     
 C   14.131484240140356        1.3624685687271397E-002   19.193900264866528     
 C   13.643207872814374        2.2780253909359427        18.164612883764185     
 H   12.150446737056921       -3.2061859469701854        16.230051795447757     
 H   13.226440572153434       -2.0872060828758832        17.089976316686005     
 H   12.867474072520999       -3.6881251241968980        17.785236718968509     
 H   9.2694498918721973       -2.9192753577370718        18.665861906705903     
 H   9.8087506659185664       -3.6975124379315347        17.163716817078484     
 H   10.522602530139457       -4.1758157153432860        18.714450816013940     
 H   14.046213089785901       0.39376902420762733        20.221498260771540     
 H   13.868412117131461       -1.0511074646159335        19.204225528163846     
 H   15.178399004010599       0.10747883745633510        18.875757400429123     
 H   12.971985496093545        2.8411187972704575        17.502453568993459     
 H   13.613310734941734        2.7431432415839554        19.159189842835637     
 H   14.664924064027218        2.3650231735853238        17.771282245329420     
 C   9.6553233653678934        5.3214546189689687        2.3912111869833015     
 C   10.618695490890127        4.2142337297203394        1.9294527032449189     
 C   10.239059863437383        6.7202223391934002        2.1123644109084374     
 C   8.3042402630811392        5.1664068311521838        1.6635937615785761     
 P   9.3052146139007448        5.1701200182027458        4.1951327451941403     
 H   10.713552072023289        4.2552724010841487       0.83359621168006870     
 H   11.623942198812731        4.3338560052327981        2.3540039379366964     
 H   10.240705308894356        3.2194772099172480        2.1994677997153742     
 H   10.419967986012328        6.8345090171441969        1.0334896187327132     
 H   9.5369801643468080        7.5062383859190183        2.4164620190873052     
 H   11.195248310588784        6.8859890844085268        2.6253314510976957     
 H   7.8840347636193346        4.1624879648900563        1.8019187753263852     
 H   7.5651296373609487        5.9022031123295022        2.0073258820030371     
 H   8.4470162765957948        5.3182163729248728       0.58370492158665577     
 N   8.5860936244678889        3.7236188808753456        4.5563644211766094     
 N   10.768880799465373        5.1081910576291989        4.9339381468965042     
 O   8.3769426469029487        6.3141054167851758        4.6179601603464500     
 C   7.1381144682759352        3.4391805387112080        4.5335227017158291     
 H   9.1927532511911991        2.9709852868753530        4.8963879047423076     
 C   10.915166199614799        5.3396877337176258        6.3887956253830041     
 H   11.619403772544194        5.3100035534938552        4.3912745488447014     
 H   6.6672207353009210        4.2078701796562346        3.9077335491501701     
 C   6.8629674343064160        2.0804860294267642        3.8896159415737683     
 C   6.5098273119644805        3.5008984653689161        5.9277359784931196     
 H   9.9829001899712644        4.9944652272690009        6.8576127978396251     
 C   12.082193985440544        4.4960122323507559        6.8968875551297488     
 C   11.112492987712605        6.8266830116378170        6.6952669798479176     
 H   7.3546874193521345        1.2730940155728498        4.4505273906266769     
 H   5.7821884140738184        1.8873452998919047        3.8861411143629740     
 H   7.2186393935836515        2.0453253147444022        2.8538110904679632     
 H   6.7197514466871455        4.4605550552717128        6.4151346525988195     
 H   5.4194310884806853        3.3903948493753719        5.8434128320972514     
 H   6.8979189846599231        2.6923059096783235        6.5613327426490118     
 H   12.988285516731034        4.7519172360619635        6.3318897558289402     
 H   12.278470181836205        4.7037122315741602        7.9562497542316377
[truncated: 1,937,054 more chars]
